# Supplementary material for: Phenolic acid-degrading Paraburkholderia prime decomposition in forest soil
Source: ISME Commun. 2021 Mar 25;1:4. doi: 10.1038/s43705-021-00009-z (PMC9723775; doi:10.1038/s43705-021-00009-z)
Supplement: Supplementary file 4 — Supplementary Tables [file 43705_2021_9_MOESM4_ESM.xlsx]

## Sheet: Table S1
	Species	Strain	Domain	Phylum	Class	Order	Family	Genus	Full Reference	PubMedID
	Haloarcula sp.	D1	Archaea	Euryarchaeota	Stenosarchaea group	Halobacteria	Halobacteriales	Haloarculaceae	Fairley, D. J., Boyd, D. R., Sharma, N. D., Allen, C. C. R., Morgan, P., & Larkin, M. J.,2002,Aerobic metabolism of 4-hydroxybenzoic acid in Archaea via an unusual pathway involving an intramolecular migration (NIH shift). ,Applied and environmental microbiology,68(12),6246-6255	12450849
	Haloferax sp.	C-24	Archaea	Euryarchaeota	Stenosarchaea group	Halobacteria	Haloferacales	Haloferacaceae	Erdogmus, S. F., Mutlu, B., Korcan, S. E., Guven, K., & Konuk, M.,2013,Aromatic hydrocarbon degradation by halophilic archaea isolated from &#199;amalt&#305; Saltern, Turkey. ,Water, Air, & Soil Pollution,,224(3),1449	-
	Halorubrum ezzemoulense	C-46	Archaea	Euryarchaeota	Stenosarchaea group	Halobacteria	Haloferacales	Halorubraceae	Erdogmus, S. F., Mutlu, B., Korcan, S. E., Guven, K., & Konuk, M.,2013,Aromatic hydrocarbon degradation by halophilic archaea isolated from &#199;amalt&#305; Saltern, Turkey. ,Water, Air, & Soil Pollution,,224(3),1449	-
	Rhodococcus opacus	DSM 1069	Bacteria	Actinobacteria	Actinobacteria	Corynebacteriales	Nocardiaceae	Rhodococcus	Kosa, M., & Ragauskas, A. J.,2012,Bioconversion of lignin model compounds with oleaginous Rhodococci</i>.,Applied Microbiology and Biotechnology.,93(2),891-900	22159607
	Rhodococcus jostii	RHA1	Bacteria	Actinobacteria	Actinobacteria	Corynebacteriales	Nocardiaceae	Rhodococcus	Salvachua, D., Karp, E. M., Nimlos, C. T., Vardon, D. R., & Beckham, G. T. ,2015,Towards lignin consolidated bioprocessing: simultaneous lignin depolymerization and product generation by bacteria.,Green Chemistry,17(11),4951-4969	-
	Rhodococcus fascians	AY730713	Bacteria	Actinobacteria	Actinobacteria	Corynebacteriales	Nocardiaceae	Rhodococcus	Song, Y. J,2009,Characterization of aromatic hydrocarbon degrading bacteria isolated from pine litter. ,Korean Journal of Microbiology and Biotechnology,37,333-339	-
	Rhodococcus erythropolis	TA421	Bacteria	Actinobacteria	Actinobacteria	Corynebacteriales	Nocardiaceae	Rhodococcus	Chung, S. Y., Maeda, M., Song, E., Horikoshij, K., & Kudo, T. ,1994,A Gram-positive polychlorinated biphenyl-degrading bacterium, Rhodococcus erythropolis strain TA421, isolated from a termite ecosystem. ,Bioscience, biotechnology, and biochemistry,58(11),2111-2113	-
	Rhodococcus opacus	PD630 (DSMZ 44193)	Bacteria	Actinobacteria	Actinobacteria	Corynebacteriales	Nocardiaceae	Rhodococcus	Henson, W. R., Campbell, T., DeLorenzo, D. M., Gao, Y., Berla, B., Kim S.J., Foston M., Moon T.S., Dantas G.,2018,Multi-omic elucidation of aromatic catabolism in adaptively evolved Rhodococcus opacus. ,Metabolic engineering,49,69-83	30059786
	Rhodococcus rhodochrous	116	Bacteria	Actinobacteria	Actinobacteria	Corynebacteriales	Nocardiaceae	Rhodococcus	Karlson, U., Dwyer, D. F., Hooper, S. W., Moore, E. R., Timmis, K. N., & Eltis, L. D.,1993,Two independently regulated cytochromes P-450 in a Rhodococcus rhodochrous strain that degrades 2-ethoxyphenol and 4-methoxybenzoate. ,Journal of bacteriology,175(5),1467-1474	8444808
	Rhodococcus fascians	Song isolate 3	Bacteria	Actinobacteria	Actinobacteria	Corynebacteriales	Nocardiaceae	Rhodococcus	Song, Y. J. ,2009,Characterization of aromatic hydrocarbon degrading bacteria isolated from pine litter.,Korean J Microbiol Biotechnol,37(4),333-339	-
	Microbacterium esteraromaticum	Song isolate 5	Bacteria	Actinobacteria	Actinobacteria	Micrococcales	Microbacteriaceae	Microbacterium	Song, Y. J. ,2009,Characterization of aromatic hydrocarbon degrading bacteria isolated from pine litter.,Korean J Microbiol Biotechnol,37(4),333-339	-
	Amycolatopsis sp.	75iv2 (ATCC 39116)	Bacteria	Actinobacteria	Actinobacteria	Pseudonocardiales	Pseudonocardiaceae	Amycolatopsis	Pometto III, A. L., Sutherland, J. B., & Crawford, D. L.,1981,Streptomyces setonii: catabolism of vanillic acid via guaiacol and catechol. ,Canadian journal of microbiology,27(6),636-638	7260738
	Amycolatopsis sp.	75iv2 (ATCC 39116)	Bacteria	Actinobacteria	Actinobacteria	Pseudonocardiales	Pseudonocardiaceae	Amycolatopsis	Sutherland, J. B., Crawford, D. L., & Pometto III, A. L.,1983, Metabolism of cinnamic, p-coumaric, and ferulic acids by Streptomyces setonii.,Canadian journal of microbiology,29(10),1253-1257	-
	Streptomyces coelicolor	A3(2) M600	Bacteria	Actinobacteria	Actinobacteria	Streptomycetales	Streptomycetaceae	Streptomyces	Davis, J. R., & Sello, J. K. ,2010,Regulation of genes in Streptomyces bacteria required for catabolism of lignin-derived aromatic compounds.,Applied microbiology and biotechnology,86(3),921-929	20012281
	Streptomyces sp.	ZC2	Bacteria	Actinobacteria	Actinobacteria	Streptomycetales	Streptomycetaceae	Streptomyces	Kuhnigk, T., & Konig, H.,1997,Degradation of dimeric lignin model compounds by aerobic bacteria isolated from the hindgut of xylophagous termites. ,Journal of basic microbiology ,37(3),205-220	9265743
	Bacillus subtilis	KD8	Bacteria	Firmicutes	Bacilli	Bacillales	Bacillaceae	Bacillus	Kuhnigk, T., & Konig, H.,1997,Degradation of dimeric lignin model compounds by aerobic bacteria isolated from the hindgut of xylophagous termites. ,Journal of basic microbiology ,37(3),205-211	9265743
	Bacillus licheniformis	KB1	Bacteria	Firmicutes	Bacilli	Bacillales	Bacillaceae	Bacillus	Kuhnigk, T., & Konig, H.,1997,Degradation of dimeric lignin model compounds by aerobic bacteria isolated from the hindgut of xylophagous termites. ,Journal of basic microbiology ,37(3),205-212	9265743
	Bacillus cereus	KD4	Bacteria	Firmicutes	Bacilli	Bacillales	Bacillaceae	Bacillus	Kuhnigk, T., & Konig, H.,1997,Degradation of dimeric lignin model compounds by aerobic bacteria isolated from the hindgut of xylophagous termites. ,Journal of basic microbiology ,37(3),205-215	9265743
	Bacillus sphaericus	KD7	Bacteria	Firmicutes	Bacilli	Bacillales	Bacillaceae	Bacillus	Kuhnigk, T., & Konig, H.,1997,Degradation of dimeric lignin model compounds by aerobic bacteria isolated from the hindgut of xylophagous termites. ,Journal of basic microbiology ,37(3),205-218	9265743
	Paenibacillus sp.	JJ-1b	Bacteria	Firmicutes	Bacilli	Bacillales	Paenibacillaceae	Paenibacillus	Crawford, R. L., Bromley, J. W., & Perkins-Olson, P. E.,1979, Catabolism of protocatechuate by Bacillus macerans. ,Applied and environmental microbiology ,37(3),614-618	453834
	Rhodopseudomonas palustris	CGA001	Bacteria	Proteobacteria	Alphaproteobacteria	Rhizobiales	Bradyrhizobiaceae	Rhodopseudomonas	Harwood, C. S., & Gibson, J.,1988,Anaerobic and aerobic metabolism of diverse aromatic compounds by the photosynthetic bacterium Rhodopseudomonas palustris. ,Applied and environmental microbiology,54(3),712-717	3377491
	Agrobacterium tumefaciens	B6	Bacteria	Proteobacteria	Alphaproteobacteria	Rhizobiales	Rhizobiaceae	Rhizobium/Agrobacterium group	Parke, D. ,1997,. Acquisition, reorganization, and merger of genes: novel management of the beta-ketoadipate pathway in Agrobacterium tumefaciens. ,FEMS microbiology letters, ,146(1),3-12	-
	Sphingobium sp.	SYK-6	Bacteria	Proteobacteria	Alphaproteobacteria	Sphingomonadales	Sphingomonadaceae	Sphingobium	Katayama, Y., Nishikawa, S., Murayama, A., Yamasaki, M., Morohoshi, N., & Haraguchi, T.,1988,The metabolism of biphenyl structures in lignin by the soil bacterium (Pseudomonas paucimobilis SYK-6). ,FEBS letters, ,233(1),129-133	-
	Alcaligenes faecalis	KD10	Bacteria	Proteobacteria	Betaproteobacteria	Burkholderiales	Alcaligenaceae	Alcaligenes	Kuhnigk, T., & Konig, H.,1997,Degradation of dimeric lignin model compounds by aerobic bacteria isolated from the hindgut of xylophagous termites. ,Journal of basic microbiology ,37(3),205-213	9265743
	Cupriavidus necator	JMP134	Bacteria	Proteobacteria	Betaproteobacteria	Burkholderiales	Burkholderiaceae	Cupriavidus	Perez-Pantoja, D., De la Lglesia, R., Pieper, D. H., & Gonzalez, B.,2008,Metabolic reconstruction of aromatic compounds degradation from the genome of the amazing pollutant-degrading bacterium Cupriavidus necator JMP134.,Fems Microbiology Reviews.,32(5),736-794	18691224
	Cupriavidus necator	JMP134	Bacteria	Proteobacteria	Betaproteobacteria	Burkholderiales	Burkholderiaceae	Cupriavidus	Salvachua, D., Karp, E. M., Nimlos, C. T., Vardon, D. R., & Beckham, G. T. ,2015,Towards lignin consolidated bioprocessing: simultaneous lignin depolymerization and product generation by bacteria.,Green Chemistry,17(11),4951-4968	-
	Pandoraea norimbergensis	LD001	Bacteria	Proteobacteria	Betaproteobacteria	Burkholderiales	Burkholderiaceae	Pandoraea	Bandounas, L., Wierckx, N. J., de Winde, J. H., & Ruijssenaars, H. J.,2011,Isolation and characterization of novel bacterial strains exhibiting ligninolytic potential. ,BMC Biotechnology,11(1),94	21995752
	Burkholderia cepacia	KF12	Bacteria	Proteobacteria	Betaproteobacteria	Burkholderiales	Burkholderiaceae	Burkholderia	Kuhnigk, T., & Konig, H.,1997,Degradation of dimeric lignin model compounds by aerobic bacteria isolated from the hindgut of xylophagous termites. ,Journal of basic microbiology ,37(3),205-219	9265743
	Burkholderia cepacia	Song isolate 1	Bacteria	Proteobacteria	Betaproteobacteria	Burkholderiales	Burkholderiaceae	Burkholderia	Song, Y. J. ,2009,Characterization of aromatic hydrocarbon degrading bacteria isolated from pine litter.,Korean J Microbiol Biotechnol,37(4),333-339	-
	Cupriavidus pinatubonensis	1245	Bacteria	Proteobacteria	Betaproteobacteria	Burkholderiales	Burkholderiaceae	Cupriavidus	Sato, Y., Nishihara, H., Yoshida, M., Watanabe, M., Rondal, J. D., Concepcion, R. N., & Ohta, H.,2006,Cupriavidus pinatubonensis sp. nov. and Cupriavidus laharis sp. nov., novel hydrogen-oxidizing, facultatively chemolithotrophic bacteria isolated from volcanic mudflow deposits from Mt. Pinatubo in the Philippines. ,International journal of systematic and evolutionary microbiology, ,56(5),973-978	16627640
	Comamonas acidovorans	KNB3	Bacteria	Proteobacteria	Betaproteobacteria	Burkholderiales	Comamonadaceae	Comamonas	Kuhnigk, T., & Konig, H.,1997,Degradation of dimeric lignin model compounds by aerobic bacteria isolated from the hindgut of xylophagous termites. ,Journal of basic microbiology ,37(3),205-216	9265743
	Comamonas testosteroni	CNB-1	Bacteria	Proteobacteria	Betaproteobacteria	Burkholderiales	Comamonadaceae	Comamonas	Ni, B., Zhang, Y., Chen, D. W., Wang, B. J., & Liu, S. J.,2013,Assimilation of aromatic compounds by Comamonas testosteroni: characterization and spreadability of protocatechuate 4, 5-cleavage pathway in bacteria. ,Applied microbiology and biotechnology, ,97(13),6031-6041	22996279
	Comamonas testosteroni	BR6020	Bacteria	Proteobacteria	Betaproteobacteria	Burkholderiales	Comamonadaceae	Comamonas	Providenti, M. A., Mampel, J., MacSween, S., Cook, A. M., & Wyndham, R. C.,2001,Comamonas testosteroni BR6020 possesses a single genetic locus for extradiol cleavage of protocatechuate. ,Microbiology,147(8),2157-2167	11495993
	Sulfuritalea hydrogenivorans	sk43H	Bacteria	Proteobacteria	Betaproteobacteria	Nitrosomonadales	Sterolibacteriaceae	Sulfuritalea	Sperfeld, M., Diekert, G., & Studenik, S.,2018,Anaerobic aromatic compound degradation in Sulfuritalea hydrogenivorans sk43H. ,FEMS microbiology ecology,95(1),fiy199	30304451
	Azoarcus anaerobius	LuFRes1	Bacteria	Proteobacteria	Betaproteobacteria	Rhodocyclales	Zoogloeaceae	Azoarcus	Gorny, N., Wahl, G., Brune, A., & Schink, B.,1992, A strictly anaerobic nitrate-reducing bacterium growing with resorcinol and other aromatic compounds. ,Archives of microbiology,158(1),,48-53	1444713
	Thauera aromatica	K172	Bacteria	Proteobacteria	Betaproteobacteria	Rhodocyclales	Zoogloeaceae	Thauera	Tschech, A., & Fuchs, G.,1987,Anaerobic degradation of phenol by pure cultures of newly isolated denitrifying pseudomonads. ,Archives of Microbiology,148(3),213-217	3675113
	Thauera sp.	Cin3,4	Bacteria	Proteobacteria	Betaproteobacteria	Rhodocyclales	Zoogloeaceae	Thauera	Mechichi, T., Patel, B. K., & Sayadi, S.,2005,Anaerobic degradation of methoxylated aromatic compounds by Clostridium methoxybenzovorans and a nitrate-reducing bacterium Thauera sp. strain Cin3, 4. ,International biodeterioration & biodegradation,56(4),224-230	-
	Desulfobacterium catecholicum	NZva20	Bacteria	Proteobacteria	Deltaproteobacteria	Desulfobacterales	Desulfobacteraceae	Desulfobacterium	Szewzyk, R., & Pfennig, N.,1987,Complete oxidation of catechol by the strictly anaerobic sulfate-reducing Desulfobacterium catecholicum sp. nov. ,Archives of microbiology,147(2),163-168	-
	Desulfobacterium phenolicum	Ph01	Bacteria	Proteobacteria	Deltaproteobacteria	Desulfobacterales	Desulfobacteraceae	Desulfobacterium	Bak, F., & Widdel, F.,1986,Anaerobic degradation of phenol and phenol derivatives by Desulfobacterium phenolicum sp. nov. ,Archives of microbiology,146(2),177-180	-
	Oceanimonas doudoroffii	JCM21046T	Bacteria	Proteobacteria	Gammaproteobacteria	Aeromonadales	Aeromonadaceae	Oceanimonas	Numata, K., Morisaki, K.,2015,Screening of Marine Bacteria To Synthesize Polyhydroxyalkanoate from Lignin: Contribution of Lignin Derivatives to Biosynthesis by Oceanimonas doudoroffii,Acs Sustain Chem Eng,3(4),569-573	-
	Aeromonas sp.	L17	Bacteria	Proteobacteria	Gammaproteobacteria	Aeromonadales	Aeromonadaceae	Aeromonas	Deschamps, A. M., Mahoudeau, G., & Lebeault, J. M. ,1980,Fast degradation of kraft lignin by bacteria. ,Applied Microbiology and Biotechnology, ,9(1),45-51	-
	Klebsiella pneumoniae	M5a1	Bacteria	Proteobacteria	Gammaproteobacteria	Enterobacterales	Enterobacteriaceae	Klebsiella	Jones, D. C., & Cooper, R. A.,1990,Catabolism of 3-hydroxybenzoate by the gentisate pathway in Klebsiella pneumoniae M5a1. ,Archives of microbiology,154(5),489-495	2256782
	Enterobacter aerogenes	L7	Bacteria	Proteobacteria	Gammaproteobacteria	Enterobacterales	Enterobacteriaceae	Enterobacter	Deschamps, A. M., Mahoudeau, G., & Lebeault, J. M. ,1980,Fast degradation of kraft lignin by bacteria. ,Applied Microbiology and Biotechnology, ,9(1),45-51	-
	Klebsiella pneumoniae	M5a1	Bacteria	Proteobacteria	Gammaproteobacteria	Enterobacterales	Enterobacteriaceae	Klebsiella	-	-
	Pantoea dispersa	Song isolate 2	Bacteria	Proteobacteria	Gammaproteobacteria	Enterobacterales	Erwiniaceae	Pantoea	Song, Y. J. ,2009,Characterization of aromatic hydrocarbon degrading bacteria isolated from pine litter.,Korean J Microbiol Biotechnol,37(4),333-339	-
	Marinobacterium georgiense	KW-40	Bacteria	Proteobacteria	Gammaproteobacteria	Oceanospirillales	Oceanospirillaceae	Marinobacterium	Gonzalez, J. M., Mayer, F., Moran, M. A., Hodson, R. E., & Whitman, W. B. ,1997,Microbulbifer hydrolyticus gen. nov., sp. nov., and Marinobacterium georgiense gen. nov., sp. nov., two marine bacteria from a lignin-rich pulp mill waste enrichment community. ,International Journal of Systematic and Evolutionary Microbiology,47(2),369-376	9103623
	Acinetobacter baylyi	ADP1	Bacteria	Proteobacteria	Gammaproteobacteria	Pseudomonadales	Moraxellaceae	Acinetobacter	Salvachua, D., Karp, E. M., Nimlos, C. T., Vardon, D. R., & Beckham, G. T. ,2015,Towards lignin consolidated bioprocessing: simultaneous lignin depolymerization and product generation by bacteria.,Green Chemistry,17(11),4951-4970	-
	Acinetobacter baylyi	ADP1	Bacteria	Proteobacteria	Gammaproteobacteria	Pseudomonadales	Moraxellaceae	Acinetobacter	Fischer, R., Bleichrodt, F. S., & Gerischer, U. C.,2008,Aromatic degradative pathways in Acinetobacter baylyi underlie carbon catabolite repression.,Microbiology,154(10),3095-3103	18832315
	Acinetobacter baumannii	KMB1	Bacteria	Proteobacteria	Gammaproteobacteria	Pseudomonadales	Moraxellaceae	Acinetobacter	Kuhnigk, T., & Konig, H.,1997,Degradation of dimeric lignin model compounds by aerobic bacteria isolated from the hindgut of xylophagous termites. ,Journal of basic microbiology ,37(3),205-214	9265743
	Acinetobacter calcoaceticus	DSM 586	Bacteria	Proteobacteria	Gammaproteobacteria	Pseudomonadales	Moraxellaceae	Acinetobacter	Delneri, D., Degrassi, G., Rizzo, R., & Bruschi, C. V.,1995, Degradation of trans-ferulic and p-coumaric acid byAcinetobacter calcoaceticus DSM 586. ,Biochimica et Biophysica Acta (BBA)-General Subjects,1244(2-3,363-367	7599157
	Pseudomonas putida	KT2440	Bacteria	Proteobacteria	Gammaproteobacteria	Pseudomonadales	Pseudomonadaceae	Pseudomonas	Salvachua, D., Karp, E. M., Nimlos, C. T., Vardon, D. R., & Beckham, G. T. ,2015,Towards lignin consolidated bioprocessing: simultaneous lignin depolymerization and product generation by bacteria.,Green Chemistry,17(11),4951-4967	-
	Pseudomonas fluorescens	AN103	Bacteria	Proteobacteria	Gammaproteobacteria	Pseudomonadales	Pseudomonadaceae	Pseudomonas	Paulsen I.T., Press C.M., Ravel J., Kobayashi D.Y., Myers G.S., Mavrodi D.V., DeBoy R.T., Seshadri R., Ren Q., Madupu R., Dodson R.J., Durkin A.S., Brinkac L.M., Daugherty S.C., Sullivan S.A., Rosovitz M.J., Gwinn M.L., Zhou L., Schneider D.J., Cartinhour S.W., Nelson W.C., Weidman J., Watkins K., Tran K., Khouri H., Pierson E.A., Pierson L.S. III, Thomashow L.S., Loper J.E..,2005,Complete genome…	15980861
	Pseudomonas aeruginosa	KMD3	Bacteria	Proteobacteria	Gammaproteobacteria	Pseudomonadales	Pseudomonadaceae	Pseudomonas	Kuhnigk, T., & Konig, H.,1997,Degradation of dimeric lignin model compounds by aerobic bacteria isolated from the hindgut of xylophagous termites. ,Journal of basic microbiology ,37(3),205-211	9265743
	Pseudomonas citronellolis	KMA4	Bacteria	Proteobacteria	Gammaproteobacteria	Pseudomonadales	Pseudomonadaceae	Pseudomonas	Kuhnigk, T., & Konig, H.,1997,Degradation of dimeric lignin model compounds by aerobic bacteria isolated from the hindgut of xylophagous termites. ,Journal of basic microbiology ,37(3),205-217	9265743
	Pseudomonas putida	KT2440	Bacteria	Proteobacteria	Gammaproteobacteria	Pseudomonadales	Pseudomonadaceae	Pseudomonas	Ravi, K., Garcia-Hidalgo, J., Gorwa-Grauslund, M. F., & Liden, G.,2017,Conversion of lignin model compounds by Pseudomonas putida KT2440 and isolates from compost. ,Applied Microbiology and Biotechnology ,101(12),5059-5070	28299400
	Pseudomonas sp.	Isolate 9.1	Bacteria	Proteobacteria	Gammaproteobacteria	Pseudomonadales	Pseudomonadaceae	Pseudomonas	Ravi K, Garcia-Hidalgo, J., Nobel M., Gorwa-Grauslund M.F., Liden G.,2018,Biological conversion of aromatic monolignol compounds by a Pseudomonas isolate from sediments of the Baltic Sea,AMB Express,8(1),32	29500726_x000D_
	Pseudomonas putida	Perestelo isolate 3	Bacteria	Proteobacteria	Gammaproteobacteria	Pseudomonadales	Pseudomonadaceae	Pseudomonas	Perestelo, F., Rodriguez, A., Perez, R., Carnicero, A., De La Fuente, G., & Falcon, M. A. ,1996,Isolation of a bacterium capable of limited degradation of industrial and labelled, natural and synthetic lignins. ,World Journal of Microbiology and Biotechnology,12(1),111-112	24415105
	Pseudomonas putida	PRS2000	Bacteria	Proteobacteria	Gammaproteobacteria	Pseudomonadales	Pseudomonadaceae	Pseudomonas	Ornston, L. N., & Parke, D.,1976,Properties of an inducible uptake system for beta-ketoadipate in Pseudomonas putida. ,Journal of bacteriology,125(2),475-488	1245464
	Pseudomonas fluorescens	DSM 50090	Bacteria	Proteobacteria	Gammaproteobacteria	Pseudomonadales	Pseudomonadaceae	Pseudomonas	Ravi K, Garcia-Hidalgo, J., Nobel M., Gorwa-Grauslund M.F., Liden G.,2018,Biological conversion of aromatic monolignol compounds by a Pseudomonas isolate from sediments of the Baltic Sea,AMB Express,8(1),32	30202435
	Pseudomonas sp.	TRMK1	Bacteria	Proteobacteria	Gammaproteobacteria	Pseudomonadales	Pseudomonadaceae	Pseudomonas	Monisha, T.R., Mukram, I., Kirankumar, B., Pooja, V.R., Anand, S.N., & Karegoudar, T.B. 2017. Utilization of Phenylpropanoids by Newly Isolated Bacterium Pseudomonas Sp. TRMKI1. Appl. Biochem. Biotechnol (182): 1240-1255	28124304
	Flavimonas oryzihabitans	Song isolate 4	Bacteria	Proteobacteria	Gammaproteobacteria	Pseudomonadales	Pseudomonadaceae	Pseudomonas	Song, Y. J. ,2009,Characterization of aromatic hydrocarbon degrading bacteria isolated from pine litter.,Korean J Microbiol Biotechnol,37(4),333-339	-
	Exophiala jeanselmei	CBS 658.76	Fungi	Ascomycota	Eurotiomycetes	Chaetothyriales	Herpotrichiellaceae	Exophiala	Middelhoven, W. J.,1993,Catabolism of benzene compounds by ascomycetous and basidiomycetous yeasts and yeastlike fungi.,Antonie van Leeuwenhoek,63.2 ,125-144	8259830
	Candida parapsilosis	CBS604	Fungi	Ascomycota	Saccharomycetes	Saccharomycetales	Debaryomycetaceae	Candida	Middelhoven, W. J., Coenen, A., Kraakman, B., & Gelpke, M. D. S.,1992,Degradation of some phenols and hydroxybenzoates by the imperfect ascomycetous yeasts Candida parapsilosis</i> and Arxula adeninivorans</i>: evidence for an operative gentisate pathway. ,Antonie van Leeuwenhoek,62(3),181-187	1416914
	Candida parapsilosis	CBS604	Fungi	Ascomycota	Saccharomycetes	Saccharomycetales	Debaryomycetaceae	Candida	Gerecova; G., Nebohacova; M., Zeman I., Pryszcz L.P., Tomaska, L., Gabaldon T., Nosek J.,2015,Metabolic gene clusters encoding the enzymes of two branches of the 3-oxoadipate pathway in the pathogenic yeast Candida albicans.,FEMS Yeast Res. ,15(3)	25743787
	Candida orthopsilosis	MCO457	Fungi	Ascomycota	Saccharomycetes	Saccharomycetales	Debaryomycetaceae	Candida	Gerecova; G., Nebohacova; M., Zeman I., Pryszcz L.P., Tomaska, L., Gabaldon T., Nosek J.,2015,Metabolic gene clusters encoding the enzymes of two branches of the 3-oxoadipate pathway in the pathogenic yeast Candida albicans.,FEMS Yeast Res. ,15(3)	25743787
	Fusarium oxysporum	4287	Fungi	Ascomycota	Sordariomycetes	Hypocreales	Nectriaceae	Fusarium	Michielse, C. B., Reijnen, L., Olivain, C., Alabouvette, C., & Rep, M.,2012,Degradation of aromatic compounds through the beta-ketoadipate pathway is required for pathogenicity of the tomato wilt pathogen Fusarium oxysporum f. sp. lycopersici. ,Molecular plant pathology ,13(9),1089-1100	22827542
	Trichosporon cutaneum	CBS2466	Fungi	Basidiomycota	Agaricomycotina	Trichosporonales	Trichosporonaceae	Cutaneotrichosporon	Middelhoven, W. J.,1993,Catabolism of benzene compounds by ascomycetous and basidiomycetous yeasts and yeastlike fungi.,Antonie van Leeuwenhoek,63.2 ,125-144	8259830
	Trichosporon oleaginosus	ATCC 20509	Fungi	Basidiomycota	Agaricomycotina	Trichosporonales	Trichosporonaceae	Cutaneotrichosporon	Yaguchi A1, Robinson A1, Mihealsick E1, Blenner M2.,2017,Metabolism of aromatics by Trichosporon oleaginosus while remaining oleaginous._x000D_ ,Microb Cell Fact,16(1),206	29149902
	Leucosporidium scottii	G43	Fungi	Basidiomycota	Pucciniomycotina	Leucosporidiales	Leucosporidiaceae	Leucosporidium	Middelhoven, W. J.,1993,Catabolism of benzene compounds by ascomycetous and basidiomycetous yeasts and yeastlike fungi.,Antonie van Leeuwenhoek,63.2 ,125-144	8259830
	Rhodotorula mucilaginosa	CBS17	Fungi	Basidiomycota	Pucciniomycotina	Sporidiobolales	Sporidiobolaceae	Rhodotorula	Sampaio, J.P.,1999,Utilization of low molecular weight aromatic compounds by heterobasidiomycetous yeasts: taxonomic implications. ,Canadian journal of microbiology,45(6),491-512	10453477
	Rhodosporidium toruloides	IFO0880	Fungi	Basidiomycota	Pucciniomycotina	Sporidiobolales	Sporidiobolaceae	Rhodotorula	Yaegashi J., Kirby J., Ito M., Sun J., Dutta T., Mirsiaghi M., Sundstrom E.R., Rodriguez A., Baidoo E., Tanjore D., Pray T., Sale K., Singh S., Keasling J.D., Simmons B.A., Singer S.W., Magnuson J.K., Arkin A.P., Skerker J.M., Gladden J.M.,2017,Rhodosporidium toruloides: a new platform organism for conversion of lignocellulose into terpene biofuels and bioproducts.,Biotechnol Biofuels. ,10,241	29075325

## Sheet: Table S2
A	trait	τD	B	trait	D	prandom	pbrownian
	pobA paralog	0.005		catechol 1, 2-dioxygenase	-0.0317	0	0.57
	gentisate 1,2 dioxygenase	0.009		pobA	0.0365	0	0.356
	benzoate 1, 2-dioxygenase	0.011		gentisate 1,2 dioxygenase	0.0796	0	0.119
	catechol 1, 2-dioxygenase	1.002		pobA paralog	0.0979	0	0.109
	protocatechuate 4,5-dioxygenase	1.002		benzoate 1, 2-dioxygenase	0.111	0	0.14
	pobA	1.002		protocatechuate 4,5-dioxygenase	0.249	0	0.041
	whole tree	2.52

## Sheet: Table S3
	Experiment	Sample	Sample ID	Ecozone	Region	Site	Environmental Source	DNA Source	Library Type	Common Name	Instrument Model	Data Repository	Study Accession	Sample Accession	Experiment Accession	Run Accession	Treatment	Soil Horizon	Replicate	pobA recovered
	SIP-Lignin	BLM2_12C	BLM2	PPCA	California	BL	Forest Soil	Whole Community DNA	Shotgun Metagenome	150-bp paired read library	Illumina HiSeq 2000	European Nucleotide Archive	PRJEB12502	ERS1101979	ERX1418512	ERR1346858	C12	A horizon	2	0
	SIP-Lignin	BLO3_12C	BLO3	PPCA	California	BL	Forest Soil	Whole Community DNA	Shotgun Metagenome	150-bp paired read library	Illumina HiSeq 2000	European Nucleotide Archive	PRJEB12502	ERS1101983	ERX1418516	ERR1346862	C12	O horizon	3	0
	SIP-Lignin	BRM1_12C	BRM1	PPCA	California	BR	Forest Soil	Whole Community DNA	Shotgun Metagenome	150-bp paired read library	Illumina HiSeq 2000	European Nucleotide Archive	PRJEB12502	ERS1101984	ERX1418517	ERR1346863	C12	A horizon	1	0
	SIP-Lignin	BRM2_12C	BRM2	PPCA	California	BR	Forest Soil	Whole Community DNA	Shotgun Metagenome	150-bp paired read library	Illumina HiSeq 2000	European Nucleotide Archive	PRJEB12502	ERS1102004	ERX1418537	ERR1346883	C12	A horizon	2	0
	SIP-Lignin	BRO3_12C	BRO3	PPCA	California	BR	Forest Soil	Whole Community DNA	Shotgun Metagenome	150-bp paired read library	Illumina HiSeq 2000	European Nucleotide Archive	PRJEB12502	ERS1101990	ERX1418523	ERR1346869	C12	O horizon	3	0
	SIP-Lignin	LHM1_12C	LHM1	PPCA	California	LH	Forest Soil	Whole Community DNA	Shotgun Metagenome	150-bp paired read library	Illumina HiSeq 2000	European Nucleotide Archive	PRJEB12502	ERS1101992	ERX1418525	ERR1346871	C12	A horizon	1	0
	SIP-Lignin	LHM1_13C	LHM1	PPCA	California	LH	Forest Soil	Whole Community DNA	Shotgun Metagenome	150-bp paired read library	Illumina HiSeq 2000	European Nucleotide Archive	PRJEB12502	ERS1101993	ERX1418526	ERR1346872	C13	A horizon	1	0
	SIP-Lignin	LHO3_12C	LHO3	PPCA	California	LH	Forest Soil	Whole Community DNA	Shotgun Metagenome	150-bp paired read library	Illumina HiSeq 2000	European Nucleotide Archive	PRJEB12502	ERS1101996	ERX1418529	ERR1346875	C12	O horizon	3	0
	SIP-Lignin	A7M3_12C	A7M3	BSON	Ontario	A7	Forest Soil	Whole Community DNA	Shotgun Metagenome	150-bp paired read library	Illumina HiSeq 2000	European Nucleotide Archive	PRJEB12502	ERS1101962	ERX1418495	ERR1346841	C12	A horizon	3	0
	SIP-Lignin	A7O2_12C	A7O2	BSON	Ontario	A7	Forest Soil	Whole Community DNA	Shotgun Metagenome	150-bp paired read library	Illumina HiSeq 2000	European Nucleotide Archive	PRJEB12502	ERS1101965	ERX1418498	ERR1346844	C12	O horizon	2	0
	SIP-Lignin	A8M1_12C	A8M1	BSON	Ontario	A8	Forest Soil	Whole Community DNA	Shotgun Metagenome	150-bp paired read library	Illumina HiSeq 2000	European Nucleotide Archive	PRJEB12502	ERS1101967	ERX1418500	ERR1346846	C12	A horizon	1	0
	SIP-Lignin	A8M3_12C	A8M3	BSON	Ontario	A8	Forest Soil	Whole Community DNA	Shotgun Metagenome	150-bp paired read library	Illumina HiSeq 2000	European Nucleotide Archive	PRJEB12502	ERS1102005	ERX1418538	ERR1346884	C12	A horizon	3	0
	SIP-Lignin	A8O2_12C	A8O2	BSON	Ontario	A8	Forest Soil	Whole Community DNA	Shotgun Metagenome	150-bp paired read library	Illumina HiSeq 2000	European Nucleotide Archive	PRJEB12502	ERS1101970	ERX1418503	ERR1346849	C12	O horizon	2	0
	SIP-Lignin	A8O3_12C	A8O3	BSON	Ontario	A8	Forest Soil	Whole Community DNA	Shotgun Metagenome	150-bp paired read library	Illumina HiSeq 2000	European Nucleotide Archive	PRJEB12502	ERS1101972	ERX1418505	ERR1346851	C12	O horizon	3	0
	SIP-Lignin	A9M1_12C	A9M1	BSON	Ontario	A9	Forest Soil	Whole Community DNA	Shotgun Metagenome	150-bp paired read library	Illumina HiSeq 2000	European Nucleotide Archive	PRJEB12502	ERS1101973	ERX1418506	ERR1346852	C12	A horizon	1	0
	SIP-Lignin	A9M1_13C	A9M1	BSON	Ontario	A9	Forest Soil	Whole Community DNA	Shotgun Metagenome	150-bp paired read library	Illumina HiSeq 2000	European Nucleotide Archive	PRJEB12502	ERS1101974	ERX1418507	ERR1346853	C13	A horizon	1	0
	SIP-Lignin	A9M3_13C	A9M3	BSON	Ontario	A9	Forest Soil	Whole Community DNA	Shotgun Metagenome	150-bp paired read library	Illumina HiSeq 2000	European Nucleotide Archive	PRJEB12502	ERS1101976	ERX1418509	ERR1346855	C13	A horizon	3	0
	SIP-Lignin	TXAM2_12C	TXAM	LPTX	Texas	TX	Forest Soil	Whole Community DNA	Shotgun Metagenome	150-bp paired read library	Illumina HiSeq 2000	European Nucleotide Archive	PRJEB12502	ERS1101999	ERX1418532	ERR1346878	C12	A horizon	2	0
	SIP-Lignin	TXAM3_12C	TXAM	LPTX	Texas	TX	Forest Soil	Whole Community DNA	Shotgun Metagenome	150-bp paired read library	Illumina HiSeq 2000	European Nucleotide Archive	PRJEB12502	ERS1102001	ERX1418534	ERR1346880	C12	A horizon	3	0
	SIP-Lignin	TXAM3_13C	TXAM	LPTX	Texas	TX	Forest Soil	Whole Community DNA	Shotgun Metagenome	150-bp paired read library	Illumina HiSeq 2000	European Nucleotide Archive	PRJEB12502	ERS1102002	ERX1418535	ERR1346881	C13	A horizon	3	0
	SIP-Lignin	BLM1_13C	BLM1	PPCA	California	BL	Forest Soil	Whole Community DNA	Shotgun Metagenome	150-bp paired read library	Illumina HiSeq 2000	European Nucleotide Archive	PRJEB12502	ERS1101978	ERX1418511	ERR1346857	C13	A horizon	1	1
	SIP-Lignin	BLM2_13C	BLM2	PPCA	California	BL	Forest Soil	Whole Community DNA	Shotgun Metagenome	150-bp paired read library	Illumina HiSeq 2000	European Nucleotide Archive	PRJEB12502	ERS1101980	ERX1418513	ERR1346859	C13	A horizon	2	1
	SIP-Lignin	BLM3_13C	BLM3	PPCA	California	BL	Forest Soil	Whole Community DNA	Shotgun Metagenome	150-bp paired read library	Illumina HiSeq 2000	European Nucleotide Archive	PRJEB12502	ERS1101981	ERX1418514	ERR1346860	C13	A horizon	3	1
	SIP-Lignin	BLO1_13C	BLO1	PPCA	California	BL	Forest Soil	Whole Community DNA	Shotgun Metagenome	150-bp paired read library	Illumina HiSeq 2000	European Nucleotide Archive	PRJEB12502	ERS1101982	ERX1418515	ERR1346861	C13	O horizon	1	1
	SIP-Lignin	BRM1_13C	BRM1	PPCA	California	BR	Forest Soil	Whole Community DNA	Shotgun Metagenome	150-bp paired read library	Illumina HiSeq 2000	European Nucleotide Archive	PRJEB12502	ERS1101985	ERX1418518	ERR1346864	C13	A horizon	1	1
	SIP-Lignin	BRM2_13C	BRM2	PPCA	California	BR	Forest Soil	Whole Community DNA	Shotgun Metagenome	150-bp paired read library	Illumina HiSeq 2000	European Nucleotide Archive	PRJEB12502	ERS1101986	ERX1418519	ERR1346865	C13	A horizon	2	1
	SIP-Lignin	BRM3_13C	BRM3	PPCA	California	BR	Forest Soil	Whole Community DNA	Shotgun Metagenome	150-bp paired read library	Illumina HiSeq 2000	European Nucleotide Archive	PRJEB12502	ERS1101987	ERX1418520	ERR1346866	C13	A horizon	3	1
	SIP-Lignin	BRO1_13C	BRO1	PPCA	California	BR	Forest Soil	Whole Community DNA	Shotgun Metagenome	150-bp paired read library	Illumina HiSeq 2000	European Nucleotide Archive	PRJEB12502	ERS1101988	ERX1418521	ERR1346867	C13	O horizon	1	1
	SIP-Lignin	BRO2_13C	BRO2	PPCA	California	BR	Forest Soil	Whole Community DNA	Shotgun Metagenome	150-bp paired read library	Illumina HiSeq 2000	European Nucleotide Archive	PRJEB12502	ERS1101989	ERX1418522	ERR1346868	C13	O horizon	2	1
	SIP-Lignin	BRO3_13C	BRO3	PPCA	California	BR	Forest Soil	Whole Community DNA	Shotgun Metagenome	150-bp paired read library	Illumina HiSeq 2000	European Nucleotide Archive	PRJEB12502	ERS1101991	ERX1418524	ERR1346870	C13	O horizon	3	1
	SIP-Lignin	LHM2_13C	LHM2	PPCA	California	LH	Forest Soil	Whole Community DNA	Shotgun Metagenome	150-bp paired read library	Illumina HiSeq 2000	European Nucleotide Archive	PRJEB12502	ERS1101994	ERX1418527	ERR1346873	C13	A horizon	2	1
	SIP-Lignin	LHM3_13C	LHM3	PPCA	California	LH	Forest Soil	Whole Community DNA	Shotgun Metagenome	150-bp paired read library	Illumina HiSeq 2000	European Nucleotide Archive	PRJEB12502	ERS1101995	ERX1418528	ERR1346874	C13	A horizon	3	1
	SIP-Lignin	LHO3_13C	LHO3	PPCA	California	LH	Forest Soil	Whole Community DNA	Shotgun Metagenome	150-bp paired read library	Illumina HiSeq 2000	European Nucleotide Archive	PRJEB12502	ERS1101997	ERX1418530	ERR1346876	C13	O horizon	3	1
	SIP-Lignin	A7M1_13C	A7M1	BSON	Ontario	A7	Forest Soil	Whole Community DNA	Shotgun Metagenome	150-bp paired read library	Illumina HiSeq 2000	European Nucleotide Archive	PRJEB12502	ERS1101960	ERX1418493	ERR1346839	C13	A horizon	1	1
	SIP-Lignin	A7M2_13C	A7M2	BSON	Ontario	A7	Forest Soil	Whole Community DNA	Shotgun Metagenome	150-bp paired read library	Illumina HiSeq 2000	European Nucleotide Archive	PRJEB12502	ERS1101961	ERX1418494	ERR1346840	C13	A horizon	2	1
	SIP-Lignin	A7M3_13C	A7M3	BSON	Ontario	A7	Forest Soil	Whole Community DNA	Shotgun Metagenome	150-bp paired read library	Illumina HiSeq 2000	European Nucleotide Archive	PRJEB12502	ERS1101963	ERX1418496	ERR1346842	C13	A horizon	3	1
	SIP-Lignin	A7O1_13C	A7O1	BSON	Ontario	A7	Forest Soil	Whole Community DNA	Shotgun Metagenome	150-bp paired read library	Illumina HiSeq 2000	European Nucleotide Archive	PRJEB12502	ERS1101964	ERX1418497	ERR1346843	C13	O horizon	1	1
	SIP-Lignin	A7O2_13C	A7O2	BSON	Ontario	A7	Forest Soil	Whole Community DNA	Shotgun Metagenome	150-bp paired read library	Illumina HiSeq 2000	European Nucleotide Archive	PRJEB12502	ERS1101966	ERX1418499	ERR1346845	C13	O horizon	2	1
	SIP-Lignin	A8M2_13C	A8M2	BSON	Ontario	A8	Forest Soil	Whole Community DNA	Shotgun Metagenome	150-bp paired read library	Illumina HiSeq 2000	European Nucleotide Archive	PRJEB12502	ERS1101968	ERX1418501	ERR1346847	C13	A horizon	2	1
	SIP-Lignin	A8M3_13C	A8M3	BSON	Ontario	A8	Forest Soil	Whole Community DNA	Shotgun Metagenome	150-bp paired read library	Illumina HiSeq 2000	European Nucleotide Archive	PRJEB12502	ERS1101969	ERX1418502	ERR1346848	C13	A horizon	3	1
	SIP-Lignin	A8O2_13C	A8O2	BSON	Ontario	A8	Forest Soil	Whole Community DNA	Shotgun Metagenome	150-bp paired read library	Illumina HiSeq 2000	European Nucleotide Archive	PRJEB12502	ERS1101971	ERX1418504	ERR1346850	C13	O horizon	2	1
	SIP-Lignin	A9M2_13C	A9M2	BSON	Ontario	A9	Forest Soil	Whole Community DNA	Shotgun Metagenome	150-bp paired read library	Illumina HiSeq 2000	European Nucleotide Archive	PRJEB12502	ERS1101975	ERX1418508	ERR1346854	C13	A horizon	2	1
	SIP-Lignin	A9O2_13C	A9O2	BSON	Ontario	A9	Forest Soil	Whole Community DNA	Shotgun Metagenome	150-bp paired read library	Illumina HiSeq 2000	European Nucleotide Archive	PRJEB12502	ERS1101977	ERX1418510	ERR1346856	C13	O horizon	2	1
	SIP-Lignin	TXAM1_13C	TXAM	LPTX	Texas	TX	Forest Soil	Whole Community DNA	Shotgun Metagenome	150-bp paired read library	Illumina HiSeq 2000	European Nucleotide Archive	PRJEB12502	ERS1101998	ERX1418531	ERR1346877	C13	A horizon	1	1
	SIP-Lignin	TXAM2_13C	TXAM	LPTX	Texas	TX	Forest Soil	Whole Community DNA	Shotgun Metagenome	150-bp paired read library	Illumina HiSeq 2000	European Nucleotide Archive	PRJEB12502	ERS1102000	ERX1418533	ERR1346879	C13	A horizon	2	1
	SIP-Lignin	TXAO1_13C	TXAO	LPTX	Texas	TX	Forest Soil	Whole Community DNA	Shotgun Metagenome	150-bp paired read library	Illumina HiSeq 2000	European Nucleotide Archive	PRJEB12502	ERS1102003	ERX1418536	ERR1346882	C13	O horizon	1	1

## Sheet: Table S4
	ASV	Manual Validation	Indicator Value	p	Avg. Relative Abund. (per thousand)	Response	Ecoplot	Phylum	Order	Family	Genus
	cd6eaa37c8c864965c52a5bfe2efa005	1	0.91	0.194	3.19	pHB	Sugar Maple	Firmicutes	Bacillales	Alicyclobacillaceae	Alicyclobacillus
	d0b9c8fa7a7df4fb99c0281de757a978	1	0.94	0.082	2.72	pHB	Red Pine	Actinobacteria	Streptomycetales	Streptomycetaceae	Streptacidiphilus
	0e7914232890196c738adb31eaf26d63	1	0.95	0.044	2.43	Glucose & pHB	Red Pine; Black Locust	Proteobacteria	Betaproteobacteriales	Burkholderiaceae	Paraburkholderia
	429a44e6af79e621ec088e9b47f009bf	1	0.82	0.23	1.06	pHB	Sugar Maple	Proteobacteria	Betaproteobacteriales	Burkholderiaceae	Paraburkholderia
	8661245743653202acf051844f360f57	1	0.93	0.14	0.7	Glucose & pHB	Red Pine	Proteobacteria	Betaproteobacteriales	Burkholderiaceae	Paraburkholderia
	5778d45f25e59328c1cdba01cc1631e2	1	1	0.044	0.48	Glucose & pHB	Red Pine	WPS-2	unclassified WPS-2	unclassified WPS-2	unclassified WPS-2
	5b18237cf385326c2cda6c3441ba8d40	1	0.82	0.263	0.34	pHB	Black Locust; Sugar Maple	Proteobacteria	Betaproteobacteriales	Burkholderiaceae	Paraburkholderia
	7b2f433df15c2ae38fc8dba4444b857a	0	0.85	0.133	1.08	Glucose & pHB	Red Pine	Actinobacteria	Solirubrobacterales	Solirubrobacteraceae	uncultured
	2c39728136787539810e0855d053cb5e	0	0.87	0.157	0.96	Glucose & pHB	Red Pine	Proteobacteria	Elsterales	uncultured	unclassified uncultured
	1c18d3965fc899100cb79d6b5cb23d70	0	0.84	0.162	0.61	Glucose & pHB	Black Locust	Actinobacteria	Gaiellales	uncultured	bacterium Ellin6510
	aee11eda1fb0a81927f0e2ea83915a3d	0	0.95	0.034	0.57	Glucose & pHB	Black Locust	Actinobacteria	unclassified Actinobacteria	unclassified Actinobacteria	unclassified Actinobacteria
	6ef9e6ee789ea8783b72fb023bd6808e	0	0.85	0.109	0.57	Glucose & pHB	Red Pine	Proteobacteria	Micropepsales	Micropepsaceae	uncultured
	0a4c5a56af97ea4ec674b3dc79e4e13d	0	0.84	0.218	0.56	Glucose & pHB	Black Locust	Acidobacteria	Solibacterales	Solibacteraceae (Subgroup 3)	Candidatus Solibacter
	b3a02ac410781c956603be053ac9908b	0	0.84	0.247	0.56	Glucose & pHB	Black Locust	Planctomycetes	Isosphaerales	Isosphaeraceae	Candidatus Nostocoida
	3a72e3423607b55e664199c296b4443b	0	0.95	0.082	0.49	Glucose & pHB	Red Pine	Acidobacteria	Acidobacteriales	Koribacteraceae	Candidatus Koribacter
	03d83dfa8e055e8609aff4108ac08680	0	1	0.034	0.45	Glucose & pHB	Black Locust	Actinobacteria	Solirubrobacterales	Solirubrobacteraceae	Conexibacter
	63656eb9f2d13758046096f5ff018a4c	0	0.85	0.136	0.41	Glucose & pHB	Black Locust	Proteobacteria	Rhizobiales	Xanthobacteraceae	Bradyrhizobium
	63dc467927cc774ef1e5baaa1d6dfcb3	0	0.93	0.173	0.39	Glucose & pHB	Red Pine	Bacteroidetes	Chitinophagales	Chitinophagaceae	uncultured
	276a15cfa0f0e6207ed3bfa666ccf26c	0	0.91	0.13	0.37	Glucose & pHB	Black Locust	Actinobacteria	Frankiales	Acidothermaceae	putative Acidothermus
	93406fec119c1eac36d723a84cf2b4aa	0	0.93	0.13	0.36	Glucose & pHB	Black Locust	Planctomycetes	Pirellulales	Pirellulaceae	unclassified Pirellulaceae
	fe26fa7ad32f3c2d5f93eb9b99dd20cc	0	0.86	0.223	0.36	Glucose & PHB	Sugar Maple	Dependentiae	Babeliales	UBA12409	unclassified UBA12409
	a9a066294f195f05fbf35155043651ad	0	0.8	0.195	1.03	Glucose & water	Red Pine	Planctomycetes	Isosphaerales	Isosphaeraceae	Singulisphaera
	f3fcd975e20ed7e7303096fe1c69f284	0	0.91	0.141	0.51	Glucose & water	Sugar Maple	Proteobacteria	Xanthomonadales	Rhodanobacteraceae	putative Rhodanobacter
	9b0596d37ae0a026e9cc7112e8d5b467	0	0.93	0.109	0.49	Glucose & water	Sugar Maple	Patescibacteria	unclassified Patescibacteria	unclassified Patescibacteria	unclassified Patescibacteria
	f8415c571f3dc89353157acef2187616	0	0.85	0.104	0.82	pHB	Black Locust	Planctomycetes	Isosphaerales	Isosphaeraceae	Aquisphaera
	5bcab5f6d967c83f24b9fa3f35e7b418	0	0.89	0.036	0.48	pHB	Black Locust	Firmicutes	Bacillales	Bacillaceae	Bacillus
	edcebe27a69402472f54c32bd36ad03b	0	0.86	0.109	0.47	pHB	Red Pine	Actinobacteria	Solirubrobacterales	Solirubrobacteraceae	Conexibacter
	cadaa1147ebfae5744a5c416812174fa	0	0.87	0.069	0.4	pHB	Black Locust	Actinobacteria	Solirubrobacterales	Solirubrobacteraceae	Conexibacter
	6d3cd6e260372214897f95c11e352485	0	0.89	0.036	0.37	pHB	Black Locust	Planctomycetes	Gemmatales	Gemmataceae	uncultured
	b99ee10aba8f2f20df97c85cb233c375	0	0.82	0.245	0.36	pHB	Black Locust	Planctomycetes	Gemmatales	Gemmataceae	uncultured
	76998ac978cd8fc22196280854cc055c	NA	0.92	0.13	2.11	Glucose & water	Sugar Maple	Actinobacteria	Streptomycetales	Streptomycetaceae	unclassified Streptomycetaceae
	1bd43d7f69e3adbb1798288c76bb5353	NA	0.92	0.171	1.9	Glucose & water	Sugar Maple	Planctomycetes	Isosphaerales	Isosphaeraceae	Aquisphaera
	958604e2d47c474c85993391f5bb17af	NA	0.85	0.141	1.79	Glucose & water	Sugar Maple	Proteobacteria	Rhizobiales	Xanthobacteraceae	unclassified Xanthobacteraceae
	caa0b85cd33e587ed2e5ded07f0c22ae	NA	0.93	0.104	1.29	Glucose & water	Sugar Maple	Planctomycetes	Isosphaerales	Isosphaeraceae	Aquisphaera
	8c4e95edd32afc3e94fcfd7486a6a226	NA	0.9	0.178	1.25	Glucose & water	Sugar Maple	Acidobacteria	Acidobacteriales	Acidobacteriaceae (Subgroup 1)	Acidipila
	c8cffedd2c1c2dc67fb263c3373a1e87	NA	0.94	0.128	1.21	Glucose & water	Black Locust	Planctomycetes	Isosphaerales	Isosphaeraceae	Singulisphaera
	b28edd10da4211577e4e138062783c4b	NA	0.95	0.032	1.17	Glucose & water	Sugar Maple	Proteobacteria	Acetobacterales	Acetobacteraceae	unclassified Acetobacteraceae
	1a0f7fb001fbd7174677ac73acb996bd	NA	0.91	0.218	1.16	Glucose & water	Sugar Maple	Firmicutes	Bacillales	Bacillaceae	Bacillus
	a6ea4beae710c910972552d8a1aaed41	NA	1	0.032	1.12	Glucose & water	Sugar Maple	Proteobacteria	Betaproteobacteriales	Burkholderiaceae	unclassified Burkholderiaceae
	6bfaaae796cae0a3512bbbc977359728	NA	0.95	0.032	1.08	Glucose & water	Sugar Maple	Acidobacteria	Solibacterales	Solibacteraceae (Subgroup 3)	Candidatus Solibacter
	7a508dc614764f1d044e6fe670ecb956	NA	0.92	0.211	0.93	Glucose & water	Sugar Maple	Actinobacteria	Frankiales	Acidothermaceae	Acidothermus
	c0149763fe0b1898b0c3600df6d5111f	NA	0.96	0.032	0.91	Glucose & water	Sugar Maple	Proteobacteria	putative JG36-TzT-191	unclassified putative JG36-TzT-191	unclassified putative JG36-TzT-191
	ab08137c0a207d99801368f656cb75f0	NA	0.93	0.075	0.91	Glucose & water	Sugar Maple	Acidobacteria	Solibacterales	Solibacteraceae (Subgroup 3)	Bryobacter
	73d14098fae3443b80d62860f9b86e03	NA	0.93	0.115	0.91	Glucose & water	Sugar Maple	Actinobacteria	Solirubrobacterales	Solirubrobacteraceae	Conexibacter
	0d7871c5c607f93cdc754213addab74e	NA	0.91	0.204	0.91	Glucose & water	Red Pine	Actinobacteria	Solirubrobacterales	putative 67-14	unclassified putative 67-14
	9d880bdb9683b0fdd259f3eda753f8a4	NA	0.92	0.194	0.83	Glucose & water	Black Locust	Proteobacteria	Gammaproteobacteria Incertae Sedis	Unknown Family	Acidibacter
	cee507521b4ab730d8854ed00d7d35a8	NA	0.93	0.157	0.72	Glucose & water	Sugar Maple	Proteobacteria	Rhizobiales	Xanthobacteraceae	putative Bradyrhizobium
	ea47e27b077c2bcaaa90d317d757ef50	NA	0.91	0.211	0.72	Glucose & water	Sugar Maple	Verrucomicrobia	Chthoniobacterales	Xiphinematobacteraceae	Candidatus Xiphinematobacter
	5eaf27d73acc9468d44c2aadfe3a3854	NA	0.91	0.13	0.69	Glucose & water	Black Locust	Proteobacteria	Micropepsales	Micropepsaceae	uncultured
	8f884f2e59cc9e04460712b01e719160	NA	1	0.04	0.61	Glucose & water	Red Pine	Proteobacteria	Caulobacterales	Caulobacteraceae	Phenylobacterium
	412ffa888dcf8241ce7da2926bc48cf6	NA	0.84	0.25	0.59	Glucose & water	Red Pine	Acidobacteria	Acidobacteriales	Acidobacteriaceae (Subgroup 1)	Acidipila
	e9e2458033cddc18867041b5fe8ba794	NA	0.92	0.161	0.58	Glucose & water	Black Locust	Proteobacteria	Elsterales	uncultured	unclassified uncultured
	2857204de797331ae43adfdfb55d10aa	NA	0.84	0.248	0.57	Glucose & water	Sugar Maple	Proteobacteria	Rhizobiales	Xanthobacteraceae	unclassified Xanthobacteraceae
	2198c96516b5432f4ca1162f3e234bda	NA	0.91	0.138	0.56	Glucose & water	Sugar Maple	Actinobacteria	Gaiellales	uncultured	unclassified uncultured
	d9df7f0c7cfdf3cc8bbba9eac89aac8f	NA	0.93	0.096	0.55	Glucose & water	Sugar Maple	Planctomycetes	Planctomycetales	Gimesiaceae	uncultured
	62f9569493ff465071e2f1e8fb41f4d9	NA	0.91	0.163	0.55	Glucose & water	Red Pine	Actinobacteria	Frankiales	Acidothermaceae	Acidothermus
	38da651a301c567a7326543dc1717c67	NA	0.91	0.158	0.51	Glucose & water	Red Pine; Sugar Maple	Proteobacteria	Xanthomonadales	Rhodanobacteraceae	Rhodanobacter
	e7317ae91b0f3abdae33071664423095	NA	0.97	0.032	0.44	Glucose & water	Sugar Maple	Proteobacteria	Diplorickettsiales	Diplorickettsiaceae	Aquicella
	4a3e46fe8ce2e932bf89873b7dff87ad	NA	0.91	0.227	0.44	Glucose & water	Red Pine	Acidobacteria	Solibacterales	Solibacteraceae (Subgroup 3)	Candidatus Solibacter
	cfcb4bbb0210190add106a4c4034df22	NA	0.91	0.141	0.42	Glucose & water	Sugar Maple	Proteobacteria	Acetobacterales	Acetobacteraceae	unclassified Acetobacteraceae
	853161435bc9e4e0400e9c66d600d5fa	NA	0.92	0.158	0.4	Glucose & water	Sugar Maple	Actinobacteria	Gaiellales	uncultured	unclassified uncultured
	2f47e5fc6f60c52a683ee2b6efdab347	NA	0.86	0.13	0.36	Glucose & water	Black Locust	Acidobacteria	Solibacterales	Solibacteraceae (Subgroup 3)	Candidatus Solibacter
	e82593d4fa7242a4f97d1d7851632264	NA	0.86	0.193	0.94	Glucose	Red Pine	Actinobacteria	Pseudonocardiales	Pseudonocardiaceae	Crossiella
	e3d917365e04f724d21af617bc9e22ae	NA	0.83	0.202	0.63	Glucose	Red Pine	Acidobacteria	Subgroup 2	unclassified Subgroup 2	unclassified Subgroup 2
	d9d409ff34a853d2b77ed9ccfeba74c5	NA	0.87	0.116	0.6	Glucose	Red Pine	Acidobacteria	Acidobacteriales	Acidobacteriaceae (Subgroup 1)	Acidipila
	33cb7fcc90067f07d95513245a06ca23	NA	0.93	0.049	0.58	Glucose	Red Pine	Actinobacteria	Frankiales	Acidothermaceae	Acidothermus
	5ac16ac390813c499b621a41ce993299	NA	0.82	0.236	0.52	Glucose	Black Locust	Planctomycetes	Isosphaerales	Isosphaeraceae	unclassified Isosphaeraceae
	19ed31bbb0a674b08086d87447beb0b5	NA	0.86	0.117	0.4	Glucose	Red Pine	Actinobacteria	Solirubrobacterales	Solirubrobacteraceae	Conexibacter
	648ea448514f29fd273bd9176189bd28	NA	0.83	0.16	0.39	Glucose	Red Pine	Actinobacteria	Frankiales	Acidothermaceae	Acidothermus
	0725b7c8dad7189a14828adf48214c1f	NA	0.84	0.208	0.37	Glucose	Sugar Maple	Acidobacteria	Solibacterales	Solibacteraceae (Subgroup 3)	Candidatus Solibacter

## Sheet: Table S5
A	Factors	R2	p.value	B	Factors	R2	p.value
	Residuals	0.54	-		Residuals	0.52	-
	Tree type	0.25	<0.001		pH	0.138977	0.000999001
	Soil type	0.14	<0.001		Aluminum	0.0964628	0.000999001
	Substrate label	0.07	0.003		Cadmium	0.076337	0.001998
					Barium	0.0581706	0.00499501
					Iron	0.0544575	0.002997
					organic.matter	0.0478967	0.012
					Copper	0.0373361	0.054
					Chromium	0.0364997	0.056
					Magnesium	0.0312654	0.089
					Arsenic	0.0312113	0.087
					Boron	0.0255696	0.208
					Calcium	0.0250827	0.219
					Cobalt	0.0227385	0.293
					Potassium	0.0179822	0.505

## Sheet: Table S6
			LnC			MaB
	Soil Property	Units	Sugar Maple	Black Locust	Red Pine	Sugar Maple	Black Locust	Red Pine
	Core mass	g	63.4 ± 15	59.8 ± 2.7	71.6 ± 11	64.4 ± 2.5	56.7 ± 12	NA
	Core rocks	g	52.8 ± 13	45.0 ± 2.0	56.6 ± 6.8	47.0 ± 5	43.7 ± 8.1
	Density	g / cm3	1.04 ± 0.25	0.98 ± 0.04	1.17 ± 0.19	1.05 ± 0.04	0.93 ± 0.2
	Moisture content	%	2.17 ± 0.29	2.56 ± 0.26	2.56 ± 0.39	2.59 ± 0.31	3.39 ± 0.49
	pH	-	4.3 ± 0.16	3.97 ± 0.04	4.27 ± 0.13	4.11 ± 0.06	4.03 ± 0.04
	Organic matter	%	A10.2 ± 2.7	AB14.0 ± 2.0	AB12.7 ± 3.4	AB14.5 ± 2.4	B21.9 ± 4.5
	Aluminum	ppm	A418 ± 27	A406 ± 26	AB352 ± 50	B253 ± 13	B240 ± 36
	Arsenic	ppm	0.27 ± 0.08	0.38 ± 0.03	0.37 ± 0.02	0.33 ± 0.08	0.44 ± 0.02
	Barium	ppm	17.1 ± 5.2	7.09 ± 0.69	12.2 ± 0.65	15.8 ± 3.8	12.9 ± 3.3
	Boron	ppm	0.22 ± 0.09	0.29 ± 0	0.17 ± 0.05	0.29 ± 0.06	0.29 ± 0.03
	Cadmium	ppm	A0.11 ± 0.02	B0.05 ± 0	A0.11 ± 0.01	A0.12 ± 0.03	A0.07 ± 0.01
	Calcium	ppm	372 ± 150	275 ± 52	426 ± 170	780 ± 170	824 ± 230
	Chromium	ppm	0.13 ± 0.01	0.13 ± 0	0.12 ± 0	0.11 ± 0.01	0.1 ± 0.02
	Cobalt	ppm	0.2 ± 0.07	0.37 ± 0.2	0.17 ± 0.03	0.21 ± 0.03	0.28 ± 0.05
	Copper	ppm	0.42 ± 0.22	0.22 ± 0.01	0.34 ± 0.07	0.31 ± 0.07	0.31 ± 0.09
	Iron	ppm	A123 ± 50	B376 ± 21	A138 ± 33	A224 ± 33	AB245 ± 40
	Lead	ppm	2.51 ± 1.05	3.98 ± 0.36	2.92 ± 2.05	2.28 ± 0.3	162 ± 195
	Magnesium	ppm	50.1 ± 17	60.5 ± 8.2	55.7 ± 17	79.4 ± 11	129 ± 40
	Manganese	ppm	AB69.5 ± 20	A29.6 ± 1.2	B126 ± 19	AB74.6 ± 23	AB53.7 ± 12
	Molybdenum	ppm	0.04 ± 0	0.05 ± 0	0.05 ± 0	0.04 ± 0	0.04 ± 0
	Nickel	ppm	A0.36 ± 0.07	AB0.48 ± 0.06	AB0.5 ± 0.05	AB0.55 ± 0.12	B0.81 ± 0.17
	Phosphorus	ppm	15.4 ± 1.4	15.6 ± 2.1	15.6 ± 1.3	19.0 ± 2.2	19.6 ± 2.2
	Potassium	ppm	86.4 ± 22	117 ± 14	82.6 ± 16	136 ± 20	165 ± 38
	Selenium	ppm	0.1 ± 0.02	0.1 ± 0.01	0.14 ± 0.01	0.1 ± 0.03	0.12 ± 0.01
	Silicon	ppm	AB11.7 ± 0.92	AB14.9 ± 4.0	A8.4 ± 1.5	AB14.6 ± 2.3	B20.7 ± 3.9
	Sodium	ppm	34.8 ± 4.0	34.1 ± 2.8	32.9 ± 4.9	37.1 ± 7.9	43.1 ± 5.3
	Strontium	ppm	1.89 ± 0.83	1.06 ± 0.2	1.13 ± 0.42	3.00 ± 0.76	3.14 ± 0.91
	Sulfur	ppm	AB32.0 ± 1.9	A41.6 ± 4.1	B24.8 ± 3.4	AB30.1 ± 4.7	A39.7 ± 1.8
	Titanium	ppm	A1.01 ± 0.41	AB1.99 ± 0.31	A0.98 ± 0.33	AB1.49 ± 0.22	B2.3 ± 0.31
	Vanadium	ppm	0.03 ± 0.01	0.04 ± 0	0.02 ± 0.01	0.03 ± 0.01	0.03 ± 0.01
	Zinc	ppm	14.7 ± 2.2	104 ± 52	35.5 ± 12	52.2 ± 12	82.1 ± 30

## Sheet: Table S7
	ASV	Designation	Forest Type	Soil Type	log2Fold	p.adj	Average counts per thousand	Ranked Abundance	Domain	Phylum	Class	Order	Family	Genus	Species group	Sequence	Priming ASV
	6b64ff37fff389a42eccf7387ffac8b9	All forests | All soils	Red Pine	LnC	6.3	0	127.8	1	Bacteria	Proteobacteria	Betaproteobacteria	Burkholderiales	Burkholderiaceae	Paraburkholderia	P. madseniana	ACGTAGGGTGCAAGCGTTAATCGGAATTACTGGGCGTAAAGCGTGCGCAGGCGGTCCGCTAAGACAGATGTGAAATCCCCGGGCTTAACCTGGGAACTGCATTTGTGACTGGCGGGCTAGAGTATGGCAGAGGGGGGTAGAATTCCACGTGTAGCAGTGAAATGCGTAGAGATGTGGAGGAATACCGATGGCGAAGGCAGCCCCCTGGGCCAATACTGACGCTCATGCACGAAAGCGTGGGGAGCAAACAG	5b18237cf385326c2cda6c3441ba8d40
	6b64ff37fff389a42eccf7387ffac8b9	All forests | All soils	Sugar Maple	LnC	4.4	0	127.8	1	Bacteria	Proteobacteria	Betaproteobacteria	Burkholderiales	Burkholderiaceae	Paraburkholderia	P. madseniana	ACGTAGGGTGCAAGCGTTAATCGGAATTACTGGGCGTAAAGCGTGCGCAGGCGGTCCGCTAAGACAGATGTGAAATCCCCGGGCTTAACCTGGGAACTGCATTTGTGACTGGCGGGCTAGAGTATGGCAGAGGGGGGTAGAATTCCACGTGTAGCAGTGAAATGCGTAGAGATGTGGAGGAATACCGATGGCGAAGGCAGCCCCCTGGGCCAATACTGACGCTCATGCACGAAAGCGTGGGGAGCAAACAG	5b18237cf385326c2cda6c3441ba8d40
	6b64ff37fff389a42eccf7387ffac8b9	All forests | All soils	Sugar Maple	MaB	4.1	0.2	127.8	1	Bacteria	Proteobacteria	Betaproteobacteria	Burkholderiales	Burkholderiaceae	Paraburkholderia	P. madseniana	ACGTAGGGTGCAAGCGTTAATCGGAATTACTGGGCGTAAAGCGTGCGCAGGCGGTCCGCTAAGACAGATGTGAAATCCCCGGGCTTAACCTGGGAACTGCATTTGTGACTGGCGGGCTAGAGTATGGCAGAGGGGGGTAGAATTCCACGTGTAGCAGTGAAATGCGTAGAGATGTGGAGGAATACCGATGGCGAAGGCAGCCCCCTGGGCCAATACTGACGCTCATGCACGAAAGCGTGGGGAGCAAACAG	5b18237cf385326c2cda6c3441ba8d40
	6b64ff37fff389a42eccf7387ffac8b9	All forests | All soils	Black Locust	LnC	4	0.02	127.8	1	Bacteria	Proteobacteria	Betaproteobacteria	Burkholderiales	Burkholderiaceae	Paraburkholderia	P. madseniana	ACGTAGGGTGCAAGCGTTAATCGGAATTACTGGGCGTAAAGCGTGCGCAGGCGGTCCGCTAAGACAGATGTGAAATCCCCGGGCTTAACCTGGGAACTGCATTTGTGACTGGCGGGCTAGAGTATGGCAGAGGGGGGTAGAATTCCACGTGTAGCAGTGAAATGCGTAGAGATGTGGAGGAATACCGATGGCGAAGGCAGCCCCCTGGGCCAATACTGACGCTCATGCACGAAAGCGTGGGGAGCAAACAG	5b18237cf385326c2cda6c3441ba8d40
	6b64ff37fff389a42eccf7387ffac8b9	All forests | All soils	Black Locust	MaB	3.8	0.18	127.8	1	Bacteria	Proteobacteria	Betaproteobacteria	Burkholderiales	Burkholderiaceae	Paraburkholderia	P. madseniana	ACGTAGGGTGCAAGCGTTAATCGGAATTACTGGGCGTAAAGCGTGCGCAGGCGGTCCGCTAAGACAGATGTGAAATCCCCGGGCTTAACCTGGGAACTGCATTTGTGACTGGCGGGCTAGAGTATGGCAGAGGGGGGTAGAATTCCACGTGTAGCAGTGAAATGCGTAGAGATGTGGAGGAATACCGATGGCGAAGGCAGCCCCCTGGGCCAATACTGACGCTCATGCACGAAAGCGTGGGGAGCAAACAG	5b18237cf385326c2cda6c3441ba8d40
	2fea268498044452fdd476b1a5322e47	All forests | All soils	Sugar Maple	MaB	11.4	0	43.9	2	Bacteria	Proteobacteria	Betaproteobacteria	Burkholderiales	Burkholderiaceae	Paraburkholderia	P. xenovorans	ACGTAGGGTGCAAGCGTTAATCGGAATTACTGGGCGTAAAGCGTGCGCAGGCGGTTCGCTAAGACAGATGTGAAATCCCCGGGCTTAACCTGGGAACTGCATTTGTGACTGGCGGGCTAGAGTATGGCAGAGGGGGGTAGAATTCCACGTGTAGCAGTGAAATGCGTAGAGATGTGGAGGAATACCGATGGCGAAGGCAGCCCCCTGGGCCAATACTGACGCTCATGCACGAAAGCGTGGGGAGCAAACAG	0e7914232890196c738adb31eaf26d63
	2fea268498044452fdd476b1a5322e47	All forests | All soils	Red Pine	LnC	6.8	0.01	43.9	2	Bacteria	Proteobacteria	Betaproteobacteria	Burkholderiales	Burkholderiaceae	Paraburkholderia	P. xenovorans	ACGTAGGGTGCAAGCGTTAATCGGAATTACTGGGCGTAAAGCGTGCGCAGGCGGTTCGCTAAGACAGATGTGAAATCCCCGGGCTTAACCTGGGAACTGCATTTGTGACTGGCGGGCTAGAGTATGGCAGAGGGGGGTAGAATTCCACGTGTAGCAGTGAAATGCGTAGAGATGTGGAGGAATACCGATGGCGAAGGCAGCCCCCTGGGCCAATACTGACGCTCATGCACGAAAGCGTGGGGAGCAAACAG	0e7914232890196c738adb31eaf26d63
	2fea268498044452fdd476b1a5322e47	All forests | All soils	Black Locust	LnC	5.1	0.38	43.9	2	Bacteria	Proteobacteria	Betaproteobacteria	Burkholderiales	Burkholderiaceae	Paraburkholderia	P. xenovorans	ACGTAGGGTGCAAGCGTTAATCGGAATTACTGGGCGTAAAGCGTGCGCAGGCGGTTCGCTAAGACAGATGTGAAATCCCCGGGCTTAACCTGGGAACTGCATTTGTGACTGGCGGGCTAGAGTATGGCAGAGGGGGGTAGAATTCCACGTGTAGCAGTGAAATGCGTAGAGATGTGGAGGAATACCGATGGCGAAGGCAGCCCCCTGGGCCAATACTGACGCTCATGCACGAAAGCGTGGGGAGCAAACAG	0e7914232890196c738adb31eaf26d63
	2fea268498044452fdd476b1a5322e47	All forests | All soils	Sugar Maple	LnC	4.9	0.03	43.9	2	Bacteria	Proteobacteria	Betaproteobacteria	Burkholderiales	Burkholderiaceae	Paraburkholderia	P. xenovorans	ACGTAGGGTGCAAGCGTTAATCGGAATTACTGGGCGTAAAGCGTGCGCAGGCGGTTCGCTAAGACAGATGTGAAATCCCCGGGCTTAACCTGGGAACTGCATTTGTGACTGGCGGGCTAGAGTATGGCAGAGGGGGGTAGAATTCCACGTGTAGCAGTGAAATGCGTAGAGATGTGGAGGAATACCGATGGCGAAGGCAGCCCCCTGGGCCAATACTGACGCTCATGCACGAAAGCGTGGGGAGCAAACAG	0e7914232890196c738adb31eaf26d63
	2fea268498044452fdd476b1a5322e47	All forests | All soils	Black Locust	MaB	3.9	0.42	43.9	2	Bacteria	Proteobacteria	Betaproteobacteria	Burkholderiales	Burkholderiaceae	Paraburkholderia	P. xenovorans	ACGTAGGGTGCAAGCGTTAATCGGAATTACTGGGCGTAAAGCGTGCGCAGGCGGTTCGCTAAGACAGATGTGAAATCCCCGGGCTTAACCTGGGAACTGCATTTGTGACTGGCGGGCTAGAGTATGGCAGAGGGGGGTAGAATTCCACGTGTAGCAGTGAAATGCGTAGAGATGTGGAGGAATACCGATGGCGAAGGCAGCCCCCTGGGCCAATACTGACGCTCATGCACGAAAGCGTGGGGAGCAAACAG	0e7914232890196c738adb31eaf26d63
	ab0d1fdbcfdea9360c49602d66386b1f	All forests	Sugar Maple	LnC	4.5	0	38.9	3	Bacteria	Proteobacteria	Betaproteobacteria	Burkholderiales	Burkholderiaceae	Caballeronia	C. terrestris	ACGTAGGGTGCGAGCGTTAATCGGAATTACTGGGCGTAAAGCGTGCGCAGGCGGTTTGTTAAGACAGATGTGAAATCCCCGGGCTTAACCTGGGAACTGCATTTGTGACTGGCAAGCTAGAGTATGGCAGAGGGGGGTAGAATTCCACGTGTAGCAGTGAAATGCGTAGAGATGTGGAGGAATACCGATGGCGAAGGCAGCCCCCTGGGCCAATACTGACGCTCATGCACGAAAGCGTGGGGAGCAAACAG	931ddb2f821a8f126d8cff16cbeef716
	ab0d1fdbcfdea9360c49602d66386b1f	All forests	Red Pine	LnC	3.8	0.33	38.9	3	Bacteria	Proteobacteria	Betaproteobacteria	Burkholderiales	Burkholderiaceae	Caballeronia	C. terrestris	ACGTAGGGTGCGAGCGTTAATCGGAATTACTGGGCGTAAAGCGTGCGCAGGCGGTTTGTTAAGACAGATGTGAAATCCCCGGGCTTAACCTGGGAACTGCATTTGTGACTGGCAAGCTAGAGTATGGCAGAGGGGGGTAGAATTCCACGTGTAGCAGTGAAATGCGTAGAGATGTGGAGGAATACCGATGGCGAAGGCAGCCCCCTGGGCCAATACTGACGCTCATGCACGAAAGCGTGGGGAGCAAACAG	931ddb2f821a8f126d8cff16cbeef716
	ab0d1fdbcfdea9360c49602d66386b1f	All forests	Black Locust	LnC	3.4	0.19	38.9	3	Bacteria	Proteobacteria	Betaproteobacteria	Burkholderiales	Burkholderiaceae	Caballeronia	C. terrestris	ACGTAGGGTGCGAGCGTTAATCGGAATTACTGGGCGTAAAGCGTGCGCAGGCGGTTTGTTAAGACAGATGTGAAATCCCCGGGCTTAACCTGGGAACTGCATTTGTGACTGGCAAGCTAGAGTATGGCAGAGGGGGGTAGAATTCCACGTGTAGCAGTGAAATGCGTAGAGATGTGGAGGAATACCGATGGCGAAGGCAGCCCCCTGGGCCAATACTGACGCTCATGCACGAAAGCGTGGGGAGCAAACAG	931ddb2f821a8f126d8cff16cbeef716
	856c686c8fadbb5af22005d595461dcb	All forests | All soils	Red Pine	LnC	6.1	0	27.8	4	Bacteria	Proteobacteria	Betaproteobacteria	Burkholderiales	Burkholderiaceae	Paraburkholderia	P. sp.	ACGTAGGGTGCAAGCGTTAATCGGAATTACTGGGCGTAAAGCGTGCGCAGGCGGTTCGTTAAGACAGATGTGAAATCCCCGGGCTTAACCTGGGAACTGCATTTGTGACTGGCGGACTCGAGTATGGCAGAGGGGGGTAGAATTCCACGTGTAGCAGTGAAATGCGTAGAGATGTGGAGGAATACCGATGGCGAAGGCAGCCCCCTGGGCCAATACTGACGCTCATGCACGAAAGCGTGGGGAGCAAACAG	e8c8c1f1bd5a53013681fe45d141fef0
	856c686c8fadbb5af22005d595461dcb	All forests | All soils	Sugar Maple	LnC	5.8	0	27.8	4	Bacteria	Proteobacteria	Betaproteobacteria	Burkholderiales	Burkholderiaceae	Paraburkholderia	P. sp.	ACGTAGGGTGCAAGCGTTAATCGGAATTACTGGGCGTAAAGCGTGCGCAGGCGGTTCGTTAAGACAGATGTGAAATCCCCGGGCTTAACCTGGGAACTGCATTTGTGACTGGCGGACTCGAGTATGGCAGAGGGGGGTAGAATTCCACGTGTAGCAGTGAAATGCGTAGAGATGTGGAGGAATACCGATGGCGAAGGCAGCCCCCTGGGCCAATACTGACGCTCATGCACGAAAGCGTGGGGAGCAAACAG	e8c8c1f1bd5a53013681fe45d141fef0
	856c686c8fadbb5af22005d595461dcb	All forests | All soils	Black Locust	MaB	5.5	0.03	27.8	4	Bacteria	Proteobacteria	Betaproteobacteria	Burkholderiales	Burkholderiaceae	Paraburkholderia	P. sp.	ACGTAGGGTGCAAGCGTTAATCGGAATTACTGGGCGTAAAGCGTGCGCAGGCGGTTCGTTAAGACAGATGTGAAATCCCCGGGCTTAACCTGGGAACTGCATTTGTGACTGGCGGACTCGAGTATGGCAGAGGGGGGTAGAATTCCACGTGTAGCAGTGAAATGCGTAGAGATGTGGAGGAATACCGATGGCGAAGGCAGCCCCCTGGGCCAATACTGACGCTCATGCACGAAAGCGTGGGGAGCAAACAG	e8c8c1f1bd5a53013681fe45d141fef0
	856c686c8fadbb5af22005d595461dcb	All forests | All soils	Sugar Maple	MaB	5.4	0.02	27.8	4	Bacteria	Proteobacteria	Betaproteobacteria	Burkholderiales	Burkholderiaceae	Paraburkholderia	P. sp.	ACGTAGGGTGCAAGCGTTAATCGGAATTACTGGGCGTAAAGCGTGCGCAGGCGGTTCGTTAAGACAGATGTGAAATCCCCGGGCTTAACCTGGGAACTGCATTTGTGACTGGCGGACTCGAGTATGGCAGAGGGGGGTAGAATTCCACGTGTAGCAGTGAAATGCGTAGAGATGTGGAGGAATACCGATGGCGAAGGCAGCCCCCTGGGCCAATACTGACGCTCATGCACGAAAGCGTGGGGAGCAAACAG	e8c8c1f1bd5a53013681fe45d141fef0
	cb26644aaef39f96743f1f85614baef1	All forests | All soils	Black Locust	MaB	7.4	NA	14.5	5	Bacteria	Proteobacteria	Betaproteobacteria	Burkholderiales	Burkholderiaceae	Caballeronia	C. sordidicola	ACGTAGGGTGCGAGCGTTAATCGGAATTACTGGGCGTAAAGCGTGCGCAGGCGGTTCGTTAAGACAGATGTGAAATCCCCGGGCTTAACCTGGGAACTGCATTTGTGACTGGCGAGCTAGAGTATGGCAGAGGGGGGTAGAATTCCACGTGTAGCAGTGAAATGCGTAGAGATGTGGAGGAATACCGATGGCGAAGGCAGCCCCCTGGGCCAATACTGACGCTCATGCACGAAAGCGTGGGGAGCAAACAG	dc88c325af1889d91435037e60fff0a2
	cb26644aaef39f96743f1f85614baef1	All forests | All soils	Red Pine	LnC	3.9	0	14.5	5	Bacteria	Proteobacteria	Betaproteobacteria	Burkholderiales	Burkholderiaceae	Caballeronia	C. sordidicola	ACGTAGGGTGCGAGCGTTAATCGGAATTACTGGGCGTAAAGCGTGCGCAGGCGGTTCGTTAAGACAGATGTGAAATCCCCGGGCTTAACCTGGGAACTGCATTTGTGACTGGCGAGCTAGAGTATGGCAGAGGGGGGTAGAATTCCACGTGTAGCAGTGAAATGCGTAGAGATGTGGAGGAATACCGATGGCGAAGGCAGCCCCCTGGGCCAATACTGACGCTCATGCACGAAAGCGTGGGGAGCAAACAG	dc88c325af1889d91435037e60fff0a2
	cb26644aaef39f96743f1f85614baef1	All forests | All soils	Sugar Maple	LnC	3.5	0	14.5	5	Bacteria	Proteobacteria	Betaproteobacteria	Burkholderiales	Burkholderiaceae	Caballeronia	C. sordidicola	ACGTAGGGTGCGAGCGTTAATCGGAATTACTGGGCGTAAAGCGTGCGCAGGCGGTTCGTTAAGACAGATGTGAAATCCCCGGGCTTAACCTGGGAACTGCATTTGTGACTGGCGAGCTAGAGTATGGCAGAGGGGGGTAGAATTCCACGTGTAGCAGTGAAATGCGTAGAGATGTGGAGGAATACCGATGGCGAAGGCAGCCCCCTGGGCCAATACTGACGCTCATGCACGAAAGCGTGGGGAGCAAACAG	dc88c325af1889d91435037e60fff0a2
	03a2fce65f6102959fd64de8de7af574	All forests | All soils	Sugar Maple	LnC	6.4	0	7.2	6	Bacteria	Proteobacteria	Betaproteobacteria	Burkholderiales	Burkholderiaceae	Caballeronia	C. glebae	ACGTAGGGTGCGAGCGTTAATCGGAATTACTGGGCGTAAAGCGTGCGCAGGCGGTCTGTTAAGACCGATGTGAAATCCCCGGGCTTAACCTGGGAACTGCATTGGTGACTGGCAGGCTTTGAGTGTGGCAGAGGGAGGTAGAATTCCACGTGTAGCAGTGAAATGCGTAGAGATGTGGAGGAATACCGATGGCGAAGGCAGCCTCCTGGGCCAACACTGACGCTCATGCACGAAAGCGTGGGGAGCAAACAG	54e8d56352bcaabd7ffc8657847276c3
	03a2fce65f6102959fd64de8de7af574	All forests | All soils	Black Locust	LnC	4.8	0.28	7.2	6	Bacteria	Proteobacteria	Betaproteobacteria	Burkholderiales	Burkholderiaceae	Caballeronia	C. glebae	ACGTAGGGTGCGAGCGTTAATCGGAATTACTGGGCGTAAAGCGTGCGCAGGCGGTCTGTTAAGACCGATGTGAAATCCCCGGGCTTAACCTGGGAACTGCATTGGTGACTGGCAGGCTTTGAGTGTGGCAGAGGGAGGTAGAATTCCACGTGTAGCAGTGAAATGCGTAGAGATGTGGAGGAATACCGATGGCGAAGGCAGCCTCCTGGGCCAACACTGACGCTCATGCACGAAAGCGTGGGGAGCAAACAG	54e8d56352bcaabd7ffc8657847276c3
	03a2fce65f6102959fd64de8de7af574	All forests | All soils	Red Pine	LnC	3.8	0.24	7.2	6	Bacteria	Proteobacteria	Betaproteobacteria	Burkholderiales	Burkholderiaceae	Caballeronia	C. glebae	ACGTAGGGTGCGAGCGTTAATCGGAATTACTGGGCGTAAAGCGTGCGCAGGCGGTCTGTTAAGACCGATGTGAAATCCCCGGGCTTAACCTGGGAACTGCATTGGTGACTGGCAGGCTTTGAGTGTGGCAGAGGGAGGTAGAATTCCACGTGTAGCAGTGAAATGCGTAGAGATGTGGAGGAATACCGATGGCGAAGGCAGCCTCCTGGGCCAACACTGACGCTCATGCACGAAAGCGTGGGGAGCAAACAG	54e8d56352bcaabd7ffc8657847276c3
	03a2fce65f6102959fd64de8de7af574	All forests | All soils	Black Locust	MaB	3.3	0.12	7.2	6	Bacteria	Proteobacteria	Betaproteobacteria	Burkholderiales	Burkholderiaceae	Caballeronia	C. glebae	ACGTAGGGTGCGAGCGTTAATCGGAATTACTGGGCGTAAAGCGTGCGCAGGCGGTCTGTTAAGACCGATGTGAAATCCCCGGGCTTAACCTGGGAACTGCATTGGTGACTGGCAGGCTTTGAGTGTGGCAGAGGGAGGTAGAATTCCACGTGTAGCAGTGAAATGCGTAGAGATGTGGAGGAATACCGATGGCGAAGGCAGCCTCCTGGGCCAACACTGACGCTCATGCACGAAAGCGTGGGGAGCAAACAG	54e8d56352bcaabd7ffc8657847276c3
	1caa9b5e70c24b5993c456ad6e6b2b1f	Multiple forests | soils	Red Pine	LnC	6.4	0	6.1	7	Bacteria	Proteobacteria	Betaproteobacteria	Burkholderiales	Burkholderiaceae	Paraburkholderia	P. susongensis	ACGTAGGGTGCGAGCGTTAATCGGAATTACTGGGCGTAAAGCGTGCGCAGGCGGTGATGTAAGACCGATGTGAAATCCCCGGGCTTAACCTGGGAACTGCATTGGTGACTGCATCGCTCGAGTATGGCAGAGGGGGGTAGAATTCCACGTGTAGCAGTGAAATGCGTAGAGATGTGGAGGAATACCGATGGCGAAGGCAGCCCCCTGGGTCAATACTGACGCTCATGCACGAAAGCGTGGGGAGCAAACAG	0b271e4894c3f91191fa71b1c66df818
	1caa9b5e70c24b5993c456ad6e6b2b1f	Multiple forests | soils	Sugar Maple	MaB	5	0.01	6.1	7	Bacteria	Proteobacteria	Betaproteobacteria	Burkholderiales	Burkholderiaceae	Paraburkholderia	P. susongensis	ACGTAGGGTGCGAGCGTTAATCGGAATTACTGGGCGTAAAGCGTGCGCAGGCGGTGATGTAAGACCGATGTGAAATCCCCGGGCTTAACCTGGGAACTGCATTGGTGACTGCATCGCTCGAGTATGGCAGAGGGGGGTAGAATTCCACGTGTAGCAGTGAAATGCGTAGAGATGTGGAGGAATACCGATGGCGAAGGCAGCCCCCTGGGTCAATACTGACGCTCATGCACGAAAGCGTGGGGAGCAAACAG	0b271e4894c3f91191fa71b1c66df818
	1caa9b5e70c24b5993c456ad6e6b2b1f	Multiple forests | soils	Sugar Maple	LnC	3.8	0	6.1	7	Bacteria	Proteobacteria	Betaproteobacteria	Burkholderiales	Burkholderiaceae	Paraburkholderia	P. susongensis	ACGTAGGGTGCGAGCGTTAATCGGAATTACTGGGCGTAAAGCGTGCGCAGGCGGTGATGTAAGACCGATGTGAAATCCCCGGGCTTAACCTGGGAACTGCATTGGTGACTGCATCGCTCGAGTATGGCAGAGGGGGGTAGAATTCCACGTGTAGCAGTGAAATGCGTAGAGATGTGGAGGAATACCGATGGCGAAGGCAGCCCCCTGGGTCAATACTGACGCTCATGCACGAAAGCGTGGGGAGCAAACAG	0b271e4894c3f91191fa71b1c66df818
	1832af5a2d44517bfacd2ec08754fcae	Multiple forests | soils	Sugar Maple	MaB	5	0.04	3.8	8	Bacteria	Proteobacteria	Alphaproteobacteria	Sphingomonadales	Sphingomonadaceae	Novosphingobium	N. naphthalenivorans	ACGGAGGGAGCTAGCGTTGTTCGGAATTACTGGGCGTAAAGCGCGCGTAGGCGGTTACTCAAGTCAGAGGTGAAAGCCCGGGGCTCAACCCCGGAACTGCCTTTGAAACTAGGTGACTAGAATCTTGGAGAGGTCAGTGGAATTCCGAGTGTAGAGGTGAAATTCGTAGATATTCGGAAGAACACCAGTGGCGAAGGCGACTGACTGGACAAGTATTGACGCTGAGGTGCGAAAGCGTGGGGAGCAAACAG	no match
	1832af5a2d44517bfacd2ec08754fcae	Multiple forests | soils	Black Locust	MaB	4.6	0.36	3.8	8	Bacteria	Proteobacteria	Alphaproteobacteria	Sphingomonadales	Sphingomonadaceae	Novosphingobium	N. naphthalenivorans	ACGGAGGGAGCTAGCGTTGTTCGGAATTACTGGGCGTAAAGCGCGCGTAGGCGGTTACTCAAGTCAGAGGTGAAAGCCCGGGGCTCAACCCCGGAACTGCCTTTGAAACTAGGTGACTAGAATCTTGGAGAGGTCAGTGGAATTCCGAGTGTAGAGGTGAAATTCGTAGATATTCGGAAGAACACCAGTGGCGAAGGCGACTGACTGGACAAGTATTGACGCTGAGGTGCGAAAGCGTGGGGAGCAAACAG	no match
	7252a0aa7d6d3dce04d1f824095d1e74	Multiple forests | soils	Black Locust	MaB	8.9	0	2.9	9	Bacteria	Proteobacteria	Betaproteobacteria	Burkholderiales	Burkholderiaceae	Caballeronia	C. pedi	ACGTAGGGTGCGAGCGTTAATCGGAATTACTGGGCGTAAAGCGTGCGCAGGCGGTCTGTTAAGACCGATGTGAAATCCCCGGGCTTAACCTGGGAACTGCATTGGTGACTGGCAGGCTTTGAGTGTGGCAGAGGGGGGTAGAATTCCACGTGTAGCAGTGAAATGCGTAGAGATGTGGAGGAATACCGATGGCGAAGGCAGCCCCCTGGGCCAACACTGACGCTCATGCACGAAAGCGTGGGGAGCAAACAG	34971e372c0242acf1d95db3fe4a2334
	7252a0aa7d6d3dce04d1f824095d1e74	Multiple forests | soils	Black Locust	LnC	6.6	0	2.9	9	Bacteria	Proteobacteria	Betaproteobacteria	Burkholderiales	Burkholderiaceae	Caballeronia	C. pedi	ACGTAGGGTGCGAGCGTTAATCGGAATTACTGGGCGTAAAGCGTGCGCAGGCGGTCTGTTAAGACCGATGTGAAATCCCCGGGCTTAACCTGGGAACTGCATTGGTGACTGGCAGGCTTTGAGTGTGGCAGAGGGGGGTAGAATTCCACGTGTAGCAGTGAAATGCGTAGAGATGTGGAGGAATACCGATGGCGAAGGCAGCCCCCTGGGCCAACACTGACGCTCATGCACGAAAGCGTGGGGAGCAAACAG	34971e372c0242acf1d95db3fe4a2334
	7252a0aa7d6d3dce04d1f824095d1e74	Multiple forests | soils	Sugar Maple	MaB	5.6	NA	2.9	9	Bacteria	Proteobacteria	Betaproteobacteria	Burkholderiales	Burkholderiaceae	Caballeronia	C. pedi	ACGTAGGGTGCGAGCGTTAATCGGAATTACTGGGCGTAAAGCGTGCGCAGGCGGTCTGTTAAGACCGATGTGAAATCCCCGGGCTTAACCTGGGAACTGCATTGGTGACTGGCAGGCTTTGAGTGTGGCAGAGGGGGGTAGAATTCCACGTGTAGCAGTGAAATGCGTAGAGATGTGGAGGAATACCGATGGCGAAGGCAGCCCCCTGGGCCAACACTGACGCTCATGCACGAAAGCGTGGGGAGCAAACAG	34971e372c0242acf1d95db3fe4a2334
	4a1c8b52a15697844431efb7363adb0e	Black Locust (exclusive)	Black Locust	LnC	11	0	2.6	10	Bacteria	Proteobacteria	Gammaproteobacteria	Pseudomonadales	Pseudomonadaceae	Pseudomonas	P. sp.	ACAGAGGGTGCAAGCGTTAATCGGAATTACTGGGCGTAAAGCGCGCGTAGGTGGTTTGTTAAGTTGGATGTGAAATCCCCGGGCTCAACCTGGGAACTGCATCCAAAACTGGCAAGCTAGAGTATGGTAGAGGGTAGTGGAATTTCCTGTGTAGCGGTGAAATGCGTAGATATAGGAAGGAACACCAGTGGCGAAGGCGACTACCTGGACTGATACTGACACTGAGGTGCGAAAGCGTGGGGAGCAAACAG	no match
	4a1c8b52a15697844431efb7363adb0e	Black Locust (exclusive)	Black Locust	MaB	5.8	NA	2.6	10	Bacteria	Proteobacteria	Gammaproteobacteria	Pseudomonadales	Pseudomonadaceae	Pseudomonas	P. sp.	ACAGAGGGTGCAAGCGTTAATCGGAATTACTGGGCGTAAAGCGCGCGTAGGTGGTTTGTTAAGTTGGATGTGAAATCCCCGGGCTCAACCTGGGAACTGCATCCAAAACTGGCAAGCTAGAGTATGGTAGAGGGTAGTGGAATTTCCTGTGTAGCGGTGAAATGCGTAGATATAGGAAGGAACACCAGTGGCGAAGGCGACTACCTGGACTGATACTGACACTGAGGTGCGAAAGCGTGGGGAGCAAACAG	no match
	bd36f8315cfdf689819713054728e727	Black Locust (exclusive)	Black Locust	LnC	10.1	0	1.9	11	Bacteria	Proteobacteria	Alphaproteobacteria	Caulobacterales	Caulobacteraceae	Phenylobacterium	P. sp.	ACGAAGGGGGCTAGCGTTGCTCGGAATTACTGGGCGTAAAGGGCGCGTAGGCGGATGTTTAAGTCAGAGGTGAAAGCCCAGGGCTCAACCTTGGAACTGCCTTTGATACTGGACATCTTGAGTACGGGAGAGGTGAGTGGAACTCCGAGTGTAGAGGTGAAATTCGTAGATATTCGGAAGAACACCGGTGGCGAAGGCGACTCACTGGCCCGTTACTGACGCTGAGGCGCGAAAGCGTGGGGAGCAAACAG	no match
	11bb9511e708c810f45cba04c0f2453e	Sugar Maple (exclusive)	Sugar Maple	MaB	4.3	0.16	1.5	12	Bacteria	Proteobacteria	Gammaproteobacteria	Pseudomonadales	Pseudomonadaceae	Pseudomonas	P. sp.	ACAGAGGGTGCAAGCGTTAATCGGAATTACTGGGCGTAAAGCGCGCGTAGGTGGTTCGTTAAGTTGGATGTGAAAGCCCCGGGCTCAACCTGGGAACTGCATTCAAAACTGACGAGCTAGAGTATGGTAGAGGGTGGTGGAATTTCCTGTGTAGCGGTGAAATGCGTAGATATAGGAAGGAACACCAGTGGCGAAGGCGACCACCTGGACTGATACTGACACTGAGGTGCGAAAGCGTGGGGAGCAAACAG	no match
	11bb9511e708c810f45cba04c0f2453e	Sugar Maple (exclusive)	Sugar Maple	LnC	4	0.18	1.5	12	Bacteria	Proteobacteria	Gammaproteobacteria	Pseudomonadales	Pseudomonadaceae	Pseudomonas	P. sp.	ACAGAGGGTGCAAGCGTTAATCGGAATTACTGGGCGTAAAGCGCGCGTAGGTGGTTCGTTAAGTTGGATGTGAAAGCCCCGGGCTCAACCTGGGAACTGCATTCAAAACTGACGAGCTAGAGTATGGTAGAGGGTGGTGGAATTTCCTGTGTAGCGGTGAAATGCGTAGATATAGGAAGGAACACCAGTGGCGAAGGCGACCACCTGGACTGATACTGACACTGAGGTGCGAAAGCGTGGGGAGCAAACAG	no match
	502f92438d0bf3fa29fd4b3daca81a44	Black Locust (exclusive)	Black Locust	MaB	9.2	0	1.2	13	Bacteria	Actinobacteria	Actinobacteria	Actinomycetales	Streptomycetaceae	Streptomyces	S. chumphonensis	ACGTAGGGTGCGAGCGTTGTCCGGAATTATTGGGCGTAAAGAGCTCGTAGGCGGCTTGTCACGTCGGATGTGAAAGCCCGGGGCTTAACCCCGGGTCTGCATTCGATACGGGCAGGCTAGAGTTCGGTAGGGGAGATCGGAATTCCTGGTGTAGCGGTGAAATGCGCAGATATCAGGAGGAACACCGGTGGCGAAGGCGGATCTCTGGGCCGATACTGACGCTGAGGAGCGAAAGCGTGGGGAGCGAACAG	no match
	c42ba9f5e4a3ed0e09b1b9b50ad3d095	Multiple forests | soils	Sugar Maple	MaB	6.5	0	1.1	14	Bacteria	Proteobacteria	Gammaproteobacteria	Pseudomonadales	Pseudomonadaceae	Pseudomonas	P. sp.	ACAGAGGGTGCAAGCGTTAATCGGAATTACTGGGCGTAAAGCGCGCGTAGGTGGTTTGTTAAGTCGGATGTGAAATCCCCGGGCTCAACCTGGGAACTGCATCCGAAACTGGCAAGCTAGAGTATGGTAGAGGGTAGTGGAATTTCCTGTGTAGCGGTGAAATGCGTAGATATAGGAAGGAACACCAGTGGCGAAGGCGACTACCTGGACTGATACTGACACTGAGGTGCGAAAGCGTGGGGAGCAAACAG	no match
	c42ba9f5e4a3ed0e09b1b9b50ad3d095	Multiple forests | soils	Black Locust	LnC	6	NA	1.1	14	Bacteria	Proteobacteria	Gammaproteobacteria	Pseudomonadales	Pseudomonadaceae	Pseudomonas	P. sp.	ACAGAGGGTGCAAGCGTTAATCGGAATTACTGGGCGTAAAGCGCGCGTAGGTGGTTTGTTAAGTCGGATGTGAAATCCCCGGGCTCAACCTGGGAACTGCATCCGAAACTGGCAAGCTAGAGTATGGTAGAGGGTAGTGGAATTTCCTGTGTAGCGGTGAAATGCGTAGATATAGGAAGGAACACCAGTGGCGAAGGCGACTACCTGGACTGATACTGACACTGAGGTGCGAAAGCGTGGGGAGCAAACAG	no match
	4e393813529904a875ba70917d4b5429	Black Locust (exclusive)	Black Locust	LnC	10.6	NA	1.1	15	Bacteria	Proteobacteria	Gammaproteobacteria	Burkholderiales	Burkholderiaceae	Paraburkholderia	P. sp.	ACGTAGGGTGCGAGCGTTAATCGGAATTACTGGGCGTAAAGCGTGCGCAGGCGGTTCGTTAAGACAGATGTGAAATCCCCGGGCTTAACCTGGGAACTGCATTTGTGACTGGCGGACTCGAGTATGGCAGAGGGGGGTAGAATTCCACGTGTAGCAGTGAAATGCGTAGAGATGTGGAGGAATACCGATGGCGAAGGCAGCCCCCTGGGCCAATACTGACGCTCATGCACGAAAGCGTGGGGAGCAAACAG	no match
	ea0d87734d48a292573365b0a1200e67	Multiple forests | soils	Sugar Maple	MaB	7.6	0	1	16	Bacteria	Proteobacteria	Gammaproteobacteria	Pseudomonadales	Pseudomonadaceae	Pseudomonas	P. sp.	ACAGAGGGTGCAAGCGTTAATCGGAATTACTGGGCGTAAAGCGCGCGTAGGTGGTTTGTTAAGTTGGATGTGAAAGCCCCGGGCTCAACCTGGGAACTGCATCCAAAACTGGCAAGCTAGAGTAGGGCAGAGGGTGGTGGAATTTCCTGTGTAGCGGTGAAATGCGTAGATATAGGAAGGAACACCAGTGGCGAAGGCGACCACCTGGGCTCATACTGACACTGAGGTGCGAAAGCGTGGGGAGCAAACAG	no match
	ea0d87734d48a292573365b0a1200e67	Multiple forests | soils	Black Locust	LnC	3.4	NA	1	16	Bacteria	Proteobacteria	Gammaproteobacteria	Pseudomonadales	Pseudomonadaceae	Pseudomonas	P. sp.	ACAGAGGGTGCAAGCGTTAATCGGAATTACTGGGCGTAAAGCGCGCGTAGGTGGTTTGTTAAGTTGGATGTGAAAGCCCCGGGCTCAACCTGGGAACTGCATCCAAAACTGGCAAGCTAGAGTAGGGCAGAGGGTGGTGGAATTTCCTGTGTAGCGGTGAAATGCGTAGATATAGGAAGGAACACCAGTGGCGAAGGCGACCACCTGGGCTCATACTGACACTGAGGTGCGAAAGCGTGGGGAGCAAACAG	no match
	ea0d87734d48a292573365b0a1200e67	Multiple forests | soils	Black Locust	MaB	3	0.42	1	16	Bacteria	Proteobacteria	Gammaproteobacteria	Pseudomonadales	Pseudomonadaceae	Pseudomonas	P. sp.	ACAGAGGGTGCAAGCGTTAATCGGAATTACTGGGCGTAAAGCGCGCGTAGGTGGTTTGTTAAGTTGGATGTGAAAGCCCCGGGCTCAACCTGGGAACTGCATCCAAAACTGGCAAGCTAGAGTAGGGCAGAGGGTGGTGGAATTTCCTGTGTAGCGGTGAAATGCGTAGATATAGGAAGGAACACCAGTGGCGAAGGCGACCACCTGGGCTCATACTGACACTGAGGTGCGAAAGCGTGGGGAGCAAACAG	no match
	5e7528996d60eceb90f1232c95156c07	Multiple forests | soils	Red Pine	LnC	9.4	NA	0.8	17	Bacteria	Proteobacteria	Betaproteobacteria	Burkholderiales	Oxalobacteraceae	Collimonas	C. fungivorans	ACGTAGGGTGCAAGCGTTAATCGGAATTACTGGGCGTAAAGCGTGCGCAGGCGGTTGTGTAAGACAGGTGTGAAATCCCCGGGCTTAACCTGGGAATGGCATTTGTGACTGCACGGCTAGAGTGTGTCAGAGGGGGGTAGAATTCCACGTGTAGCAGTGAAATGCGTAGAGATGTGGAGGAATACCGATGGCGAAGGCAGCCCCCTGGGATAACACTGACGCTCATGCACGAAAGCGTGGGGAGCAAACAG	no match
	5e7528996d60eceb90f1232c95156c07	Multiple forests | soils	Sugar Maple	LnC	5.6	0	0.8	17	Bacteria	Proteobacteria	Betaproteobacteria	Burkholderiales	Oxalobacteraceae	Collimonas	C. fungivorans	ACGTAGGGTGCAAGCGTTAATCGGAATTACTGGGCGTAAAGCGTGCGCAGGCGGTTGTGTAAGACAGGTGTGAAATCCCCGGGCTTAACCTGGGAATGGCATTTGTGACTGCACGGCTAGAGTGTGTCAGAGGGGGGTAGAATTCCACGTGTAGCAGTGAAATGCGTAGAGATGTGGAGGAATACCGATGGCGAAGGCAGCCCCCTGGGATAACACTGACGCTCATGCACGAAAGCGTGGGGAGCAAACAG	no match
	afd222e144171cf253c443081955f85a	Red Pine (exclusive)	Red Pine	LnC	10.2	NA	0.8	18	Bacteria	Proteobacteria	Betaproteobacteria	Burkholderiales	Burkholderiaceae	Paraburkholderia	P. sp.	ACGTAGGGTGCAAGCGTTAATCGGAATTACTGGGCGTAAAGCGTGCGCAGGCGGTTCGTTAAGACAGATGTGAAATCCCCGGGCTTAACCTGGGAACTGCATTTGTGACTGGCGGACTGGAGTATGGCAGAGGGGGGTAGAATTCCACGTGTAGCAGTGAAATGCGTAGAGATGTGGAGGAATACCGATGGCGAAGGCAGCCCCCTGGGCCAATACTGACGCTCATGCACGAAAGCGTGGGGAGCAAACAG	no match
	651ceb6e1b2d561e1b7561c665222c47	Black Locust (exclusive)	Black Locust	LnC	10	NA	0.7	19	Bacteria	Proteobacteria	Betaproteobacteria	Burkholderiales	Burkholderiaceae	Paraburkholderia	P. sp.	ACGTAGGGTGCAAGCGTTAATCGGAATTACTGGGCGTAAAGCGTGCGCAGGCGGTGATGTAAGACCGATGTGAAATCCCCGGGCTTAACCTGGGAACTGCATTGGTGACTGCATCGCTCGAGTATGGCAGAGGGGGGTAGAATTCCACGTGTAGCAGTGAAATGCGTAGAGATGTGGAGGAATACCGATGGCGAAGGCAGCCCCCTGGGTCAATACTGACGCTCATGCACGAAAGCGTGGGGAGCAAACAG	no match
	1d7d8fd47376f86122339ee0500b410c	Multiple forests | soils	Red Pine	LnC	9	0	0.6	20	Bacteria	Proteobacteria	Betaproteobacteria	Burkholderiales	Burkholderiaceae	Burkholderia	B. sp	ACGTAGGGTGCGAGCGTTAATCGGAATTACTGGGCGTAAAGCGTGCGCAGGCGGTTTGTTAAGACGGATGTGAAATCCCCGGGCTCAACCTGGGAACTGCATTCGTGACTGGCAAGCTAGAGTATGGCAGAGGGGGGTGGAATTCCACGTGTAGCAGTGAAATGCGTAGATATGTGGAGGAACACCGATGGCGAAGGCAGCCCCCTGGGCCAATACTGACGCTCATGCACGAAAGCGTGGGGAGCAAACAG	3e61b885f2ebf4aa9533cccb833ba519
	1d7d8fd47376f86122339ee0500b410c	Multiple forests | soils	Sugar Maple	LnC	7.6	0	0.6	20	Bacteria	Proteobacteria	Betaproteobacteria	Burkholderiales	Burkholderiaceae	Burkholderia	B. sp	ACGTAGGGTGCGAGCGTTAATCGGAATTACTGGGCGTAAAGCGTGCGCAGGCGGTTTGTTAAGACGGATGTGAAATCCCCGGGCTCAACCTGGGAACTGCATTCGTGACTGGCAAGCTAGAGTATGGCAGAGGGGGGTGGAATTCCACGTGTAGCAGTGAAATGCGTAGATATGTGGAGGAACACCGATGGCGAAGGCAGCCCCCTGGGCCAATACTGACGCTCATGCACGAAAGCGTGGGGAGCAAACAG	3e61b885f2ebf4aa9533cccb833ba519
	1d7d8fd47376f86122339ee0500b410c	Multiple forests | soils	Sugar Maple	MaB	7.4	0	0.6	20	Bacteria	Proteobacteria	Betaproteobacteria	Burkholderiales	Burkholderiaceae	Burkholderia	B. sp	ACGTAGGGTGCGAGCGTTAATCGGAATTACTGGGCGTAAAGCGTGCGCAGGCGGTTTGTTAAGACGGATGTGAAATCCCCGGGCTCAACCTGGGAACTGCATTCGTGACTGGCAAGCTAGAGTATGGCAGAGGGGGGTGGAATTCCACGTGTAGCAGTGAAATGCGTAGATATGTGGAGGAACACCGATGGCGAAGGCAGCCCCCTGGGCCAATACTGACGCTCATGCACGAAAGCGTGGGGAGCAAACAG	3e61b885f2ebf4aa9533cccb833ba519
	f22453c70d7ed73a0ba01390689751f6	Red Pine (exclusive)	Red Pine	LnC	9.3	0	0.6	21	Bacteria	Proteobacteria	Betaproteobacteria	Burkholderiales	Burkholderiaceae	Paraburkholderia	P. sp.	ACGTAGGGTGCAAGCGTTAATCGGAATTACTGGGCGTAAAGCGTGCGCAGGCGGTCTGCTAAGACAGATGTGAAATCCCCGGGCTTAACCTGGGAACTGCATTTGTGACTGGCAGGCTAGAGTATGGCAGAGGGGGGTAGAATTCCACGTGTAGCAGTGAAATGCGTAGAGATGTGGAGGAATACCGATGGCGAAGGCAGCCCCCTGGGCCAATACTGACGCTCATGCACGAAAGCGTGGGGAGCAAACAG	no match
	1029e901f86407f5f996dbbfced106fd	Sugar Maple (exclusive)	Sugar Maple	MaB	9.2	NA	0.5	22	Bacteria	Actinobacteria	Thermoleophilia	Solirubrobacterales	Conexibacteraceae	uncl. Conexibacteraceae	NA	ACGTAGGGTGCAAGCGTTGTCCGGAATTATTGGGCGTAAAGAGCGTGTAGGCGGCTTGATTAGTCTGCTGTGAAAGTCCAGGGCTCAACCCTGGAATGCCGGTGGATACTGTCAAGCTAGAGTCCGGAAGGGGCGAGTGGAATTCCTGGTGTAGCGGTGAAATGCGCAGATATCAGGAGGAACACCAATGGCGAAGGCAGCTCGCTGGGACGTGACTGACGCTGAGACGCGAAAGCGTGGGTAGCAAACAG	no match
	7aedb8cfbb6075f65020e9c0324ee271	All forests	Red Pine	LnC	8.6	NA	0.4	23	Fungi	Basidiomycota	Agaricomycotina	Filobasidiales	Piskurozymaceae	Solicoccozyma	S. terricola	TCCAGCTCCAATAGCGTATATTAAAGTTGTTGCAGTTAAAAAGCTCGTAGTTGAACTTCAGGCTCGATGGGATGGTCTGCCTCACGGTATGTACTATTCTGTTGAGCCTTACCTCCTGGTGAGCCGGCATGCCGTTTACTCGGTGTGTCGAGGAACCAGGAATTTTACTTTGAAAAAATTAGAGTGTTCAAAGCAGGCATATGCCCGAATACATTAGCATGGAATAATAGAATAGGACGTGTGGTTCTATTTTGTTGGTTTCTAGGATCGCCGTAATGATTAATAGGGACGGTTGGGGGCATTAGTATTCAGTTGCTAGAGGTGAAATTCTTAGATTTACTGAAGACTAACTACTGCGAAAGCATTTGCCAAGGACGTTTTCATTAATCAAGAACGAAG…	no match
	7aedb8cfbb6075f65020e9c0324ee271	All forests	Sugar Maple	LnC	4.8	0.01	0.4	23	Fungi	Basidiomycota	Agaricomycotina	Filobasidiales	Piskurozymaceae	Solicoccozyma	S. terricola	TCCAGCTCCAATAGCGTATATTAAAGTTGTTGCAGTTAAAAAGCTCGTAGTTGAACTTCAGGCTCGATGGGATGGTCTGCCTCACGGTATGTACTATTCTGTTGAGCCTTACCTCCTGGTGAGCCGGCATGCCGTTTACTCGGTGTGTCGAGGAACCAGGAATTTTACTTTGAAAAAATTAGAGTGTTCAAAGCAGGCATATGCCCGAATACATTAGCATGGAATAATAGAATAGGACGTGTGGTTCTATTTTGTTGGTTTCTAGGATCGCCGTAATGATTAATAGGGACGGTTGGGGGCATTAGTATTCAGTTGCTAGAGGTGAAATTCTTAGATTTACTGAAGACTAACTACTGCGAAAGCATTTGCCAAGGACGTTTTCATTAATCAAGAACGAAG…	no match
	7aedb8cfbb6075f65020e9c0324ee271	All forests	Black Locust	LnC	4.7	0.11	0.4	23	Fungi	Basidiomycota	Agaricomycotina	Filobasidiales	Piskurozymaceae	Solicoccozyma	S. terricola	TCCAGCTCCAATAGCGTATATTAAAGTTGTTGCAGTTAAAAAGCTCGTAGTTGAACTTCAGGCTCGATGGGATGGTCTGCCTCACGGTATGTACTATTCTGTTGAGCCTTACCTCCTGGTGAGCCGGCATGCCGTTTACTCGGTGTGTCGAGGAACCAGGAATTTTACTTTGAAAAAATTAGAGTGTTCAAAGCAGGCATATGCCCGAATACATTAGCATGGAATAATAGAATAGGACGTGTGGTTCTATTTTGTTGGTTTCTAGGATCGCCGTAATGATTAATAGGGACGGTTGGGGGCATTAGTATTCAGTTGCTAGAGGTGAAATTCTTAGATTTACTGAAGACTAACTACTGCGAAAGCATTTGCCAAGGACGTTTTCATTAATCAAGAACGAAG…	no match
	45f60e0319fb55bd945c3891ccbb2faa	Red Pine (exclusive)	Red Pine	LnC	3.4	NA	0.3	24	Bacteria	Proteobacteria	Alphaproteobacteria	Rhodospirillales	Rhodospirillaceae	putative Azospirillum	NA	ACGAAGGGGGCGAGCGTTGTTCGGAATTACTGGGCGTAAAGGGCGCGCAGGCGGCCTTTGAAGTCAGATGTGAAAGCCCCGGGCTCAACCTGGGAATGGCATTTGATACTCGAAGGCTGGAGTACGGGAGAGGAGAGTGGAATTCCCAGTGTAGAGGTGAAATTCGTAGATATTGGGAAGAACACCGGTGGCGAAGGCGGCTCTCTGGACCGTAACTGACGCTGAGGCGCGAAAGCGTGGGGAGCAAACAG	62a5e6447b4294e6d6dbb5e6aeee2365

## Sheet: Table S8
		gene name	contig	NCBI Accession	topBLAST annotation	topBLAST taxonomy	similarity	Sequence
	Dioxygenases and monooxygenases	Phenylpropionate dioxygenase and related ring-hydroxylating dioxygenases	NODE_1_length_341619_cov_8.99064	WP_054034828.1	exodeoxyribonuclease VII small subunit	Burkholderiaceae	100	MAKTASKDTAAAPAEGVDTTPLPENYEAAQAELEGLVARMEGGNLSLEESLTAYRRGAALVAFCQQQLEKVEQQVRVLDGETLKPLPMNSAGTAATESGDDL
		Protocatechuate 3,4-dioxygenase alpha chain	NODE_1_length_341619_cov_8.99064	WP_154557892.1	protocatechuate 3,4-dioxygenase subunit beta	Burkholderia sp. ST111	100	RDQRVPVYGTEDLGALDHDLTRNAVRNGEPLGERIIVTGRVLDEGGRPVRNTLVEIWQANAAGRYVHKNDQHDAPLDPNFLGAGRCITDNEGRYRFLTIKPGAYPWGNHPNAWRPNHIHFSLFGDHFGSRLVTQMYFPGDPLLAFDPIFQGTPEHARDRLIAGFSLDTTQEAYALGYDFDIVLRGRNETPMER
		Protocatechuate 3,4-dioxygenase beta chain	NODE_1_length_341619_cov_8.99064	WP_154557891.1	pca operon transcription factor PcaQ	Burkholderia sp. OK233	100	MQRSLADSRVKFRHLQCFLAVAQFGGVQRAAESLSITQPAVSKTVAELEAILGVKLFERGRHGAVPTREGQLFMPHASACVSALRQGVDLLARAEGAAAATLEIGILPTVAAALVPPVLKRFAALWPRVIVRLATGANPELLERLKAGTIEFAIGRLADPERMVGLSFEQLFSEPLIAVVRAGHPLALGAGLPATSLED
		4-hydroxyphenylpyruvate dioxygenase	NODE_1_length_341619_cov_8.99064	WP_154557890.1	4-hydroxyphenylpyruvate dioxygenase	Paraburkholderia aspalathi	99.7	PSDLPTPDAALRAVSAPEHNPLGTAGLEFVEFASREPKALGETFTKLGFKAIARHISKDVTLYRQGEMHFLINAEPDSFAERYAEEYGAGICAIGIRVANAQRAFDRAIELGAWAFEGERLGAGELLIPAIQGIGDSHIYFVDRWRGRGGQRGGLGDISIFDIDFRPIEIDTAHADLSHAGTGLVAVDHLTQTVGEGRMQEWLDFYRDLLNFREIHELHANWHVSAESRVMVSPCGAIRVPLYEEGTRRTNLMHDYLPDHPGEGVQHIALATDDIFACVEQLLANGVEFVEPPPRYYEQLDARLPGHGLDVERLKRTHVLVDGEIGADGVPLLFFQTFVRRGAGEIFFEIVQRQGHHGFGEGNLSALAQAREQTGA
		Gentisate 1,2-dioxygenase	NODE_1_length_341619_cov_8.99064	WP_154557868.1	cupin domain-containing protein	Burkholderia sp. OK233	97	LTRTSPALLAEPATATLDAQYFEYTSSANPIGAKLISRVPFRNFPPSLYADGATRVVPLDLSAELGCPGPATGPGLSANFLRINAGDALTLAPNATSQVCYVISGTGNVTQAETRFPFAQGDFFTLPGGDAGVLSADATATLYYVNDAPLLTYLGTTGVRARFAATLYPAAQAQAELRKVSEEANAGRRNRISVLMGNANFPQTRTVTHVLWAMFGIVPPNSIQKPHRHQSIALDFIAGGKPGVYTLVGTELDESGNIANPIRVDWEAGMAFVTPPGYWHAHFNETNENAYVIPIQDAGLQTWLRTLDIRFAR
		putative dioxygenase	NODE_103_length_32595_cov_10.5422	WP_154566414.1	VOC family protein	Polaromonas sp. OV174	62	MLAPDLYPGLTHANLCEHLTADTLRKPEWLNHPNGVYSFGRIVGVVSDMESARDTYVRLLGAEAVHFDGEKIHIDLKEGADIELISPAEAEKRGDAHPARGDAYIAAATLLVDDLQKTKAVFDQNGIAYRAAGELIAVDPAFACGTHFYFEERKR
		Phthalate 4,5-dioxygenase oxygenase subunit	NODE_105_length_32142_cov_8.07643	WP_154566378.1	Rieske 2Fe-2S domain-containing protein	Burkholderia sp. OK233	92	LNKQDNELMCRVGAGTAMGDAMRRFWLPVIQSSDMPEANGDPQTIELLGERFVVWRDQQGQPGLFAEGCLHRGASMQLARADGDGLRCIYHGWKFAVDGTVLETPNVEDPKFKQRIKGRTYPVREVGGIVWGYLGPKDEEPPFPHWAFMDQPDVHRINARAVINANYVQVMEGLVDSSHLTVLHSSALARTNDSDLDYAKKTSHMQFDAAPKIEADETDFGFHYVAIREGQGQRIARVTSFIAPCFIANANGDVWLAIVPISDERCFLYHVWWDAEKRIGEEPLRNEQLTFVGLDDPTLRKYGMTIDTCDSPTAMSVANGYRQDRAQQRNGHFTGFDGITQEDAACSVSSGAIRDRSQEMLSTADLAISRLQRCLLSYARAARDKQEIPALRADAGSAI…
		Phthalate 4,5-dioxygenase oxygenase subunit	NODE_105_length_32142_cov_8.07643	WP_154566379.1	Rieske 2Fe-2S domain-containing protein	Burkholderia sp. OK233	91	LSHKDNETLCRVGPGTPGGALMRRYWHPVCASVQLPHPDCAPLRVRLLGEDYVAFRDTEGKVGFLEELCMHRGASLALGRVEEGGIRCLYHGWKFSVSGAVLETPNHADPKYATRMKAPAFPVREEGGVVWAYVGPRELQPAFSRYAFMDADPKHRVVLRVNVHCNYLQLVEGGEDSSHVGVLHTNMARPGWKDDEFTPNSDVVNPAALASNDLEPALKIEETTFGFHYVALRKTNDPKVRNARVVPFIVPYGRIIPAPAFQFTVLEVPQDDTHTSTYIIVHGDAPVTEEKIIELLGLNDPRYYDRKSCQFTASVADMFGQNRELMKENWTGLRGVEVEDAAIGLSQGPLYDRSREHLVPADQAVVRVRRVLLDAVKRVAENQQPPALGLDLRGVSACD…
		Probable ring-cleaving dioxygenase PA0880	NODE_11_length_130715_cov_8.40232	WP_154559200.1	VOC family protein	Paraburkholderia aspalathi	97	ALIDHLDHLVLTCVDFAVTKRFYTEVMQMQLETFGEGRIAFRFGNQKINVHVRGAEFEPKAHVPVPGALDLCFIATVPLDDVIAHLARCKWPIVEGPVARTGATQKIRSVYVRDPDLNLIEISELMA
		Aromatic-ring-hydroxylating dioxygenase, beta subunit	NODE_15_length_121485_cov_9.29645	WP_154559574.1	aromatic ring-hydroxylating dioxygenase subunit alpha	Paraburkholderia aspalathi	100	PPAGMTKEMVSQLKRNLNEGQLQVQTSMPPQVGGMFPNVLFGFLYIPQADGSVIGSITLHAYIPRGPDKLEFVNWVFAEKDCPPEVREQMLKQTIQLFGTSGMVEQDDSDTWPHMTLAAKGAQGKKQTLKYQAIYETGAPAGWPGPGIVNEGFTKDDTQWHWWLHWRELMTSES
		Large subunit naph/bph dioxygenase	NODE_15_length_121485_cov_9.29645	WP_154559575.1	hydroxyacid dehydrogenase	Paraburkholderia aspalathi	99	MEKIGFIGLGRMGKPMAANLRKKGFDLVVMDLNRAAVAELVELGARAGESVAQIARDCSIVVTMLPSSVEVEQVALGADGIFANAARGSVLLDMSTIDPLATDRLEARAREHGLSVVDAPVGRLAEHADRGESLFMVGASDADFARVKPLLDAMGTTVYHCGAVGTGGRTKLVNNYVAVTLCQVNAEALALSQRFGLDITKTLQVLYGTSASNGQLRMNFPNKVLAGDTTPGFTIDLAHKDMALVLGAAHAAKVPMPVAAAVFESFSLARASEYGRIDFSGIADAICDLAKIDRARVPKGWTAS
		Phenylpropionate dioxygenase and related ring-hydroxylating dioxygenases	NODE_15_length_121485_cov_9.29645	WP_154559584.1	Rieske 2Fe-2S domain-containing protein	Paraburkholderia aspalathi	93	MTTGNWWAAALRESVNGEKPLAVVCNGEALVLFRNAAGELCALEDRCPHRRVPLALGTVTPKGLQCGYHGWTFNGTTGMCATIPNLREDERVPSRYGARAYRVAESNGFVHVWLGEGGPDDSRLPGADYQPQGTEFSGAAVVNIAHDEYLAAMLDGPECLLEFGSVRITDFFLGDPRLEAGRLVVDRGAVWTTRMLPPAFVIDHPLIVRTAVPLEGGTIRVELLDADEAPLVTLCIASSANRRGTTSLCWRGFRHDTRVAGAPLRWHLARRRARAPFQIHQMIDGAVLAALLVAPSRDLAAARAARRAPLSEAA
		Catechol 1,2-dioxygenase 1	NODE_17_length_115032_cov_6.7482	WP_154563853.1	intradiol ring-cleavage dioxygenase	Burkholderia sp. OK233	97	MQTLPDGLFHFRSILAEAYPIPHDGPVGRMLDALGRHPWRPAHLHFWITAPGYEPLITHVFRNGDKYLDSDAVFGVRSTLIVDWVEHSPGIAPDGTAMDTPFYTLDYDFVLNPAVHGS
		Phenylpropionate dioxygenase and related ring-hydroxylating dioxygenases	NODE_185_length_9356_cov_6.83704	WP_154567605.1	Rieske 2Fe-2S domain-containing protein	Caballeronia telluris	95	LTHEENELLCRVEGDAPMGQLMRRHWTPVCLSEEISEPDGAPVKARVFGEDLVVFRDTDGNVGVMDEYCPHRRVSLVYGRNEDCGLRCLYHGWKMDVKGNVIEMVSEPSCSDMTRKVKHKAYETNEWGGFVWAYMGPQDAIPEFVPPAWAPTEDTRVSIAKAILPCNWAQILEGAIDSAHSSSLHSSDFVPARVGGAEATSKNWLRPSTDKAPRLQVHRTSYGFRYAALRRPIQNAATHDYVRSTVFVAPATALIPPNNLYNVANINVPCDDTSTAFYFMAWGHPDKTPETETWRKFLGQQVGIDLDEFYRPLRNHDNRFWQDREAMKAGNFTGIKGFPNQDIAMWLTMGPIADRTEERLGASDVAVVEFRRRMLDALKEFQSGETAIGAGENAIPRSV…
		Phenylpropionate dioxygenase and related ring-hydroxylating dioxygenases	NODE_28_length_95393_cov_6.91268	-	aromatic ring-hydroxylating dioxygenase subunit alpha	Burkholderiaceae	99	KVSADVRAMIERRKKNHTLEAPFYTGDEIFALDMEAIFRKHWIQVAVEPDVPEPGDYITVEIGNDSILIVRDDDMEVRAFHNVCRHRGARLCNTDKGSLGNIVCPYHSWTYNLNGDLMFAEHMGDQFDRCKHSLKAVHLQNLAGLIFICLADEPPADFAVMRAAMEPYLLPHDLAGCKVAATIDIIEEGNWKLTMENNRECYHCVANHPELTISLYEYGFGYQRTPANEEGMAAFEETVARRTAQWEAMKLPSAEIDRLADLVTGFRTQRLPLDRDGESQTMDAKVASKKLLGGFEQADLGGLSFWTQPNSWHHFMSDHIVSFSVIPLSAGKTLVRTKWLVHKDAREGIDYDVNNLTAVWRATNDQDRALVEYSQRGATSSAYEPGPYSPFTEGLVEKF…
		Catechol 1,2-dioxygenase	NODE_29_length_94543_cov_6.37896	WP_154560761.1	muconate cycloisomerase	Burkholderia sp. OK233	99	FQGNRFAKSAVETALFDAQAQRLGVPLSELFGGRVRDSVDVAWTLASGDTTRDIDEAERVFETKRHRVFKLKIGSRALADDVAHVVAIQKALEGRGEVRVDVNQAWTESEAIWAGKRFADAGVALIEQPIAAENRAGLKRLTDLAQVPIMADEALHGPADAFAIASARAADVFAIKIAQSGGLTGAAQVAAIALAANIDLYGGTMLEGAVGTIASAQLFSTFGELKWGTELFGPLLLTEEILTEPLRYENFALHLPQGPGLGITLDWDKIDRLRRDTRKGASVTTN
		Ring hydroxylating dioxygenase, alpha subunit/Rieske (2Fe-2S) protein	NODE_29_length_94543_cov_6.37896	-	aromatic ring-hydroxylating dioxygenase subunit alpha	Paraburkholderia caffeinilytica	99	SDSSYQTVDTSALYQRAQSDRVAPSLYYDPAVFETELERIFYKTWIWVAHESELPNPGDFRTTTIGRQPVIVVRDKSGAVNVLQNRCRHRGATVCEQHKGNAKGFTCPYHSWTYGLDGALRALPYGDGYEGVIDKTELPLASLRVGIYQGLIFASFNQEIEPLEDFLGGAKPWIDLFMKQGAGYPIKANGEHRFRFNGNWKIQLENTTDLYHFPVVHKSWMKSIDDETAAAITSFMTSDEAFCRSLGNGHSLAVLVPELVDLDKDDGAPIPERFQELAATLGEKHTPDEVRRIVRSLMGVGFNLNLFPNLALSMAFFRVLRPISANETEIRHVALAMDGGPDEANRVRLRIHEHFQGPFGFGSPDDAEAWERVQRGSHAGPDLPILVNRGLNRESTAPN…
		Aromatic-ring-hydroxylating dioxygenase, beta subunit	NODE_29_length_94543_cov_6.37896	WP_154560754.1	aromatic-ring-hydroxylating dioxygenase subunit beta	Burkholderia sp. ST111	97	MDDRNTLFSQQIFAGAIELIWREAELLDRKDYHAWLSLWDPAGFYVVPIDHDTTDFAATLNYAYDDQDMREKRVQRMTSGHSASASDAARTVRTVSRFTLTSDTSDEVEVSSAQVIVAYKRGKSTLFAADLTHRVSFASGEPRIVQKVIRLIDSTEALSAIGFLL
		Phenylpropionate dioxygenase and related ring-hydroxylating dioxygenases	NODE_4_length_168915_cov_6.81673	WP_154558360.1	aromatic ring-hydroxylating dioxygenase subunit alpha	Paraburkholderia sp. BL10I2N1	95	RDTNSGSGEHPVRLDFVPKDSYLSKQFLDQETRNLWPRVWQVACRLEEIPAVGDYVTFDVIGESIIVVRTAADRIKAYYNVCQHRGRRLTNGCGKAAKFHCNFHGWQWNLDGSIARVLDRGDWEGCPDMADSDLRLQEVRVDTWGGFVFINMDPDAEPLAKFLEPVPEITDCFEFEKMRYRWYKSIRLPCNWKVALEAFNEGYHVSATHPQLLDVAGDDVTRSFPYGRHGMFGYATATRFIGAPSPRTGKPMPEDVRQGLVNFFKVMEDTLKAINSARDYEASKRLLTEMAPSGNQFEVLAKAMEFQREAAVAEGAGWPDISFEQMGRAGADWHVFPNLIFLPYPDGALFYRARPDGDNPDSCIYDIWSLVRYAPGAEPPLKREIYHGVDDWKQNAIEN…
		Protocatechuate 4,5-dioxygenase beta chain	NODE_5_length_156841_cov_7.22017	-	gallate dioxygenase	Paraburkholderia aspalathi	99	ARIIGGIGTSHVPTIGMAYDKGKQNDPAWAPLFKGYEPVADWLAERKPDVMVMFYNDHANSFFFDCYPTFALGVSANHEFADEGAGKRPLPDITGHPDLAIHIAEQLVNDEFDLTIFQDRALDHGCNSPLSLMLPHDGGWPMSLVPMEVNVLQYPLPTANRCYRLGQALRRAIESFEQDLDVVVVGTGGLSHQVHGERSGFNNTDWDIEFLDLIVHEPQRLAAMKHVDYVRLGGAESVETIMWLAMRGALGPKVRELHRSYYLATSTAMAVTLYEEEVMQ
		Protocatechuate 4,5-dioxygenase alpha chain	NODE_5_length_156841_cov_7.22017	WP_154558465.1	protocatechuate 3,4-dioxygenase	Burkholderia sp. OK233	98	NPQLIGIEELTGTYPFDIRQSMKAMRLNRFFWQMREAPARTLWLENRTAAYDVASLTAEERALVDNTDWIGLIQYGVCFFVLEKFARVVKITNLGMYASMRGETLEAFLKTRRVPEAV
		4-hydroxyphenylpyruvate dioxygenase	NODE_5_length_156841_cov_7.22017	-	type II 3-dehydroquinate dehydratase	Paraburkholderia aspalathi	99	MRAHCAYVVEPRRVLWPALCLTFAGVVVMSFASVLVLNGPNLNLLGTREPAIYGSETLDDVAQLCRDAGERLDLSVDFCQSNAEHQLIDWLHAARSKVDGIVINPAAYTHTSVAIADALSAIEKPVIEVHISNVHRREAFRHHSYVSAVAEAIIVGCGTQGYVLALERMAVILKNRAAK
		4-hydroxyphenylpyruvate dioxygenase	NODE_53_length_69091_cov_9.8906	WP_154563853.1	intradiol ring-cleavage dioxygenase	Burkholderia sp. ST111	97	QVMSVLVKHLHAAVKEIEPTHEEWFTAIRFLTETGQMCTDWRQEYILLSDVLGVSMLVDAINHRRPSGATPNTILGPFYIANAPEYPNGANICLDGKGEPMVVEGRVADIKGNPIPNAKLEVWQTNDDGFYDVQQKGIQPDSNLRGVFTSDAEGRYWFKSVKPRHYPIPSDGPVGKLLAAIGRHPNRAAHLHFIVTAPGFDPVITHIFTPDCPYLPEDAVFGVKRELIAEFSKIDDPEAGERVGVLSPFWSVSWDFTLATSTKPTRAIP
		Catechol 1,2-dioxygenase	NODE_53_length_69091_cov_9.8906	WP_154563851.1	LysR family transcriptional regulator	Burkholderia sp. ST111	97	RLGVQLVRRTTRNLYLTEAGAEFHRRCKSILADLGEAEAVTKEAVVRPSGVLRVTASLSFCMLHIAPMLPDFTARYPDITVDVVAANRYCDIIENGIDVAIRTKVLEPDSNITIRRLASTRRILAASPGYIEANGRPRFPAELAKHRLLNYQLADNPRELSFTRGGENVVVRVKPLVESNDGQILRIAALDGMGILVQPKYIIYDDLKAGRLVPVLDDWDLPRLTMNIAFQTRSHLPVKVRLFIDALVERFHQNEYERHWTA
		Catechol 1,2-dioxygenase	NODE_63_length_54304_cov_6.78605	-	catechol 1,2-dioxygenase	Burkholderia sp. ST111	96	SVKVFDTKEAQDLLKAAANVGSQDGSARARQIVHRLLGDLFKAIDDLDMTPDEIWAGVHYFNKLGQDGEAALLAAGLGLEKYLDIRMDAEDKAAEITGGTPRTIEGPLYVAGAPVRDGVSRIDVNPDPDAGPLVIRGTVTGPDGKPVAGAVVECWHANSKGFYSHFDPTGAQSEFNLRGAVSTGADGKYEFRTLMPVGYGCPPQGATQQLLNVLARHGNRPAHVHFFVTSDKYRKLTTQINIEGDPLIWDDFAYATREDLIPHVVEKTGGTALGMTADAYKEIEFNIELTPLVQGKDNQVVHRLRASAIA
		Benzoate 1,2-dioxygenase alpha subunit	NODE_63_length_54304_cov_6.78605	WP_154564994.1	Rieske 2Fe-2S domain-containing protein	Paraburkholderia aspalathi	98	SAIIDKASQLDELLHTAVQDDKQNGVFRCRRDIFTNADLFELEMKHIFESNWVYLAHESQIPDNNDYYTTWIGRQPIVITRDKSGELHAVINACAHKGAMLCRKKHGNKGTFTCPFHGWSFANTGKLLKVKDVKTTEYPVQFNTNGSHDLKKIARFQSYRGFLFGSLNADAMPLEDYLGETKVIIDQIVDQAANGLEVLRGNSSYIYDGNWKMQMENGCDGYHVSTVHWNYAATMDRRKVDGTKAVDANSWSKSVAGVYGFDHGHILLWTKTMNPEVRPVYQYREEIKARVGEVKADFIVNQTRNLCLYPNVFLMDQFSTQIRVVRPLSVDKTEVTIFCFAPKGESAADRATRIRQYEDFFNVTGMGTADDLEEFRACQAGYAGTTAMWNDLSRGAPLW…
		Benzoate 1,2-dioxygenase beta subunit	NODE_63_length_54304_cov_6.78605	-	benzoate 1,2-dioxygenase small subunit	Burkholderia sp. ST111	99	SFDYPKICATLYREARLLDDRQWDEWLACYAEDVTYWMPAWDDDDQLTDDHESQISLMYYPDRGGLEDRVFRIKTERSSASMPEPRTSHNVTNVEVLAERGNEVDVRYNFDTLSHRYRINDHFFGTMFVTLRKVDDALLIASKKIVLKNDYIRQVLDIYHV
		Benzoate 1,2-dioxygenase, ferredoxin reductase component	NODE_63_length_54304_cov_6.78605	WP_154564990.1	ring-hydroxylating dioxygenase ferredoxin reductase family protein	Burkholderia sp. ST111	97	SSYNIALNFEDGVTRFVACKPGEKVLDAAFRAKINLPMDCSDGVCGTCKCRAESGNYDLGDDYIEDALSDDEKDSGLVLTCQMVPQSDCVIAVPASSTACKTEQSRFAATVSKVEPHNDAAVVLELDVDATAPAFLPGQYVNIDVPGSGQHRSYSFSSAPGQSKVSFLIKRIPGGVMSTWLDSAQPGNKLELTGPLGSFYLRAAERPLLFLAGGTGLAPFLSMLEVLVRADSQQKVHLIYGVTRGLDLVQVDAIEAYLAKLPNFTYATVVADTDSTHPRKGWVTQHMPAEALNDGDVDVYLCGPPPMVDAVRKHFDDNGVKPNSFHYEKFTPNAAPRTA
		4-hydroxybenzoate 3-monooxygenase (pobA1)	NODE_204_length_5924_cov_6.646886	WP_154567775.1	4-hydroxybenzoate 3-monooxygenase	Paraburkholderia aspalathi	99	MRTQVGIIGAGPAGLLLSHLLHLRGIDSVVLESRTREQIESTIRAGVLEQGTMDLLTEAGVGARMKAEGALHHGFELAFEGKRRRIDLTGLTGRSITVYAQHEVIKDLVAARLAADGALRFGVTETSLHGIDTDQPSIRYRHEGEACELQCDFVIGCDGSQGVSRASIPQALRKDFERVYPFGWFGILCEGPPSSEELIYARHDRGFALVSTRSANVQRMYFQCDPKDSVDNWSDDRIWAELHARVDSHDGQHIVDGKIFQKNIVGMRSFVSATMQHGRLFLAGDAAHIVPPTGAKGMNLAVADVRVLTQALSAFYVEYRTDLLDSYSATALKRIWRAEHFSYWMTSMMHRIEGASPFEQQLQVAELEYVTTSRAAATVMAENYVGIAVV
		4-hydroxybenzoate 3-monooxygenase (pobA2)	NODE_36_length_87261_cov_9.469266	WP_154561713.1	4-hydroxybenzoate 3-monooxygenase	Paraburkholderia unamae	96	MKTKVVIIGAGPSGLLLGQLLQKAAIDNVILERQSGEYVLGRIRAGVLEQGMVDLMREAGVSERMDAEGLVHDGIELVFGGRRDRIDLKKLTGGSSVLVYGQTEVTRDLMAAREASGATTIYEAANVQLHDVKGEAPYVTFEKSGETYRLDCDYVAGCDGFHGVSRKTIPAEVLTHYERIYPFGWLGLLSDTPPVNHELIYAHHERGFVLCSQRSTTRSRYYLQVPLTEKAEDWSDERFWEELKTRLPQDVAEKVVTGPSLEKSIAPLRSYVVEPMQYGKLFLVGDAAHIVPPTGAKGLNLAASDVSTLYRILNRVYRDGRTDLLEKYSQIALRRVWKAERFSWFMTNLLHEFSEHDTFDKRMQRTDYDYYTISEAGLKTIAENYVGLPYESIE
	Auxilliary Oxidases	Aryl alcohol oxidase (Auxilliary Activity Family AA3_2)	NODE_5_length_156841_cov_7.220051	WP_154558458.1	GMC family oxidoreductase	Paraburkholderia aspalathi	99	MTTQTKPHVDAVIVGFGWTGAILAKELTEAGLKVVALERGEYRDTYPDGAYPNTIDELTYNVRKKLFLDLSKTTVSIRHNVGDTALPYRQLAAFLPGEGVGGAGLHWSGVHFRITPEELRLKSHYEERYGKRFIPDGMTIQDYGVSYDELEPHFDFAEKVFGTSGQAYKVNGKVVGDGNVFDAPRSDNFPLPAQLNTYSAERFGKAAREIGLHPYRLPSANTSGPYTNPYGVQMGPCNFCGFCSGYACYMYSKASPNLNILPALKQSPNFELRSRCHVLRVELDDTKKRAKGVTYVDPAGNEVFQPADLVIVAAFQYHNVHLLLLSGIGKPYDPISGEGVVGRNFAYQNLSTITAFFDKDTFTNPFIGAGGNGVAVDDFNADNFDHGPLGFVGGSPLWV…
		Aryl alcohol oxidase (Auxilliary Activity Family AA3_2)	NODE_1_length_341619_cov_8.990811	WP_154557931.1	GMC family oxidoreductase	Burkholderia sp. OK233	99	MANSNSADIVVVGSGVAGGLVAHQMALAGASVILLEAGPRIPRWQIVENFRNSPAKSDFATPYPSTPYAPHPEYAPANNYLIQKGDYPYNSQYVRLVGGTTWHWAAAAWRLLPSDFQLHKLYGVGRDWPYPYETLEPWYSAAEMQLGVSGPDSTIDLGSPRSKPYPMSALPLSYMDQRFSDVLNAQGFKVVPEPVARNSRPYDARPTCCGNNNCMPICPIAAMYNGVVHAEKAEQAGAKLIPEAVVYRVEADNKGLITAVHYKDPNGNSTRVTGKLFVLAANGIETPKLMLMSTSDKFPHGVGNSSDQVGRNLMDHPGTGVTFLANEPLWPGRGPMEMTSIVNFRDGSFRSDYAAKKLHLSNGVPTMSVTADLLKQGLTGAELDRQIRDRASRTLNINS…
		Aryl alcohol oxidase (Auxilliary Activity Family AA3_2)	NODE_14_length_122634_cov_9.668288	WP_154559508.1	GMC family oxidoreductase	Paraburkholderia aspalathi	98	MFIDTRTVEHNTVIETTVCIIGGGVAGITLALEMSRAGVDTCMLESGGFGPDDETRDLYRGENAGLPYSFADGSRSRYFGGSSNCWGGWCRPLDPWDFDKRDWIPHSGWPFGLDELAPYYARTHELLKLGPQNFDPAYWEREIGRHDVRRIPLATGDMRDTVAQFSPPVRFGKAYRDELSRSARVRVFLHANVHNIDADAEGTSVARLQVATISGRKMTVTARIFVLATGGIENARLLLASNNVQAAGLGNANDLVGRYFMDHPRMMSGKVRFRPGNARNKLYDIKYHYQNAAVSAHGTKISSQFAPKQELMEREKLLNSRVWLYSRWYGEGTAGSEALIHCKEALLQKDQPGRSLKTDIATMIAHPLHTVGYGLTRLLQWPALITDVTLQAIVEAVPD…
		Aryl alcohol oxidase (Auxilliary Activity Family AA3_2)	NODE_18_length_110994_cov_9.715371	WP_154559828.1	GMC family oxidoreductase	Burkholderia sp. OK233	98	MQYDYIIVGAGSGGCSLASRLADSCPDATIALIEAGPHTDRNLFVNMPVGVAAVVPHKLKTNYGYLTTPQPGLGGRQGYQPRGRGFGGSSAINAMIYTRGHPLDYDEWAQLGCEGWSWADVLPHFRRAEGNERGADAWHGADGPLTVSDLRYRNPFSKRFVQAATEAGYKSNSDFNGADQEGIGFYQVTQRDGRRCSVARAYIYDRERPNLHTIADATVLRVTFDGKRASGVEIVRGGRTETLEARAEVVLAAGAFNSPQLLMCSGIGPAAHLQSLGIAVLHDAPEVGQNLIDHVDFTINKRVSSIEPTGFSIRGIARMLPQFVTFMRHGKGMLSSNVAEAGGFLRSRPTLDRPDLQLHFCAAIVDDHNRHMHWGHGYSLHVCVLRPHSRGTVTLASAD…
		Aryl alcohol oxidase (Auxilliary Activity Family AA3_2)	NODE_137_length_20058_cov_6.374944	WP_154567046.1	GMC family oxidoreductase	Paraburkholderia aromaticivorans	97	MERVSARFDYVIVGGGSAGSVLAHRLSAVPSVSVALIEAGADTPPGAVPEAILDSYPMPVFCGETWIWPELKAKATRKSAAKVYEQGRVMGGGSSINVQSANRGLPRDDDDWAASGAAGWAWDDVLPYFRKLESDVDFPYGPLHGADGPVPIRRIMPQQWPPFCNAFAHGLRSNGFAALQDQNAQFDDGYFPGAFSNRDDRRVSTAVAYLDAETRKRPNLHIFSNLRVERIVMEGVAARGVLAVSPHGERLRFKARETIVCAGALQSPALLMRAGVGDASELRALGIECVLDLPGVGRNLQDHPSLTFCHFLEPRFRMPLARRRASMTAARFTSGVADCEASDLYLSSATRAAWHALGSRLGLFFLWCNRPYSRGRVQLVSSDPVAAPQVDLNLLDDER…
		DyP-type Peroxidase	NODE_82_length_41837_cov_6.150468	WP_154565771.1	DyP-type Peroxidase	Paraburkholderia aspalathi	98	MANDQPPRPSRRGFLRAGSAVVAAGASLGATGVAQAALGKTPAHGADPQTAVEPFYGLHQGGIVTPQQSHTYVAALDLTTEKREDVIALLRAWTDAAARLTQGATAAPLPTGAAAKTALADTKIDTQVGTKSDAKANDTAYSPTNTKAAPDSGDVLGLGPCGLTITFGFGPGLFTKDGKDRYGLASRRPAALVDLPRFNGDQLIAEKTGGDLYIQACANDQQVAFHAVRQLARLAYGAAAMRWGQSGFLSGPRGQTPRNLMGFKDGTNNPSTAKPQLMNELVWAGATADAPWMEGGTYTVVRRIRITLEHWDNTEVDFQEQVFGRHKYSGAPIGKKNEFDAVDLKEEDKDGNPVIPENSHVRLSNQASNNGAQILRRSYSYNDGTNFYIERWPPWRQET…
		Laccase subunit A	NODE_80_length_42675_cov_7.849723	-	multicopper oxidase family protein	Paraburkholderia aspalathi	96	MGHINHTTWIATLARLGRLARFGAAMLATLVCMHAQAAAPGITGTHFDLSAEANRITQPDGVSIYSWGYGCRTAPSGFSPSTIAGANCPSMQIPGPTLIVKQGDVVTVTLTNNLPAAAGNTSILFPGFQVCAAVLNPDGTCPAALTGSPGLLTREAAHGSTVTYSFVAATPGTHAYYSGTQGDLQIEMGLYGAIIVLPTSSPGTVAVPTGCRAVAATLPDGQPDFRNAGAAYNHSAACYDREYLFQFSELDPRIHVQAEQQAANACTAPNGCMTVETEPYHPAYFMVNGRSMPDDMDPNYAVQYPHQPYNGNPHMHPGELVLLRIIGTGRWQHPFHEHGNHVRVLARDGNMLLSKTDPTKVAGPLLFTTTTTPGLTMDGIFYWTGKGLNWDVYGHKPGD…
		Laccase subunit B	NODE_80_length_42675_cov_7.849723	-	multicopper oxidase family protein	Paraburkholderia aspalathi	96	MFSTRAYHSSVAALLFLLFAVPSFGQSFRVQCPPTTPAHPTALPPGTGEPAYTGPSYTGQTSTSTGVINGAVKCQQISGGDGYATMANGVQTYLFAFGPLSGLADIKAGLPGTEFASVFNAVGDPRSDPTYNGAVGLVPDPESVPPGQLTGHVDPRPIMDIGVMNGNEPAPTMAIDEDDEFFLTLTNVGMIMRPDLFERHTVHFHGYPNASSFYDGVPDASVAINIGASFTYYYLAPDAGTYFWHCHITPPEHLQMGMVGQIFVRPRQNRVPGGASLYSSLLLQQKDLRTACGNDILCTTPLPPANGVAHLNNKSGTPTLYAYNDGDGSTAYDVEYPVQIHGFDPNFHFIGMTFNPEPFTDMKDKLFMLNGRSYPDTVNPNPLSTQVADGTPHFSQPLP…
		Putative laccase 1	NODE_140_length_19696_cov_9.867290	WP_154567093.1	conserved hypothetical signal peptide protein	Burkholderia sp. H160	90	MRSLIDRLTSKSACVCAVTMLLASLASAQTVTTVNLTAQRMSTTLPDGAIVPMWGFCTNDPTQGAALGGGTLDNANVCSRKSAGSTTPVPNNVWAPGPTIVVPVGNKLRINLTNSLPAGTPTSLVILGQIGGSAGKPTRDAAPIVHPAVTTTTWPANAAVPAGSAGFVPPQQAARARAFAQEAAPGGTVSYTWDTNIAAAGAKATYLKPGTYLYETGSHPSMQAPMGLYGVLVVTYAPLYEVEGAGTQEAEIHLSNDPHAEGKAFPGAYRNAGPALASLADVPYDMDAVLLLSEIDAVQNAAVDAAAVAGTSETIRWNDQQCAQSQKAAPVVNGVAQAQIPCYPAAVNYAPTYFLVNGKSYDQSNPSGTSVAMPDLKGSDYNALSGNVLVRMVNAGLRT…
		Putative laccase 2	NODE_140_length_19696_cov_9.867290	WP_154567094.1	multicopper oxidase type 3 [Burkholderia sp. H160]	Burkholderia sp. H160	92	MYSFKTCGGVVVRSMSMLLILAVVTSMCCGLARAAVPGITGGAKNPTFNLVASAGSTSQPDGASIYTWGFGCGKAGSAVGLTAAAAPAGYAPAALTAISTCAVMQLPGPTLIVTEGDTVTVNLTNELPVAAGNTSIIFPGFKVSTTNGVAGVLAREATRGTTVTYSFTATKPGTYVYHSGTQPELQIEMGLYGVVIVLPKTPPAVCQTPGALGSQADYRLSTAAYDHPQTCYDREYLFQLMEMDSNIHLAALQQVTDCDARVAATPTATCAPIAVQTEPYHPNYFLINGRSMPDDMDGPYSSAYPNQPYNGNPHLHPGETMLIRAVGQGRIQHPLHIHGNHARVLARDGNLLLSSVDQLSLAGPLIFTFPTVSGQTVDALFQWTGKGLNWDVYGHTYAG…
		Putative laccase 3	NODE_140_length_19696_cov_9.867290	WP_154567095.1	multicopper oxidase family protein	Caballeronia	84	MFGTRLFRIVLPAFFFLVVSIPAFAQSFRVQCPNGTTLHKSLDGKVDSMVQGDPARPTAANANPQIKCQHISGGDGYATMADGQQIYLFAFGPLSGLSDISMGLPGTQPASVFNSTFVGATFPGDGIAPNNAAIKEPALMMNNGVLAGQAPAPTMALDEDDEFYLTLSNVGMIMRPDLFEQHTVHFHGYPNASSFFDGVPDASVAINIAGSFTYYYTAPDAGTYFWHCHITPPEHLQMGMEGQLYVRPRQNRLKPGANLYTALHDYEYPMQPISTASNAHYLNASFPPEDCRKDVLCSTPLPRKDTGAVQAPGALYAYNDGDGSTRYDVEYPIQMMGFDPNFHFIGMTFNPEPFADMKDKYFLLSGRSYPDTIGVPGYAQLPTTATNPTASGAITTLDS…
		Putative laccase 4	NODE_169_length_12501_cov_9.008081	WP_154567460.1	copper oxidase	Burkholderia sp. OK233	98	MVSRRNFLGGSGAALLGAALVSKAGAASLPEAPTMDGATMQAPHAPPNGRPYAPVATLNGWSLPWRMKNGWKEFHLIAEPVVRELAPGMSANLWGYNGQAPGPTIEAVEGDKVRIFVTNKLPEHTTVHWHGMLLPCGMDGVGGLTQPHIPPGKTFVYEFQLEKHGTFMYHPHADEMVQMAMGMMGTFIVHPKDPGVMQVDRDFVFIMSAYDIDPGSFTPRVNEMTNFNMWTWNARVFPGIDSLPVRAGDRVRIRVGNLTMTNHPIHLHGYHFEVVGTEGGWIPPSARWPEVTADVAVGQMRAIEFTANRPGDWAFHCHKSHHTMNAMGHQVPNLIGVPQKDLAQRINKLVPDYMAMGSTGGSMGGMEMPLPDNTLPMMTGTGPFGALEMGGMFTVVKVR…

## Sheet: Table S9
	genomeID	imgID	Phylum	Class	Order	Family	Genus	Isolation
	Actinosporangium sp. NRRL B-3428	2767802114	Actinobacteria	Actinobacteria	Streptomycetales	Streptomycetaceae	Streptomyces	soil
	Azospirillum lipoferum 4B	2511231221	Proteobacteria	Alphaproteobacteria	Rhodospirillales	Rhodospirillaceae	Azospirillum	Rice field of Camargue (South of France) in 1982
	Azospirillum lipoferum B510	646311907	Proteobacteria	Alphaproteobacteria	Rhodospirillales	Rhodospirillaceae	Azospirillum	rice plants (Oryza sativa cv. Nipponbare)
	Azospirillum lipoferum R1C	2622736628	Proteobacteria	Alphaproteobacteria	Rhodospirillales	Rhodospirillaceae	Azospirillum	tobacco roots
	Azospirillum oryzae A2P	2622736610	Proteobacteria	Alphaproteobacteria	Rhodospirillales	Rhodospirillaceae	Azospirillum	soil
	Azospirillum sp. B2	2756170225	Proteobacteria	Alphaproteobacteria	Rhodospirillales	Rhodospirillaceae	Azospirillum	Raised bog
	Azospirillum sp. B4	2551306655	Proteobacteria	Alphaproteobacteria	Rhodospirillales	Rhodospirillaceae	Azospirillum	NA
	Azospirillum sp. B506	2551306538	Proteobacteria	Alphaproteobacteria	Rhodospirillales	Rhodospirillaceae	Azospirillum	NA
	Azospirillum sp. RU37A	2708742415	Proteobacteria	Alphaproteobacteria	Rhodospirillales	Rhodospirillaceae	Azospirillum	NA
	Azospirillum sp. RU38E	2708742412	Proteobacteria	Alphaproteobacteria	Rhodospirillales	Rhodospirillaceae	Azospirillum	NA
	Azospirillum thiophilum BV-S	2645728001	Proteobacteria	Alphaproteobacteria	Rhodospirillales	Rhodospirillaceae	Azospirillum	NA
	Azospirillum thiophilum DSM 21654	2630968760	Proteobacteria	Alphaproteobacteria	Rhodospirillales	Rhodospirillaceae	Azospirillum	Bacterial mat of a sulfide mineral spring
	Burkholderia ambifaria AMMD	2630968624	Proteobacteria	Betaproteobacteria	Burkholderiales	Burkholderiaceae	Burkholderia	Healthy pea plants in Wisconsin in 1985
	Burkholderia ambifaria FDAARGOS_419	2816332353	Proteobacteria	Betaproteobacteria	Burkholderiales	Burkholderiaceae	Burkholderia	NA
	Burkholderia ambifaria IOP40-10	641736154	Proteobacteria	Betaproteobacteria	Burkholderiales	Burkholderiaceae	Burkholderia	Rhizosphere of a native tall grass prairie in Iowa
	Burkholderia ambifaria MC40-6	641522608	Proteobacteria	Betaproteobacteria	Burkholderiales	Burkholderiaceae	Burkholderia	cystic fibrosis patient
	Burkholderia ambifaria MEX-5	641736149	Proteobacteria	Betaproteobacteria	Burkholderiales	Burkholderiaceae	Burkholderia	Mexico
	Burkholderia ambifaria RZ2MS16	2645727776	Proteobacteria	Betaproteobacteria	Burkholderiales	Burkholderiaceae	Burkholderia	NA
	Burkholderia anthina AZ-4-2-30-S1-D7	2816332269	Proteobacteria	Betaproteobacteria	Burkholderiales	Burkholderiaceae	Burkholderia	soil
	Burkholderia anthina MSMB0848	2816332268	Proteobacteria	Betaproteobacteria	Burkholderiales	Burkholderiaceae	Burkholderia	soil
	Burkholderia anthina MSMB0849	2754412387	Proteobacteria	Betaproteobacteria	Burkholderiales	Burkholderiaceae	Burkholderia	soil
	Burkholderia anthina MSMB1496	2754412325	Proteobacteria	Betaproteobacteria	Burkholderiales	Burkholderiaceae	Burkholderia	soil
	Burkholderia anthina MSMB1497	2754412354	Proteobacteria	Betaproteobacteria	Burkholderiales	Burkholderiaceae	Burkholderia	soil
	Burkholderia anthina MSMB1506WGS	2754412338	Proteobacteria	Betaproteobacteria	Burkholderiales	Burkholderiaceae	Burkholderia	soil
	Burkholderia anthina MSMB649WGS	2754412359	Proteobacteria	Betaproteobacteria	Burkholderiales	Burkholderiaceae	Burkholderia	soil
	Burkholderia catarinensis 89	2791355354	Proteobacteria	Betaproteobacteria	Burkholderiales	Burkholderiaceae	Burkholderia	soil
	Burkholderia cenocepacia 28_4	2773857668	Proteobacteria	Betaproteobacteria	Burkholderiales	Burkholderiaceae	Burkholderia	NA
	Burkholderia cenocepacia 842	2687453393	Proteobacteria	Betaproteobacteria	Burkholderiales	Burkholderiaceae	Burkholderia	Nasal
	Burkholderia cenocepacia 869T2	2609460131	Proteobacteria	Betaproteobacteria	Burkholderiales	Burkholderiaceae	Burkholderia	NA
	Burkholderia cenocepacia 895	2687453415	Proteobacteria	Betaproteobacteria	Burkholderiales	Burkholderiaceae	Burkholderia	Cord blood
	Burkholderia cenocepacia AU 1054	637000046	Proteobacteria	Betaproteobacteria	Burkholderiales	Burkholderiaceae	Burkholderia	Blood of a patient with CF
	Burkholderia cenocepacia BC7	2562617105	Proteobacteria	Betaproteobacteria	Burkholderiales	Burkholderiaceae	Burkholderia	sputum sample from a cystic fibrosis patient
	Burkholderia cenocepacia C14	2700989382	Proteobacteria	Betaproteobacteria	Burkholderiales	Burkholderiaceae	Burkholderia	lungs of cystic fibrosis patient C
	Burkholderia cenocepacia CEIB S4-3	2724679034	Proteobacteria	Betaproteobacteria	Burkholderiales	Burkholderiaceae	Burkholderia	agricultural soil
	Burkholderia cenocepacia CEIB S5-1	2627853685	Proteobacteria	Betaproteobacteria	Burkholderiales	Burkholderiaceae	Burkholderia	NA
	Burkholderia cenocepacia D2AES	2579779144	Proteobacteria	Betaproteobacteria	Burkholderiales	Burkholderiaceae	Burkholderia	Isolated from Cystic fibrosis sputum and is a sporadic isolate
	Burkholderia cenocepacia DDS 22E-1	2597490136	Proteobacteria	Betaproteobacteria	Burkholderiales	Burkholderiaceae	Burkholderia	Aerosol
	Burkholderia cenocepacia DWS 37E-2	2639762853	Proteobacteria	Betaproteobacteria	Burkholderiales	Burkholderiaceae	Burkholderia	NA
	Burkholderia cenocepacia gv. III J2315	643348523	Proteobacteria	Betaproteobacteria	Burkholderiales	Burkholderiaceae	Burkholderia	Patient with cystic fibrosis in Edinburgh
	Burkholderia cenocepacia H111 GCA_000236215	2531839408	Proteobacteria	Betaproteobacteria	Burkholderiales	Burkholderiaceae	Burkholderia	NA
	Burkholderia cenocepacia HI2424	639633014	Proteobacteria	Betaproteobacteria	Burkholderiales	Burkholderiaceae	Burkholderia	Agricultural soil in upstate NY
	Burkholderia cenocepacia K56-2	2630968638	Proteobacteria	Betaproteobacteria	Burkholderiales	Burkholderiaceae	Burkholderia	NA
	Burkholderia cenocepacia K56-2Valvano	2562617106	Proteobacteria	Betaproteobacteria	Burkholderiales	Burkholderiaceae	Burkholderia	sputum sample from a cystic fibrosis patient
	Burkholderia cenocepacia KC-01	2576861615	Proteobacteria	Betaproteobacteria	Burkholderiales	Burkholderiaceae	Burkholderia	NA
	Burkholderia cenocepacia MC0-3	641522609	Proteobacteria	Betaproteobacteria	Burkholderiales	Burkholderiaceae	Burkholderia	Soil associated with maize roots
	Burkholderia cenocepacia PC184	638341024	Proteobacteria	Betaproteobacteria	Burkholderiales	Burkholderiaceae	Burkholderia	Patient with cystic fibrosis
	Burkholderia cenocepacia PT15	2579778817	Proteobacteria	Betaproteobacteria	Burkholderiales	Burkholderiaceae	Burkholderia	Clinical strains of Burkholderia cenocepacia from Australia
	Burkholderia cenocepacia S2AES	2582580763	Proteobacteria	Betaproteobacteria	Burkholderiales	Burkholderiaceae	Burkholderia	Isolated from Cystic fibrosis sputum and caused cepacia syndrome
	Burkholderia cenocepacia ST32	2654587531	Proteobacteria	Betaproteobacteria	Burkholderiales	Burkholderiaceae	Burkholderia	NA
	Burkholderia cenocepacia TAtl-371	2690316368	Proteobacteria	Betaproteobacteria	Burkholderiales	Burkholderiaceae	Burkholderia	NA
	Burkholderia cenocepacia VC2307 24_3	2773857784	Proteobacteria	Betaproteobacteria	Burkholderiales	Burkholderiaceae	Burkholderia	NA
	Burkholderia cenocepacia6	2546825542	Proteobacteria	Betaproteobacteria	Burkholderiales	Burkholderiaceae	Burkholderia	Mason Farm
	Burkholderia cenocepacia7	2546825540	Proteobacteria	Betaproteobacteria	Burkholderiales	Burkholderiaceae	Burkholderia	Mason Farm
	Burkholderia cepacia 383	637000051	Proteobacteria	Betaproteobacteria	Burkholderiales	Burkholderiaceae	Burkholderia	Forest soil in Trinidad in 1958
	Burkholderia cepacia 561	2818991452	Proteobacteria	Betaproteobacteria	Burkholderiales	Burkholderiaceae	Burkholderia	Sweet sorghum roots
	Burkholderia cepacia AMMD	637000047	Proteobacteria	Betaproteobacteria	Burkholderiales	Burkholderiaceae	Burkholderia	Healthy pea plants in Wisconsin in 1985
	Burkholderia cepacia ATCC 25416	2509276048	Proteobacteria	Betaproteobacteria	Burkholderiales	Burkholderiaceae	Burkholderia	plant-derived foodstuff (onion
	Burkholderia cepacia Bu72	2537562250	Proteobacteria	Betaproteobacteria	Burkholderiales	Burkholderiaceae	Burkholderia	endophytic bacterium isolated from yellow lupine
	Burkholderia cepacia DDS 7H-2	2597490103	Proteobacteria	Betaproteobacteria	Burkholderiales	Burkholderiaceae	Burkholderia	Aerosol
	Burkholderia cepacia DWS 16B-4	2609460135	Proteobacteria	Betaproteobacteria	Burkholderiales	Burkholderiaceae	Burkholderia	NA
	Burkholderia cepacia DWS 37UF10B-2	2617271005	Proteobacteria	Betaproteobacteria	Burkholderiales	Burkholderiaceae	Burkholderia	NA
	Burkholderia cepacia GG4	2521172695	Proteobacteria	Betaproteobacteria	Burkholderiales	Burkholderiaceae	Burkholderia	Soil
	Burkholderia cepacia JBK9	2660238443	Proteobacteria	Betaproteobacteria	Burkholderiales	Burkholderiaceae	Burkholderia	NA
	Burkholderia cepacia LK29	2630968335	Proteobacteria	Betaproteobacteria	Burkholderiales	Burkholderiaceae	Burkholderia	NA
	Burkholderia cepacia LMG 16656	2630968810	Proteobacteria	Betaproteobacteria	Burkholderiales	Burkholderiaceae	Burkholderia	NA
	Burkholderia cepacia LO6	2690315724	Proteobacteria	Betaproteobacteria	Burkholderiales	Burkholderiaceae	Burkholderia	pulmonary
	Burkholderia cepacia NBRC 14074	2731957558	Proteobacteria	Betaproteobacteria	Burkholderiales	Burkholderiaceae	Burkholderia	NA
	Burkholderia cepacia RB-39	2599185158	Proteobacteria	Betaproteobacteria	Burkholderiales	Burkholderiaceae	Burkholderia	NA
	Burkholderia CL11	2546825541	Proteobacteria	Betaproteobacteria	Burkholderiales	Burkholderiaceae	Burkholderia	Clayton
	Burkholderia contaminans 170816	2802429417	Proteobacteria	Betaproteobacteria	Burkholderiales	Burkholderiaceae	Burkholderia	blood
	Burkholderia contaminans LMG 23361	2681812996	Proteobacteria	Betaproteobacteria	Burkholderiales	Burkholderiaceae	Burkholderia	NA
	Burkholderia dabaoshanensis GIMN1.004	2791355352	Proteobacteria	Betaproteobacteria	Burkholderiales	Burkholderiaceae	Burkholderia	NA
	Burkholderia diffusa INT4-BP16	2754412403	Proteobacteria	Betaproteobacteria	Burkholderiales	Burkholderiaceae	Burkholderia	soil
	Burkholderia diffusa MSMB1060	2754412388	Proteobacteria	Betaproteobacteria	Burkholderiales	Burkholderiaceae	Burkholderia	water
	Burkholderia diffusa MSMB375WGS	2754412394	Proteobacteria	Betaproteobacteria	Burkholderiales	Burkholderiaceae	Burkholderia	water
	Burkholderia diffusa MSMB376WGS	2754412398	Proteobacteria	Betaproteobacteria	Burkholderiales	Burkholderiaceae	Burkholderia	water
	Burkholderia diffusa MSMB377WGS	2754412397	Proteobacteria	Betaproteobacteria	Burkholderiales	Burkholderiaceae	Burkholderia	water
	Burkholderia diffusa MSMB378WGS	2754412396	Proteobacteria	Betaproteobacteria	Burkholderiales	Burkholderiaceae	Burkholderia	water
	Burkholderia diffusa MSMB583WGS	2751186025	Proteobacteria	Betaproteobacteria	Burkholderiales	Burkholderiaceae	Burkholderia	soil
	Burkholderia diffusa MSMB866	2754412404	Proteobacteria	Betaproteobacteria	Burkholderiales	Burkholderiaceae	Burkholderia	soil
	Burkholderia diffusa RF8-non_BP2	2751186017	Proteobacteria	Betaproteobacteria	Burkholderiales	Burkholderiaceae	Burkholderia	soil
	Burkholderia dolosa AU0158	2648501159	Proteobacteria	Betaproteobacteria	Burkholderiales	Burkholderiaceae	Burkholderia	NA
	Burkholderia dolosa AUO158	638341025	Proteobacteria	Betaproteobacteria	Burkholderiales	Burkholderiaceae	Burkholderia	Epidemic strain from Boston Children's Hospital
	Burkholderia dolosa PC543	2526164745	Proteobacteria	Betaproteobacteria	Burkholderiales	Burkholderiaceae	Burkholderia	NA
	Burkholderia gladioli 3848s-5	2551306497	Proteobacteria	Betaproteobacteria	Burkholderiales	Burkholderiaceae	Burkholderia	NA
	Burkholderia gladioli ATCC 10248	2639762983	Proteobacteria	Betaproteobacteria	Burkholderiales	Burkholderiaceae	Burkholderia	NA
	Burkholderia gladioli ATCC 25417	2617271008	Proteobacteria	Betaproteobacteria	Burkholderiales	Burkholderiaceae	Burkholderia	NA
	Burkholderia gladioli BSR3	650716013	Proteobacteria	Betaproteobacteria	Burkholderiales	Burkholderiaceae	Burkholderia	diseased rice sheath in Korea
	Burkholderia gladioli NBRC 13700	2600255057	Proteobacteria	Betaproteobacteria	Burkholderiales	Burkholderiaceae	Burkholderia	NA
	Burkholderia gladioli NGJ1	2654587516	Proteobacteria	Betaproteobacteria	Burkholderiales	Burkholderiaceae	Burkholderia	NA
	Burkholderia gladioli pv. alliicola	2582580716	Proteobacteria	Betaproteobacteria	Burkholderiales	Burkholderiaceae	Burkholderia	NA
	Burkholderia gladioli SN82F6	2627854040	Proteobacteria	Betaproteobacteria	Burkholderiales	Burkholderiaceae	Burkholderia	NA
	Burkholderia gladioli UCD-UG_CHAPALOTE	2648501796	Proteobacteria	Betaproteobacteria	Burkholderiales	Burkholderiaceae	Burkholderia	NA
	Burkholderia glumae 3252-8	2551306456	Proteobacteria	Betaproteobacteria	Burkholderiales	Burkholderiaceae	Burkholderia	NA
	Burkholderia glumae 336gr-1	2565956560	Proteobacteria	Betaproteobacteria	Burkholderiales	Burkholderiaceae	Burkholderia	NA
	Burkholderia glumae 336gr-1	2568526013	Proteobacteria	Betaproteobacteria	Burkholderiales	Burkholderiaceae	Burkholderia	NA
	Burkholderia glumae ATCC 33617	2648501169	Proteobacteria	Betaproteobacteria	Burkholderiales	Burkholderiaceae	Burkholderia	NA
	Burkholderia glumae BGR1	643692013	Proteobacteria	Betaproteobacteria	Burkholderiales	Burkholderiaceae	Burkholderia	diseased rice panicle in Korea
	Burkholderia glumae LMG 2196	2519103049	Proteobacteria	Betaproteobacteria	Burkholderiales	Burkholderiaceae	Burkholderia	Rice
	Burkholderia glumae NCPPB 3923	2636415719	Proteobacteria	Betaproteobacteria	Burkholderiales	Burkholderiaceae	Burkholderia	NA
	Burkholderia humptydooensis MSMB122	2754412345	Proteobacteria	Betaproteobacteria	Burkholderiales	Burkholderiaceae	Burkholderia	water
	Burkholderia insecticola RPE64	2773857905	Proteobacteria	Betaproteobacteria	Burkholderiales	Burkholderiaceae	Burkholderia	NA
	Burkholderia insecticola RPE64	2597489944	Proteobacteria	Betaproteobacteria	Burkholderiales	Burkholderiaceae	Burkholderia	posterior midgut of bean bug Riptortus pedestris
	Burkholderia lata FL-7-5-30-S1-D0	2808606896	Proteobacteria	Betaproteobacteria	Burkholderiales	Burkholderiaceae	Burkholderia	NA
	Burkholderia lata LK13	2636415535	Proteobacteria	Betaproteobacteria	Burkholderiales	Burkholderiaceae	Burkholderia	NA
	Burkholderia lata LK27	2630968992	Proteobacteria	Betaproteobacteria	Burkholderiales	Burkholderiaceae	Burkholderia	NA
	Burkholderia latens AU17928	2754412339	Proteobacteria	Betaproteobacteria	Burkholderiales	Burkholderiaceae	Burkholderia	Cystic Fibrosis Maxillary Sinus
	Burkholderia latens RF32-BP12	2772190749	Proteobacteria	Betaproteobacteria	Burkholderiales	Burkholderiaceae	Burkholderia	soil
	Burkholderia lycopersici TNe-862	2675903029	Proteobacteria	Betaproteobacteria	Burkholderiales	Burkholderiaceae	Burkholderia	NA
	Burkholderia mallei 102	2744054720	Proteobacteria	Betaproteobacteria	Burkholderiales	Burkholderiaceae	Burkholderia	Lung
	Burkholderia mallei 10399	638341027	Proteobacteria	Betaproteobacteria	Burkholderiales	Burkholderiaceae	Burkholderia	rotting wood
	Burkholderia mallei 11	2657245695	Proteobacteria	Betaproteobacteria	Burkholderiales	Burkholderiaceae	Burkholderia	NA
	Burkholderia mallei 11	2639763143	Proteobacteria	Betaproteobacteria	Burkholderiales	Burkholderiaceae	Burkholderia	NA
	Burkholderia mallei 2000031281	2660238251	Proteobacteria	Betaproteobacteria	Burkholderiales	Burkholderiaceae	Burkholderia	liver abcess
	Burkholderia mallei 2002721276	2645727722	Proteobacteria	Betaproteobacteria	Burkholderiales	Burkholderiaceae	Burkholderia	NA
	Burkholderia mallei 2002721280	638341028	Proteobacteria	Betaproteobacteria	Burkholderiales	Burkholderiaceae	Burkholderia	NA
	Burkholderia mallei 2002734299	2648501224	Proteobacteria	Betaproteobacteria	Burkholderiales	Burkholderiaceae	Burkholderia	NA
	Burkholderia mallei 2002734306	2636415778	Proteobacteria	Betaproteobacteria	Burkholderiales	Burkholderiaceae	Burkholderia	NA
	Burkholderia mallei 23344	2597490104	Proteobacteria	Betaproteobacteria	Burkholderiales	Burkholderiaceae	Burkholderia	Knee fluid of a patient
	Burkholderia mallei 6	2657245400	Proteobacteria	Betaproteobacteria	Burkholderiales	Burkholderiaceae	Burkholderia	NA
	Burkholderia mallei A188	2660237950	Proteobacteria	Betaproteobacteria	Burkholderiales	Burkholderiaceae	Burkholderia	NA
	Burkholderia mallei A193	2657244982	Proteobacteria	Betaproteobacteria	Burkholderiales	Burkholderiaceae	Burkholderia	NA
	Burkholderia mallei ATCC 23344	637000048	Proteobacteria	Betaproteobacteria	Burkholderiales	Burkholderiaceae	Burkholderia	Chinese patient in Burma who had glanders in 1944
	Burkholderia mallei Bahrain1	2721755838	Proteobacteria	Betaproteobacteria	Burkholderiales	Burkholderiaceae	Burkholderia	NA
	Burkholderia mallei BMK	2597490138	Proteobacteria	Betaproteobacteria	Burkholderiales	Burkholderiaceae	Burkholderia	NA
	Burkholderia mallei BMQ	2597490120	Proteobacteria	Betaproteobacteria	Burkholderiales	Burkholderiaceae	Burkholderia	Horse
	Burkholderia mallei BMY	2597490099	Proteobacteria	Betaproteobacteria	Burkholderiales	Burkholderiaceae	Burkholderia	Human
	Burkholderia mallei BMZ	2654587846	Proteobacteria	Betaproteobacteria	Burkholderiales	Burkholderiaceae	Burkholderia	NA
	Burkholderia mallei Budapest	2744054721	Proteobacteria	Betaproteobacteria	Burkholderiales	Burkholderiaceae	Burkholderia	NA
	Burkholderia mallei BURK080	2744054718	Proteobacteria	Betaproteobacteria	Burkholderiales	Burkholderiaceae	Burkholderia	NA
	Burkholderia mallei BURK081	2744054717	Proteobacteria	Betaproteobacteria	Burkholderiales	Burkholderiaceae	Burkholderia	NA
	Burkholderia mallei China_7	2663763219	Proteobacteria	Betaproteobacteria	Burkholderiales	Burkholderiaceae	Burkholderia	knee fluid
	Burkholderia mallei FMH	638341029	Proteobacteria	Betaproteobacteria	Burkholderiales	Burkholderiaceae	Burkholderia	NA
	Burkholderia mallei FMH 23344	2597490126	Proteobacteria	Betaproteobacteria	Burkholderiales	Burkholderiaceae	Burkholderia	human
	Burkholderia mallei GB8 horse 4	638341030	Proteobacteria	Betaproteobacteria	Burkholderiales	Burkholderiaceae	Burkholderia	NA
	Burkholderia mallei India86-567-2	2636415509	Proteobacteria	Betaproteobacteria	Burkholderiales	Burkholderiaceae	Burkholderia	NA
	Burkholderia mallei Ivan	2667527630	Proteobacteria	Betaproteobacteria	Burkholderiales	Burkholderiaceae	Burkholderia	NA
	Burkholderia mallei JHU	638341031	Proteobacteria	Betaproteobacteria	Burkholderiales	Burkholderiaceae	Burkholderia	NA
	Burkholderia mallei KC_1092	2645727975	Proteobacteria	Betaproteobacteria	Burkholderiales	Burkholderiaceae	Burkholderia	NA
	Burkholderia mallei Kweiyang#4	2744054719	Proteobacteria	Betaproteobacteria	Burkholderiales	Burkholderiaceae	Burkholderia	NA
	Burkholderia mallei NCTC 10229	640069303	Proteobacteria	Betaproteobacteria	Burkholderiales	Burkholderiaceae	Burkholderia	bird
	Burkholderia mallei NCTC 10247	640069304	Proteobacteria	Betaproteobacteria	Burkholderiales	Burkholderiaceae	Burkholderia	Ankara
	Burkholderia mallei NCTC 10247	2597490121	Proteobacteria	Betaproteobacteria	Burkholderiales	Burkholderiaceae	Burkholderia	NA
	Burkholderia mallei PRL-20	641736199	Proteobacteria	Betaproteobacteria	Burkholderiales	Burkholderiaceae	Burkholderia	NA
	Burkholderia mallei SAVP1	639633015	Proteobacteria	Betaproteobacteria	Burkholderiales	Burkholderiaceae	Burkholderia	NA
	Burkholderia mallei SR092700I	2609460136	Proteobacteria	Betaproteobacteria	Burkholderiales	Burkholderiaceae	Burkholderia	NA
	Burkholderia mallei Turkey1	2654587645	Proteobacteria	Betaproteobacteria	Burkholderiales	Burkholderiaceae	Burkholderia	NA
	Burkholderia mallei Turkey10	2639762936	Proteobacteria	Betaproteobacteria	Burkholderiales	Burkholderiaceae	Burkholderia	NA
	Burkholderia mallei Turkey2	2654587644	Proteobacteria	Betaproteobacteria	Burkholderiales	Burkholderiaceae	Burkholderia	NA
	Burkholderia mallei Turkey3	2639763124	Proteobacteria	Betaproteobacteria	Burkholderiales	Burkholderiaceae	Burkholderia	NA
	Burkholderia mallei Turkey4	2645727618	Proteobacteria	Betaproteobacteria	Burkholderiales	Burkholderiaceae	Burkholderia	NA
	Burkholderia mallei Turkey5	2654587687	Proteobacteria	Betaproteobacteria	Burkholderiales	Burkholderiaceae	Burkholderia	NA
	Burkholderia mallei Turkey6	2639763014	Proteobacteria	Betaproteobacteria	Burkholderiales	Burkholderiaceae	Burkholderia	NA
	Burkholderia mallei Turkey7	2634166403	Proteobacteria	Betaproteobacteria	Burkholderiales	Burkholderiaceae	Burkholderia	NA
	Burkholderia mallei Turkey8	2636415540	Proteobacteria	Betaproteobacteria	Burkholderiales	Burkholderiaceae	Burkholderia	NA
	Burkholderia mallei Turkey9	2645728101	Proteobacteria	Betaproteobacteria	Burkholderiales	Burkholderiaceae	Burkholderia	NA
	Burkholderia metallica FL-6-5-30-S1-D7	2765235971	Proteobacteria	Betaproteobacteria	Burkholderiales	Burkholderiaceae	Burkholderia	soil
	Burkholderia MF376	2546825544	Proteobacteria	Betaproteobacteria	Burkholderiales	Burkholderiaceae	Burkholderia	Mason Farm
	Burkholderia MF384	2546825545	Proteobacteria	Betaproteobacteria	Burkholderiales	Burkholderiaceae	Burkholderia	Mason Farm
	Burkholderia multivorans ATCC 17616	641228482	Proteobacteria	Betaproteobacteria	Burkholderiales	Burkholderiaceae	Burkholderia	soil enriched with anthranilate at 41C
	Burkholderia multivorans ATCC 17616	642555111	Proteobacteria	Betaproteobacteria	Burkholderiales	Burkholderiaceae	Burkholderia	soil enriched with anthranilate at 41C
	Burkholderia multivorans CEPA002 ATCC BAA-247	Proteobacteria	Proteobacteria	Betaproteobacteria	Burkholderiales	Burkholderiaceae	Burkholderia	NA
	Burkholderia multivorans CF2	2537561807	Proteobacteria	Betaproteobacteria	Burkholderiales	Burkholderiaceae	Burkholderia	clinical respiratory specimen from a cystic fibrosis patient
	Burkholderia multivorans CGD1	643886020	Proteobacteria	Betaproteobacteria	Burkholderiales	Burkholderiaceae	Burkholderia	chronic granulomatous disease patient at the NIH clinical center in Bethesda
	Burkholderia multivorans CGD2	643886021	Proteobacteria	Betaproteobacteria	Burkholderiales	Burkholderiaceae	Burkholderia	chronic granulomatous disease patient at the NIH clinical center
	Burkholderia multivorans CGD2M	643886018	Proteobacteria	Betaproteobacteria	Burkholderiales	Burkholderiaceae	Burkholderia	Chronic granulomatous disease patient at the NIH clinical center
	Burkholderia multivorans D2095	2648501451	Proteobacteria	Betaproteobacteria	Burkholderiales	Burkholderiaceae	Burkholderia	NA
	Burkholderia multivorans D2214	2639763158	Proteobacteria	Betaproteobacteria	Burkholderiales	Burkholderiaceae	Burkholderia	NA
	Burkholderia multivorans DDS 15A-1	2597490133	Proteobacteria	Betaproteobacteria	Burkholderiales	Burkholderiaceae	Burkholderia	Aerosol
	Burkholderia multivorans DWS 42B-1	2617271006	Proteobacteria	Betaproteobacteria	Burkholderiales	Burkholderiaceae	Burkholderia	NA
	Burkholderia multivorans NKI379	2713896841	Proteobacteria	Betaproteobacteria	Burkholderiales	Burkholderiaceae	Burkholderia	soil
	Burkholderia novacaledonica LMG 28615	2791355353	Proteobacteria	Betaproteobacteria	Burkholderiales	Burkholderiaceae	Burkholderia	Plant roots
	Burkholderia oklahomensis BDU	2597490124	Proteobacteria	Betaproteobacteria	Burkholderiales	Burkholderiaceae	Burkholderia	Conjuctival isolate
	Burkholderia oklahomensis C6786	2814123269	Proteobacteria	Betaproteobacteria	Burkholderiales	Burkholderiaceae	Burkholderia	Wound infection in Oklahoma
	Burkholderia oklahomensis C6786	641736121	Proteobacteria	Betaproteobacteria	Burkholderiales	Burkholderiaceae	Burkholderia	Wound infection in Oklahoma
	Burkholderia oklahomensis C6786	2627853643	Proteobacteria	Betaproteobacteria	Burkholderiales	Burkholderiaceae	Burkholderia	Wound infection in Oklahoma
	Burkholderia oklahomensis EO147	2814123367	Proteobacteria	Betaproteobacteria	Burkholderiales	Burkholderiaceae	Burkholderia	NA
	Burkholderia oklahomensis EO147	641736122	Proteobacteria	Betaproteobacteria	Burkholderiales	Burkholderiaceae	Burkholderia	Ocular ulcer in Georgia
	Burkholderia oklahomensis EO147	2814123217	Proteobacteria	Betaproteobacteria	Burkholderiales	Burkholderiaceae	Burkholderia	Ocular ulcer in Georgia
	Burkholderia oklahomensis NCTC 13388	2814123404	Proteobacteria	Betaproteobacteria	Burkholderiales	Burkholderiaceae	Burkholderia	NA
	Burkholderia paludis MSh1	2609460236	Proteobacteria	Betaproteobacteria	Burkholderiales	Burkholderiaceae	Burkholderia	NA
	Burkholderia plantarii ATCC 43733	2687453568	Proteobacteria	Betaproteobacteria	Burkholderiales	Burkholderiaceae	Burkholderia	NA
	Burkholderia plantarii PG1	2568526014	Proteobacteria	Betaproteobacteria	Burkholderiales	Burkholderiaceae	Burkholderia	NA
	Burkholderia pseudomallei 10	2667527703	Proteobacteria	Betaproteobacteria	Burkholderiales	Burkholderiaceae	Burkholderia	Blood
	Burkholderia pseudomallei 10./96	2667528035	Proteobacteria	Betaproteobacteria	Burkholderiales	Burkholderiaceae	Burkholderia	NA
	Burkholderia pseudomallei 1026a	2531839407	Proteobacteria	Betaproteobacteria	Burkholderiales	Burkholderiaceae	Burkholderia	NA
	Burkholderia pseudomallei 1026b	2513237222	Proteobacteria	Betaproteobacteria	Burkholderiales	Burkholderiaceae	Burkholderia	blood of patient with septicemicm melioidosis
	Burkholderia pseudomallei 1026b	2627853698	Proteobacteria	Betaproteobacteria	Burkholderiales	Burkholderiaceae	Burkholderia	blood of patient with septicemicm melioidosis
	Burkholderia pseudomallei 107	2693429683	Proteobacteria	Betaproteobacteria	Burkholderiales	Burkholderiaceae	Burkholderia	NA
	Burkholderia pseudomallei 109/96	2660238338	Proteobacteria	Betaproteobacteria	Burkholderiales	Burkholderiaceae	Burkholderia	Field
	Burkholderia pseudomallei 11	2663763129	Proteobacteria	Betaproteobacteria	Burkholderiales	Burkholderiaceae	Burkholderia	Blood
	Burkholderia pseudomallei 1106a	640069305	Proteobacteria	Betaproteobacteria	Burkholderiales	Burkholderiaceae	Burkholderia	NA
	Burkholderia pseudomallei 1106b	638341035	Proteobacteria	Betaproteobacteria	Burkholderiales	Burkholderiaceae	Burkholderia	NA
	Burkholderia pseudomallei 112	641736119	Proteobacteria	Betaproteobacteria	Burkholderiales	Burkholderiaceae	Burkholderia	Clinical isolate from Thailand
	Burkholderia pseudomallei 115	2663763046	Proteobacteria	Betaproteobacteria	Burkholderiales	Burkholderiaceae	Burkholderia	NA
	Burkholderia pseudomallei 12-40	2671180310	Proteobacteria	Betaproteobacteria	Burkholderiales	Burkholderiaceae	Burkholderia	NA
	Burkholderia pseudomallei 1258a	2531839406	Proteobacteria	Betaproteobacteria	Burkholderiales	Burkholderiaceae	Burkholderia	NA
	Burkholderia pseudomallei 1258b	2531839405	Proteobacteria	Betaproteobacteria	Burkholderiales	Burkholderiaceae	Burkholderia	NA
	Burkholderia pseudomallei 14	641736130	Proteobacteria	Betaproteobacteria	Burkholderiales	Burkholderiaceae	Burkholderia	Monkey liver
	Burkholderia pseudomallei 147	2690316350	Proteobacteria	Betaproteobacteria	Burkholderiales	Burkholderiaceae	Burkholderia	NA
	Burkholderia pseudomallei 15-10	2660238021	Proteobacteria	Betaproteobacteria	Burkholderiales	Burkholderiaceae	Burkholderia	NA
	Burkholderia pseudomallei 15-40	2660238348	Proteobacteria	Betaproteobacteria	Burkholderiales	Burkholderiaceae	Burkholderia	NA
	Burkholderia pseudomallei 15/96	2671180352	Proteobacteria	Betaproteobacteria	Burkholderiales	Burkholderiaceae	Burkholderia	NA
	Burkholderia pseudomallei 153	2675903431	Proteobacteria	Betaproteobacteria	Burkholderiales	Burkholderiaceae	Burkholderia	NA
	Burkholderia pseudomallei 1655	638341036	Proteobacteria	Betaproteobacteria	Burkholderiales	Burkholderiaceae	Burkholderia	NA
	Burkholderia pseudomallei 17	2657244927	Proteobacteria	Betaproteobacteria	Burkholderiales	Burkholderiaceae	Burkholderia	Pus
	Burkholderia pseudomallei 17/96	2690315998	Proteobacteria	Betaproteobacteria	Burkholderiales	Burkholderiaceae	Burkholderia	NA
	Burkholderia pseudomallei 1710a	638341037	Proteobacteria	Betaproteobacteria	Burkholderiales	Burkholderiaceae	Burkholderia	NA
	Burkholderia pseudomallei 2/96	2663762929	Proteobacteria	Betaproteobacteria	Burkholderiales	Burkholderiaceae	Burkholderia	NA
	Burkholderia pseudomallei 20	2671180866	Proteobacteria	Betaproteobacteria	Burkholderiales	Burkholderiaceae	Burkholderia	Pus
	Burkholderia pseudomallei 21/96	2671181169	Proteobacteria	Betaproteobacteria	Burkholderiales	Burkholderiaceae	Burkholderia	NA
	Burkholderia pseudomallei 23/96	2695420737	Proteobacteria	Betaproteobacteria	Burkholderiales	Burkholderiaceae	Burkholderia	NA
	Burkholderia pseudomallei 27/96	2690316255	Proteobacteria	Betaproteobacteria	Burkholderiales	Burkholderiaceae	Burkholderia	NA
	Burkholderia pseudomallei 2746b	2695420477	Proteobacteria	Betaproteobacteria	Burkholderiales	Burkholderiaceae	Burkholderia	Blood culture
	Burkholderia pseudomallei 305	640612222	Proteobacteria	Betaproteobacteria	Burkholderiales	Burkholderiaceae	Burkholderia	Autopsy sample from the brain of a fatal melioidosis encephalomyelitis
	Burkholderia pseudomallei 33	2657245524	Proteobacteria	Betaproteobacteria	Burkholderiales	Burkholderiaceae	Burkholderia	Sputum
	Burkholderia pseudomallei 35	2695420371	Proteobacteria	Betaproteobacteria	Burkholderiales	Burkholderiaceae	Burkholderia	Pus
	Burkholderia pseudomallei 35/96	2695420904	Proteobacteria	Betaproteobacteria	Burkholderiales	Burkholderiaceae	Burkholderia	NA
	Burkholderia pseudomallei 350105	2648501821	Proteobacteria	Betaproteobacteria	Burkholderiales	Burkholderiaceae	Burkholderia	NA
	Burkholderia pseudomallei 354a	2537561800	Proteobacteria	Betaproteobacteria	Burkholderiales	Burkholderiaceae	Burkholderia	NA
	Burkholderia pseudomallei 354e	2519103078	Proteobacteria	Betaproteobacteria	Burkholderiales	Burkholderiaceae	Burkholderia	NA
	Burkholderia pseudomallei 3921g	2636415413	Proteobacteria	Betaproteobacteria	Burkholderiales	Burkholderiaceae	Burkholderia	NA
	Burkholderia pseudomallei 4	2660238599	Proteobacteria	Betaproteobacteria	Burkholderiales	Burkholderiaceae	Burkholderia	Pus
	Burkholderia pseudomallei 4009-19	2667527715	Proteobacteria	Betaproteobacteria	Burkholderiales	Burkholderiaceae	Burkholderia	NA
	Burkholderia pseudomallei 4033-10	2667527958	Proteobacteria	Betaproteobacteria	Burkholderiales	Burkholderiaceae	Burkholderia	NA
	Burkholderia pseudomallei 4044-138	2671181142	Proteobacteria	Betaproteobacteria	Burkholderiales	Burkholderiaceae	Burkholderia	NA
	Burkholderia pseudomallei 406e	638341038	Proteobacteria	Betaproteobacteria	Burkholderiales	Burkholderiaceae	Burkholderia	toe swab
	Burkholderia pseudomallei 406e	2654587518	Proteobacteria	Betaproteobacteria	Burkholderiales	Burkholderiaceae	Burkholderia	toe swab
	Burkholderia pseudomallei 406e	2554235013	Proteobacteria	Betaproteobacteria	Burkholderiales	Burkholderiaceae	Burkholderia	toe swab
	Burkholderia pseudomallei 4086-21	2695420363	Proteobacteria	Betaproteobacteria	Burkholderiales	Burkholderiaceae	Burkholderia	NA
	Burkholderia pseudomallei 4090-0390	2663763451	Proteobacteria	Betaproteobacteria	Burkholderiales	Burkholderiaceae	Burkholderia	NA
	Burkholderia pseudomallei 4094-0081	2667527931	Proteobacteria	Betaproteobacteria	Burkholderiales	Burkholderiaceae	Burkholderia	NA
	Burkholderia pseudomallei 4094-225	2681813085	Proteobacteria	Betaproteobacteria	Burkholderiales	Burkholderiaceae	Burkholderia	NA
	Burkholderia pseudomallei 457/96	2671180398	Proteobacteria	Betaproteobacteria	Burkholderiales	Burkholderiaceae	Burkholderia	NA
	Burkholderia pseudomallei 488	2657245480	Proteobacteria	Betaproteobacteria	Burkholderiales	Burkholderiaceae	Burkholderia	NA
	Burkholderia pseudomallei 490	2663762623	Proteobacteria	Betaproteobacteria	Burkholderiales	Burkholderiaceae	Burkholderia	NA
	Burkholderia pseudomallei 497/96	2657245043	Proteobacteria	Betaproteobacteria	Burkholderiales	Burkholderiaceae	Burkholderia	NA
	Burkholderia pseudomallei 504/96	2663763295	Proteobacteria	Betaproteobacteria	Burkholderiales	Burkholderiaceae	Burkholderia	NA
	Burkholderia pseudomallei 54	2700989297	Proteobacteria	Betaproteobacteria	Burkholderiales	Burkholderiaceae	Burkholderia	Pericardial fluid
	Burkholderia pseudomallei 56	2693429776	Proteobacteria	Betaproteobacteria	Burkholderiales	Burkholderiaceae	Burkholderia	Blood
	Burkholderia pseudomallei 561	2690316169	Proteobacteria	Betaproteobacteria	Burkholderiales	Burkholderiaceae	Burkholderia	NA
	Burkholderia pseudomallei 576	642979333	Proteobacteria	Betaproteobacteria	Burkholderiales	Burkholderiaceae	Burkholderia	49 year old woman suffering from melioidosis
	Burkholderia pseudomallei 576	2597490109	Proteobacteria	Betaproteobacteria	Burkholderiales	Burkholderiaceae	Burkholderia	49 year old woman suffering from melioidosis
	Burkholderia pseudomallei 59	2663763206	Proteobacteria	Betaproteobacteria	Burkholderiales	Burkholderiaceae	Burkholderia	Urine
	Burkholderia pseudomallei 6	2657245098	Proteobacteria	Betaproteobacteria	Burkholderiales	Burkholderiaceae	Burkholderia	Sputum
	Burkholderia pseudomallei 612	2657245478	Proteobacteria	Betaproteobacteria	Burkholderiales	Burkholderiaceae	Burkholderia	NA
	Burkholderia pseudomallei 668	640069306	Proteobacteria	Betaproteobacteria	Burkholderiales	Burkholderiaceae	Burkholderia	NA
	Burkholderia pseudomallei 708a	2660238048	Proteobacteria	Betaproteobacteria	Burkholderiales	Burkholderiaceae	Burkholderia	NA
	Burkholderia pseudomallei 77/96	2663762822	Proteobacteria	Betaproteobacteria	Burkholderiales	Burkholderiaceae	Burkholderia	Field
	Burkholderia pseudomallei 78/96	2657244939	Proteobacteria	Betaproteobacteria	Burkholderiales	Burkholderiaceae	Burkholderia	Field
	Burkholderia pseudomallei 7894	2627853932	Proteobacteria	Betaproteobacteria	Burkholderiales	Burkholderiaceae	Burkholderia	NA
	Burkholderia pseudomallei 7894	641736125	Proteobacteria	Betaproteobacteria	Burkholderiales	Burkholderiaceae	Burkholderia	NA
	Burkholderia pseudomallei 79/96	2667528031	Proteobacteria	Betaproteobacteria	Burkholderiales	Burkholderiaceae	Burkholderia	Field
	Burkholderia pseudomallei 8	2660238303	Proteobacteria	Betaproteobacteria	Burkholderiales	Burkholderiaceae	Burkholderia	Sputum
	Burkholderia pseudomallei 9	641736128	Proteobacteria	Betaproteobacteria	Burkholderiales	Burkholderiaceae	Burkholderia	NA
	Burkholderia pseudomallei 91	641736129	Proteobacteria	Betaproteobacteria	Burkholderiales	Burkholderiaceae	Burkholderia	NA
	Burkholderia pseudomallei 982	2645727993	Proteobacteria	Betaproteobacteria	Burkholderiales	Burkholderiaceae	Burkholderia	NA
	Burkholderia pseudomallei A79A	2630968508	Proteobacteria	Betaproteobacteria	Burkholderiales	Burkholderiaceae	Burkholderia	NA
	Burkholderia pseudomallei A79C	2627853735	Proteobacteria	Betaproteobacteria	Burkholderiales	Burkholderiaceae	Burkholderia	NA
	Burkholderia pseudomallei A79D	2654587574	Proteobacteria	Betaproteobacteria	Burkholderiales	Burkholderiaceae	Burkholderia	NA
	Burkholderia pseudomallei ABCPW 1	2645727837	Proteobacteria	Betaproteobacteria	Burkholderiales	Burkholderiaceae	Burkholderia	NA
	Burkholderia pseudomallei ABCPW 107	2636415744	Proteobacteria	Betaproteobacteria	Burkholderiales	Burkholderiaceae	Burkholderia	NA
	Burkholderia pseudomallei ABCPW 111	2630968368	Proteobacteria	Betaproteobacteria	Burkholderiales	Burkholderiaceae	Burkholderia	NA
	Burkholderia pseudomallei ABCPW 30	2627854019	Proteobacteria	Betaproteobacteria	Burkholderiales	Burkholderiaceae	Burkholderia	NA
	Burkholderia pseudomallei ABCPW 91	2645727698	Proteobacteria	Betaproteobacteria	Burkholderiales	Burkholderiaceae	Burkholderia	NA
	Burkholderia pseudomallei AH3	2693429707	Proteobacteria	Betaproteobacteria	Burkholderiales	Burkholderiaceae	Burkholderia	NA
	Burkholderia pseudomallei AH4	2657245415	Proteobacteria	Betaproteobacteria	Burkholderiales	Burkholderiaceae	Burkholderia	NA
	Burkholderia pseudomallei AM1	2667528138	Proteobacteria	Betaproteobacteria	Burkholderiales	Burkholderiaceae	Burkholderia	NA
	Burkholderia pseudomallei ATCC15682	2693429746	Proteobacteria	Betaproteobacteria	Burkholderiales	Burkholderiaceae	Burkholderia	NA
	Burkholderia pseudomallei ATCC23343	2660238365	Proteobacteria	Betaproteobacteria	Burkholderiales	Burkholderiaceae	Burkholderia	NA
	Burkholderia pseudomallei B03	2636415406	Proteobacteria	Betaproteobacteria	Burkholderiales	Burkholderiaceae	Burkholderia	NA
	Burkholderia pseudomallei B7210	641736126	Proteobacteria	Betaproteobacteria	Burkholderiales	Burkholderiaceae	Burkholderia	NA
	Burkholderia pseudomallei BCC215	641736117	Proteobacteria	Betaproteobacteria	Burkholderiales	Burkholderiaceae	Burkholderia	Brazil outbreak strain from clinical specimen
	Burkholderia pseudomallei BDD	2609460129	Proteobacteria	Betaproteobacteria	Burkholderiales	Burkholderiaceae	Burkholderia	NA
	Burkholderia pseudomallei BDE	2609460108	Proteobacteria	Betaproteobacteria	Burkholderiales	Burkholderiaceae	Burkholderia	NA
	Burkholderia pseudomallei BDI	2609460098	Proteobacteria	Betaproteobacteria	Burkholderiales	Burkholderiaceae	Burkholderia	NA
	Burkholderia pseudomallei BDM	2617271018	Proteobacteria	Betaproteobacteria	Burkholderiales	Burkholderiaceae	Burkholderia	NA
	Burkholderia pseudomallei BDP	2627853900	Proteobacteria	Betaproteobacteria	Burkholderiales	Burkholderiaceae	Burkholderia	NA
	Burkholderia pseudomallei BDT	2609460123	Proteobacteria	Betaproteobacteria	Burkholderiales	Burkholderiaceae	Burkholderia	NA
	Burkholderia pseudomallei BDU 2	2636415869	Proteobacteria	Betaproteobacteria	Burkholderiales	Burkholderiaceae	Burkholderia	NA
	Burkholderia pseudomallei BDZ	2617271019	Proteobacteria	Betaproteobacteria	Burkholderiales	Burkholderiaceae	Burkholderia	NA
	Burkholderia pseudomallei BEB	2609460099	Proteobacteria	Betaproteobacteria	Burkholderiales	Burkholderiaceae	Burkholderia	NA
	Burkholderia pseudomallei BEC	2609460094	Proteobacteria	Betaproteobacteria	Burkholderiales	Burkholderiaceae	Burkholderia	NA
	Burkholderia pseudomallei BED	2609460109	Proteobacteria	Betaproteobacteria	Burkholderiales	Burkholderiaceae	Burkholderia	NA
	Burkholderia pseudomallei BEF	2617271020	Proteobacteria	Betaproteobacteria	Burkholderiales	Burkholderiaceae	Burkholderia	NA
	Burkholderia pseudomallei BEH	2609460110	Proteobacteria	Betaproteobacteria	Burkholderiales	Burkholderiaceae	Burkholderia	NA
	Burkholderia pseudomallei BEJ	2609460111	Proteobacteria	Betaproteobacteria	Burkholderiales	Burkholderiaceae	Burkholderia	NA
	Burkholderia pseudomallei BEM	2609460112	Proteobacteria	Betaproteobacteria	Burkholderiales	Burkholderiaceae	Burkholderia	NA
	Burkholderia pseudomallei BEO	2597490093	Proteobacteria	Betaproteobacteria	Burkholderiales	Burkholderiaceae	Burkholderia	human liver
	Burkholderia pseudomallei BES	2617271021	Proteobacteria	Betaproteobacteria	Burkholderiales	Burkholderiaceae	Burkholderia	NA
	Burkholderia pseudomallei BEZ	2597490106	Proteobacteria	Betaproteobacteria	Burkholderiales	Burkholderiaceae	Burkholderia	NA
	Burkholderia pseudomallei BFB	2597490134	Proteobacteria	Betaproteobacteria	Burkholderiales	Burkholderiaceae	Burkholderia	NA
	Burkholderia pseudomallei BFD	2609460130	Proteobacteria	Betaproteobacteria	Burkholderiales	Burkholderiaceae	Burkholderia	NA
	Burkholderia pseudomallei BGH	2617271022	Proteobacteria	Betaproteobacteria	Burkholderiales	Burkholderiaceae	Burkholderia	NA
	Burkholderia pseudomallei BGJ	2609460156	Proteobacteria	Betaproteobacteria	Burkholderiales	Burkholderiaceae	Burkholderia	NA
	Burkholderia pseudomallei BGK	2627853740	Proteobacteria	Betaproteobacteria	Burkholderiales	Burkholderiaceae	Burkholderia	NA
	Burkholderia pseudomallei BGR	2597490066	Proteobacteria	Betaproteobacteria	Burkholderiales	Burkholderiaceae	Burkholderia	NA
	Burkholderia pseudomallei BGS	2617271023	Proteobacteria	Betaproteobacteria	Burkholderiales	Burkholderiaceae	Burkholderia	NA
	Burkholderia pseudomallei Bp1651	2651869733	Proteobacteria	Betaproteobacteria	Burkholderiales	Burkholderiaceae	Burkholderia	NA
	Burkholderia pseudomallei Bp22	2547132245	Proteobacteria	Betaproteobacteria	Burkholderiales	Burkholderiaceae	Burkholderia	NA
	Burkholderia pseudomallei BP48	2663763435	Proteobacteria	Betaproteobacteria	Burkholderiales	Burkholderiaceae	Burkholderia	NA
	Burkholderia pseudomallei BPC006	2521172686	Proteobacteria	Betaproteobacteria	Burkholderiales	Burkholderiaceae	Burkholderia	Melioidosis patient
	Burkholderia pseudomallei BRI	2660238512	Proteobacteria	Betaproteobacteria	Burkholderiales	Burkholderiaceae	Burkholderia	NA
	Burkholderia pseudomallei BSR	2597490152	Proteobacteria	Betaproteobacteria	Burkholderiales	Burkholderiaceae	Burkholderia	NA
	Burkholderia pseudomallei Burk178-Type1	2718217782	Proteobacteria	Betaproteobacteria	Burkholderiales	Burkholderiaceae	Burkholderia	NA
	Burkholderia pseudomallei Burk178-Type2	2721755842	Proteobacteria	Betaproteobacteria	Burkholderiales	Burkholderiaceae	Burkholderia	NA
	Burkholderia pseudomallei C1	2671181047	Proteobacteria	Betaproteobacteria	Burkholderiales	Burkholderiaceae	Burkholderia	pus
	Burkholderia pseudomallei C10	2671180932	Proteobacteria	Betaproteobacteria	Burkholderiales	Burkholderiaceae	Burkholderia	pus
	Burkholderia pseudomallei C11	2663762994	Proteobacteria	Betaproteobacteria	Burkholderiales	Burkholderiaceae	Burkholderia	pus
	Burkholderia pseudomallei C12	2695420812	Proteobacteria	Betaproteobacteria	Burkholderiales	Burkholderiaceae	Burkholderia	pus
	Burkholderia pseudomallei C13	2663762833	Proteobacteria	Betaproteobacteria	Burkholderiales	Burkholderiaceae	Burkholderia	pus
	Burkholderia pseudomallei C14	2660238364	Proteobacteria	Betaproteobacteria	Burkholderiales	Burkholderiaceae	Burkholderia	pus
	Burkholderia pseudomallei C16	2663763373	Proteobacteria	Betaproteobacteria	Burkholderiales	Burkholderiaceae	Burkholderia	pus
	Burkholderia pseudomallei C17	2660238282	Proteobacteria	Betaproteobacteria	Burkholderiales	Burkholderiaceae	Burkholderia	pus
	Burkholderia pseudomallei C18	2663763037	Proteobacteria	Betaproteobacteria	Burkholderiales	Burkholderiaceae	Burkholderia	pus
	Burkholderia pseudomallei C19	2690316168	Proteobacteria	Betaproteobacteria	Burkholderiales	Burkholderiaceae	Burkholderia	pus
	Burkholderia pseudomallei C2	2660238079	Proteobacteria	Betaproteobacteria	Burkholderiales	Burkholderiaceae	Burkholderia	pus
	Burkholderia pseudomallei C20	2660238690	Proteobacteria	Betaproteobacteria	Burkholderiales	Burkholderiaceae	Burkholderia	pus
	Burkholderia pseudomallei C21	2693429644	Proteobacteria	Betaproteobacteria	Burkholderiales	Burkholderiaceae	Burkholderia	pus
	Burkholderia pseudomallei C22	2690315714	Proteobacteria	Betaproteobacteria	Burkholderiales	Burkholderiaceae	Burkholderia	pus
	Burkholderia pseudomallei C23	2660238427	Proteobacteria	Betaproteobacteria	Burkholderiales	Burkholderiaceae	Burkholderia	pus
	Burkholderia pseudomallei C25	2663763136	Proteobacteria	Betaproteobacteria	Burkholderiales	Burkholderiaceae	Burkholderia	pus
	Burkholderia pseudomallei C26	2663762927	Proteobacteria	Betaproteobacteria	Burkholderiales	Burkholderiaceae	Burkholderia	pus
	Burkholderia pseudomallei C27	2690316293	Proteobacteria	Betaproteobacteria	Burkholderiales	Burkholderiaceae	Burkholderia	pus
	Burkholderia pseudomallei C28	2667527577	Proteobacteria	Betaproteobacteria	Burkholderiales	Burkholderiaceae	Burkholderia	pus
	Burkholderia pseudomallei C29	2690315727	Proteobacteria	Betaproteobacteria	Burkholderiales	Burkholderiaceae	Burkholderia	pus
	Burkholderia pseudomallei C3	2690316155	Proteobacteria	Betaproteobacteria	Burkholderiales	Burkholderiaceae	Burkholderia	pus
	Burkholderia pseudomallei C30	2671180482	Proteobacteria	Betaproteobacteria	Burkholderiales	Burkholderiaceae	Burkholderia	pus
	Burkholderia pseudomallei C31	2693429568	Proteobacteria	Betaproteobacteria	Burkholderiales	Burkholderiaceae	Burkholderia	urine
	Burkholderia pseudomallei C32	2663762832	Proteobacteria	Betaproteobacteria	Burkholderiales	Burkholderiaceae	Burkholderia	urine
	Burkholderia pseudomallei C34	2663763259	Proteobacteria	Betaproteobacteria	Burkholderiales	Burkholderiaceae	Burkholderia	urine
	Burkholderia pseudomallei C35	2695420912	Proteobacteria	Betaproteobacteria	Burkholderiales	Burkholderiaceae	Burkholderia	urine
	Burkholderia pseudomallei C36	2660238391	Proteobacteria	Betaproteobacteria	Burkholderiales	Burkholderiaceae	Burkholderia	urine
	Burkholderia pseudomallei C37	2663763342	Proteobacteria	Betaproteobacteria	Burkholderiales	Burkholderiaceae	Burkholderia	urine
	Burkholderia pseudomallei C38	2671181162	Proteobacteria	Betaproteobacteria	Burkholderiales	Burkholderiaceae	Burkholderia	urine
	Burkholderia pseudomallei C39	2690316114	Proteobacteria	Betaproteobacteria	Burkholderiales	Burkholderiaceae	Burkholderia	urine
	Burkholderia pseudomallei C4	2681813086	Proteobacteria	Betaproteobacteria	Burkholderiales	Burkholderiaceae	Burkholderia	pus
	Burkholderia pseudomallei C40	2695420850	Proteobacteria	Betaproteobacteria	Burkholderiales	Burkholderiaceae	Burkholderia	urine
	Burkholderia pseudomallei C41	2663763432	Proteobacteria	Betaproteobacteria	Burkholderiales	Burkholderiaceae	Burkholderia	trachea
	Burkholderia pseudomallei C43	2671180474	Proteobacteria	Betaproteobacteria	Burkholderiales	Burkholderiaceae	Burkholderia	trachea
	Burkholderia pseudomallei C44	2667527621	Proteobacteria	Betaproteobacteria	Burkholderiales	Burkholderiaceae	Burkholderia	trachea
	Burkholderia pseudomallei C45	2663762971	Proteobacteria	Betaproteobacteria	Burkholderiales	Burkholderiaceae	Burkholderia	trachea
	Burkholderia pseudomallei C46	2667527794	Proteobacteria	Betaproteobacteria	Burkholderiales	Burkholderiaceae	Burkholderia	trachea
	Burkholderia pseudomallei C47	2660238390	Proteobacteria	Betaproteobacteria	Burkholderiales	Burkholderiaceae	Burkholderia	trachea
	Burkholderia pseudomallei C48	2675903333	Proteobacteria	Betaproteobacteria	Burkholderiales	Burkholderiaceae	Burkholderia	trachea
	Burkholderia pseudomallei C49	2671180723	Proteobacteria	Betaproteobacteria	Burkholderiales	Burkholderiaceae	Burkholderia	trachea
	Burkholderia pseudomallei C50	2675903342	Proteobacteria	Betaproteobacteria	Burkholderiales	Burkholderiaceae	Burkholderia	trachea
	Burkholderia pseudomallei C52	2695420860	Proteobacteria	Betaproteobacteria	Burkholderiales	Burkholderiaceae	Burkholderia	wound
	Burkholderia pseudomallei C53	2695420436	Proteobacteria	Betaproteobacteria	Burkholderiales	Burkholderiaceae	Burkholderia	wound
	Burkholderia pseudomallei C54	2663763178	Proteobacteria	Betaproteobacteria	Burkholderiales	Burkholderiaceae	Burkholderia	wound
	Burkholderia pseudomallei C55	2671180900	Proteobacteria	Betaproteobacteria	Burkholderiales	Burkholderiaceae	Burkholderia	wound
	Burkholderia pseudomallei C56	2657245115	Proteobacteria	Betaproteobacteria	Burkholderiales	Burkholderiaceae	Burkholderia	wound
	Burkholderia pseudomallei C57	2667528081	Proteobacteria	Betaproteobacteria	Burkholderiales	Burkholderiaceae	Burkholderia	wound
	Burkholderia pseudomallei C58	2695420801	Proteobacteria	Betaproteobacteria	Burkholderiales	Burkholderiaceae	Burkholderia	wound
	Burkholderia pseudomallei C59	2671180332	Proteobacteria	Betaproteobacteria	Burkholderiales	Burkholderiaceae	Burkholderia	wound
	Burkholderia pseudomallei C60	2667527979	Proteobacteria	Betaproteobacteria	Burkholderiales	Burkholderiaceae	Burkholderia	wound
	Burkholderia pseudomallei C61	2660238406	Proteobacteria	Betaproteobacteria	Burkholderiales	Burkholderiaceae	Burkholderia	blood
	Burkholderia pseudomallei C62	2657245146	Proteobacteria	Betaproteobacteria	Burkholderiales	Burkholderiaceae	Burkholderia	blood
	Burkholderia pseudomallei C63	2700989308	Proteobacteria	Betaproteobacteria	Burkholderiales	Burkholderiaceae	Burkholderia	blood
	Burkholderia pseudomallei C64	2667527768	Proteobacteria	Betaproteobacteria	Burkholderiales	Burkholderiaceae	Burkholderia	blood
	Burkholderia pseudomallei C65	2667527771	Proteobacteria	Betaproteobacteria	Burkholderiales	Burkholderiaceae	Burkholderia	blood
	Burkholderia pseudomallei C66	2698536461	Proteobacteria	Betaproteobacteria	Burkholderiales	Burkholderiaceae	Burkholderia	blood
	Burkholderia pseudomallei C67	2663762824	Proteobacteria	Betaproteobacteria	Burkholderiales	Burkholderiaceae	Burkholderia	blood
	Burkholderia pseudomallei C68	2657245554	Proteobacteria	Betaproteobacteria	Burkholderiales	Burkholderiaceae	Burkholderia	blood
	Burkholderia pseudomallei C69	2693429583	Proteobacteria	Betaproteobacteria	Burkholderiales	Burkholderiaceae	Burkholderia	blood
	Burkholderia pseudomallei C7	2671180542	Proteobacteria	Betaproteobacteria	Burkholderiales	Burkholderiaceae	Burkholderia	pus
	Burkholderia pseudomallei C70	2667527750	Proteobacteria	Betaproteobacteria	Burkholderiales	Burkholderiaceae	Burkholderia	blood
	Burkholderia pseudomallei C8	2663763099	Proteobacteria	Betaproteobacteria	Burkholderiales	Burkholderiaceae	Burkholderia	pus
	Burkholderia pseudomallei C9	2663763189	Proteobacteria	Betaproteobacteria	Burkholderiales	Burkholderiaceae	Burkholderia	pus
	Burkholderia pseudomallei CB	2551306640	Proteobacteria	Betaproteobacteria	Burkholderiales	Burkholderiaceae	Burkholderia	NA
	Burkholderia pseudomallei CM_Manipal	2636415495	Proteobacteria	Betaproteobacteria	Burkholderiales	Burkholderiaceae	Burkholderia	NA
	Burkholderia pseudomallei CMS	2551306630	Proteobacteria	Betaproteobacteria	Burkholderiales	Burkholderiaceae	Burkholderia	NA
	Burkholderia pseudomallei CS	2554235024	Proteobacteria	Betaproteobacteria	Burkholderiales	Burkholderiaceae	Burkholderia	NA
	Burkholderia pseudomallei D1 9033-5008	2667528080	Proteobacteria	Betaproteobacteria	Burkholderiales	Burkholderiaceae	Burkholderia	NA
	Burkholderia pseudomallei D10 7310-3154	2663762626	Proteobacteria	Betaproteobacteria	Burkholderiales	Burkholderiaceae	Burkholderia	NA
	Burkholderia pseudomallei D6 8346-3058	2690316349	Proteobacteria	Betaproteobacteria	Burkholderiales	Burkholderiaceae	Burkholderia	NA
	Burkholderia pseudomallei D7 3230-3018	2667527712	Proteobacteria	Betaproteobacteria	Burkholderiales	Burkholderiaceae	Burkholderia	NA
	Burkholderia pseudomallei DB	2667527972	Proteobacteria	Betaproteobacteria	Burkholderiales	Burkholderiaceae	Burkholderia	NA
	Burkholderia pseudomallei DB19897_02	2657245101	Proteobacteria	Betaproteobacteria	Burkholderiales	Burkholderiaceae	Burkholderia	NA
	Burkholderia pseudomallei DB30729/00	2660238540	Proteobacteria	Betaproteobacteria	Burkholderiales	Burkholderiaceae	Burkholderia	NA
	Burkholderia pseudomallei DB61901/00	2690316037	Proteobacteria	Betaproteobacteria	Burkholderiales	Burkholderiaceae	Burkholderia	NA
	Burkholderia pseudomallei DC	2690316038	Proteobacteria	Betaproteobacteria	Burkholderiales	Burkholderiaceae	Burkholderia	NA
	Burkholderia pseudomallei DM15342/00	2660238051	Proteobacteria	Betaproteobacteria	Burkholderiales	Burkholderiaceae	Burkholderia	NA
	Burkholderia pseudomallei DM98	641736131	Proteobacteria	Betaproteobacteria	Burkholderiales	Burkholderiaceae	Burkholderia	Mucoid strain from a clinical specimen
	Burkholderia pseudomallei DR08726/01	2695420376	Proteobacteria	Betaproteobacteria	Burkholderiales	Burkholderiaceae	Burkholderia	NA
	Burkholderia pseudomallei DR13450/01	2667527786	Proteobacteria	Betaproteobacteria	Burkholderiales	Burkholderiaceae	Burkholderia	NA
	Burkholderia pseudomallei E0387	2657244958	Proteobacteria	Betaproteobacteria	Burkholderiales	Burkholderiaceae	Burkholderia	Soil
	Burkholderia pseudomallei E25	2663763395	Proteobacteria	Betaproteobacteria	Burkholderiales	Burkholderiaceae	Burkholderia	Soil
	Burkholderia pseudomallei EB 6103/04	2667527644	Proteobacteria	Betaproteobacteria	Burkholderiales	Burkholderiaceae	Burkholderia	NA
	Burkholderia pseudomallei EB5661	2663763068	Proteobacteria	Betaproteobacteria	Burkholderiales	Burkholderiaceae	Burkholderia	NA
	Burkholderia pseudomallei EM10266/01	2657245136	Proteobacteria	Betaproteobacteria	Burkholderiales	Burkholderiaceae	Burkholderia	NA
	Burkholderia pseudomallei EM1157	2667527884	Proteobacteria	Betaproteobacteria	Burkholderiales	Burkholderiaceae	Burkholderia	NA
	Burkholderia pseudomallei EM2107	2667527988	Proteobacteria	Betaproteobacteria	Burkholderiales	Burkholderiaceae	Burkholderia	NA
	Burkholderia pseudomallei EY1	2657244949	Proteobacteria	Betaproteobacteria	Burkholderiales	Burkholderiaceae	Burkholderia	Blood
	Burkholderia pseudomallei EY10	2667527704	Proteobacteria	Betaproteobacteria	Burkholderiales	Burkholderiaceae	Burkholderia	NA
	Burkholderia pseudomallei EY2	2693429570	Proteobacteria	Betaproteobacteria	Burkholderiales	Burkholderiaceae	Burkholderia	Blood
	Burkholderia pseudomallei EY3	2690316298	Proteobacteria	Betaproteobacteria	Burkholderiales	Burkholderiaceae	Burkholderia	Blood
	Burkholderia pseudomallei EY4	2690316181	Proteobacteria	Betaproteobacteria	Burkholderiales	Burkholderiaceae	Burkholderia	Blood
	Burkholderia pseudomallei EY6	2667527897	Proteobacteria	Betaproteobacteria	Burkholderiales	Burkholderiaceae	Burkholderia	NA
	Burkholderia pseudomallei EY7	2695420598	Proteobacteria	Betaproteobacteria	Burkholderiales	Burkholderiaceae	Burkholderia	NA
	Burkholderia pseudomallei EY8	2700989303	Proteobacteria	Betaproteobacteria	Burkholderiales	Burkholderiaceae	Burkholderia	NA
	Burkholderia pseudomallei EY9	2657244972	Proteobacteria	Betaproteobacteria	Burkholderiales	Burkholderiaceae	Burkholderia	NA
	Burkholderia pseudomallei G. Shepherd	2657245513	Proteobacteria	Betaproteobacteria	Burkholderiales	Burkholderiaceae	Burkholderia	NA
	Burkholderia pseudomallei h3921a06	2700989304	Proteobacteria	Betaproteobacteria	Burkholderiales	Burkholderiaceae	Burkholderia	NA
	Burkholderia pseudomallei h3921b05	2667527841	Proteobacteria	Betaproteobacteria	Burkholderiales	Burkholderiaceae	Burkholderia	NA
	Burkholderia pseudomallei h3921c04	2657245465	Proteobacteria	Betaproteobacteria	Burkholderiales	Burkholderiaceae	Burkholderia	NA
	Burkholderia pseudomallei h3921d03	2700989307	Proteobacteria	Betaproteobacteria	Burkholderiales	Burkholderiaceae	Burkholderia	NA
	Burkholderia pseudomallei h3921f02	2695420516	Proteobacteria	Betaproteobacteria	Burkholderiales	Burkholderiaceae	Burkholderia	NA
	Burkholderia pseudomallei HA	2660238109	Proteobacteria	Betaproteobacteria	Burkholderiales	Burkholderiaceae	Burkholderia	NA
	Burkholderia pseudomallei HBPUB10134a	2599185119	Proteobacteria	Betaproteobacteria	Burkholderiales	Burkholderiaceae	Burkholderia	Tracheal suction
	Burkholderia pseudomallei HBPUB10134a	2554235019	Proteobacteria	Betaproteobacteria	Burkholderiales	Burkholderiaceae	Burkholderia	Tracheal suction
	Burkholderia pseudomallei HBPUB10303a	2597490143	Proteobacteria	Betaproteobacteria	Burkholderiales	Burkholderiaceae	Burkholderia	NA
	Burkholderia pseudomallei HBPUB10303a	2554235010	Proteobacteria	Betaproteobacteria	Burkholderiales	Burkholderiaceae	Burkholderia	NA
	Burkholderia pseudomallei I6 4043-3096	2663763250	Proteobacteria	Betaproteobacteria	Burkholderiales	Burkholderiaceae	Burkholderia	NA
	Burkholderia pseudomallei JAM	2663763197	Proteobacteria	Betaproteobacteria	Burkholderiales	Burkholderiaceae	Burkholderia	NA
	Burkholderia pseudomallei K1127 7244-293	2667527713	Proteobacteria	Betaproteobacteria	Burkholderiales	Burkholderiaceae	Burkholderia	NA
	Burkholderia pseudomallei K42	2627854062	Proteobacteria	Betaproteobacteria	Burkholderiales	Burkholderiaceae	Burkholderia	NA
	Burkholderia pseudomallei K96243	637000050	Proteobacteria	Betaproteobacteria	Burkholderiales	Burkholderiaceae	Burkholderia	Clinical isolate from Thailand
	Burkholderia pseudomallei K96243	2651869841	Proteobacteria	Betaproteobacteria	Burkholderiales	Burkholderiaceae	Burkholderia	Clinical isolate from Thailand
	Burkholderia pseudomallei KAS	2657245417	Proteobacteria	Betaproteobacteria	Burkholderiales	Burkholderiaceae	Burkholderia	NA
	Burkholderia pseudomallei LMF	2551306635	Proteobacteria	Betaproteobacteria	Burkholderiales	Burkholderiaceae	Burkholderia	NA
	Burkholderia pseudomallei M1	2721755746	Proteobacteria	Betaproteobacteria	Burkholderiales	Burkholderiaceae	Burkholderia	NA
	Burkholderia pseudomallei Mahidol-1106a	2597490122	Proteobacteria	Betaproteobacteria	Burkholderiales	Burkholderiaceae	Burkholderia	NA
	Burkholderia pseudomallei MARAN	2551306637	Proteobacteria	Betaproteobacteria	Burkholderiales	Burkholderiaceae	Burkholderia	NA
	Burkholderia pseudomallei MS	2718218483	Proteobacteria	Betaproteobacteria	Burkholderiales	Burkholderiaceae	Burkholderia	NA
	Burkholderia pseudomallei MSHR0169	2648501475	Proteobacteria	Betaproteobacteria	Burkholderiales	Burkholderiaceae	Burkholderia	NA
	Burkholderia pseudomallei MSHR1000	2630968632	Proteobacteria	Betaproteobacteria	Burkholderiales	Burkholderiaceae	Burkholderia	NA
	Burkholderia pseudomallei MSHR1029	2630968690	Proteobacteria	Betaproteobacteria	Burkholderiales	Burkholderiaceae	Burkholderia	NA
	Burkholderia pseudomallei MSHR1043	2545824687	Proteobacteria	Betaproteobacteria	Burkholderiales	Burkholderiaceae	Burkholderia	NA
	Burkholderia pseudomallei MSHR1153	2627853796	Proteobacteria	Betaproteobacteria	Burkholderiales	Burkholderiaceae	Burkholderia	NA
	Burkholderia pseudomallei MSHR1328	2667527553	Proteobacteria	Betaproteobacteria	Burkholderiales	Burkholderiaceae	Burkholderia	NA
	Burkholderia pseudomallei MSHR1357	2648501167	Proteobacteria	Betaproteobacteria	Burkholderiales	Burkholderiaceae	Burkholderia	NA
	Burkholderia pseudomallei MSHR146	2558860230	Proteobacteria	Betaproteobacteria	Burkholderiales	Burkholderiaceae	Burkholderia	NA
	Burkholderia pseudomallei MSHR2138	2636415826	Proteobacteria	Betaproteobacteria	Burkholderiales	Burkholderiaceae	Burkholderia	NA
	Burkholderia pseudomallei MSHR2243	2630968394	Proteobacteria	Betaproteobacteria	Burkholderiales	Burkholderiaceae	Burkholderia	NA
	Burkholderia pseudomallei MSHR2451	2630968930	Proteobacteria	Betaproteobacteria	Burkholderiales	Burkholderiaceae	Burkholderia	NA
	Burkholderia pseudomallei MSHR2543	2630968695	Proteobacteria	Betaproteobacteria	Burkholderiales	Burkholderiaceae	Burkholderia	NA
	Burkholderia pseudomallei MSHR2990	2654587637	Proteobacteria	Betaproteobacteria	Burkholderiales	Burkholderiaceae	Burkholderia	NA
	Burkholderia pseudomallei MSHR3016	2636415766	Proteobacteria	Betaproteobacteria	Burkholderiales	Burkholderiaceae	Burkholderia	NA
	Burkholderia pseudomallei MSHR303	2630968532	Proteobacteria	Betaproteobacteria	Burkholderiales	Burkholderiaceae	Burkholderia	NA
	Burkholderia pseudomallei MSHR305	2563366587	Proteobacteria	Betaproteobacteria	Burkholderiales	Burkholderiaceae	Burkholderia	Autopsy sample from the brain of a fatal melioidosis encephalomyelitis
	Burkholderia pseudomallei MSHR332	2636415549	Proteobacteria	Betaproteobacteria	Burkholderiales	Burkholderiaceae	Burkholderia	NA
	Burkholderia pseudomallei MSHR3335	2630968758	Proteobacteria	Betaproteobacteria	Burkholderiales	Burkholderiaceae	Burkholderia	NA
	Burkholderia pseudomallei MSHR338	2571042546	Proteobacteria	Betaproteobacteria	Burkholderiales	Burkholderiaceae	Burkholderia	NA
	Burkholderia pseudomallei MSHR3458	2636415953	Proteobacteria	Betaproteobacteria	Burkholderiales	Burkholderiaceae	Burkholderia	NA
	Burkholderia pseudomallei MSHR346	2519899768	Proteobacteria	Betaproteobacteria	Burkholderiales	Burkholderiaceae	Burkholderia	sputum of a melioidosis patient who was admitted to the Royal Darwin Hospital
	Burkholderia pseudomallei MSHR3709	2636415934	Proteobacteria	Betaproteobacteria	Burkholderiales	Burkholderiaceae	Burkholderia	NA
	Burkholderia pseudomallei MSHR3951	2627854189	Proteobacteria	Betaproteobacteria	Burkholderiales	Burkholderiaceae	Burkholderia	NA
	Burkholderia pseudomallei MSHR3960	2630968403	Proteobacteria	Betaproteobacteria	Burkholderiales	Burkholderiaceae	Burkholderia	NA
	Burkholderia pseudomallei MSHR3964	2639762834	Proteobacteria	Betaproteobacteria	Burkholderiales	Burkholderiaceae	Burkholderia	NA
	Burkholderia pseudomallei MSHR3965	2645727946	Proteobacteria	Betaproteobacteria	Burkholderiales	Burkholderiaceae	Burkholderia	NA
	Burkholderia pseudomallei MSHR3997	2627854048	Proteobacteria	Betaproteobacteria	Burkholderiales	Burkholderiaceae	Burkholderia	NA
	Burkholderia pseudomallei MSHR4000	2636415650	Proteobacteria	Betaproteobacteria	Burkholderiales	Burkholderiaceae	Burkholderia	NA
	Burkholderia pseudomallei MSHR4003	2636415589	Proteobacteria	Betaproteobacteria	Burkholderiales	Burkholderiaceae	Burkholderia	NA
	Burkholderia pseudomallei MSHR4009	2636415711	Proteobacteria	Betaproteobacteria	Burkholderiales	Burkholderiaceae	Burkholderia	NA
	Burkholderia pseudomallei MSHR4012	2648501324	Proteobacteria	Betaproteobacteria	Burkholderiales	Burkholderiaceae	Burkholderia	NA
	Burkholderia pseudomallei MSHR4018	2627853991	Proteobacteria	Betaproteobacteria	Burkholderiales	Burkholderiaceae	Burkholderia	NA
	Burkholderia pseudomallei MSHR4032	2639762759	Proteobacteria	Betaproteobacteria	Burkholderiales	Burkholderiaceae	Burkholderia	NA
	Burkholderia pseudomallei MSHR4299	2627853847	Proteobacteria	Betaproteobacteria	Burkholderiales	Burkholderiaceae	Burkholderia	NA
	Burkholderia pseudomallei MSHR4300	2654587605	Proteobacteria	Betaproteobacteria	Burkholderiales	Burkholderiaceae	Burkholderia	NA
	Burkholderia pseudomallei MSHR4304	2636415924	Proteobacteria	Betaproteobacteria	Burkholderiales	Burkholderiaceae	Burkholderia	NA
	Burkholderia pseudomallei MSHR4308	2636415702	Proteobacteria	Betaproteobacteria	Burkholderiales	Burkholderiaceae	Burkholderia	NA
	Burkholderia pseudomallei MSHR435	2667527500	Proteobacteria	Betaproteobacteria	Burkholderiales	Burkholderiaceae	Burkholderia	NA
	Burkholderia pseudomallei MSHR4372	2630968583	Proteobacteria	Betaproteobacteria	Burkholderiales	Burkholderiaceae	Burkholderia	NA
	Burkholderia pseudomallei MSHR4375	2630968754	Proteobacteria	Betaproteobacteria	Burkholderiales	Burkholderiaceae	Burkholderia	NA
	Burkholderia pseudomallei MSHR4377	2627854226	Proteobacteria	Betaproteobacteria	Burkholderiales	Burkholderiaceae	Burkholderia	NA
	Burkholderia pseudomallei MSHR4378	2634166448	Proteobacteria	Betaproteobacteria	Burkholderiales	Burkholderiaceae	Burkholderia	NA
	Burkholderia pseudomallei MSHR44	2627853799	Proteobacteria	Betaproteobacteria	Burkholderiales	Burkholderiaceae	Burkholderia	NA
	Burkholderia pseudomallei MSHR4462	2627853776	Proteobacteria	Betaproteobacteria	Burkholderiales	Burkholderiaceae	Burkholderia	NA
	Burkholderia pseudomallei MSHR449	2630968901	Proteobacteria	Betaproteobacteria	Burkholderiales	Burkholderiaceae	Burkholderia	NA
	Burkholderia pseudomallei MSHR4503	2636415404	Proteobacteria	Betaproteobacteria	Burkholderiales	Burkholderiaceae	Burkholderia	NA
	Burkholderia pseudomallei MSHR456	2630968625	Proteobacteria	Betaproteobacteria	Burkholderiales	Burkholderiaceae	Burkholderia	NA
	Burkholderia pseudomallei MSHR465J	2627853960	Proteobacteria	Betaproteobacteria	Burkholderiales	Burkholderiaceae	Burkholderia	NA
	Burkholderia pseudomallei MSHR4868	2639763077	Proteobacteria	Betaproteobacteria	Burkholderiales	Burkholderiaceae	Burkholderia	NA
	Burkholderia pseudomallei MSHR491	2627854143	Proteobacteria	Betaproteobacteria	Burkholderiales	Burkholderiaceae	Burkholderia	NA
	Burkholderia pseudomallei MSHR5107	2634166460	Proteobacteria	Betaproteobacteria	Burkholderiales	Burkholderiaceae	Burkholderia	NA
	Burkholderia pseudomallei MSHR511	2558860229	Proteobacteria	Betaproteobacteria	Burkholderiales	Burkholderiaceae	Burkholderia	NA
	Burkholderia pseudomallei MSHR520	2563366619	Proteobacteria	Betaproteobacteria	Burkholderiales	Burkholderiaceae	Burkholderia	NA
	Burkholderia pseudomallei MSHR543	2630968349	Proteobacteria	Betaproteobacteria	Burkholderiales	Burkholderiaceae	Burkholderia	NA
	Burkholderia pseudomallei MSHR5492	2648501109	Proteobacteria	Betaproteobacteria	Burkholderiales	Burkholderiaceae	Burkholderia	NA
	Burkholderia pseudomallei MSHR5569	2627853761	Proteobacteria	Betaproteobacteria	Burkholderiales	Burkholderiaceae	Burkholderia	NA
	Burkholderia pseudomallei MSHR5596	2648501687	Proteobacteria	Betaproteobacteria	Burkholderiales	Burkholderiaceae	Burkholderia	NA
	Burkholderia pseudomallei MSHR5608	2645727679	Proteobacteria	Betaproteobacteria	Burkholderiales	Burkholderiaceae	Burkholderia	NA
	Burkholderia pseudomallei MSHR5609	2648501827	Proteobacteria	Betaproteobacteria	Burkholderiales	Burkholderiaceae	Burkholderia	NA
	Burkholderia pseudomallei MSHR5613	2630968571	Proteobacteria	Betaproteobacteria	Burkholderiales	Burkholderiaceae	Burkholderia	NA
	Burkholderia pseudomallei MSHR5848	2597490123	Proteobacteria	Betaproteobacteria	Burkholderiales	Burkholderiaceae	Burkholderia	Human Sputum
	Burkholderia pseudomallei MSHR5848	2554235016	Proteobacteria	Betaproteobacteria	Burkholderiales	Burkholderiaceae	Burkholderia	Human Sputum
	Burkholderia pseudomallei MSHR5855	2585427700	Proteobacteria	Betaproteobacteria	Burkholderiales	Burkholderiaceae	Burkholderia	Human Sputum
	Burkholderia pseudomallei MSHR5855	2597490125	Proteobacteria	Betaproteobacteria	Burkholderiales	Burkholderiaceae	Burkholderia	Human Sputum
	Burkholderia pseudomallei MSHR5858	2554235014	Proteobacteria	Betaproteobacteria	Burkholderiales	Burkholderiaceae	Burkholderia	NA
	Burkholderia pseudomallei MSHR5858	2597490074	Proteobacteria	Betaproteobacteria	Burkholderiales	Burkholderiaceae	Burkholderia	NA
	Burkholderia pseudomallei MSHR6137	2568526725	Proteobacteria	Betaproteobacteria	Burkholderiales	Burkholderiaceae	Burkholderia	NA
	Burkholderia pseudomallei MSHR62	2636415482	Proteobacteria	Betaproteobacteria	Burkholderiales	Burkholderiaceae	Burkholderia	NA
	Burkholderia pseudomallei MSHR640	2627854094	Proteobacteria	Betaproteobacteria	Burkholderiales	Burkholderiaceae	Burkholderia	NA
	Burkholderia pseudomallei MSHR668	2627853665	Proteobacteria	Betaproteobacteria	Burkholderiales	Burkholderiaceae	Burkholderia	NA
	Burkholderia pseudomallei MSHR684	2627854016	Proteobacteria	Betaproteobacteria	Burkholderiales	Burkholderiaceae	Burkholderia	NA
	Burkholderia pseudomallei MSHR733	2636415822	Proteobacteria	Betaproteobacteria	Burkholderiales	Burkholderiaceae	Burkholderia	NA
	Burkholderia pseudomallei MSHR7334	2630968937	Proteobacteria	Betaproteobacteria	Burkholderiales	Burkholderiaceae	Burkholderia	NA
	Burkholderia pseudomallei MSHR7343	2630968888	Proteobacteria	Betaproteobacteria	Burkholderiales	Burkholderiaceae	Burkholderia	NA
	Burkholderia pseudomallei MSHR7498	2654587525	Proteobacteria	Betaproteobacteria	Burkholderiales	Burkholderiaceae	Burkholderia	NA
	Burkholderia pseudomallei MSHR7500	2630968345	Proteobacteria	Betaproteobacteria	Burkholderiales	Burkholderiaceae	Burkholderia	NA
	Burkholderia pseudomallei MSHR7504	2648501393	Proteobacteria	Betaproteobacteria	Burkholderiales	Burkholderiaceae	Burkholderia	NA
	Burkholderia pseudomallei MSHR7527	2627854276	Proteobacteria	Betaproteobacteria	Burkholderiales	Burkholderiaceae	Burkholderia	NA
	Burkholderia pseudomallei MSHR840	2648501102	Proteobacteria	Betaproteobacteria	Burkholderiales	Burkholderiaceae	Burkholderia	NA
	Burkholderia pseudomallei MSHR983	2654587524	Proteobacteria	Betaproteobacteria	Burkholderiales	Burkholderiaceae	Burkholderia	NA
	Burkholderia pseudomallei NAU20B-16	2558860228	Proteobacteria	Betaproteobacteria	Burkholderiales	Burkholderiaceae	Burkholderia	NA
	Burkholderia pseudomallei NAU35A-3	2630968866	Proteobacteria	Betaproteobacteria	Burkholderiales	Burkholderiaceae	Burkholderia	NA
	Burkholderia pseudomallei NCTC 13177	641736118	Proteobacteria	Betaproteobacteria	Burkholderiales	Burkholderiaceae	Burkholderia	Clinical isolate from a Western Australian outbreak
	Burkholderia pseudomallei NCTC 13178	2558860231	Proteobacteria	Betaproteobacteria	Burkholderiales	Burkholderiaceae	Burkholderia	NA
	Burkholderia pseudomallei NCTC 13179	2554235374	Proteobacteria	Betaproteobacteria	Burkholderiales	Burkholderiaceae	Burkholderia	NA
	Burkholderia pseudomallei NCTC 13179	2713896893	Proteobacteria	Betaproteobacteria	Burkholderiales	Burkholderiaceae	Burkholderia	NA
	Burkholderia pseudomallei NCTC 13392	2551306633	Proteobacteria	Betaproteobacteria	Burkholderiales	Burkholderiaceae	Burkholderia	NA
	Burkholderia pseudomallei NCTC 13392 morphotype_1	2551306687	Proteobacteria	Betaproteobacteria	Burkholderiales	Burkholderiaceae	Burkholderia	NA
	Burkholderia pseudomallei NCTC 13392 morphotype_10	2551306690	Proteobacteria	Betaproteobacteria	Burkholderiales	Burkholderiaceae	Burkholderia	NA
	Burkholderia pseudomallei NCTC 13392 morphotype_2	2551306691	Proteobacteria	Betaproteobacteria	Burkholderiales	Burkholderiaceae	Burkholderia	NA
	Burkholderia pseudomallei NCTC 13392 morphotype_3	2551306694	Proteobacteria	Betaproteobacteria	Burkholderiales	Burkholderiaceae	Burkholderia	NA
	Burkholderia pseudomallei NCTC 13392 morphotype_5	2551306692	Proteobacteria	Betaproteobacteria	Burkholderiales	Burkholderiaceae	Burkholderia	NA
	Burkholderia pseudomallei NCTC 13392 morphotype_6	2551306689	Proteobacteria	Betaproteobacteria	Burkholderiales	Burkholderiaceae	Burkholderia	NA
	Burkholderia pseudomallei NCTC 13392 morphotype_7	2554235004	Proteobacteria	Betaproteobacteria	Burkholderiales	Burkholderiaceae	Burkholderia	NA
	Burkholderia pseudomallei NCTC 13392 morphotype_8	2551306693	Proteobacteria	Betaproteobacteria	Burkholderiales	Burkholderiaceae	Burkholderia	NA
	Burkholderia pseudomallei NCTC 13392 morphotype_9	2551306697	Proteobacteria	Betaproteobacteria	Burkholderiales	Burkholderiaceae	Burkholderia	NA
	Burkholderia pseudomallei OB	2551306636	Proteobacteria	Betaproteobacteria	Burkholderiales	Burkholderiaceae	Burkholderia	NA
	Burkholderia pseudomallei OS	2551306631	Proteobacteria	Betaproteobacteria	Burkholderiales	Burkholderiaceae	Burkholderia	NA
	Burkholderia pseudomallei P157/04	2671180684	Proteobacteria	Betaproteobacteria	Burkholderiales	Burkholderiaceae	Burkholderia	NA
	Burkholderia pseudomallei P163/04	2690316021	Proteobacteria	Betaproteobacteria	Burkholderiales	Burkholderiaceae	Burkholderia	NA
	Burkholderia pseudomallei P164/04	2660238708	Proteobacteria	Betaproteobacteria	Burkholderiales	Burkholderiaceae	Burkholderia	NA
	Burkholderia pseudomallei P165_04	2667527702	Proteobacteria	Betaproteobacteria	Burkholderiales	Burkholderiaceae	Burkholderia	NA
	Burkholderia pseudomallei P166/04	2657245637	Proteobacteria	Betaproteobacteria	Burkholderiales	Burkholderiaceae	Burkholderia	NA
	Burkholderia pseudomallei P169/04	2693429511	Proteobacteria	Betaproteobacteria	Burkholderiales	Burkholderiaceae	Burkholderia	NA
	Burkholderia pseudomallei P170/04	2671181039	Proteobacteria	Betaproteobacteria	Burkholderiales	Burkholderiaceae	Burkholderia	NA
	Burkholderia pseudomallei P171/04	2657245044	Proteobacteria	Betaproteobacteria	Burkholderiales	Burkholderiaceae	Burkholderia	NA
	Burkholderia pseudomallei P6	2663763417	Proteobacteria	Betaproteobacteria	Burkholderiales	Burkholderiaceae	Burkholderia	NA
	Burkholderia pseudomallei Pakistan 9	643886077	Proteobacteria	Betaproteobacteria	Burkholderiales	Burkholderiaceae	Burkholderia	Human host in Pakistan
	Burkholderia pseudomallei Pasteur	638341040	Proteobacteria	Betaproteobacteria	Burkholderiales	Burkholderiaceae	Burkholderia	NA
	Burkholderia pseudomallei PB08298010	2636415741	Proteobacteria	Betaproteobacteria	Burkholderiales	Burkholderiaceae	Burkholderia	NA
	Burkholderia pseudomallei PFGE_B T6	2617271010	Proteobacteria	Betaproteobacteria	Burkholderiales	Burkholderiaceae	Burkholderia	NA
	Burkholderia pseudomallei PtBps01	2713897058	Proteobacteria	Betaproteobacteria	Burkholderiales	Burkholderiaceae	Burkholderia	NA
	Burkholderia pseudomallei QCMRI_BP07	2713897183	Proteobacteria	Betaproteobacteria	Burkholderiales	Burkholderiaceae	Burkholderia	cystic fibrosis lung
	Burkholderia pseudomallei QCMRI_BP13	2713897184	Proteobacteria	Betaproteobacteria	Burkholderiales	Burkholderiaceae	Burkholderia	cystic fibrosis lung
	Burkholderia pseudomallei QCMRI_BP18	2713897185	Proteobacteria	Betaproteobacteria	Burkholderiales	Burkholderiaceae	Burkholderia	cystic fibrosis lung
	Burkholderia pseudomallei QCMRI_BP28	2713897186	Proteobacteria	Betaproteobacteria	Burkholderiales	Burkholderiaceae	Burkholderia	cystic fibrosis lung
	Burkholderia pseudomallei QCMRI_BP32	2713897187	Proteobacteria	Betaproteobacteria	Burkholderiales	Burkholderiaceae	Burkholderia	cystic fibrosis lung
	Burkholderia pseudomallei RF43Bp22	2713897041	Proteobacteria	Betaproteobacteria	Burkholderiales	Burkholderiaceae	Burkholderia	NA
	Burkholderia pseudomallei S13	638341041	Proteobacteria	Betaproteobacteria	Burkholderiales	Burkholderiaceae	Burkholderia	NA
	Burkholderia pseudomallei Soil	2663763202	Proteobacteria	Betaproteobacteria	Burkholderiales	Burkholderiaceae	Burkholderia	Field
	Burkholderia pseudomallei ST1381	2671180324	Proteobacteria	Betaproteobacteria	Burkholderiales	Burkholderiaceae	Burkholderia	nasopharynx sample from patient HS-CRS-17
	Burkholderia pseudomallei SW1	2660238579	Proteobacteria	Betaproteobacteria	Burkholderiales	Burkholderiaceae	Burkholderia	NA
	Burkholderia pseudomallei SW9	2671180613	Proteobacteria	Betaproteobacteria	Burkholderiales	Burkholderiaceae	Burkholderia	NA
	Burkholderia pseudomallei THE	2551306629	Proteobacteria	Betaproteobacteria	Burkholderiales	Burkholderiaceae	Burkholderia	NA
	Burkholderia pseudomallei TRF661	2690316216	Proteobacteria	Betaproteobacteria	Burkholderiales	Burkholderiaceae	Burkholderia	Soil
	Burkholderia pseudomallei TSV 25	2648501851	Proteobacteria	Betaproteobacteria	Burkholderiales	Burkholderiaceae	Burkholderia	NA
	Burkholderia pseudomallei TSV 31	2630968882	Proteobacteria	Betaproteobacteria	Burkholderiales	Burkholderiaceae	Burkholderia	NA
	Burkholderia pseudomallei TSV 43	2627854103	Proteobacteria	Betaproteobacteria	Burkholderiales	Burkholderiaceae	Burkholderia	NA
	Burkholderia pseudomallei TSV 48	2627853675	Proteobacteria	Betaproteobacteria	Burkholderiales	Burkholderiaceae	Burkholderia	NA
	Burkholderia pseudomallei TSV202	2630968517	Proteobacteria	Betaproteobacteria	Burkholderiales	Burkholderiaceae	Burkholderia	NA
	Burkholderia pseudomallei TSV28	2636415740	Proteobacteria	Betaproteobacteria	Burkholderiales	Burkholderiaceae	Burkholderia	NA
	Burkholderia pseudomallei TSV32	2645727856	Proteobacteria	Betaproteobacteria	Burkholderiales	Burkholderiaceae	Burkholderia	NA
	Burkholderia pseudomallei TSV44	2639762807	Proteobacteria	Betaproteobacteria	Burkholderiales	Burkholderiaceae	Burkholderia	NA
	Burkholderia pseudomallei TSV5	2645727939	Proteobacteria	Betaproteobacteria	Burkholderiales	Burkholderiaceae	Burkholderia	NA
	Burkholderia pseudomallei VB976100	2721755568	Proteobacteria	Betaproteobacteria	Burkholderiales	Burkholderiaceae	Burkholderia	pus of abscess
	Burkholderia pseudomallei VEL	2551306632	Proteobacteria	Betaproteobacteria	Burkholderiales	Burkholderiaceae	Burkholderia	NA
	Burkholderia pseudomallei vgh07	2636415496	Proteobacteria	Betaproteobacteria	Burkholderiales	Burkholderiaceae	Burkholderia	NA
	Burkholderia pseudomallei vgh16R	2648501886	Proteobacteria	Betaproteobacteria	Burkholderiales	Burkholderiaceae	Burkholderia	NA
	Burkholderia pseudomallei vgh16W	2645728027	Proteobacteria	Betaproteobacteria	Burkholderiales	Burkholderiaceae	Burkholderia	NA
	Burkholderia pseudomultivorans MSMB0607	2811995335	Proteobacteria	Betaproteobacteria	Burkholderiales	Burkholderiaceae	Burkholderia	soil
	Burkholderia pseudomultivorans MSMB2199WGS	2754412395	Proteobacteria	Betaproteobacteria	Burkholderiales	Burkholderiaceae	Burkholderia	soil
	Burkholderia pseudomultivorans MSMB368WGS	2754412393	Proteobacteria	Betaproteobacteria	Burkholderiales	Burkholderiaceae	Burkholderia	water
	Burkholderia pseudomultivorans MSMB574WGS	2751186024	Proteobacteria	Betaproteobacteria	Burkholderiales	Burkholderiaceae	Burkholderia	soil
	Burkholderia pseudomultivorans MSMB725WGS	2811995342	Proteobacteria	Betaproteobacteria	Burkholderiales	Burkholderiaceae	Burkholderia	soil
	Burkholderia pseudomultivorans SUB-INT22-BP1	2754412402	Proteobacteria	Betaproteobacteria	Burkholderiales	Burkholderiaceae	Burkholderia	soil
	Burkholderia pseudomultivorans SUB-INT22-BP2	2811995339	Proteobacteria	Betaproteobacteria	Burkholderiales	Burkholderiaceae	Burkholderia	soil
	Burkholderia pseudomultivorans SUB-INT23-BP2	2811995331	Proteobacteria	Betaproteobacteria	Burkholderiales	Burkholderiaceae	Burkholderia	soil
	Burkholderia pseudomultivorans SUB-INT24-BP10	2811995347	Proteobacteria	Betaproteobacteria	Burkholderiales	Burkholderiaceae	Burkholderia	soil
	Burkholderia puraquae CAMPA 1040	2791355351	Proteobacteria	Betaproteobacteria	Burkholderiales	Burkholderiaceae	Burkholderia	water
	Burkholderia pyrrocinia CH-67	2551306366	Proteobacteria	Betaproteobacteria	Burkholderiales	Burkholderiaceae	Burkholderia	NA
	Burkholderia pyrrocinia DSM 10685	2630968762	Proteobacteria	Betaproteobacteria	Burkholderiales	Burkholderiaceae	Burkholderia	soil
	Burkholderia pyrrocinia Lyc2	2597490288	Proteobacteria	Betaproteobacteria	Burkholderiales	Burkholderiaceae	Burkholderia	Tobacco rhizosphere
	Burkholderia pyrrocinia MSMB1755	2811995334	Proteobacteria	Betaproteobacteria	Burkholderiales	Burkholderiaceae	Burkholderia	soil
	Burkholderia pyrrocinia NFIX32	2675903129	Proteobacteria	Betaproteobacteria	Burkholderiales	Burkholderiaceae	Burkholderia	single colony isolate
	Burkholderia seminalis FL-5-4-10-S1-D7	2751186029	Proteobacteria	Betaproteobacteria	Burkholderiales	Burkholderiaceae	Burkholderia	soil
	Burkholderia seminalis FL-5-5-10-S1-D0	2772190770	Proteobacteria	Betaproteobacteria	Burkholderiales	Burkholderiaceae	Burkholderia	soil
	Burkholderia silvatlantica PVA5	2501025501	Proteobacteria	Betaproteobacteria	Burkholderiales	Burkholderiaceae	Burkholderia	isolated from roots of Gleditisia tricanthos in Brazil
	Burkholderia silvatlantica PVA5	2510917015	Proteobacteria	Betaproteobacteria	Burkholderiales	Burkholderiaceae	Burkholderia	isolated from roots of Gleditisia tricanthos in Brazil
	Burkholderia singularis TSV85	2754412323	Proteobacteria	Betaproteobacteria	Burkholderiales	Burkholderiaceae	Burkholderia	water
	Burkholderia sp. 2002721687	2627854054	Proteobacteria	Betaproteobacteria	Burkholderiales	Burkholderiaceae	Burkholderia	NA
	Burkholderia sp. 28_3	2773857669	Proteobacteria	Betaproteobacteria	Burkholderiales	Burkholderiaceae	Burkholderia	NA
	Burkholderia sp. 604	2818991450	Proteobacteria	Betaproteobacteria	Burkholderiales	Burkholderiaceae	Burkholderia	Sweet sorghum root
	Burkholderia sp. 9120	2582580720	Proteobacteria	Betaproteobacteria	Burkholderiales	Burkholderiaceae	Burkholderia	NA
	Burkholderia sp. A1	2576861096	Proteobacteria	Betaproteobacteria	Burkholderiales	Burkholderiaceae	Burkholderia	NA
	Burkholderia sp. A9	2639762967	Proteobacteria	Betaproteobacteria	Burkholderiales	Burkholderiaceae	Burkholderia	NA
	Burkholderia sp. ABCPW-14	2791355347	Proteobacteria	Betaproteobacteria	Burkholderiales	Burkholderiaceae	Burkholderia	NA
	Burkholderia sp. ABCPW11	2791355331	Proteobacteria	Betaproteobacteria	Burkholderiales	Burkholderiaceae	Burkholderia	NA
	Burkholderia sp. AU15512	2791355345	Proteobacteria	Betaproteobacteria	Burkholderiales	Burkholderiaceae	Burkholderia	sputum
	Burkholderia sp. AU16482	2791355343	Proteobacteria	Betaproteobacteria	Burkholderiales	Burkholderiaceae	Burkholderia	sputum
	Burkholderia sp. AU16741	2791355349	Proteobacteria	Betaproteobacteria	Burkholderiales	Burkholderiaceae	Burkholderia	throat
	Burkholderia sp. AU17325	2791355346	Proteobacteria	Betaproteobacteria	Burkholderiales	Burkholderiaceae	Burkholderia	sputum
	Burkholderia sp. AU17457	2791355344	Proteobacteria	Betaproteobacteria	Burkholderiales	Burkholderiaceae	Burkholderia	sputum
	Burkholderia sp. AU18528	2791355342	Proteobacteria	Betaproteobacteria	Burkholderiales	Burkholderiaceae	Burkholderia	sputum
	Burkholderia sp. AU27893	2791355341	Proteobacteria	Betaproteobacteria	Burkholderiales	Burkholderiaceae	Burkholderia	sputum
	Burkholderia sp. AU28863	2791355338	Proteobacteria	Betaproteobacteria	Burkholderiales	Burkholderiaceae	Burkholderia	sputum
	Burkholderia sp. AU31280	2791355332	Proteobacteria	Betaproteobacteria	Burkholderiales	Burkholderiaceae	Burkholderia	sputum
	Burkholderia sp. AU31652	2791355333	Proteobacteria	Betaproteobacteria	Burkholderiales	Burkholderiaceae	Burkholderia	sputum
	Burkholderia sp. AU33423	2791355334	Proteobacteria	Betaproteobacteria	Burkholderiales	Burkholderiaceae	Burkholderia	sputum
	Burkholderia sp. AU33647	2791355340	Proteobacteria	Betaproteobacteria	Burkholderiales	Burkholderiaceae	Burkholderia	sputum
	Burkholderia sp. AU33803	2791355337	Proteobacteria	Betaproteobacteria	Burkholderiales	Burkholderiaceae	Burkholderia	throat
	Burkholderia sp. AU6039	2791355348	Proteobacteria	Betaproteobacteria	Burkholderiales	Burkholderiaceae	Burkholderia	sputum
	Burkholderia sp. BDU18	2754412364	Proteobacteria	Betaproteobacteria	Burkholderiales	Burkholderiaceae	Burkholderia	soil
	Burkholderia sp. BDU19	2765235973	Proteobacteria	Betaproteobacteria	Burkholderiales	Burkholderiaceae	Burkholderia	soil
	Burkholderia sp. BDU5	2754412390	Proteobacteria	Betaproteobacteria	Burkholderiales	Burkholderiaceae	Burkholderia	soil
	Burkholderia sp. BDU6	2808606693	Proteobacteria	Betaproteobacteria	Burkholderiales	Burkholderiaceae	Burkholderia	soil
	Burkholderia sp. BDU8	2808606697	Proteobacteria	Betaproteobacteria	Burkholderiales	Burkholderiaceae	Burkholderia	soil
	Burkholderia sp. bin4_M5	2734482269	Proteobacteria	Betaproteobacteria	Burkholderiales	Burkholderiaceae	Burkholderia	anaerobic bioreactor
	Burkholderia sp. BT03	2711768613	Proteobacteria	Betaproteobacteria	Burkholderiales	Burkholderiaceae	Burkholderia	tree rhizosphere
	Burkholderia sp. BT03	2562617112	Proteobacteria	Betaproteobacteria	Burkholderiales	Burkholderiaceae	Burkholderia	tree rhizosphere
	Burkholderia sp. CCGE1001	2775507262	Proteobacteria	Betaproteobacteria	Burkholderiales	Burkholderiaceae	Burkholderia	NA
	Burkholderia sp. CCGE1002	646564515	Proteobacteria	Betaproteobacteria	Burkholderiales	Burkholderiaceae	Burkholderia	NA
	Burkholderia sp. CCGE1003	648028011	Proteobacteria	Betaproteobacteria	Burkholderiales	Burkholderiaceae	Burkholderia	NA
	Burkholderia sp. CF145	2713897432	Proteobacteria	Betaproteobacteria	Burkholderiales	Burkholderiaceae	Burkholderia	NA
	Burkholderia sp. Ch1-1	2508501040	Proteobacteria	Betaproteobacteria	Burkholderiales	Burkholderiaceae	Burkholderia	NA
	Burkholderia sp. CQ001	2765235966	Proteobacteria	Betaproteobacteria	Burkholderiales	Burkholderiaceae	Burkholderia	NA
	Burkholderia sp. D7	2687453788	Proteobacteria	Betaproteobacteria	Burkholderiales	Burkholderiaceae	Burkholderia	NA
	Burkholderia sp. FL-7-2-10-S1-D7	2754412318	Proteobacteria	Betaproteobacteria	Burkholderiales	Burkholderiaceae	Burkholderia	soil
	Burkholderia sp. GAS332	2695420918	Proteobacteria	Betaproteobacteria	Burkholderiales	Burkholderiaceae	Burkholderia	forest soil
	Burkholderia sp. H160	642979355	Proteobacteria	Betaproteobacteria	Burkholderiales	Burkholderiaceae	Burkholderia	NA
	Burkholderia sp. HB1	2687453433	Proteobacteria	Betaproteobacteria	Burkholderiales	Burkholderiaceae	Burkholderia	Soil
	Burkholderia sp. HI2500	2791355336	Proteobacteria	Betaproteobacteria	Burkholderiales	Burkholderiaceae	Burkholderia	NA
	Burkholderia sp. HI2714	2791355335	Proteobacteria	Betaproteobacteria	Burkholderiales	Burkholderiaceae	Burkholderia	NA
	Burkholderia sp. HI2761	2791355350	Proteobacteria	Betaproteobacteria	Burkholderiales	Burkholderiaceae	Burkholderia	NA
	Burkholderia sp. HI4860	2791355339	Proteobacteria	Betaproteobacteria	Burkholderiales	Burkholderiaceae	Burkholderia	docusate laxative
	Burkholderia sp. JKS000303	2703719194	Proteobacteria	Betaproteobacteria	Burkholderiales	Burkholderiaceae	Burkholderia	NA
	Burkholderia sp. JPY251	2515154122	Proteobacteria	Betaproteobacteria	Burkholderiales	Burkholderiaceae	Burkholderia	Distrito Federal
	Burkholderia sp. JPY366	2526164713	Proteobacteria	Betaproteobacteria	Burkholderiales	Burkholderiaceae	Burkholderia	Bahia
	Burkholderia sp. KJ006	2519103095	Proteobacteria	Betaproteobacteria	Burkholderiales	Burkholderiaceae	Burkholderia	surface-sterilized rice root in Korea
	Burkholderia sp. KK1	2775507070	Proteobacteria	Betaproteobacteria	Burkholderiales	Burkholderiaceae	Burkholderia	Lake Lanier 2
	Burkholderia sp. LA-2-3-30-S1-D2	2808606695	Proteobacteria	Betaproteobacteria	Burkholderiales	Burkholderiaceae	Burkholderia	soil
	Burkholderia sp. Leaf177	2643221916	Proteobacteria	Betaproteobacteria	Burkholderiales	Burkholderiaceae	Burkholderia	Arabidopsis leaf
	Burkholderia sp. lig30	2576861793	Proteobacteria	Betaproteobacteria	Burkholderiales	Burkholderiaceae	Burkholderia	NA
	Burkholderia sp. LK4	2636415470	Proteobacteria	Betaproteobacteria	Burkholderiales	Burkholderiaceae	Burkholderia	NA
	Burkholderia sp. MR1	2627854059	Proteobacteria	Betaproteobacteria	Burkholderiales	Burkholderiaceae	Burkholderia	NA
	Burkholderia sp. MSh2	2585428005	Proteobacteria	Betaproteobacteria	Burkholderiales	Burkholderiaceae	Burkholderia	NA
	Burkholderia sp. MSHR3999	2627854144	Proteobacteria	Betaproteobacteria	Burkholderiales	Burkholderiaceae	Burkholderia	NA
	Burkholderia sp. MSMB0043	2765235967	Proteobacteria	Betaproteobacteria	Burkholderiales	Burkholderiaceae	Burkholderia	water
	Burkholderia sp. MSMB0175	2754412378	Proteobacteria	Betaproteobacteria	Burkholderiales	Burkholderiaceae	Burkholderia	soil
	Burkholderia sp. MSMB0265	2751186028	Proteobacteria	Betaproteobacteria	Burkholderiales	Burkholderiaceae	Burkholderia	soil
	Burkholderia sp. MSMB0266	2751186027	Proteobacteria	Betaproteobacteria	Burkholderiales	Burkholderiaceae	Burkholderia	soil
	Burkholderia sp. MSMB0852	2775507275	Proteobacteria	Betaproteobacteria	Burkholderiales	Burkholderiaceae	Burkholderia	soil
	Burkholderia sp. MSMB0856	2808606704	Proteobacteria	Betaproteobacteria	Burkholderiales	Burkholderiaceae	Burkholderia	soil
	Burkholderia sp. MSMB1072	2754412371	Proteobacteria	Betaproteobacteria	Burkholderiales	Burkholderiaceae	Burkholderia	water
	Burkholderia sp. MSMB1078WGS	2751186030	Proteobacteria	Betaproteobacteria	Burkholderiales	Burkholderiaceae	Burkholderia	water
	Burkholderia sp. MSMB1459WGS	2754412316	Proteobacteria	Betaproteobacteria	Burkholderiales	Burkholderiaceae	Burkholderia	water
	Burkholderia sp. MSMB1498	2754412369	Proteobacteria	Betaproteobacteria	Burkholderiales	Burkholderiaceae	Burkholderia	soil
	Burkholderia sp. MSMB1552	2765235968	Proteobacteria	Betaproteobacteria	Burkholderiales	Burkholderiaceae	Burkholderia	soil
	Burkholderia sp. MSMB1588	2754412312	Proteobacteria	Betaproteobacteria	Burkholderiales	Burkholderiaceae	Burkholderia	soil
	Burkholderia sp. MSMB1589WGS	2754412363	Proteobacteria	Betaproteobacteria	Burkholderiales	Burkholderiaceae	Burkholderia	soil
	Burkholderia sp. MSMB1826	2754412370	Proteobacteria	Betaproteobacteria	Burkholderiales	Burkholderiaceae	Burkholderia	soil
	Burkholderia sp. MSMB1835	2754412368	Proteobacteria	Betaproteobacteria	Burkholderiales	Burkholderiaceae	Burkholderia	soil
	Burkholderia sp. MSMB2040	2751186020	Proteobacteria	Betaproteobacteria	Burkholderiales	Burkholderiaceae	Burkholderia	soil
	Burkholderia sp. MSMB2041	2765235969	Proteobacteria	Betaproteobacteria	Burkholderiales	Burkholderiaceae	Burkholderia	soil
	Burkholderia sp. MSMB2042	2765235970	Proteobacteria	Betaproteobacteria	Burkholderiales	Burkholderiaceae	Burkholderia	soil
	Burkholderia sp. MSMB2157WGS	2751186023	Proteobacteria	Betaproteobacteria	Burkholderiales	Burkholderiaceae	Burkholderia	soil
	Burkholderia sp. MSMB617WGS	2775507281	Proteobacteria	Betaproteobacteria	Burkholderiales	Burkholderiaceae	Burkholderia	soil
	Burkholderia sp. NFACC33-1	2599185355	Proteobacteria	Betaproteobacteria	Burkholderiales	Burkholderiaceae	Burkholderia	single colony isolate
	Burkholderia sp. NFACC38-1	2599185239	Proteobacteria	Betaproteobacteria	Burkholderiales	Burkholderiaceae	Burkholderia	single colony isolate
	Burkholderia sp. NFPP32	2599185240	Proteobacteria	Betaproteobacteria	Burkholderiales	Burkholderiaceae	Burkholderia	single colony isolate
	Burkholderia sp. NRF60-BP8	2808606702	Proteobacteria	Betaproteobacteria	Burkholderiales	Burkholderiaceae	Burkholderia	soil
	Burkholderia sp. OK806	2711768653	Proteobacteria	Betaproteobacteria	Burkholderiales	Burkholderiaceae	Burkholderia	NA
	Burkholderia sp. OLGA172	2687453132	Proteobacteria	Betaproteobacteria	Burkholderiales	Burkholderiaceae	Burkholderia	NA
	Burkholderia sp. PAMC 26561	2808606690	Proteobacteria	Betaproteobacteria	Burkholderiales	Burkholderiaceae	Burkholderia	lichen
	Burkholderia sp. PAMC 28687 PAMC28687	2687453491	Proteobacteria	Betaproteobacteria	Burkholderiales	Burkholderiaceae	Burkholderia	NA
	Burkholderia sp. RF2-non_BP3	2754412365	Proteobacteria	Betaproteobacteria	Burkholderiales	Burkholderiaceae	Burkholderia	soil
	Burkholderia sp. RF4-BP95	2751186015	Proteobacteria	Betaproteobacteria	Burkholderiales	Burkholderiaceae	Burkholderia	soil
	Burkholderia sp. RF7-non_BP1	2751186014	Proteobacteria	Betaproteobacteria	Burkholderiales	Burkholderiaceae	Burkholderia	soil
	Burkholderia sp. RF7-non_BP4	2754412322	Proteobacteria	Betaproteobacteria	Burkholderiales	Burkholderiaceae	Burkholderia	soil
	Burkholderia sp. RPE67	2648501734	Proteobacteria	Betaproteobacteria	Burkholderiales	Burkholderiaceae	Burkholderia	NA
	Burkholderia sp. SJ98	2531839682	Proteobacteria	Betaproteobacteria	Burkholderiales	Burkholderiaceae	Burkholderia	Assam agricultural fields
	Burkholderia sp. SJZ089	2808606384	Proteobacteria	Betaproteobacteria	Burkholderiales	Burkholderiaceae	Burkholderia	rhizosphere soil
	Burkholderia sp. SJZ091	2808606391	Proteobacteria	Betaproteobacteria	Burkholderiales	Burkholderiaceae	Burkholderia	rhizosphere soil
	Burkholderia sp. SJZ115	2808606390	Proteobacteria	Betaproteobacteria	Burkholderiales	Burkholderiaceae	Burkholderia	rhizosphere soil
	Burkholderia sp. TJI49	2534681962	Proteobacteria	Betaproteobacteria	Burkholderiales	Burkholderiaceae	Burkholderia	infected manog barks
	Burkholderia sp. TSV86	2765235974	Proteobacteria	Betaproteobacteria	Burkholderiales	Burkholderiaceae	Burkholderia	water
	Burkholderia sp. URHA0054	2522572104	Proteobacteria	Betaproteobacteria	Burkholderiales	Burkholderiaceae	Burkholderia	Mediterranean Grassland Soil
	Burkholderia sp. USM B20	2630968861	Proteobacteria	Betaproteobacteria	Burkholderiales	Burkholderiaceae	Burkholderia	NA
	Burkholderia sp. UYPR1.413	2513237166	Proteobacteria	Betaproteobacteria	Burkholderiales	Burkholderiaceae	Burkholderia	Root nodule of Parapiptadenia rigida
	Burkholderia sp. WP40	2615840645	Proteobacteria	Betaproteobacteria	Burkholderiales	Burkholderiaceae	Burkholderia	Populus stem endosphere
	Burkholderia sp. WP42	2582581311	Proteobacteria	Betaproteobacteria	Burkholderiales	Burkholderiaceae	Burkholderia	Populus leaf endosphere
	Burkholderia sp. WP9	2687453794	Proteobacteria	Betaproteobacteria	Burkholderiales	Burkholderiaceae	Burkholderia	Populus stem endosphere
	Burkholderia sp. WSM2230	2513237151	Proteobacteria	Betaproteobacteria	Burkholderiales	Burkholderiaceae	Burkholderia	Karinjini National park
	Burkholderia sp. WSM2232	2508501125	Proteobacteria	Betaproteobacteria	Burkholderiales	Burkholderiaceae	Burkholderia	nodule recovered from trapping experiments with Gastrolobium capitatum from soil
	Burkholderia sp. YI23	2511231144	Proteobacteria	Betaproteobacteria	Burkholderiales	Burkholderiaceae	Burkholderia	golf course soil
	Burkholderia sp. YR281	2615840636	Proteobacteria	Betaproteobacteria	Burkholderiales	Burkholderiaceae	Burkholderia	NA
	Burkholderia sp. YR520	2615840633	Proteobacteria	Betaproteobacteria	Burkholderiales	Burkholderiaceae	Burkholderia	NA
	Burkholderia stabilis ATCC BAA-67	2754412341	Proteobacteria	Betaproteobacteria	Burkholderiales	Burkholderiaceae	Burkholderia	NA
	Burkholderia stabilis FERMP-21014	2802429327	Proteobacteria	Betaproteobacteria	Burkholderiales	Burkholderiaceae	Burkholderia	NA
	Burkholderia stagnalis ABCPW-33	2754412374	Proteobacteria	Betaproteobacteria	Burkholderiales	Burkholderiaceae	Burkholderia	NA
	Burkholderia stagnalis MSMB1135	2754412324	Proteobacteria	Betaproteobacteria	Burkholderiales	Burkholderiaceae	Burkholderia	soil
	Burkholderia stagnalis MSMB1147	2754412355	Proteobacteria	Betaproteobacteria	Burkholderiales	Burkholderiaceae	Burkholderia	soil
	Burkholderia stagnalis MSMB1470WGS	2754412399	Proteobacteria	Betaproteobacteria	Burkholderiales	Burkholderiaceae	Burkholderia	soil
	Burkholderia stagnalis MSMB1477WGS	2754412400	Proteobacteria	Betaproteobacteria	Burkholderiales	Burkholderiaceae	Burkholderia	soil
	Burkholderia stagnalis MSMB1487WGS	2754412401	Proteobacteria	Betaproteobacteria	Burkholderiales	Burkholderiaceae	Burkholderia	NA
	Burkholderia stagnalis MSMB1511WGS	2754412313	Proteobacteria	Betaproteobacteria	Burkholderiales	Burkholderiaceae	Burkholderia	soil
	Burkholderia stagnalis MSMB1512WGS	2751186026	Proteobacteria	Betaproteobacteria	Burkholderiales	Burkholderiaceae	Burkholderia	soil
	Burkholderia stagnalis MSMB1521WGS	2754412337	Proteobacteria	Betaproteobacteria	Burkholderiales	Burkholderiaceae	Burkholderia	soil
	Burkholderia stagnalis MSMB1543	2754412329	Proteobacteria	Betaproteobacteria	Burkholderiales	Burkholderiaceae	Burkholderia	soil
	Burkholderia stagnalis MSMB1570WGS	2754412321	Proteobacteria	Betaproteobacteria	Burkholderiales	Burkholderiaceae	Burkholderia	soil
	Burkholderia stagnalis MSMB1602WGS	2754412350	Proteobacteria	Betaproteobacteria	Burkholderiales	Burkholderiaceae	Burkholderia	soil
	Burkholderia stagnalis MSMB1604WGS	2754412376	Proteobacteria	Betaproteobacteria	Burkholderiales	Burkholderiaceae	Burkholderia	soil
	Burkholderia stagnalis MSMB1606WGS	2754412377	Proteobacteria	Betaproteobacteria	Burkholderiales	Burkholderiaceae	Burkholderia	soil
	Burkholderia stagnalis MSMB1943WGS	2754412366	Proteobacteria	Betaproteobacteria	Burkholderiales	Burkholderiaceae	Burkholderia	water
	Burkholderia stagnalis MSMB1956WGS	2754412375	Proteobacteria	Betaproteobacteria	Burkholderiales	Burkholderiaceae	Burkholderia	water
	Burkholderia stagnalis MSMB1960WGS	2754412342	Proteobacteria	Betaproteobacteria	Burkholderiales	Burkholderiaceae	Burkholderia	water
	Burkholderia stagnalis MSMB1966	2754412320	Proteobacteria	Betaproteobacteria	Burkholderiales	Burkholderiaceae	Burkholderia	soil
	Burkholderia stagnalis MSMB1967	2754412353	Proteobacteria	Betaproteobacteria	Burkholderiales	Burkholderiaceae	Burkholderia	soil
	Burkholderia stagnalis MSMB1968	2754412351	Proteobacteria	Betaproteobacteria	Burkholderiales	Burkholderiaceae	Burkholderia	soil
	Burkholderia stagnalis MSMB2051	2751186022	Proteobacteria	Betaproteobacteria	Burkholderiales	Burkholderiaceae	Burkholderia	soil
	Burkholderia stagnalis MSMB2052	2754412330	Proteobacteria	Betaproteobacteria	Burkholderiales	Burkholderiaceae	Burkholderia	soil
	Burkholderia stagnalis MSMB2053	2754412326	Proteobacteria	Betaproteobacteria	Burkholderiales	Burkholderiaceae	Burkholderia	soil
	Burkholderia stagnalis MSMB2168WGS	2754412405	Proteobacteria	Betaproteobacteria	Burkholderiales	Burkholderiaceae	Burkholderia	soil
	Burkholderia stagnalis MSMB2169WGS	2754412406	Proteobacteria	Betaproteobacteria	Burkholderiales	Burkholderiaceae	Burkholderia	soil
	Burkholderia stagnalis MSMB2170WGS	2754412348	Proteobacteria	Betaproteobacteria	Burkholderiales	Burkholderiaceae	Burkholderia	soil
	Burkholderia stagnalis MSMB2171WGS	2754412347	Proteobacteria	Betaproteobacteria	Burkholderiales	Burkholderiaceae	Burkholderia	soil
	Burkholderia stagnalis MSMB618WGS	2754412358	Proteobacteria	Betaproteobacteria	Burkholderiales	Burkholderiaceae	Burkholderia	soil
	Burkholderia stagnalis MSMB653WGS	2754412356	Proteobacteria	Betaproteobacteria	Burkholderiales	Burkholderiaceae	Burkholderia	soil
	Burkholderia stagnalis MSMB656WGS	2754412357	Proteobacteria	Betaproteobacteria	Burkholderiales	Burkholderiaceae	Burkholderia	soil
	Burkholderia stagnalis MSMB735WGS	2754412362	Proteobacteria	Betaproteobacteria	Burkholderiales	Burkholderiaceae	Burkholderia	soil
	Burkholderia stagnalis MSMB774WGS	2754412336	Proteobacteria	Betaproteobacteria	Burkholderiales	Burkholderiaceae	Burkholderia	soil
	Burkholderia stagnalis MSMB777WGS	2754412335	Proteobacteria	Betaproteobacteria	Burkholderiales	Burkholderiaceae	Burkholderia	soil
	Burkholderia stagnalis MSMB800WGS	2754412310	Proteobacteria	Betaproteobacteria	Burkholderiales	Burkholderiaceae	Burkholderia	soil
	Burkholderia stagnalis MSMB802WGS	2751186032	Proteobacteria	Betaproteobacteria	Burkholderiales	Burkholderiaceae	Burkholderia	soil
	Burkholderia stagnalis MSMB808WGS	2754412309	Proteobacteria	Betaproteobacteria	Burkholderiales	Burkholderiaceae	Burkholderia	soil
	Burkholderia stagnalis MSMB809WGS	2754412311	Proteobacteria	Betaproteobacteria	Burkholderiales	Burkholderiaceae	Burkholderia	soil
	Burkholderia stagnalis MSMB810WGS	2751186031	Proteobacteria	Betaproteobacteria	Burkholderiales	Burkholderiaceae	Burkholderia	soil
	Burkholderia stagnalis MSMB811WGS	2754412333	Proteobacteria	Betaproteobacteria	Burkholderiales	Burkholderiaceae	Burkholderia	soil
	Burkholderia stagnalis MSMB826WGS	2754412384	Proteobacteria	Betaproteobacteria	Burkholderiales	Burkholderiaceae	Burkholderia	soil
	Burkholderia stagnalis MSMB835WGS	2754412383	Proteobacteria	Betaproteobacteria	Burkholderiales	Burkholderiaceae	Burkholderia	soil
	Burkholderia stagnalis MSMB836WGS	2754412382	Proteobacteria	Betaproteobacteria	Burkholderiales	Burkholderiaceae	Burkholderia	soil
	Burkholderia stagnalis MSMB837WGS	2754412317	Proteobacteria	Betaproteobacteria	Burkholderiales	Burkholderiaceae	Burkholderia	soil
	Burkholderia stagnalis MSMB845WGS	2754412315	Proteobacteria	Betaproteobacteria	Burkholderiales	Burkholderiaceae	Burkholderia	soil
	Burkholderia stagnalis MSMB846WGS	2754412381	Proteobacteria	Betaproteobacteria	Burkholderiales	Burkholderiaceae	Burkholderia	soil
	Burkholderia stagnalis MSMB847WGS	2754412314	Proteobacteria	Betaproteobacteria	Burkholderiales	Burkholderiaceae	Burkholderia	soil
	Burkholderia territorii MSMB1301WGS	2754412386	Proteobacteria	Betaproteobacteria	Burkholderiales	Burkholderiaceae	Burkholderia	soil
	Burkholderia territorii MSMB1474WGS	2754412380	Proteobacteria	Betaproteobacteria	Burkholderiales	Burkholderiaceae	Burkholderia	soil
	Burkholderia territorii MSMB1499	2754412352	Proteobacteria	Betaproteobacteria	Burkholderiales	Burkholderiaceae	Burkholderia	soil
	Burkholderia territorii MSMB1502WGS	2754412331	Proteobacteria	Betaproteobacteria	Burkholderiales	Burkholderiaceae	Burkholderia	NA
	Burkholderia territorii MSMB1836	2754412328	Proteobacteria	Betaproteobacteria	Burkholderiales	Burkholderiaceae	Burkholderia	soil
	Burkholderia territorii MSMB1837	2754412327	Proteobacteria	Betaproteobacteria	Burkholderiales	Burkholderiaceae	Burkholderia	soil
	Burkholderia territorii MSMB1838	2751186021	Proteobacteria	Betaproteobacteria	Burkholderiales	Burkholderiaceae	Burkholderia	soil
	Burkholderia territorii MSMB1842	2754412319	Proteobacteria	Betaproteobacteria	Burkholderiales	Burkholderiaceae	Burkholderia	soil
	Burkholderia territorii MSMB1913WGS	2754412367	Proteobacteria	Betaproteobacteria	Burkholderiales	Burkholderiaceae	Burkholderia	NA
	Burkholderia territorii MSMB1914WGS	2751186012	Proteobacteria	Betaproteobacteria	Burkholderiales	Burkholderiaceae	Burkholderia	NA
	Burkholderia territorii MSMB1918WGS	2754412344	Proteobacteria	Betaproteobacteria	Burkholderiales	Burkholderiaceae	Burkholderia	NA
	Burkholderia territorii MSMB1919WGS	2751186019	Proteobacteria	Betaproteobacteria	Burkholderiales	Burkholderiaceae	Burkholderia	NA
	Burkholderia territorii MSMB2156WGS	2754412346	Proteobacteria	Betaproteobacteria	Burkholderiales	Burkholderiaceae	Burkholderia	soil
	Burkholderia territorii MSMB2202WGS	2754412332	Proteobacteria	Betaproteobacteria	Burkholderiales	Burkholderiaceae	Burkholderia	soil
	Burkholderia territorii MSMB2204WGS	2751186018	Proteobacteria	Betaproteobacteria	Burkholderiales	Burkholderiaceae	Burkholderia	soil
	Burkholderia territorii MSMB2206WGS	2754412349	Proteobacteria	Betaproteobacteria	Burkholderiales	Burkholderiaceae	Burkholderia	soil
	Burkholderia territorii MSMB594WGS	2754412360	Proteobacteria	Betaproteobacteria	Burkholderiales	Burkholderiaceae	Burkholderia	soil
	Burkholderia territorii MSMB599WGS	2754412361	Proteobacteria	Betaproteobacteria	Burkholderiales	Burkholderiaceae	Burkholderia	soil
	Burkholderia territorii MSMB793WGS	2754412334	Proteobacteria	Betaproteobacteria	Burkholderiales	Burkholderiaceae	Burkholderia	soil
	Burkholderia territorii RF23-BP69	2754412385	Proteobacteria	Betaproteobacteria	Burkholderiales	Burkholderiaceae	Burkholderia	soil
	Burkholderia territorii RF23-BP82	2751186013	Proteobacteria	Betaproteobacteria	Burkholderiales	Burkholderiaceae	Burkholderia	soil
	Burkholderia territorii RF6-non_BP1	2754412392	Proteobacteria	Betaproteobacteria	Burkholderiales	Burkholderiaceae	Burkholderia	soil
	Burkholderia territorii RF7-non_BP5	2751186016	Proteobacteria	Betaproteobacteria	Burkholderiales	Burkholderiaceae	Burkholderia	soil
	Burkholderia thailandensis 2002721643	2630968926	Proteobacteria	Betaproteobacteria	Burkholderiales	Burkholderiaceae	Burkholderia	NA
	Burkholderia thailandensis 2002721723	2558860233	Proteobacteria	Betaproteobacteria	Burkholderiales	Burkholderiaceae	Burkholderia	NA
	Burkholderia thailandensis 34	2630968518	Proteobacteria	Betaproteobacteria	Burkholderiales	Burkholderiaceae	Burkholderia	NA
	Burkholderia thailandensis BDK	2627854069	Proteobacteria	Betaproteobacteria	Burkholderiales	Burkholderiaceae	Burkholderia	NA
	Burkholderia thailandensis Bt4	641736132	Proteobacteria	Betaproteobacteria	Burkholderiales	Burkholderiaceae	Burkholderia	Environmental isolate from northern Australia
	Burkholderia thailandensis E254	2636415525	Proteobacteria	Betaproteobacteria	Burkholderiales	Burkholderiaceae	Burkholderia	NA
	Burkholderia thailandensis E264 ATCC 700388	645058826	Proteobacteria	Betaproteobacteria	Burkholderiales	Burkholderiaceae	Burkholderia	NA
	Burkholderia thailandensis E355	2547132251	Proteobacteria	Betaproteobacteria	Burkholderiales	Burkholderiaceae	Burkholderia	NA
	Burkholderia thailandensis E444	2558860234	Proteobacteria	Betaproteobacteria	Burkholderiales	Burkholderiaceae	Burkholderia	NA
	Burkholderia thailandensis H0587	2558860232	Proteobacteria	Betaproteobacteria	Burkholderiales	Burkholderiaceae	Burkholderia	NA
	Burkholderia thailandensis MSMB121	2540341176	Proteobacteria	Betaproteobacteria	Burkholderiales	Burkholderiaceae	Burkholderia	NA
	Burkholderia thailandensis MSMB43	2582581642	Proteobacteria	Betaproteobacteria	Burkholderiales	Burkholderiaceae	Burkholderia	Drilling bore water
	Burkholderia thailandensis MSMB43	641736127	Proteobacteria	Betaproteobacteria	Burkholderiales	Burkholderiaceae	Burkholderia	Drilling bore water
	Burkholderia thailandensis MSMB43	2551306149	Proteobacteria	Betaproteobacteria	Burkholderiales	Burkholderiaceae	Burkholderia	Drilling bore water
	Burkholderia thailandensis MSMB59	2634166469	Proteobacteria	Betaproteobacteria	Burkholderiales	Burkholderiaceae	Burkholderia	NA
	Burkholderia thailandensis Phuket 4W-1	2627854217	Proteobacteria	Betaproteobacteria	Burkholderiales	Burkholderiaceae	Burkholderia	NA
	Burkholderia thailandensis TXDOH	641736124	Proteobacteria	Betaproteobacteria	Burkholderiales	Burkholderiaceae	Burkholderia	Blood of 2 year old male
	Burkholderia thailandensis USAMRU Malaysia #20	2585427618	Proteobacteria	Betaproteobacteria	Burkholderiales	Burkholderiaceae	Burkholderia	Soil
	Burkholderia ubonensis Bu	641736123	Proteobacteria	Betaproteobacteria	Burkholderiales	Burkholderiaceae	Burkholderia	Northern Australia
	Burkholderia ubonensis INT1-BP158	2808606831	Proteobacteria	Betaproteobacteria	Burkholderiales	Burkholderiaceae	Burkholderia	soil
	Burkholderia ubonensis INT1-BP274	2808606908	Proteobacteria	Betaproteobacteria	Burkholderiales	Burkholderiaceae	Burkholderia	soil
	Burkholderia ubonensis MSMB0011	2808606861	Proteobacteria	Betaproteobacteria	Burkholderiales	Burkholderiaceae	Burkholderia	water
	Burkholderia ubonensis MSMB0783	2808606875	Proteobacteria	Betaproteobacteria	Burkholderiales	Burkholderiaceae	Burkholderia	soil
	Burkholderia ubonensis MSMB1058WGS	2808606950	Proteobacteria	Betaproteobacteria	Burkholderiales	Burkholderiaceae	Burkholderia	soil
	Burkholderia ubonensis MSMB1059WGS	2808606879	Proteobacteria	Betaproteobacteria	Burkholderiales	Burkholderiaceae	Burkholderia	soil
	Burkholderia ubonensis MSMB1064WGS	2808606949	Proteobacteria	Betaproteobacteria	Burkholderiales	Burkholderiaceae	Burkholderia	soil
	Burkholderia ubonensis MSMB1067WGS	2808606880	Proteobacteria	Betaproteobacteria	Burkholderiales	Burkholderiaceae	Burkholderia	soil
	Burkholderia ubonensis MSMB1069WGS	2808606882	Proteobacteria	Betaproteobacteria	Burkholderiales	Burkholderiaceae	Burkholderia	soil
	Burkholderia ubonensis MSMB1070WGS	2808606881	Proteobacteria	Betaproteobacteria	Burkholderiales	Burkholderiaceae	Burkholderia	soil
	Burkholderia ubonensis MSMB1080WGS	2808606878	Proteobacteria	Betaproteobacteria	Burkholderiales	Burkholderiaceae	Burkholderia	soil
	Burkholderia ubonensis MSMB1082WGS	2808606948	Proteobacteria	Betaproteobacteria	Burkholderiales	Burkholderiaceae	Burkholderia	soil
	Burkholderia ubonensis MSMB1157	2808606887	Proteobacteria	Betaproteobacteria	Burkholderiales	Burkholderiaceae	Burkholderia	soil
	Burkholderia ubonensis MSMB1188WGS	2808606951	Proteobacteria	Betaproteobacteria	Burkholderiales	Burkholderiaceae	Burkholderia	soil
	Burkholderia ubonensis MSMB1206WGS	2808606952	Proteobacteria	Betaproteobacteria	Burkholderiales	Burkholderiaceae	Burkholderia	water
	Burkholderia ubonensis MSMB1264WGS	2808606870	Proteobacteria	Betaproteobacteria	Burkholderiales	Burkholderiaceae	Burkholderia	water
	Burkholderia ubonensis MSMB1342WGS	2808606900	Proteobacteria	Betaproteobacteria	Burkholderiales	Burkholderiaceae	Burkholderia	soil
	Burkholderia ubonensis MSMB1346WGS	2808606876	Proteobacteria	Betaproteobacteria	Burkholderiales	Burkholderiaceae	Burkholderia	soil
	Burkholderia ubonensis MSMB1473WGS	2808606871	Proteobacteria	Betaproteobacteria	Burkholderiales	Burkholderiaceae	Burkholderia	soil
	Burkholderia ubonensis MSMB1489WGS	2808606873	Proteobacteria	Betaproteobacteria	Burkholderiales	Burkholderiaceae	Burkholderia	soil
	Burkholderia ubonensis MSMB1490WGS	2808606914	Proteobacteria	Betaproteobacteria	Burkholderiales	Burkholderiaceae	Burkholderia	NA
	Burkholderia ubonensis MSMB1508WGS	2808606872	Proteobacteria	Betaproteobacteria	Burkholderiales	Burkholderiaceae	Burkholderia	soil
	Burkholderia ubonensis MSMB1516WGS	2808606911	Proteobacteria	Betaproteobacteria	Burkholderiales	Burkholderiaceae	Burkholderia	soil
	Burkholderia ubonensis MSMB1517WGS	2808606912	Proteobacteria	Betaproteobacteria	Burkholderiales	Burkholderiaceae	Burkholderia	soil
	Burkholderia ubonensis MSMB1518WGS	2808606910	Proteobacteria	Betaproteobacteria	Burkholderiales	Burkholderiaceae	Burkholderia	soil
	Burkholderia ubonensis MSMB1519WGS	2808606918	Proteobacteria	Betaproteobacteria	Burkholderiales	Burkholderiaceae	Burkholderia	soil
	Burkholderia ubonensis MSMB1520WGS	2808606909	Proteobacteria	Betaproteobacteria	Burkholderiales	Burkholderiaceae	Burkholderia	soil
	Burkholderia ubonensis MSMB1530WGS	2808606913	Proteobacteria	Betaproteobacteria	Burkholderiales	Burkholderiaceae	Burkholderia	soil
	Burkholderia ubonensis MSMB1559WGS	2808606945	Proteobacteria	Betaproteobacteria	Burkholderiales	Burkholderiaceae	Burkholderia	soil
	Burkholderia ubonensis MSMB1565WGS	2808606939	Proteobacteria	Betaproteobacteria	Burkholderiales	Burkholderiaceae	Burkholderia	soil
	Burkholderia ubonensis MSMB1568WGS	2808606938	Proteobacteria	Betaproteobacteria	Burkholderiales	Burkholderiaceae	Burkholderia	soil
	Burkholderia ubonensis MSMB1592WGS	2808606937	Proteobacteria	Betaproteobacteria	Burkholderiales	Burkholderiaceae	Burkholderia	soil
	Burkholderia ubonensis MSMB1599WGS	2808606936	Proteobacteria	Betaproteobacteria	Burkholderiales	Burkholderiaceae	Burkholderia	soil
	Burkholderia ubonensis MSMB1603WGS	2808606823	Proteobacteria	Betaproteobacteria	Burkholderiales	Burkholderiaceae	Burkholderia	soil
	Burkholderia ubonensis MSMB1608WGS	2808606944	Proteobacteria	Betaproteobacteria	Burkholderiales	Burkholderiaceae	Burkholderia	soil
	Burkholderia ubonensis MSMB1627WGS	2808606917	Proteobacteria	Betaproteobacteria	Burkholderiales	Burkholderiaceae	Burkholderia	soil
	Burkholderia ubonensis MSMB1633WGS	2808606824	Proteobacteria	Betaproteobacteria	Burkholderiales	Burkholderiaceae	Burkholderia	soil
	Burkholderia ubonensis MSMB1636WGS	2808606943	Proteobacteria	Betaproteobacteria	Burkholderiales	Burkholderiaceae	Burkholderia	soil
	Burkholderia ubonensis MSMB1754	2808606867	Proteobacteria	Betaproteobacteria	Burkholderiales	Burkholderiaceae	Burkholderia	soil
	Burkholderia ubonensis MSMB1757	2808606864	Proteobacteria	Betaproteobacteria	Burkholderiales	Burkholderiaceae	Burkholderia	soil
	Burkholderia ubonensis MSMB1758	2808606866	Proteobacteria	Betaproteobacteria	Burkholderiales	Burkholderiaceae	Burkholderia	soil
	Burkholderia ubonensis MSMB1797WGS	2808606826	Proteobacteria	Betaproteobacteria	Burkholderiales	Burkholderiaceae	Burkholderia	soil
	Burkholderia ubonensis MSMB1800WGS	2808606825	Proteobacteria	Betaproteobacteria	Burkholderiales	Burkholderiaceae	Burkholderia	soil
	Burkholderia ubonensis MSMB1804WGS	2808606853	Proteobacteria	Betaproteobacteria	Burkholderiales	Burkholderiaceae	Burkholderia	soil
	Burkholderia ubonensis MSMB1806WGS	2808606916	Proteobacteria	Betaproteobacteria	Burkholderiales	Burkholderiaceae	Burkholderia	soil
	Burkholderia ubonensis MSMB1807WGS	2808606854	Proteobacteria	Betaproteobacteria	Burkholderiales	Burkholderiaceae	Burkholderia	soil
	Burkholderia ubonensis MSMB1811WGS	2808606858	Proteobacteria	Betaproteobacteria	Burkholderiales	Burkholderiaceae	Burkholderia	soil
	Burkholderia ubonensis MSMB1812WGS	2808606859	Proteobacteria	Betaproteobacteria	Burkholderiales	Burkholderiaceae	Burkholderia	soil
	Burkholderia ubonensis MSMB1817WGS	2808606852	Proteobacteria	Betaproteobacteria	Burkholderiales	Burkholderiaceae	Burkholderia	soil
	Burkholderia ubonensis MSMB1823	2808606862	Proteobacteria	Betaproteobacteria	Burkholderiales	Burkholderiaceae	Burkholderia	soil
	Burkholderia ubonensis MSMB1832WGS	2808606851	Proteobacteria	Betaproteobacteria	Burkholderiales	Burkholderiaceae	Burkholderia	soil
	Burkholderia ubonensis MSMB1969	2808606893	Proteobacteria	Betaproteobacteria	Burkholderiales	Burkholderiaceae	Burkholderia	soil
	Burkholderia ubonensis MSMB2006WGS	2808606827	Proteobacteria	Betaproteobacteria	Burkholderiales	Burkholderiaceae	Burkholderia	soil
	Burkholderia ubonensis MSMB2009WGS	2808606877	Proteobacteria	Betaproteobacteria	Burkholderiales	Burkholderiaceae	Burkholderia	crop swab
	Burkholderia ubonensis MSMB2010WGS	2808606953	Proteobacteria	Betaproteobacteria	Burkholderiales	Burkholderiaceae	Burkholderia	soil
	Burkholderia ubonensis MSMB2013WGS	2808606856	Proteobacteria	Betaproteobacteria	Burkholderiales	Burkholderiaceae	Burkholderia	soil
	Burkholderia ubonensis MSMB2018WGS	2808606855	Proteobacteria	Betaproteobacteria	Burkholderiales	Burkholderiaceae	Burkholderia	soil
	Burkholderia ubonensis MSMB2022WGS	2808606833	Proteobacteria	Betaproteobacteria	Burkholderiales	Burkholderiaceae	Burkholderia	soil
	Burkholderia ubonensis MSMB2024WGS	2808606857	Proteobacteria	Betaproteobacteria	Burkholderiales	Burkholderiaceae	Burkholderia	soil
	Burkholderia ubonensis MSMB2035	2808606874	Proteobacteria	Betaproteobacteria	Burkholderiales	Burkholderiaceae	Burkholderia	soil
	Burkholderia ubonensis MSMB2047	2808606868	Proteobacteria	Betaproteobacteria	Burkholderiales	Burkholderiaceae	Burkholderia	soil
	Burkholderia ubonensis MSMB2048	2808606869	Proteobacteria	Betaproteobacteria	Burkholderiales	Burkholderiaceae	Burkholderia	soil
	Burkholderia ubonensis MSMB2050	2808606899	Proteobacteria	Betaproteobacteria	Burkholderiales	Burkholderiaceae	Burkholderia	soil
	Burkholderia ubonensis MSMB2054	2808606892	Proteobacteria	Betaproteobacteria	Burkholderiales	Burkholderiaceae	Burkholderia	soil
	Burkholderia ubonensis MSMB2055	2808606891	Proteobacteria	Betaproteobacteria	Burkholderiales	Burkholderiaceae	Burkholderia	soil
	Burkholderia ubonensis MSMB2058	2808606865	Proteobacteria	Betaproteobacteria	Burkholderiales	Burkholderiaceae	Burkholderia	soil
	Burkholderia ubonensis MSMB2059	2808606897	Proteobacteria	Betaproteobacteria	Burkholderiales	Burkholderiaceae	Burkholderia	soil
	Burkholderia ubonensis MSMB2060	2808606898	Proteobacteria	Betaproteobacteria	Burkholderiales	Burkholderiaceae	Burkholderia	soil
	Burkholderia ubonensis MSMB2061	2808606863	Proteobacteria	Betaproteobacteria	Burkholderiales	Burkholderiaceae	Burkholderia	soil
	Burkholderia ubonensis MSMB2107WGS	2808606843	Proteobacteria	Betaproteobacteria	Burkholderiales	Burkholderiaceae	Burkholderia	soil
	Burkholderia ubonensis MSMB2108WGS	2808606929	Proteobacteria	Betaproteobacteria	Burkholderiales	Burkholderiaceae	Burkholderia	soil
	Burkholderia ubonensis MSMB2109WGS	2808606842	Proteobacteria	Betaproteobacteria	Burkholderiales	Burkholderiaceae	Burkholderia	soil
	Burkholderia ubonensis MSMB2110WGS	2808606844	Proteobacteria	Betaproteobacteria	Burkholderiales	Burkholderiaceae	Burkholderia	soil
	Burkholderia ubonensis MSMB2112WGS	2808606928	Proteobacteria	Betaproteobacteria	Burkholderiales	Burkholderiaceae	Burkholderia	soil
	Burkholderia ubonensis MSMB2114WGS	2808606845	Proteobacteria	Betaproteobacteria	Burkholderiales	Burkholderiaceae	Burkholderia	soil
	Burkholderia ubonensis MSMB2115WGS	2808606848	Proteobacteria	Betaproteobacteria	Burkholderiales	Burkholderiaceae	Burkholderia	soil
	Burkholderia ubonensis MSMB2116WGS	2808606930	Proteobacteria	Betaproteobacteria	Burkholderiales	Burkholderiaceae	Burkholderia	soil
	Burkholderia ubonensis MSMB2118WGS	2808606847	Proteobacteria	Betaproteobacteria	Burkholderiales	Burkholderiaceae	Burkholderia	soil
	Burkholderia ubonensis MSMB2120WGS	2808606846	Proteobacteria	Betaproteobacteria	Burkholderiales	Burkholderiaceae	Burkholderia	soil
	Burkholderia ubonensis MSMB2121WGS	2808606947	Proteobacteria	Betaproteobacteria	Burkholderiales	Burkholderiaceae	Burkholderia	soil
	Burkholderia ubonensis MSMB2124WGS	2808606931	Proteobacteria	Betaproteobacteria	Burkholderiales	Burkholderiaceae	Burkholderia	soil
	Burkholderia ubonensis MSMB2125WGS	2808606849	Proteobacteria	Betaproteobacteria	Burkholderiales	Burkholderiaceae	Burkholderia	soil
	Burkholderia ubonensis MSMB2152WGS	2808606860	Proteobacteria	Betaproteobacteria	Burkholderiales	Burkholderiaceae	Burkholderia	soil
	Burkholderia ubonensis MSMB2159WGS	2808606927	Proteobacteria	Betaproteobacteria	Burkholderiales	Burkholderiaceae	Burkholderia	soil
	Burkholderia ubonensis MSMB2163WGS	2808606923	Proteobacteria	Betaproteobacteria	Burkholderiales	Burkholderiaceae	Burkholderia	soil
	Burkholderia ubonensis MSMB2166WGS	2808606838	Proteobacteria	Betaproteobacteria	Burkholderiales	Burkholderiaceae	Burkholderia	soil
	Burkholderia ubonensis MSMB2167WGS	2808606839	Proteobacteria	Betaproteobacteria	Burkholderiales	Burkholderiaceae	Burkholderia	soil
	Burkholderia ubonensis MSMB2179WGS	2808606932	Proteobacteria	Betaproteobacteria	Burkholderiales	Burkholderiaceae	Burkholderia	soil
	Burkholderia ubonensis MSMB2180WGS	2808606919	Proteobacteria	Betaproteobacteria	Burkholderiales	Burkholderiaceae	Burkholderia	soil
	Burkholderia ubonensis MSMB2181WGS	2808606840	Proteobacteria	Betaproteobacteria	Burkholderiales	Burkholderiaceae	Burkholderia	soil
	Burkholderia ubonensis MSMB2185WGS	2808606920	Proteobacteria	Betaproteobacteria	Burkholderiales	Burkholderiaceae	Burkholderia	soil
	Burkholderia ubonensis MSMB2186WGS	2808606926	Proteobacteria	Betaproteobacteria	Burkholderiales	Burkholderiaceae	Burkholderia	soil
	Burkholderia ubonensis MSMB2189WGS	2808606921	Proteobacteria	Betaproteobacteria	Burkholderiales	Burkholderiaceae	Burkholderia	soil
	Burkholderia ubonensis MSMB2191WGS	2808606922	Proteobacteria	Betaproteobacteria	Burkholderiales	Burkholderiaceae	Burkholderia	soil
	Burkholderia ubonensis MSMB2193WGS	2808606850	Proteobacteria	Betaproteobacteria	Burkholderiales	Burkholderiaceae	Burkholderia	soil
	Burkholderia ubonensis MSMB22	2627853789	Proteobacteria	Betaproteobacteria	Burkholderiales	Burkholderiaceae	Burkholderia	NA
	Burkholderia ubonensis MSMB2205WGS	2808606837	Proteobacteria	Betaproteobacteria	Burkholderiales	Burkholderiaceae	Burkholderia	soil
	Burkholderia ubonensis MSMB2207WGS	2808606933	Proteobacteria	Betaproteobacteria	Burkholderiales	Burkholderiaceae	Burkholderia	soil
	Burkholderia ubonensis MSMB761WGS	2808606907	Proteobacteria	Betaproteobacteria	Burkholderiales	Burkholderiaceae	Burkholderia	soil
	Burkholderia ubonensis MSMB778WGS	2808606905	Proteobacteria	Betaproteobacteria	Burkholderiales	Burkholderiaceae	Burkholderia	soil
	Burkholderia ubonensis MSMB782WGS	2808606884	Proteobacteria	Betaproteobacteria	Burkholderiales	Burkholderiaceae	Burkholderia	soil
	Burkholderia ubonensis MSMB785WGS	2808606886	Proteobacteria	Betaproteobacteria	Burkholderiales	Burkholderiaceae	Burkholderia	soil
	Burkholderia ubonensis MSMB788WGS	2808606906	Proteobacteria	Betaproteobacteria	Burkholderiales	Burkholderiaceae	Burkholderia	soil
	Burkholderia ubonensis MSMB791WGS	2808606885	Proteobacteria	Betaproteobacteria	Burkholderiales	Burkholderiaceae	Burkholderia	soil
	Burkholderia ubonensis MSMB792WGS	2808606904	Proteobacteria	Betaproteobacteria	Burkholderiales	Burkholderiaceae	Burkholderia	soil
	Burkholderia ubonensis MSMB803WGS	2808606903	Proteobacteria	Betaproteobacteria	Burkholderiales	Burkholderiaceae	Burkholderia	soil
	Burkholderia ubonensis MSMB818WGS	2808606902	Proteobacteria	Betaproteobacteria	Burkholderiales	Burkholderiaceae	Burkholderia	soil
	Burkholderia ubonensis MSMB822WGS	2808606883	Proteobacteria	Betaproteobacteria	Burkholderiales	Burkholderiaceae	Burkholderia	soil
	Burkholderia ubonensis MSMB834WGS	2808606889	Proteobacteria	Betaproteobacteria	Burkholderiales	Burkholderiaceae	Burkholderia	soil
	Burkholderia ubonensis MSMB842WGS	2808606890	Proteobacteria	Betaproteobacteria	Burkholderiales	Burkholderiaceae	Burkholderia	soil
	Burkholderia ubonensis MSMB867	2808606894	Proteobacteria	Betaproteobacteria	Burkholderiales	Burkholderiaceae	Burkholderia	soil
	Burkholderia ubonensis RF23-BP19	2808606835	Proteobacteria	Betaproteobacteria	Burkholderiales	Burkholderiaceae	Burkholderia	soil
	Burkholderia ubonensis RF23-BP41	2808606888	Proteobacteria	Betaproteobacteria	Burkholderiales	Burkholderiaceae	Burkholderia	soil
	Burkholderia ubonensis RF23-BP58	2808606829	Proteobacteria	Betaproteobacteria	Burkholderiales	Burkholderiaceae	Burkholderia	soil
	Burkholderia ubonensis RF23-BP81	2808606836	Proteobacteria	Betaproteobacteria	Burkholderiales	Burkholderiaceae	Burkholderia	soil
	Burkholderia ubonensis RF23-BP93	2808606834	Proteobacteria	Betaproteobacteria	Burkholderiales	Burkholderiaceae	Burkholderia	soil
	Burkholderia ubonensis RF32-BP11	2808606830	Proteobacteria	Betaproteobacteria	Burkholderiales	Burkholderiaceae	Burkholderia	soil
	Burkholderia ubonensis RF32-BP3	2808606901	Proteobacteria	Betaproteobacteria	Burkholderiales	Burkholderiaceae	Burkholderia	soil
	Burkholderia ubonensis RF32-BP4	2808606828	Proteobacteria	Betaproteobacteria	Burkholderiales	Burkholderiaceae	Burkholderia	soil
	Burkholderia ubonensis RF32-BP6	2808606832	Proteobacteria	Betaproteobacteria	Burkholderiales	Burkholderiaceae	Burkholderia	soil
	Burkholderia vietnamiensis AU1233	2816332281	Proteobacteria	Betaproteobacteria	Burkholderiales	Burkholderiaceae	Burkholderia	Cystic Fibrosis Blood
	Burkholderia vietnamiensis AU15829	2814123434	Proteobacteria	Betaproteobacteria	Burkholderiales	Burkholderiaceae	Burkholderia	Non Cystic Fibrosis tumor irradiated
	Burkholderia vietnamiensis AU21726	2816332263	Proteobacteria	Betaproteobacteria	Burkholderiales	Burkholderiaceae	Burkholderia	Non-Cystic Fibrosis Ovarian cyst
	Burkholderia vietnamiensis AU25004	2816332266	Proteobacteria	Betaproteobacteria	Burkholderiales	Burkholderiaceae	Burkholderia	Non-Cystic Fibrosis Lymph node
	Burkholderia vietnamiensis AU25340	2816332285	Proteobacteria	Betaproteobacteria	Burkholderiales	Burkholderiaceae	Burkholderia	Cystic Fibrosis Sputum
	Burkholderia vietnamiensis AU26564	2816332287	Proteobacteria	Betaproteobacteria	Burkholderiales	Burkholderiaceae	Burkholderia	Non-Cystic Fibrosis Blood
	Burkholderia vietnamiensis AU4i	2545824755	Proteobacteria	Betaproteobacteria	Burkholderiales	Burkholderiaceae	Burkholderia	NA
	Burkholderia vietnamiensis AZ-3-1-30-S1-D7	2816332252	Proteobacteria	Betaproteobacteria	Burkholderiales	Burkholderiaceae	Burkholderia	soil
	Burkholderia vietnamiensis BAA-248	2816332267	Proteobacteria	Betaproteobacteria	Burkholderiales	Burkholderiaceae	Burkholderia	NA
	Burkholderia vietnamiensis Bp7027	2816332254	Proteobacteria	Betaproteobacteria	Burkholderiales	Burkholderiaceae	Burkholderia	soil
	Burkholderia vietnamiensis Bp7028	2816332272	Proteobacteria	Betaproteobacteria	Burkholderiales	Burkholderiaceae	Burkholderia	soil
	Burkholderia vietnamiensis CBMB40	2630968308	Proteobacteria	Betaproteobacteria	Burkholderiales	Burkholderiaceae	Burkholderia	NA
	Burkholderia vietnamiensis FDAARGOS_239	2816332459	Proteobacteria	Betaproteobacteria	Burkholderiales	Burkholderiaceae	Burkholderia	oryza sativa
	Burkholderia vietnamiensis FL-1-2-10-S1-D0	2814123443	Proteobacteria	Betaproteobacteria	Burkholderiales	Burkholderiaceae	Burkholderia	soil
	Burkholderia vietnamiensis FL-2-1-10-S1-D0	2814123441	Proteobacteria	Betaproteobacteria	Burkholderiales	Burkholderiaceae	Burkholderia	soil
	Burkholderia vietnamiensis FL-2-2-10-S1-D0	2814123436	Proteobacteria	Betaproteobacteria	Burkholderiales	Burkholderiaceae	Burkholderia	soil
	Burkholderia vietnamiensis FL-2-2-30-S1-D0	2816332282	Proteobacteria	Betaproteobacteria	Burkholderiales	Burkholderiaceae	Burkholderia	soil
	Burkholderia vietnamiensis FL-2-3-10-S1-D7	2814123440	Proteobacteria	Betaproteobacteria	Burkholderiales	Burkholderiaceae	Burkholderia	soil
	Burkholderia vietnamiensis FL-2-3-10-S3-D0	2814123444	Proteobacteria	Betaproteobacteria	Burkholderiales	Burkholderiaceae	Burkholderia	soil
	Burkholderia vietnamiensis FL-2-3-30-S1-D0	2816332261	Proteobacteria	Betaproteobacteria	Burkholderiales	Burkholderiaceae	Burkholderia	soil
	Burkholderia vietnamiensis FL-2-4-30-S1-D0	2814123442	Proteobacteria	Betaproteobacteria	Burkholderiales	Burkholderiaceae	Burkholderia	soil
	Burkholderia vietnamiensis FL-2-5-10-S1-D0	2816332249	Proteobacteria	Betaproteobacteria	Burkholderiales	Burkholderiaceae	Burkholderia	soil
	Burkholderia vietnamiensis FL-2-5-30-S1-D0	2816332250	Proteobacteria	Betaproteobacteria	Burkholderiales	Burkholderiaceae	Burkholderia	soil
	Burkholderia vietnamiensis FL-5-1-10-S1-D0	2816332277	Proteobacteria	Betaproteobacteria	Burkholderiales	Burkholderiaceae	Burkholderia	soil
	Burkholderia vietnamiensis FL-5-2-10-S2-D0	2816332276	Proteobacteria	Betaproteobacteria	Burkholderiales	Burkholderiaceae	Burkholderia	soil
	Burkholderia vietnamiensis FL-7-1-10-S1-D0	2814123435	Proteobacteria	Betaproteobacteria	Burkholderiales	Burkholderiaceae	Burkholderia	soil
	Burkholderia vietnamiensis FL-7-2-10-S2-D0	2816332258	Proteobacteria	Betaproteobacteria	Burkholderiales	Burkholderiaceae	Burkholderia	soil
	Burkholderia vietnamiensis FL-7-3-30-S2-D0	2816332259	Proteobacteria	Betaproteobacteria	Burkholderiales	Burkholderiaceae	Burkholderia	soil
	Burkholderia vietnamiensis FL-7-4-10-S1-D0	2816332279	Proteobacteria	Betaproteobacteria	Burkholderiales	Burkholderiaceae	Burkholderia	soil
	Burkholderia vietnamiensis FL-7-4-30-S2-D0	2816332278	Proteobacteria	Betaproteobacteria	Burkholderiales	Burkholderiaceae	Burkholderia	soil
	Burkholderia vietnamiensis FL-7-4-30-S3-D0	2816332275	Proteobacteria	Betaproteobacteria	Burkholderiales	Burkholderiaceae	Burkholderia	soil
	Burkholderia vietnamiensis FL-7-5-30-S2-D0	2814123439	Proteobacteria	Betaproteobacteria	Burkholderiales	Burkholderiaceae	Burkholderia	soil
	Burkholderia vietnamiensis G4	640069307	Proteobacteria	Betaproteobacteria	Burkholderiales	Burkholderiaceae	Burkholderia	wastewater
	Burkholderia vietnamiensis HI2221	2816332286	Proteobacteria	Betaproteobacteria	Burkholderiales	Burkholderiaceae	Burkholderia	Oryza sativa
	Burkholderia vietnamiensis HI2297	2816332253	Proteobacteria	Betaproteobacteria	Burkholderiales	Burkholderiaceae	Burkholderia	Oryza sativa root
	Burkholderia vietnamiensis HI3392	2816332262	Proteobacteria	Betaproteobacteria	Burkholderiales	Burkholderiaceae	Burkholderia	Hospital-Room Sink
	Burkholderia vietnamiensis HI3908	2814123437	Proteobacteria	Betaproteobacteria	Burkholderiales	Burkholderiaceae	Burkholderia	Hospital equipment
	Burkholderia vietnamiensis LA-5-5-30-S1-D2	2816332260	Proteobacteria	Betaproteobacteria	Burkholderiales	Burkholderiaceae	Burkholderia	soil
	Burkholderia vietnamiensis LA-6-3-30-S1-D2	2816332257	Proteobacteria	Betaproteobacteria	Burkholderiales	Burkholderiaceae	Burkholderia	soil
	Burkholderia vietnamiensis LMG 10929	2636415515	Proteobacteria	Betaproteobacteria	Burkholderiales	Burkholderiaceae	Burkholderia	NA
	Burkholderia vietnamiensis MSMB608WGS	2816332256	Proteobacteria	Betaproteobacteria	Burkholderiales	Burkholderiaceae	Burkholderia	plant roots
	Burkholderia vietnamiensis PC082	2814123438	Proteobacteria	Betaproteobacteria	Burkholderiales	Burkholderiaceae	Burkholderia	soil with phthalate enrichment
	Burkholderia vietnamiensis WPB	2615840639	Proteobacteria	Betaproteobacteria	Burkholderiales	Burkholderiaceae	Burkholderia	Populus stem endosphere
	Burkholderia vietnamiensis WW_17	2785510724	Proteobacteria	Betaproteobacteria	Burkholderiales	Burkholderiaceae	Burkholderia	Salix sitchensis branch stem
	Caballeronia arationis LMG 29324	2724679462	Proteobacteria	Betaproteobacteria	Burkholderiales	Burkholderiaceae	Caballeronia	soil
	Caballeronia arvi LMG 29317	2724679466	Proteobacteria	Betaproteobacteria	Burkholderiales	Burkholderiaceae	Caballeronia	soil
	Caballeronia calidae LMG 29321	2713896997	Proteobacteria	Betaproteobacteria	Burkholderiales	Burkholderiaceae	Caballeronia	water
	Caballeronia catudaia LMG 29318	2724679461	Proteobacteria	Betaproteobacteria	Burkholderiales	Burkholderiaceae	Caballeronia	soil
	Caballeronia choica LMG 22940	2724679467	Proteobacteria	Betaproteobacteria	Burkholderiales	Burkholderiaceae	Caballeronia	NA
	Caballeronia concitans LMG 29315	2724679455	Proteobacteria	Betaproteobacteria	Burkholderiales	Burkholderiaceae	Caballeronia	human
	Caballeronia cordobensis LMG 27620	2724679457	Proteobacteria	Betaproteobacteria	Burkholderiales	Burkholderiaceae	Caballeronia	NA
	Caballeronia cordobensis LMG 27620	2654587650	Proteobacteria	Betaproteobacteria	Burkholderiales	Burkholderiaceae	Caballeronia	NA
	Caballeronia fortuita LMG 29320	2713896992	Proteobacteria	Betaproteobacteria	Burkholderiales	Burkholderiaceae	Caballeronia	soil
	Caballeronia glathei DSM 50014	2636416141	Proteobacteria	Betaproteobacteria	Burkholderiales	Burkholderiaceae	Caballeronia	lateritic soil
	Caballeronia glathei LMG 14190	2630968591	Proteobacteria	Betaproteobacteria	Burkholderiales	Burkholderiaceae	Caballeronia	NA
	Caballeronia glebae LMG 29325	2724679464	Proteobacteria	Betaproteobacteria	Burkholderiales	Burkholderiaceae	Caballeronia	soil
	Caballeronia grimmiae R27	2609460223	Proteobacteria	Betaproteobacteria	Burkholderiales	Burkholderiaceae	Caballeronia	NA
	Caballeronia humi LMG 22934	2724679456	Proteobacteria	Betaproteobacteria	Burkholderiales	Burkholderiaceae	Caballeronia	soil
	Caballeronia hypogeia LMG 29322	2713896993	Proteobacteria	Betaproteobacteria	Burkholderiales	Burkholderiaceae	Caballeronia	soil
	Caballeronia jiangsuensis MP-1	2576861805	Proteobacteria	Betaproteobacteria	Burkholderiales	Burkholderiaceae	Caballeronia	NA
	Caballeronia megalochromosomata JC2949	2593339170	Proteobacteria	Betaproteobacteria	Burkholderiales	Burkholderiaceae	Caballeronia	NA
	Caballeronia mineralivorans PML1(12)	2627853681	Proteobacteria	Betaproteobacteria	Burkholderiales	Burkholderiaceae	Caballeronia	NA
	Caballeronia pedi LMG 29323	2724679460	Proteobacteria	Betaproteobacteria	Burkholderiales	Burkholderiaceae	Caballeronia	soil
	Caballeronia peredens LMG 29314	2724679463	Proteobacteria	Betaproteobacteria	Burkholderiales	Burkholderiaceae	Caballeronia	soil
	Caballeronia ptereochthonis LMG 29326	2724679459	Proteobacteria	Betaproteobacteria	Burkholderiales	Burkholderiaceae	Caballeronia	soil
	Caballeronia sordidicola ES_PA-B12	2757320494	Proteobacteria	Betaproteobacteria	Burkholderiales	Burkholderiaceae	Caballeronia	Bulk soil
	Caballeronia sordidicola ES_PA-C8	2744055288	Proteobacteria	Betaproteobacteria	Burkholderiales	Burkholderiaceae	Caballeronia	Bulk soil
	Caballeronia sordidicola S170	2609460190	Proteobacteria	Betaproteobacteria	Burkholderiales	Burkholderiaceae	Caballeronia	NA
	Caballeronia telluris LMG 22936	2724679458	Proteobacteria	Betaproteobacteria	Burkholderiales	Burkholderiaceae	Caballeronia	soil
	Caballeronia temeraria LMG 29319	2713896995	Proteobacteria	Betaproteobacteria	Burkholderiales	Burkholderiaceae	Caballeronia	soil
	Caballeronia terrestris LMG 22937	2724679465	Proteobacteria	Betaproteobacteria	Burkholderiales	Burkholderiaceae	Caballeronia	soil
	Caballeronia turbans LMG 29316	2744054952	Proteobacteria	Betaproteobacteria	Burkholderiales	Burkholderiaceae	Caballeronia	NA
	Caballeronia udeis ES_AL-A7	2754412711	Proteobacteria	Betaproteobacteria	Burkholderiales	Burkholderiaceae	Caballeronia	Bulk soil
	Caballeronia udeis ES_AL-E11	2757320534	Proteobacteria	Betaproteobacteria	Burkholderiales	Burkholderiaceae	Caballeronia	Bulk soil
	Caballeronia udeis ES_FE-B12	2744055058	Proteobacteria	Betaproteobacteria	Burkholderiales	Burkholderiaceae	Caballeronia	Bulk soil
	Caballeronia udeis ES_FE-H11	2754412539	Proteobacteria	Betaproteobacteria	Burkholderiales	Burkholderiaceae	Caballeronia	Bulk soil
	Caballeronia udeis ES_PA-A8	2756170298	Proteobacteria	Betaproteobacteria	Burkholderiales	Burkholderiaceae	Caballeronia	Bulk soil
	Caballeronia udeis ES_PA-B7	2740891879	Proteobacteria	Betaproteobacteria	Burkholderiales	Burkholderiaceae	Caballeronia	Bulk soil
	Caballeronia udeis ES_PA-D4	2744055287	Proteobacteria	Betaproteobacteria	Burkholderiales	Burkholderiaceae	Caballeronia	Bulk soil
	Caballeronia udeis LMG 27134	2713896996	Proteobacteria	Betaproteobacteria	Burkholderiales	Burkholderiaceae	Caballeronia	soil
	Caballeronia zhejiangensis CEIB S4-3	2636415628	Proteobacteria	Betaproteobacteria	Burkholderiales	Burkholderiaceae	Caballeronia	NA
	Caballeronia zhejiangensis OP-1	2772190654	Proteobacteria	Betaproteobacteria	Burkholderiales	Burkholderiaceae	Caballeronia	NA
	Candidatus Burkholderia humilis UZHbot5	2636415678	Proteobacteria	Betaproteobacteria	Burkholderiales	Burkholderiaceae	Burkholderia	NA
	Candidatus Burkholderia kirkii uzhbot2	2645727665	Proteobacteria	Betaproteobacteria	Burkholderiales	Burkholderiaceae	Paraburkholderia	NA
	Candidatus Burkholderia pumila UZHbot3	2636415594	Proteobacteria	Betaproteobacteria	Burkholderiales	Burkholderiaceae	Burkholderia	NA
	Candidatus Burkholderia verschuerenii UZHbot4	2636415761	Proteobacteria	Betaproteobacteria	Burkholderiales	Burkholderiaceae	Burkholderia	NA
	Candidatus Streptomyces massiliensis AP10	2645727782	Actinobacteria	Actinobacteria	Streptomycetales	Streptomycetaceae	Streptomyces	NA
	Collimonas arenae Cal35	2627853766	Proteobacteria	Betaproteobacteria	Burkholderiales	Oxalobacteraceae	Collimonas	NA
	Collimonas fungivorans ES_Al-A1	2751185489	Proteobacteria	Betaproteobacteria	Burkholderiales	Oxalobacteraceae	Collimonas	Bulk soil
	Collimonas fungivorans Ter331	650716028	Proteobacteria	Betaproteobacteria	Burkholderiales	Oxalobacteraceae	Collimonas	NA
	Collimonas fungivorans Ter6	2675903243	Proteobacteria	Betaproteobacteria	Burkholderiales	Oxalobacteraceae	Collimonas	Dune grassland
	Collimonas sp. OK307	2609459734	Proteobacteria	Betaproteobacteria	Burkholderiales	Oxalobacteraceae	Collimonas	NA
	Collimonas sp. OK607	2609459737	Proteobacteria	Betaproteobacteria	Burkholderiales	Oxalobacteraceae	Collimonas	NA
	Collimonas sp. PA-H2	2675903004	Proteobacteria	Betaproteobacteria	Burkholderiales	Oxalobacteraceae	Collimonas	NA
	Conexibacter woesei Iso977N	2522572195	Actinobacteria	Thermoleophilia	Solirubrobacterales	Conexibacteraceae	Conexibacter	NA
	Genome Sequence of Pseudomonas fluorescens UM270	2651869719	Proteobacteria	Gammaproteobacteria	Pseudomonadales	Pseudomonadaceae	Pseudomonas	Plant rhizosphere
	Novosphingobium acidiphilum DSM 19966	2523533537	Proteobacteria	Alphaproteobacteria	Sphingomonadales	Sphingomonadaceae	Novosphingobium	Subsurface water from acidic bog lake
	Novosphingobium aromaticivorans DSM 12444	640427126	Proteobacteria	Alphaproteobacteria	Sphingomonadales	Sphingomonadaceae	Novosphingobium	410m depth from a borehole sample
	Novosphingobium barchaimii 1192	2818991438	Proteobacteria	Alphaproteobacteria	Sphingomonadales	Sphingomonadaceae	Novosphingobium	Sweet sorghum roots
	Novosphingobium capsulatum NBRC 12533	2681812976	Proteobacteria	Alphaproteobacteria	Sphingomonadales	Sphingomonadaceae	Novosphingobium	Distilled water
	Novosphingobium fuchskuhlense FNE08-7	2775506978	Proteobacteria	Alphaproteobacteria	Sphingomonadales	Sphingomonadaceae	Novosphingobium	Freshwater
	Novosphingobium lentum NBRC 107847	2731957631	Proteobacteria	Alphaproteobacteria	Sphingomonadales	Sphingomonadaceae	Novosphingobium	bioreactor prifying polychlorophenol contaminated graoundwater
	Novosphingobium lindaniclasticum LE124	2558860244	Proteobacteria	Alphaproteobacteria	Sphingomonadales	Sphingomonadaceae	Novosphingobium	NA
	Novosphingobium mathurense SM117	2706795032	Proteobacteria	Alphaproteobacteria	Sphingomonadales	Sphingomonadaceae	Novosphingobium	NA
	Novosphingobium panipatense SM16	2706794921	Proteobacteria	Alphaproteobacteria	Sphingomonadales	Sphingomonadaceae	Novosphingobium	NA
	Novosphingobium pentaromativorans US6-1	2608642102	Proteobacteria	Alphaproteobacteria	Sphingomonadales	Sphingomonadaceae	Novosphingobium	Mud sediment
	Novosphingobium pentaromativorans US6-1	2806310700	Proteobacteria	Alphaproteobacteria	Sphingomonadales	Sphingomonadaceae	Novosphingobium	Mud sediment
	Novosphingobium resinovorum KF1	2576861780	Proteobacteria	Alphaproteobacteria	Sphingomonadales	Sphingomonadaceae	Novosphingobium	groundwater and activated sludge
	Novosphingobium resinovorum SA1	2772190746	Proteobacteria	Alphaproteobacteria	Sphingomonadales	Sphingomonadaceae	Novosphingobium	soil
	Novosphingobium rosa NBRC 15208	2731957706	Proteobacteria	Alphaproteobacteria	Sphingomonadales	Sphingomonadaceae	Novosphingobium	NA
	Novosphingobium sp. AAP1	2651869684	Proteobacteria	Alphaproteobacteria	Sphingomonadales	Sphingomonadaceae	Novosphingobium	Freshwater lakes
	Novosphingobium sp. AAP83	2636415803	Proteobacteria	Alphaproteobacteria	Sphingomonadales	Sphingomonadaceae	Novosphingobium	Freshwater lakes
	Novosphingobium sp. AAP93	2639763050	Proteobacteria	Alphaproteobacteria	Sphingomonadales	Sphingomonadaceae	Novosphingobium	Freshwater lakes
	Novosphingobium sp. B-7	2551306676	Proteobacteria	Alphaproteobacteria	Sphingomonadales	Sphingomonadaceae	Novosphingobium	NA
	Novosphingobium sp. B3058 49	2773857671	Proteobacteria	Alphaproteobacteria	Sphingomonadales	Sphingomonadaceae	Novosphingobium	NA
	Novosphingobium sp. bin3_M5	2734482268	Proteobacteria	Alphaproteobacteria	Sphingomonadales	Sphingomonadaceae	Novosphingobium	anaerobic bioreactor
	Novosphingobium sp. CF614	2687453689	Proteobacteria	Alphaproteobacteria	Sphingomonadales	Sphingomonadaceae	Novosphingobium	NA
	Novosphingobium sp. FSW06-99	2775506979	Proteobacteria	Alphaproteobacteria	Sphingomonadales	Sphingomonadaceae	Novosphingobium	Freshwater
	Novosphingobium sp. Fuku2-ISO-50	2775506980	Proteobacteria	Alphaproteobacteria	Sphingomonadales	Sphingomonadaceae	Novosphingobium	Freshwater
	Novosphingobium sp. GV002	2739367664	Proteobacteria	Alphaproteobacteria	Sphingomonadales	Sphingomonadaceae	Novosphingobium	Populus root
	Novosphingobium sp. GV010	2757320443	Proteobacteria	Alphaproteobacteria	Sphingomonadales	Sphingomonadaceae	Novosphingobium	NA
	Novosphingobium sp. GV011	2757320424	Proteobacteria	Alphaproteobacteria	Sphingomonadales	Sphingomonadaceae	Novosphingobium	NA
	Novosphingobium sp. GV013	2739367865	Proteobacteria	Alphaproteobacteria	Sphingomonadales	Sphingomonadaceae	Novosphingobium	Populus root
	Novosphingobium sp. GV022	2757320419	Proteobacteria	Alphaproteobacteria	Sphingomonadales	Sphingomonadaceae	Novosphingobium	NA
	Novosphingobium sp. GV026	2757320425	Proteobacteria	Alphaproteobacteria	Sphingomonadales	Sphingomonadaceae	Novosphingobium	NA
	Novosphingobium sp. GV027	2738541275	Proteobacteria	Alphaproteobacteria	Sphingomonadales	Sphingomonadaceae	Novosphingobium	Populus root
	Novosphingobium sp. GV055	2738543022	Proteobacteria	Alphaproteobacteria	Sphingomonadales	Sphingomonadaceae	Novosphingobium	Populus root
	Novosphingobium sp. GV057	2757320435	Proteobacteria	Alphaproteobacteria	Sphingomonadales	Sphingomonadaceae	Novosphingobium	NA
	Novosphingobium sp. GV061	2738541304	Proteobacteria	Alphaproteobacteria	Sphingomonadales	Sphingomonadaceae	Novosphingobium	Populus root
	Novosphingobium sp. GV064	2738543033	Proteobacteria	Alphaproteobacteria	Sphingomonadales	Sphingomonadaceae	Novosphingobium	Populus root
	Novosphingobium sp. GV070	2757320420	Proteobacteria	Alphaproteobacteria	Sphingomonadales	Sphingomonadaceae	Novosphingobium	NA
	Novosphingobium sp. GV076	2757320421	Proteobacteria	Alphaproteobacteria	Sphingomonadales	Sphingomonadaceae	Novosphingobium	NA
	Novosphingobium sp. GV078	2757320426	Proteobacteria	Alphaproteobacteria	Sphingomonadales	Sphingomonadaceae	Novosphingobium	NA
	Novosphingobium sp. GV079	2738541301	Proteobacteria	Alphaproteobacteria	Sphingomonadales	Sphingomonadaceae	Novosphingobium	Populus root
	Novosphingobium sp. KN65.2 CCBH01	2706794567	Proteobacteria	Alphaproteobacteria	Sphingomonadales	Sphingomonadaceae	Novosphingobium	NA
	Novosphingobium sp. LASN5	2786546171	Proteobacteria	Alphaproteobacteria	Sphingomonadales	Sphingomonadaceae	Novosphingobium	Water treatment plant
	Novosphingobium sp. Leaf2	2643221738	Proteobacteria	Alphaproteobacteria	Sphingomonadales	Sphingomonadaceae	Novosphingobium	Arabidopsis leaf
	Novosphingobium sp. MBES04	2630968387	Proteobacteria	Alphaproteobacteria	Sphingomonadales	Sphingomonadaceae	Novosphingobium	NA
	Novosphingobium sp. MD-1	2619619301	Proteobacteria	Alphaproteobacteria	Sphingomonadales	Sphingomonadaceae	Novosphingobium	Lake Kasumigaura
	Novosphingobium sp. P6W	2808606698	Proteobacteria	Alphaproteobacteria	Sphingomonadales	Sphingomonadaceae	Novosphingobium	NA
	Novosphingobium sp. PhB165	2788499873	Proteobacteria	Alphaproteobacteria	Sphingomonadales	Sphingomonadaceae	Novosphingobium	NA
	Novosphingobium sp. PhB55	2788499875	Proteobacteria	Alphaproteobacteria	Sphingomonadales	Sphingomonadaceae	Novosphingobium	NA
	Novosphingobium sp. PhB57	2788499872	Proteobacteria	Alphaproteobacteria	Sphingomonadales	Sphingomonadaceae	Novosphingobium	NA
	Novosphingobium sp. PP1Y	650716068	Proteobacteria	Alphaproteobacteria	Sphingomonadales	Sphingomonadaceae	Novosphingobium	NA
	Novosphingobium sp. Rr 2-17	2537561732	Proteobacteria	Alphaproteobacteria	Sphingomonadales	Sphingomonadaceae	Novosphingobium	Grapevine crown gall tumor
	Novosphingobium sp. ST904	2773857788	Proteobacteria	Alphaproteobacteria	Sphingomonadales	Sphingomonadaceae	Novosphingobium	Zwijndrecht
	Novosphingobium sp. ST904	2788499874	Proteobacteria	Alphaproteobacteria	Sphingomonadales	Sphingomonadaceae	Novosphingobium	NA
	Novosphingobium stygium ATCC 700280	2597490364	Proteobacteria	Alphaproteobacteria	Sphingomonadales	Sphingomonadaceae	Novosphingobium	Saturated Atlantic coastal plain terrestrial subsurface sediments
	Novosphingobium subterraneum DSM 12447	2636415671	Proteobacteria	Alphaproteobacteria	Sphingomonadales	Sphingomonadaceae	Novosphingobium	subsurface core at 180 m depth
	Novosphingobium subterraneum NBRC 16086	2675903438	Proteobacteria	Alphaproteobacteria	Sphingomonadales	Sphingomonadaceae	Novosphingobium	NA
	Novosphingobium taihuense CGMCC 1.3432	2596583548	Proteobacteria	Alphaproteobacteria	Sphingomonadales	Sphingomonadaceae	Novosphingobium	CGMCC 1.3432
	Paraburkholderia acidipaludis NBRC 101816	2582580767	Proteobacteria	Betaproteobacteria	Burkholderiales	Burkholderiaceae	Paraburkholderia	NA
	Paraburkholderia aromaticivorans BN5	2775506701	Proteobacteria	Betaproteobacteria	Burkholderiales	Burkholderiaceae	Paraburkholderia	NA
	Paraburkholderia aspalathi LMG 27731	2671180117	Proteobacteria	Betaproteobacteria	Burkholderiales	Burkholderiaceae	Paraburkholderia	NA
	Paraburkholderia bannensis NBRC 103871	2579778698	Proteobacteria	Betaproteobacteria	Burkholderiales	Burkholderiaceae	Paraburkholderia	NA
	Paraburkholderia bryophila LMG 23644	2708743156	Proteobacteria	Betaproteobacteria	Burkholderiales	Burkholderiaceae	Paraburkholderia	NA
	Paraburkholderia caballeronis LMG 26416	2651870119	Proteobacteria	Betaproteobacteria	Burkholderiales	Burkholderiaceae	Paraburkholderia	NA
	Paraburkholderia caballeronis NZu-6	2765236084	Proteobacteria	Betaproteobacteria	Burkholderiales	Burkholderiaceae	Paraburkholderia	NA
	Paraburkholderia caballeronis TNe-834	2765236073	Proteobacteria	Betaproteobacteria	Burkholderiales	Burkholderiaceae	Paraburkholderia	NA
	Paraburkholderia caballeronis TNe-835	2765236075	Proteobacteria	Betaproteobacteria	Burkholderiales	Burkholderiaceae	Paraburkholderia	NA
	Paraburkholderia caballeronis TNe-841t	2693429824	Proteobacteria	Betaproteobacteria	Burkholderiales	Burkholderiaceae	Paraburkholderia	NA
	Paraburkholderia caballeronis TNe-8641	2765236072	Proteobacteria	Betaproteobacteria	Burkholderiales	Burkholderiaceae	Paraburkholderia	NA
	Paraburkholderia caballeronis TNe-8682	2765236074	Proteobacteria	Betaproteobacteria	Burkholderiales	Burkholderiaceae	Paraburkholderia	NA
	Paraburkholderia caballeronis TNe-8683	2765236071	Proteobacteria	Betaproteobacteria	Burkholderiales	Burkholderiaceae	Paraburkholderia	NA
	Paraburkholderia caballeronis TNe-878	2765236070	Proteobacteria	Betaproteobacteria	Burkholderiales	Burkholderiaceae	Paraburkholderia	NA
	Paraburkholderia caledonica 376MFSha3.1	2521172625	Proteobacteria	Betaproteobacteria	Burkholderiales	Burkholderiaceae	Paraburkholderia	NA
	Paraburkholderia caledonica NBRC 102488	2579779093	Proteobacteria	Betaproteobacteria	Burkholderiales	Burkholderiaceae	Paraburkholderia	NA
	Paraburkholderia caribensis Bcrs1W	2684623110	Proteobacteria	Betaproteobacteria	Burkholderiales	Burkholderiaceae	Paraburkholderia	farm soil
	Paraburkholderia caribensis DSM 13236	2811995132	Proteobacteria	Betaproteobacteria	Burkholderiales	Burkholderiaceae	Paraburkholderia	soil
	Paraburkholderia caribensis LMG 18531	2643221416	Proteobacteria	Betaproteobacteria	Burkholderiales	Burkholderiaceae	Paraburkholderia	Vertisol
	Paraburkholderia caribensis MBA4	2811995011	Proteobacteria	Betaproteobacteria	Burkholderiales	Burkholderiaceae	Paraburkholderia	Forest soil
	Paraburkholderia diazotrophica LMG 26031	2654588103	Proteobacteria	Betaproteobacteria	Burkholderiales	Burkholderiaceae	Paraburkholderia	NA
	Paraburkholderia dilworthii WSM3556	2508501124	Proteobacteria	Betaproteobacteria	Burkholderiales	Burkholderiaceae	Paraburkholderia	Moder River
	Paraburkholderia eburnea JCM 18070	2708743145	Proteobacteria	Betaproteobacteria	Burkholderiales	Burkholderiaceae	Paraburkholderia	NA
	Paraburkholderia eburnea LMG 29537	2708743144	Proteobacteria	Betaproteobacteria	Burkholderiales	Burkholderiaceae	Paraburkholderia	NA
	Paraburkholderia ferrariae NBRC 106233	2582580766	Proteobacteria	Betaproteobacteria	Burkholderiales	Burkholderiaceae	Paraburkholderia	material from iron mine
	Paraburkholderia fungorum ATCC BAA-463	2636415771	Proteobacteria	Betaproteobacteria	Burkholderiales	Burkholderiaceae	Paraburkholderia	NA
	Paraburkholderia fungorum FDAARGOS_245	2811995063	Proteobacteria	Betaproteobacteria	Burkholderiales	Burkholderiaceae	Paraburkholderia	fungus (Phanerochaete chrysosporium)
	Paraburkholderia fungorum GAS106B	2690315676	Proteobacteria	Betaproteobacteria	Burkholderiales	Burkholderiaceae	Paraburkholderia	forest soil
	Paraburkholderia fungorum NBRC 102489	2579778615	Proteobacteria	Betaproteobacteria	Burkholderiales	Burkholderiaceae	Paraburkholderia	NA
	Paraburkholderia ginsengisoli NBRC 100965	2600255070	Proteobacteria	Betaproteobacteria	Burkholderiales	Burkholderiaceae	Paraburkholderia	Bacterium isolated from soil of a ginseng field
	Paraburkholderia ginsengiterrae DCY85	2744054901	Proteobacteria	Betaproteobacteria	Burkholderiales	Burkholderiaceae	Paraburkholderia	rhizosphere of ginseng
	Paraburkholderia ginsengiterrae DCY85-1	2744054900	Proteobacteria	Betaproteobacteria	Burkholderiales	Burkholderiaceae	Paraburkholderia	rhizosphere of ginseng
	Paraburkholderia graminis C4D1M	641736151	Proteobacteria	Betaproteobacteria	Burkholderiales	Burkholderiaceae	Paraburkholderia	rhizoplane sample of a corn senescent root system in Cote Saint Andre
	Paraburkholderia heleia NBRC 101817	2600255069	Proteobacteria	Betaproteobacteria	Burkholderiales	Burkholderiaceae	Paraburkholderia	NA
	Paraburkholderia hiiakae I2	2756170197	Proteobacteria	Betaproteobacteria	Burkholderiales	Burkholderiaceae	Paraburkholderia	Hawai`i Volcanoes National Park
	Paraburkholderia hospita BS001	2537561811	Proteobacteria	Betaproteobacteria	Burkholderiales	Burkholderiaceae	Paraburkholderia	NA
	Paraburkholderia hospita BS007	2773858006	Proteobacteria	Betaproteobacteria	Burkholderiales	Burkholderiaceae	Paraburkholderia	Soil
	Paraburkholderia hospita BS110	2773858008	Proteobacteria	Betaproteobacteria	Burkholderiales	Burkholderiaceae	Paraburkholderia	NA
	Paraburkholderia hospita BS437	2773858007	Proteobacteria	Betaproteobacteria	Burkholderiales	Burkholderiaceae	Paraburkholderia	NA
	Paraburkholderia hospita DSM 17164	2802429422	Proteobacteria	Betaproteobacteria	Burkholderiales	Burkholderiaceae	Paraburkholderia	soil
	Paraburkholderia hospita LMG 20598	2654588150	Proteobacteria	Betaproteobacteria	Burkholderiales	Burkholderiaceae	Paraburkholderia	NA
	Paraburkholderia insulsa LMG 28183	2708743155	Proteobacteria	Betaproteobacteria	Burkholderiales	Burkholderiaceae	Paraburkholderia	NA
	Paraburkholderia kirstenboschensis KB 15	2681812994	Proteobacteria	Betaproteobacteria	Burkholderiales	Burkholderiaceae	Paraburkholderia	NA
	Paraburkholderia kirstenboschensis RAU2d2	2731957835	Proteobacteria	Betaproteobacteria	Burkholderiales	Burkholderiaceae	Paraburkholderia	NA
	Paraburkholderia kururiensis JCM 10599	2579778690	Proteobacteria	Betaproteobacteria	Burkholderiales	Burkholderiaceae	Paraburkholderia	aquifer sample from TCE polluted site
	Paraburkholderia kururiensis M130	2551306521	Proteobacteria	Betaproteobacteria	Burkholderiales	Burkholderiaceae	Paraburkholderia	Surface sterilized rice roots
	Paraburkholderia kururiensis thiooxydans NBRC 107107	2600255067	Proteobacteria	Betaproteobacteria	Burkholderiales	Burkholderiaceae	Paraburkholderia	Rhizosphere soil
	Paraburkholderia megapolitana LMG 23650	2671180118	Proteobacteria	Betaproteobacteria	Burkholderiales	Burkholderiaceae	Paraburkholderia	NA
	Paraburkholderia metrosideri DNBP6-1	2756170198	Proteobacteria	Betaproteobacteria	Burkholderiales	Burkholderiaceae	Paraburkholderia	Hawai`i Volcanoes National Park
	Paraburkholderia mimosarum LMG 23256	2513237083	Proteobacteria	Betaproteobacteria	Burkholderiales	Burkholderiaceae	Paraburkholderia	Anso
	Paraburkholderia mimosarum NBRC 106338	2600255063	Proteobacteria	Betaproteobacteria	Burkholderiales	Burkholderiaceae	Paraburkholderia	Anso
	Paraburkholderia mimosarum STM3621	2513237082	Proteobacteria	Betaproteobacteria	Burkholderiales	Burkholderiaceae	Paraburkholderia	Lotissement Massel
	Paraburkholderia monticola JC2948	2775507265	Proteobacteria	Betaproteobacteria	Burkholderiales	Burkholderiaceae	Paraburkholderia	NA
	Paraburkholderia nodosa CNPSo 1341	2772190756	Proteobacteria	Betaproteobacteria	Burkholderiales	Burkholderiaceae	Paraburkholderia	NA
	Paraburkholderia nodosa DSM 21604	2515154189	Proteobacteria	Betaproteobacteria	Burkholderiales	Burkholderiaceae	Paraburkholderia	nitrogen-fixing nodules on the roots of Mimosa scabrella
	Paraburkholderia oxyphila NBRC 105797	2579778781	Proteobacteria	Betaproteobacteria	Burkholderiales	Burkholderiaceae	Paraburkholderia	acidic forest soil
	Paraburkholderia peleae PP52-1	2756170199	Proteobacteria	Betaproteobacteria	Burkholderiales	Burkholderiaceae	Paraburkholderia	Hawai`i Volcanoes National Park
	Paraburkholderia phenazinium ES_FE-G6 (v2)	2754412590	Proteobacteria	Betaproteobacteria	Burkholderiales	Burkholderiaceae	Paraburkholderia	Bulk soil
	Paraburkholderia phenazinium ES_PA-B3	2731958077	Proteobacteria	Betaproteobacteria	Burkholderiales	Burkholderiaceae	Paraburkholderia	Bulk soil
	Paraburkholderia phenazinium ES_PA-H8	2756170299	Proteobacteria	Betaproteobacteria	Burkholderiales	Burkholderiaceae	Paraburkholderia	Bulk soil
	Paraburkholderia phenazinium GAS86	2695421038	Proteobacteria	Betaproteobacteria	Burkholderiales	Burkholderiaceae	Paraburkholderia	forest soil
	Paraburkholderia phenazinium GAS95	2695420309	Proteobacteria	Betaproteobacteria	Burkholderiales	Burkholderiaceae	Paraburkholderia	forest soil
	Paraburkholderia phenazinium LMG 2247	2651870170	Proteobacteria	Betaproteobacteria	Burkholderiales	Burkholderiaceae	Paraburkholderia	NA
	Paraburkholderia phenoliruptrix AC1100	2554235175	Proteobacteria	Betaproteobacteria	Burkholderiales	Burkholderiaceae	Paraburkholderia	NA
	Paraburkholderia phenoliruptrix BR3459	2518645580	Proteobacteria	Betaproteobacteria	Burkholderiales	Burkholderiaceae	Paraburkholderia	NA
	Paraburkholderia phymatum STM815	642555112	Proteobacteria	Betaproteobacteria	Burkholderiales	Burkholderiaceae	Paraburkholderia	Root nodule of Machaerium lunatum in French Guiana
	Paraburkholderia phytofirmans PsJN	642555113	Proteobacteria	Betaproteobacteria	Burkholderiales	Burkholderiaceae	Paraburkholderia	Surface-sterilized onion roots
	Paraburkholderia piptadeniae STM7183	2791355137	Proteobacteria	Betaproteobacteria	Burkholderiales	Burkholderiaceae	Paraburkholderia	root nodule
	Paraburkholderia ribeironis STM 7296	2751185846	Proteobacteria	Betaproteobacteria	Burkholderiales	Burkholderiaceae	Paraburkholderia	root nodule
	Paraburkholderia sacchari LMG 19450	2627854119	Proteobacteria	Betaproteobacteria	Burkholderiales	Burkholderiaceae	Paraburkholderia	NA
	Paraburkholderia sartisoli LMG 24000	2651870102	Proteobacteria	Betaproteobacteria	Burkholderiales	Burkholderiaceae	Paraburkholderia	NA
	Paraburkholderia sediminicola ES_FE-E3	2751185491	Proteobacteria	Betaproteobacteria	Burkholderiales	Burkholderiaceae	Paraburkholderia	Bulk soil
	Paraburkholderia sediminicola ES_PA-E8	2756170313	Proteobacteria	Betaproteobacteria	Burkholderiales	Burkholderiaceae	Paraburkholderia	Bulk soil
	Paraburkholderia sediminicola ES_PA-E9	2740891817	Proteobacteria	Betaproteobacteria	Burkholderiales	Burkholderiaceae	Paraburkholderia	Bulk soil
	Paraburkholderia sediminicola ES_PA-F4	2740891848	Proteobacteria	Betaproteobacteria	Burkholderiales	Burkholderiaceae	Paraburkholderia	Bulk soil
	Paraburkholderia sediminicola LMG 24238	2654588104	Proteobacteria	Betaproteobacteria	Burkholderiales	Burkholderiaceae	Paraburkholderia	NA
	Paraburkholderia silvatlantica PSCR-88	2765236081	Proteobacteria	Betaproteobacteria	Burkholderiales	Burkholderiaceae	Paraburkholderia	NA
	Paraburkholderia silvatlantica SRCL-318	2765236083	Proteobacteria	Betaproteobacteria	Burkholderiales	Burkholderiaceae	Paraburkholderia	NA
	Paraburkholderia silvatlantica SRCL-319	2765236079	Proteobacteria	Betaproteobacteria	Burkholderiales	Burkholderiaceae	Paraburkholderia	NA
	Paraburkholderia silvatlantica SRMrh-20	2501025504	Proteobacteria	Betaproteobacteria	Burkholderiales	Burkholderiaceae	Paraburkholderia	roots of maize cultivated in Rio de Janeiro
	Paraburkholderia silvatlantica SRMrh-20	2510917014	Proteobacteria	Betaproteobacteria	Burkholderiales	Burkholderiaceae	Paraburkholderia	roots of maize cultivated in Rio de Janeiro
	Paraburkholderia silvatlantica TPCrh-89	2765236078	Proteobacteria	Betaproteobacteria	Burkholderiales	Burkholderiaceae	Paraburkholderia	NA
	Paraburkholderia sp. BL10I2N1	2784132107	Proteobacteria	Betaproteobacteria	Burkholderiales	Burkholderiaceae	Paraburkholderia	NA
	Paraburkholderia sp. BL17N1	2772190928	Proteobacteria	Betaproteobacteria	Burkholderiales	Burkholderiaceae	Paraburkholderia	NA
	Paraburkholderia sp. BL18I3N2	2708743151	Proteobacteria	Betaproteobacteria	Burkholderiales	Burkholderiaceae	Paraburkholderia	NA
	Paraburkholderia sp. BL21I4N1	2708743147	Proteobacteria	Betaproteobacteria	Burkholderiales	Burkholderiaceae	Paraburkholderia	NA
	Paraburkholderia sp. BL23I1N1	2773857714	Proteobacteria	Betaproteobacteria	Burkholderiales	Burkholderiaceae	Paraburkholderia	NA
	Paraburkholderia sp. BL25I1N1	2708743153	Proteobacteria	Betaproteobacteria	Burkholderiales	Burkholderiaceae	Paraburkholderia	NA
	Paraburkholderia sp. BL27I4N3	2773857752	Proteobacteria	Betaproteobacteria	Burkholderiales	Burkholderiaceae	Paraburkholderia	NA
	Paraburkholderia sp. BL6665CI2N2	2781125613	Proteobacteria	Betaproteobacteria	Burkholderiales	Burkholderiaceae	Paraburkholderia	NA
	Paraburkholderia sp. BL6669N2	2773857633	Proteobacteria	Betaproteobacteria	Burkholderiales	Burkholderiaceae	Paraburkholderia	NA
	Paraburkholderia sp. BL8N3	2778260925	Proteobacteria	Betaproteobacteria	Burkholderiales	Burkholderiaceae	Paraburkholderia	NA
	Paraburkholderia sp. BL9I2N2	2773857657	Proteobacteria	Betaproteobacteria	Burkholderiales	Burkholderiaceae	Paraburkholderia	NA
	Paraburkholderia sp. GV052	2738541306	Proteobacteria	Betaproteobacteria	Burkholderiales	Burkholderiaceae	Paraburkholderia	Populus root
	Paraburkholderia sp. GV060	2738543008	Proteobacteria	Betaproteobacteria	Burkholderiales	Burkholderiaceae	Paraburkholderia	Populus root
	Paraburkholderia sp. GV068	2738541298	Proteobacteria	Betaproteobacteria	Burkholderiales	Burkholderiaceae	Paraburkholderia	Populus root
	Paraburkholderia sp. GV072	2738543002	Proteobacteria	Betaproteobacteria	Burkholderiales	Burkholderiaceae	Paraburkholderia	Populus root
	Paraburkholderia sp. GV073	2738541296	Proteobacteria	Betaproteobacteria	Burkholderiales	Burkholderiaceae	Paraburkholderia	Populus root
	Paraburkholderia sp. OV446	2757320428	Proteobacteria	Betaproteobacteria	Burkholderiales	Burkholderiaceae	Paraburkholderia	NA
	Paraburkholderia sp. OV555	2757320521	Proteobacteria	Betaproteobacteria	Burkholderiales	Burkholderiaceae	Paraburkholderia	NA
	Paraburkholderia sp. PDC91	2757320513	Proteobacteria	Betaproteobacteria	Burkholderiales	Burkholderiaceae	Paraburkholderia	NA
	Paraburkholderia sp. RAU2J	2773857630	Proteobacteria	Betaproteobacteria	Burkholderiales	Burkholderiaceae	Paraburkholderia	NA
	Paraburkholderia sprentiae WSM5005	2510065045	Proteobacteria	Betaproteobacteria	Burkholderiales	Burkholderiaceae	Paraburkholderia	Root nodule of of Lebeckia ambigua
	Paraburkholderia sprentiae WSM5005	2718217991	Proteobacteria	Betaproteobacteria	Burkholderiales	Burkholderiaceae	Paraburkholderia	Root nodule of of Lebeckia ambigua
	Paraburkholderia susongensis LMG 29540	2708742529	Proteobacteria	Betaproteobacteria	Burkholderiales	Burkholderiaceae	Paraburkholderia	NA
	Paraburkholderia terrae DSM 17804	2811994987	Proteobacteria	Betaproteobacteria	Burkholderiales	Burkholderiaceae	Paraburkholderia	soil
	Paraburkholderia terrae NBRC 100964	2600255059	Proteobacteria	Betaproteobacteria	Burkholderiales	Burkholderiaceae	Paraburkholderia	Forest soil
	Paraburkholderia terricola LMG 20594	2654588105	Proteobacteria	Betaproteobacteria	Burkholderiales	Burkholderiaceae	Paraburkholderia	NA
	Paraburkholderia tropica LMG 22274	2654587898	Proteobacteria	Betaproteobacteria	Burkholderiales	Burkholderiaceae	Paraburkholderia	NA
	Paraburkholderia tropica SIr-6529	2765236067	Proteobacteria	Betaproteobacteria	Burkholderiales	Burkholderiaceae	Paraburkholderia	NA
	Paraburkholderia tropica SIr-6563	2765236076	Proteobacteria	Betaproteobacteria	Burkholderiales	Burkholderiaceae	Paraburkholderia	NA
	Paraburkholderia tuberum DUS833	2693429822	Proteobacteria	Betaproteobacteria	Burkholderiales	Burkholderiaceae	Paraburkholderia	NA
	Paraburkholderia tuberum STM678	2512047030	Proteobacteria	Betaproteobacteria	Burkholderiales	Burkholderiaceae	Paraburkholderia	Root nodule of Aspalathus carnosa; South Africa
	Paraburkholderia tuberum WSM4176	2516653074	Proteobacteria	Betaproteobacteria	Burkholderiales	Burkholderiaceae	Paraburkholderia	De Louwe family farm in Nieuwoudtville
	Paraburkholderia unamae CATux-332	2765236085	Proteobacteria	Betaproteobacteria	Burkholderiales	Burkholderiaceae	Paraburkholderia	NA
	Paraburkholderia unamae MTI-641	2501025502	Proteobacteria	Betaproteobacteria	Burkholderiales	Burkholderiaceae	Paraburkholderia	rhizosphere of maize in Tlayacapan
	Paraburkholderia unamae MTI-641	2510917013	Proteobacteria	Betaproteobacteria	Burkholderiales	Burkholderiaceae	Paraburkholderia	rhizosphere of maize in Tlayacapan
	Paraburkholderia unamae SCZa-39	2767802448	Proteobacteria	Betaproteobacteria	Burkholderiales	Burkholderiaceae	Paraburkholderia	NA
	Paraburkholderia xenovorans LB400	637000053	Proteobacteria	Betaproteobacteria	Burkholderiales	Burkholderiaceae	Paraburkholderia	soil; Moreau
	Paraburkholderia xenovorans LB400	2775506700	Proteobacteria	Betaproteobacteria	Burkholderiales	Burkholderiaceae	Paraburkholderia	soil; Moreau
	Paraburkholderia xenovorans LB400	2597490151	Proteobacteria	Betaproteobacteria	Burkholderiales	Burkholderiaceae	Paraburkholderia	NA
	Phenylobacterium sp. Root700	2643221598	Proteobacteria	Alphaproteobacteria	Caulobacterales	Caulobacteraceae	Phenylobacterium	Arabidopsis root
	Pseudomonas abietaniphila LMG 20220	2667527211	Proteobacteria	Gammaproteobacteria	Pseudomonadales	Pseudomonadaceae	Pseudomonas	Lagoon British Columbia
	Pseudomonas aeruginosa	2609460055	Proteobacteria	Gammaproteobacteria	Pseudomonadales	Pseudomonadaceae	Pseudomonas	Human skin
	Pseudomonas aeruginosa	2502790010	Proteobacteria	Gammaproteobacteria	Pseudomonadales	Pseudomonadaceae	Pseudomonas	Human skin
	Pseudomonas aeruginosa 0C2E	2724679032	Proteobacteria	Gammaproteobacteria	Pseudomonadales	Pseudomonadaceae	Pseudomonas	cystic fibrosis airway
	Pseudomonas aeruginosa 0C4A	2724679038	Proteobacteria	Gammaproteobacteria	Pseudomonadales	Pseudomonadaceae	Pseudomonas	cystic fibrosis airway
	Pseudomonas aeruginosa 1-7-2A	ATCC 21472	2507262019	Proteobacteria	Gammaproteobacteria	Pseudomonadales	Pseudomonadaceae	NA
	Pseudomonas aeruginosa 1-7-2A	ATCC 21472	2510461024	Proteobacteria	Gammaproteobacteria	Pseudomonadales	Pseudomonadaceae	NA
	Pseudomonas aeruginosa 105738	2724679068	Proteobacteria	Gammaproteobacteria	Pseudomonadales	Pseudomonadaceae	Pseudomonas	chest tube
	Pseudomonas aeruginosa 105777	2728369079	Proteobacteria	Gammaproteobacteria	Pseudomonadales	Pseudomonadaceae	Pseudomonas	wound
	Pseudomonas aeruginosa 105819	2724679066	Proteobacteria	Gammaproteobacteria	Pseudomonadales	Pseudomonadaceae	Pseudomonas	wound
	Pseudomonas aeruginosa 105857	2724679067	Proteobacteria	Gammaproteobacteria	Pseudomonadales	Pseudomonadaceae	Pseudomonas	right knee
	Pseudomonas aeruginosa 105880	2675903518	Proteobacteria	Gammaproteobacteria	Pseudomonadales	Pseudomonadaceae	Pseudomonas	thigh
	Pseudomonas aeruginosa 12-4-4(59)	2684623235	Proteobacteria	Gammaproteobacteria	Pseudomonadales	Pseudomonadaceae	Pseudomonas	Blood culture of burn human patient
	Pseudomonas aeruginosa 14649	2615840573	Proteobacteria	Gammaproteobacteria	Pseudomonadales	Pseudomonadaceae	Pseudomonas	CF sputum adult patient
	Pseudomonas aeruginosa 14650	2615840572	Proteobacteria	Gammaproteobacteria	Pseudomonadales	Pseudomonadaceae	Pseudomonas	CF sputum adult patient
	Pseudomonas aeruginosa 14651	2615840571	Proteobacteria	Gammaproteobacteria	Pseudomonadales	Pseudomonadaceae	Pseudomonas	CF sputum adult patient
	Pseudomonas aeruginosa 148	2579778898	Proteobacteria	Gammaproteobacteria	Pseudomonadales	Pseudomonadaceae	Pseudomonas	NA
	Pseudomonas aeruginosa 152504	2562617104	Proteobacteria	Gammaproteobacteria	Pseudomonadales	Pseudomonadaceae	Pseudomonas	clinical isolate from the sputum of two patients with pneumonia
	Pseudomonas aeruginosa 18A	2600255231	Proteobacteria	Gammaproteobacteria	Pseudomonadales	Pseudomonadaceae	Pseudomonas	NA
	Pseudomonas aeruginosa 19660	2571042490	Proteobacteria	Gammaproteobacteria	Pseudomonadales	Pseudomonadaceae	Pseudomonas	NA
	Pseudomonas aeruginosa 19BR	2775506784	Proteobacteria	Gammaproteobacteria	Pseudomonadales	Pseudomonadaceae	Pseudomonas	NA
	Pseudomonas aeruginosa 2_1_26	2513237259	Proteobacteria	Gammaproteobacteria	Pseudomonadales	Pseudomonadaceae	Pseudomonas	Human gastrointestinal tract
	Pseudomonas aeruginosa 213BR	2627853942	Proteobacteria	Gammaproteobacteria	Pseudomonadales	Pseudomonadaceae	Pseudomonas	NA
	Pseudomonas aeruginosa 2192	638341158	Proteobacteria	Gammaproteobacteria	Pseudomonadales	Pseudomonadaceae	Pseudomonas	chronically infected Cystic fibrosis patient in Boston
	Pseudomonas aeruginosa 3573	2579779059	Proteobacteria	Gammaproteobacteria	Pseudomonadales	Pseudomonadaceae	Pseudomonas	NA
	Pseudomonas aeruginosa 3574	2579779027	Proteobacteria	Gammaproteobacteria	Pseudomonadales	Pseudomonadaceae	Pseudomonas	NA
	Pseudomonas aeruginosa 3575	2582580985	Proteobacteria	Gammaproteobacteria	Pseudomonadales	Pseudomonadaceae	Pseudomonas	NA
	Pseudomonas aeruginosa 3576	2579778594	Proteobacteria	Gammaproteobacteria	Pseudomonadales	Pseudomonadaceae	Pseudomonas	NA
	Pseudomonas aeruginosa 3578	2579778711	Proteobacteria	Gammaproteobacteria	Pseudomonadales	Pseudomonadaceae	Pseudomonas	NA
	Pseudomonas aeruginosa 3579	2579779047	Proteobacteria	Gammaproteobacteria	Pseudomonadales	Pseudomonadaceae	Pseudomonas	NA
	Pseudomonas aeruginosa 3580	2579778540	Proteobacteria	Gammaproteobacteria	Pseudomonadales	Pseudomonadaceae	Pseudomonas	NA
	Pseudomonas aeruginosa 3581	2579778558	Proteobacteria	Gammaproteobacteria	Pseudomonadales	Pseudomonadaceae	Pseudomonas	NA
	Pseudomonas aeruginosa 39016	649989990	Proteobacteria	Gammaproteobacteria	Pseudomonadales	Pseudomonadaceae	Pseudomonas	NA
	Pseudomonas aeruginosa 6077	2579778585	Proteobacteria	Gammaproteobacteria	Pseudomonadales	Pseudomonadaceae	Pseudomonas	NA
	Pseudomonas aeruginosa 62	2568526052	Proteobacteria	Gammaproteobacteria	Pseudomonadales	Pseudomonadaceae	Pseudomonas	NA
	Pseudomonas aeruginosa 8380	2687453349	Proteobacteria	Gammaproteobacteria	Pseudomonadales	Pseudomonadaceae	Pseudomonas	NA
	Pseudomonas aeruginosa 910	2617271286	Proteobacteria	Gammaproteobacteria	Pseudomonadales	Pseudomonadaceae	Pseudomonas	NA
	Pseudomonas aeruginosa 9BR	2548876757	Proteobacteria	Gammaproteobacteria	Pseudomonadales	Pseudomonadaceae	Pseudomonas	NA
	Pseudomonas aeruginosa AATYA	2681813362	Proteobacteria	Gammaproteobacteria	Pseudomonadales	Pseudomonadaceae	Pseudomonas	NA
	Pseudomonas aeruginosa AES-1R	2667527556	Proteobacteria	Gammaproteobacteria	Pseudomonadales	Pseudomonadaceae	Pseudomonas	NA
	Pseudomonas aeruginosa AH16	2551306150	Proteobacteria	Gammaproteobacteria	Pseudomonadales	Pseudomonadaceae	Pseudomonas	NA
	Pseudomonas aeruginosa AMC 25-A-2	ATCC 8709	2505313005	Proteobacteria	Gammaproteobacteria	Pseudomonadales	Pseudomonadaceae	NA
	Pseudomonas aeruginosa AMC 25-A-2	ATCC 8709	2510461032	Proteobacteria	Gammaproteobacteria	Pseudomonadales	Pseudomonadaceae	NA
	Pseudomonas aeruginosa AMC	ATCC 142	2505313002	Proteobacteria	Gammaproteobacteria	Pseudomonadales	Pseudomonadaceae	NA
	Pseudomonas aeruginosa AMC	ATCC 142	2510461029	Proteobacteria	Gammaproteobacteria	Pseudomonadales	Pseudomonadaceae	NA
	Pseudomonas aeruginosa American Cyanamid Co. 140	ATCC 7700	2510461030	Proteobacteria	Gammaproteobacteria	Pseudomonadales	Pseudomonadaceae	NA
	Pseudomonas aeruginosa ATCC 14886	2537562155	Proteobacteria	Gammaproteobacteria	Pseudomonadales	Pseudomonadaceae	Pseudomonas	Soil
	Pseudomonas aeruginosa ATCC 15442	2576861223	Proteobacteria	Gammaproteobacteria	Pseudomonadales	Pseudomonadaceae	Pseudomonas	NA
	Pseudomonas aeruginosa ATCC 15692	2721755590	Proteobacteria	Gammaproteobacteria	Pseudomonadales	Pseudomonadaceae	Pseudomonas	human infected wound
	Pseudomonas aeruginosa ATCC 25324	2537562154	Proteobacteria	Gammaproteobacteria	Pseudomonadales	Pseudomonadaceae	Pseudomonas	Glass crusher air plate
	Pseudomonas aeruginosa ATCC 27853	2687453218	Proteobacteria	Gammaproteobacteria	Pseudomonadales	Pseudomonadaceae	Pseudomonas	Associated Infection
	Pseudomonas aeruginosa ATCC 27853	2700989384	Proteobacteria	Gammaproteobacteria	Pseudomonadales	Pseudomonadaceae	Pseudomonas	Associated Infection
	Pseudomonas aeruginosa ATCC 33348	2671180317	Proteobacteria	Gammaproteobacteria	Pseudomonadales	Pseudomonadaceae	Pseudomonas	NA
	Pseudomonas aeruginosa ATCC 33350	2660238666	Proteobacteria	Gammaproteobacteria	Pseudomonadales	Pseudomonadaceae	Pseudomonas	NA
	Pseudomonas aeruginosa ATCC 33351	2703719348	Proteobacteria	Gammaproteobacteria	Pseudomonadales	Pseudomonadaceae	Pseudomonas	NA
	Pseudomonas aeruginosa ATCC 33352	2660238714	Proteobacteria	Gammaproteobacteria	Pseudomonadales	Pseudomonadaceae	Pseudomonas	NA
	Pseudomonas aeruginosa ATCC 33353	2671180558	Proteobacteria	Gammaproteobacteria	Pseudomonadales	Pseudomonadaceae	Pseudomonas	NA
	Pseudomonas aeruginosa ATCC 33354	2657245489	Proteobacteria	Gammaproteobacteria	Pseudomonadales	Pseudomonadaceae	Pseudomonas	NA
	Pseudomonas aeruginosa ATCC 33356	2700989536	Proteobacteria	Gammaproteobacteria	Pseudomonadales	Pseudomonadaceae	Pseudomonas	NA
	Pseudomonas aeruginosa ATCC 33357	2663763493	Proteobacteria	Gammaproteobacteria	Pseudomonadales	Pseudomonadaceae	Pseudomonas	NA
	Pseudomonas aeruginosa ATCC 33358	2660238005	Proteobacteria	Gammaproteobacteria	Pseudomonadales	Pseudomonadaceae	Pseudomonas	NA
	Pseudomonas aeruginosa ATCC 33359	2667528072	Proteobacteria	Gammaproteobacteria	Pseudomonadales	Pseudomonadaceae	Pseudomonas	NA
	Pseudomonas aeruginosa ATCC 33360	2700989537	Proteobacteria	Gammaproteobacteria	Pseudomonadales	Pseudomonadaceae	Pseudomonas	NA
	Pseudomonas aeruginosa ATCC 33361	2700989538	Proteobacteria	Gammaproteobacteria	Pseudomonadales	Pseudomonadaceae	Pseudomonas	NA
	Pseudomonas aeruginosa ATCC 33363	2660238684	Proteobacteria	Gammaproteobacteria	Pseudomonadales	Pseudomonadaceae	Pseudomonas	NA
	Pseudomonas aeruginosa ATCC 33364	2700989539	Proteobacteria	Gammaproteobacteria	Pseudomonadales	Pseudomonadaceae	Pseudomonas	NA
	Pseudomonas aeruginosa ATCC 43390	2667527676	Proteobacteria	Gammaproteobacteria	Pseudomonadales	Pseudomonadaceae	Pseudomonas	NA
	Pseudomonas aeruginosa ATCC 43731	2700989540	Proteobacteria	Gammaproteobacteria	Pseudomonadales	Pseudomonadaceae	Pseudomonas	NA
	Pseudomonas aeruginosa ATCC 43732	2671180955	Proteobacteria	Gammaproteobacteria	Pseudomonadales	Pseudomonadaceae	Pseudomonas	NA
	Pseudomonas aeruginosa ATCC 700888	2534681679	Proteobacteria	Gammaproteobacteria	Pseudomonadales	Pseudomonadaceae	Pseudomonas	Biofilm isolate from an industrial water system.
	Pseudomonas aeruginosa ATCC 9027	2645727823	Proteobacteria	Gammaproteobacteria	Pseudomonadales	Pseudomonadaceae	Pseudomonas	NA
	Pseudomonas aeruginosa ATCC 9027	2675903282	Proteobacteria	Gammaproteobacteria	Pseudomonadales	Pseudomonadaceae	Pseudomonas	NA
	Pseudomonas aeruginosa AU10014	2740892053	Proteobacteria	Gammaproteobacteria	Pseudomonadales	Pseudomonadaceae	Pseudomonas	Sputum
	Pseudomonas aeruginosa AU10015	2740892054	Proteobacteria	Gammaproteobacteria	Pseudomonadales	Pseudomonadaceae	Pseudomonas	Sputum
	Pseudomonas aeruginosa AU10241	2740892059	Proteobacteria	Gammaproteobacteria	Pseudomonadales	Pseudomonadaceae	Pseudomonas	Sputum
	Pseudomonas aeruginosa AU10272	2740892074	Proteobacteria	Gammaproteobacteria	Pseudomonadales	Pseudomonadaceae	Pseudomonas	Sputum
	Pseudomonas aeruginosa AU10409	2740892075	Proteobacteria	Gammaproteobacteria	Pseudomonadales	Pseudomonadaceae	Pseudomonas	Sputum
	Pseudomonas aeruginosa AU10410	2684622809	Proteobacteria	Gammaproteobacteria	Pseudomonadales	Pseudomonadaceae	Pseudomonas	Sputum
	Pseudomonas aeruginosa AU10502	2740892082	Proteobacteria	Gammaproteobacteria	Pseudomonadales	Pseudomonadaceae	Pseudomonas	Sputum
	Pseudomonas aeruginosa AU10583	2740892070	Proteobacteria	Gammaproteobacteria	Pseudomonadales	Pseudomonadaceae	Pseudomonas	Sputum
	Pseudomonas aeruginosa AU10658	2740892092	Proteobacteria	Gammaproteobacteria	Pseudomonadales	Pseudomonadaceae	Pseudomonas	Sputum
	Pseudomonas aeruginosa AU10713	2740892095	Proteobacteria	Gammaproteobacteria	Pseudomonadales	Pseudomonadaceae	Pseudomonas	Sputum
	Pseudomonas aeruginosa AU10714	2740892055	Proteobacteria	Gammaproteobacteria	Pseudomonadales	Pseudomonadaceae	Pseudomonas	Sputum
	Pseudomonas aeruginosa AU10756	2740892099	Proteobacteria	Gammaproteobacteria	Pseudomonadales	Pseudomonadaceae	Pseudomonas	Sputum
	Pseudomonas aeruginosa AU10836	2740892076	Proteobacteria	Gammaproteobacteria	Pseudomonadales	Pseudomonadaceae	Pseudomonas	Sputum
	Pseudomonas aeruginosa AU11866	2740892056	Proteobacteria	Gammaproteobacteria	Pseudomonadales	Pseudomonadaceae	Pseudomonas	Sputum
	Pseudomonas aeruginosa AU11990	2740892083	Proteobacteria	Gammaproteobacteria	Pseudomonadales	Pseudomonadaceae	Pseudomonas	Sputum
	Pseudomonas aeruginosa AU11991	2740892084	Proteobacteria	Gammaproteobacteria	Pseudomonadales	Pseudomonadaceae	Pseudomonas	Sputum
	Pseudomonas aeruginosa AU1215	2740892008	Proteobacteria	Gammaproteobacteria	Pseudomonadales	Pseudomonadaceae	Pseudomonas	Sputum
	Pseudomonas aeruginosa AU12175	2684622810	Proteobacteria	Gammaproteobacteria	Pseudomonadales	Pseudomonadaceae	Pseudomonas	Sputum
	Pseudomonas aeruginosa AU12424	2740892085	Proteobacteria	Gammaproteobacteria	Pseudomonadales	Pseudomonadaceae	Pseudomonas	Sputum
	Pseudomonas aeruginosa AU12528	2740892079	Proteobacteria	Gammaproteobacteria	Pseudomonadales	Pseudomonadaceae	Pseudomonas	Sputum
	Pseudomonas aeruginosa AU13210	2740892089	Proteobacteria	Gammaproteobacteria	Pseudomonadales	Pseudomonadaceae	Pseudomonas	Sputum
	Pseudomonas aeruginosa AU13212	2740892063	Proteobacteria	Gammaproteobacteria	Pseudomonadales	Pseudomonadaceae	Pseudomonas	Sputum
	Pseudomonas aeruginosa AU13213	2740892065	Proteobacteria	Gammaproteobacteria	Pseudomonadales	Pseudomonadaceae	Pseudomonas	Sputum
	Pseudomonas aeruginosa AU13626	2740892009	Proteobacteria	Gammaproteobacteria	Pseudomonadales	Pseudomonadaceae	Pseudomonas	Sputum
	Pseudomonas aeruginosa AU14820	2747842400	Proteobacteria	Gammaproteobacteria	Pseudomonadales	Pseudomonadaceae	Pseudomonas	Sputum
	Pseudomonas aeruginosa AU15431	2740892068	Proteobacteria	Gammaproteobacteria	Pseudomonadales	Pseudomonadaceae	Pseudomonas	Sputum
	Pseudomonas aeruginosa AU16821	2740892077	Proteobacteria	Gammaproteobacteria	Pseudomonadales	Pseudomonadaceae	Pseudomonas	Sputum
	Pseudomonas aeruginosa AU16960	2740892066	Proteobacteria	Gammaproteobacteria	Pseudomonadales	Pseudomonadaceae	Pseudomonas	Sputum
	Pseudomonas aeruginosa AU17091	2740892093	Proteobacteria	Gammaproteobacteria	Pseudomonadales	Pseudomonadaceae	Pseudomonas	Sputum
	Pseudomonas aeruginosa AU17550	2740892096	Proteobacteria	Gammaproteobacteria	Pseudomonadales	Pseudomonadaceae	Pseudomonas	Sputum
	Pseudomonas aeruginosa AU17907	2740892080	Proteobacteria	Gammaproteobacteria	Pseudomonadales	Pseudomonadaceae	Pseudomonas	Sputum
	Pseudomonas aeruginosa AU17965	2740892101	Proteobacteria	Gammaproteobacteria	Pseudomonadales	Pseudomonadaceae	Pseudomonas	Sputum
	Pseudomonas aeruginosa AU18068	2740892071	Proteobacteria	Gammaproteobacteria	Pseudomonadales	Pseudomonadaceae	Pseudomonas	Sputum
	Pseudomonas aeruginosa AU18132	2740892097	Proteobacteria	Gammaproteobacteria	Pseudomonadales	Pseudomonadaceae	Pseudomonas	Sputum
	Pseudomonas aeruginosa AU18274	2740892086	Proteobacteria	Gammaproteobacteria	Pseudomonadales	Pseudomonadaceae	Pseudomonas	Sputum
	Pseudomonas aeruginosa AU19319	2684622811	Proteobacteria	Gammaproteobacteria	Pseudomonadales	Pseudomonadaceae	Pseudomonas	Sputum
	Pseudomonas aeruginosa AU19803	2740892090	Proteobacteria	Gammaproteobacteria	Pseudomonadales	Pseudomonadaceae	Pseudomonas	Sputum
	Pseudomonas aeruginosa AU19804	2740892091	Proteobacteria	Gammaproteobacteria	Pseudomonadales	Pseudomonadaceae	Pseudomonas	Sputum
	Pseudomonas aeruginosa AU20671	2740892100	Proteobacteria	Gammaproteobacteria	Pseudomonadales	Pseudomonadaceae	Pseudomonas	Sputum
	Pseudomonas aeruginosa AU20916	2740892061	Proteobacteria	Gammaproteobacteria	Pseudomonadales	Pseudomonadaceae	Pseudomonas	Sputum
	Pseudomonas aeruginosa AU21076	2740892094	Proteobacteria	Gammaproteobacteria	Pseudomonadales	Pseudomonadaceae	Pseudomonas	Sputum
	Pseudomonas aeruginosa AU22632	2740892010	Proteobacteria	Gammaproteobacteria	Pseudomonadales	Pseudomonadaceae	Pseudomonas	Sputum
	Pseudomonas aeruginosa AU2342	2740892057	Proteobacteria	Gammaproteobacteria	Pseudomonadales	Pseudomonadaceae	Pseudomonas	Sputum
	Pseudomonas aeruginosa AU23529	2747842401	Proteobacteria	Gammaproteobacteria	Pseudomonadales	Pseudomonadaceae	Pseudomonas	Sputum
	Pseudomonas aeruginosa AU24156	2740892072	Proteobacteria	Gammaproteobacteria	Pseudomonadales	Pseudomonadaceae	Pseudomonas	Sputum
	Pseudomonas aeruginosa AU24526	2740892098	Proteobacteria	Gammaproteobacteria	Pseudomonadales	Pseudomonadaceae	Pseudomonas	Sputum
	Pseudomonas aeruginosa AU24787	2684622812	Proteobacteria	Gammaproteobacteria	Pseudomonadales	Pseudomonadaceae	Pseudomonas	Sputum
	Pseudomonas aeruginosa AU24807	2684622813	Proteobacteria	Gammaproteobacteria	Pseudomonadales	Pseudomonadaceae	Pseudomonas	Sputum
	Pseudomonas aeruginosa AU25116	2740892087	Proteobacteria	Gammaproteobacteria	Pseudomonadales	Pseudomonadaceae	Pseudomonas	Sputum
	Pseudomonas aeruginosa AU25210	2684622814	Proteobacteria	Gammaproteobacteria	Pseudomonadales	Pseudomonadaceae	Pseudomonas	Sputum
	Pseudomonas aeruginosa AU5471	2740892058	Proteobacteria	Gammaproteobacteria	Pseudomonadales	Pseudomonadaceae	Pseudomonas	Sputum
	Pseudomonas aeruginosa AU6462	2740892064	Proteobacteria	Gammaproteobacteria	Pseudomonadales	Pseudomonadaceae	Pseudomonas	Sputum
	Pseudomonas aeruginosa AU6854	2740892060	Proteobacteria	Gammaproteobacteria	Pseudomonadales	Pseudomonadaceae	Pseudomonas	Sputum
	Pseudomonas aeruginosa AU6923	2740892062	Proteobacteria	Gammaproteobacteria	Pseudomonadales	Pseudomonadaceae	Pseudomonas	Sputum
	Pseudomonas aeruginosa AU7032	2740892067	Proteobacteria	Gammaproteobacteria	Pseudomonadales	Pseudomonadaceae	Pseudomonas	Sputum
	Pseudomonas aeruginosa AU7033	2740892069	Proteobacteria	Gammaproteobacteria	Pseudomonadales	Pseudomonadaceae	Pseudomonas	Sputum
	Pseudomonas aeruginosa AU7198	2740892073	Proteobacteria	Gammaproteobacteria	Pseudomonadales	Pseudomonadaceae	Pseudomonas	Sputum
	Pseudomonas aeruginosa AU7511	2684622815	Proteobacteria	Gammaproteobacteria	Pseudomonadales	Pseudomonadaceae	Pseudomonas	Sputum
	Pseudomonas aeruginosa AU8251	2740892078	Proteobacteria	Gammaproteobacteria	Pseudomonadales	Pseudomonadaceae	Pseudomonas	Sputum
	Pseudomonas aeruginosa AU9017	2740892081	Proteobacteria	Gammaproteobacteria	Pseudomonadales	Pseudomonadaceae	Pseudomonas	Sputum
	Pseudomonas aeruginosa AU9381	2740892052	Proteobacteria	Gammaproteobacteria	Pseudomonadales	Pseudomonadaceae	Pseudomonas	Sputum
	Pseudomonas aeruginosa AU9739	2684622816	Proteobacteria	Gammaproteobacteria	Pseudomonadales	Pseudomonadaceae	Pseudomonas	Sputum
	Pseudomonas aeruginosa AU9899	2740892088	Proteobacteria	Gammaproteobacteria	Pseudomonadales	Pseudomonadaceae	Pseudomonas	Sputum
	Pseudomonas aeruginosa B10W	2721755595	Proteobacteria	Gammaproteobacteria	Pseudomonadales	Pseudomonadaceae	Pseudomonas	wastewater
	Pseudomonas aeruginosa B136-33	2540341118	Proteobacteria	Gammaproteobacteria	Pseudomonadales	Pseudomonadaceae	Pseudomonas	infant with community-acquired diarrhea
	Pseudomonas aeruginosa B3-1811	2619619219	Proteobacteria	Gammaproteobacteria	Pseudomonadales	Pseudomonadaceae	Pseudomonas	NA
	Pseudomonas aeruginosa B3-208	2619619220	Proteobacteria	Gammaproteobacteria	Pseudomonadales	Pseudomonadaceae	Pseudomonas	NA
	Pseudomonas aeruginosa B3-20M	2619619221	Proteobacteria	Gammaproteobacteria	Pseudomonadales	Pseudomonadaceae	Pseudomonas	NA
	Pseudomonas aeruginosa B3-CFI	2619619222	Proteobacteria	Gammaproteobacteria	Pseudomonadales	Pseudomonadaceae	Pseudomonas	NA
	Pseudomonas aeruginosa BAMCPA07-48	2687453536	Proteobacteria	Gammaproteobacteria	Pseudomonadales	Pseudomonadaceae	Pseudomonas	combat injury wound
	Pseudomonas aeruginosa BK1	2571042676	Proteobacteria	Gammaproteobacteria	Pseudomonadales	Pseudomonadaceae	Pseudomonas	NA
	Pseudomonas aeruginosa BL02	2579779063	Proteobacteria	Gammaproteobacteria	Pseudomonadales	Pseudomonadaceae	Pseudomonas	NA
	Pseudomonas aeruginosa BL03	2571042519	Proteobacteria	Gammaproteobacteria	Pseudomonadales	Pseudomonadaceae	Pseudomonas	NA
	Pseudomonas aeruginosa BL04	2579778731	Proteobacteria	Gammaproteobacteria	Pseudomonadales	Pseudomonadaceae	Pseudomonas	NA
	Pseudomonas aeruginosa BL05	2579778827	Proteobacteria	Gammaproteobacteria	Pseudomonadales	Pseudomonadaceae	Pseudomonas	NA
	Pseudomonas aeruginosa BL06	2571042807	Proteobacteria	Gammaproteobacteria	Pseudomonadales	Pseudomonadaceae	Pseudomonas	NA
	Pseudomonas aeruginosa BL07	2568526692	Proteobacteria	Gammaproteobacteria	Pseudomonadales	Pseudomonadaceae	Pseudomonas	NA
	Pseudomonas aeruginosa BL08	2579778586	Proteobacteria	Gammaproteobacteria	Pseudomonadales	Pseudomonadaceae	Pseudomonas	NA
	Pseudomonas aeruginosa BL09	2571042769	Proteobacteria	Gammaproteobacteria	Pseudomonadales	Pseudomonadaceae	Pseudomonas	NA
	Pseudomonas aeruginosa BL10	2571042171	Proteobacteria	Gammaproteobacteria	Pseudomonadales	Pseudomonadaceae	Pseudomonas	NA
	Pseudomonas aeruginosa BL11	2568526595	Proteobacteria	Gammaproteobacteria	Pseudomonadales	Pseudomonadaceae	Pseudomonas	NA
	Pseudomonas aeruginosa BL12	2571042854	Proteobacteria	Gammaproteobacteria	Pseudomonadales	Pseudomonadaceae	Pseudomonas	NA
	Pseudomonas aeruginosa BL13	2571042077	Proteobacteria	Gammaproteobacteria	Pseudomonadales	Pseudomonadaceae	Pseudomonas	NA
	Pseudomonas aeruginosa BL14	2579778927	Proteobacteria	Gammaproteobacteria	Pseudomonadales	Pseudomonadaceae	Pseudomonas	NA
	Pseudomonas aeruginosa BL15	2571042514	Proteobacteria	Gammaproteobacteria	Pseudomonadales	Pseudomonadaceae	Pseudomonas	NA
	Pseudomonas aeruginosa BL16	2574180328	Proteobacteria	Gammaproteobacteria	Pseudomonadales	Pseudomonadaceae	Pseudomonas	NA
	Pseudomonas aeruginosa BL17	2579778655	Proteobacteria	Gammaproteobacteria	Pseudomonadales	Pseudomonadaceae	Pseudomonas	NA
	Pseudomonas aeruginosa BL18	2571042699	Proteobacteria	Gammaproteobacteria	Pseudomonadales	Pseudomonadaceae	Pseudomonas	NA
	Pseudomonas aeruginosa BL19	2579778987	Proteobacteria	Gammaproteobacteria	Pseudomonadales	Pseudomonadaceae	Pseudomonas	NA
	Pseudomonas aeruginosa BL20	2568526079	Proteobacteria	Gammaproteobacteria	Pseudomonadales	Pseudomonadaceae	Pseudomonas	NA
	Pseudomonas aeruginosa BL21	2554235471	Proteobacteria	Gammaproteobacteria	Pseudomonadales	Pseudomonadaceae	Pseudomonas	Corneal Scraping
	Pseudomonas aeruginosa BL22	2574180135	Proteobacteria	Gammaproteobacteria	Pseudomonadales	Pseudomonadaceae	Pseudomonas	NA
	Pseudomonas aeruginosa BL23	2579778868	Proteobacteria	Gammaproteobacteria	Pseudomonadales	Pseudomonadaceae	Pseudomonas	NA
	Pseudomonas aeruginosa BL24	2582580883	Proteobacteria	Gammaproteobacteria	Pseudomonadales	Pseudomonadaceae	Pseudomonas	NA
	Pseudomonas aeruginosa BL25	2571042179	Proteobacteria	Gammaproteobacteria	Pseudomonadales	Pseudomonadaceae	Pseudomonas	NA
	Pseudomonas aeruginosa BTP031	2700989385	Proteobacteria	Gammaproteobacteria	Pseudomonadales	Pseudomonadaceae	Pseudomonas	Associated Infection
	Pseudomonas aeruginosa BTP032	2700989386	Proteobacteria	Gammaproteobacteria	Pseudomonadales	Pseudomonadaceae	Pseudomonas	Associated Infection
	Pseudomonas aeruginosa BTP033	2663763191	Proteobacteria	Gammaproteobacteria	Pseudomonadales	Pseudomonadaceae	Pseudomonas	Associated Infection
	Pseudomonas aeruginosa BTP034	2690316016	Proteobacteria	Gammaproteobacteria	Pseudomonadales	Pseudomonadaceae	Pseudomonas	Associated Infection
	Pseudomonas aeruginosa BTP036	2695420356	Proteobacteria	Gammaproteobacteria	Pseudomonadales	Pseudomonadaceae	Pseudomonas	Associated Infection
	Pseudomonas aeruginosa BTP037	2700989388	Proteobacteria	Gammaproteobacteria	Pseudomonadales	Pseudomonadaceae	Pseudomonas	Associated Infection
	Pseudomonas aeruginosa BTP038	2660238266	Proteobacteria	Gammaproteobacteria	Pseudomonadales	Pseudomonadaceae	Pseudomonas	Associated Infection
	Pseudomonas aeruginosa BWH029	2576861056	Proteobacteria	Gammaproteobacteria	Pseudomonadales	Pseudomonadaceae	Pseudomonas	NA
	Pseudomonas aeruginosa BWH030	2579779017	Proteobacteria	Gammaproteobacteria	Pseudomonadales	Pseudomonadaceae	Pseudomonas	NA
	Pseudomonas aeruginosa BWH031	2574180126	Proteobacteria	Gammaproteobacteria	Pseudomonadales	Pseudomonadaceae	Pseudomonas	NA
	Pseudomonas aeruginosa BWH032	2582580982	Proteobacteria	Gammaproteobacteria	Pseudomonadales	Pseudomonadaceae	Pseudomonas	NA
	Pseudomonas aeruginosa BWH033	2582580977	Proteobacteria	Gammaproteobacteria	Pseudomonadales	Pseudomonadaceae	Pseudomonas	NA
	Pseudomonas aeruginosa BWH035	2579779074	Proteobacteria	Gammaproteobacteria	Pseudomonadales	Pseudomonadaceae	Pseudomonas	NA
	Pseudomonas aeruginosa BWH036	2582580978	Proteobacteria	Gammaproteobacteria	Pseudomonadales	Pseudomonadaceae	Pseudomonas	NA
	Pseudomonas aeruginosa BWH049	2582580927	Proteobacteria	Gammaproteobacteria	Pseudomonadales	Pseudomonadaceae	Pseudomonas	NA
	Pseudomonas aeruginosa BWH050	2579778687	Proteobacteria	Gammaproteobacteria	Pseudomonadales	Pseudomonadaceae	Pseudomonas	NA
	Pseudomonas aeruginosa BWH051	2579778733	Proteobacteria	Gammaproteobacteria	Pseudomonadales	Pseudomonadaceae	Pseudomonas	NA
	Pseudomonas aeruginosa BWH052	2579779110	Proteobacteria	Gammaproteobacteria	Pseudomonadales	Pseudomonadaceae	Pseudomonas	NA
	Pseudomonas aeruginosa BWH053	2579779066	Proteobacteria	Gammaproteobacteria	Pseudomonadales	Pseudomonadaceae	Pseudomonas	NA
	Pseudomonas aeruginosa BWH054	2574180297	Proteobacteria	Gammaproteobacteria	Pseudomonadales	Pseudomonadaceae	Pseudomonas	NA
	Pseudomonas aeruginosa BWH055	2574179807	Proteobacteria	Gammaproteobacteria	Pseudomonadales	Pseudomonadaceae	Pseudomonas	NA
	Pseudomonas aeruginosa BWH056	2582580928	Proteobacteria	Gammaproteobacteria	Pseudomonadales	Pseudomonadaceae	Pseudomonas	NA
	Pseudomonas aeruginosa BWH057	2582580921	Proteobacteria	Gammaproteobacteria	Pseudomonadales	Pseudomonadaceae	Pseudomonas	NA
	Pseudomonas aeruginosa BWH058	2582580923	Proteobacteria	Gammaproteobacteria	Pseudomonadales	Pseudomonadaceae	Pseudomonas	NA
	Pseudomonas aeruginosa BWH059	2582580913	Proteobacteria	Gammaproteobacteria	Pseudomonadales	Pseudomonadaceae	Pseudomonas	NA
	Pseudomonas aeruginosa BWH060	2574180134	Proteobacteria	Gammaproteobacteria	Pseudomonadales	Pseudomonadaceae	Pseudomonas	NA
	Pseudomonas aeruginosa BWHPSA001	2568526317	Proteobacteria	Gammaproteobacteria	Pseudomonadales	Pseudomonadaceae	Pseudomonas	NA
	Pseudomonas aeruginosa BWHPSA002	2579779106	Proteobacteria	Gammaproteobacteria	Pseudomonadales	Pseudomonadaceae	Pseudomonas	NA
	Pseudomonas aeruginosa BWHPSA003	2579778843	Proteobacteria	Gammaproteobacteria	Pseudomonadales	Pseudomonadaceae	Pseudomonas	NA
	Pseudomonas aeruginosa BWHPSA004	2571042318	Proteobacteria	Gammaproteobacteria	Pseudomonadales	Pseudomonadaceae	Pseudomonas	NA
	Pseudomonas aeruginosa BWHPSA005	2579778823	Proteobacteria	Gammaproteobacteria	Pseudomonadales	Pseudomonadaceae	Pseudomonas	NA
	Pseudomonas aeruginosa BWHPSA006	2571042881	Proteobacteria	Gammaproteobacteria	Pseudomonadales	Pseudomonadaceae	Pseudomonas	NA
	Pseudomonas aeruginosa BWHPSA007	2571042646	Proteobacteria	Gammaproteobacteria	Pseudomonadales	Pseudomonadaceae	Pseudomonas	NA
	Pseudomonas aeruginosa BWHPSA008	2579778620	Proteobacteria	Gammaproteobacteria	Pseudomonadales	Pseudomonadaceae	Pseudomonas	NA
	Pseudomonas aeruginosa BWHPSA009	2579778948	Proteobacteria	Gammaproteobacteria	Pseudomonadales	Pseudomonadaceae	Pseudomonas	NA
	Pseudomonas aeruginosa BWHPSA010	2574180211	Proteobacteria	Gammaproteobacteria	Pseudomonadales	Pseudomonadaceae	Pseudomonas	NA
	Pseudomonas aeruginosa BWHPSA011	2579778504	Proteobacteria	Gammaproteobacteria	Pseudomonadales	Pseudomonadaceae	Pseudomonas	NA
	Pseudomonas aeruginosa BWHPSA012	2571042242	Proteobacteria	Gammaproteobacteria	Pseudomonadales	Pseudomonadaceae	Pseudomonas	NA
	Pseudomonas aeruginosa BWHPSA013	2571042302	Proteobacteria	Gammaproteobacteria	Pseudomonadales	Pseudomonadaceae	Pseudomonas	NA
	Pseudomonas aeruginosa BWHPSA014	2579778950	Proteobacteria	Gammaproteobacteria	Pseudomonadales	Pseudomonadaceae	Pseudomonas	NA
	Pseudomonas aeruginosa BWHPSA015	2574180006	Proteobacteria	Gammaproteobacteria	Pseudomonadales	Pseudomonadaceae	Pseudomonas	NA
	Pseudomonas aeruginosa BWHPSA016	2579778688	Proteobacteria	Gammaproteobacteria	Pseudomonadales	Pseudomonadaceae	Pseudomonas	NA
	Pseudomonas aeruginosa BWHPSA017	2568526219	Proteobacteria	Gammaproteobacteria	Pseudomonadales	Pseudomonadaceae	Pseudomonas	NA
	Pseudomonas aeruginosa BWHPSA018	2579778953	Proteobacteria	Gammaproteobacteria	Pseudomonadales	Pseudomonadaceae	Pseudomonas	NA
	Pseudomonas aeruginosa BWHPSA019	2579778756	Proteobacteria	Gammaproteobacteria	Pseudomonadales	Pseudomonadaceae	Pseudomonas	NA
	Pseudomonas aeruginosa BWHPSA020	2579779087	Proteobacteria	Gammaproteobacteria	Pseudomonadales	Pseudomonadaceae	Pseudomonas	NA
	Pseudomonas aeruginosa BWHPSA021	2571042396	Proteobacteria	Gammaproteobacteria	Pseudomonadales	Pseudomonadaceae	Pseudomonas	NA
	Pseudomonas aeruginosa BWHPSA022	2579778912	Proteobacteria	Gammaproteobacteria	Pseudomonadales	Pseudomonadaceae	Pseudomonas	NA
	Pseudomonas aeruginosa BWHPSA023	2568526708	Proteobacteria	Gammaproteobacteria	Pseudomonadales	Pseudomonadaceae	Pseudomonas	NA
	Pseudomonas aeruginosa BWHPSA024	2574180050	Proteobacteria	Gammaproteobacteria	Pseudomonadales	Pseudomonadaceae	Pseudomonas	NA
	Pseudomonas aeruginosa BWHPSA025	2579778739	Proteobacteria	Gammaproteobacteria	Pseudomonadales	Pseudomonadaceae	Pseudomonas	NA
	Pseudomonas aeruginosa BWHPSA026	2579778617	Proteobacteria	Gammaproteobacteria	Pseudomonadales	Pseudomonadaceae	Pseudomonas	NA
	Pseudomonas aeruginosa BWHPSA027	2582580894	Proteobacteria	Gammaproteobacteria	Pseudomonadales	Pseudomonadaceae	Pseudomonas	NA
	Pseudomonas aeruginosa BWHPSA028	2571042674	Proteobacteria	Gammaproteobacteria	Pseudomonadales	Pseudomonadaceae	Pseudomonas	NA
	Pseudomonas aeruginosa BWHPSA037	2579778887	Proteobacteria	Gammaproteobacteria	Pseudomonadales	Pseudomonadaceae	Pseudomonas	NA
	Pseudomonas aeruginosa BWHPSA039	2571042564	Proteobacteria	Gammaproteobacteria	Pseudomonadales	Pseudomonadaceae	Pseudomonas	NA
	Pseudomonas aeruginosa BWHPSA041	2571042902	Proteobacteria	Gammaproteobacteria	Pseudomonadales	Pseudomonadaceae	Pseudomonas	NA
	Pseudomonas aeruginosa BWHPSA042	2579778632	Proteobacteria	Gammaproteobacteria	Pseudomonadales	Pseudomonadaceae	Pseudomonas	NA
	Pseudomonas aeruginosa BWHPSA043	2579778855	Proteobacteria	Gammaproteobacteria	Pseudomonadales	Pseudomonadaceae	Pseudomonas	NA
	Pseudomonas aeruginosa BWHPSA044	2579778822	Proteobacteria	Gammaproteobacteria	Pseudomonadales	Pseudomonadaceae	Pseudomonas	NA
	Pseudomonas aeruginosa BWHPSA045	2579778838	Proteobacteria	Gammaproteobacteria	Pseudomonadales	Pseudomonadaceae	Pseudomonas	NA
	Pseudomonas aeruginosa BWHPSA046	2571042644	Proteobacteria	Gammaproteobacteria	Pseudomonadales	Pseudomonadaceae	Pseudomonas	NA
	Pseudomonas aeruginosa BWHPSA047	2568526577	Proteobacteria	Gammaproteobacteria	Pseudomonadales	Pseudomonadaceae	Pseudomonas	NA
	Pseudomonas aeruginosa BWHPSA048	2576861329	Proteobacteria	Gammaproteobacteria	Pseudomonadales	Pseudomonadaceae	Pseudomonas	NA
	Pseudomonas aeruginosa C 1334	2663763518	Proteobacteria	Gammaproteobacteria	Pseudomonadales	Pseudomonadaceae	Pseudomonas	NA
	Pseudomonas aeruginosa C 1433	2700989438	Proteobacteria	Gammaproteobacteria	Pseudomonadales	Pseudomonadaceae	Pseudomonas	NA
	Pseudomonas aeruginosa C 763	2700989433	Proteobacteria	Gammaproteobacteria	Pseudomonadales	Pseudomonadaceae	Pseudomonas	NA
	Pseudomonas aeruginosa C0324C	2667527606	Proteobacteria	Gammaproteobacteria	Pseudomonadales	Pseudomonadaceae	Pseudomonas	cystic fibrosis patient
	Pseudomonas aeruginosa C1913C	2671181014	Proteobacteria	Gammaproteobacteria	Pseudomonadales	Pseudomonadaceae	Pseudomonas	cystic fibrosis patient
	Pseudomonas aeruginosa C20	2582580900	Proteobacteria	Gammaproteobacteria	Pseudomonadales	Pseudomonadaceae	Pseudomonas	NA
	Pseudomonas aeruginosa C2159M	2675903567	Proteobacteria	Gammaproteobacteria	Pseudomonadales	Pseudomonadaceae	Pseudomonas	cystic fibrosis patient
	Pseudomonas aeruginosa C23	2568526560	Proteobacteria	Gammaproteobacteria	Pseudomonadales	Pseudomonadaceae	Pseudomonas	NA
	Pseudomonas aeruginosa C2773C	2671181129	Proteobacteria	Gammaproteobacteria	Pseudomonadales	Pseudomonadaceae	Pseudomonas	individual with cystic fibrosis
	Pseudomonas aeruginosa C3719	638341159	Proteobacteria	Gammaproteobacteria	Pseudomonadales	Pseudomonadaceae	Pseudomonas	Epidemic strain from Manchester
	Pseudomonas aeruginosa C40	2568526153	Proteobacteria	Gammaproteobacteria	Pseudomonadales	Pseudomonadaceae	Pseudomonas	NA
	Pseudomonas aeruginosa C41	2571042843	Proteobacteria	Gammaproteobacteria	Pseudomonadales	Pseudomonadaceae	Pseudomonas	NA
	Pseudomonas aeruginosa C48	2579778696	Proteobacteria	Gammaproteobacteria	Pseudomonadales	Pseudomonadaceae	Pseudomonas	NA
	Pseudomonas aeruginosa C51	2582580893	Proteobacteria	Gammaproteobacteria	Pseudomonadales	Pseudomonadaceae	Pseudomonas	NA
	Pseudomonas aeruginosa C52	2571042176	Proteobacteria	Gammaproteobacteria	Pseudomonadales	Pseudomonadaceae	Pseudomonas	NA
	Pseudomonas aeruginosa c7447m	2597489954	Proteobacteria	Gammaproteobacteria	Pseudomonadales	Pseudomonadaceae	Pseudomonas	NA
	Pseudomonas aeruginosa Carb01 63	2671180440	Proteobacteria	Gammaproteobacteria	Pseudomonadales	Pseudomonadaceae	Pseudomonas	NA
	Pseudomonas aeruginosa CF_PA39	2571042301	Proteobacteria	Gammaproteobacteria	Pseudomonadales	Pseudomonadaceae	Pseudomonas	NA
	Pseudomonas aeruginosa CF127	2579779057	Proteobacteria	Gammaproteobacteria	Pseudomonadales	Pseudomonadaceae	Pseudomonas	NA
	Pseudomonas aeruginosa CF18	2579778907	Proteobacteria	Gammaproteobacteria	Pseudomonadales	Pseudomonadaceae	Pseudomonas	NA
	Pseudomonas aeruginosa CF27	2579778580	Proteobacteria	Gammaproteobacteria	Pseudomonadales	Pseudomonadaceae	Pseudomonas	NA
	Pseudomonas aeruginosa CF5	2571042745	Proteobacteria	Gammaproteobacteria	Pseudomonadales	Pseudomonadaceae	Pseudomonas	NA
	Pseudomonas aeruginosa CF614	2574180090	Proteobacteria	Gammaproteobacteria	Pseudomonadales	Pseudomonadaceae	Pseudomonas	NA
	Pseudomonas aeruginosa CF77	2568526712	Proteobacteria	Gammaproteobacteria	Pseudomonadales	Pseudomonadaceae	Pseudomonas	NA
	Pseudomonas aeruginosa CI27	2529292742	Proteobacteria	Gammaproteobacteria	Pseudomonadales	Pseudomonadaceae	Pseudomonas	Isolate from a cystic fibrosis chronic infection.
	Pseudomonas aeruginosa CIG1	2529292743	Proteobacteria	Gammaproteobacteria	Pseudomonadales	Pseudomonadaceae	Pseudomonas	Isolate from a cystic fibrosis chronic infection.
	Pseudomonas aeruginosa CMC_VB_PA_B22862	2724679180	Proteobacteria	Gammaproteobacteria	Pseudomonadales	Pseudomonadaceae	Pseudomonas	Blood
	Pseudomonas aeruginosa Cu1510	2687453465	Proteobacteria	Gammaproteobacteria	Pseudomonadales	Pseudomonadaceae	Pseudomonas	NA
	Pseudomonas aeruginosa DHS01	2576861003	Proteobacteria	Gammaproteobacteria	Pseudomonadales	Pseudomonadaceae	Pseudomonas	NA
	Pseudomonas aeruginosa DHS29	2579778970	Proteobacteria	Gammaproteobacteria	Pseudomonadales	Pseudomonadaceae	Pseudomonas	NA
	Pseudomonas aeruginosa DK2	2519103093	Proteobacteria	Gammaproteobacteria	Pseudomonadales	Pseudomonadaceae	Pseudomonas	cystic fibrosis patient
	Pseudomonas aeruginosa DoWo1	2501799902	Proteobacteria	Gammaproteobacteria	Pseudomonadales	Pseudomonadaceae	Pseudomonas	NA
	Pseudomonas aeruginosa DQ8	2545824566	Proteobacteria	Gammaproteobacteria	Pseudomonadales	Pseudomonadaceae	Pseudomonas	NA
	Pseudomonas aeruginosa DSM 50071	2667527847	Proteobacteria	Gammaproteobacteria	Pseudomonadales	Pseudomonadaceae	Pseudomonas	NA
	Pseudomonas aeruginosa DSM 50071	2568526011	Proteobacteria	Gammaproteobacteria	Pseudomonadales	Pseudomonadaceae	Pseudomonas	NA
	Pseudomonas aeruginosa DSM 50071	2636415941	Proteobacteria	Gammaproteobacteria	Pseudomonadales	Pseudomonadaceae	Pseudomonas	NA
	Pseudomonas aeruginosa E2	2513237054	Proteobacteria	Gammaproteobacteria	Pseudomonadales	Pseudomonadaceae	Pseudomonas	Isolate from a tomato plant
	Pseudomonas aeruginosa E2	2574179988	Proteobacteria	Gammaproteobacteria	Pseudomonadales	Pseudomonadaceae	Pseudomonas	Isolate from a tomato plant
	Pseudomonas aeruginosa E2	2534681678	Proteobacteria	Gammaproteobacteria	Pseudomonadales	Pseudomonadaceae	Pseudomonas	Isolate from a tomato plant
	Pseudomonas aeruginosa E2UoS E 2	2700989435	Proteobacteria	Gammaproteobacteria	Pseudomonadales	Pseudomonadaceae	Pseudomonas	NA
	Pseudomonas aeruginosa EML528	2645727558	Proteobacteria	Gammaproteobacteria	Pseudomonadales	Pseudomonadaceae	Pseudomonas	NA
	Pseudomonas aeruginosa EML545	2645728003	Proteobacteria	Gammaproteobacteria	Pseudomonadales	Pseudomonadaceae	Pseudomonas	NA
	Pseudomonas aeruginosa EML548	2648501267	Proteobacteria	Gammaproteobacteria	Pseudomonadales	Pseudomonadaceae	Pseudomonas	NA
	Pseudomonas aeruginosa F22031	2684623234	Proteobacteria	Gammaproteobacteria	Pseudomonadales	Pseudomonadaceae	Pseudomonas	NA
	Pseudomonas aeruginosa F23197	2684623148	Proteobacteria	Gammaproteobacteria	Pseudomonadales	Pseudomonadaceae	Pseudomonas	NA
	Pseudomonas aeruginosa F30658	2687453227	Proteobacteria	Gammaproteobacteria	Pseudomonadales	Pseudomonadaceae	Pseudomonas	NA
	Pseudomonas aeruginosa F63912	2687453547	Proteobacteria	Gammaproteobacteria	Pseudomonadales	Pseudomonadaceae	Pseudomonas	NA
	Pseudomonas aeruginosa F9670	2687453514	Proteobacteria	Gammaproteobacteria	Pseudomonadales	Pseudomonadaceae	Pseudomonas	NA
	Pseudomonas aeruginosa F9676	2645727675	Proteobacteria	Gammaproteobacteria	Pseudomonadales	Pseudomonadaceae	Pseudomonas	NA
	Pseudomonas aeruginosa FDAARGOS_154	2660238384	Proteobacteria	Gammaproteobacteria	Pseudomonadales	Pseudomonadaceae	Pseudomonas	Endotracheal aspirate
	Pseudomonas aeruginosa FRD1	2582581566	Proteobacteria	Gammaproteobacteria	Pseudomonadales	Pseudomonadaceae	Pseudomonas	NA
	Pseudomonas aeruginosa FRD1	2630968680	Proteobacteria	Gammaproteobacteria	Pseudomonadales	Pseudomonadaceae	Pseudomonas	NA
	Pseudomonas aeruginosa FRD1	2651869646	Proteobacteria	Gammaproteobacteria	Pseudomonadales	Pseudomonadaceae	Pseudomonas	NA
	Pseudomonas aeruginosa Gessard	ATCC 262	2510461033	Proteobacteria	Gammaproteobacteria	Pseudomonadales	Pseudomonadaceae	NA
	Pseudomonas aeruginosa H1l	2579778545	Proteobacteria	Gammaproteobacteria	Pseudomonadales	Pseudomonadaceae	Pseudomonas	NA
	Pseudomonas aeruginosa H27930	2687453477	Proteobacteria	Gammaproteobacteria	Pseudomonadales	Pseudomonadaceae	Pseudomonas	NA
	Pseudomonas aeruginosa H47921	2687453472	Proteobacteria	Gammaproteobacteria	Pseudomonadales	Pseudomonadaceae	Pseudomonas	NA
	Pseudomonas aeruginosa H5708	2687453571	Proteobacteria	Gammaproteobacteria	Pseudomonadales	Pseudomonadaceae	Pseudomonas	NA
	Pseudomonas aeruginosa Hex1T	2724679040	Proteobacteria	Gammaproteobacteria	Pseudomonadales	Pseudomonadaceae	Pseudomonas	contaminated soil
	Pseudomonas aeruginosa HUN_PA531	2507262021	Proteobacteria	Gammaproteobacteria	Pseudomonadales	Pseudomonadaceae	Pseudomonas	human trachea
	Pseudomonas aeruginosa HUN_PA531	2510461026	Proteobacteria	Gammaproteobacteria	Pseudomonadales	Pseudomonadaceae	Pseudomonas	human trachea
	Pseudomonas aeruginosa ID4365	2579778965	Proteobacteria	Gammaproteobacteria	Pseudomonadales	Pseudomonadaceae	Pseudomonas	NA
	Pseudomonas aeruginosa IGB83	2579778761	Proteobacteria	Gammaproteobacteria	Pseudomonadales	Pseudomonadaceae	Pseudomonas	NA
	Pseudomonas aeruginosa IOMTU 133	2687453452	Proteobacteria	Gammaproteobacteria	Pseudomonadales	Pseudomonadaceae	Pseudomonas	NA
	Pseudomonas aeruginosa ITL_134MG	2507262022	Proteobacteria	Gammaproteobacteria	Pseudomonadales	Pseudomonadaceae	Pseudomonas	clinical isolate
	Pseudomonas aeruginosa ITL_134MG	2510461027	Proteobacteria	Gammaproteobacteria	Pseudomonadales	Pseudomonadaceae	Pseudomonas	clinical isolate
	Pseudomonas aeruginosa J 1385	2667527901	Proteobacteria	Gammaproteobacteria	Pseudomonadales	Pseudomonadaceae	Pseudomonas	NA
	Pseudomonas aeruginosa J 1532	2700989437	Proteobacteria	Gammaproteobacteria	Pseudomonadales	Pseudomonadaceae	Pseudomonas	NA
	Pseudomonas aeruginosa JCM 14847	2609460090	Proteobacteria	Gammaproteobacteria	Pseudomonadales	Pseudomonadaceae	Pseudomonas	NA
	Pseudomonas aeruginosa JD303	2681813165	Proteobacteria	Gammaproteobacteria	Pseudomonadales	Pseudomonadaceae	Pseudomonas	NA
	Pseudomonas aeruginosa JD304	2700989445	Proteobacteria	Gammaproteobacteria	Pseudomonadales	Pseudomonadaceae	Pseudomonas	sputum
	Pseudomonas aeruginosa JD306	2663763067	Proteobacteria	Gammaproteobacteria	Pseudomonadales	Pseudomonadaceae	Pseudomonas	sputum
	Pseudomonas aeruginosa JD310	2700989444	Proteobacteria	Gammaproteobacteria	Pseudomonadales	Pseudomonadaceae	Pseudomonas	sputum
	Pseudomonas aeruginosa JD312	2660238658	Proteobacteria	Gammaproteobacteria	Pseudomonadales	Pseudomonadaceae	Pseudomonas	sputum
	Pseudomonas aeruginosa JD313	2660238192	Proteobacteria	Gammaproteobacteria	Pseudomonadales	Pseudomonadaceae	Pseudomonas	sputum
	Pseudomonas aeruginosa JD314	2700989443	Proteobacteria	Gammaproteobacteria	Pseudomonadales	Pseudomonadaceae	Pseudomonas	sputum
	Pseudomonas aeruginosa JD315	2700989442	Proteobacteria	Gammaproteobacteria	Pseudomonadales	Pseudomonadaceae	Pseudomonas	sputum
	Pseudomonas aeruginosa JD316	2700989441	Proteobacteria	Gammaproteobacteria	Pseudomonadales	Pseudomonadaceae	Pseudomonas	sputum
	Pseudomonas aeruginosa JD317	2700989440	Proteobacteria	Gammaproteobacteria	Pseudomonadales	Pseudomonadaceae	Pseudomonas	sputum
	Pseudomonas aeruginosa JD318	2700989439	Proteobacteria	Gammaproteobacteria	Pseudomonadales	Pseudomonadaceae	Pseudomonas	sputum
	Pseudomonas aeruginosa JD320	2667527790	Proteobacteria	Gammaproteobacteria	Pseudomonadales	Pseudomonadaceae	Pseudomonas	NA
	Pseudomonas aeruginosa JD322	2660238002	Proteobacteria	Gammaproteobacteria	Pseudomonadales	Pseudomonadaceae	Pseudomonas	NA
	Pseudomonas aeruginosa JD323	2657245673	Proteobacteria	Gammaproteobacteria	Pseudomonadales	Pseudomonadaceae	Pseudomonas	NA
	Pseudomonas aeruginosa JD324	2663762977	Proteobacteria	Gammaproteobacteria	Pseudomonadales	Pseudomonadaceae	Pseudomonas	NA
	Pseudomonas aeruginosa JD325	2700989446	Proteobacteria	Gammaproteobacteria	Pseudomonadales	Pseudomonadaceae	Pseudomonas	NA
	Pseudomonas aeruginosa JD326	2700989447	Proteobacteria	Gammaproteobacteria	Pseudomonadales	Pseudomonadaceae	Pseudomonas	NA
	Pseudomonas aeruginosa JD328	2667527795	Proteobacteria	Gammaproteobacteria	Pseudomonadales	Pseudomonadaceae	Pseudomonas	NA
	Pseudomonas aeruginosa JD329	2700989448	Proteobacteria	Gammaproteobacteria	Pseudomonadales	Pseudomonadaceae	Pseudomonas	NA
	Pseudomonas aeruginosa JD331	2663763194	Proteobacteria	Gammaproteobacteria	Pseudomonadales	Pseudomonadaceae	Pseudomonas	NA
	Pseudomonas aeruginosa JD332	2675903679	Proteobacteria	Gammaproteobacteria	Pseudomonadales	Pseudomonadaceae	Pseudomonas	NA
	Pseudomonas aeruginosa JD333	2700989449	Proteobacteria	Gammaproteobacteria	Pseudomonadales	Pseudomonadaceae	Pseudomonas	NA
	Pseudomonas aeruginosa JD334	2667527692	Proteobacteria	Gammaproteobacteria	Pseudomonadales	Pseudomonadaceae	Pseudomonas	NA
	Pseudomonas aeruginosa JD335	2657245007	Proteobacteria	Gammaproteobacteria	Pseudomonadales	Pseudomonadaceae	Pseudomonas	NA
	Pseudomonas aeruginosa JJ692	2579779140	Proteobacteria	Gammaproteobacteria	Pseudomonadales	Pseudomonadaceae	Pseudomonas	NA
	Pseudomonas aeruginosa JMM	2617271040	Proteobacteria	Gammaproteobacteria	Pseudomonadales	Pseudomonadaceae	Pseudomonas	NA
	Pseudomonas aeruginosa KF702	2645728046	Proteobacteria	Gammaproteobacteria	Pseudomonadales	Pseudomonadaceae	Pseudomonas	NA
	Pseudomonas aeruginosa KIB	2648501792	Proteobacteria	Gammaproteobacteria	Pseudomonadales	Pseudomonadaceae	Pseudomonas	oil spill
	Pseudomonas aeruginosa KU	2687453431	Proteobacteria	Gammaproteobacteria	Pseudomonadales	Pseudomonadaceae	Pseudomonas	leaf
	Pseudomonas aeruginosa KY1	2654587699	Proteobacteria	Gammaproteobacteria	Pseudomonadales	Pseudomonadaceae	Pseudomonas	NA
	Pseudomonas aeruginosa L6-1	2684622643	Proteobacteria	Gammaproteobacteria	Pseudomonadales	Pseudomonadaceae	Pseudomonas	formation water of oilfield produced fluid
	Pseudomonas aeruginosa LC IV	ATCC 260	2510461031	Proteobacteria	Gammaproteobacteria	Pseudomonadales	Pseudomonadaceae	NA
	Pseudomonas aeruginosa LCT-PA102	2545824568	Proteobacteria	Gammaproteobacteria	Pseudomonadales	Pseudomonadaceae	Pseudomonas	NA
	Pseudomonas aeruginosa LCT-PA220	2554235224	Proteobacteria	Gammaproteobacteria	Pseudomonadales	Pseudomonadaceae	Pseudomonas	NA
	Pseudomonas aeruginosa LCT-PA41	2554235218	Proteobacteria	Gammaproteobacteria	Pseudomonadales	Pseudomonadaceae	Pseudomonas	NA
	Pseudomonas aeruginosa LES400	2565956573	Proteobacteria	Gammaproteobacteria	Pseudomonadales	Pseudomonadaceae	Pseudomonas	NA
	Pseudomonas aeruginosa LES431	2558309081	Proteobacteria	Gammaproteobacteria	Pseudomonadales	Pseudomonadaceae	Pseudomonas	NA
	Pseudomonas aeruginosa LESB58	643348568	Proteobacteria	Gammaproteobacteria	Pseudomonadales	Pseudomonadaceae	Pseudomonas	Liverpool Cystic Fibrosis (CF) clinic center
	Pseudomonas aeruginosa LESB65	2565956574	Proteobacteria	Gammaproteobacteria	Pseudomonadales	Pseudomonadaceae	Pseudomonas	NA
	Pseudomonas aeruginosa LESlike1	2565956575	Proteobacteria	Gammaproteobacteria	Pseudomonadales	Pseudomonadaceae	Pseudomonas	NA
	Pseudomonas aeruginosa LESlike4	2565956576	Proteobacteria	Gammaproteobacteria	Pseudomonadales	Pseudomonadaceae	Pseudomonas	NA
	Pseudomonas aeruginosa LESlike5	2565956577	Proteobacteria	Gammaproteobacteria	Pseudomonadales	Pseudomonadaceae	Pseudomonas	NA
	Pseudomonas aeruginosa LESlike7	2565956578	Proteobacteria	Gammaproteobacteria	Pseudomonadales	Pseudomonadaceae	Pseudomonas	NA
	Pseudomonas aeruginosa M10	2574180290	Proteobacteria	Gammaproteobacteria	Pseudomonadales	Pseudomonadaceae	Pseudomonas	NA
	Pseudomonas aeruginosa M1608	2684622547	Proteobacteria	Gammaproteobacteria	Pseudomonadales	Pseudomonadaceae	Pseudomonas	NA
	Pseudomonas aeruginosa M18	2511231183	Proteobacteria	Gammaproteobacteria	Pseudomonadales	Pseudomonadaceae	Pseudomonas	NA
	Pseudomonas aeruginosa M37351	2671180318	Proteobacteria	Gammaproteobacteria	Pseudomonadales	Pseudomonadaceae	Pseudomonas	NA
	Pseudomonas aeruginosa M7	2744054570	Proteobacteria	Gammaproteobacteria	Pseudomonadales	Pseudomonadaceae	Pseudomonas	Ulu Slim Hot Spring
	Pseudomonas aeruginosa M8A.2	2579778841	Proteobacteria	Gammaproteobacteria	Pseudomonadales	Pseudomonadaceae	Pseudomonas	NA
	Pseudomonas aeruginosa M8A.3	2579778704	Proteobacteria	Gammaproteobacteria	Pseudomonadales	Pseudomonadaceae	Pseudomonas	NA
	Pseudomonas aeruginosa M8A.4	2568526231	Proteobacteria	Gammaproteobacteria	Pseudomonadales	Pseudomonadaceae	Pseudomonas	NA
	Pseudomonas aeruginosa M9A.1	2571042222	Proteobacteria	Gammaproteobacteria	Pseudomonadales	Pseudomonadaceae	Pseudomonas	NA
	Pseudomonas aeruginosa MH27	2609459975	Proteobacteria	Gammaproteobacteria	Pseudomonadales	Pseudomonadaceae	Pseudomonas	NA
	Pseudomonas aeruginosa MH38	2609459869	Proteobacteria	Gammaproteobacteria	Pseudomonadales	Pseudomonadaceae	Pseudomonas	NA
	Pseudomonas aeruginosa MPAO1/P1	2529293227	Proteobacteria	Gammaproteobacteria	Pseudomonadales	Pseudomonadaceae	Pseudomonas	NA
	Pseudomonas aeruginosa MPAO1/P2	2529293228	Proteobacteria	Gammaproteobacteria	Pseudomonadales	Pseudomonadaceae	Pseudomonas	NA
	Pseudomonas aeruginosa MRSN 20176	2675903445	Proteobacteria	Gammaproteobacteria	Pseudomonadales	Pseudomonadaceae	Pseudomonas	NA
	Pseudomonas aeruginosa MRSN 317	2648501374	Proteobacteria	Gammaproteobacteria	Pseudomonadales	Pseudomonadaceae	Pseudomonas	NA
	Pseudomonas aeruginosa MRSN 321	2627853842	Proteobacteria	Gammaproteobacteria	Pseudomonadales	Pseudomonadaceae	Pseudomonas	NA
	Pseudomonas aeruginosa MRW44.1	2551306114	Proteobacteria	Gammaproteobacteria	Pseudomonadales	Pseudomonadaceae	Pseudomonas	NA
	Pseudomonas aeruginosa MSH-10	2545824744	Proteobacteria	Gammaproteobacteria	Pseudomonadales	Pseudomonadaceae	Pseudomonas	NA
	Pseudomonas aeruginosa MSH 10	2671180611	Proteobacteria	Gammaproteobacteria	Pseudomonadales	Pseudomonadaceae	Pseudomonas	NA
	Pseudomonas aeruginosa MSH 3	2700989434	Proteobacteria	Gammaproteobacteria	Pseudomonadales	Pseudomonadaceae	Pseudomonas	NA
	Pseudomonas aeruginosa MSH10	2579779091	Proteobacteria	Gammaproteobacteria	Pseudomonadales	Pseudomonadaceae	Pseudomonas	NA
	Pseudomonas aeruginosa MSH3	2568526245	Proteobacteria	Gammaproteobacteria	Pseudomonadales	Pseudomonadaceae	Pseudomonas	NA
	Pseudomonas aeruginosa MTB-1	2558309082	Proteobacteria	Gammaproteobacteria	Pseudomonadales	Pseudomonadaceae	Pseudomonas	NA
	Pseudomonas aeruginosa MW3a	2579779000	Proteobacteria	Gammaproteobacteria	Pseudomonadales	Pseudomonadaceae	Pseudomonas	NA
	Pseudomonas aeruginosa N002	2545824567	Proteobacteria	Gammaproteobacteria	Pseudomonadales	Pseudomonadaceae	Pseudomonas	Crude oil contaminated soil
	Pseudomonas aeruginosa N17-1	2684623070	Proteobacteria	Gammaproteobacteria	Pseudomonadales	Pseudomonadaceae	Pseudomonas	NA
	Pseudomonas aeruginosa NCAIM B.001380	2563366717	Proteobacteria	Gammaproteobacteria	Pseudomonadales	Pseudomonadaceae	Pseudomonas	NA
	Pseudomonas aeruginosa NCGM 1984	2645727620	Proteobacteria	Gammaproteobacteria	Pseudomonadales	Pseudomonadaceae	Pseudomonas	NA
	Pseudomonas aeruginosa NCGM1900	2627853962	Proteobacteria	Gammaproteobacteria	Pseudomonadales	Pseudomonadaceae	Pseudomonas	NA
	Pseudomonas aeruginosa NCGM2.S1	2511231165	Proteobacteria	Gammaproteobacteria	Pseudomonadales	Pseudomonadaceae	Pseudomonas	outbreak of urinary tract infection at a hospital in Miyagi Prefecture
	Pseudomonas aeruginosa NCGM257	2687453225	Proteobacteria	Gammaproteobacteria	Pseudomonadales	Pseudomonadaceae	Pseudomonas	NA
	Pseudomonas aeruginosa NCMG1179	2548876758	Proteobacteria	Gammaproteobacteria	Pseudomonadales	Pseudomonadaceae	Pseudomonas	NA
	Pseudomonas aeruginosa NCTC10332	2667527464	Proteobacteria	Gammaproteobacteria	Pseudomonadales	Pseudomonadaceae	Pseudomonas	NA
	Pseudomonas aeruginosa NFHH01	2606217733	Proteobacteria	Gammaproteobacteria	Pseudomonadales	Pseudomonadaceae	Pseudomonas	single colony isolate
	Pseudomonas aeruginosa NHmuc	2721755589	Proteobacteria	Gammaproteobacteria	Pseudomonadales	Pseudomonadaceae	Pseudomonas	NA
	Pseudomonas aeruginosa O15 IATS	2667528033	Proteobacteria	Gammaproteobacteria	Pseudomonadales	Pseudomonadaceae	Pseudomonas	NA
	Pseudomonas aeruginosa O400	2639762996	Proteobacteria	Gammaproteobacteria	Pseudomonadales	Pseudomonadaceae	Pseudomonas	NA
	Pseudomonas aeruginosa P2-L230/95	2617271009	Proteobacteria	Gammaproteobacteria	Pseudomonadales	Pseudomonadaceae	Pseudomonas	NA
	Pseudomonas aeruginosa P7-L633/96	2619619278	Proteobacteria	Gammaproteobacteria	Pseudomonadales	Pseudomonadaceae	Pseudomonas	NA
	Pseudomonas aeruginosa PA 17	2663763064	Proteobacteria	Gammaproteobacteria	Pseudomonadales	Pseudomonadaceae	Pseudomonas	NA
	Pseudomonas aeruginosa PA 17SCV	2660237944	Proteobacteria	Gammaproteobacteria	Pseudomonadales	Pseudomonadaceae	Pseudomonas	NA
	Pseudomonas aeruginosa PA 62	2700989436	Proteobacteria	Gammaproteobacteria	Pseudomonadales	Pseudomonadaceae	Pseudomonas	NA
	Pseudomonas aeruginosa PA ST235	2609460049	Proteobacteria	Gammaproteobacteria	Pseudomonadales	Pseudomonadaceae	Pseudomonas	NA
	Pseudomonas aeruginosa PA_D1	2718218317	Proteobacteria	Gammaproteobacteria	Pseudomonadales	Pseudomonadaceae	Pseudomonas	NA
	Pseudomonas aeruginosa PA_D16	2721755813	Proteobacteria	Gammaproteobacteria	Pseudomonadales	Pseudomonadaceae	Pseudomonas	NA
	Pseudomonas aeruginosa PA_D2	2718218206	Proteobacteria	Gammaproteobacteria	Pseudomonadales	Pseudomonadaceae	Pseudomonas	NA
	Pseudomonas aeruginosa PA_D21	2718218242	Proteobacteria	Gammaproteobacteria	Pseudomonadales	Pseudomonadaceae	Pseudomonas	NA
	Pseudomonas aeruginosa PA_D22	2718217765	Proteobacteria	Gammaproteobacteria	Pseudomonadales	Pseudomonadaceae	Pseudomonas	NA
	Pseudomonas aeruginosa PA_D25	2721755680	Proteobacteria	Gammaproteobacteria	Pseudomonadales	Pseudomonadaceae	Pseudomonas	NA
	Pseudomonas aeruginosa PA_D5	2718218367	Proteobacteria	Gammaproteobacteria	Pseudomonadales	Pseudomonadaceae	Pseudomonas	NA
	Pseudomonas aeruginosa PA_D9	2718218427	Proteobacteria	Gammaproteobacteria	Pseudomonadales	Pseudomonadaceae	Pseudomonas	NA
	Pseudomonas aeruginosa PA1 (unscreened)	2558309066	Proteobacteria	Gammaproteobacteria	Pseudomonadales	Pseudomonadaceae	Pseudomonas	NA
	Pseudomonas aeruginosa PA103	2609459787	Proteobacteria	Gammaproteobacteria	Pseudomonadales	Pseudomonadaceae	Pseudomonas	NA
	Pseudomonas aeruginosa PA1088	2718218240	Proteobacteria	Gammaproteobacteria	Pseudomonadales	Pseudomonadaceae	Pseudomonas	NA
	Pseudomonas aeruginosa PA121617	2718218368	Proteobacteria	Gammaproteobacteria	Pseudomonadales	Pseudomonadaceae	Pseudomonas	NA
	Pseudomonas aeruginosa PA14	2541047093	Proteobacteria	Gammaproteobacteria	Pseudomonadales	Pseudomonadaceae	Pseudomonas	NA
	Pseudomonas aeruginosa PA1R (unscreened)	2558309053	Proteobacteria	Gammaproteobacteria	Pseudomonadales	Pseudomonadaceae	Pseudomonas	NA
	Pseudomonas aeruginosa PA1RG	2744054992	Proteobacteria	Gammaproteobacteria	Pseudomonadales	Pseudomonadaceae	Pseudomonas	Cell culture
	Pseudomonas aeruginosa PA21_ST175	2540341042	Proteobacteria	Gammaproteobacteria	Pseudomonadales	Pseudomonadaceae	Pseudomonas	Blood
	Pseudomonas aeruginosa PA38182	2585427671	Proteobacteria	Gammaproteobacteria	Pseudomonadales	Pseudomonadaceae	Pseudomonas	Human clinical sample
	Pseudomonas aeruginosa PA45	2519103020	Proteobacteria	Gammaproteobacteria	Pseudomonadales	Pseudomonadaceae	Pseudomonas	Blood from a hospitalized oncology patient
	Pseudomonas aeruginosa PA7790	2721755597	Proteobacteria	Gammaproteobacteria	Pseudomonadales	Pseudomonadaceae	Pseudomonas	tracheal aspirate
	Pseudomonas aeruginosa PA8281	2718218426	Proteobacteria	Gammaproteobacteria	Pseudomonadales	Pseudomonadaceae	Pseudomonas	tracheal aspirate
	Pseudomonas aeruginosa PA96	2579778693	Proteobacteria	Gammaproteobacteria	Pseudomonadales	Pseudomonadaceae	Pseudomonas	NA
	Pseudomonas aeruginosa PA99	2619619250	Proteobacteria	Gammaproteobacteria	Pseudomonadales	Pseudomonadaceae	Pseudomonas	NA
	Pseudomonas aeruginosa PAb1	647000299	Proteobacteria	Gammaproteobacteria	Pseudomonadales	Pseudomonadaceae	Pseudomonas	clininal isolate from frostbite patient
	Pseudomonas aeruginosa PABL056	2551306212	Proteobacteria	Gammaproteobacteria	Pseudomonadales	Pseudomonadaceae	Pseudomonas	NA
	Pseudomonas aeruginosa PACS2	638341161	Proteobacteria	Gammaproteobacteria	Pseudomonadales	Pseudomonadaceae	Pseudomonas	Clinical isolate
	Pseudomonas aeruginosa PADK2_CF510	2519899785	Proteobacteria	Gammaproteobacteria	Pseudomonadales	Pseudomonadaceae	Pseudomonas	NA
	Pseudomonas aeruginosa Pae221	2645727560	Proteobacteria	Gammaproteobacteria	Pseudomonadales	Pseudomonadaceae	Pseudomonas	NA
	Pseudomonas aeruginosa PAG	2597490142	Proteobacteria	Gammaproteobacteria	Pseudomonadales	Pseudomonadaceae	Pseudomonas	NA
	Pseudomonas aeruginosa PAHM4	2728369622	Proteobacteria	Gammaproteobacteria	Pseudomonadales	Pseudomonadaceae	Pseudomonas	NA
	Pseudomonas aeruginosa PAK	2510917011	Proteobacteria	Gammaproteobacteria	Pseudomonadales	Pseudomonadaceae	Pseudomonas	NA
	Pseudomonas aeruginosa PAK	2579778572	Proteobacteria	Gammaproteobacteria	Pseudomonadales	Pseudomonadaceae	Pseudomonas	NA
	Pseudomonas aeruginosa PAO1	2636416113	Proteobacteria	Gammaproteobacteria	Pseudomonadales	Pseudomonadaceae	Pseudomonas	human infected wound
	Pseudomonas aeruginosa PAO1	637000218	Proteobacteria	Gammaproteobacteria	Pseudomonadales	Pseudomonadaceae	Pseudomonas	human infected wound
	Pseudomonas aeruginosa PAO1-CipR	2636416114	Proteobacteria	Gammaproteobacteria	Pseudomonadales	Pseudomonadaceae	Pseudomonas	NA
	Pseudomonas aeruginosa PAO1-GFP	2574180151	Proteobacteria	Gammaproteobacteria	Pseudomonadales	Pseudomonadaceae	Pseudomonas	NA
	Pseudomonas aeruginosa PAO1-VE13	2597489950	Proteobacteria	Gammaproteobacteria	Pseudomonadales	Pseudomonadaceae	Pseudomonas	NA
	Pseudomonas aeruginosa PAO1-VE2	2597489951	Proteobacteria	Gammaproteobacteria	Pseudomonadales	Pseudomonadaceae	Pseudomonas	NA
	Pseudomonas aeruginosa PAO1_Orsay	2687453394	Proteobacteria	Gammaproteobacteria	Pseudomonadales	Pseudomonadaceae	Pseudomonas	NA
	Pseudomonas aeruginosa PAO1H2O	2585427615	Proteobacteria	Gammaproteobacteria	Pseudomonadales	Pseudomonadaceae	Pseudomonas	Water
	Pseudomonas aeruginosa PAO579	2537561515	Proteobacteria	Gammaproteobacteria	Pseudomonadales	Pseudomonadaceae	Pseudomonas	NA
	Pseudomonas aeruginosa PAO581	2597489949	Proteobacteria	Gammaproteobacteria	Pseudomonadales	Pseudomonadaceae	Pseudomonas	NA
	Pseudomonas aeruginosa PAP7	2501846300	Proteobacteria	Gammaproteobacteria	Pseudomonadales	Pseudomonadaceae	Pseudomonas	NA
	Pseudomonas aeruginosa PASS1	2645727511	Proteobacteria	Gammaproteobacteria	Pseudomonadales	Pseudomonadaceae	Pseudomonas	NA
	Pseudomonas aeruginosa PASS2	2645727626	Proteobacteria	Gammaproteobacteria	Pseudomonadales	Pseudomonadaceae	Pseudomonas	NA
	Pseudomonas aeruginosa PASS3	2654587800	Proteobacteria	Gammaproteobacteria	Pseudomonadales	Pseudomonadaceae	Pseudomonas	NA
	Pseudomonas aeruginosa PASS4	2648501304	Proteobacteria	Gammaproteobacteria	Pseudomonadales	Pseudomonadaceae	Pseudomonas	NA
	Pseudomonas aeruginosa PDR	2627853747	Proteobacteria	Gammaproteobacteria	Pseudomonadales	Pseudomonadaceae	Pseudomonas	NA
	Pseudomonas aeruginosa PES	2516493000	Proteobacteria	Gammaproteobacteria	Pseudomonadales	Pseudomonadaceae	Pseudomonas	human airways
	Pseudomonas aeruginosa PFK10	2571042424	Proteobacteria	Gammaproteobacteria	Pseudomonadales	Pseudomonadaceae	Pseudomonas	NA
	Pseudomonas aeruginosa PGPR2	2554235132	Proteobacteria	Gammaproteobacteria	Pseudomonadales	Pseudomonadaceae	Pseudomonas	NA
	Pseudomonas aeruginosa PHU46	2507262023	Proteobacteria	Gammaproteobacteria	Pseudomonadales	Pseudomonadaceae	Pseudomonas	clinical isolate
	Pseudomonas aeruginosa PHU46	2510461028	Proteobacteria	Gammaproteobacteria	Pseudomonadales	Pseudomonadaceae	Pseudomonas	clinical isolate
	Pseudomonas aeruginosa PK6	2568526744	Proteobacteria	Gammaproteobacteria	Pseudomonadales	Pseudomonadaceae	Pseudomonas	NA
	Pseudomonas aeruginosa Ps1	2645727884	Proteobacteria	Gammaproteobacteria	Pseudomonadales	Pseudomonadaceae	Pseudomonas	NA
	Pseudomonas aeruginosa Ps2	2654587563	Proteobacteria	Gammaproteobacteria	Pseudomonadales	Pseudomonadaceae	Pseudomonas	NA
	Pseudomonas aeruginosa PS3	2627854093	Proteobacteria	Gammaproteobacteria	Pseudomonadales	Pseudomonadaceae	Pseudomonas	NA
	Pseudomonas aeruginosa PS50	2568526461	Proteobacteria	Gammaproteobacteria	Pseudomonadales	Pseudomonadaceae	Pseudomonas	NA
	Pseudomonas aeruginosa PS75	2576861022	Proteobacteria	Gammaproteobacteria	Pseudomonadales	Pseudomonadaceae	Pseudomonas	NA
	Pseudomonas aeruginosa PSE305	2645727567	Proteobacteria	Gammaproteobacteria	Pseudomonadales	Pseudomonadaceae	Pseudomonas	NA
	Pseudomonas aeruginosa PsVir01	2507262024	Proteobacteria	Gammaproteobacteria	Pseudomonadales	Pseudomonadaceae	Pseudomonas	clinical isolate
	Pseudomonas aeruginosa PsVir01	2510461035	Proteobacteria	Gammaproteobacteria	Pseudomonadales	Pseudomonadaceae	Pseudomonas	clinical isolate
	Pseudomonas aeruginosa PsVir02	2510461036	Proteobacteria	Gammaproteobacteria	Pseudomonadales	Pseudomonadaceae	Pseudomonas	clinical isolate
	Pseudomonas aeruginosa PUPa3	2574179764	Proteobacteria	Gammaproteobacteria	Pseudomonadales	Pseudomonadaceae	Pseudomonas	NA
	Pseudomonas aeruginosa R. Hugh 813	ATCC 97	2510461034	Proteobacteria	Gammaproteobacteria	Pseudomonadales	Pseudomonadaceae	NA
	Pseudomonas aeruginosa RB-48	2579778860	Proteobacteria	Gammaproteobacteria	Pseudomonadales	Pseudomonadaceae	Pseudomonas	NA
	Pseudomonas aeruginosa RB RB	2579779083	Proteobacteria	Gammaproteobacteria	Pseudomonadales	Pseudomonadaceae	Pseudomonas	NA
	Pseudomonas aeruginosa RN21	2706794599	Proteobacteria	Gammaproteobacteria	Pseudomonadales	Pseudomonadaceae	Pseudomonas	NA
	Pseudomonas aeruginosa RNS_PA1	2744054678	Proteobacteria	Gammaproteobacteria	Pseudomonadales	Pseudomonadaceae	Pseudomonas	rectal swab
	Pseudomonas aeruginosa RNS_PA46	2744054677	Proteobacteria	Gammaproteobacteria	Pseudomonadales	Pseudomonadaceae	Pseudomonas	wound swab
	Pseudomonas aeruginosa RNS_PAE05	2744054676	Proteobacteria	Gammaproteobacteria	Pseudomonadales	Pseudomonadaceae	Pseudomonas	NA
	Pseudomonas aeruginosa RP73	2563366590	Proteobacteria	Gammaproteobacteria	Pseudomonadales	Pseudomonadaceae	Pseudomonas	NA
	Pseudomonas aeruginosa RW1	2734482529	Proteobacteria	Gammaproteobacteria	Pseudomonadales	Pseudomonadaceae	Pseudomonas	NA
	Pseudomonas aeruginosa RW10	2734482496	Proteobacteria	Gammaproteobacteria	Pseudomonadales	Pseudomonadaceae	Pseudomonas	NA
	Pseudomonas aeruginosa RW11	2734482495	Proteobacteria	Gammaproteobacteria	Pseudomonadales	Pseudomonadaceae	Pseudomonas	NA
	Pseudomonas aeruginosa RW12	2734482497	Proteobacteria	Gammaproteobacteria	Pseudomonadales	Pseudomonadaceae	Pseudomonas	NA
	Pseudomonas aeruginosa RW14	2734482498	Proteobacteria	Gammaproteobacteria	Pseudomonadales	Pseudomonadaceae	Pseudomonas	NA
	Pseudomonas aeruginosa RW15	2734482499	Proteobacteria	Gammaproteobacteria	Pseudomonadales	Pseudomonadaceae	Pseudomonas	NA
	Pseudomonas aeruginosa RW16	2731958005	Proteobacteria	Gammaproteobacteria	Pseudomonadales	Pseudomonadaceae	Pseudomonas	NA
	Pseudomonas aeruginosa RW17	2731958006	Proteobacteria	Gammaproteobacteria	Pseudomonadales	Pseudomonadaceae	Pseudomonas	NA
	Pseudomonas aeruginosa RW18	2734482501	Proteobacteria	Gammaproteobacteria	Pseudomonadales	Pseudomonadaceae	Pseudomonas	NA
	Pseudomonas aeruginosa RW19	2734482500	Proteobacteria	Gammaproteobacteria	Pseudomonadales	Pseudomonadaceae	Pseudomonas	NA
	Pseudomonas aeruginosa RW2	2731957998	Proteobacteria	Gammaproteobacteria	Pseudomonadales	Pseudomonadaceae	Pseudomonas	NA
	Pseudomonas aeruginosa RW20	2731958007	Proteobacteria	Gammaproteobacteria	Pseudomonadales	Pseudomonadaceae	Pseudomonas	NA
	Pseudomonas aeruginosa RW21	2734482502	Proteobacteria	Gammaproteobacteria	Pseudomonadales	Pseudomonadaceae	Pseudomonas	NA
	Pseudomonas aeruginosa RW22	2684622752	Proteobacteria	Gammaproteobacteria	Pseudomonadales	Pseudomonadaceae	Pseudomonas	NA
	Pseudomonas aeruginosa RW23	2731958008	Proteobacteria	Gammaproteobacteria	Pseudomonadales	Pseudomonadaceae	Pseudomonas	NA
	Pseudomonas aeruginosa RW24	2731958009	Proteobacteria	Gammaproteobacteria	Pseudomonadales	Pseudomonadaceae	Pseudomonas	NA
	Pseudomonas aeruginosa RW25	2731958010	Proteobacteria	Gammaproteobacteria	Pseudomonadales	Pseudomonadaceae	Pseudomonas	NA
	Pseudomonas aeruginosa RW26	2731958011	Proteobacteria	Gammaproteobacteria	Pseudomonadales	Pseudomonadaceae	Pseudomonas	NA
	Pseudomonas aeruginosa RW27	2734482503	Proteobacteria	Gammaproteobacteria	Pseudomonadales	Pseudomonadaceae	Pseudomonas	NA
	Pseudomonas aeruginosa RW28	2684622753	Proteobacteria	Gammaproteobacteria	Pseudomonadales	Pseudomonadaceae	Pseudomonas	NA
	Pseudomonas aeruginosa RW29	2731958012	Proteobacteria	Gammaproteobacteria	Pseudomonadales	Pseudomonadaceae	Pseudomonas	NA
	Pseudomonas aeruginosa RW3	2731957999	Proteobacteria	Gammaproteobacteria	Pseudomonadales	Pseudomonadaceae	Pseudomonas	NA
	Pseudomonas aeruginosa RW30	2734482505	Proteobacteria	Gammaproteobacteria	Pseudomonadales	Pseudomonadaceae	Pseudomonas	NA
	Pseudomonas aeruginosa RW31	2734482504	Proteobacteria	Gammaproteobacteria	Pseudomonadales	Pseudomonadaceae	Pseudomonas	NA
	Pseudomonas aeruginosa RW32	2734482507	Proteobacteria	Gammaproteobacteria	Pseudomonadales	Pseudomonadaceae	Pseudomonas	NA
	Pseudomonas aeruginosa RW33	2684622754	Proteobacteria	Gammaproteobacteria	Pseudomonadales	Pseudomonadaceae	Pseudomonas	NA
	Pseudomonas aeruginosa RW34	2731958013	Proteobacteria	Gammaproteobacteria	Pseudomonadales	Pseudomonadaceae	Pseudomonas	NA
	Pseudomonas aeruginosa RW35	2684622755	Proteobacteria	Gammaproteobacteria	Pseudomonadales	Pseudomonadaceae	Pseudomonas	NA
	Pseudomonas aeruginosa RW36	2731958014	Proteobacteria	Gammaproteobacteria	Pseudomonadales	Pseudomonadaceae	Pseudomonas	NA
	Pseudomonas aeruginosa RW37	2731958015	Proteobacteria	Gammaproteobacteria	Pseudomonadales	Pseudomonadaceae	Pseudomonas	NA
	Pseudomonas aeruginosa RW38	2731958016	Proteobacteria	Gammaproteobacteria	Pseudomonadales	Pseudomonadaceae	Pseudomonas	NA
	Pseudomonas aeruginosa RW39	2731958017	Proteobacteria	Gammaproteobacteria	Pseudomonadales	Pseudomonadaceae	Pseudomonas	NA
	Pseudomonas aeruginosa RW4	2731958000	Proteobacteria	Gammaproteobacteria	Pseudomonadales	Pseudomonadaceae	Pseudomonas	NA
	Pseudomonas aeruginosa RW40	2731958018	Proteobacteria	Gammaproteobacteria	Pseudomonadales	Pseudomonadaceae	Pseudomonas	NA
	Pseudomonas aeruginosa RW41	2731958020	Proteobacteria	Gammaproteobacteria	Pseudomonadales	Pseudomonadaceae	Pseudomonas	NA
	Pseudomonas aeruginosa RW42	2731958019	Proteobacteria	Gammaproteobacteria	Pseudomonadales	Pseudomonadaceae	Pseudomonas	NA
	Pseudomonas aeruginosa RW43	2734482506	Proteobacteria	Gammaproteobacteria	Pseudomonadales	Pseudomonadaceae	Pseudomonas	NA
	Pseudomonas aeruginosa RW44	2734482508	Proteobacteria	Gammaproteobacteria	Pseudomonadales	Pseudomonadaceae	Pseudomonas	NA
	Pseudomonas aeruginosa RW45	2731958021	Proteobacteria	Gammaproteobacteria	Pseudomonadales	Pseudomonadaceae	Pseudomonas	NA
	Pseudomonas aeruginosa RW46	2731958022	Proteobacteria	Gammaproteobacteria	Pseudomonadales	Pseudomonadaceae	Pseudomonas	NA
	Pseudomonas aeruginosa RW47	2734482509	Proteobacteria	Gammaproteobacteria	Pseudomonadales	Pseudomonadaceae	Pseudomonas	NA
	Pseudomonas aeruginosa RW48	2731958023	Proteobacteria	Gammaproteobacteria	Pseudomonadales	Pseudomonadaceae	Pseudomonas	NA
	Pseudomonas aeruginosa RW49	2684622756	Proteobacteria	Gammaproteobacteria	Pseudomonadales	Pseudomonadaceae	Pseudomonas	NA
	Pseudomonas aeruginosa RW5	2684622757	Proteobacteria	Gammaproteobacteria	Pseudomonadales	Pseudomonadaceae	Pseudomonas	NA
	Pseudomonas aeruginosa RW50	2734482510	Proteobacteria	Gammaproteobacteria	Pseudomonadales	Pseudomonadaceae	Pseudomonas	NA
	Pseudomonas aeruginosa RW51	2731958025	Proteobacteria	Gammaproteobacteria	Pseudomonadales	Pseudomonadaceae	Pseudomonas	NA
	Pseudomonas aeruginosa RW52	2731958024	Proteobacteria	Gammaproteobacteria	Pseudomonadales	Pseudomonadaceae	Pseudomonas	NA
	Pseudomonas aeruginosa RW54	2684622758	Proteobacteria	Gammaproteobacteria	Pseudomonadales	Pseudomonadaceae	Pseudomonas	NA
	Pseudomonas aeruginosa RW55	2734482511	Proteobacteria	Gammaproteobacteria	Pseudomonadales	Pseudomonadaceae	Pseudomonas	NA
	Pseudomonas aeruginosa RW56	2731958026	Proteobacteria	Gammaproteobacteria	Pseudomonadales	Pseudomonadaceae	Pseudomonas	NA
	Pseudomonas aeruginosa RW57	2684622759	Proteobacteria	Gammaproteobacteria	Pseudomonadales	Pseudomonadaceae	Pseudomonas	NA
	Pseudomonas aeruginosa RW58	2731958029	Proteobacteria	Gammaproteobacteria	Pseudomonadales	Pseudomonadaceae	Pseudomonas	NA
	Pseudomonas aeruginosa RW59	2731958027	Proteobacteria	Gammaproteobacteria	Pseudomonadales	Pseudomonadaceae	Pseudomonas	NA
	Pseudomonas aeruginosa RW60	2731958028	Proteobacteria	Gammaproteobacteria	Pseudomonadales	Pseudomonadaceae	Pseudomonas	NA
	Pseudomonas aeruginosa RW62	2734482512	Proteobacteria	Gammaproteobacteria	Pseudomonadales	Pseudomonadaceae	Pseudomonas	NA
	Pseudomonas aeruginosa RW63	2731958031	Proteobacteria	Gammaproteobacteria	Pseudomonadales	Pseudomonadaceae	Pseudomonas	NA
	Pseudomonas aeruginosa RW64	2734482513	Proteobacteria	Gammaproteobacteria	Pseudomonadales	Pseudomonadaceae	Pseudomonas	NA
	Pseudomonas aeruginosa RW65	2734482514	Proteobacteria	Gammaproteobacteria	Pseudomonadales	Pseudomonadaceae	Pseudomonas	NA
	Pseudomonas aeruginosa RW66	2731958032	Proteobacteria	Gammaproteobacteria	Pseudomonadales	Pseudomonadaceae	Pseudomonas	NA
	Pseudomonas aeruginosa RW67	2684622760	Proteobacteria	Gammaproteobacteria	Pseudomonadales	Pseudomonadaceae	Pseudomonas	NA
	Pseudomonas aeruginosa RW68	2731958033	Proteobacteria	Gammaproteobacteria	Pseudomonadales	Pseudomonadaceae	Pseudomonas	NA
	Pseudomonas aeruginosa RW69	2734482516	Proteobacteria	Gammaproteobacteria	Pseudomonadales	Pseudomonadaceae	Pseudomonas	NA
	Pseudomonas aeruginosa RW7	2731958001	Proteobacteria	Gammaproteobacteria	Pseudomonadales	Pseudomonadaceae	Pseudomonas	NA
	Pseudomonas aeruginosa RW70	2734482515	Proteobacteria	Gammaproteobacteria	Pseudomonadales	Pseudomonadaceae	Pseudomonas	NA
	Pseudomonas aeruginosa RW71	2731958034	Proteobacteria	Gammaproteobacteria	Pseudomonadales	Pseudomonadaceae	Pseudomonas	NA
	Pseudomonas aeruginosa RW72	2731958035	Proteobacteria	Gammaproteobacteria	Pseudomonadales	Pseudomonadaceae	Pseudomonas	NA
	Pseudomonas aeruginosa RW74	2734482517	Proteobacteria	Gammaproteobacteria	Pseudomonadales	Pseudomonadaceae	Pseudomonas	NA
	Pseudomonas aeruginosa RW75	2731958038	Proteobacteria	Gammaproteobacteria	Pseudomonadales	Pseudomonadaceae	Pseudomonas	NA
	Pseudomonas aeruginosa RW77	2684622761	Proteobacteria	Gammaproteobacteria	Pseudomonadales	Pseudomonadaceae	Pseudomonas	NA
	Pseudomonas aeruginosa RW78	2734482518	Proteobacteria	Gammaproteobacteria	Pseudomonadales	Pseudomonadaceae	Pseudomonas	NA
	Pseudomonas aeruginosa RW79	2734482396	Proteobacteria	Gammaproteobacteria	Pseudomonadales	Pseudomonadaceae	Pseudomonas	NA
	Pseudomonas aeruginosa RW8	2731958002	Proteobacteria	Gammaproteobacteria	Pseudomonadales	Pseudomonadaceae	Pseudomonas	NA
	Pseudomonas aeruginosa RW80	2734482520	Proteobacteria	Gammaproteobacteria	Pseudomonadales	Pseudomonadaceae	Pseudomonas	NA
	Pseudomonas aeruginosa RW81	2734482519	Proteobacteria	Gammaproteobacteria	Pseudomonadales	Pseudomonadaceae	Pseudomonas	NA
	Pseudomonas aeruginosa RW82	2734482397	Proteobacteria	Gammaproteobacteria	Pseudomonadales	Pseudomonadaceae	Pseudomonas	NA
	Pseudomonas aeruginosa RW83	2734482521	Proteobacteria	Gammaproteobacteria	Pseudomonadales	Pseudomonadaceae	Pseudomonas	NA
	Pseudomonas aeruginosa RW84	2734482399	Proteobacteria	Gammaproteobacteria	Pseudomonadales	Pseudomonadaceae	Pseudomonas	NA
	Pseudomonas aeruginosa RW85	2734482522	Proteobacteria	Gammaproteobacteria	Pseudomonadales	Pseudomonadaceae	Pseudomonas	NA
	Pseudomonas aeruginosa RW86	2734482523	Proteobacteria	Gammaproteobacteria	Pseudomonadales	Pseudomonadaceae	Pseudomonas	NA
	Pseudomonas aeruginosa RW87	2734482398	Proteobacteria	Gammaproteobacteria	Pseudomonadales	Pseudomonadaceae	Pseudomonas	NA
	Pseudomonas aeruginosa RW88	2734482401	Proteobacteria	Gammaproteobacteria	Pseudomonadales	Pseudomonadaceae	Pseudomonas	NA
	Pseudomonas aeruginosa RW89	2734482526	Proteobacteria	Gammaproteobacteria	Pseudomonadales	Pseudomonadaceae	Pseudomonas	NA
	Pseudomonas aeruginosa RW9	2731958003	Proteobacteria	Gammaproteobacteria	Pseudomonadales	Pseudomonadaceae	Pseudomonas	NA
	Pseudomonas aeruginosa RW90	2734482525	Proteobacteria	Gammaproteobacteria	Pseudomonadales	Pseudomonadaceae	Pseudomonas	NA
	Pseudomonas aeruginosa RW91	2734482524	Proteobacteria	Gammaproteobacteria	Pseudomonadales	Pseudomonadaceae	Pseudomonas	NA
	Pseudomonas aeruginosa RW92	2734482527	Proteobacteria	Gammaproteobacteria	Pseudomonadales	Pseudomonadaceae	Pseudomonas	NA
	Pseudomonas aeruginosa RW93	2734482528	Proteobacteria	Gammaproteobacteria	Pseudomonadales	Pseudomonadaceae	Pseudomonas	NA
	Pseudomonas aeruginosa RW94	2734482400	Proteobacteria	Gammaproteobacteria	Pseudomonadales	Pseudomonadaceae	Pseudomonas	NA
	Pseudomonas aeruginosa RW95	2684622762	Proteobacteria	Gammaproteobacteria	Pseudomonadales	Pseudomonadaceae	Pseudomonas	NA
	Pseudomonas aeruginosa RW96	2734482402	Proteobacteria	Gammaproteobacteria	Pseudomonadales	Pseudomonadaceae	Pseudomonas	NA
	Pseudomonas aeruginosa S04 90	2718217881	Proteobacteria	Gammaproteobacteria	Pseudomonadales	Pseudomonadaceae	Pseudomonas	NA
	Pseudomonas aeruginosa S35004	2579778972	Proteobacteria	Gammaproteobacteria	Pseudomonadales	Pseudomonadaceae	Pseudomonas	NA
	Pseudomonas aeruginosa S54485	2571042625	Proteobacteria	Gammaproteobacteria	Pseudomonadales	Pseudomonadaceae	Pseudomonas	NA
	Pseudomonas aeruginosa S86968	2687453261	Proteobacteria	Gammaproteobacteria	Pseudomonadales	Pseudomonadaceae	Pseudomonas	NA
	Pseudomonas aeruginosa SCV20265	2558309079	Proteobacteria	Gammaproteobacteria	Pseudomonadales	Pseudomonadaceae	Pseudomonas	NA
	Pseudomonas aeruginosa SCVFeb	2718218424	Proteobacteria	Gammaproteobacteria	Pseudomonadales	Pseudomonadaceae	Pseudomonas	NA
	Pseudomonas aeruginosa SCVJan	2718218406	Proteobacteria	Gammaproteobacteria	Pseudomonadales	Pseudomonadaceae	Pseudomonas	NA
	Pseudomonas aeruginosa SG17M	2579778915	Proteobacteria	Gammaproteobacteria	Pseudomonadales	Pseudomonadaceae	Pseudomonas	NA
	Pseudomonas aeruginosa SJTD-1	2545824565	Proteobacteria	Gammaproteobacteria	Pseudomonadales	Pseudomonadaceae	Pseudomonas	NA
	Pseudomonas aeruginosa SMC4386	2724679100	Proteobacteria	Gammaproteobacteria	Pseudomonadales	Pseudomonadaceae	Pseudomonas	eye
	Pseudomonas aeruginosa SMC4386_delta_CRISPR_Cas	2724679101	Proteobacteria	Gammaproteobacteria	Pseudomonadales	Pseudomonadaceae	Pseudomonas	eye
	Pseudomonas aeruginosa SMC4389	2744054530	Proteobacteria	Gammaproteobacteria	Pseudomonadales	Pseudomonadaceae	Pseudomonas	eye
	Pseudomonas aeruginosa SPA01	2675903566	Proteobacteria	Gammaproteobacteria	Pseudomonadales	Pseudomonadaceae	Pseudomonas	mid stream urine of a patient with a history of genito-urinary Tuberculosis
	Pseudomonas aeruginosa ST-111 E1_London_17_VIM_2_02_09	2695420707	Proteobacteria	Gammaproteobacteria	Pseudomonadales	Pseudomonadaceae	Pseudomonas	NA
	Pseudomonas aeruginosa ST-111 E10_London_26_VIM_2_06_13	2690316242	Proteobacteria	Gammaproteobacteria	Pseudomonadales	Pseudomonadaceae	Pseudomonas	NA
	Pseudomonas aeruginosa ST-111 E11_London_26_VIM_2_06_13	2690316240	Proteobacteria	Gammaproteobacteria	Pseudomonadales	Pseudomonadaceae	Pseudomonas	NA
	Pseudomonas aeruginosa ST-111 E12_London_26_VIM_2_06_13	2681813354	Proteobacteria	Gammaproteobacteria	Pseudomonadales	Pseudomonadaceae	Pseudomonas	NA
	Pseudomonas aeruginosa ST-111 E13_London_26_VIM_2_06_13	2671181088	Proteobacteria	Gammaproteobacteria	Pseudomonadales	Pseudomonadaceae	Pseudomonas	NA
	Pseudomonas aeruginosa ST-111 E15_London_28_01_14	2698536472	Proteobacteria	Gammaproteobacteria	Pseudomonadales	Pseudomonadaceae	Pseudomonas	NA
	Pseudomonas aeruginosa ST-111 E16_London_17_VIM_2_04_14	2671181137	Proteobacteria	Gammaproteobacteria	Pseudomonadales	Pseudomonadaceae	Pseudomonas	NA
	Pseudomonas aeruginosa ST-111 E2_London_17_VIM_2_02_09	2695420518	Proteobacteria	Gammaproteobacteria	Pseudomonadales	Pseudomonadaceae	Pseudomonas	NA
	Pseudomonas aeruginosa ST-111 E3_London_17_VIM_2_03_09	2695420408	Proteobacteria	Gammaproteobacteria	Pseudomonadales	Pseudomonadaceae	Pseudomonas	NA
	Pseudomonas aeruginosa ST-111 E4_London_17_VIM_2_03_09	2698536490	Proteobacteria	Gammaproteobacteria	Pseudomonadales	Pseudomonadaceae	Pseudomonas	NA
	Pseudomonas aeruginosa ST-111 E5_London_17_VIM_2_12_12	2675903378	Proteobacteria	Gammaproteobacteria	Pseudomonadales	Pseudomonadaceae	Pseudomonas	NA
	Pseudomonas aeruginosa ST-111 E6_London_17_VIM_2_12_12	2690316305	Proteobacteria	Gammaproteobacteria	Pseudomonadales	Pseudomonadaceae	Pseudomonas	NA
	Pseudomonas aeruginosa ST-111 E7_London_9_VIM_2_02_13	2693429671	Proteobacteria	Gammaproteobacteria	Pseudomonadales	Pseudomonadaceae	Pseudomonas	NA
	Pseudomonas aeruginosa ST-111 E8_London_17_VIM_2_04_13	2695420908	Proteobacteria	Gammaproteobacteria	Pseudomonadales	Pseudomonadaceae	Pseudomonas	NA
	Pseudomonas aeruginosa ST-111 E9_London_17_VIM_2_04_13	2681813355	Proteobacteria	Gammaproteobacteria	Pseudomonadales	Pseudomonadaceae	Pseudomonas	NA
	Pseudomonas aeruginosa ST-111 P1_London_28_IMP_1_04_05	2671180760	Proteobacteria	Gammaproteobacteria	Pseudomonadales	Pseudomonadaceae	Pseudomonas	NA
	Pseudomonas aeruginosa ST-111 P10_London_6_VIM_2_09_09	2695420785	Proteobacteria	Gammaproteobacteria	Pseudomonadales	Pseudomonadaceae	Pseudomonas	NA
	Pseudomonas aeruginosa ST-111 P11_London_17_VIM_2_10_09	2695420642	Proteobacteria	Gammaproteobacteria	Pseudomonadales	Pseudomonadaceae	Pseudomonas	NA
	Pseudomonas aeruginosa ST-111 P12_London_17_VIM_2_11_09	2675903584	Proteobacteria	Gammaproteobacteria	Pseudomonadales	Pseudomonadaceae	Pseudomonas	NA
	Pseudomonas aeruginosa ST-111 P13_London_14_VIM_2_12_09	2690316310	Proteobacteria	Gammaproteobacteria	Pseudomonadales	Pseudomonadaceae	Pseudomonas	NA
	Pseudomonas aeruginosa ST-111 P14_London_17_VIM_2_01_10	2698536405	Proteobacteria	Gammaproteobacteria	Pseudomonadales	Pseudomonadaceae	Pseudomonas	NA
	Pseudomonas aeruginosa ST-111 P15_London_17_02_10	2690316209	Proteobacteria	Gammaproteobacteria	Pseudomonadales	Pseudomonadaceae	Pseudomonas	NA
	Pseudomonas aeruginosa ST-111 P16_Lonon_17_VIM_2_02_10	2690316331	Proteobacteria	Gammaproteobacteria	Pseudomonadales	Pseudomonadaceae	Pseudomonas	NA
	Pseudomonas aeruginosa ST-111 P17_North_West_14_VIM_2_03_10	2671180397	Proteobacteria	Gammaproteobacteria	Pseudomonadales	Pseudomonadaceae	Pseudomonas	NA
	Pseudomonas aeruginosa ST-111 P18_London_17_VIM_2_04_10	2675903450	Proteobacteria	Gammaproteobacteria	Pseudomonadales	Pseudomonadaceae	Pseudomonas	NA
	Pseudomonas aeruginosa ST-111 P19_London_7_VIM_2_05_10	2690316332	Proteobacteria	Gammaproteobacteria	Pseudomonadales	Pseudomonadaceae	Pseudomonas	NA
	Pseudomonas aeruginosa ST-111 P2_London_28_IMP_1_06_05	2693429537	Proteobacteria	Gammaproteobacteria	Pseudomonadales	Pseudomonadaceae	Pseudomonas	NA
	Pseudomonas aeruginosa ST-111 P20_London_17_VIM_2_05_10	2695420452	Proteobacteria	Gammaproteobacteria	Pseudomonadales	Pseudomonadaceae	Pseudomonas	NA
	Pseudomonas aeruginosa ST-111 P21_London_17_VIM_2_06_10	2695420867	Proteobacteria	Gammaproteobacteria	Pseudomonadales	Pseudomonadaceae	Pseudomonas	NA
	Pseudomonas aeruginosa ST-111 P22_London_17_VIM_2_06_10	2671180825	Proteobacteria	Gammaproteobacteria	Pseudomonadales	Pseudomonadaceae	Pseudomonas	NA
	Pseudomonas aeruginosa ST-111 P23_East_of_England_6_IMP_13_07_10	2671180937	Proteobacteria	Gammaproteobacteria	Pseudomonadales	Pseudomonadaceae	Pseudomonas	NA
	Pseudomonas aeruginosa ST-111 P24_London_17_VIM_2_08_10	2671180708	Proteobacteria	Gammaproteobacteria	Pseudomonadales	Pseudomonadaceae	Pseudomonas	NA
	Pseudomonas aeruginosa ST-111 P25_London_12_VIM_2_08_10	2681813356	Proteobacteria	Gammaproteobacteria	Pseudomonadales	Pseudomonadaceae	Pseudomonas	NA
	Pseudomonas aeruginosa ST-111 P26_Wales_1_VIM_2_11_10	2695420633	Proteobacteria	Gammaproteobacteria	Pseudomonadales	Pseudomonadaceae	Pseudomonas	NA
	Pseudomonas aeruginosa ST-111 P27_Wales_1_VIM_2_02_11	2671180478	Proteobacteria	Gammaproteobacteria	Pseudomonadales	Pseudomonadaceae	Pseudomonas	NA
	Pseudomonas aeruginosa ST-111 P28_London_17_02_11	2695420706	Proteobacteria	Gammaproteobacteria	Pseudomonadales	Pseudomonadaceae	Pseudomonas	NA
	Pseudomonas aeruginosa ST-111 P29_London_12_VIM_2_05_11	2693429626	Proteobacteria	Gammaproteobacteria	Pseudomonadales	Pseudomonadaceae	Pseudomonas	NA
	Pseudomonas aeruginosa ST-111 P3_North_West_16_VIM_2_07_06	2695420590	Proteobacteria	Gammaproteobacteria	Pseudomonadales	Pseudomonadaceae	Pseudomonas	NA
	Pseudomonas aeruginosa ST-111 P30_South_East_2_VIM_2_10_11	2693429551	Proteobacteria	Gammaproteobacteria	Pseudomonadales	Pseudomonadaceae	Pseudomonas	NA
	Pseudomonas aeruginosa ST-111 P31_Wales_1_VIM_2_11_11	2698536412	Proteobacteria	Gammaproteobacteria	Pseudomonadales	Pseudomonadaceae	Pseudomonas	NA
	Pseudomonas aeruginosa ST-111 P32_London_17_VIM_2_10_11	2671180560	Proteobacteria	Gammaproteobacteria	Pseudomonadales	Pseudomonadaceae	Pseudomonas	NA
	Pseudomonas aeruginosa ST-111 P33_London_28_VIM_2_02_12	2675903677	Proteobacteria	Gammaproteobacteria	Pseudomonadales	Pseudomonadaceae	Pseudomonas	NA
	Pseudomonas aeruginosa ST-111 P34_London_28_VIM_2_02_12	2693429775	Proteobacteria	Gammaproteobacteria	Pseudomonadales	Pseudomonadaceae	Pseudomonas	NA
	Pseudomonas aeruginosa ST-111 P35_London_26_VIM_2_05_12	2671180484	Proteobacteria	Gammaproteobacteria	Pseudomonadales	Pseudomonadaceae	Pseudomonas	NA
	Pseudomonas aeruginosa ST-111 P36_West_Midlands_5_VIM_2_06_12	2671180414	Proteobacteria	Gammaproteobacteria	Pseudomonadales	Pseudomonadaceae	Pseudomonas	NA
	Pseudomonas aeruginosa ST-111 P37_London_28_VIM_2_07_12	2698536406	Proteobacteria	Gammaproteobacteria	Pseudomonadales	Pseudomonadaceae	Pseudomonas	NA
	Pseudomonas aeruginosa ST-111 P38_London_12_VIM_2_08_12	2671180445	Proteobacteria	Gammaproteobacteria	Pseudomonadales	Pseudomonadaceae	Pseudomonas	NA
	Pseudomonas aeruginosa ST-111 P39_London_29_08_12	2693429724	Proteobacteria	Gammaproteobacteria	Pseudomonadales	Pseudomonadaceae	Pseudomonas	NA
	Pseudomonas aeruginosa ST-111 P4_London_1_VIM_2_10_07	2671180811	Proteobacteria	Gammaproteobacteria	Pseudomonadales	Pseudomonadaceae	Pseudomonas	NA
	Pseudomonas aeruginosa ST-111 P40_Scotland_4_VIM_2_09_12	2671180829	Proteobacteria	Gammaproteobacteria	Pseudomonadales	Pseudomonadaceae	Pseudomonas	NA
	Pseudomonas aeruginosa ST-111 P41_London_28_09_12	2671180678	Proteobacteria	Gammaproteobacteria	Pseudomonadales	Pseudomonadaceae	Pseudomonas	NA
	Pseudomonas aeruginosa ST-111 P42_2_London_28_VIM_2_11_12	2690316141	Proteobacteria	Gammaproteobacteria	Pseudomonadales	Pseudomonadaceae	Pseudomonas	NA
	Pseudomonas aeruginosa ST-111 P43_1_London_9_VIM_2_11_12	2695420461	Proteobacteria	Gammaproteobacteria	Pseudomonadales	Pseudomonadaceae	Pseudomonas	NA
	Pseudomonas aeruginosa ST-111 P43_2_London_9_VIM_2_11_12	2675903669	Proteobacteria	Gammaproteobacteria	Pseudomonadales	Pseudomonadaceae	Pseudomonas	NA
	Pseudomonas aeruginosa ST-111 P44_Wales_1_VIM_2_11_12	2698536356	Proteobacteria	Gammaproteobacteria	Pseudomonadales	Pseudomonadaceae	Pseudomonas	NA
	Pseudomonas aeruginosa ST-111 P45_London_17_VIM_2_12_12	2695420909	Proteobacteria	Gammaproteobacteria	Pseudomonadales	Pseudomonadaceae	Pseudomonas	NA
	Pseudomonas aeruginosa ST-111 P46_South_East_6_12_12	2690316101	Proteobacteria	Gammaproteobacteria	Pseudomonadales	Pseudomonadaceae	Pseudomonas	NA
	Pseudomonas aeruginosa ST-111 P47_London_12_VIM_2_12_12	2695420741	Proteobacteria	Gammaproteobacteria	Pseudomonadales	Pseudomonadaceae	Pseudomonas	NA
	Pseudomonas aeruginosa ST-111 P48_London_17_VIM_2_01_13	2698536426	Proteobacteria	Gammaproteobacteria	Pseudomonadales	Pseudomonadaceae	Pseudomonas	NA
	Pseudomonas aeruginosa ST-111 P49_London_7_VIM_2_01_13	2695420673	Proteobacteria	Gammaproteobacteria	Pseudomonadales	Pseudomonadaceae	Pseudomonas	NA
	Pseudomonas aeruginosa ST-111 P5_London_26_VIM_2_01_09	2695420853	Proteobacteria	Gammaproteobacteria	Pseudomonadales	Pseudomonadaceae	Pseudomonas	NA
	Pseudomonas aeruginosa ST-111 P50_London_9_VIM_2_01_13	2695420740	Proteobacteria	Gammaproteobacteria	Pseudomonadales	Pseudomonadaceae	Pseudomonas	NA
	Pseudomonas aeruginosa ST-111 P51_1_London_9_VIM_2_02_13	2681813357	Proteobacteria	Gammaproteobacteria	Pseudomonadales	Pseudomonadaceae	Pseudomonas	NA
	Pseudomonas aeruginosa ST-111 P51_2_London_11_VIM_2_02_13	2695420520	Proteobacteria	Gammaproteobacteria	Pseudomonadales	Pseudomonadaceae	Pseudomonas	NA
	Pseudomonas aeruginosa ST-111 P52_1_London_26_VIM_2_02_13	2695420515	Proteobacteria	Gammaproteobacteria	Pseudomonadales	Pseudomonadaceae	Pseudomonas	NA
	Pseudomonas aeruginosa ST-111 P52_2_London_26_VIM_2_02_13	2675903353	Proteobacteria	Gammaproteobacteria	Pseudomonadales	Pseudomonadaceae	Pseudomonas	NA
	Pseudomonas aeruginosa ST-111 P53_London_9_VIM_2_02_13	2693429616	Proteobacteria	Gammaproteobacteria	Pseudomonadales	Pseudomonadaceae	Pseudomonas	NA
	Pseudomonas aeruginosa ST-111 P54_1_London_24_VIM_2_04_13	2695420749	Proteobacteria	Gammaproteobacteria	Pseudomonadales	Pseudomonadaceae	Pseudomonas	NA
	Pseudomonas aeruginosa ST-111 P54_2_London_24_VIM_2_04_13	2690316151	Proteobacteria	Gammaproteobacteria	Pseudomonadales	Pseudomonadaceae	Pseudomonas	NA
	Pseudomonas aeruginosa ST-111 P55_London_26_VIM_2_05_13	2671181149	Proteobacteria	Gammaproteobacteria	Pseudomonadales	Pseudomonadaceae	Pseudomonas	NA
	Pseudomonas aeruginosa ST-111 P56_London_12_VIM_2_07_13	2695420858	Proteobacteria	Gammaproteobacteria	Pseudomonadales	Pseudomonadaceae	Pseudomonas	NA
	Pseudomonas aeruginosa ST-111 P57_South_East_3_VIM_2_09_13	2695420796	Proteobacteria	Gammaproteobacteria	Pseudomonadales	Pseudomonadaceae	Pseudomonas	NA
	Pseudomonas aeruginosa ST-111 P58_London_29_09_13	2693429729	Proteobacteria	Gammaproteobacteria	Pseudomonadales	Pseudomonadaceae	Pseudomonas	NA
	Pseudomonas aeruginosa ST-111 P59_Wales_1_VIM_2_09_13	2681813358	Proteobacteria	Gammaproteobacteria	Pseudomonadales	Pseudomonadaceae	Pseudomonas	NA
	Pseudomonas aeruginosa ST-111 P6_East_of_England_6_IMP_1_03_09	2675903363	Proteobacteria	Gammaproteobacteria	Pseudomonadales	Pseudomonadaceae	Pseudomonas	NA
	Pseudomonas aeruginosa ST-111 P60_London_6_VIM_2_11_13	2671180382	Proteobacteria	Gammaproteobacteria	Pseudomonadales	Pseudomonadaceae	Pseudomonas	NA
	Pseudomonas aeruginosa ST-111 P62_London_9_VIM_2_01_14	2690316279	Proteobacteria	Gammaproteobacteria	Pseudomonadales	Pseudomonadaceae	Pseudomonas	NA
	Pseudomonas aeruginosa ST-111 P63_London_25_VIM_2_03_14	2695420637	Proteobacteria	Gammaproteobacteria	Pseudomonadales	Pseudomonadaceae	Pseudomonas	NA
	Pseudomonas aeruginosa ST-111 P64_East_of_England_6_01_14	2671181021	Proteobacteria	Gammaproteobacteria	Pseudomonadales	Pseudomonadaceae	Pseudomonas	NA
	Pseudomonas aeruginosa ST-111 P7_London_17_VIM_2_06_09	2695420795	Proteobacteria	Gammaproteobacteria	Pseudomonadales	Pseudomonadaceae	Pseudomonas	NA
	Pseudomonas aeruginosa ST-111 P8_1_South_East_10_VIM_2_07_09	2695420907	Proteobacteria	Gammaproteobacteria	Pseudomonadales	Pseudomonadaceae	Pseudomonas	NA
	Pseudomonas aeruginosa ST-111 P8_2_London_17_VIM_2_07_13	2695420396	Proteobacteria	Gammaproteobacteria	Pseudomonadales	Pseudomonadaceae	Pseudomonas	NA
	Pseudomonas aeruginosa ST-111 P9_East_of_England_6_IMP_13_08_09	2695420481	Proteobacteria	Gammaproteobacteria	Pseudomonadales	Pseudomonadaceae	Pseudomonas	NA
	Pseudomonas aeruginosa ST277	2617271249	Proteobacteria	Gammaproteobacteria	Pseudomonadales	Pseudomonadaceae	Pseudomonas	NA
	Pseudomonas aeruginosa STH_PA147	2510461025	Proteobacteria	Gammaproteobacteria	Pseudomonadales	Pseudomonadaceae	Pseudomonas	human abdominal abscess
	Pseudomonas aeruginosa Stone 130	2558860367	Proteobacteria	Gammaproteobacteria	Pseudomonadales	Pseudomonadaceae	Pseudomonas	skin
	Pseudomonas aeruginosa sv. O12 PA7	640753042	Proteobacteria	Gammaproteobacteria	Pseudomonadales	Pseudomonadaceae	Pseudomonas	clinical isolate
	Pseudomonas aeruginosa T38079	2687453418	Proteobacteria	Gammaproteobacteria	Pseudomonadales	Pseudomonadaceae	Pseudomonas	NA
	Pseudomonas aeruginosa T52373	2684623051	Proteobacteria	Gammaproteobacteria	Pseudomonadales	Pseudomonadaceae	Pseudomonas	NA
	Pseudomonas aeruginosa T63266	2687453531	Proteobacteria	Gammaproteobacteria	Pseudomonadales	Pseudomonadaceae	Pseudomonas	NA
	Pseudomonas aeruginosa U2504	2582580910	Proteobacteria	Gammaproteobacteria	Pseudomonadales	Pseudomonadaceae	Pseudomonas	NA
	Pseudomonas aeruginosa UCBPP-PA14	639279310	Proteobacteria	Gammaproteobacteria	Pseudomonadales	Pseudomonadaceae	Pseudomonas	Brigham Womens Hospital
	Pseudomonas aeruginosa UDL	2579779132	Proteobacteria	Gammaproteobacteria	Pseudomonadales	Pseudomonadaceae	Pseudomonas	NA
	Pseudomonas aeruginosa UM-01	2639763030	Proteobacteria	Gammaproteobacteria	Pseudomonadales	Pseudomonadaceae	Pseudomonas	NA
	Pseudomonas aeruginosa USDA-ARS-USMARC-41639	2687453307	Proteobacteria	Gammaproteobacteria	Pseudomonadales	Pseudomonadaceae	Pseudomonas	nasopharynx
	Pseudomonas aeruginosa VA-134	2687453356	Proteobacteria	Gammaproteobacteria	Pseudomonadales	Pseudomonadaceae	Pseudomonas	Skin wound of burn human patient
	Pseudomonas aeruginosa VRFPA01	2562617129	Proteobacteria	Gammaproteobacteria	Pseudomonadales	Pseudomonadaceae	Pseudomonas	NA
	Pseudomonas aeruginosa VRFPA02	2597489934	Proteobacteria	Gammaproteobacteria	Pseudomonadales	Pseudomonadaceae	Pseudomonas	human blood specimen from the L & T Microbiology Research Centre
	Pseudomonas aeruginosa VRFPA03	2579779064	Proteobacteria	Gammaproteobacteria	Pseudomonadales	Pseudomonadaceae	Pseudomonas	NA
	Pseudomonas aeruginosa VRFPA04	2639762801	Proteobacteria	Gammaproteobacteria	Pseudomonadales	Pseudomonadaceae	Pseudomonas	NA
	Pseudomonas aeruginosa VRFPA05	2579778766	Proteobacteria	Gammaproteobacteria	Pseudomonadales	Pseudomonadaceae	Pseudomonas	NA
	Pseudomonas aeruginosa VRFPA06	2558309120	Proteobacteria	Gammaproteobacteria	Pseudomonadales	Pseudomonadaceae	Pseudomonas	Blood from septicemic patient
	Pseudomonas aeruginosa VRFPA07	2574180171	Proteobacteria	Gammaproteobacteria	Pseudomonadales	Pseudomonadaceae	Pseudomonas	NA
	Pseudomonas aeruginosa VRFPA08	2579778897	Proteobacteria	Gammaproteobacteria	Pseudomonadales	Pseudomonadaceae	Pseudomonas	NA
	Pseudomonas aeruginosa VRFPA09	2571042775	Proteobacteria	Gammaproteobacteria	Pseudomonadales	Pseudomonadaceae	Pseudomonas	NA
	Pseudomonas aeruginosa VRFPA10	2654587704	Proteobacteria	Gammaproteobacteria	Pseudomonadales	Pseudomonadaceae	Pseudomonas	NA
	Pseudomonas aeruginosa W16407	2687453262	Proteobacteria	Gammaproteobacteria	Pseudomonadales	Pseudomonadaceae	Pseudomonas	NA
	Pseudomonas aeruginosa W36662	2687453120	Proteobacteria	Gammaproteobacteria	Pseudomonadales	Pseudomonadaceae	Pseudomonas	NA
	Pseudomonas aeruginosa W45909	2687453263	Proteobacteria	Gammaproteobacteria	Pseudomonadales	Pseudomonadaceae	Pseudomonas	NA
	Pseudomonas aeruginosa W60856	2671180784	Proteobacteria	Gammaproteobacteria	Pseudomonadales	Pseudomonadaceae	Pseudomonas	NA
	Pseudomonas aeruginosa WC55	2524614738	Proteobacteria	Gammaproteobacteria	Pseudomonadales	Pseudomonadaceae	Pseudomonas	Oyster Reef Water Column
	Pseudomonas aeruginosa WS136	2639763011	Proteobacteria	Gammaproteobacteria	Pseudomonadales	Pseudomonadaceae	Pseudomonas	NA
	Pseudomonas aeruginosa WS394	2648501891	Proteobacteria	Gammaproteobacteria	Pseudomonadales	Pseudomonadaceae	Pseudomonas	NA
	Pseudomonas aeruginosa X13273	2571042900	Proteobacteria	Gammaproteobacteria	Pseudomonadales	Pseudomonadaceae	Pseudomonas	NA
	Pseudomonas aeruginosa X24509	2579778799	Proteobacteria	Gammaproteobacteria	Pseudomonadales	Pseudomonadaceae	Pseudomonas	NA
	Pseudomonas aeruginosa X78812	2687453104	Proteobacteria	Gammaproteobacteria	Pseudomonadales	Pseudomonadaceae	Pseudomonas	NA
	Pseudomonas aeruginosa XMG	2548877050	Proteobacteria	Gammaproteobacteria	Pseudomonadales	Pseudomonadaceae	Pseudomonas	Soil
	Pseudomonas aeruginosa YL84	2558860267	Proteobacteria	Gammaproteobacteria	Pseudomonadales	Pseudomonadaceae	Pseudomonas	NA
	Pseudomonas aeruginosa Z61	2582580907	Proteobacteria	Gammaproteobacteria	Pseudomonadales	Pseudomonadaceae	Pseudomonas	NA
	Pseudomonas alcaligenes OT 69	2579778563	Proteobacteria	Gammaproteobacteria	Pseudomonadales	Pseudomonadaceae	Pseudomonas	NA
	Pseudomonas alcaliphila JAB1	2806311029	Proteobacteria	Gammaproteobacteria	Pseudomonadales	Pseudomonadaceae	Pseudomonas	NA
	Pseudomonas alcaliphila JCM 10630	2663762780	Proteobacteria	Gammaproteobacteria	Pseudomonadales	Pseudomonadaceae	Pseudomonas	seawater obtained off the coast of Rumoi
	Pseudomonas alcaliphila NBRC 102411	2806311028	Proteobacteria	Gammaproteobacteria	Pseudomonadales	Pseudomonadaceae	Pseudomonas	Seawater
	Pseudomonas alkylphenolica KL28	2582581606	Proteobacteria	Gammaproteobacteria	Pseudomonadales	Pseudomonadaceae	Pseudomonas	Soil
	Pseudomonas alkylphenolica KL28	2597490176	Proteobacteria	Gammaproteobacteria	Pseudomonadales	Pseudomonadaceae	Pseudomonas	Soil
	Pseudomonas amygdali CFBP 3205	2630968450	Proteobacteria	Gammaproteobacteria	Pseudomonadales	Pseudomonadaceae	Pseudomonas	NA
	Pseudomonas amygdali ICMP 3918	2713896844	Proteobacteria	Gammaproteobacteria	Pseudomonadales	Pseudomonadaceae	Pseudomonas	NA
	Pseudomonas amygdali pv. aesculi 2113	2728368929	Proteobacteria	Gammaproteobacteria	Pseudomonadales	Pseudomonadaceae	Pseudomonas	NA
	Pseudomonas amygdali pv. aesculi 2279	2728368930	Proteobacteria	Gammaproteobacteria	Pseudomonadales	Pseudomonadaceae	Pseudomonas	bleeding canker
	Pseudomonas amygdali pv. aesculi 2306	2728368931	Proteobacteria	Gammaproteobacteria	Pseudomonadales	Pseudomonadaceae	Pseudomonas	Plant material
	Pseudomonas amygdali pv. aesculi 2329	2728368932	Proteobacteria	Gammaproteobacteria	Pseudomonadales	Pseudomonadaceae	Pseudomonas	Plant material
	Pseudomonas amygdali pv. aesculi 2336	2713897236	Proteobacteria	Gammaproteobacteria	Pseudomonadales	Pseudomonadaceae	Pseudomonas	Plant material
	Pseudomonas amygdali pv. dendropanacis CFBP 3226	2630968566	Proteobacteria	Gammaproteobacteria	Pseudomonadales	Pseudomonadaceae	Pseudomonas	NA
	Pseudomonas amygdali pv. dendropanacis CFBP 3226	2728368923	Proteobacteria	Gammaproteobacteria	Pseudomonadales	Pseudomonadaceae	Pseudomonas	NA
	Pseudomonas amygdali pv. dendropanacis CFBP 4219	2648501758	Proteobacteria	Gammaproteobacteria	Pseudomonadales	Pseudomonadaceae	Pseudomonas	NA
	Pseudomonas amygdali pv. eriobotryae CFBP 2343	2695420612	Proteobacteria	Gammaproteobacteria	Pseudomonadales	Pseudomonadaceae	Pseudomonas	Plant material
	Pseudomonas amygdali pv. lachrymans 107	2654587652	Proteobacteria	Gammaproteobacteria	Pseudomonadales	Pseudomonadaceae	Pseudomonas	NA
	Pseudomonas amygdali pv. lachrymans 3988	2645727798	Proteobacteria	Gammaproteobacteria	Pseudomonadales	Pseudomonadaceae	Pseudomonas	NA
	Pseudomonas amygdali pv. lachrymans 98A-744	2634166431	Proteobacteria	Gammaproteobacteria	Pseudomonadales	Pseudomonadaceae	Pseudomonas	NA
	Pseudomonas amygdali pv. lachrymans YM7902	2648501359	Proteobacteria	Gammaproteobacteria	Pseudomonadales	Pseudomonadaceae	Pseudomonas	NA
	Pseudomonas amygdali pv. mellea N6801	2648501898	Proteobacteria	Gammaproteobacteria	Pseudomonadales	Pseudomonadaceae	Pseudomonas	NA
	Pseudomonas amygdali pv. morsprunorum 2341	2728368921	Proteobacteria	Gammaproteobacteria	Pseudomonadales	Pseudomonadaceae	Pseudomonas	Plant material
	Pseudomonas amygdali pv. morsprunorum FTRS_U7805	2645727551	Proteobacteria	Gammaproteobacteria	Pseudomonadales	Pseudomonadaceae	Pseudomonas	NA
	Pseudomonas amygdali pv. morsprunorum HRI-W 5261	2728368920	Proteobacteria	Gammaproteobacteria	Pseudomonadales	Pseudomonadaceae	Pseudomonas	Plant material
	Pseudomonas amygdali pv. morsprunorum HRI-W 5269	2728368919	Proteobacteria	Gammaproteobacteria	Pseudomonadales	Pseudomonadaceae	Pseudomonas	Plant material
	Pseudomonas amygdali pv. myricae AZ84488	2645728061	Proteobacteria	Gammaproteobacteria	Pseudomonadales	Pseudomonadaceae	Pseudomonas	NA
	Pseudomonas amygdali pv. myricae CFBP 2897	2728368918	Proteobacteria	Gammaproteobacteria	Pseudomonadales	Pseudomonadaceae	Pseudomonas	Plant material
	Pseudomonas amygdali pv. sesami HC_1	2648501197	Proteobacteria	Gammaproteobacteria	Pseudomonadales	Pseudomonadaceae	Pseudomonas	NA
	Pseudomonas amygdali pv. tabaci yuexi-1	2630968743	Proteobacteria	Gammaproteobacteria	Pseudomonadales	Pseudomonadaceae	Pseudomonas	NA
	Pseudomonas amygdali pv. ulmi CFBP 1407	2731957951	Proteobacteria	Gammaproteobacteria	Pseudomonadales	Pseudomonadaceae	Pseudomonas	Plant material
	Pseudomonas antarctica LMG 22709	2636416078	Proteobacteria	Gammaproteobacteria	Pseudomonadales	Pseudomonadaceae	Pseudomonas	NA
	Pseudomonas antarctica PAMC 27494	2687453636	Proteobacteria	Gammaproteobacteria	Pseudomonadales	Pseudomonadaceae	Pseudomonas	NA
	Pseudomonas argentinensis LMG 22563	2671180085	Proteobacteria	Gammaproteobacteria	Pseudomonadales	Pseudomonadaceae	Pseudomonas	single colony isolate
	Pseudomonas arsenicoxydans CECT 7543	2636416065	Proteobacteria	Gammaproteobacteria	Pseudomonadales	Pseudomonadaceae	Pseudomonas	NA
	Pseudomonas asplenii ES_FE-G7	2734482259	Proteobacteria	Gammaproteobacteria	Pseudomonadales	Pseudomonadaceae	Pseudomonas	Bulk soil
	Pseudomonas asplenii ES_PA-B6	2734482072	Proteobacteria	Gammaproteobacteria	Pseudomonadales	Pseudomonadaceae	Pseudomonas	Bulk soil
	Pseudomonas asplenii ES_PA-B8	2731639261	Proteobacteria	Gammaproteobacteria	Pseudomonadales	Pseudomonadaceae	Pseudomonas	Bulk soil
	Pseudomonas asplenii ES_PA-E7	2757320535	Proteobacteria	Gammaproteobacteria	Pseudomonadales	Pseudomonadaceae	Pseudomonas	Bulk soil
	Pseudomonas asplenii LMG 2137	2667527430	Proteobacteria	Gammaproteobacteria	Pseudomonadales	Pseudomonadaceae	Pseudomonas	Derived from existing strain
	Pseudomonas asturiensis sp. nov LMG 26898	2663762795	Proteobacteria	Gammaproteobacteria	Pseudomonadales	Pseudomonadaceae	Pseudomonas	NA
	Pseudomonas avellanae BPIC 631	2554235217	Proteobacteria	Gammaproteobacteria	Pseudomonadales	Pseudomonadaceae	Pseudomonas	Hazelnut
	Pseudomonas avellanae BPIC 631	2531839710	Proteobacteria	Gammaproteobacteria	Pseudomonadales	Pseudomonadaceae	Pseudomonas	Hazelnut
	Pseudomonas avellanae BPIC 631	2505313060	Proteobacteria	Gammaproteobacteria	Pseudomonadales	Pseudomonadaceae	Pseudomonas	Corylus avellana
	Pseudomonas avellanae CRAFRUed2	2645727533	Proteobacteria	Gammaproteobacteria	Pseudomonadales	Pseudomonadaceae	Pseudomonas	NA
	Pseudomonas avellanae CRAFRUee3	2645727947	Proteobacteria	Gammaproteobacteria	Pseudomonadales	Pseudomonadaceae	Pseudomonas	NA
	Pseudomonas avellanae PaVt10	2630968609	Proteobacteria	Gammaproteobacteria	Pseudomonadales	Pseudomonadaceae	Pseudomonas	NA
	Pseudomonas azotoformans F77	2773858024	Proteobacteria	Gammaproteobacteria	Pseudomonadales	Pseudomonadaceae	Pseudomonas	NA
	Pseudomonas azotoformans LMG 21611	2636416017	Proteobacteria	Gammaproteobacteria	Pseudomonadales	Pseudomonadaceae	Pseudomonas	NA
	Pseudomonas azotoformans S4	2718218421	Proteobacteria	Gammaproteobacteria	Pseudomonadales	Pseudomonadaceae	Pseudomonas	soil
	Pseudomonas baetica LMG 25716	2619619019	Proteobacteria	Gammaproteobacteria	Pseudomonadales	Pseudomonadaceae	Pseudomonas	NA
	Pseudomonas balearica KF707	2814123110	Proteobacteria	Gammaproteobacteria	Pseudomonadales	Pseudomonadaceae	Pseudomonas	NA
	Pseudomonas batumici UCM B-321	2648501755	Proteobacteria	Gammaproteobacteria	Pseudomonadales	Pseudomonadaceae	Pseudomonas	NA
	Pseudomonas benzenivorans DSM 8628	2663762779	Proteobacteria	Gammaproteobacteria	Pseudomonadales	Pseudomonadaceae	Pseudomonas	soil and groundwater contaminated with chlorobenzene
	Pseudomonas brassicacearum 51MFCVI2.1	2510065054	Proteobacteria	Gammaproteobacteria	Pseudomonadales	Pseudomonadaceae	Pseudomonas	NA
	Pseudomonas brassicacearum brassicacearum NFM421	650716074	Proteobacteria	Gammaproteobacteria	Pseudomonadales	Pseudomonadaceae	Pseudomonas	laboratory strain
	Pseudomonas brassicacearum DF41	2565956580	Proteobacteria	Gammaproteobacteria	Pseudomonadales	Pseudomonadaceae	Pseudomonas	NA
	Pseudomonas brassicacearum LBUM300	2687453417	Proteobacteria	Gammaproteobacteria	Pseudomonadales	Pseudomonadaceae	Pseudomonas	NA
	Pseudomonas brassicacearum LMG 21623	2639762602	Proteobacteria	Gammaproteobacteria	Pseudomonadales	Pseudomonadaceae	Pseudomonas	NA
	Pseudomonas brassicacearum LZ-4	2645728011	Proteobacteria	Gammaproteobacteria	Pseudomonadales	Pseudomonadaceae	Pseudomonas	NA
	Pseudomonas brassicacearum PA1G7	2651869705	Proteobacteria	Gammaproteobacteria	Pseudomonadales	Pseudomonadaceae	Pseudomonas	NA
	Pseudomonas brassicacearum PP1_210F	2627854065	Proteobacteria	Gammaproteobacteria	Pseudomonadales	Pseudomonadaceae	Pseudomonas	NA
	Pseudomonas brassicacearum TM1A3	2713897224	Proteobacteria	Gammaproteobacteria	Pseudomonadales	Pseudomonadaceae	Pseudomonas	tomato roots
	Pseudomonas brenneri BIGb0273	2784746680	Proteobacteria	Gammaproteobacteria	Pseudomonadales	Pseudomonadaceae	Pseudomonas	NA
	Pseudomonas brenneri DSM 15294	2639762518	Proteobacteria	Gammaproteobacteria	Pseudomonadales	Pseudomonadaceae	Pseudomonas	NA
	Pseudomonas brenneri FH4	2565956820	Proteobacteria	Gammaproteobacteria	Pseudomonadales	Pseudomonadaceae	Pseudomonas	NA
	Pseudomonas brenneri RGCB 108	2744054818	Proteobacteria	Gammaproteobacteria	Pseudomonadales	Pseudomonadaceae	Pseudomonas	NA
	Pseudomonas canadensis 2-92	2582580912	Proteobacteria	Gammaproteobacteria	Pseudomonadales	Pseudomonadaceae	Pseudomonas	NA
	Pseudomonas cannabina alisalensis T3C	2516653057	Proteobacteria	Gammaproteobacteria	Pseudomonadales	Pseudomonadaceae	Pseudomonas	Cultivation field
	Pseudomonas cannabina CFBP 2341	2667527432	Proteobacteria	Gammaproteobacteria	Pseudomonadales	Pseudomonadaceae	Pseudomonas	NA
	Pseudomonas cannabina ICMP 2823	2713896848	Proteobacteria	Gammaproteobacteria	Pseudomonadales	Pseudomonadaceae	Pseudomonas	NA
	Pseudomonas cannabina pv. alisalensis BS91	2516653056	Proteobacteria	Gammaproteobacteria	Pseudomonadales	Pseudomonadaceae	Pseudomonas	Cultivation field
	Pseudomonas cannabina pv. alisalensis PSa1-3	2512564082	Proteobacteria	Gammaproteobacteria	Pseudomonadales	Pseudomonadaceae	Pseudomonas	Cultivation field
	Pseudomonas cannabina pv. alisalensis PSa866	2512564081	Proteobacteria	Gammaproteobacteria	Pseudomonadales	Pseudomonadaceae	Pseudomonas	Cultivation field
	Pseudomonas capeferrum WCS358	2617271064	Proteobacteria	Gammaproteobacteria	Pseudomonadales	Pseudomonadaceae	Pseudomonas	NA
	Pseudomonas caricapapayae ICMP 2855	2713896847	Proteobacteria	Gammaproteobacteria	Pseudomonadales	Pseudomonadaceae	Pseudomonas	NA
	Pseudomonas caspiana FBF102	2791355604	Proteobacteria	Gammaproteobacteria	Pseudomonadales	Pseudomonadaceae	Pseudomonas	Plant leaves
	Pseudomonas cedrina LMG 23661	2636416193	Proteobacteria	Gammaproteobacteria	Pseudomonadales	Pseudomonadaceae	Pseudomonas	NA
	Pseudomonas cedrina MYb184	2802429405	Proteobacteria	Gammaproteobacteria	Pseudomonadales	Pseudomonadaceae	Pseudomonas	compost
	Pseudomonas cerasi 58T	2767802279	Proteobacteria	Gammaproteobacteria	Pseudomonadales	Pseudomonadaceae	Pseudomonas	Sour cherry (Prunus cerasus) symptomatic leaf
	Pseudomonas chlororaphis 189	2687453548	Proteobacteria	Gammaproteobacteria	Pseudomonadales	Pseudomonadaceae	Pseudomonas	soil
	Pseudomonas chlororaphis aurantiaca LMG 21630	2636416019	Proteobacteria	Gammaproteobacteria	Pseudomonadales	Pseudomonadaceae	Pseudomonas	NA
	Pseudomonas chlororaphis aurantiaca PB-St2	2579778744	Proteobacteria	Gammaproteobacteria	Pseudomonadales	Pseudomonadaceae	Pseudomonas	NA
	Pseudomonas chlororaphis aureofaciens 30-84	2597489887	Proteobacteria	Gammaproteobacteria	Pseudomonadales	Pseudomonadaceae	Pseudomonas	Kansas
	Pseudomonas chlororaphis aureofaciens ATCC 13985	2636416064	Proteobacteria	Gammaproteobacteria	Pseudomonadales	Pseudomonadaceae	Pseudomonas	NA
	Pseudomonas chlororaphis aureofaciens CD	2713897222	Proteobacteria	Gammaproteobacteria	Pseudomonadales	Pseudomonadaceae	Pseudomonas	NA
	Pseudomonas chlororaphis aureofaciens LMG 1245	2713897221	Proteobacteria	Gammaproteobacteria	Pseudomonadales	Pseudomonadaceae	Pseudomonas	river Clay
	Pseudomonas chlororaphis aureofaciens NBRC 3521	2645727751	Proteobacteria	Gammaproteobacteria	Pseudomonadales	Pseudomonadaceae	Pseudomonas	Maas River clay in kerosene
	Pseudomonas chlororaphis chlororaphis ATCC 9446	2617270790	Proteobacteria	Gammaproteobacteria	Pseudomonadales	Pseudomonadaceae	Pseudomonas	NA
	Pseudomonas chlororaphis chlororaphis GP72	2512047018	Proteobacteria	Gammaproteobacteria	Pseudomonadales	Pseudomonadaceae	Pseudomonas	green pepper rhizosphere
	Pseudomonas chlororaphis chlororaphis GP72	2582581578	Proteobacteria	Gammaproteobacteria	Pseudomonadales	Pseudomonadaceae	Pseudomonas	green pepper rhizosphere
	Pseudomonas chlororaphis chlororaphis LMG 5004	2713897223	Proteobacteria	Gammaproteobacteria	Pseudomonadales	Pseudomonadaceae	Pseudomonas	contaminated plate
	Pseudomonas chlororaphis EA105	2627853808	Proteobacteria	Gammaproteobacteria	Pseudomonadales	Pseudomonadaceae	Pseudomonas	NA
	Pseudomonas chlororaphis HT66	2526164786	Proteobacteria	Gammaproteobacteria	Pseudomonadales	Pseudomonadaceae	Pseudomonas	Roots of rice
	Pseudomonas chlororaphis O6	2597489885	Proteobacteria	Gammaproteobacteria	Pseudomonadales	Pseudomonadaceae	Pseudomonas	soil in Utah
	Pseudomonas chlororaphis PA23	651717032	Proteobacteria	Gammaproteobacteria	Pseudomonadales	Pseudomonadaceae	Pseudomonas	Soy bean root
	Pseudomonas chlororaphis PA23	2585427645	Proteobacteria	Gammaproteobacteria	Pseudomonadales	Pseudomonadaceae	Pseudomonas	Soy bean root
	Pseudomonas chlororaphis PCL1606	2630968629	Proteobacteria	Gammaproteobacteria	Pseudomonadales	Pseudomonadaceae	Pseudomonas	NA
	Pseudomonas chlororaphis piscium DSM 21509	2667528180	Proteobacteria	Gammaproteobacteria	Pseudomonadales	Pseudomonadaceae	Pseudomonas	NA
	Pseudomonas chlororaphis piscium PCL1391	2740892503	Proteobacteria	Gammaproteobacteria	Pseudomonadales	Pseudomonadaceae	Pseudomonas	roots
	Pseudomonas chlororaphis YL-1	2582580891	Proteobacteria	Gammaproteobacteria	Pseudomonadales	Pseudomonadaceae	Pseudomonas	NA
	Pseudomonas cichorii JBC1	2579778861	Proteobacteria	Gammaproteobacteria	Pseudomonadales	Pseudomonadaceae	Pseudomonas	NA
	Pseudomonas cichorii NCPPB 943	2667527209	Proteobacteria	Gammaproteobacteria	Pseudomonadales	Pseudomonadaceae	Pseudomonas	Plant-derived foodstuff Germany
	Pseudomonas citronellolis LMG 18378	2663762793	Proteobacteria	Gammaproteobacteria	Pseudomonadales	Pseudomonadaceae	Pseudomonas	NA
	Pseudomonas citronellolis P3B5	2687453446	Proteobacteria	Gammaproteobacteria	Pseudomonadales	Pseudomonadaceae	Pseudomonas	phyllosphere material
	Pseudomonas citronellolis SJTE-3	2718217932	Proteobacteria	Gammaproteobacteria	Pseudomonadales	Pseudomonadaceae	Pseudomonas	Sludge
	Pseudomonas citronellolis TTU2014-008ASC	2663763146	Proteobacteria	Gammaproteobacteria	Pseudomonadales	Pseudomonadaceae	Pseudomonas	feces
	Pseudomonas citronellolis TTU2014-011ASC	2660238621	Proteobacteria	Gammaproteobacteria	Pseudomonadales	Pseudomonadaceae	Pseudomonas	feces
	Pseudomonas coleopterorum LMG 28558	2675903003	Proteobacteria	Gammaproteobacteria	Pseudomonadales	Pseudomonadaceae	Pseudomonas	NA
	Pseudomonas composti CECT 7516	2663762774	Proteobacteria	Gammaproteobacteria	Pseudomonadales	Pseudomonadaceae	Pseudomonas	NA
	Pseudomonas composti LY1	2728369569	Proteobacteria	Gammaproteobacteria	Pseudomonadales	Pseudomonadaceae	Pseudomonas	surface soil
	Pseudomonas congelans DM2.1.12.02A	2814123167	Proteobacteria	Gammaproteobacteria	Pseudomonadales	Pseudomonadaceae	Pseudomonas	NA
	Pseudomonas congelans ICMP 19117	2713896851	Proteobacteria	Gammaproteobacteria	Pseudomonadales	Pseudomonadaceae	Pseudomonas	NA
	Pseudomonas congelans LMG 21466	2663762773	Proteobacteria	Gammaproteobacteria	Pseudomonadales	Pseudomonadaceae	Pseudomonas	phyllosphere of grasses
	Pseudomonas congelans LP205a	2814123168	Proteobacteria	Gammaproteobacteria	Pseudomonadales	Pseudomonadaceae	Pseudomonas	NA
	Pseudomonas congelans ME812.2b	2806311032	Proteobacteria	Gammaproteobacteria	Pseudomonadales	Pseudomonadaceae	Pseudomonas	NA
	Pseudomonas congelans NL.P123	2806311009	Proteobacteria	Gammaproteobacteria	Pseudomonadales	Pseudomonadaceae	Pseudomonas	NA
	Pseudomonas coronafaciens LMG 5060	2663763218	Proteobacteria	Gammaproteobacteria	Pseudomonadales	Pseudomonadaceae	Pseudomonas	NA
	Pseudomonas coronafaciens pv. oryzae 36_1	2645727763	Proteobacteria	Gammaproteobacteria	Pseudomonadales	Pseudomonadaceae	Pseudomonas	NA
	Pseudomonas coronafaciens pv. porri LMG 28495	2648501127	Proteobacteria	Gammaproteobacteria	Pseudomonadales	Pseudomonadaceae	Pseudomonas	NA
	Pseudomonas corrugata CFBP 5454	2585427826	Proteobacteria	Gammaproteobacteria	Pseudomonadales	Pseudomonadaceae	Pseudomonas	Cultivation field
	Pseudomonas corrugata CFBP5403	2563366523	Proteobacteria	Gammaproteobacteria	Pseudomonadales	Pseudomonadaceae	Pseudomonas	Cultivation field
	Pseudomonas corrugata CFBP5454	2558309045	Proteobacteria	Gammaproteobacteria	Pseudomonadales	Pseudomonadaceae	Pseudomonas	Cultivation field
	Pseudomonas corrugata DSM 7228	2713897228	Proteobacteria	Gammaproteobacteria	Pseudomonadales	Pseudomonadaceae	Pseudomonas	tomato stem
	Pseudomonas corrugata LMG 2172	2639763195	Proteobacteria	Gammaproteobacteria	Pseudomonadales	Pseudomonadaceae	Pseudomonas	NA
	Pseudomonas corrugata NCPPB2445	2563366525	Proteobacteria	Gammaproteobacteria	Pseudomonadales	Pseudomonadaceae	Pseudomonas	Cultivation field
	Pseudomonas corrugata TEIC1148	2563366520	Proteobacteria	Gammaproteobacteria	Pseudomonadales	Pseudomonadaceae	Pseudomonas	Cultivation field
	Pseudomonas costantinii LMG 22119	2645728113	Proteobacteria	Gammaproteobacteria	Pseudomonadales	Pseudomonadaceae	Pseudomonas	NA
	Pseudomonas cremoricolorata DSM 17059	2523533534	Proteobacteria	Gammaproteobacteria	Pseudomonadales	Pseudomonadaceae	Pseudomonas	Oryza sativa
	Pseudomonas cremoricolorata ND07	2645727704	Proteobacteria	Gammaproteobacteria	Pseudomonadales	Pseudomonadaceae	Pseudomonas	Waterfall
	Pseudomonas cuatrocienegasensis LMG 24676	2663763600	Proteobacteria	Gammaproteobacteria	Pseudomonadales	Pseudomonadaceae	Pseudomonas	NA
	Pseudomonas deceptionensis DSM 26521	2663763209	Proteobacteria	Gammaproteobacteria	Pseudomonadales	Pseudomonadaceae	Pseudomonas	marine sediment
	Pseudomonas delhiensis LMG 24737	2671180033	Proteobacteria	Gammaproteobacteria	Pseudomonadales	Pseudomonadaceae	Pseudomonas	NA
	Pseudomonas delhiensis RLD-1	2706795031	Proteobacteria	Gammaproteobacteria	Pseudomonadales	Pseudomonadaceae	Pseudomonas	NA
	Pseudomonas denitrificans 106_PDEN	2767802259	Proteobacteria	Gammaproteobacteria	Pseudomonadales	Pseudomonadaceae	Pseudomonas	Blood sample from patient in Medical/Surgical Intensive Care Unit
	Pseudomonas denitrificans 1151_PDEN	2767802256	Proteobacteria	Gammaproteobacteria	Pseudomonadales	Pseudomonadaceae	Pseudomonas	Sputum sample from patient in Critical Care Intensive Care Unit
	Pseudomonas denitrificans 1184_PDEN	2767802255	Proteobacteria	Gammaproteobacteria	Pseudomonadales	Pseudomonadaceae	Pseudomonas	Sputum sample from patient in Medical/Surgical Intensive Care Unit
	Pseudomonas denitrificans 1269_PDEN	2767802254	Proteobacteria	Gammaproteobacteria	Pseudomonadales	Pseudomonadaceae	Pseudomonas	Sputum
	Pseudomonas denitrificans 1298_PDEN	2767802258	Proteobacteria	Gammaproteobacteria	Pseudomonadales	Pseudomonadaceae	Pseudomonas	Bronchoalveolar Lavage sample from patient in Critical Care Intensive Care Unit
	Pseudomonas denitrificans 1332_PDEN	2767802253	Proteobacteria	Gammaproteobacteria	Pseudomonadales	Pseudomonadaceae	Pseudomonas	Wound sample from patient in Critical Care Intensive Care Unit
	Pseudomonas denitrificans 148_PDEN	2767802247	Proteobacteria	Gammaproteobacteria	Pseudomonadales	Pseudomonadaceae	Pseudomonas	Urine sample from patient in Medical/Surgical Intensive Care Unit
	Pseudomonas denitrificans 293_PDEN	2767802257	Proteobacteria	Gammaproteobacteria	Pseudomonadales	Pseudomonadaceae	Pseudomonas	Blood sample from patient in Medical/Surgical Intensive Care Unit
	Pseudomonas denitrificans 461_PDEN	2767802260	Proteobacteria	Gammaproteobacteria	Pseudomonadales	Pseudomonadaceae	Pseudomonas	Bronchoalveolar Lavage sample from patient in Critical Care Intensive Care Unit
	Pseudomonas denitrificans 466_PDEN	2767802246	Proteobacteria	Gammaproteobacteria	Pseudomonadales	Pseudomonadaceae	Pseudomonas	Urine sample from patient in Critical Care Intensive Care Unit
	Pseudomonas denitrificans 481.rep1_PDEN	2767802252	Proteobacteria	Gammaproteobacteria	Pseudomonadales	Pseudomonadaceae	Pseudomonas	Sputum sample from patient in Neonatal Intensive Care Unit
	Pseudomonas denitrificans 518_PDEN	2767802251	Proteobacteria	Gammaproteobacteria	Pseudomonadales	Pseudomonadaceae	Pseudomonas	Sputum sample from patient in Neonatal Intensive Care Unit
[truncated: 1,858 more rows]
