# Supplementary material for: Phenolic acid-degrading Paraburkholderia prime decomposition in forest soil
Source: ISME Commun. 2021 Mar 25;1:4. doi: 10.1038/s43705-021-00009-z (PMC9723775; doi:10.1038/s43705-021-00009-z)
Supplement: Supplementary file 5 — Supplementary Data [file 43705_2021_9_MOESM5_ESM.zip]

Archive with 259 entries (217 files):
- Supplementary Data/
- Supplementary Data/.RData
- Supplementary Data/.Rhistory
- Supplementary Data/.Rproj.user/
- Supplementary Data/.Rproj.user/16537939/
- Supplementary Data/.Rproj.user/16537939/ctx/
- Supplementary Data/.Rproj.user/16537939/explorer-cache/
- Supplementary Data/.Rproj.user/16537939/pcs/
- Supplementary Data/.Rproj.user/16537939/pcs/files-pane.pper
- Supplementary Data/.Rproj.user/16537939/pcs/source-pane (DESKTOP-TGP3KBH's conflicted copy 2020-02-20).pper
- Supplementary Data/.Rproj.user/16537939/pcs/source-pane.pper
- Supplementary Data/.Rproj.user/16537939/pcs/windowlayoutstate (DESKTOP-TGP3KBH's conflicted copy 2020-02-20).pper
- Supplementary Data/.Rproj.user/16537939/pcs/windowlayoutstate.pper
- Supplementary Data/.Rproj.user/16537939/pcs/workbench-pane.pper
- Supplementary Data/.Rproj.user/16537939/presentation/
- Supplementary Data/.Rproj.user/16537939/profiles-cache/
- Supplementary Data/.Rproj.user/16537939/rmd-outputs
- Supplementary Data/.Rproj.user/16537939/saved_source_markers
- Supplementary Data/.Rproj.user/16537939/sources/
- Supplementary Data/.Rproj.user/16537939/sources/per/
- Supplementary Data/.Rproj.user/16537939/sources/per/t/
- Supplementary Data/.Rproj.user/16537939/sources/per/t/991666E0
- Supplementary Data/.Rproj.user/16537939/sources/per/t/991666E0-contents
- Supplementary Data/.Rproj.user/16537939/sources/per/t/DDCCF7ED
- Supplementary Data/.Rproj.user/16537939/sources/per/t/DDCCF7ED-contents
- Supplementary Data/.Rproj.user/16537939/sources/per/t/F44798FC
- Supplementary Data/.Rproj.user/16537939/sources/per/t/F44798FC-contents
- Supplementary Data/.Rproj.user/16537939/sources/per/u/
- Supplementary Data/.Rproj.user/16537939/sources/prop/
- Supplementary Data/.Rproj.user/16537939/sources/prop/14D5F461
- Supplementary Data/.Rproj.user/16537939/sources/prop/1B7F5C03
- Supplementary Data/.Rproj.user/16537939/sources/prop/20909EE0
- Supplementary Data/.Rproj.user/16537939/sources/prop/22FB0563
- Supplementary Data/.Rproj.user/16537939/sources/prop/30FFEBEE
- Supplementary Data/.Rproj.user/16537939/sources/prop/33665E3C
- Supplementary Data/.Rproj.user/16537939/sources/prop/3B83A2BE
- Supplementary Data/.Rproj.user/16537939/sources/prop/3E07FC2
- Supplementary Data/.Rproj.user/16537939/sources/prop/59A82234
- Supplementary Data/.Rproj.user/16537939/sources/prop/5C87BE97
- Supplementary Data/.Rproj.user/16537939/sources/prop/66DD2966
- Supplementary Data/.Rproj.user/16537939/sources/prop/699E7026
- Supplementary Data/.Rproj.user/16537939/sources/prop/70F89374
- Supplementary Data/.Rproj.user/16537939/sources/prop/71CB2603
- Supplementary Data/.Rproj.user/16537939/sources/prop/78D3006
- Supplementary Data/.Rproj.user/16537939/sources/prop/7CC7D93F
- Supplementary Data/.Rproj.user/16537939/sources/prop/7DA243B3
- Supplementary Data/.Rproj.user/16537939/sources/prop/84AD7C5B
- Supplementary Data/.Rproj.user/16537939/sources/prop/87456174
- Supplementary Data/.Rproj.user/16537939/sources/prop/8E92AE73
- Supplementary Data/.Rproj.user/16537939/sources/prop/96C356BD
- Supplementary Data/.Rproj.user/16537939/sources/prop/9E1A0FD1
- Supplementary Data/.Rproj.user/16537939/sources/prop/A1458F2A
- Supplementary Data/.Rproj.user/16537939/sources/prop/A6D420D7
- Supplementary Data/.Rproj.user/16537939/sources/prop/AC1D7496
- Supplementary Data/.Rproj.user/16537939/sources/prop/B0CA6125
- Supplementary Data/.Rproj.user/16537939/sources/prop/B592B67D
- Supplementary Data/.Rproj.user/16537939/sources/prop/B972238C
- Supplementary Data/.Rproj.user/16537939/sources/prop/BF4279B6
- Supplementary Data/.Rproj.user/16537939/sources/prop/C3AA00CC
- Supplementary Data/.Rproj.user/16537939/sources/prop/C4FF1355
- Supplementary Data/.Rproj.user/16537939/sources/prop/DF269937
- Supplementary Data/.Rproj.user/16537939/sources/prop/F2CDB396
- Supplementary Data/.Rproj.user/16537939/sources/prop/INDEX
- Supplementary Data/.Rproj.user/16537939/sources/prop/INDEX (DESKTOP-TGP3KBH's conflicted copy 2020-02-20)
- Supplementary Data/.Rproj.user/16537939/viewer-cache/
- Supplementary Data/.Rproj.user/352CD91/
- Supplementary Data/.Rproj.user/352CD91/console06/
- Supplementary Data/.Rproj.user/352CD91/console06/INDEX001
- Supplementary Data/.Rproj.user/352CD91/ctx/
- Supplementary Data/.Rproj.user/352CD91/explorer-cache/
- Supplementary Data/.Rproj.user/352CD91/pcs/
- Supplementary Data/.Rproj.user/352CD91/pcs/files-pane.pper
- Supplementary Data/.Rproj.user/352CD91/pcs/source-pane.pper
- Supplementary Data/.Rproj.user/352CD91/pcs/windowlayoutstate.pper
- Supplementary Data/.Rproj.user/352CD91/pcs/workbench-pane.pper
- Supplementary Data/.Rproj.user/352CD91/presentation/
- Supplementary Data/.Rproj.user/352CD91/profiles-cache/
- Supplementary Data/.Rproj.user/352CD91/rmd-outputs
- Supplementary Data/.Rproj.user/352CD91/saved_source_markers
- Supplementary Data/.Rproj.user/352CD91/sources/
- Supplementary Data/.Rproj.user/352CD91/sources/per/
- Supplementary Data/.Rproj.user/352CD91/sources/per/t/
- Supplementary Data/.Rproj.user/352CD91/sources/per/t/87DE8291
- Supplementary Data/.Rproj.user/352CD91/sources/per/t/87DE8291-contents
- Supplementary Data/.Rproj.user/352CD91/sources/per/u/
- Supplementary Data/.Rproj.user/352CD91/sources/prop/
- Supplementary Data/.Rproj.user/352CD91/sources/prop/1020F68E
- Supplementary Data/.Rproj.user/352CD91/sources/prop/12B4DBE9
- Supplementary Data/.Rproj.user/352CD91/sources/prop/1308F263
- Supplementary Data/.Rproj.user/352CD91/sources/prop/1BCADE5F
- Supplementary Data/.Rproj.user/352CD91/sources/prop/220666FD
- Supplementary Data/.Rproj.user/352CD91/sources/prop/26B7313A
- Supplementary Data/.Rproj.user/352CD91/sources/prop/29EDD9F1
- Supplementary Data/.Rproj.user/352CD91/sources/prop/31DFE482
- Supplementary Data/.Rproj.user/352CD91/sources/prop/38D19FA0
- Supplementary Data/.Rproj.user/352CD91/sources/prop/3BC9B04A
- Supplementary Data/.Rproj.user/352CD91/sources/prop/3D0D34CA
- Supplementary Data/.Rproj.user/352CD91/sources/prop/47390FDD
- Supplementary Data/.Rproj.user/352CD91/sources/prop/580D9D18
- Supplementary Data/.Rproj.user/352CD91/sources/prop/60BC9C77
- Supplementary Data/.Rproj.user/352CD91/sources/prop/636F23BA
- Supplementary Data/.Rproj.user/352CD91/sources/prop/68A3D4D9
- Supplementary Data/.Rproj.user/352CD91/sources/prop/6FE3795A
- Supplementary Data/.Rproj.user/352CD91/sources/prop/791082CD
- Supplementary Data/.Rproj.user/352CD91/sources/prop/7BCD0C41
- Supplementary Data/.Rproj.user/352CD91/sources/prop/7E05A6ED
- Supplementary Data/.Rproj.user/352CD91/sources/prop/8B95C30C
- Supplementary Data/.Rproj.user/352CD91/sources/prop/8C1C2CC1
- Supplementary Data/.Rproj.user/352CD91/sources/prop/96A288EA
- Supplementary Data/.Rproj.user/352CD91/sources/prop/993B6323
- Supplementary Data/.Rproj.user/352CD91/sources/prop/9A3A24BC
- Supplementary Data/.Rproj.user/352CD91/sources/prop/9C32EA6F
- Supplementary Data/.Rproj.user/352CD91/sources/prop/9D225530
- Supplementary Data/.Rproj.user/352CD91/sources/prop/A3CC3F5D
- Supplementary Data/.Rproj.user/352CD91/sources/prop/A617D281
- Supplementary Data/.Rproj.user/352CD91/sources/prop/AC1FA447
- Supplementary Data/.Rproj.user/352CD91/sources/prop/B689872F
- Supplementary Data/.Rproj.user/352CD91/sources/prop/BB88F985
- Supplementary Data/.Rproj.user/352CD91/sources/prop/BCE7F296
- Supplementary Data/.Rproj.user/352CD91/sources/prop/C194AF44
- Supplementary Data/.Rproj.user/352CD91/sources/prop/C432FDE1
- Supplementary Data/.Rproj.user/352CD91/sources/prop/CF6337E7
- Supplementary Data/.Rproj.user/352CD91/sources/prop/D047A6C7
- Supplementary Data/.Rproj.user/352CD91/sources/prop/D4D92023
- Supplementary Data/.Rproj.user/352CD91/sources/prop/D75E468C
- Supplementary Data/.Rproj.user/352CD91/sources/prop/DA0B989C
- Supplementary Data/.Rproj.user/352CD91/sources/prop/F4DF90D5
- Supplementary Data/.Rproj.user/352CD91/sources/prop/F7FFEB80
- Supplementary Data/.Rproj.user/352CD91/sources/prop/F81B8C2D
- Supplementary Data/.Rproj.user/352CD91/sources/prop/INDEX
- Supplementary Data/.Rproj.user/352CD91/viewer-cache/
- Supplementary Data/.Rproj.user/9AC0C2B7/
- Supplementary Data/.Rproj.user/9AC0C2B7/ctx/
- Supplementary Data/.Rproj.user/9AC0C2B7/explorer-cache/
- Supplementary Data/.Rproj.user/9AC0C2B7/pcs/
- Supplementary Data/.Rproj.user/9AC0C2B7/pcs/files-pane.pper
- Supplementary Data/.Rproj.user/9AC0C2B7/pcs/source-pane.pper
- Supplementary Data/.Rproj.user/9AC0C2B7/pcs/windowlayoutstate.pper
- Supplementary Data/.Rproj.user/9AC0C2B7/pcs/workbench-pane.pper
- Supplementary Data/.Rproj.user/9AC0C2B7/presentation/
- Supplementary Data/.Rproj.user/9AC0C2B7/profiles-cache/
- Supplementary Data/.Rproj.user/9AC0C2B7/rmd-outputs
- Supplementary Data/.Rproj.user/9AC0C2B7/saved_source_markers
- Supplementary Data/.Rproj.user/9AC0C2B7/sources/
- Supplementary Data/.Rproj.user/9AC0C2B7/sources/per/
- Supplementary Data/.Rproj.user/9AC0C2B7/sources/per/t/
- Supplementary Data/.Rproj.user/9AC0C2B7/sources/per/t/71EAC70E
- Supplementary Data/.Rproj.user/9AC0C2B7/sources/per/t/71EAC70E-contents
- Supplementary Data/.Rproj.user/9AC0C2B7/sources/per/u/
- Supplementary Data/.Rproj.user/9AC0C2B7/sources/prop/
- Supplementary Data/.Rproj.user/9AC0C2B7/sources/prop/B7CEDB96
- Supplementary Data/.Rproj.user/9AC0C2B7/sources/prop/INDEX
- Supplementary Data/.Rproj.user/9AC0C2B7/viewer-cache/
- Supplementary Data/.Rproj.user/shared/
- Supplementary Data/.Rproj.user/shared/notebooks/
- Supplementary Data/.Rproj.user/shared/notebooks/patch-chunk-names
- Supplementary Data/.Rproj.user/shared/notebooks/paths
- Supplementary Data/.Rproj.user/shared/notebooks/paths (DESKTOP-TGP3KBH's conflicted copy 2020-02-20)
- Supplementary Data/1. MSM-PHB Media Recipe.xlsx
- Supplementary Data/2. PHB isolates - Sanger 16S rRNA genes.fa
- Supplementary Data/3. Rarefaction curves - SIP amplicon libraries.pdf
- Supplementary Data/4a. pobA - structural analysis - tcoffee - espresso.html
- Supplementary Data/4b. pobA - structural analysis.faa
- Supplementary Data/5a. pobA  - RAxML tree.nwk
- Supplementary Data/5b. pobA  - clade designations.csv
- Supplementary Data/5c. pobA - clades.hmm
- Supplementary Data/6. MLSA - pobA paralogs tree.nwk
- Supplementary Data/BLOCK00 - R-analysis.Rproj
- Supplementary Data/BLOCK01a - in situ - Respiration and qPCR.R
- Supplementary Data/BLOCK01b - in situ - Importing and Normalizing Data.R
- Supplementary Data/BLOCK01c - in situ - Figure 4A - ANOSIM, NMDS and EnvFit.R
- Supplementary Data/BLOCK01d - in situ - Figure 4B - Analysis of Soil Chem Data.R
- Supplementary Data/BLOCK01e - in situ - perMANOVA.R
- Supplementary Data/BLOCK01f - in situ - Figure S6 - Diversity and Richness.R
- Supplementary Data/BLOCK01g - in situ - Differential Abundance - DESeq.R
- Supplementary Data/BLOCK01h - in situ - Figure 5 - Plot 13C Enriched ASVs.R
- Supplementary Data/BLOCK01i - in situ - Plot Any ASV or Taxon.R
- Supplementary Data/BLOCK02a - in vitro - GCMS Data Import.R
- Supplementary Data/BLOCK02b - in vitro -  Calculate Cumulative CO2.R
- Supplementary Data/BLOCK02c - in vitro - Figure 1B - Plot Cumulative CO2.R
- Supplementary Data/BLOCK02d - in vitro -  Net Priming.R
- Supplementary Data/BLOCK02f - in vitro - Figure 1A - Instantaneous - Temporal Dynamics of Priming.R
- Supplementary Data/BLOCK02g - in vitro - Statistics on Temporal Dynamics of Priming.R
- Supplementary Data/BLOCK02h - in vitro - Amplicon Library Preprocessing.R
- Supplementary Data/BLOCK02i - in vitro - Indicator Analysis.R
- Supplementary Data/BLOCK02ii - in vitro - Wilcoxon tests.R
- Supplementary Data/BLOCK02j - in vitro - Plot Any ASV or Taxon.R
- Supplementary Data/BLOCK02k - in vitro - Figure 2.R
- Supplementary Data/BLOCK02l - in vitro - Sirois et al. 2018 - Figure S8.R
- Supplementary Data/BLOCK03a - pobA global - Curating IMG metagenome data.R
- Supplementary Data/BLOCK03b - pobA global - Plotting IMG metagenome data.R
- Supplementary Data/BLOCK03c - pobA global - Plotting IMG genome data.R
- Supplementary Data/BLOCK04a - pobA paralogs - Survey of genomes in IMG.R
- Supplementary Data/BLOCK04b - pobA paralogs - MLSA with paralogs.R
- Supplementary Data/BLOCK04c - pobA paralogs - Isolate source and paralogs.R
- Supplementary Data/BLOCK04d - pobA paralogs - phylogenetic conservation and dispersion.R
- Supplementary Data/BLOCK06 - Plot Any Taxa or OTU.R
- Supplementary Data/calculate_ratio.R
- Supplementary Data/DESeq.soil.priming.results.rds
- Supplementary Data/Paraburkholderia.sp.OK233.16S.fa
- Supplementary Data/Paraburkholderia.sp.ST111.16S.fa
- Supplementary Data/raw_data/
- Supplementary Data/raw_data/co2.table
- Supplementary Data/raw_data/COIL.data.csv
- Supplementary Data/raw_data/consenTRAIT.dioxygenases.out
- Supplementary Data/raw_data/cumulative.soil.priming.mols.12-CO2.rds
- Supplementary Data/raw_data/DESeq.results.rds
- Supplementary Data/raw_data/events.csv
- Supplementary Data/raw_data/final.co2.cumulative.rds
- Supplementary Data/raw_data/final.co2.data.rds
- Supplementary Data/raw_data/IMG.pobA.genome.counts.with.tax.rds
- Supplementary Data/raw_data/IMG.pobA.genome.taxonomy.csv
- Supplementary Data/raw_data/IMG.pobA.genomes.all.csv
- Supplementary Data/raw_data/IMG.pobA.metagenome.counts.final.rds
- Supplementary Data/raw_data/IMG.pobA.metagenomes.jan-2019.csv
- Supplementary Data/raw_data/IMG.pobA.metagenomes.sample.info.csv
- Supplementary Data/raw_data/IMG.ranks.genomes.csv
- Supplementary Data/raw_data/IMG.total.genomes.by.genus.csv
- Supplementary Data/raw_data/IMG.total.genomes.csv
- Supplementary Data/raw_data/in.situ.co2.respiration.data.csv
- Supplementary Data/raw_data/in.situ.nucleic.acid.quant.csv
- Supplementary Data/raw_data/in.situ.PHB.rep.seqs.fa
- Supplementary Data/raw_data/in.situ.qPCR.cDNA.data.csv
- Supplementary Data/raw_data/in.vitro.priming.rep.seqs.fa
- Supplementary Data/raw_data/in.vitro.sample.info.csv
- Supplementary Data/raw_data/isolate.source.info.rds
- Supplementary Data/raw_data/main.csv
- Supplementary Data/raw_data/major.soilchem.predictors.rds
- Supplementary Data/raw_data/manually.curated.ASVs.rds
- Supplementary Data/raw_data/MLSA.curated.genome.isolate.source.csv
- Supplementary Data/raw_data/MLSA.genome.isolate.source.csv
- Supplementary Data/raw_data/MLSA.genomes.tax.rds
- Supplementary Data/raw_data/MLSA.identical.sequences.tsv
- Supplementary Data/raw_data/MLSA.pobA.duplication.final.rds
- Supplementary Data/raw_data/MLSA.pobA.duplication.info.rds
- Supplementary Data/raw_data/MLSA.RAxML.tree.nwk
- Supplementary Data/raw_data/NMDS.coordinates.rds
- Supplementary Data/raw_data/pobA.hmm.output.rds
- Supplementary Data/raw_data/p_eDNA.filtered.norm.rds
- Supplementary Data/raw_data/p_eDNA.final.rds
- Supplementary Data/raw_data/p_merged.final.filter.norm.rds
- Supplementary Data/raw_data/p_merged.final.filter.rds
- Supplementary Data/raw_data/p_merged.final.filter.repsAsOne.rds
- Supplementary Data/raw_data/p_merged.final.rds
- Supplementary Data/raw_data/p_priming.final.filter.norm.rds
- Supplementary Data/raw_data/p_priming.final.filter.rds
- Supplementary Data/raw_data/p_priming.run1.rds
- Supplementary Data/raw_data/p_priming.run2.rds
- Supplementary Data/raw_data/sequencing.metadata.tsv
- Supplementary Data/raw_data/soil.chem.data.csv
- Supplementary Data/raw_data/spontaneous.soil.priming.mols.12-CO2.rds
- Supplementary Data/re-classified.Folman.2008.Paraburkholderia.fa
- Supplementary Data/re-classified.Haeckl.2019.Paraburkholderia.fa
- Supplementary Data/re-classified.Wilhelm.2019.Paraburkholderia.fa
- Supplementary Data/re-classified.Zhalnina.2018.Paraburkholderia.fa
- Supplementary Data/re-sclassified.DiLonardo.2017.Paraburkholderia.fa
- Supplementary Data/run1.sampleIDs.rds
- Supplementary Data/soil.priming.Paraburkholderia.Streptomyces.ASVs.fa
- Supplementary Data/summarySE.R
