# Supplementary material for: Phenolic acid-degrading Paraburkholderia prime decomposition in forest soil
Source: ISME Commun. 2021 Mar 25;1:4. doi: 10.1038/s43705-021-00009-z (PMC9723775; doi:10.1038/s43705-021-00009-z)
Supplement: Supplementary file 5 — Supplementary Data [file 43705_2021_9_MOESM5_ESM.zip › Supplementary Data/4b. pobA - structural analysis.faa]

>RP11_pobA1
MRTQVGIIGAGPAGLLLSHLLHLRGIDSVVLESRTREQIESTIRAGVLEQGTMDLLTEAGVGARMKAEGALHHGFELAFEGKRRRIDLTGLTGRSITVYAQHEVIKDLVAARLAADGALRFGVTETSLHGIDTDQPSIRYRHEGEACELQCDFVIGCDGSQGVSRASIPQALRKDFERVYPFGWFGILCEGPPSSEELIYARHDRGFALVSTRSANVQRMYFQCDPKDSVDNWSDDRIWAELHARVDSHDGQHIVDGKIFQKNIVGMRSFVSATMQHGRLFLAGDAAHIVPPTGAKGMNLAVADVRVLTQALSAFYVEYRTDLLDSYSATALKRIWRAEHFSYWMTSMMHRIEGASPFEQQLQVAELEYVTTSRAAATVMAENYVGIAVV
>RP11_pobA2  
MKTKVVIIGAGPSGLLLGQLLQKAAIDNVILERQSGEYVLGRIRAGVLEQGMVDLMREAGVSERMDAEGLVHDGIELVFGGRRDRIDLKKLTGGSSVLVYGQTEVTRDLMAAREASGATTIYEAANVQLHDVKGEAPYVTFEKSGETYRLDCDYVAGCDGFHGVSRKTIPAEVLTHYERIYPFGWLGLLSDTPPVNHELIYAHHERGFVLCSQRSTTRSRYYLQVPLTEKAEDWSDERFWEELKTRLPQDVAEKVVTGPSLEKSIAPLRSYVVEPMQYGKLFLVGDAAHIVPPTGAKGLNLAASDVSTLYRILNRVYRDGRTDLLEKYSQIALRRVWKAERFSWFMTNLLHEFSEHDTFDKRMQRTDYDYYTISEAGLKTIAENYVGLPYESIE
>P_fluor | pobA | Pseudomonas fluorescens | Berkel 1992 | WP_003084095.1
MKTQVAIIGAGPSGLLLGQLLHKAGIDNVILERQTPDYVLGRIRAGVLEQGMVDLLREAGVDRRMARDGLVHEGVEIAFAGQRRRIDLKRLSGGKTVTVYGQTEVTRDLMEAREACGATTVYQAAEVRLHDLQGERPYVTFERDGERLRLDCDYIAGCDGFHGISRQSIPAERLKVFERVYPFGWLGLLADTPPVSHELIYANHPRGFALCSQRSATRSRYYVQVPLTEKVEDWSDERFWTELKARLPAEVAEKLVTGPSLEKSIAPLRSFVVEPMQHGRLFLAGDAAHIVPPTGAKGLNLAASDVSTLYRLLLKAYREGRGELLERYSAICLRRIWKAERFSWWMTSVLHRFPDTDAFSQRIQQTELEYYLGSEAGLATIAENYVGLPYEEIE
>P_CBS3 | pobA | Pseudomonas sp. CBS3
MKSVTRTQVGIIGAGPAGLLLSHLLCIAGIDSVVVVESRSRAEMESTIRAGVLEQGTMDLLTSAGVGARMHAEGAVHHGIALAFEGERRRIDLTGLTGRAITVYAQHEVIKDLVAAREAAGVLPVFEVTDTRIEDMDTEKPVVRYVRDGVDGALVCDYVVGCDGFHGPSRQTIPVQAREEFERVYPFGWFGILVEAPPSSEELMYARHDRGFALVSTRSPGIQRMYFQCGPSESVESGRTRKIWEELHTRLDSIDGWKIIKGKIFQKNIVGMRSFVCATMRYGRLLLAGDAAHIVPPTGAKGLNLAVNNLRLLAKAFAELYTTGSQERLLSYSHNALRRVWRPEHFSWWITTMLHNFDNATPFHQRLLVAQLDYLTTSEAGARVLSENYLGPLTH

# Arg42: "LLREAG"
# Arg214: "SQRSA"
