# Supplementary material for: Phenolic acid-degrading Paraburkholderia prime decomposition in forest soil
Source: ISME Commun. 2021 Mar 25;1:4. doi: 10.1038/s43705-021-00009-z (PMC9723775; doi:10.1038/s43705-021-00009-z)
Supplement: Supplementary file 5 — Supplementary Data [file 43705_2021_9_MOESM5_ESM.zip › Supplementary Data/5c. pobA - clades.hmm]

HMMER3/f [3.1b2 | February 2015]
NAME  clade1.pobA
LENG  410
ALPH  amino
RF    no
MM    no
CONS  yes
CS    no
MAP   yes
DATE  Sun Jul  7 08:19:16 2019
NSEQ  1340
EFFN  0.421715
CKSUM 3695482711
STATS LOCAL MSV      -11.5790  0.69908
STATS LOCAL VITERBI  -12.1118  0.69908
STATS LOCAL FORWARD   -6.1081  0.69908
HMM          A        C        D        E        F        G        H        I        K        L        M        N        P        Q        R        S        T        V        W        Y   
            m->m     m->i     m->d     i->m     i->i     d->m     d->d
  COMPO   2.41704  4.16822  2.85220  2.75457  3.29198  2.71515  3.56511  2.86332  2.88400  2.40556  3.68766  3.19265  3.40673  3.22976  2.80310  2.67854  2.84040  2.63914  4.56900  3.47962
          2.68618  4.42225  2.77519  2.73123  3.46354  2.40513  3.72494  3.29354  2.67741  2.69355  4.24690  2.90347  2.73739  3.18146  2.89801  2.37887  2.77519  2.98518  4.58477  3.61503
          0.03341  3.81138  4.53373  0.61958  0.77255  0.00000        *
      1   2.92289  4.48188  3.98446  3.57443  3.18382  3.78851  4.32378  2.35343  3.34540  1.78880  1.50034  3.85912  4.24978  3.73195  3.55767  3.26510  3.22753  2.35216  5.01581  3.77153      1 m - - -
          2.68618  4.42225  2.77519  2.73123  3.46354  2.40513  3.72494  3.29354  2.67741  2.69355  4.24690  2.90347  2.73739  3.18146  2.89801  2.37887  2.77519  2.98518  4.58477  3.61503
          0.03341  3.81138  4.53373  0.61958  0.77255  0.48576  0.95510
      2   2.92263  4.78545  3.40152  2.92112  4.10466  3.44019  3.74118  3.65564  2.18745  3.17806  4.17131  3.28742  3.94067  2.97881  1.11537  3.00583  3.18964  3.37930  5.22322  4.03662      2 r - - -
          2.68618  4.42225  2.77519  2.73123  3.46354  2.40513  3.72494  3.29354  2.67741  2.69355  4.24690  2.90347  2.73739  3.18146  2.89801  2.37887  2.77519  2.98518  4.58477  3.61503
          0.03341  3.81138  4.53373  0.61958  0.77255  0.48576  0.95510
      3   2.38229  4.22677  3.37620  3.12699  3.91715  3.06765  4.14866  3.03693  3.06873  2.90253  3.95813  3.34525  3.76708  3.46698  3.32954  2.58303  1.27994  2.73846  5.36043  4.13419      3 t - - -
          2.68618  4.42225  2.77519  2.73123  3.46354  2.40513  3.72494  3.29354  2.67741  2.69355  4.24690  2.90347  2.73739  3.18146  2.89801  2.37887  2.77519  2.98518  4.58477  3.61503
          0.03341  3.81138  4.53373  0.61958  0.77255  0.48576  0.95510
      4   2.83503  4.81630  2.86549  2.62081  3.97631  3.32716  3.77805  3.59905  2.44624  3.10735  4.13845  3.07943  3.88071  1.34694  2.73100  2.88608  3.13277  3.33300  5.25996  3.95009      4 q - - -
          2.68618  4.42225  2.77519  2.73123  3.46354  2.40513  3.72494  3.29354  2.67741  2.69355  4.24690  2.90347  2.73739  3.18146  2.89801  2.37887  2.77519  2.98518  4.58477  3.61503
          0.03341  3.81138  4.53373  0.61958  0.77255  0.48576  0.95510
      5   2.76018  4.32111  4.03954  3.70213  3.50692  3.65920  4.51486  2.05819  3.56891  2.20559  3.48277  3.90136  4.22408  3.93373  3.78703  3.15996  3.12384  1.10586  5.28056  4.00775      5 v - - -
          2.68618  4.42225  2.77519  2.73123  3.46354  2.40513  3.72494  3.29354  2.67741  2.69355  4.24690  2.90347  2.73739  3.18146  2.89801  2.37887  2.77519  2.98518  4.58477  3.61503
          0.03341  3.81138  4.53373  0.61958  0.77255  0.48576  0.95510
      6   1.16090  4.14553  3.40204  3.17999  3.96653  2.98294  4.20656  3.06240  3.18428  2.95575  3.99473  3.33949  3.71691  3.53197  3.44308  2.48804  2.75939  2.71550  5.42943  4.19860      6 a - - -
          2.68618  4.42225  2.77519  2.73123  3.46354  2.40513  3.72494  3.29354  2.67741  2.69355  4.24690  2.90347  2.73739  3.18146  2.89801  2.37887  2.77519  2.98518  4.58477  3.61503
          0.03341  3.81138  4.53373  0.61958  0.77255  0.48576  0.95510
      7   2.98364  4.42114  4.24611  3.86070  3.33446  3.99824  4.60108  1.15705  3.68753  1.93464  3.28099  4.11467  4.43656  4.04296  3.89118  3.48876  3.28443  1.84834  5.21165  3.94372      7 i - - -
          2.68618  4.42225  2.77519  2.73123  3.46354  2.40513  3.72494  3.29354  2.67741  2.69355  4.24690  2.90347  2.73739  3.18146  2.89801  2.37887  2.77519  2.98518  4.58477  3.61503
          0.03341  3.81138  4.53373  0.61958  0.77255  0.48576  0.95510
      8   2.97099  4.41330  4.25857  3.86176  3.32479  4.01732  4.60341  1.18473  3.68547  1.91746  3.26332  4.11387  4.44789  4.03852  3.89305  3.47996  3.27075  1.82240  5.21714  3.94235      8 i - - -
          2.68618  4.42225  2.77519  2.73123  3.46354  2.40513  3.72494  3.29354  2.67741  2.69355  4.24690  2.90347  2.73739  3.18146  2.89801  2.37887  2.77519  2.98518  4.58477  3.61503
          0.03341  3.81138  4.53373  0.61958  0.77255  0.48576  0.95510
      9   2.59268  4.37262  3.25378  3.14621  4.28673  0.82995  4.26899  3.87263  3.31901  3.53420  4.51051  3.41842  3.76179  3.64824  3.56054  2.76309  3.06922  3.41288  5.39677  4.38703      9 g - - -
          2.68618  4.42225  2.77519  2.73123  3.46354  2.40513  3.72494  3.29354  2.67741  2.69355  4.24690  2.90347  2.73739  3.18146  2.89801  2.37887  2.77519  2.98518  4.58477  3.61503
          0.03341  3.81138  4.53373  0.61958  0.77255  0.48576  0.95510
     10   1.10562  4.16395  3.40240  3.19241  3.99321  2.98980  4.22143  3.10977  3.20712  2.99400  4.03378  3.35689  3.72338  3.55425  3.46103  2.51538  2.78858  2.77486  5.42656  4.22029     10 a - - -
          2.68618  4.42225  2.77519  2.73123  3.46354  2.40513  3.72494  3.29354  2.67741  2.69355  4.24690  2.90347  2.73739  3.18146  2.89801  2.37887  2.77519  2.98518  4.58477  3.61503
          0.03341  3.81138  4.53373  0.61958  0.77255  0.48576  0.95510
     11   2.59268  4.37262  3.25378  3.14621  4.28673  0.82995  4.26899  3.87263  3.31901  3.53420  4.51051  3.41842  3.76179  3.64824  3.56054  2.76309  3.06922  3.41288  5.39677  4.38703     11 g - - -
          2.68618  4.42225  2.77519  2.73123  3.46354  2.40513  3.72494  3.29354  2.67741  2.69355  4.24690  2.90347  2.73739  3.18146  2.89801  2.37887  2.77519  2.98518  4.58477  3.61503
          0.03341  3.81138  4.53373  0.61958  0.77255  0.48576  0.95510
     12   2.67478  4.44080  3.27561  3.10692  4.10492  3.13183  4.18838  3.63581  3.15920  3.26885  4.31704  3.41911  0.94947  3.54991  3.41056  2.84067  3.11185  3.28804  5.30707  4.22520     12 p - - -
          2.68618  4.42225  2.77519  2.73123  3.46354  2.40513  3.72494  3.29354  2.67741  2.69355  4.24690  2.90347  2.73739  3.18146  2.89801  2.37887  2.77519  2.98518  4.58477  3.61503
          0.03341  3.81138  4.53373  0.61958  0.77255  0.48576  0.95510
     13   1.96188  4.12347  3.19720  2.96586  4.12090  2.88494  4.08037  3.47201  3.03197  3.23284  4.11546  3.17248  3.62428  3.35875  3.33646  1.38720  2.66287  2.99859  5.49526  4.24035     13 s - - -
          2.68618  4.42225  2.77519  2.73123  3.46354  2.40513  3.72494  3.29354  2.67741  2.69355  4.24690  2.90347  2.73739  3.18146  2.89801  2.37887  2.77519  2.98518  4.58477  3.61503
          0.03341  3.81138  4.53373  0.61958  0.77255  0.48576  0.95510
     14   2.59268  4.37262  3.25378  3.14621  4.28673  0.82995  4.26899  3.87263  3.31901  3.53420  4.51051  3.41842  3.76179  3.64824  3.56054  2.76309  3.06922  3.41288  5.39677  4.38703     14 g - - -
          2.68618  4.42225  2.77519  2.73123  3.46354  2.40513  3.72494  3.29354  2.67741  2.69355  4.24690  2.90347  2.73739  3.18146  2.89801  2.37887  2.77519  2.98518  4.58477  3.61503
          0.03341  3.81138  4.53373  0.61958  0.77255  0.48576  0.95510
     15   3.08795  4.56911  4.09069  3.73167  3.11476  3.90327  4.40661  2.31718  3.49996  0.95436  3.15936  4.01290  4.35009  3.88297  3.68546  3.46900  3.38554  2.33838  4.97048  3.67924     15 l - - -
          2.68618  4.42225  2.77519  2.73123  3.46354  2.40513  3.72494  3.29354  2.67741  2.69355  4.24690  2.90347  2.73739  3.18146  2.89801  2.37887  2.77519  2.98518  4.58477  3.61503
          0.03341  3.81138  4.53373  0.61958  0.77255  0.48576  0.95510
     16   3.08795  4.56911  4.09069  3.73167  3.11476  3.90327  4.40661  2.31718  3.49996  0.95436  3.15936  4.01290  4.35009  3.88297  3.68546  3.46900  3.38554  2.33838  4.97048  3.67924     16 l - - -
          2.68618  4.42225  2.77519  2.73123  3.46354  2.40513  3.72494  3.29354  2.67741  2.69355  4.24690  2.90347  2.73739  3.18146  2.89801  2.37887  2.77519  2.98518  4.58477  3.61503
          0.03341  3.81138  4.53373  0.61958  0.77255  0.48576  0.95510
     17   3.09825  4.56116  4.24086  3.79806  2.83986  4.09187  4.38130  2.21104  3.60791  1.03261  3.01527  4.07474  4.44787  3.90321  3.80663  3.51550  3.36612  2.25533  4.85515  3.50069     17 l - - -
          2.68618  4.42225  2.77519  2.73123  3.46354  2.40513  3.72494  3.29354  2.67741  2.69355  4.24690  2.90347  2.73739  3.18146  2.89801  2.37887  2.77519  2.98518  4.58477  3.61503
          0.03341  3.81138  4.53373  0.61958  0.77255  0.48576  0.95510
     18   2.28727  4.20611  3.15555  2.96984  4.01609  2.93723  4.08073  3.53105  3.03941  3.25654  4.18873  3.20356  3.67128  3.39385  3.32642  1.18708  2.76307  3.07961  5.39380  4.09961     18 s - - -
          2.68618  4.42225  2.77519  2.73123  3.46354  2.40513  3.72494  3.29354  2.67741  2.69355  4.24690  2.90347  2.73739  3.18146  2.89801  2.37887  2.77519  2.98518  4.58477  3.61503
          0.03341  3.81138  4.53373  0.61958  0.77255  0.48576  0.95510
     19   2.93216  4.75827  3.06996  2.82504  3.24487  3.39841  1.27822  3.62544  2.66991  3.12660  4.16582  3.23633  3.94827  3.19085  2.93865  3.00378  3.23399  3.36186  4.71053  3.19772     19 h - - -
          2.68618  4.42225  2.77519  2.73123  3.46354  2.40513  3.72494  3.29354  2.67741  2.69355  4.24690  2.90347  2.73739  3.18146  2.89801  2.37887  2.77519  2.98518  4.58477  3.61503
          0.03341  3.81138  4.53373  0.61958  0.77255  0.48576  0.95510
     20   3.08795  4.56911  4.09069  3.73167  3.11476  3.90327  4.40661  2.31718  3.49996  0.95436  3.15936  4.01290  4.35009  3.88297  3.68546  3.46900  3.38554  2.33838  4.97048  3.67924     20 l - - -
          2.68618  4.42225  2.77519  2.73123  3.46354  2.40513  3.72494  3.29354  2.67741  2.69355  4.24690  2.90347  2.73739  3.18146  2.89801  2.37887  2.77519  2.98518  4.58477  3.61503
          0.03341  3.81138  4.53373  0.61958  0.77255  0.48576  0.95510
     21   3.08795  4.56911  4.09069  3.73167  3.11476  3.90327  4.40661  2.31718  3.49996  0.95436  3.15936  4.01290  4.35009  3.88297  3.68546  3.46900  3.38554  2.33838  4.97048  3.67924     21 l - - -
          2.68618  4.42225  2.77519  2.73123  3.46354  2.40513  3.72494  3.29354  2.67741  2.69355  4.24690  2.90347  2.73739  3.18146  2.89801  2.37887  2.77519  2.98518  4.58477  3.61503
          0.03341  3.81138  4.53373  0.61958  0.77255  0.48576  0.95510
     22   2.93886  4.77969  3.42352  2.94919  4.11881  3.43685  3.78409  3.65739  2.21874  3.18457  4.18763  3.31295  3.94357  3.00859  1.07611  3.02675  3.20976  3.38431  5.22742  4.06074     22 r - - -
          2.68618  4.42225  2.77519  2.73123  3.46354  2.40513  3.72494  3.29354  2.67741  2.69355  4.24690  2.90347  2.73739  3.18146  2.89801  2.37887  2.77519  2.98518  4.58477  3.61503
          0.03341  3.81138  4.53373  0.61958  0.77255  0.48576  0.95510
     23   3.08795  4.56911  4.09069  3.73167  3.11476  3.90327  4.40661  2.31718  3.49996  0.95436  3.15936  4.01290  4.35009  3.88297  3.68546  3.46900  3.38554  2.33838  4.97048  3.67924     23 l - - -
          2.68618  4.42225  2.77519  2.73123  3.46354  2.40513  3.72494  3.29354  2.67741  2.69355  4.24690  2.90347  2.73739  3.18146  2.89801  2.37887  2.77519  2.98518  4.58477  3.61503
          0.03341  3.81138  4.53373  0.61958  0.77255  0.48576  0.95510
     24   2.82010  4.82155  2.85366  2.59980  3.98461  3.32889  3.75604  3.59926  2.41003  3.10908  4.12661  3.05960  3.87629  1.39796  2.68301  2.86766  3.11344  3.32809  5.26630  3.94845     24 q - - -
          2.68618  4.42225  2.77519  2.73123  3.46354  2.40513  3.72494  3.29354  2.67741  2.69355  4.24690  2.90347  2.73739  3.18146  2.89801  2.37887  2.77519  2.98518  4.58477  3.61503
          0.03341  3.81138  4.53373  0.61958  0.77255  0.48576  0.95510
     25   2.57294  4.36614  3.23192  3.12001  4.27419  0.85902  4.24982  3.85462  3.28787  3.51743  4.48778  3.39495  3.75591  3.62039  3.51310  2.74137  3.04807  3.39441  5.40036  4.37082     25 g - - -
          2.68618  4.42225  2.77519  2.73123  3.46354  2.40513  3.72494  3.29354  2.67741  2.69355  4.24690  2.90347  2.73739  3.18146  2.89801  2.37887  2.77519  2.98518  4.58477  3.61503
          0.03341  3.81138  4.53373  0.61958  0.77255  0.48576  0.95510
     26   2.76168  4.31499  4.08762  3.71488  3.46982  3.72538  4.52011  1.97930  3.56533  2.14570  3.42594  3.91929  4.26539  3.92834  3.79199  3.17995  3.11356  1.15666  5.28209  3.99200     26 v - - -
          2.68618  4.42225  2.77519  2.73123  3.46354  2.40513  3.72494  3.29354  2.67741  2.69355  4.24690  2.90347  2.73739  3.18146  2.89801  2.37887  2.77519  2.98518  4.58477  3.61503
          0.03341  3.81138  4.53373  0.61958  0.77255  0.48576  0.95510
     27   2.86399  5.29907  1.33927  1.90287  4.59597  3.14525  3.71726  4.08371  2.73881  3.65049  4.53609  2.64727  3.77369  2.89988  3.30607  2.77196  3.16274  3.69514  5.80545  4.34691     27 d - - -
          2.68618  4.42225  2.77519  2.73123  3.46354  2.40513  3.72494  3.29354  2.67741  2.69355  4.24690  2.90347  2.73739  3.18146  2.89801  2.37887  2.77519  2.98518  4.58477  3.61503
          0.03341  3.81138  4.53373  0.61958  0.77255  0.48576  0.95510
     28   2.22619  4.17802  3.13913  2.94401  4.04048  2.91603  4.06636  3.49678  3.01134  3.23612  4.15450  3.17364  3.65300  3.36293  3.30563  1.26186  2.70454  3.04025  5.43324  4.13156     28 s - - -
          2.68618  4.42225  2.77519  2.73123  3.46354  2.40513  3.72494  3.29354  2.67741  2.69355  4.24690  2.90347  2.73739  3.18146  2.89801  2.37887  2.77519  2.98518  4.58477  3.61503
          0.03341  3.81138  4.53373  0.61958  0.77255  0.48576  0.95510
     29   2.96526  4.36538  4.44675  3.96350  3.38290  4.16611  4.71515  1.30230  3.82153  1.90554  3.23022  4.21744  4.53147  4.12073  4.04355  3.55273  3.24410  1.53213  5.31843  4.09687     29 i - - -
          2.68618  4.42225  2.77519  2.73123  3.46354  2.40513  3.72494  3.29354  2.67741  2.69355  4.24690  2.90347  2.73739  3.18146  2.89801  2.37887  2.77519  2.98518  4.58477  3.61503
          0.03341  3.81138  4.53373  0.61958  0.77255  0.48576  0.95510
     30   3.08795  4.56911  4.09069  3.73167  3.11476  3.90327  4.40661  2.31718  3.49996  0.95436  3.15936  4.01290  4.35009  3.88297  3.68546  3.46900  3.38554  2.33838  4.97048  3.67924     30 l - - -
          2.68618  4.42225  2.77519  2.73123  3.46354  2.40513  3.72494  3.29354  2.67741  2.69355  4.24690  2.90347  2.73739  3.18146  2.89801  2.37887  2.77519  2.98518  4.58477  3.61503
          0.03341  3.81138  4.53373  0.61958  0.77255  0.48576  0.95510
     31   2.86774  4.35730  4.20157  3.75059  3.36734  3.93436  4.52073  1.92674  3.57834  1.85908  3.29399  4.00391  4.37639  3.92795  3.81227  3.33900  3.17172  1.25263  5.22201  3.94520     31 v - - -
          2.68618  4.42225  2.77519  2.73123  3.46354  2.40513  3.72494  3.29354  2.67741  2.69355  4.24690  2.90347  2.73739  3.18146  2.89801  2.37887  2.77519  2.98518  4.58477  3.61503
          0.03341  3.81138  4.53373  0.61958  0.77255  0.48576  0.95510
     32   2.90229  4.99706  2.46615  1.11567  4.33604  3.23646  3.81979  3.77784  2.69278  3.40549  4.38368  2.90236  3.83858  3.03768  3.09415  2.89185  3.20655  3.46857  5.51928  4.24310     32 e - - -
          2.68618  4.42225  2.77519  2.73123  3.46354  2.40513  3.72494  3.29354  2.67741  2.69355  4.24690  2.90347  2.73739  3.18146  2.89801  2.37887  2.77519  2.98518  4.58477  3.61503
          0.03341  3.81138  4.53373  0.61958  0.77255  0.48576  0.95510
     33   1.10562  4.16395  3.40240  3.19241  3.99321  2.98980  4.22143  3.10977  3.20712  2.99400  4.03378  3.35689  3.72338  3.55425  3.46103  2.51538  2.78858  2.77486  5.42656  4.22029     33 a - - -
          2.68618  4.42225  2.77519  2.73123  3.46354  2.40513  3.72494  3.29354  2.67741  2.69355  4.24690  2.90347  2.73739  3.18146  2.89801  2.37887  2.77519  2.98518  4.58477  3.61503
          0.03341  3.81138  4.53373  0.61958  0.77255  0.48576  0.95510
     34   2.92266  4.78544  3.40157  2.92118  4.10469  3.44018  3.74127  3.65564  2.18751  3.17807  4.17134  3.28747  3.94068  2.97887  1.11529  3.00587  3.18968  3.37930  5.22323  4.03667     34 r - - -
          2.68618  4.42225  2.77519  2.73123  3.46354  2.40513  3.72494  3.29354  2.67741  2.69355  4.24690  2.90347  2.73739  3.18146  2.89801  2.37887  2.77519  2.98518  4.58477  3.61503
          0.03341  3.81138  4.53373  0.61958  0.77255  0.48576  0.95510
     35   2.28727  4.20611  3.15555  2.96984  4.01609  2.93723  4.08073  3.53105  3.03941  3.25654  4.18873  3.20356  3.67128  3.39385  3.32642  1.18708  2.76307  3.07961  5.39380  4.09961     35 s - - -
          2.68618  4.42225  2.77519  2.73123  3.46354  2.40513  3.72494  3.29354  2.67741  2.69355  4.24690  2.90347  2.73739  3.18146  2.89801  2.37887  2.77519  2.98518  4.58477  3.61503
          0.03341  3.81138  4.53373  0.61958  0.77255  0.48576  0.95510
     36   2.93886  4.77969  3.42352  2.94919  4.11881  3.43685  3.78409  3.65739  2.21874  3.18457  4.18763  3.31295  3.94357  3.00859  1.07611  3.02675  3.20976  3.38431  5.22742  4.06074     36 r - - -
          2.68618  4.42225  2.77519  2.73123  3.46354  2.40513  3.72494  3.29354  2.67741  2.69355  4.24690  2.90347  2.73739  3.18146  2.89801  2.37887  2.77519  2.98518  4.58477  3.61503
          0.03341  3.81138  4.53373  0.61958  0.77255  0.48576  0.95510
     37   2.74034  4.99640  2.38243  1.30114  4.33081  3.21294  3.75101  3.70647  2.61204  3.36223  4.30552  2.81564  3.81014  2.94722  3.03454  2.78966  3.10765  3.38609  5.57181  4.21533     37 e - - -
          2.68618  4.42225  2.77519  2.73123  3.46354  2.40513  3.72494  3.29354  2.67741  2.69355  4.24690  2.90347  2.73739  3.18146  2.89801  2.37887  2.77519  2.98518  4.58477  3.61503
          0.03341  3.81138  4.53373  0.61958  0.77255  0.48576  0.95510
     38   3.16136  4.67509  3.74908  3.46820  2.29923  3.75976  3.59395  3.17933  3.32748  2.64873  3.86110  3.64999  4.23565  3.64820  3.52322  3.30372  3.44811  3.04717  3.94023  1.07381     38 y - - -
          2.68618  4.42225  2.77519  2.73123  3.46354  2.40513  3.72494  3.29354  2.67741  2.69355  4.24690  2.90347  2.73739  3.18146  2.89801  2.37887  2.77519  2.98518  4.58477  3.61503
          0.03341  3.81138  4.53373  0.61958  0.77255  0.48576  0.95510
     39   2.52100  1.07337  4.02391  3.75064  3.75732  3.15567  4.41132  2.89221  3.57759  2.80987  3.92972  3.75396  3.85777  3.92636  3.71235  2.79231  2.98282  2.64063  5.18499  4.04508     39 c - - -
          2.68618  4.42225  2.77519  2.73123  3.46354  2.40513  3.72494  3.29354  2.67741  2.69355  4.24690  2.90347  2.73739  3.18146  2.89801  2.37887  2.77519  2.98518  4.58477  3.61503
          0.03341  3.81138  4.53373  0.61958  0.77255  0.48576  0.95510
     40   2.90229  4.99706  2.46615  1.11567  4.33604  3.23646  3.81979  3.77784  2.69278  3.40549  4.38368  2.90236  3.83858  3.03768  3.09415  2.89185  3.20655  3.46857  5.51928  4.24310     40 e - - -
          2.68618  4.42225  2.77519  2.73123  3.46354  2.40513  3.72494  3.29354  2.67741  2.69355  4.24690  2.90347  2.73739  3.18146  2.89801  2.37887  2.77519  2.98518  4.58477  3.61503
          0.03341  3.81138  4.53373  0.61958  0.77255  0.48576  0.95510
     41   2.66584  4.68673  2.64037  2.51599  3.99439  3.14721  3.80435  3.73115  2.72815  3.36446  4.30866  1.33748  3.79019  3.10588  3.08561  2.72758  3.03861  3.35627  5.32456  3.93616     41 n - - -
          2.68618  4.42225  2.77519  2.73123  3.46354  2.40513  3.72494  3.29354  2.67741  2.69355  4.24690  2.90347  2.73739  3.18146  2.89801  2.37887  2.77519  2.98518  4.58477  3.61503
          0.03341  3.81138  4.53373  0.61958  0.77255  0.48576  0.95510
     42   2.93886  4.77969  3.42352  2.94919  4.11881  3.43685  3.78409  3.65739  2.21874  3.18457  4.18763  3.31295  3.94357  3.00859  1.07611  3.02675  3.20976  3.38431  5.22742  4.06074     42 r - - -
          2.68618  4.42225  2.77519  2.73123  3.46354  2.40513  3.72494  3.29354  2.67741  2.69355  4.24690  2.90347  2.73739  3.18146  2.89801  2.37887  2.77519  2.98518  4.58477  3.61503
          0.03341  3.81138  4.53373  0.61958  0.77255  0.48576  0.95510
     43   2.98364  4.42114  4.24611  3.86070  3.33446  3.99824  4.60108  1.15705  3.68753  1.93464  3.28099  4.11467  4.43656  4.04296  3.89118  3.48876  3.28443  1.84834  5.21165  3.94372     43 i - - -
          2.68618  4.42225  2.77519  2.73123  3.46354  2.40513  3.72494  3.29354  2.67741  2.69355  4.24690  2.90347  2.73739  3.18146  2.89801  2.37887  2.77519  2.98518  4.58477  3.61503
          0.03341  3.81138  4.53373  0.61958  0.77255  0.48576  0.95510
     44   2.93886  4.77969  3.42352  2.94919  4.11881  3.43685  3.78409  3.65739  2.21874  3.18457  4.18763  3.31295  3.94357  3.00859  1.07611  3.02675  3.20976  3.38431  5.22742  4.06074     44 r - - -
          2.68618  4.42225  2.77519  2.73123  3.46354  2.40513  3.72494  3.29354  2.67741  2.69355  4.24690  2.90347  2.73739  3.18146  2.89801  2.37887  2.77519  2.98518  4.58477  3.61503
          0.03341  3.81138  4.53373  0.61958  0.77255  0.48576  0.95510
     45   1.10562  4.16395  3.40240  3.19241  3.99321  2.98980  4.22143  3.10977  3.20712  2.99400  4.03378  3.35689  3.72338  3.55425  3.46103  2.51538  2.78858  2.77486  5.42656  4.22029     45 a - - -
          2.68618  4.42225  2.77519  2.73123  3.46354  2.40513  3.72494  3.29354  2.67741  2.69355  4.24690  2.90347  2.73739  3.18146  2.89801  2.37887  2.77519  2.98518  4.58477  3.61503
          0.03341  3.81138  4.53373  0.61958  0.77255  0.48576  0.95510
     46   2.59268  4.37262  3.25378  3.14621  4.28673  0.82995  4.26899  3.87263  3.31901  3.53420  4.51051  3.41842  3.76179  3.64824  3.56054  2.76309  3.06922  3.41288  5.39677  4.38703     46 g - - -
          2.68618  4.42225  2.77519  2.73123  3.46354  2.40513  3.72494  3.29354  2.67741  2.69355  4.24690  2.90347  2.73739  3.18146  2.89801  2.37887  2.77519  2.98518  4.58477  3.61503
          0.03341  3.81138  4.53373  0.61958  0.77255  0.48576  0.95510
     47   2.76018  4.32111  4.03954  3.70213  3.50692  3.65920  4.51486  2.05819  3.56891  2.20559  3.48277  3.90136  4.22408  3.93373  3.78703  3.15996  3.12384  1.10586  5.28056  4.00775     47 v - - -
          2.68618  4.42225  2.77519  2.73123  3.46354  2.40513  3.72494  3.29354  2.67741  2.69355  4.24690  2.90347  2.73739  3.18146  2.89801  2.37887  2.77519  2.98518  4.58477  3.61503
          0.03341  3.81138  4.53373  0.61958  0.77255  0.48576  0.95510
     48   3.08795  4.56911  4.09069  3.73167  3.11476  3.90327  4.40661  2.31718  3.49996  0.95436  3.15936  4.01290  4.35009  3.88297  3.68546  3.46900  3.38554  2.33838  4.97048  3.67924     48 l - - -
          2.68618  4.42225  2.77519  2.73123  3.46354  2.40513  3.72494  3.29354  2.67741  2.69355  4.24690  2.90347  2.73739  3.18146  2.89801  2.37887  2.77519  2.98518  4.58477  3.61503
          0.03341  3.81138  4.53373  0.61958  0.77255  0.48576  0.95510
     49   2.90229  4.99706  2.46615  1.11567  4.33604  3.23646  3.81979  3.77784  2.69278  3.40549  4.38368  2.90236  3.83858  3.03768  3.09415  2.89185  3.20655  3.46857  5.51928  4.24310     49 e - - -
          2.68618  4.42225  2.77519  2.73123  3.46354  2.40513  3.72494  3.29354  2.67741  2.69355  4.24690  2.90347  2.73739  3.18146  2.89801  2.37887  2.77519  2.98518  4.58477  3.61503
          0.03341  3.81138  4.53373  0.61958  0.77255  0.48576  0.95510
     50   2.83503  4.81630  2.86549  2.62081  3.97631  3.32716  3.77805  3.59905  2.44624  3.10735  4.13845  3.07943  3.88071  1.34694  2.73100  2.88608  3.13277  3.33300  5.25996  3.95009     50 q - - -
          2.68618  4.42225  2.77519  2.73123  3.46354  2.40513  3.72494  3.29354  2.67741  2.69355  4.24690  2.90347  2.73739  3.18146  2.89801  2.37887  2.77519  2.98518  4.58477  3.61503
          0.03341  3.81138  4.53373  0.61958  0.77255  0.48576  0.95510
     51   2.59268  4.37262  3.25378  3.14621  4.28673  0.82995  4.26899  3.87263  3.31901  3.53420  4.51051  3.41842  3.76179  3.64824  3.56054  2.76309  3.06922  3.41288  5.39677  4.38703     51 g - - -
          2.68618  4.42225  2.77519  2.73123  3.46354  2.40513  3.72494  3.29354  2.67741  2.69355  4.24690  2.90347  2.73739  3.18146  2.89801  2.37887  2.77519  2.98518  4.58477  3.61503
          0.03341  3.81138  4.53373  0.61958  0.77255  0.48576  0.95510
     52   2.38229  4.22677  3.37620  3.12699  3.91715  3.06765  4.14866  3.03693  3.06873  2.90253  3.95813  3.34525  3.76708  3.46698  3.32954  2.58303  1.27994  2.73846  5.36043  4.13419     52 t - - -
          2.68618  4.42225  2.77519  2.73123  3.46354  2.40513  3.72494  3.29354  2.67741  2.69355  4.24690  2.90347  2.73739  3.18146  2.89801  2.37887  2.77519  2.98518  4.58477  3.61503
          0.03341  3.81138  4.53373  0.61958  0.77255  0.48576  0.95510
     53   2.76018  4.32111  4.03954  3.70213  3.50692  3.65920  4.51486  2.05819  3.56891  2.20559  3.48277  3.90136  4.22408  3.93373  3.78703  3.15996  3.12384  1.10586  5.28056  4.00775     53 v - - -
          2.68618  4.42225  2.77519  2.73123  3.46354  2.40513  3.72494  3.29354  2.67741  2.69355  4.24690  2.90347  2.73739  3.18146  2.89801  2.37887  2.77519  2.98518  4.58477  3.61503
          0.03341  3.81138  4.53373  0.61958  0.77255  0.48576  0.95510
     54   2.92614  5.04118  1.00982  2.30155  4.41058  3.16631  3.88071  3.98532  2.95385  3.60521  4.58330  2.85427  3.81496  3.12074  3.46064  2.89638  3.26390  3.63150  5.59097  4.29531     54 d - - -
          2.68618  4.42225  2.77519  2.73123  3.46354  2.40513  3.72494  3.29354  2.67741  2.69355  4.24690  2.90347  2.73739  3.18146  2.89801  2.37887  2.77519  2.98518  4.58477  3.61503
          0.03341  3.81138  4.53373  0.61958  0.77255  0.48576  0.95510
     55   2.38229  4.22677  3.37620  3.12699  3.91715  3.06765  4.14866  3.03693  3.06873  2.90253  3.95813  3.34525  3.76708  3.46698  3.32954  2.58303  1.27994  2.73846  5.36043  4.13419     55 t - - -
          2.68618  4.42225  2.77519  2.73123  3.46354  2.40513  3.72494  3.29354  2.67741  2.69355  4.24690  2.90347  2.73739  3.18146  2.89801  2.37887  2.77519  2.98518  4.58477  3.61503
          0.03341  3.81138  4.53373  0.61958  0.77255  0.48576  0.95510
     56   3.08795  4.56911  4.09069  3.73167  3.11476  3.90327  4.40661  2.31718  3.49996  0.95436  3.15936  4.01290  4.35009  3.88297  3.68546  3.46900  3.38554  2.33838  4.97048  3.67924     56 l - - -
          2.68618  4.42225  2.77519  2.73123  3.46354  2.40513  3.72494  3.29354  2.67741  2.69355  4.24690  2.90347  2.73739  3.18146  2.89801  2.37887  2.77519  2.98518  4.58477  3.61503
          0.03341  3.81138  4.53373  0.61958  0.77255  0.48576  0.95510
     57   2.67071  4.67484  2.65162  2.53803  4.03246  3.14274  3.86554  3.72257  2.76477  3.37836  4.32791  1.29193  3.79097  3.13435  3.12199  2.73752  3.04899  3.34872  5.34569  3.98148     57 n - - -
          2.68618  4.42225  2.77519  2.73123  3.46354  2.40513  3.72494  3.29354  2.67741  2.69355  4.24690  2.90347  2.73739  3.18146  2.89801  2.37887  2.77519  2.98518  4.58477  3.61503
          0.03341  3.81138  4.53373  0.61958  0.77255  0.48576  0.95510
     58   2.18426  4.93165  2.30799  1.73996  4.28886  3.20609  3.67152  3.66835  2.56391  3.30275  4.15412  2.76186  3.75986  2.84283  3.04818  2.66137  2.94315  3.31665  5.54075  4.15768     58 e - - -
          2.68618  4.42225  2.77519  2.73123  3.46354  2.40513  3.72494  3.29354  2.67741  2.69355  4.24690  2.90347  2.73739  3.18146  2.89801  2.37887  2.77519  2.98518  4.58477  3.61503
          0.03341  3.81138  4.53373  0.61958  0.77255  0.48576  0.95510
     59   1.10562  4.16395  3.40240  3.19241  3.99321  2.98980  4.22143  3.10977  3.20712  2.99400  4.03378  3.35689  3.72338  3.55425  3.46103  2.51538  2.78858  2.77486  5.42656  4.22029     59 a - - -
          2.68618  4.42225  2.77519  2.73123  3.46354  2.40513  3.72494  3.29354  2.67741  2.69355  4.24690  2.90347  2.73739  3.18146  2.89801  2.37887  2.77519  2.98518  4.58477  3.61503
          0.03341  3.81138  4.53373  0.61958  0.77255  0.48576  0.95510
     60   2.59268  4.37262  3.25378  3.14621  4.28673  0.82995  4.26899  3.87263  3.31901  3.53420  4.51051  3.41842  3.76179  3.64824  3.56054  2.76309  3.06922  3.41288  5.39677  4.38703     60 g - - -
          2.68618  4.42225  2.77519  2.73123  3.46354  2.40513  3.72494  3.29354  2.67741  2.69355  4.24690  2.90347  2.73739  3.18146  2.89801  2.37887  2.77519  2.98518  4.58477  3.61503
          0.03341  3.81138  4.53373  0.61958  0.77255  0.48576  0.95510
     61   3.06296  4.55846  4.09568  3.72260  3.09245  3.92658  4.39999  2.28119  3.48542  0.99207  3.12721  4.00178  4.36301  3.86641  3.67671  3.44631  3.35957  2.29534  4.96933  3.66608     61 l - - -
          2.68618  4.42225  2.77519  2.73123  3.46354  2.40513  3.72494  3.29354  2.67741  2.69355  4.24690  2.90347  2.73739  3.18146  2.89801  2.37887  2.77519  2.98518  4.58477  3.61503
          0.03341  3.81138  4.53373  0.61958  0.77255  0.48576  0.95510
     62   2.59268  4.37262  3.25378  3.14621  4.28673  0.82995  4.26899  3.87263  3.31901  3.53420  4.51051  3.41842  3.76179  3.64824  3.56054  2.76309  3.06922  3.41288  5.39677  4.38703     62 g - - -
          2.68618  4.42225  2.77519  2.73123  3.46354  2.40513  3.72494  3.29354  2.67741  2.69355  4.24690  2.90347  2.73739  3.18146  2.89801  2.37887  2.77519  2.98518  4.58477  3.61503
          0.03341  3.81138  4.53373  0.61958  0.77255  0.48576  0.95510
     63   2.77724  5.22235  1.62777  1.88287  4.53915  3.15294  3.66906  4.02042  2.63776  3.56413  4.40610  2.64320  3.75436  2.83504  3.18855  2.40710  3.06353  3.62033  5.74829  4.28902     63 d - - -
          2.68618  4.42225  2.77519  2.73123  3.46354  2.40513  3.72494  3.29354  2.67741  2.69355  4.24690  2.90347  2.73739  3.18146  2.89801  2.37887  2.77519  2.98518  4.58477  3.61503
          0.03341  3.81138  4.53373  0.61958  0.77255  0.48576  0.95510
     64   2.93886  4.77969  3.42352  2.94919  4.11881  3.43685  3.78409  3.65739  2.21874  3.18457  4.18763  3.31295  3.94357  3.00859  1.07611  3.02675  3.20976  3.38431  5.22742  4.06074     64 r - - -
          2.68618  4.42225  2.77519  2.73123  3.46354  2.40513  3.72494  3.29354  2.67741  2.69355  4.24690  2.90347  2.73739  3.18146  2.89801  2.37887  2.77519  2.98518  4.58477  3.61503
          0.03341  3.81138  4.53373  0.61958  0.77255  0.48576  0.95510
     65   2.92289  4.48188  3.98446  3.57443  3.18382  3.78851  4.32378  2.35343  3.34540  1.78880  1.50034  3.85912  4.24978  3.73195  3.55767  3.26510  3.22753  2.35216  5.01581  3.77153     65 m - - -
          2.68618  4.42225  2.77519  2.73123  3.46354  2.40513  3.72494  3.29354  2.67741  2.69355  4.24690  2.90347  2.73739  3.18146  2.89801  2.37887  2.77519  2.98518  4.58477  3.61503
          0.03341  3.81138  4.53373  0.61958  0.77255  0.48576  0.95510
     66   2.93886  4.77969  3.42352  2.94919  4.11881  3.43685  3.78409  3.65739  2.21874  3.18457  4.18763  3.31295  3.94357  3.00859  1.07611  3.02675  3.20976  3.38431  5.22742  4.06074     66 r - - -
          2.68618  4.42225  2.77519  2.73123  3.46354  2.40513  3.72494  3.29354  2.67741  2.69355  4.24690  2.90347  2.73739  3.18146  2.89801  2.37887  2.77519  2.98518  4.58477  3.61503
          0.03341  3.81138  4.53373  0.61958  0.77255  0.48576  0.95510
     67   2.90295  4.72479  3.41868  2.93169  4.11394  3.41007  3.76996  3.63527  2.20537  3.17656  4.16584  3.29431  3.93412  2.98985  1.11645  2.99209  3.17629  3.35542  5.22991  4.05298     67 r - - -
          2.68618  4.42225  2.77519  2.73123  3.46354  2.40513  3.72494  3.29354  2.67741  2.69355  4.24690  2.90347  2.73739  3.18146  2.89801  2.37887  2.77519  2.98518  4.58477  3.61503
          0.03341  3.81138  4.53373  0.61958  0.77255  0.48576  0.95510
     68   2.90229  4.99706  2.46615  1.11567  4.33604  3.23646  3.81979  3.77784  2.69278  3.40549  4.38368  2.90236  3.83858  3.03768  3.09415  2.89185  3.20655  3.46857  5.51928  4.24310     68 e - - -
          2.68618  4.42225  2.77519  2.73123  3.46354  2.40513  3.72494  3.29354  2.67741  2.69355  4.24690  2.90347  2.73739  3.18146  2.89801  2.37887  2.77519  2.98518  4.58477  3.61503
          0.03341  3.81138  4.53373  0.61958  0.77255  0.48576  0.95510
     69   2.59268  4.37262  3.25378  3.14621  4.28673  0.82995  4.26899  3.87263  3.31901  3.53420  4.51051  3.41842  3.76179  3.64824  3.56054  2.76309  3.06922  3.41288  5.39677  4.38703     69 g - - -
          2.68618  4.42225  2.77519  2.73123  3.46354  2.40513  3.72494  3.29354  2.67741  2.69355  4.24690  2.90347  2.73739  3.18146  2.89801  2.37887  2.77519  2.98518  4.58477  3.61503
          0.03341  3.81138  4.53373  0.61958  0.77255  0.48576  0.95510
     70   3.08795  4.56911  4.09069  3.73167  3.11476  3.90327  4.40661  2.31718  3.49996  0.95436  3.15936  4.01290  4.35009  3.88297  3.68546  3.46900  3.38554  2.33838  4.97048  3.67924     70 l - - -
          2.68618  4.42225  2.77519  2.73123  3.46354  2.40513  3.72494  3.29354  2.67741  2.69355  4.24690  2.90347  2.73739  3.18146  2.89801  2.37887  2.77519  2.98518  4.58477  3.61503
          0.03341  3.81138  4.53373  0.61958  0.77255  0.48576  0.95510
     71   2.78779  5.08155  2.39171  1.51225  4.34512  3.25135  3.65506  3.79746  2.43838  3.35397  4.24096  2.77054  3.80099  2.55481  2.84877  2.75011  3.05382  3.42052  5.55188  4.17006     71 e - - -
          2.68618  4.42225  2.77519  2.73123  3.46354  2.40513  3.72494  3.29354  2.67741  2.69355  4.24690  2.90347  2.73739  3.18146  2.89801  2.37887  2.77519  2.98518  4.58477  3.61503
          0.03341  3.81138  4.53373  0.61958  0.77255  0.48576  0.95510
     72   2.93216  4.75827  3.06996  2.82504  3.24487  3.39841  1.27822  3.62544  2.66991  3.12660  4.16582  3.23633  3.94827  3.19085  2.93865  3.00378  3.23399  3.36186  4.71053  3.19772     72 h - - -
          2.68618  4.42225  2.77519  2.73123  3.46354  2.40513  3.72494  3.29354  2.67741  2.69355  4.24690  2.90347  2.73739  3.18146  2.89801  2.37887  2.77519  2.98518  4.58477  3.61503
          0.03341  3.81138  4.53373  0.61958  0.77255  0.48576  0.95510
     73   2.93216  4.75827  3.06996  2.82504  3.24487  3.39841  1.27822  3.62544  2.66991  3.12660  4.16582  3.23633  3.94827  3.19085  2.93865  3.00378  3.23399  3.36186  4.71053  3.19772     73 h - - -
          2.68618  4.42225  2.77519  2.73123  3.46354  2.40513  3.72494  3.29354  2.67741  2.69355  4.24690  2.90347  2.73739  3.18146  2.89801  2.37887  2.77519  2.98518  4.58477  3.61503
          0.03341  3.81138  4.53373  0.61958  0.77255  0.48576  0.95510
     74   2.59268  4.37262  3.25378  3.14621  4.28673  0.82995  4.26899  3.87263  3.31901  3.53420  4.51051  3.41842  3.76179  3.64824  3.56054  2.76309  3.06922  3.41288  5.39677  4.38703     74 g - - -
          2.68618  4.42225  2.77519  2.73123  3.46354  2.40513  3.72494  3.29354  2.67741  2.69355  4.24690  2.90347  2.73739  3.18146  2.89801  2.37887  2.77519  2.98518  4.58477  3.61503
          0.03341  3.81138  4.53373  0.61958  0.77255  0.48576  0.95510
     75   2.98364  4.42114  4.24611  3.86070  3.33446  3.99824  4.60108  1.15705  3.68753  1.93464  3.28099  4.11467  4.43656  4.04296  3.89118  3.48876  3.28443  1.84834  5.21165  3.94372     75 i - - -
          2.68618  4.42225  2.77519  2.73123  3.46354  2.40513  3.72494  3.29354  2.67741  2.69355  4.24690  2.90347  2.73739  3.18146  2.89801  2.37887  2.77519  2.98518  4.58477  3.61503
          0.03341  3.81138  4.53373  0.61958  0.77255  0.48576  0.95510
     76   2.90229  4.99706  2.46615  1.11567  4.33604  3.23646  3.81979  3.77784  2.69278  3.40549  4.38368  2.90236  3.83858  3.03768  3.09415  2.89185  3.20655  3.46857  5.51928  4.24310     76 e - - -
          2.68618  4.42225  2.77519  2.73123  3.46354  2.40513  3.72494  3.29354  2.67741  2.69355  4.24690  2.90347  2.73739  3.18146  2.89801  2.37887  2.77519  2.98518  4.58477  3.61503
          0.03341  3.81138  4.53373  0.61958  0.77255  0.48576  0.95510
     77   3.08795  4.56911  4.09069  3.73167  3.11476  3.90327  4.40661  2.31718  3.49996  0.95436  3.15936  4.01290  4.35009  3.88297  3.68546  3.46900  3.38554  2.33838  4.97048  3.67924     77 l - - -
          2.68618  4.42225  2.77519  2.73123  3.46354  2.40513  3.72494  3.29354  2.67741  2.69355  4.24690  2.90347  2.73739  3.18146  2.89801  2.37887  2.77519  2.98518  4.58477  3.61503
          0.03341  3.81138  4.53373  0.61958  0.77255  0.48576  0.95510
     78   3.08795  4.56911  4.09069  3.73167  3.11476  3.90327  4.40661  2.31718  3.49996  0.95436  3.15936  4.01290  4.35009  3.88297  3.68546  3.46900  3.38554  2.33838  4.97048  3.67924     78 l - - -
          2.68618  4.42225  2.77519  2.73123  3.46354  2.40513  3.72494  3.29354  2.67741  2.69355  4.24690  2.90347  2.73739  3.18146  2.89801  2.37887  2.77519  2.98518  4.58477  3.61503
          0.03341  3.81138  4.53373  0.61958  0.77255  0.48576  0.95510
     79   3.18253  4.60280  4.15447  3.85849  1.11735  3.88433  3.85350  2.71505  3.76732  2.09991  3.45516  3.95110  4.34524  3.95254  3.90212  3.45487  3.48413  2.70102  4.12289  2.49846     79 f - - -
          2.68618  4.42225  2.77519  2.73123  3.46354  2.40513  3.72494  3.29354  2.67741  2.69355  4.24690  2.90347  2.73739  3.18146  2.89801  2.37887  2.77519  2.98518  4.58477  3.61503
          0.03341  3.81138  4.53373  0.61958  0.77255  0.48576  0.95510
     80   2.49500  4.67671  2.15945  2.31649  4.30600  2.23481  3.74701  3.76132  2.69315  3.36461  4.19546  2.81400  3.70248  2.93839  3.17683  2.13099  2.86355  3.32965  5.57368  4.20949     80 s - - -
          2.68618  4.42225  2.77519  2.73123  3.46354  2.40513  3.72494  3.29354  2.67741  2.69355  4.24690  2.90347  2.73739  3.18146  2.89801  2.37887  2.77519  2.98518  4.58477  3.61503
          0.03341  3.81138  4.53373  0.61958  0.77255  0.48576  0.95510
     81   2.53683  4.34709  3.21145  3.09974  4.25908  0.89303  4.23718  3.82790  3.27254  3.50161  4.46617  3.36999  3.74458  3.60137  3.52542  2.69531  3.01466  3.36363  5.40996  4.35425     81 g - - -
          2.68618  4.42225  2.77519  2.73123  3.46354  2.40513  3.72494  3.29354  2.67741  2.69355  4.24690  2.90347  2.73739  3.18146  2.89801  2.37887  2.77519  2.98518  4.58477  3.61503
          0.03341  3.81138  4.53373  0.61958  0.77255  0.48576  0.95510
     82   2.79407  4.84582  2.85261  2.55570  4.04003  3.34796  3.69347  3.61508  2.29499  3.12998  4.09974  3.01821  3.86812  1.54092  2.51637  2.83114  3.06812  3.32758  5.28793  3.96780     82 q - - -
          2.68618  4.42225  2.77519  2.73123  3.46354  2.40513  3.72494  3.29354  2.67741  2.69355  4.24690  2.90347  2.73739  3.18146  2.89801  2.37887  2.77519  2.98518  4.58477  3.61503
          0.03341  3.81138  4.53373  0.61958  0.77255  0.48576  0.95510
     83   2.93886  4.77969  3.42352  2.94919  4.11881  3.43685  3.78409  3.65739  2.21874  3.18457  4.18763  3.31295  3.94357  3.00859  1.07611  3.02675  3.20976  3.38431  5.22742  4.06074     83 r - - -
          2.68618  4.42225  2.77519  2.73123  3.46354  2.40513  3.72494  3.29354  2.67741  2.69355  4.24690  2.90347  2.73739  3.18146  2.89801  2.37887  2.77519  2.98518  4.58477  3.61503
          0.03341  3.81138  4.53373  0.61958  0.77255  0.48576  0.95510
     84   2.93216  4.75827  3.06996  2.82504  3.24487  3.39841  1.27822  3.62544  2.66991  3.12660  4.16582  3.23633  3.94827  3.19085  2.93865  3.00378  3.23399  3.36186  4.71053  3.19772     84 h - - -
          2.68618  4.42225  2.77519  2.73123  3.46354  2.40513  3.72494  3.29354  2.67741  2.69355  4.24690  2.90347  2.73739  3.18146  2.89801  2.37887  2.77519  2.98518  4.58477  3.61503
          0.03341  3.81138  4.53373  0.61958  0.77255  0.48576  0.95510
     85   2.93886  4.77969  3.42352  2.94919  4.11881  3.43685  3.78409  3.65739  2.21874  3.18457  4.18763  3.31295  3.94357  3.00859  1.07611  3.02675  3.20976  3.38431  5.22742  4.06074     85 r - - -
          2.68618  4.42225  2.77519  2.73123  3.46354  2.40513  3.72494  3.29354  2.67741  2.69355  4.24690  2.90347  2.73739  3.18146  2.89801  2.37887  2.77519  2.98518  4.58477  3.61503
          0.03341  3.81138  4.53373  0.61958  0.77255  0.48576  0.95510
     86   2.98364  4.42114  4.24611  3.86070  3.33446  3.99824  4.60108  1.15705  3.68753  1.93464  3.28099  4.11467  4.43656  4.04296  3.89118  3.48876  3.28443  1.84834  5.21165  3.94372     86 i - - -
          2.68618  4.42225  2.77519  2.73123  3.46354  2.40513  3.72494  3.29354  2.67741  2.69355  4.24690  2.90347  2.73739  3.18146  2.89801  2.37887  2.77519  2.98518  4.58477  3.61503
          0.03341  3.81138  4.53373  0.61958  0.77255  0.48576  0.95510
     87   2.91948  5.04205  1.01859  2.29486  4.41752  3.15244  3.87601  3.99018  2.94734  3.61073  4.58297  2.84776  3.81234  3.11406  3.45583  2.88906  3.25730  3.63263  5.59757  4.29805     87 d - - -
          2.68618  4.42225  2.77519  2.73123  3.46354  2.40513  3.72494  3.29354  2.67741  2.69355  4.24690  2.90347  2.73739  3.18146  2.89801  2.37887  2.77519  2.98518  4.58477  3.61503
          0.03341  3.81138  4.53373  0.61958  0.77255  0.48576  0.95510
     88   3.08795  4.56911  4.09069  3.73167  3.11476  3.90327  4.40661  2.31718  3.49996  0.95436  3.15936  4.01290  4.35009  3.88297  3.68546  3.46900  3.38554  2.33838  4.97048  3.67924     88 l - - -
          2.68618  4.42225  2.77519  2.73123  3.46354  2.40513  3.72494  3.29354  2.67741  2.69355  4.24690  2.90347  2.73739  3.18146  2.89801  2.37887  2.77519  2.98518  4.58477  3.61503
          0.03341  3.81138  4.53373  0.61958  0.77255  0.48576  0.95510
     89   2.20105  4.13795  3.22999  2.94566  4.07849  2.92007  4.03658  3.40873  2.96252  3.16658  4.04336  3.17057  3.63683  3.30507  3.27448  1.56105  2.08406  2.96107  5.44753  4.19998     89 s - - -
          2.68618  4.42225  2.77519  2.73123  3.46354  2.40513  3.72494  3.29354  2.67741  2.69355  4.24690  2.90347  2.73739  3.18146  2.89801  2.37887  2.77519  2.98518  4.58477  3.61503
          0.03341  3.81138  4.53373  0.61958  0.77255  0.48576  0.95510
     90   2.37940  4.71909  2.52185  1.94705  4.24831  2.15865  3.73535  3.64224  2.61595  3.28035  4.13500  2.83695  3.73994  2.92403  3.05577  2.61339  2.90462  3.26375  5.51292  4.17188     90 e - - -
          2.68618  4.42225  2.77519  2.73123  3.46354  2.40513  3.72494  3.29354  2.67741  2.69355  4.24690  2.90347  2.73739  3.18146  2.89801  2.37887  2.77519  2.98518  4.58477  3.61503
          0.03341  3.81138  4.53373  0.61958  0.77255  0.48576  0.95510
     91   3.08795  4.56911  4.09069  3.73167  3.11476  3.90327  4.40661  2.31718  3.49996  0.95436  3.15936  4.01290  4.35009  3.88297  3.68546  3.46900  3.38554  2.33838  4.97048  3.67924     91 l - - -
          2.68618  4.42225  2.77519  2.73123  3.46354  2.40513  3.72494  3.29354  2.67741  2.69355  4.24690  2.90347  2.73739  3.18146  2.89801  2.37887  2.77519  2.98518  4.58477  3.61503
          0.03341  3.81138  4.53373  0.61958  0.77255  0.48576  0.95510
     92   2.38229  4.22677  3.37620  3.12699  3.91715  3.06765  4.14866  3.03693  3.06873  2.90253  3.95813  3.34525  3.76708  3.46698  3.32954  2.58303  1.27994  2.73846  5.36043  4.13419     92 t - - -
          2.68618  4.42225  2.77519  2.73123  3.46354  2.40513  3.72494  3.29354  2.67741  2.69355  4.24690  2.90347  2.73739  3.18146  2.89801  2.37887  2.77519  2.98518  4.58477  3.61503
          0.03341  3.81138  4.53373  0.61958  0.77255  0.48576  0.95510
     93   2.49090  4.33116  3.13554  3.03580  4.23984  0.96421  4.19808  3.79156  3.21934  3.47671  4.42541  3.31389  3.72893  3.54451  3.48801  2.63937  2.96710  3.32304  5.42561  4.32613     93 g - - -
          2.68618  4.42225  2.77519  2.73123  3.46354  2.40513  3.72494  3.29354  2.67741  2.69355  4.24690  2.90347  2.73739  3.18146  2.89801  2.37887  2.77519  2.98518  4.58477  3.61503
          0.03341  3.81138  4.53373  0.61958  0.77255  0.48576  0.95510
     94   2.59268  4.37262  3.25378  3.14621  4.28673  0.82995  4.26899  3.87263  3.31901  3.53420  4.51051  3.41842  3.76179  3.64824  3.56054  2.76309  3.06922  3.41288  5.39677  4.38703     94 g - - -
          2.68618  4.42225  2.77519  2.73123  3.46354  2.40513  3.72494  3.29354  2.67741  2.69355  4.24690  2.90347  2.73739  3.18146  2.89801  2.37887  2.77519  2.98518  4.58477  3.61503
          0.03341  3.81138  4.53373  0.61958  0.77255  0.48576  0.95510
     95   2.93886  4.77969  3.42352  2.94919  4.11881  3.43685  3.78409  3.65739  2.21874  3.18457  4.18763  3.31295  3.94357  3.00859  1.07611  3.02675  3.20976  3.38431  5.22742  4.06074     95 r - - -
          2.68618  4.42225  2.77519  2.73123  3.46354  2.40513  3.72494  3.29354  2.67741  2.69355  4.24690  2.90347  2.73739  3.18146  2.89801  2.37887  2.77519  2.98518  4.58477  3.61503
          0.03341  3.81138  4.53373  0.61958  0.77255  0.48576  0.95510
     96   1.15836  4.14436  3.38585  3.16905  3.98796  2.97562  4.20508  3.08340  3.18057  2.97705  4.00845  3.33093  3.71143  3.52737  3.44044  2.48191  2.73615  2.74570  5.44221  4.21714     96 a - - -
          2.68618  4.42225  2.77519  2.73123  3.46354  2.40513  3.72494  3.29354  2.67741  2.69355  4.24690  2.90347  2.73739  3.18146  2.89801  2.37887  2.77519  2.98518  4.58477  3.61503
          0.03341  3.81138  4.53373  0.61958  0.77255  0.48576  0.95510
     97   2.98364  4.42114  4.24611  3.86070  3.33446  3.99824  4.60108  1.15705  3.68753  1.93464  3.28099  4.11467  4.43656  4.04296  3.89118  3.48876  3.28443  1.84834  5.21165  3.94372     97 i - - -
          2.68618  4.42225  2.77519  2.73123  3.46354  2.40513  3.72494  3.29354  2.67741  2.69355  4.24690  2.90347  2.73739  3.18146  2.89801  2.37887  2.77519  2.98518  4.58477  3.61503
          0.03341  3.81138  4.53373  0.61958  0.77255  0.48576  0.95510
     98   2.37953  4.22530  3.37324  3.12201  3.91311  3.06745  4.14370  3.03412  3.06231  2.89943  3.95332  3.34120  3.76605  3.46103  3.32405  2.57993  1.28906  2.73563  5.35757  4.12900     98 t - - -
          2.68618  4.42225  2.77519  2.73123  3.46354  2.40513  3.72494  3.29354  2.67741  2.69355  4.24690  2.90347  2.73739  3.18146  2.89801  2.37887  2.77519  2.98518  4.58477  3.61503
          0.03341  3.81138  4.53373  0.61958  0.77255  0.48576  0.95510
     99   2.74394  4.30850  4.05205  3.69070  3.48594  3.67684  4.50230  2.01099  3.54649  2.18024  3.45156  3.89257  4.23828  3.91182  3.77260  3.14974  3.10145  1.15132  5.27895  3.98998     99 v - - -
          2.68618  4.42225  2.77519  2.73123  3.46354  2.40513  3.72494  3.29354  2.67741  2.69355  4.24690  2.90347  2.73739  3.18146  2.89801  2.37887  2.77519  2.98518  4.58477  3.61503
          0.03341  3.81138  4.53373  0.61958  0.77255  0.48576  0.95510
    100   3.16136  4.67509  3.74908  3.46820  2.29923  3.75976  3.59395  3.17933  3.32748  2.64873  3.86110  3.64999  4.23565  3.64820  3.52322  3.30372  3.44811  3.04717  3.94023  1.07381    100 y - - -
          2.68618  4.42225  2.77519  2.73123  3.46354  2.40513  3.72494  3.29354  2.67741  2.69355  4.24690  2.90347  2.73739  3.18146  2.89801  2.37887  2.77519  2.98518  4.58477  3.61503
          0.03341  3.81138  4.53373  0.61958  0.77255  0.48576  0.95510
    101   2.28727  4.20611  3.15555  2.96984  4.01609  2.93723  4.08073  3.53105  3.03941  3.25654  4.18873  3.20356  3.67128  3.39385  3.32642  1.18708  2.76307  3.07961  5.39380  4.09961    101 s - - -
          2.68618  4.42225  2.77519  2.73123  3.46354  2.40513  3.72494  3.29354  2.67741  2.69355  4.24690  2.90347  2.73739  3.18146  2.89801  2.37887  2.77519  2.98518  4.58477  3.61503
          0.03341  3.81138  4.53373  0.61958  0.77255  0.48576  0.95510
    102   2.83503  4.81630  2.86549  2.62081  3.97631  3.32716  3.77805  3.59905  2.44624  3.10735  4.13845  3.07943  3.88071  1.34694  2.73100  2.88608  3.13277  3.33300  5.25996  3.95009    102 q - - -
          2.68618  4.42225  2.77519  2.73123  3.46354  2.40513  3.72494  3.29354  2.67741  2.69355  4.24690  2.90347  2.73739  3.18146  2.89801  2.37887  2.77519  2.98518  4.58477  3.61503
          0.03341  3.81138  4.53373  0.61958  0.77255  0.48576  0.95510
    103   2.93216  4.75827  3.06996  2.82504  3.24487  3.39841  1.27822  3.62544  2.66991  3.12660  4.16582  3.23633  3.94827  3.19085  2.93865  3.00378  3.23399  3.36186  4.71053  3.19772    103 h - - -
          2.68618  4.42225  2.77519  2.73123  3.46354  2.40513  3.72494  3.29354  2.67741  2.69355  4.24690  2.90347  2.73739  3.18146  2.89801  2.37887  2.77519  2.98518  4.58477  3.61503
          0.03341  3.81138  4.53373  0.61958  0.77255  0.48576  0.95510
    104   2.90229  4.99706  2.46615  1.11567  4.33604  3.23646  3.81979  3.77784  2.69278  3.40549  4.38368  2.90236  3.83858  3.03768  3.09415  2.89185  3.20655  3.46857  5.51928  4.24310    104 e - - -
          2.68618  4.42225  2.77519  2.73123  3.46354  2.40513  3.72494  3.29354  2.67741  2.69355  4.24690  2.90347  2.73739  3.18146  2.89801  2.37887  2.77519  2.98518  4.58477  3.61503
          0.03341  3.81138  4.53373  0.61958  0.77255  0.48576  0.95510
    105   2.76018  4.32111  4.03954  3.70213  3.50692  3.65920  4.51486  2.05819  3.56891  2.20559  3.48277  3.90136  4.22408  3.93373  3.78703  3.15996  3.12384  1.10586  5.28056  4.00775    105 v - - -
          2.68618  4.42225  2.77519  2.73123  3.46354  2.40513  3.72494  3.29354  2.67741  2.69355  4.24690  2.90347  2.73739  3.18146  2.89801  2.37887  2.77519  2.98518  4.58477  3.61503
          0.03341  3.81138  4.53373  0.61958  0.77255  0.48576  0.95510
    106   2.76018  4.32111  4.03954  3.70213  3.50692  3.65920  4.51486  2.05819  3.56891  2.20559  3.48277  3.90136  4.22408  3.93373  3.78703  3.15996  3.12384  1.10586  5.28056  4.00775    106 v - - -
          2.68618  4.42225  2.77519  2.73123  3.46354  2.40513  3.72494  3.29354  2.67741  2.69355  4.24690  2.90347  2.73739  3.18146  2.89801  2.37887  2.77519  2.98518  4.58477  3.61503
          0.03341  3.81138  4.53373  0.61958  0.77255  0.48576  0.95510
    107   2.93886  4.77969  3.42352  2.94919  4.11881  3.43685  3.78409  3.65739  2.21874  3.18457  4.18763  3.31295  3.94357  3.00859  1.07611  3.02675  3.20976  3.38431  5.22742  4.06074    107 r - - -
          2.68618  4.42225  2.77519  2.73123  3.46354  2.40513  3.72494  3.29354  2.67741  2.69355  4.24690  2.90347  2.73739  3.18146  2.89801  2.37887  2.77519  2.98518  4.58477  3.61503
          0.03341  3.81138  4.53373  0.61958  0.77255  0.48576  0.95510
    108   2.92614  5.04118  1.00982  2.30155  4.41058  3.16631  3.88071  3.98532  2.95385  3.60521  4.58330  2.85427  3.81496  3.12074  3.46064  2.89638  3.26390  3.63150  5.59097  4.29531    108 d - - -
          2.68618  4.42225  2.77519  2.73123  3.46354  2.40513  3.72494  3.29354  2.67741  2.69355  4.24690  2.90347  2.73739  3.18146  2.89801  2.37887  2.77519  2.98518  4.58477  3.61503
          0.03341  3.81138  4.53373  0.61958  0.77255  0.48576  0.95510
    109   3.08795  4.56911  4.09069  3.73167  3.11476  3.90327  4.40661  2.31718  3.49996  0.95436  3.15936  4.01290  4.35009  3.88297  3.68546  3.46900  3.38554  2.33838  4.97048  3.67924    109 l - - -
          2.68618  4.42225  2.77519  2.73123  3.46354  2.40513  3.72494  3.29354  2.67741  2.69355  4.24690  2.90347  2.73739  3.18146  2.89801  2.37887  2.77519  2.98518  4.58477  3.61503
          0.03341  3.81138  4.53373  0.61958  0.77255  0.48576  0.95510
    110   2.98227  4.41982  4.25459  3.86224  3.32590  4.01308  4.60071  1.17031  3.68548  1.91984  3.27008  4.11677  4.44483  4.04047  3.89073  3.49064  3.28109  1.83917  5.21033  3.93832    110 i - - -
          2.68618  4.42225  2.77519  2.73123  3.46354  2.40513  3.72494  3.29354  2.67741  2.69355  4.24690  2.90347  2.73739  3.18146  2.89801  2.37887  2.77519  2.98518  4.58477  3.61503
          0.03341  3.81138  4.53373  0.61958  0.77255  0.48576  0.95510
    111   1.14924  4.14859  3.39393  3.17701  3.97943  2.98095  4.20842  3.08027  3.18673  2.97150  4.00785  3.33857  3.71578  3.53401  3.44508  2.49030  2.75673  2.74015  5.43394  4.20897    111 a - - -
          2.68618  4.42225  2.77519  2.73123  3.46354  2.40513  3.72494  3.29354  2.67741  2.69355  4.24690  2.90347  2.73739  3.18146  2.89801  2.37887  2.77519  2.98518  4.58477  3.61503
          0.03341  3.81138  4.53373  0.61958  0.77255  0.48576  0.95510
    112   1.21038  4.12849  3.40198  3.16806  3.95817  2.97507  4.19458  3.02871  3.16407  2.93314  3.96627  3.32372  3.70925  3.51159  3.42751  2.46335  2.71819  2.67348  5.43919  4.19562    112 a - - -
          2.68618  4.42225  2.77519  2.73123  3.46354  2.40513  3.72494  3.29354  2.67741  2.69355  4.24690  2.90347  2.73739  3.18146  2.89801  2.37887  2.77519  2.98518  4.58477  3.61503
          0.03341  3.81138  4.53373  0.61958  0.77255  0.48576  0.95510
    113   2.52824  4.26414  3.28723  3.15743  4.25128  0.88104  4.25516  3.80674  3.28993  3.48614  4.45127  3.40518  3.74412  3.62611  3.53249  2.70294  3.00773  3.34527  5.39882  4.35804    113 g - - -
          2.68618  4.42225  2.77519  2.73123  3.46354  2.40513  3.72494  3.29354  2.67741  2.69355  4.24690  2.90347  2.73739  3.18146  2.89801  2.37887  2.77519  2.98518  4.58477  3.61503
          0.03341  3.81138  4.53373  0.61958  0.77255  0.48576  0.95510
    114   2.62722  4.33267  3.05347  3.01923  3.55932  3.53857  4.04250  2.26304  3.02405  2.43844  3.51615  3.40395  4.02203  3.35374  3.36733  2.89735  2.92365  1.52594  5.14463  3.85874    114 v - - -
          2.68618  4.42225  2.77519  2.73123  3.46354  2.40513  3.72494  3.29354  2.67741  2.69355  4.24690  2.90347  2.73739  3.18146  2.89801  2.37887  2.77519  2.98518  4.58477  3.61503
          0.03341  3.81138  4.53373  0.61958  0.77255  0.48576  0.95510
    115   2.53847  4.89387  2.45916  1.53508  4.28547  3.21603  3.70088  3.60212  2.52468  3.27065  4.16563  2.81052  3.78376  2.87922  2.92312  2.69709  2.88872  3.27083  5.53977  4.17766    115 e - - -
          2.68618  4.42225  2.77519  2.73123  3.46354  2.40513  3.72494  3.29354  2.67741  2.69355  4.24690  2.90347  2.73739  3.18146  2.89801  2.37887  2.77519  2.98518  4.58477  3.61503
          0.03341  3.81138  4.53373  0.61958  0.77255  0.48576  0.95510
    116   2.87038  4.76487  2.99217  2.73461  3.24205  3.39626  1.46529  3.57788  2.56816  3.08481  4.10224  3.15604  3.93339  3.06656  2.84195  2.93216  3.16351  3.31046  4.72222  3.18921    116 h - - -
          2.68618  4.42225  2.77519  2.73123  3.46354  2.40513  3.72494  3.29354  2.67741  2.69355  4.24690  2.90347  2.73739  3.18146  2.89801  2.37887  2.77519  2.98518  4.58477  3.61503
          0.03341  3.81138  4.53373  0.61958  0.77255  0.48576  0.95510
    117   2.50646  4.35214  3.11239  2.99863  4.23261  0.99171  4.16461  3.78853  3.15623  3.45686  4.39967  3.29448  3.73483  3.49886  3.33934  2.66468  2.97216  3.32821  5.41619  4.31057    117 g - - -
          2.68618  4.42225  2.77519  2.73123  3.46354  2.40513  3.72494  3.29354  2.67741  2.69355  4.24690  2.90347  2.73739  3.18146  2.89801  2.37887  2.77519  2.98518  4.58477  3.61503
          0.03341  3.81138  4.53373  0.61958  0.77255  0.48576  0.95510
    118   2.93216  4.75827  3.06996  2.82504  3.24487  3.39841  1.27822  3.62544  2.66991  3.12660  4.16582  3.23633  3.94827  3.19085  2.93865  3.00378  3.23399  3.36186  4.71053  3.19772    118 h - - -
          2.68618  4.42225  2.77519  2.73123  3.46354  2.40513  3.72494  3.29354  2.67741  2.69355  4.24690  2.90347  2.73739  3.18146  2.89801  2.37887  2.77519  2.98518  4.58477  3.61503
          0.03341  3.81138  4.53373  0.61958  0.77255  0.48576  0.95510
    119   2.14093  4.64537  2.80815  2.42905  4.05999  3.24982  3.67353  3.45361  2.44284  3.07622  3.92945  2.92725  3.18019  2.25121  2.82931  2.60840  2.83934  3.11611  5.32899  4.02182    119 a - - -
          2.68618  4.42225  2.77519  2.73123  3.46354  2.40513  3.72494  3.29354  2.67741  2.69355  4.24690  2.90347  2.73739  3.18146  2.89801  2.37887  2.77519  2.98518  4.58477  3.61503
          0.03341  3.81138  4.53373  0.61958  0.77255  0.48576  0.95510
    120   2.92289  4.48188  3.98446  3.57443  3.18382  3.78851  4.32378  2.35343  3.34540  1.78880  1.50034  3.85912  4.24978  3.73195  3.55767  3.26510  3.22753  2.35216  5.01581  3.77153    120 m - - -
          2.68618  4.42225  2.77519  2.73123  3.46354  2.40513  3.72494  3.29354  2.67741  2.69355  4.24690  2.90347  2.73739  3.18146  2.89801  2.37887  2.77519  2.98518  4.58477  3.61503
          0.03341  3.81138  4.53373  0.61958  0.77255  0.48576  0.95510
    121   2.87726  4.76466  2.99794  2.74356  3.23569  3.39652  1.44412  3.58205  2.58184  3.08741  4.10881  3.16393  3.93562  3.07663  2.85995  2.93982  3.17174  3.31568  4.71656  3.18353    121 h - - -
          2.68618  4.42225  2.77519  2.73123  3.46354  2.40513  3.72494  3.29354  2.67741  2.69355  4.24690  2.90347  2.73739  3.18146  2.89801  2.37887  2.77519  2.98518  4.58477  3.61503
          0.03341  3.81138  4.53373  0.61958  0.77255  0.48576  0.95510
    122   3.18253  4.60280  4.15447  3.85849  1.11735  3.88433  3.85350  2.71505  3.76732  2.09991  3.45516  3.95110  4.34524  3.95254  3.90212  3.45487  3.48413  2.70102  4.12289  2.49846    122 f - - -
          2.68618  4.42225  2.77519  2.73123  3.46354  2.40513  3.72494  3.29354  2.67741  2.69355  4.24690  2.90347  2.73739  3.18146  2.89801  2.37887  2.77519  2.98518  4.58477  3.61503
          0.03341  3.81138  4.53373  0.61958  0.77255  0.48576  0.95510
    123   2.83255  5.26233  1.93692  1.40351  4.55499  3.16767  3.69064  4.03018  2.65910  3.58947  4.45699  2.66290  3.77164  2.86425  3.19878  2.74948  3.11868  3.64546  5.75311  4.30850    123 e - - -
          2.68618  4.42225  2.77519  2.73123  3.46354  2.40513  3.72494  3.29354  2.67741  2.69355  4.24690  2.90347  2.73739  3.18146  2.89801  2.37887  2.77519  2.98518  4.58477  3.61503
          0.03341  3.81138  4.53373  0.61958  0.77255  0.48576  0.95510
    124   2.28362  4.21516  3.88926  3.51162  3.62647  3.47850  4.39389  2.12581  3.41266  2.34935  3.52959  3.70507  4.07541  3.75478  3.66552  2.91055  2.94465  1.32042  5.33405  4.09491    124 v - - -
          2.68618  4.42225  2.77519  2.73123  3.46354  2.40513  3.72494  3.29354  2.67741  2.69355  4.24690  2.90347  2.73739  3.18146  2.89801  2.37887  2.77519  2.98518  4.58477  3.61503
          0.03341  3.81138  4.53373  0.61958  0.77255  0.48576  0.95510
    125   2.19519  4.13490  3.22002  2.94596  4.09351  2.89464  4.04212  3.43397  2.96824  3.18939  4.06298  3.16734  3.63216  3.31094  3.27839  1.46325  2.26928  2.95955  5.46069  4.21054    125 s - - -
          2.68618  4.42225  2.77519  2.73123  3.46354  2.40513  3.72494  3.29354  2.67741  2.69355  4.24690  2.90347  2.73739  3.18146  2.89801  2.37887  2.77519  2.98518  4.58477  3.61503
          0.03341  3.81138  4.53373  0.61958  0.77255  0.48576  0.95510
    126   2.83622  5.07043  1.14840  2.20097  4.46060  3.06727  3.81284  3.98748  2.86225  3.61126  4.54042  2.76523  3.78649  3.02778  3.39195  2.80663  3.18149  3.60892  5.67326  4.30370    126 d - - -
          2.68618  4.42225  2.77519  2.73123  3.46354  2.40513  3.72494  3.29354  2.67741  2.69355  4.24690  2.90347  2.73739  3.18146  2.89801  2.37887  2.77519  2.98518  4.58477  3.61503
          0.03341  3.81138  4.53373  0.61958  0.77255  0.48576  0.95510
    127   2.74676  4.31656  4.03532  3.69584  3.50763  3.65732  4.51224  2.05289  3.56262  2.20387  3.47915  3.89466  4.22248  3.92734  3.78263  3.15070  3.11575  1.11628  5.28477  4.01014    127 v - - -
          2.68618  4.42225  2.77519  2.73123  3.46354  2.40513  3.72494  3.29354  2.67741  2.69355  4.24690  2.90347  2.73739  3.18146  2.89801  2.37887  2.77519  2.98518  4.58477  3.61503
          0.03341  3.81138  4.53373  0.61958  0.77255  0.48576  0.95510
    128   1.17066  4.13995  3.39437  3.17128  3.97304  2.97151  4.20093  3.06913  3.17644  2.96607  3.99687  3.33058  3.71126  3.52360  3.43692  2.47765  2.74638  2.71821  5.43460  4.20145    128 a - - -
          2.68618  4.42225  2.77519  2.73123  3.46354  2.40513  3.72494  3.29354  2.67741  2.69355  4.24690  2.90347  2.73739  3.18146  2.89801  2.37887  2.77519  2.98518  4.58477  3.61503
          0.03341  3.81138  4.53373  0.61958  0.77255  0.48576  0.95510
    129   2.99897  4.50444  4.17846  3.73526  3.10052  3.99653  4.43475  2.16087  3.50680  1.10460  3.05705  4.01305  4.37862  3.85670  3.71515  3.41053  3.28661  2.08371  5.02606  3.75015    129 l - - -
          2.68618  4.42225  2.77519  2.73123  3.46354  2.40513  3.72494  3.29354  2.67741  2.69355  4.24690  2.90347  2.73739  3.18146  2.89801  2.37887  2.77519  2.98518  4.58477  3.61503
          0.03341  3.81138  4.53373  0.61958  0.77255  0.48576  0.95510
    130   2.89998  4.75972  3.04154  2.78421  3.19799  3.40743  1.38729  3.58028  2.61849  3.08568  4.11713  3.19791  3.94651  3.14244  2.88709  2.96696  3.19528  3.31914  4.68297  3.13637    130 h - - -
          2.68618  4.42225  2.77519  2.73123  3.46354  2.40513  3.72494  3.29354  2.67741  2.69355  4.24690  2.90347  2.73739  3.18146  2.89801  2.37887  2.77519  2.98518  4.58477  3.61503
          0.03341  3.81138  4.53373  0.61958  0.77255  0.48576  0.95510
    131   2.91906  5.04211  1.01914  2.29445  4.41795  3.15157  3.87571  3.99047  2.94694  3.61105  4.58293  2.84736  3.81218  3.11364  3.45553  2.88860  3.25688  3.63269  5.59798  4.29822    131 d - - -
          2.68618  4.42225  2.77519  2.73123  3.46354  2.40513  3.72494  3.29354  2.67741  2.69355  4.24690  2.90347  2.73739  3.18146  2.89801  2.37887  2.77519  2.98518  4.58477  3.61503
          0.03341  3.81138  4.53373  0.61958  0.77255  0.48576  0.95510
    132   2.83075  4.32914  4.21790  3.78245  3.44088  3.89225  4.57228  1.83985  3.62610  2.06221  3.35055  4.01305  4.36518  3.97221  3.86089  3.30633  3.15056  1.18151  5.29519  4.02261    132 v - - -
          2.68618  4.42225  2.77519  2.73123  3.46354  2.40513  3.72494  3.29354  2.67741  2.69355  4.24690  2.90347  2.73739  3.18146  2.89801  2.37887  2.77519  2.98518  4.58477  3.61503
          0.03341  3.81138  4.53373  0.61958  0.77255  0.48576  0.95510
    133   2.84528  5.33217  1.65748  1.57219  4.61866  3.15420  3.68710  4.10904  2.68135  3.64830  4.51042  2.63446  3.76619  2.85799  3.24803  2.74762  3.13245  3.70953  5.81101  4.34086    133 e - - -
          2.68618  4.42225  2.77519  2.73123  3.46354  2.40513  3.72494  3.29354  2.67741  2.69355  4.24690  2.90347  2.73739  3.18146  2.89801  2.37887  2.77519  2.98518  4.58477  3.61503
          0.03341  3.81138  4.53373  0.61958  0.77255  0.48576  0.95510
    134   2.20062  4.16442  3.05486  2.85992  4.21867  1.77099  4.05270  3.68370  3.02013  3.36268  4.20366  3.11247  3.61212  3.31776  3.35105  1.76295  2.67861  3.14574  5.54390  4.29415    134 s - - -
          2.68618  4.42225  2.77519  2.73123  3.46354  2.40513  3.72494  3.29354  2.67741  2.69355  4.24690  2.90347  2.73739  3.18146  2.89801  2.37887  2.77519  2.98518  4.58477  3.61503
          0.03341  3.81138  4.53373  0.61958  0.77255  0.48576  0.95510
    135   2.80351  5.32460  1.64825  1.61475  4.61219  3.15387  3.68123  4.09294  2.67189  3.63587  4.49465  2.63122  3.76358  2.85028  3.23885  2.73782  3.12031  3.69385  5.81070  4.33505    135 e - - -
          2.68618  4.42225  2.77519  2.73123  3.46354  2.40513  3.72494  3.29354  2.67741  2.69355  4.24690  2.90347  2.73739  3.18146  2.89801  2.37887  2.77519  2.98518  4.58477  3.61503
          0.03341  3.81138  4.53373  0.61958  0.77255  0.48576  0.95510
    136   2.82170  4.98359  3.14395  2.56408  4.30999  3.50652  2.83215  3.71475  1.79523  3.21876  4.06430  3.02056  3.88673  2.56599  1.87257  2.82623  3.01193  3.39449  5.32527  4.08178    136 k - - -
          2.68618  4.42225  2.77519  2.73123  3.46354  2.40513  3.72494  3.29354  2.67741  2.69355  4.24690  2.90347  2.73739  3.18146  2.89801  2.37887  2.77519  2.98518  4.58477  3.61503
          0.03341  3.81138  4.53373  0.61958  0.77255  0.48576  0.95510
    137   2.67478  4.44080  3.27561  3.10692  4.10492  3.13183  4.18838  3.63581  3.15920  3.26885  4.31704  3.41911  0.94947  3.54991  3.41056  2.84067  3.11185  3.28804  5.30707  4.22520    137 p - - -
          2.68618  4.42225  2.77519  2.73123  3.46354  2.40513  3.72494  3.29354  2.67741  2.69355  4.24690  2.90347  2.73739  3.18146  2.89801  2.37887  2.77519  2.98518  4.58477  3.61503
          0.03341  3.81138  4.53373  0.61958  0.77255  0.48576  0.95510
    138   3.21410  4.58222  4.21188  3.81080  1.33359  4.06527  3.49218  2.92439  3.68128  2.32963  3.56632  3.81983  4.40839  3.80301  3.82531  3.39685  3.45056  2.84782  3.71706  1.76420    138 f - - -
          2.68618  4.42225  2.77519  2.73123  3.46354  2.40513  3.72494  3.29354  2.67741  2.69355  4.24690  2.90347  2.73739  3.18146  2.89801  2.37887  2.77519  2.98518  4.58477  3.61503
          0.03341  3.81138  4.53373  0.61958  0.77255  0.48576  0.95510
    139   2.76410  4.31958  4.06352  3.70605  3.44273  3.69669  4.50757  2.02803  3.57321  2.16689  3.44607  3.90977  4.24588  3.92892  3.79701  3.17265  3.11985  1.13500  5.25944  3.96962    139 v - - -
          2.68618  4.42225  2.77519  2.73123  3.46354  2.40513  3.72494  3.29354  2.67741  2.69355  4.24690  2.90347  2.73739  3.18146  2.89801  2.37887  2.77519  2.98518  4.58477  3.61503
          0.03341  3.81138  4.53373  0.61958  0.77255  0.48576  0.95510
    140   2.36554  4.21727  3.37444  3.11179  3.88574  3.07123  4.13075  2.97728  3.04238  2.86152  3.91839  3.33100  3.76706  3.44300  3.30771  2.56711  1.34278  2.69690  5.35400  4.10654    140 t - - -
          2.68618  4.42225  2.77519  2.73123  3.46354  2.40513  3.72494  3.29354  2.67741  2.69355  4.24690  2.90347  2.73739  3.18146  2.89801  2.37887  2.77519  2.98518  4.58477  3.61503
          0.03341  3.81138  4.53373  0.61958  0.77255  0.48576  0.95510
    141   3.17238  4.59920  4.15958  3.85392  1.15009  3.90270  3.84348  2.69084  3.75658  2.07004  3.43148  3.94487  4.35521  3.94119  3.89526  3.44618  3.47142  2.67860  4.11254  2.48433    141 f - - -
          2.68618  4.42225  2.77519  2.73123  3.46354  2.40513  3.72494  3.29354  2.67741  2.69355  4.24690  2.90347  2.73739  3.18146  2.89801  2.37887  2.77519  2.98518  4.58477  3.61503
          0.03341  3.81138  4.53373  0.61958  0.77255  0.48576  0.95510
    142   2.79083  4.88093  2.95532  2.52724  4.28574  3.40011  3.62944  3.60493  1.41627  3.20665  4.10444  3.01397  3.87527  2.79337  2.36178  2.82189  2.87933  3.29641  5.38267  4.13230    142 k - - -
          2.68618  4.42225  2.77519  2.73123  3.46354  2.40513  3.72494  3.29354  2.67741  2.69355  4.24690  2.90347  2.73739  3.18146  2.89801  2.37887  2.77519  2.98518  4.58477  3.61503
          0.03341  3.81138  4.53373  0.61958  0.77255  0.48576  0.95510
    143   2.91246  4.75440  3.06241  2.80933  3.21795  3.40281  1.33456  3.59406  2.64533  3.08315  4.13628  3.21995  3.94763  3.16843  2.91622  2.98336  3.21204  3.33294  4.69504  3.17062    143 h - - -
          2.68618  4.42225  2.77519  2.73123  3.46354  2.40513  3.72494  3.29354  2.67741  2.69355  4.24690  2.90347  2.73739  3.18146  2.89801  2.37887  2.77519  2.98518  4.58477  3.61503
          0.03341  3.81138  4.53373  0.61958  0.77255  0.48576  0.95510
    144   1.21082  4.12296  3.37157  3.14545  3.99003  2.95826  4.18622  3.07331  3.15295  2.97877  3.99230  3.30415  3.69610  3.49871  3.41882  2.43935  2.68645  2.72371  5.45614  4.21513    144 a - - -
          2.68618  4.42225  2.77519  2.73123  3.46354  2.40513  3.72494  3.29354  2.67741  2.69355  4.24690  2.90347  2.73739  3.18146  2.89801  2.37887  2.77519  2.98518  4.58477  3.61503
          0.03341  3.81138  4.53373  0.61958  0.77255  0.48576  0.95510
    145   2.92614  5.04118  1.00982  2.30155  4.41058  3.16631  3.88071  3.98532  2.95385  3.60521  4.58330  2.85427  3.81496  3.12074  3.46064  2.89638  3.26390  3.63150  5.59097  4.29531    145 d - - -
          2.68618  4.42225  2.77519  2.73123  3.46354  2.40513  3.72494  3.29354  2.67741  2.69355  4.24690  2.90347  2.73739  3.18146  2.89801  2.37887  2.77519  2.98518  4.58477  3.61503
          0.03341  3.81138  4.53373  0.61958  0.77255  0.48576  0.95510
    146   2.59268  4.37262  3.25378  3.14621  4.28673  0.82995  4.26899  3.87263  3.31901  3.53420  4.51051  3.41842  3.76179  3.64824  3.56054  2.76309  3.06922  3.41288  5.39677  4.38703    146 g - - -
          2.68618  4.42225  2.77519  2.73123  3.46354  2.40513  3.72494  3.29354  2.67741  2.69355  4.24690  2.90347  2.73739  3.18146  2.89801  2.37887  2.77519  2.98518  4.58477  3.61503
          0.03341  3.81138  4.53373  0.61958  0.77255  0.48576  0.95510
    147   2.82171  4.57821  3.41235  2.87918  4.03822  3.42992  3.68398  3.55420  2.15306  3.10380  4.07312  3.24157  3.91826  2.92622  1.25604  2.91112  3.09195  3.27219  5.20658  3.97848    147 r - - -
          2.68618  4.42225  2.77519  2.73123  3.46354  2.40513  3.72494  3.29354  2.67741  2.69355  4.24690  2.90347  2.73739  3.18146  2.89801  2.37887  2.77519  2.98518  4.58477  3.61503
          0.03341  3.81138  4.53373  0.61958  0.77255  0.48576  0.95510
    148   1.60783  4.47369  2.77412  2.34480  4.02829  3.15078  3.82544  3.26487  2.70080  3.04801  3.95235  2.99395  3.74093  3.04984  3.08130  2.59482  2.82732  2.93348  5.37867  4.08579    148 a - - -
          2.68618  4.42225  2.77519  2.73123  3.46354  2.40513  3.72494  3.29354  2.67741  2.69355  4.24690  2.90347  2.73739  3.18146  2.89801  2.37887  2.77519  2.98518  4.58477  3.61503
          0.03341  3.81138  4.53373  0.61958  0.77255  0.48576  0.95510
    149   2.86415  5.29622  1.33446  1.90947  4.59383  3.14519  3.71845  4.08143  2.74047  3.64950  4.53598  2.64847  3.77399  2.90152  3.30727  2.77269  3.16333  3.69339  5.80386  4.34632    149 d - - -
          2.68618  4.42225  2.77519  2.73123  3.46354  2.40513  3.72494  3.29354  2.67741  2.69355  4.24690  2.90347  2.73739  3.18146  2.89801  2.37887  2.77519  2.98518  4.58477  3.61503
          0.03341  3.81138  4.53373  0.61958  0.77255  0.48576  0.95510
    150   2.90281  4.77430  3.39514  2.91499  4.10303  3.43382  3.75625  3.63082  2.18381  3.16632  4.15980  3.27925  3.93676  2.97373  1.13657  2.97723  3.17386  3.35402  5.22965  4.03746    150 r - - -
          2.68618  4.42225  2.77519  2.73123  3.46354  2.40513  3.72494  3.29354  2.67741  2.69355  4.24690  2.90347  2.73739  3.18146  2.89801  2.37887  2.77519  2.98518  4.58477  3.61503
          0.03341  3.81138  4.53373  0.61958  0.77255  0.48576  0.95510
    151   2.98364  4.42114  4.24611  3.86070  3.33446  3.99824  4.60108  1.15705  3.68753  1.93464  3.28099  4.11467  4.43656  4.04296  3.89118  3.48876  3.28443  1.84834  5.21165  3.94372    151 i - - -
          2.68618  4.42225  2.77519  2.73123  3.46354  2.40513  3.72494  3.29354  2.67741  2.69355  4.24690  2.90347  2.73739  3.18146  2.89801  2.37887  2.77519  2.98518  4.58477  3.61503
          0.03341  3.81138  4.53373  0.61958  0.77255  0.48576  0.95510
    152   2.91478  5.05364  1.03461  2.27524  4.41749  3.16269  3.86592  3.98091  2.93427  3.60272  4.57406  2.83445  3.81074  3.10072  3.44635  2.88118  3.25062  3.62528  5.60657  4.29459    152 d - - -
          2.68618  4.42225  2.77519  2.73123  3.46354  2.40513  3.72494  3.29354  2.67741  2.69355  4.24690  2.90347  2.73739  3.18146  2.89801  2.37887  2.77519  2.98518  4.58477  3.61503
          0.03341  3.81138  4.53373  0.61958  0.77255  0.48576  0.95510
    153   2.52100  1.07337  4.02391  3.75064  3.75732  3.15567  4.41132  2.89221  3.57759  2.80987  3.92972  3.75396  3.85777  3.92636  3.71235  2.79231  2.98282  2.64063  5.18499  4.04508    153 c - - -
          2.68618  4.42225  2.77519  2.73123  3.46354  2.40513  3.72494  3.29354  2.67741  2.69355  4.24690  2.90347  2.73739  3.18146  2.89801  2.37887  2.77519  2.98518  4.58477  3.61503
          0.03341  3.81138  4.53373  0.61958  0.77255  0.48576  0.95510
    154   2.92614  5.04118  1.00982  2.30155  4.41058  3.16631  3.88071  3.98532  2.95385  3.60521  4.58330  2.85427  3.81496  3.12074  3.46064  2.89638  3.26390  3.63150  5.59097  4.29531    154 d - - -
          2.68618  4.42225  2.77519  2.73123  3.46354  2.40513  3.72494  3.29354  2.67741  2.69355  4.24690  2.90347  2.73739  3.18146  2.89801  2.37887  2.77519  2.98518  4.58477  3.61503
          0.03341  3.81138  4.53373  0.61958  0.77255  0.48576  0.95510
    155   3.16136  4.67509  3.74908  3.46820  2.29923  3.75976  3.59395  3.17933  3.32748  2.64873  3.86110  3.64999  4.23565  3.64820  3.52322  3.30372  3.44811  3.04717  3.94023  1.07381    155 y - - -
          2.68618  4.42225  2.77519  2.73123  3.46354  2.40513  3.72494  3.29354  2.67741  2.69355  4.24690  2.90347  2.73739  3.18146  2.89801  2.37887  2.77519  2.98518  4.58477  3.61503
          0.03341  3.81138  4.53373  0.61958  0.77255  0.48576  0.95510
    156   2.96073  4.40241  4.29467  3.87703  3.32308  4.04806  4.61929  1.21360  3.69923  1.89873  3.24309  4.12681  4.46570  4.04464  3.91101  3.48065  3.25765  1.77915  5.23357  3.96116    156 i - - -
          2.68618  4.42225  2.77519  2.73123  3.46354  2.40513  3.72494  3.29354  2.67741  2.69355  4.24690  2.90347  2.73739  3.18146  2.89801  2.37887  2.77519  2.98518  4.58477  3.61503
          0.03341  3.81138  4.53373  0.61958  0.77255  0.48576  0.95510
    157   1.13087  4.15535  3.40011  3.18535  3.98116  2.98595  4.21412  3.08918  3.19600  2.97724  4.01645  3.34774  3.71996  3.54338  3.45228  2.50195  2.77463  2.74955  5.42839  4.21003    157 a - - -
          2.68618  4.42225  2.77519  2.73123  3.46354  2.40513  3.72494  3.29354  2.67741  2.69355  4.24690  2.90347  2.73739  3.18146  2.89801  2.37887  2.77519  2.98518  4.58477  3.61503
          0.03341  3.81138  4.53373  0.61958  0.77255  0.48576  0.95510
    158   2.59268  4.37262  3.25378  3.14621  4.28673  0.82995  4.26899  3.87263  3.31901  3.53420  4.51051  3.41842  3.76179  3.64824  3.56054  2.76309  3.06922  3.41288  5.39677  4.38703    158 g - - -
          2.68618  4.42225  2.77519  2.73123  3.46354  2.40513  3.72494  3.29354  2.67741  2.69355  4.24690  2.90347  2.73739  3.18146  2.89801  2.37887  2.77519  2.98518  4.58477  3.61503
          0.03341  3.81138  4.53373  0.61958  0.77255  0.48576  0.95510
    159   2.52100  1.07337  4.02391  3.75064  3.75732  3.15567  4.41132  2.89221  3.57759  2.80987  3.92972  3.75396  3.85777  3.92636  3.71235  2.79231  2.98282  2.64063  5.18499  4.04508    159 c - - -
          2.68618  4.42225  2.77519  2.73123  3.46354  2.40513  3.72494  3.29354  2.67741  2.69355  4.24690  2.90347  2.73739  3.18146  2.89801  2.37887  2.77519  2.98518  4.58477  3.61503
          0.03341  3.81138  4.53373  0.61958  0.77255  0.48576  0.95510
    160   2.92614  5.04118  1.00982  2.30155  4.41058  3.16631  3.88071  3.98532  2.95385  3.60521  4.58330  2.85427  3.81496  3.12074  3.46064  2.89638  3.26390  3.63150  5.59097  4.29531    160 d - - -
          2.68618  4.42225  2.77519  2.73123  3.46354  2.40513  3.72494  3.29354  2.67741  2.69355  4.24690  2.90347  2.73739  3.18146  2.89801  2.37887  2.77519  2.98518  4.58477  3.61503
          0.03341  3.81138  4.53373  0.61958  0.77255  0.48576  0.95510
    161   2.59268  4.37262  3.25378  3.14621  4.28673  0.82995  4.26899  3.87263  3.31901  3.53420  4.51051  3.41842  3.76179  3.64824  3.56054  2.76309  3.06922  3.41288  5.39677  4.38703    161 g - - -
          2.68618  4.42225  2.77519  2.73123  3.46354  2.40513  3.72494  3.29354  2.67741  2.69355  4.24690  2.90347  2.73739  3.18146  2.89801  2.37887  2.77519  2.98518  4.58477  3.61503
          0.03341  3.81138  4.53373  0.61958  0.77255  0.48576  0.95510
    162   3.18253  4.60280  4.15447  3.85849  1.11735  3.88433  3.85350  2.71505  3.76732  2.09991  3.45516  3.95110  4.34524  3.95254  3.90212  3.45487  3.48413  2.70102  4.12289  2.49846    162 f - - -
          2.68618  4.42225  2.77519  2.73123  3.46354  2.40513  3.72494  3.29354  2.67741  2.69355  4.24690  2.90347  2.73739  3.18146  2.89801  2.37887  2.77519  2.98518  4.58477  3.61503
          0.03341  3.81138  4.53373  0.61958  0.77255  0.48576  0.95510
    163   2.93216  4.75827  3.06996  2.82504  3.24487  3.39841  1.27822  3.62544  2.66991  3.12660  4.16582  3.23633  3.94827  3.19085  2.93865  3.00378  3.23399  3.36186  4.71053  3.19772    163 h - - -
          2.68618  4.42225  2.77519  2.73123  3.46354  2.40513  3.72494  3.29354  2.67741  2.69355  4.24690  2.90347  2.73739  3.18146  2.89801  2.37887  2.77519  2.98518  4.58477  3.61503
          0.03341  3.81138  4.53373  0.61958  0.77255  0.48576  0.95510
    164   2.59268  4.37262  3.25378  3.14621  4.28673  0.82995  4.26899  3.87263  3.31901  3.53420  4.51051  3.41842  3.76179  3.64824  3.56054  2.76309  3.06922  3.41288  5.39677  4.38703    164 g - - -
          2.68618  4.42225  2.77519  2.73123  3.46354  2.40513  3.72494  3.29354  2.67741  2.69355  4.24690  2.90347  2.73739  3.18146  2.89801  2.37887  2.77519  2.98518  4.58477  3.61503
          0.03341  3.81138  4.53373  0.61958  0.77255  0.48576  0.95510
    165   2.96487  4.40812  4.27274  3.86680  3.32198  4.03117  4.60883  1.20006  3.68915  1.90763  3.25294  4.11770  4.45598  4.03936  3.89891  3.47806  3.26353  1.80329  5.22345  3.94779    165 i - - -
          2.68618  4.42225  2.77519  2.73123  3.46354  2.40513  3.72494  3.29354  2.67741  2.69355  4.24690  2.90347  2.73739  3.18146  2.89801  2.37887  2.77519  2.98518  4.58477  3.61503
          0.03341  3.81138  4.53373  0.61958  0.77255  0.48576  0.95510
    166   1.10562  4.16395  3.40240  3.19241  3.99321  2.98980  4.22143  3.10977  3.20712  2.99400  4.03378  3.35689  3.72338  3.55425  3.46103  2.51538  2.78858  2.77486  5.42656  4.22029    166 a - - -
          2.68618  4.42225  2.77519  2.73123  3.46354  2.40513  3.72494  3.29354  2.67741  2.69355  4.24690  2.90347  2.73739  3.18146  2.89801  2.37887  2.77519  2.98518  4.58477  3.61503
          0.03341  3.81138  4.53373  0.61958  0.77255  0.48576  0.95510
    167   2.93886  4.77969  3.42352  2.94919  4.11881  3.43685  3.78409  3.65739  2.21874  3.18457  4.18763  3.31295  3.94357  3.00859  1.07611  3.02675  3.20976  3.38431  5.22742  4.06074    167 r - - -
          2.68618  4.42225  2.77519  2.73123  3.46354  2.40513  3.72494  3.29354  2.67741  2.69355  4.24690  2.90347  2.73739  3.18146  2.89801  2.37887  2.77519  2.98518  4.58477  3.61503
          0.03341  3.81138  4.53373  0.61958  0.77255  0.48576  0.95510
    168   2.80180  4.83392  2.84564  2.57063  4.01121  3.33681  3.71968  3.60645  2.34567  3.11910  4.11026  3.03226  3.87048  1.48136  2.59290  2.84332  3.08530  3.32585  5.27860  3.95553    168 q - - -
          2.68618  4.42225  2.77519  2.73123  3.46354  2.40513  3.72494  3.29354  2.67741  2.69355  4.24690  2.90347  2.73739  3.18146  2.89801  2.37887  2.77519  2.98518  4.58477  3.61503
          0.03341  3.81138  4.53373  0.61958  0.77255  0.48576  0.95510
    169   1.91279  4.12681  3.39035  3.06884  3.96501  2.99693  4.09583  3.01677  3.02877  2.93542  3.88128  3.26818  3.68927  3.38066  3.32223  2.44234  1.65480  2.68274  5.40609  4.18019    169 t - - -
          2.68618  4.42225  2.77519  2.73123  3.46354  2.40513  3.72494  3.29354  2.67741  2.69355  4.24690  2.90347  2.73739  3.18146  2.89801  2.37887  2.77519  2.98518  4.58477  3.61503
          0.03341  3.81138  4.53373  0.61958  0.77255  0.48576  0.95510
    170   2.96088  4.40270  4.29339  3.87639  3.32291  4.04713  4.61863  1.21298  3.69855  1.89914  3.24356  4.12622  4.46517  4.04426  3.91023  3.48039  3.25790  1.78050  5.23296  3.96028    170 i - - -
          2.68618  4.42225  2.77519  2.73123  3.46354  2.40513  3.72494  3.29354  2.67741  2.69355  4.24690  2.90347  2.73739  3.18146  2.89801  2.37887  2.77519  2.98518  4.58477  3.61503
          0.03341  3.81138  4.53373  0.61958  0.77255  0.48576  0.95510
    171   2.67478  4.44080  3.27561  3.10692  4.10492  3.13183  4.18838  3.63581  3.15920  3.26885  4.31704  3.41911  0.94947  3.54991  3.41056  2.84067  3.11185  3.28804  5.30707  4.22520    171 p - - -
          2.68618  4.42225  2.77519  2.73123  3.46354  2.40513  3.72494  3.29354  2.67741  2.69355  4.24690  2.90347  2.73739  3.18146  2.89801  2.37887  2.77519  2.98518  4.58477  3.61503
          0.03341  3.81138  4.53373  0.61958  0.77255  0.48576  0.95510
    172   1.15980  4.14226  3.36824  3.14904  4.00507  2.96626  4.19143  3.13009  3.16461  3.00672  4.02067  3.31593  3.64257  3.50994  3.42792  2.47111  2.73842  2.77951  5.44369  4.22362    172 a - - -
          2.68618  4.42225  2.77519  2.73123  3.46354  2.40513  3.72494  3.29354  2.67741  2.69355  4.24690  2.90347  2.73739  3.18146  2.89801  2.37887  2.77519  2.98518  4.58477  3.61503
          0.03341  3.81138  4.53373  0.61958  0.77255  0.48576  0.95510
    173   2.82114  5.26331  1.97446  1.42286  4.54426  3.17062  3.67747  4.02200  2.62955  3.57310  4.43461  2.65676  3.76931  2.82157  3.16762  2.73822  3.10394  3.63677  5.74831  4.29527    173 e - - -
          2.68618  4.42225  2.77519  2.73123  3.46354  2.40513  3.72494  3.29354  2.67741  2.69355  4.24690  2.90347  2.73739  3.18146  2.89801  2.37887  2.77519  2.98518  4.58477  3.61503
          0.03341  3.81138  4.53373  0.61958  0.77255  0.48576  0.95510
    174   2.88249  4.87613  3.28845  2.75661  4.20789  3.49234  3.58566  3.66665  1.93862  3.18905  4.10771  3.14901  3.93375  2.79504  1.35916  2.92995  3.10631  3.37218  5.27425  4.05369    174 r - - -
          2.68618  4.42225  2.77519  2.73123  3.46354  2.40513  3.72494  3.29354  2.67741  2.69355  4.24690  2.90347  2.73739  3.18146  2.89801  2.37887  2.77519  2.98518  4.58477  3.61503
          0.03341  3.81138  4.53373  0.61958  0.77255  0.48576  0.95510
    175   2.78038  4.56266  3.34079  2.90436  3.37653  3.59065  3.84777  2.77452  2.62961  1.64424  3.42414  3.31610  4.01895  2.48057  2.90956  2.95689  3.03187  2.68031  4.97153  3.65266    175 l - - -
          2.68618  4.42225  2.77519  2.73123  3.46354  2.40513  3.72494  3.29354  2.67741  2.69355  4.24690  2.90347  2.73739  3.18146  2.89801  2.37887  2.77519  2.98518  4.58477  3.61503
          0.03341  3.81138  4.53373  0.61958  0.77255  0.48576  0.95510
    176   2.72926  4.88005  2.88210  2.48069  4.21998  3.37044  3.58599  3.67706  2.12797  3.22524  4.07760  2.19834  3.83492  2.76285  1.95793  2.74822  2.97293  3.33904  5.35098  4.05601    176 r - - -
          2.68618  4.42225  2.77519  2.73123  3.46354  2.40513  3.72494  3.29354  2.67741  2.69355  4.24690  2.90347  2.73739  3.18146  2.89801  2.37887  2.77519  2.98518  4.58477  3.61503
          0.03341  3.81138  4.53373  0.61958  0.77255  0.48576  0.95510
    177   2.36484  4.21735  3.37404  3.11025  3.88563  3.07094  4.12872  2.99187  3.03827  2.86116  3.89654  3.32966  3.76650  3.44028  3.30355  2.56607  1.34411  2.69926  5.35366  4.10593    177 t - - -
          2.68618  4.42225  2.77519  2.73123  3.46354  2.40513  3.72494  3.29354  2.67741  2.69355  4.24690  2.90347  2.73739  3.18146  2.89801  2.37887  2.77519  2.98518  4.58477  3.61503
          0.03341  3.81138  4.53373  0.61958  0.77255  0.48576  0.95510
    178   3.18253  4.60280  4.15447  3.85849  1.11735  3.88433  3.85350  2.71505  3.76732  2.09991  3.45516  3.95110  4.34524  3.95254  3.90212  3.45487  3.48413  2.70102  4.12289  2.49846    178 f - - -
          2.68618  4.42225  2.77519  2.73123  3.46354  2.40513  3.72494  3.29354  2.67741  2.69355  4.24690  2.90347  2.73739  3.18146  2.89801  2.37887  2.77519  2.98518  4.58477  3.61503
          0.03341  3.81138  4.53373  0.61958  0.77255  0.48576  0.95510
    179   2.90229  4.99706  2.46615  1.11567  4.33604  3.23646  3.81979  3.77784  2.69278  3.40549  4.38368  2.90236  3.83858  3.03768  3.09415  2.89185  3.20655  3.46857  5.51928  4.24310    179 e - - -
          2.68618  4.42225  2.77519  2.73123  3.46354  2.40513  3.72494  3.29354  2.67741  2.69355  4.24690  2.90347  2.73739  3.18146  2.89801  2.37887  2.77519  2.98518  4.58477  3.61503
          0.03341  3.81138  4.53373  0.61958  0.77255  0.48576  0.95510
    180   2.93886  4.77969  3.42352  2.94919  4.11881  3.43685  3.78409  3.65739  2.21874  3.18457  4.18763  3.31295  3.94357  3.00859  1.07611  3.02675  3.20976  3.38431  5.22742  4.06074    180 r - - -
          2.68618  4.42225  2.77519  2.73123  3.46354  2.40513  3.72494  3.29354  2.67741  2.69355  4.24690  2.90347  2.73739  3.18146  2.89801  2.37887  2.77519  2.98518  4.58477  3.61503
          0.03341  3.81138  4.53373  0.61958  0.77255  0.48576  0.95510
    181   2.75588  4.31467  4.06870  3.70727  3.47853  3.70198  4.51573  2.00243  3.56220  2.16223  3.44128  3.90900  4.25100  3.92626  3.78692  3.16706  3.11218  1.14684  5.28148  3.99299    181 v - - -
          2.68618  4.42225  2.77519  2.73123  3.46354  2.40513  3.72494  3.29354  2.67741  2.69355  4.24690  2.90347  2.73739  3.18146  2.89801  2.37887  2.77519  2.98518  4.58477  3.61503
          0.03341  3.81138  4.53373  0.61958  0.77255  0.48576  0.95510
    182   3.16136  4.67509  3.74908  3.46820  2.29923  3.75976  3.59395  3.17933  3.32748  2.64873  3.86110  3.64999  4.23565  3.64820  3.52322  3.30372  3.44811  3.04717  3.94023  1.07381    182 y - - -
          2.68618  4.42225  2.77519  2.73123  3.46354  2.40513  3.72494  3.29354  2.67741  2.69355  4.24690  2.90347  2.73739  3.18146  2.89801  2.37887  2.77519  2.98518  4.58477  3.61503
          0.03341  3.81138  4.53373  0.61958  0.77255  0.48576  0.95510
    183   2.67478  4.44080  3.27561  3.10692  4.10492  3.13183  4.18838  3.63581  3.15920  3.26885  4.31704  3.41911  0.94947  3.54991  3.41056  2.84067  3.11185  3.28804  5.30707  4.22520    183 p - - -
          2.68618  4.42225  2.77519  2.73123  3.46354  2.40513  3.72494  3.29354  2.67741  2.69355  4.24690  2.90347  2.73739  3.18146  2.89801  2.37887  2.77519  2.98518  4.58477  3.61503
          0.03341  3.81138  4.53373  0.61958  0.77255  0.48576  0.95510
    184   3.27070  4.63529  4.25166  3.86326  1.35467  4.10185  3.46268  2.97624  3.73361  2.36185  3.60611  3.83990  4.43781  3.83345  3.86427  3.45652  3.50352  2.90275  3.66982  1.62481    184 f - - -
          2.68618  4.42225  2.77519  2.73123  3.46354  2.40513  3.72494  3.29354  2.67741  2.69355  4.24690  2.90347  2.73739  3.18146  2.89801  2.37887  2.77519  2.98518  4.58477  3.61503
          0.03341  3.81138  4.53373  0.61958  0.77255  0.48576  0.95510
    185   1.10562  4.16395  3.40240  3.19241  3.99321  2.98980  4.22143  3.10977  3.20712  2.99400  4.03378  3.35689  3.72338  3.55425  3.46103  2.51538  2.78858  2.77486  5.42656  4.22029    185 a - - -
          2.68618  4.42225  2.77519  2.73123  3.46354  2.40513  3.72494  3.29354  2.67741  2.69355  4.24690  2.90347  2.73739  3.18146  2.89801  2.37887  2.77519  2.98518  4.58477  3.61503
          0.03341  3.81138  4.53373  0.61958  0.77255  0.48576  0.95510
    186   3.23818  4.63392  4.00034  3.69227  2.60947  3.66382  3.82921  3.26036  3.41624  2.66524  3.89687  3.85394  4.17680  3.80716  3.55495  3.44238  3.53580  3.14901  1.01814  2.61499    186 w - - -
          2.68618  4.42225  2.77519  2.73123  3.46354  2.40513  3.72494  3.29354  2.67741  2.69355  4.24690  2.90347  2.73739  3.18146  2.89801  2.37887  2.77519  2.98518  4.58477  3.61503
          0.03341  3.81138  4.53373  0.61958  0.77255  0.48576  0.95510
    187   3.08795  4.56911  4.09069  3.73167  3.11476  3.90327  4.40661  2.31718  3.49996  0.95436  3.15936  4.01290  4.35009  3.88297  3.68546  3.46900  3.38554  2.33838  4.97048  3.67924    187 l - - -
          2.68618  4.42225  2.77519  2.73123  3.46354  2.40513  3.72494  3.29354  2.67741  2.69355  4.24690  2.90347  2.73739  3.18146  2.89801  2.37887  2.77519  2.98518  4.58477  3.61503
          0.03341  3.81138  4.53373  0.61958  0.77255  0.48576  0.95510
    188   2.59268  4.37262  3.25378  3.14621  4.28673  0.82995  4.26899  3.87263  3.31901  3.53420  4.51051  3.41842  3.76179  3.64824  3.56054  2.76309  3.06922  3.41288  5.39677  4.38703    188 g - - -
          2.68618  4.42225  2.77519  2.73123  3.46354  2.40513  3.72494  3.29354  2.67741  2.69355  4.24690  2.90347  2.73739  3.18146  2.89801  2.37887  2.77519  2.98518  4.58477  3.61503
          0.03341  3.81138  4.53373  0.61958  0.77255  0.48576  0.95510
    189   2.98364  4.42114  4.24611  3.86070  3.33446  3.99824  4.60108  1.15705  3.68753  1.93464  3.28099  4.11467  4.43656  4.04296  3.89118  3.48876  3.28443  1.84834  5.21165  3.94372    189 i - - -
          2.68618  4.42225  2.77519  2.73123  3.46354  2.40513  3.72494  3.29354  2.67741  2.69355  4.24690  2.90347  2.73739  3.18146  2.89801  2.37887  2.77519  2.98518  4.58477  3.61503
          0.03341  3.81138  4.53373  0.61958  0.77255  0.48576  0.95510
    190   3.08795  4.56911  4.09069  3.73167  3.11476  3.90327  4.40661  2.31718  3.49996  0.95436  3.15936  4.01290  4.35009  3.88297  3.68546  3.46900  3.38554  2.33838  4.97048  3.67924    190 l - - -
          2.68618  4.42225  2.77519  2.73123  3.46354  2.40513  3.72494  3.29354  2.67741  2.69355  4.24690  2.90347  2.73739  3.18146  2.89801  2.37887  2.77519  2.98518  4.58477  3.61503
          0.03341  3.81138  4.53373  0.61958  0.77255  0.48576  0.95510
    191   1.10562  4.16395  3.40240  3.19241  3.99321  2.98980  4.22143  3.10977  3.20712  2.99400  4.03378  3.35689  3.72338  3.55425  3.46103  2.51538  2.78858  2.77486  5.42656  4.22029    191 a - - -
          2.68618  4.42225  2.77519  2.73123  3.46354  2.40513  3.72494  3.29354  2.67741  2.69355  4.24690  2.90347  2.73739  3.18146  2.89801  2.37887  2.77519  2.98518  4.58477  3.61503
          0.03341  3.81138  4.53373  0.61958  0.77255  0.48576  0.95510
    192   2.90190  5.05649  1.05435  2.26317  4.41277  3.15840  3.85548  3.97704  2.92159  3.60136  4.56708  2.81541  3.80681  3.08768  3.43688  2.86705  3.23788  3.61848  5.61300  4.28503    192 d - - -
          2.68618  4.42225  2.77519  2.73123  3.46354  2.40513  3.72494  3.29354  2.67741  2.69355  4.24690  2.90347  2.73739  3.18146  2.89801  2.37887  2.77519  2.98518  4.58477  3.61503
          0.03341  3.81138  4.53373  0.61958  0.77255  0.48576  0.95510
    193   1.14419  4.15093  3.40023  3.18250  3.97474  2.98436  4.21059  3.07771  3.19057  2.96798  4.00702  3.34367  3.71844  3.53809  3.44801  2.49546  2.76767  2.73514  5.42904  4.20485    193 a - - -
          2.68618  4.42225  2.77519  2.73123  3.46354  2.40513  3.72494  3.29354  2.67741  2.69355  4.24690  2.90347  2.73739  3.18146  2.89801  2.37887  2.77519  2.98518  4.58477  3.61503
          0.03341  3.81138  4.53373  0.61958  0.77255  0.48576  0.95510
    194   1.18841  4.13714  3.41020  3.17905  3.95238  2.98261  4.20108  3.03397  3.17549  2.93341  3.97281  3.33548  3.71568  3.52342  3.43631  2.47817  2.74722  2.67779  5.42866  4.18900    194 a - - -
          2.68618  4.42225  2.77519  2.73123  3.46354  2.40513  3.72494  3.29354  2.67741  2.69355  4.24690  2.90347  2.73739  3.18146  2.89801  2.37887  2.77519  2.98518  4.58477  3.61503
          0.03341  3.81138  4.53373  0.61958  0.77255  0.48576  0.95510
    195   2.67478  4.44080  3.27561  3.10692  4.10492  3.13183  4.18838  3.63581  3.15920  3.26885  4.31704  3.41911  0.94947  3.54991  3.41056  2.84067  3.11185  3.28804  5.30707  4.22520    195 p - - -
          2.68618  4.42225  2.77519  2.73123  3.46354  2.40513  3.72494  3.29354  2.67741  2.69355  4.24690  2.90347  2.73739  3.18146  2.89801  2.37887  2.77519  2.98518  4.58477  3.61503
          0.03341  3.81138  4.53373  0.61958  0.77255  0.48576  0.95510
    196   2.28485  4.20570  3.15429  2.96375  4.00364  2.93954  4.07268  3.51500  3.02743  3.23075  4.17519  3.19912  3.67171  3.38415  3.31582  1.20374  2.75886  3.06801  5.38798  4.08707    196 s - - -
          2.68618  4.42225  2.77519  2.73123  3.46354  2.40513  3.72494  3.29354  2.67741  2.69355  4.24690  2.90347  2.73739  3.18146  2.89801  2.37887  2.77519  2.98518  4.58477  3.61503
          0.03341  3.81138  4.53373  0.61958  0.77255  0.48576  0.95510
    197   3.06591  4.55983  4.09459  3.72339  3.09487  3.92363  4.40048  2.28565  3.48683  0.98749  3.13108  4.00282  4.36139  3.86818  3.67744  3.44886  3.36266  2.30088  4.96919  3.66713    197 l - - -
          2.68618  4.42225  2.77519  2.73123  3.46354  2.40513  3.72494  3.29354  2.67741  2.69355  4.24690  2.90347  2.73739  3.18146  2.89801  2.37887  2.77519  2.98518  4.58477  3.61503
          0.03341  3.81138  4.53373  0.61958  0.77255  0.48576  0.95510
    198   2.92614  5.04118  1.00982  2.30155  4.41058  3.16631  3.88071  3.98532  2.95385  3.60521  4.58330  2.85427  3.81496  3.12074  3.46064  2.89638  3.26390  3.63150  5.59097  4.29531    198 d - - -
          2.68618  4.42225  2.77519  2.73123  3.46354  2.40513  3.72494  3.29354  2.67741  2.69355  4.24690  2.90347  2.73739  3.18146  2.89801  2.37887  2.77519  2.98518  4.58477  3.61503
          0.03341  3.81138  4.53373  0.61958  0.77255  0.48576  0.95510
    199   2.90229  4.99706  2.46615  1.11567  4.33604  3.23646  3.81979  3.77784  2.69278  3.40549  4.38368  2.90236  3.83858  3.03768  3.09415  2.89185  3.20655  3.46857  5.51928  4.24310    199 e - - -
          2.68618  4.42225  2.77519  2.73123  3.46354  2.40513  3.72494  3.29354  2.67741  2.69355  4.24690  2.90347  2.73739  3.18146  2.89801  2.37887  2.77519  2.98518  4.58477  3.61503
          0.03341  3.81138  4.53373  0.61958  0.77255  0.48576  0.95510
    200   3.08795  4.56911  4.09069  3.73167  3.11476  3.90327  4.40661  2.31718  3.49996  0.95436  3.15936  4.01290  4.35009  3.88297  3.68546  3.46900  3.38554  2.33838  4.97048  3.67924    200 l - - -
          2.68618  4.42225  2.77519  2.73123  3.46354  2.40513  3.72494  3.29354  2.67741  2.69355  4.24690  2.90347  2.73739  3.18146  2.89801  2.37887  2.77519  2.98518  4.58477  3.61503
          0.03341  3.81138  4.53373  0.61958  0.77255  0.48576  0.95510
    201   2.76018  4.32111  4.03954  3.70213  3.50692  3.65920  4.51486  2.05819  3.56891  2.20559  3.48277  3.90136  4.22408  3.93373  3.78703  3.15996  3.12384  1.10586  5.28056  4.00775    201 v - - -
          2.68618  4.42225  2.77519  2.73123  3.46354  2.40513  3.72494  3.29354  2.67741  2.69355  4.24690  2.90347  2.73739  3.18146  2.89801  2.37887  2.77519  2.98518  4.58477  3.61503
          0.03341  3.81138  4.53373  0.61958  0.77255  0.48576  0.95510
    202   3.16136  4.67509  3.74908  3.46820  2.29923  3.75976  3.59395  3.17933  3.32748  2.64873  3.86110  3.64999  4.23565  3.64820  3.52322  3.30372  3.44811  3.04717  3.94023  1.07381    202 y - - -
          2.68618  4.42225  2.77519  2.73123  3.46354  2.40513  3.72494  3.29354  2.67741  2.69355  4.24690  2.90347  2.73739  3.18146  2.89801  2.37887  2.77519  2.98518  4.58477  3.61503
          0.03341  3.81138  4.53373  0.61958  0.77255  0.48576  0.95510
    203   1.10562  4.16395  3.40240  3.19241  3.99321  2.98980  4.22143  3.10977  3.20712  2.99400  4.03378  3.35689  3.72338  3.55425  3.46103  2.51538  2.78858  2.77486  5.42656  4.22029    203 a - - -
          2.68618  4.42225  2.77519  2.73123  3.46354  2.40513  3.72494  3.29354  2.67741  2.69355  4.24690  2.90347  2.73739  3.18146  2.89801  2.37887  2.77519  2.98518  4.58477  3.61503
          0.03341  3.81138  4.53373  0.61958  0.77255  0.48576  0.95510
    204   2.89539  4.75823  3.03805  2.77868  3.26232  3.39714  1.37506  3.60022  2.60276  3.10835  4.13007  3.19480  3.93824  3.13492  2.85102  2.96283  3.19128  3.33233  4.72903  3.21200    204 h - - -
          2.68618  4.42225  2.77519  2.73123  3.46354  2.40513  3.72494  3.29354  2.67741  2.69355  4.24690  2.90347  2.73739  3.18146  2.89801  2.37887  2.77519  2.98518  4.58477  3.61503
          0.03341  3.81138  4.53373  0.61958  0.77255  0.48576  0.95510
    205   2.93216  4.75827  3.06996  2.82504  3.24487  3.39841  1.27822  3.62544  2.66991  3.12660  4.16582  3.23633  3.94827  3.19085  2.93865  3.00378  3.23399  3.36186  4.71053  3.19772    205 h - - -
          2.68618  4.42225  2.77519  2.73123  3.46354  2.40513  3.72494  3.29354  2.67741  2.69355  4.24690  2.90347  2.73739  3.18146  2.89801  2.37887  2.77519  2.98518  4.58477  3.61503
          0.03341  3.81138  4.53373  0.61958  0.77255  0.48576  0.95510
    206   2.70635  5.28299  1.70800  1.64510  4.57649  3.16183  3.67088  4.04256  2.64451  3.59267  4.44367  2.64034  3.76021  2.83651  3.20355  2.72020  3.09048  3.64749  5.77900  4.29735    206 e - - -
          2.68618  4.42225  2.77519  2.73123  3.46354  2.40513  3.72494  3.29354  2.67741  2.69355  4.24690  2.90347  2.73739  3.18146  2.89801  2.37887  2.77519  2.98518  4.58477  3.61503
          0.03341  3.81138  4.53373  0.61958  0.77255  0.48576  0.95510
    207   2.71471  4.84416  2.88820  2.49853  4.16565  3.35035  3.59104  3.67176  2.18738  3.22402  4.08412  2.14504  3.83108  2.78980  1.95814  2.74187  2.97131  3.33067  5.32835  4.01890    207 r - - -
          2.68618  4.42225  2.77519  2.73123  3.46354  2.40513  3.72494  3.29354  2.67741  2.69355  4.24690  2.90347  2.73739  3.18146  2.89801  2.37887  2.77519  2.98518  4.58477  3.61503
          0.03341  3.81138  4.53373  0.61958  0.77255  0.48576  0.95510
    208   2.59268  4.37262  3.25378  3.14621  4.28673  0.82995  4.26899  3.87263  3.31901  3.53420  4.51051  3.41842  3.76179  3.64824  3.56054  2.76309  3.06922  3.41288  5.39677  4.38703    208 g - - -
          2.68618  4.42225  2.77519  2.73123  3.46354  2.40513  3.72494  3.29354  2.67741  2.69355  4.24690  2.90347  2.73739  3.18146  2.89801  2.37887  2.77519  2.98518  4.58477  3.61503
          0.03341  3.81138  4.53373  0.61958  0.77255  0.48576  0.95510
    209   3.18253  4.60280  4.15447  3.85849  1.11735  3.88433  3.85350  2.71505  3.76732  2.09991  3.45516  3.95110  4.34524  3.95254  3.90212  3.45487  3.48413  2.70102  4.12289  2.49846    209 f - - -
          2.68618  4.42225  2.77519  2.73123  3.46354  2.40513  3.72494  3.29354  2.67741  2.69355  4.24690  2.90347  2.73739  3.18146  2.89801  2.37887  2.77519  2.98518  4.58477  3.61503
          0.03341  3.81138  4.53373  0.61958  0.77255  0.48576  0.95510
    210   1.10562  4.16395  3.40240  3.19241  3.99321  2.98980  4.22143  3.10977  3.20712  2.99400  4.03378  3.35689  3.72338  3.55425  3.46103  2.51538  2.78858  2.77486  5.42656  4.22029    210 a - - -
          2.68618  4.42225  2.77519  2.73123  3.46354  2.40513  3.72494  3.29354  2.67741  2.69355  4.24690  2.90347  2.73739  3.18146  2.89801  2.37887  2.77519  2.98518  4.58477  3.61503
          0.03341  3.81138  4.53373  0.61958  0.77255  0.48576  0.95510
    211   3.08795  4.56911  4.09069  3.73167  3.11476  3.90327  4.40661  2.31718  3.49996  0.95436  3.15936  4.01290  4.35009  3.88297  3.68546  3.46900  3.38554  2.33838  4.97048  3.67924    211 l - - -
          2.68618  4.42225  2.77519  2.73123  3.46354  2.40513  3.72494  3.29354  2.67741  2.69355  4.24690  2.90347  2.73739  3.18146  2.89801  2.37887  2.77519  2.98518  4.58477  3.61503
          0.03341  3.81138  4.53373  0.61958  0.77255  0.48576  0.95510
    212   3.18253  4.60280  4.15447  3.85849  1.11735  3.88433  3.85350  2.71505  3.76732  2.09991  3.45516  3.95110  4.34524  3.95254  3.90212  3.45487  3.48413  2.70102  4.12289  2.49846    212 f - - -
          2.68618  4.42225  2.77519  2.73123  3.46354  2.40513  3.72494  3.29354  2.67741  2.69355  4.24690  2.90347  2.73739  3.18146  2.89801  2.37887  2.77519  2.98518  4.58477  3.61503
          0.03341  3.81138  4.53373  0.61958  0.77255  0.48576  0.95510
    213   2.28727  4.20611  3.15555  2.96984  4.01609  2.93723  4.08073  3.53105  3.03941  3.25654  4.18873  3.20356  3.67128  3.39385  3.32642  1.18708  2.76307  3.07961  5.39380  4.09961    213 s - - -
          2.68618  4.42225  2.77519  2.73123  3.46354  2.40513  3.72494  3.29354  2.67741  2.69355  4.24690  2.90347  2.73739  3.18146  2.89801  2.37887  2.77519  2.98518  4.58477  3.61503
          0.03341  3.81138  4.53373  0.61958  0.77255  0.48576  0.95510
    214   2.92289  4.48188  3.98446  3.57443  3.18382  3.78851  4.32378  2.35343  3.34540  1.78880  1.50034  3.85912  4.24978  3.73195  3.55767  3.26510  3.22753  2.35216  5.01581  3.77153    214 m - - -
          2.68618  4.42225  2.77519  2.73123  3.46354  2.40513  3.72494  3.29354  2.67741  2.69355  4.24690  2.90347  2.73739  3.18146  2.89801  2.37887  2.77519  2.98518  4.58477  3.61503
          0.03341  3.81138  4.53373  0.61958  0.77255  0.48576  0.95510
    215   2.93886  4.77969  3.42352  2.94919  4.11881  3.43685  3.78409  3.65739  2.21874  3.18457  4.18763  3.31295  3.94357  3.00859  1.07611  3.02675  3.20976  3.38431  5.22742  4.06074    215 r - - -
          2.68618  4.42225  2.77519  2.73123  3.46354  2.40513  3.72494  3.29354  2.67741  2.69355  4.24690  2.90347  2.73739  3.18146  2.89801  2.37887  2.77519  2.98518  4.58477  3.61503
          0.03341  3.81138  4.53373  0.61958  0.77255  0.48576  0.95510
    216   2.27475  4.19873  3.14908  2.96100  4.01795  2.93162  4.07491  3.52009  3.02927  3.24893  4.17799  3.19395  3.66643  3.38367  3.31832  1.20910  2.74298  3.06778  5.40211  4.10263    216 s - - -
          2.68618  4.42225  2.77519  2.73123  3.46354  2.40513  3.72494  3.29354  2.67741  2.69355  4.24690  2.90347  2.73739  3.18146  2.89801  2.37887  2.77519  2.98518  4.58477  3.61503
          0.03341  3.81138  4.53373  0.61958  0.77255  0.48576  0.95510
    217   2.54369  4.38483  3.17431  2.99335  4.04124  3.08591  4.10624  3.54086  3.04360  3.20366  4.22077  3.30299  1.14456  3.43451  3.31820  2.67657  2.98333  3.17906  5.32664  4.14599    217 p - - -
          2.68618  4.42225  2.77519  2.73123  3.46354  2.40513  3.72494  3.29354  2.67741  2.69355  4.24690  2.90347  2.73739  3.18146  2.89801  2.37887  2.77519  2.98518  4.58477  3.61503
          0.03341  3.81138  4.53373  0.61958  0.77255  0.48576  0.95510
    218   1.93842  4.12592  3.37863  3.07680  3.98502  2.98619  4.11126  3.04056  3.04672  2.95551  3.92038  3.27037  3.69499  3.39829  3.33598  2.44028  1.60331  2.69642  5.42472  4.20086    218 t - - -
          2.68618  4.42225  2.77519  2.73123  3.46354  2.40513  3.72494  3.29354  2.67741  2.69355  4.24690  2.90347  2.73739  3.18146  2.89801  2.37887  2.77519  2.98518  4.58477  3.61503
          0.03341  3.81138  4.53373  0.61958  0.77255  0.48576  0.95510
    219   2.76018  4.32111  4.03954  3.70213  3.50692  3.65920  4.51486  2.05819  3.56891  2.20559  3.48277  3.90136  4.22408  3.93373  3.78703  3.15996  3.12384  1.10586  5.28056  4.00775    219 v - - -
          2.68618  4.42225  2.77519  2.73123  3.46354  2.40513  3.72494  3.29354  2.67741  2.69355  4.24690  2.90347  2.73739  3.18146  2.89801  2.37887  2.77519  2.98518  4.58477  3.61503
          0.03341  3.81138  4.53373  0.61958  0.77255  0.48576  0.95510
    220   2.38229  4.22677  3.37620  3.12699  3.91715  3.06765  4.14866  3.03693  3.06873  2.90253  3.95813  3.34525  3.76708  3.46698  3.32954  2.58303  1.27994  2.73846  5.36043  4.13419    220 t - - -
          2.68618  4.42225  2.77519  2.73123  3.46354  2.40513  3.72494  3.29354  2.67741  2.69355  4.24690  2.90347  2.73739  3.18146  2.89801  2.37887  2.77519  2.98518  4.58477  3.61503
          0.03341  3.81138  4.53373  0.61958  0.77255  0.48576  0.95510
    221   2.93886  4.77969  3.42352  2.94919  4.11881  3.43685  3.78409  3.65739  2.21874  3.18457  4.18763  3.31295  3.94357  3.00859  1.07611  3.02675  3.20976  3.38431  5.22742  4.06074    221 r - - -
          2.68618  4.42225  2.77519  2.73123  3.46354  2.40513  3.72494  3.29354  2.67741  2.69355  4.24690  2.90347  2.73739  3.18146  2.89801  2.37887  2.77519  2.98518  4.58477  3.61503
          0.03341  3.81138  4.53373  0.61958  0.77255  0.48576  0.95510
    222   3.08795  4.56911  4.09069  3.73167  3.11476  3.90327  4.40661  2.31718  3.49996  0.95436  3.15936  4.01290  4.35009  3.88297  3.68546  3.46900  3.38554  2.33838  4.97048  3.67924    222 l - - -
          2.68618  4.42225  2.77519  2.73123  3.46354  2.40513  3.72494  3.29354  2.67741  2.69355  4.24690  2.90347  2.73739  3.18146  2.89801  2.37887  2.77519  2.98518  4.58477  3.61503
          0.03341  3.81138  4.53373  0.61958  0.77255  0.48576  0.95510
    223   3.16136  4.67509  3.74908  3.46820  2.29923  3.75976  3.59395  3.17933  3.32748  2.64873  3.86110  3.64999  4.23565  3.64820  3.52322  3.30372  3.44811  3.04717  3.94023  1.07381    223 y - - -
          2.68618  4.42225  2.77519  2.73123  3.46354  2.40513  3.72494  3.29354  2.67741  2.69355  4.24690  2.90347  2.73739  3.18146  2.89801  2.37887  2.77519  2.98518  4.58477  3.61503
          0.03341  3.81138  4.53373  0.61958  0.77255  0.48576  0.95510
    224   3.08795  4.56911  4.09069  3.73167  3.11476  3.90327  4.40661  2.31718  3.49996  0.95436  3.15936  4.01290  4.35009  3.88297  3.68546  3.46900  3.38554  2.33838  4.97048  3.67924    224 l - - -
          2.68618  4.42225  2.77519  2.73123  3.46354  2.40513  3.72494  3.29354  2.67741  2.69355  4.24690  2.90347  2.73739  3.18146  2.89801  2.37887  2.77519  2.98518  4.58477  3.61503
          0.03341  3.81138  4.53373  0.61958  0.77255  0.48576  0.95510
    225   2.83503  4.81630  2.86549  2.62081  3.97631  3.32716  3.77805  3.59905  2.44624  3.10735  4.13845  3.07943  3.88071  1.34694  2.73100  2.88608  3.13277  3.33300  5.25996  3.95009    225 q - - -
          2.68618  4.42225  2.77519  2.73123  3.46354  2.40513  3.72494  3.29354  2.67741  2.69355  4.24690  2.90347  2.73739  3.18146  2.89801  2.37887  2.77519  2.98518  4.58477  3.61503
          0.03341  3.81138  4.53373  0.61958  0.77255  0.48576  0.95510
    226   2.52100  1.07337  4.02391  3.75064  3.75732  3.15567  4.41132  2.89221  3.57759  2.80987  3.92972  3.75396  3.85777  3.92636  3.71235  2.79231  2.98282  2.64063  5.18499  4.04508    226 c - - -
          2.68618  4.42225  2.77519  2.73123  3.46354  2.40513  3.72494  3.29354  2.67741  2.69355  4.24690  2.90347  2.73739  3.18146  2.89801  2.37887  2.77519  2.98518  4.58477  3.61503
          0.03341  3.81138  4.53373  0.61958  0.77255  0.48576  0.95510
    227   2.91555  5.00831  3.27516  2.68060  4.40723  3.54485  3.55482  3.77511  1.48929  3.26119  4.13787  3.09607  3.93545  2.68788  1.73043  2.92609  3.10108  3.46565  5.34465  4.14991    227 k - - -
          2.68618  4.42225  2.77519  2.73123  3.46354  2.40513  3.72494  3.29354  2.67741  2.69355  4.24690  2.90347  2.73739  3.18146  2.89801  2.37887  2.77519  2.98518  4.58477  3.61503
          0.03341  3.81138  4.53373  0.61958  0.77255  0.48576  0.95510
    228   2.67478  4.44080  3.27561  3.10692  4.10492  3.13183  4.18838  3.63581  3.15920  3.26885  4.31704  3.41911  0.94947  3.54991  3.41056  2.84067  3.11185  3.28804  5.30707  4.22520    228 p - - -
          2.68618  4.42225  2.77519  2.73123  3.46354  2.40513  3.72494  3.29354  2.67741  2.69355  4.24690  2.90347  2.73739  3.18146  2.89801  2.37887  2.77519  2.98518  4.58477  3.61503
          0.03341  3.81138  4.53373  0.61958  0.77255  0.48576  0.95510
    229   2.86403  5.06879  1.11895  2.22388  4.40483  3.14513  3.82264  3.97443  2.88135  3.60184  4.54804  2.75146  3.79425  3.04640  3.40665  2.82451  3.19974  3.60509  5.63595  4.26014    229 d - - -
          2.68618  4.42225  2.77519  2.73123  3.46354  2.40513  3.72494  3.29354  2.67741  2.69355  4.24690  2.90347  2.73739  3.18146  2.89801  2.37887  2.77519  2.98518  4.58477  3.61503
          0.03341  3.81138  4.53373  0.61958  0.77255  0.48576  0.95510
    230   2.90229  4.99706  2.46615  1.11567  4.33604  3.23646  3.81979  3.77784  2.69278  3.40549  4.38368  2.90236  3.83858  3.03768  3.09415  2.89185  3.20655  3.46857  5.51928  4.24310    230 e - - -
          2.68618  4.42225  2.77519  2.73123  3.46354  2.40513  3.72494  3.29354  2.67741  2.69355  4.24690  2.90347  2.73739  3.18146  2.89801  2.37887  2.77519  2.98518  4.58477  3.61503
          0.03341  3.81138  4.53373  0.61958  0.77255  0.48576  0.95510
    231   2.78503  5.18624  1.60154  2.09557  4.50523  3.13974  3.70068  4.05114  2.69452  3.60499  4.46516  2.02491  3.75765  2.88034  3.24538  2.71637  3.09027  3.64282  5.73804  4.27188    231 d - - -
          2.68618  4.42225  2.77519  2.73123  3.46354  2.40513  3.72494  3.29354  2.67741  2.69355  4.24690  2.90347  2.73739  3.18146  2.89801  2.37887  2.77519  2.98518  4.58477  3.61503
          0.03341  3.81138  4.53373  0.61958  0.77255  0.48576  0.95510
    232   2.98232  4.45741  4.26174  3.77942  3.16026  4.05420  4.49721  2.05488  3.58775  1.22356  3.06334  4.06037  4.42567  3.90251  3.80506  3.43876  3.25928  1.80907  5.09436  3.85870    232 l - - -
          2.68618  4.42225  2.77519  2.73123  3.46354  2.40513  3.72494  3.29354  2.67741  2.69355  4.24690  2.90347  2.73739  3.18146  2.89801  2.37887  2.77519  2.98518  4.58477  3.61503
          0.03341  3.81138  4.53373  0.61958  0.77255  0.48576  0.95510
    233   2.00404  4.62797  2.17899  2.35957  4.19365  2.80290  3.73143  3.58247  2.63970  3.22954  4.06445  2.85605  3.71198  2.91403  3.10861  2.54507  2.63621  3.19260  5.47613  4.13497    233 a - - -
          2.68618  4.42225  2.77519  2.73123  3.46354  2.40513  3.72494  3.29354  2.67741  2.69355  4.24690  2.90347  2.73739  3.18146  2.89801  2.37887  2.77519  2.98518  4.58477  3.61503
          0.03341  3.81138  4.53373  0.61958  0.77255  0.48576  0.95510
    234   2.43326  4.94166  2.41830  1.56017  4.29699  3.21811  3.68639  3.66799  2.51996  3.29748  4.18163  2.78763  3.78212  2.80351  2.95452  2.70323  2.99915  3.32997  5.54303  4.17197    234 e - - -
          2.68618  4.42225  2.77519  2.73123  3.46354  2.40513  3.72494  3.29354  2.67741  2.69355  4.24690  2.90347  2.73739  3.18146  2.89801  2.37887  2.77519  2.98518  4.58477  3.61503
          0.03341  3.81138  4.53373  0.61958  0.77255  0.48576  0.95510
    235   3.23818  4.63392  4.00034  3.69227  2.60947  3.66382  3.82921  3.26036  3.41624  2.66524  3.89687  3.85394  4.17680  3.80716  3.55495  3.44238  3.53580  3.14901  1.01814  2.61499    235 w - - -
          2.68618  4.42225  2.77519  2.73123  3.46354  2.40513  3.72494  3.29354  2.67741  2.69355  4.24690  2.90347  2.73739  3.18146  2.89801  2.37887  2.77519  2.98518  4.58477  3.61503
          0.03341  3.81138  4.53373  0.61958  0.77255  0.48576  0.95510
    236   2.25920  4.19414  3.12518  2.92719  4.06662  2.92262  4.05824  3.55401  3.00158  3.26665  4.17124  3.16948  3.52602  3.35138  3.30018  1.24274  2.73200  3.08508  5.43309  4.14917    236 s - - -
          2.68618  4.42225  2.77519  2.73123  3.46354  2.40513  3.72494  3.29354  2.67741  2.69355  4.24690  2.90347  2.73739  3.18146  2.89801  2.37887  2.77519  2.98518  4.58477  3.61503
          0.03341  3.81138  4.53373  0.61958  0.77255  0.48576  0.95510
    237   2.91713  5.04235  1.02174  2.29253  4.41992  3.14747  3.87435  3.99182  2.94506  3.61250  4.58274  2.84549  3.81142  3.11171  3.45414  2.88648  3.25496  3.63299  5.59990  4.29901    237 d - - -
          2.68618  4.42225  2.77519  2.73123  3.46354  2.40513  3.72494  3.29354  2.67741  2.69355  4.24690  2.90347  2.73739  3.18146  2.89801  2.37887  2.77519  2.98518  4.58477  3.61503
          0.03341  3.81138  4.53373  0.61958  0.77255  0.48576  0.95510
    238   1.23835  4.11392  3.38374  3.14510  4.00304  2.95584  4.18409  3.05677  3.14571  2.97136  3.97802  3.30146  3.69219  3.49002  3.41438  2.43683  2.61409  2.70666  5.46836  4.23679    238 a - - -
          2.68618  4.42225  2.77519  2.73123  3.46354  2.40513  3.72494  3.29354  2.67741  2.69355  4.24690  2.90347  2.73739  3.18146  2.89801  2.37887  2.77519  2.98518  4.58477  3.61503
          0.03341  3.81138  4.53373  0.61958  0.77255  0.48576  0.95510
    239   2.91688  4.78344  3.39924  2.91837  4.10795  3.43987  3.75787  3.64097  2.18367  3.16680  4.16338  3.28425  3.94040  2.96566  1.12476  3.00067  3.18464  3.36696  5.22897  4.04261    239 r - - -
          2.68618  4.42225  2.77519  2.73123  3.46354  2.40513  3.72494  3.29354  2.67741  2.69355  4.24690  2.90347  2.73739  3.18146  2.89801  2.37887  2.77519  2.98518  4.58477  3.61503
          0.03341  3.81138  4.53373  0.61958  0.77255  0.48576  0.95510
    240   2.96114  4.40320  4.29126  3.87534  3.32266  4.04559  4.61756  1.21191  3.69744  1.89983  3.24435  4.12525  4.46429  4.04363  3.90896  3.47999  3.25834  1.78274  5.23196  3.95884    240 i - - -
          2.68618  4.42225  2.77519  2.73123  3.46354  2.40513  3.72494  3.29354  2.67741  2.69355  4.24690  2.90347  2.73739  3.18146  2.89801  2.37887  2.77519  2.98518  4.58477  3.61503
          0.03341  3.81138  4.53373  0.61958  0.77255  0.48576  0.95510
    241   3.23818  4.63392  4.00034  3.69227  2.60947  3.66382  3.82921  3.26036  3.41624  2.66524  3.89687  3.85394  4.17680  3.80716  3.55495  3.44238  3.53580  3.14901  1.01814  2.61499    241 w - - -
          2.68618  4.42225  2.77519  2.73123  3.46354  2.40513  3.72494  3.29354  2.67741  2.69355  4.24690  2.90347  2.73739  3.18146  2.89801  2.37887  2.77519  2.98518  4.58477  3.61503
          0.03341  3.81138  4.53373  0.61958  0.77255  0.48576  0.95510
    242   2.91962  5.04203  1.01840  2.29500  4.41738  3.15274  3.87610  3.99008  2.94748  3.61062  4.58298  2.84790  3.81239  3.11420  3.45593  2.88921  3.25744  3.63261  5.59743  4.29799    242 d - - -
          2.68618  4.42225  2.77519  2.73123  3.46354  2.40513  3.72494  3.29354  2.67741  2.69355  4.24690  2.90347  2.73739  3.18146  2.89801  2.37887  2.77519  2.98518  4.58477  3.61503
          0.03341  3.81138  4.53373  0.61958  0.77255  0.48576  0.95510
    243   2.90229  4.99706  2.46615  1.11567  4.33604  3.23646  3.81979  3.77784  2.69278  3.40549  4.38368  2.90236  3.83858  3.03768  3.09415  2.89185  3.20655  3.46857  5.51928  4.24310    243 e - - -
          2.68618  4.42225  2.77519  2.73123  3.46354  2.40513  3.72494  3.29354  2.67741  2.69355  4.24690  2.90347  2.73739  3.18146  2.89801  2.37887  2.77519  2.98518  4.58477  3.61503
          0.03341  3.81138  4.53373  0.61958  0.77255  0.48576  0.95510
    244   3.09017  4.55294  4.29642  3.79504  3.04099  4.15400  4.46946  2.15311  3.54625  1.05601  2.75688  4.09866  4.47039  3.87514  3.75016  3.53229  3.34453  2.20467  5.01185  3.77752    244 l - - -
          2.68618  4.42225  2.77519  2.73123  3.46354  2.40513  3.72494  3.29354  2.67741  2.69355  4.24690  2.90347  2.73739  3.18146  2.89801  2.37887  2.77519  2.98518  4.58477  3.61503
          0.03341  3.81138  4.53373  0.61958  0.77255  0.48576  0.95510
    245   2.91495  4.75800  3.05474  2.80372  3.25024  3.39767  1.32158  3.61340  2.63993  3.11763  4.14926  3.21709  3.94382  3.16561  2.89984  2.98465  3.21431  3.34795  4.71726  3.20167    245 h - - -
          2.68618  4.42225  2.77519  2.73123  3.46354  2.40513  3.72494  3.29354  2.67741  2.69355  4.24690  2.90347  2.73739  3.18146  2.89801  2.37887  2.77519  2.98518  4.58477  3.61503
          0.03341  3.81138  4.53373  0.61958  0.77255  0.48576  0.95510
    246   2.34911  4.20870  3.36604  3.09466  3.87580  3.06673  4.11375  2.97949  3.01764  2.85407  3.87372  3.31469  3.76118  3.42070  3.28622  2.54443  1.38541  2.68503  5.35222  4.09240    246 t - - -
          2.68618  4.42225  2.77519  2.73123  3.46354  2.40513  3.72494  3.29354  2.67741  2.69355  4.24690  2.90347  2.73739  3.18146  2.89801  2.37887  2.77519  2.98518  4.58477  3.61503
          0.03341  3.81138  4.53373  0.61958  0.77255  0.48576  0.95510
    247   2.93886  4.77969  3.42352  2.94919  4.11881  3.43685  3.78409  3.65739  2.21874  3.18457  4.18763  3.31295  3.94357  3.00859  1.07611  3.02675  3.20976  3.38431  5.22742  4.06074    247 r - - -
          2.68618  4.42225  2.77519  2.73123  3.46354  2.40513  3.72494  3.29354  2.67741  2.69355  4.24690  2.90347  2.73739  3.18146  2.89801  2.37887  2.77519  2.98518  4.58477  3.61503
          0.03341  3.81138  4.53373  0.61958  0.77255  0.48576  0.95510
    248   3.18253  4.60280  4.15447  3.85849  1.11735  3.88433  3.85350  2.71505  3.76732  2.09991  3.45516  3.95110  4.34524  3.95254  3.90212  3.45487  3.48413  2.70102  4.12289  2.49846    248 f - - -
          2.68618  4.42225  2.77519  2.73123  3.46354  2.40513  3.72494  3.29354  2.67741  2.69355  4.24690  2.90347  2.73739  3.18146  2.89801  2.37887  2.77519  2.98518  4.58477  3.61503
          0.03341  3.81138  4.53373  0.61958  0.77255  0.48576  0.95510
    249   2.27553  4.20127  3.15151  2.96461  4.01821  2.93342  4.07769  3.52474  3.03419  3.25248  4.18259  3.19771  3.66810  3.38813  3.32252  1.20032  2.75528  3.07249  5.39962  4.10262    249 s - - -
          2.68618  4.42225  2.77519  2.73123  3.46354  2.40513  3.72494  3.29354  2.67741  2.69355  4.24690  2.90347  2.73739  3.18146  2.89801  2.37887  2.77519  2.98518  4.58477  3.61503
          0.03341  3.81138  4.53373  0.61958  0.77255  0.48576  0.95510
    250   2.67496  4.66728  2.67868  2.55868  4.02141  3.14466  3.87545  3.71991  2.77475  3.37417  4.33082  1.27107  3.79416  3.14922  3.12636  2.74522  3.05550  3.34831  5.33457  3.97500    250 n - - -
          2.68618  4.42225  2.77519  2.73123  3.46354  2.40513  3.72494  3.29354  2.67741  2.69355  4.24690  2.90347  2.73739  3.18146  2.89801  2.37887  2.77519  2.98518  4.58477  3.61503
          0.03341  3.81138  4.53373  0.61958  0.77255  0.48576  0.95510
    251   2.92614  5.04118  1.00982  2.30155  4.41058  3.16631  3.88071  3.98532  2.95385  3.60521  4.58330  2.85427  3.81496  3.12074  3.46064  2.89638  3.26390  3.63150  5.59097  4.29531    251 d - - -
          2.68618  4.42225  2.77519  2.73123  3.46354  2.40513  3.72494  3.29354  2.67741  2.69355  4.24690  2.90347  2.73739  3.18146  2.89801  2.37887  2.77519  2.98518  4.58477  3.61503
          0.03341  3.81138  4.53373  0.61958  0.77255  0.48576  0.95510
    252   2.38229  4.22677  3.37620  3.12699  3.91715  3.06765  4.14866  3.03693  3.06873  2.90253  3.95813  3.34525  3.76708  3.46698  3.32954  2.58303  1.27994  2.73846  5.36043  4.13419    252 t - - -
          2.68618  4.42225  2.77519  2.73123  3.46354  2.40513  3.72494  3.29354  2.67741  2.69355  4.24690  2.90347  2.73739  3.18146  2.89801  2.37887  2.77519  2.98518  4.58477  3.61503
          0.03341  3.81138  4.53373  0.61958  0.77255  0.48576  0.95510
    253   2.59268  4.37262  3.25378  3.14621  4.28673  0.82995  4.26899  3.87263  3.31901  3.53420  4.51051  3.41842  3.76179  3.64824  3.56054  2.76309  3.06922  3.41288  5.39677  4.38703    253 g - - -
          2.68618  4.42225  2.77519  2.73123  3.46354  2.40513  3.72494  3.29354  2.67741  2.69355  4.24690  2.90347  2.73739  3.18146  2.89801  2.37887  2.77519  2.98518  4.58477  3.61503
          0.03341  3.81138  4.53373  0.61958  0.77255  0.48576  0.95510
    254   3.23818  4.63392  4.00034  3.69227  2.60947  3.66382  3.82921  3.26036  3.41624  2.66524  3.89687  3.85394  4.17680  3.80716  3.55495  3.44238  3.53580  3.14901  1.01814  2.61499    254 w - - -
          2.68618  4.42225  2.77519  2.73123  3.46354  2.40513  3.72494  3.29354  2.67741  2.69355  4.24690  2.90347  2.73739  3.18146  2.89801  2.37887  2.77519  2.98518  4.58477  3.61503
          0.03341  3.81138  4.53373  0.61958  0.77255  0.48576  0.95510
    255   2.33928  4.20726  3.36772  3.09826  3.88358  3.06538  4.11982  2.97545  3.02478  2.85104  3.87851  3.31697  3.76102  3.42581  3.29328  2.54929  1.38360  2.68182  5.36061  4.10596    255 t - - -
          2.68618  4.42225  2.77519  2.73123  3.46354  2.40513  3.72494  3.29354  2.67741  2.69355  4.24690  2.90347  2.73739  3.18146  2.89801  2.37887  2.77519  2.98518  4.58477  3.61503
          0.03341  3.81138  4.53373  0.61958  0.77255  0.48576  0.95510
    256   2.61134  4.41503  3.22826  3.05034  4.06053  3.11379  4.14470  3.57234  3.09635  3.20610  4.25673  3.36196  1.04529  3.48921  3.35970  2.76633  3.04812  3.22342  5.31095  4.17542    256 p - - -
          2.68618  4.42225  2.77519  2.73123  3.46354  2.40513  3.72494  3.29354  2.67741  2.69355  4.24690  2.90347  2.73739  3.18146  2.89801  2.37887  2.77519  2.98518  4.58477  3.61503
          0.03341  3.81138  4.53373  0.61958  0.77255  0.48576  0.95510
    257   2.06121  4.11353  3.29774  2.98400  4.04471  2.93150  4.04506  3.30623  2.98341  3.10172  3.97913  3.19503  3.64170  3.31823  3.29325  2.03536  1.69878  2.88296  5.42295  4.19564    257 t - - -
          2.68618  4.42225  2.77519  2.73123  3.46354  2.40513  3.72494  3.29354  2.67741  2.69355  4.24690  2.90347  2.73739  3.18146  2.89801  2.37887  2.77519  2.98518  4.58477  3.61503
          0.03341  3.81138  4.53373  0.61958  0.77255  0.48576  0.95510
    258   2.86942  5.01477  2.42425  1.18977  4.33166  3.23000  3.78293  3.76702  2.63539  3.39173  4.35502  2.85941  3.82853  2.98242  3.04994  2.85235  3.16998  3.45282  5.53875  4.22304    258 e - - -
          2.68618  4.42225  2.77519  2.73123  3.46354  2.40513  3.72494  3.29354  2.67741  2.69355  4.24690  2.90347  2.73739  3.18146  2.89801  2.37887  2.77519  2.98518  4.58477  3.61503
          0.03341  3.81138  4.53373  0.61958  0.77255  0.48576  0.95510
    259   2.59268  4.37262  3.25378  3.14621  4.28673  0.82995  4.26899  3.87263  3.31901  3.53420  4.51051  3.41842  3.76179  3.64824  3.56054  2.76309  3.06922  3.41288  5.39677  4.38703    259 g - - -
          2.68618  4.42225  2.77519  2.73123  3.46354  2.40513  3.72494  3.29354  2.67741  2.69355  4.24690  2.90347  2.73739  3.18146  2.89801  2.37887  2.77519  2.98518  4.58477  3.61503
          0.03341  3.81138  4.53373  0.61958  0.77255  0.48576  0.95510
    260   2.77959  4.75132  3.29134  2.77086  4.09566  3.42333  3.66691  3.56732  2.10791  3.10981  4.04495  3.15921  3.62381  2.85248  1.39306  2.84696  3.03929  3.27028  5.17577  4.00932    260 r - - -
          2.68618  4.42225  2.77519  2.73123  3.46354  2.40513  3.72494  3.29354  2.67741  2.69355  4.24690  2.90347  2.73739  3.18146  2.89801  2.37887  2.77519  2.98518  4.58477  3.61503
          0.03341  3.81138  4.53373  0.61958  0.77255  0.48576  0.95510
    261   2.98364  4.42114  4.24611  3.86070  3.33446  3.99824  4.60108  1.15705  3.68753  1.93464  3.28099  4.11467  4.43656  4.04296  3.89118  3.48876  3.28443  1.84834  5.21165  3.94372    261 i - - -
          2.68618  4.42225  2.77519  2.73123  3.46354  2.40513  3.72494  3.29354  2.67741  2.69355  4.24690  2.90347  2.73739  3.18146  2.89801  2.37887  2.77519  2.98518  4.58477  3.61503
          0.03341  3.81138  4.53373  0.61958  0.77255  0.48576  0.95510
    262   2.35227  4.21467  3.36505  3.11243  3.91549  3.05880  4.13923  3.02180  3.05472  2.89381  3.94404  3.32925  3.75968  3.45151  3.31903  2.56183  1.32055  2.72117  5.36978  4.13380    262 t - - -
          2.68618  4.42225  2.77519  2.73123  3.46354  2.40513  3.72494  3.29354  2.67741  2.69355  4.24690  2.90347  2.73739  3.18146  2.89801  2.37887  2.77519  2.98518  4.58477  3.61503
          0.03341  3.81138  4.53373  0.61958  0.77255  0.48576  0.95510
    263   2.83503  4.81630  2.86549  2.62081  3.97631  3.32716  3.77805  3.59905  2.44624  3.10735  4.13845  3.07943  3.88071  1.34694  2.73100  2.88608  3.13277  3.33300  5.25996  3.95009    263 q - - -
          2.68618  4.42225  2.77519  2.73123  3.46354  2.40513  3.72494  3.29354  2.67741  2.69355  4.24690  2.90347  2.73739  3.18146  2.89801  2.37887  2.77519  2.98518  4.58477  3.61503
          0.03341  3.81138  4.53373  0.61958  0.77255  0.48576  0.95510
    264   2.90264  4.88576  3.07989  2.70227  4.25316  3.41819  3.70334  3.67655  1.16542  3.24762  4.20231  3.12961  3.91561  2.89253  2.37701  2.94503  3.15603  3.38469  5.33397  4.12557    264 k - - -
          2.68618  4.42225  2.77519  2.73123  3.46354  2.40513  3.72494  3.29354  2.67741  2.69355  4.24690  2.90347  2.73739  3.18146  2.89801  2.37887  2.77519  2.98518  4.58477  3.61503
          0.03341  3.81138  4.53373  0.61958  0.77255  0.48576  0.95510
    265   2.28727  4.20611  3.15555  2.96984  4.01609  2.93723  4.08073  3.53105  3.03941  3.25654  4.18873  3.20356  3.67128  3.39385  3.32642  1.18708  2.76307  3.07961  5.39380  4.09961    265 s - - -
          2.68618  4.42225  2.77519  2.73123  3.46354  2.40513  3.72494  3.29354  2.67741  2.69355  4.24690  2.90347  2.73739  3.18146  2.89801  2.37887  2.77519  2.98518  4.58477  3.61503
          0.03341  3.81138  4.53373  0.61958  0.77255  0.48576  0.95510
    266   2.76006  4.32058  4.04352  3.70158  3.49972  3.66795  4.51337  2.04940  3.56560  2.19337  3.47399  3.90201  4.22942  3.93080  3.78510  3.16181  3.12200  1.11476  5.27899  4.00234    266 v - - -
          2.68618  4.42225  2.77519  2.73123  3.46354  2.40513  3.72494  3.29354  2.67741  2.69355  4.24690  2.90347  2.73739  3.18146  2.89801  2.37887  2.77519  2.98518  4.58477  3.61503
          0.03341  3.81138  4.53373  0.61958  0.77255  0.48576  0.95510
    267   2.38229  4.22677  3.37620  3.12699  3.91715  3.06765  4.14866  3.03693  3.06873  2.90253  3.95813  3.34525  3.76708  3.46698  3.32954  2.58303  1.27994  2.73846  5.36043  4.13419    267 t - - -
          2.68618  4.42225  2.77519  2.73123  3.46354  2.40513  3.72494  3.29354  2.67741  2.69355  4.24690  2.90347  2.73739  3.18146  2.89801  2.37887  2.77519  2.98518  4.58477  3.61503
          0.03341  3.81138  4.53373  0.61958  0.77255  0.48576  0.95510
    268   2.61185  4.41461  3.22714  3.05255  4.07181  3.11076  4.14913  3.58709  3.10344  3.23408  4.26889  3.36347  1.03640  3.49454  3.36613  2.76292  3.05015  3.23374  5.31528  4.18523    268 p - - -
          2.68618  4.42225  2.77519  2.73123  3.46354  2.40513  3.72494  3.29354  2.67741  2.69355  4.24690  2.90347  2.73739  3.18146  2.89801  2.37887  2.77519  2.98518  4.58477  3.61503
          0.03341  3.81138  4.53373  0.61958  0.77255  0.48576  0.95510
    269   2.92289  4.48188  3.98446  3.57443  3.18382  3.78851  4.32378  2.35343  3.34540  1.78880  1.50034  3.85912  4.24978  3.73195  3.55767  3.26510  3.22753  2.35216  5.01581  3.77153    269 m - - -
          2.68618  4.42225  2.77519  2.73123  3.46354  2.40513  3.72494  3.29354  2.67741  2.69355  4.24690  2.90347  2.73739  3.18146  2.89801  2.37887  2.77519  2.98518  4.58477  3.61503
          0.03341  3.81138  4.53373  0.61958  0.77255  0.48576  0.95510
    270   2.93886  4.77969  3.42352  2.94919  4.11881  3.43685  3.78409  3.65739  2.21874  3.18457  4.18763  3.31295  3.94357  3.00859  1.07611  3.02675  3.20976  3.38431  5.22742  4.06074    270 r - - -
          2.68618  4.42225  2.77519  2.73123  3.46354  2.40513  3.72494  3.29354  2.67741  2.69355  4.24690  2.90347  2.73739  3.18146  2.89801  2.37887  2.77519  2.98518  4.58477  3.61503
          0.03341  3.81138  4.53373  0.61958  0.77255  0.48576  0.95510
    271   2.28727  4.20611  3.15555  2.96984  4.01609  2.93723  4.08073  3.53105  3.03941  3.25654  4.18873  3.20356  3.67128  3.39385  3.32642  1.18708  2.76307  3.07961  5.39380  4.09961    271 s - - -
          2.68618  4.42225  2.77519  2.73123  3.46354  2.40513  3.72494  3.29354  2.67741  2.69355  4.24690  2.90347  2.73739  3.18146  2.89801  2.37887  2.77519  2.98518  4.58477  3.61503
          0.03341  3.81138  4.53373  0.61958  0.77255  0.48576  0.95510
    272   3.18253  4.60280  4.15447  3.85849  1.11735  3.88433  3.85350  2.71505  3.76732  2.09991  3.45516  3.95110  4.34524  3.95254  3.90212  3.45487  3.48413  2.70102  4.12289  2.49846    272 f - - -
          2.68618  4.42225  2.77519  2.73123  3.46354  2.40513  3.72494  3.29354  2.67741  2.69355  4.24690  2.90347  2.73739  3.18146  2.89801  2.37887  2.77519  2.98518  4.58477  3.61503
          0.03341  3.81138  4.53373  0.61958  0.77255  0.48576  0.95510
    273   2.76018  4.32111  4.03954  3.70213  3.50692  3.65920  4.51486  2.05819  3.56891  2.20559  3.48277  3.90136  4.22408  3.93373  3.78703  3.15996  3.12384  1.10586  5.28056  4.00775    273 v - - -
          2.68618  4.42225  2.77519  2.73123  3.46354  2.40513  3.72494  3.29354  2.67741  2.69355  4.24690  2.90347  2.73739  3.18146  2.89801  2.37887  2.77519  2.98518  4.58477  3.61503
          0.03341  3.81138  4.53373  0.61958  0.77255  0.48576  0.95510
    274   2.28727  4.20611  3.15555  2.96984  4.01609  2.93723  4.08073  3.53105  3.03941  3.25654  4.18873  3.20356  3.67128  3.39385  3.32642  1.18708  2.76307  3.07961  5.39380  4.09961    274 s - - -
          2.68618  4.42225  2.77519  2.73123  3.46354  2.40513  3.72494  3.29354  2.67741  2.69355  4.24690  2.90347  2.73739  3.18146  2.89801  2.37887  2.77519  2.98518  4.58477  3.61503
          0.03341  3.81138  4.53373  0.61958  0.77255  0.48576  0.95510
    275   2.90229  4.99706  2.46615  1.11567  4.33604  3.23646  3.81979  3.77784  2.69278  3.40549  4.38368  2.90236  3.83858  3.03768  3.09415  2.89185  3.20655  3.46857  5.51928  4.24310    275 e - - -
          2.68618  4.42225  2.77519  2.73123  3.46354  2.40513  3.72494  3.29354  2.67741  2.69355  4.24690  2.90347  2.73739  3.18146  2.89801  2.37887  2.77519  2.98518  4.58477  3.61503
          0.03341  3.81138  4.53373  0.61958  0.77255  0.48576  0.95510
    276   2.38229  4.22677  3.37620  3.12699  3.91715  3.06765  4.14866  3.03693  3.06873  2.90253  3.95813  3.34525  3.76708  3.46698  3.32954  2.58303  1.27994  2.73846  5.36043  4.13419    276 t - - -
          2.68618  4.42225  2.77519  2.73123  3.46354  2.40513  3.72494  3.29354  2.67741  2.69355  4.24690  2.90347  2.73739  3.18146  2.89801  2.37887  2.77519  2.98518  4.58477  3.61503
          0.03341  3.81138  4.53373  0.61958  0.77255  0.48576  0.95510
    277   2.92289  4.48188  3.98446  3.57443  3.18382  3.78851  4.32378  2.35343  3.34540  1.78880  1.50034  3.85912  4.24978  3.73195  3.55767  3.26510  3.22753  2.35216  5.01581  3.77153    277 m - - -
          2.68618  4.42225  2.77519  2.73123  3.46354  2.40513  3.72494  3.29354  2.67741  2.69355  4.24690  2.90347  2.73739  3.18146  2.89801  2.37887  2.77519  2.98518  4.58477  3.61503
          0.03341  3.81138  4.53373  0.61958  0.77255  0.48576  0.95510
    278   2.83503  4.81630  2.86549  2.62081  3.97631  3.32716  3.77805  3.59905  2.44624  3.10735  4.13845  3.07943  3.88071  1.34694  2.73100  2.88608  3.13277  3.33300  5.25996  3.95009    278 q - - -
          2.68618  4.42225  2.77519  2.73123  3.46354  2.40513  3.72494  3.29354  2.67741  2.69355  4.24690  2.90347  2.73739  3.18146  2.89801  2.37887  2.77519  2.98518  4.58477  3.61503
          0.03341  3.81138  4.53373  0.61958  0.77255  0.48576  0.95510
    279   2.96979  4.70205  3.41289  3.00574  2.39362  3.70485  2.19290  3.30752  2.84527  2.79780  3.84600  3.33406  4.11068  3.23499  3.13504  3.04964  3.20568  3.10203  4.01069  1.79131    279 y - - -
          2.68618  4.42225  2.77519  2.73123  3.46354  2.40513  3.72494  3.29354  2.67741  2.69355  4.24690  2.90347  2.73739  3.18146  2.89801  2.37887  2.77519  2.98518  4.58477  3.61503
          0.03341  3.81138  4.53373  0.61958  0.77255  0.48576  0.95510
    280   2.59268  4.37262  3.25378  3.14621  4.28673  0.82995  4.26899  3.87263  3.31901  3.53420  4.51051  3.41842  3.76179  3.64824  3.56054  2.76309  3.06922  3.41288  5.39677  4.38703    280 g - - -
          2.68618  4.42225  2.77519  2.73123  3.46354  2.40513  3.72494  3.29354  2.67741  2.69355  4.24690  2.90347  2.73739  3.18146  2.89801  2.37887  2.77519  2.98518  4.58477  3.61503
          0.03341  3.81138  4.53373  0.61958  0.77255  0.48576  0.95510
    281   2.92272  4.78541  3.40165  2.92128  4.10474  3.44017  3.74143  3.65565  2.18762  3.17809  4.17140  3.28756  3.94069  2.97898  1.11515  3.00594  3.18975  3.37932  5.22325  4.03676    281 r - - -
          2.68618  4.42225  2.77519  2.73123  3.46354  2.40513  3.72494  3.29354  2.67741  2.69355  4.24690  2.90347  2.73739  3.18146  2.89801  2.37887  2.77519  2.98518  4.58477  3.61503
          0.03341  3.81138  4.53373  0.61958  0.77255  0.48576  0.95510
    282   3.08795  4.56911  4.09069  3.73167  3.11476  3.90327  4.40661  2.31718  3.49996  0.95436  3.15936  4.01290  4.35009  3.88297  3.68546  3.46900  3.38554  2.33838  4.97048  3.67924    282 l - - -
          2.68618  4.42225  2.77519  2.73123  3.46354  2.40513  3.72494  3.29354  2.67741  2.69355  4.24690  2.90347  2.73739  3.18146  2.89801  2.37887  2.77519  2.98518  4.58477  3.61503
          0.03341  3.81138  4.53373  0.61958  0.77255  0.48576  0.95510
    283   3.17456  4.60000  4.15818  3.85485  1.14246  3.89830  3.84564  2.69649  3.75899  2.07711  3.43702  3.94614  4.35284  3.94373  3.89680  3.44796  3.47424  2.68381  4.11477  2.48737    283 f - - -
          2.68618  4.42225  2.77519  2.73123  3.46354  2.40513  3.72494  3.29354  2.67741  2.69355  4.24690  2.90347  2.73739  3.18146  2.89801  2.37887  2.77519  2.98518  4.58477  3.61503
          0.03341  3.81138  4.53373  0.61958  0.77255  0.48576  0.95510
    284   3.08795  4.56911  4.09069  3.73167  3.11476  3.90327  4.40661  2.31718  3.49996  0.95436  3.15936  4.01290  4.35009  3.88297  3.68546  3.46900  3.38554  2.33838  4.97048  3.67924    284 l - - -
          2.68618  4.42225  2.77519  2.73123  3.46354  2.40513  3.72494  3.29354  2.67741  2.69355  4.24690  2.90347  2.73739  3.18146  2.89801  2.37887  2.77519  2.98518  4.58477  3.61503
          0.03341  3.81138  4.53373  0.61958  0.77255  0.48576  0.95510
    285   1.10562  4.16395  3.40240  3.19241  3.99321  2.98980  4.22143  3.10977  3.20712  2.99400  4.03378  3.35689  3.72338  3.55425  3.46103  2.51538  2.78858  2.77486  5.42656  4.22029    285 a - - -
          2.68618  4.42225  2.77519  2.73123  3.46354  2.40513  3.72494  3.29354  2.67741  2.69355  4.24690  2.90347  2.73739  3.18146  2.89801  2.37887  2.77519  2.98518  4.58477  3.61503
          0.03341  3.81138  4.53373  0.61958  0.77255  0.48576  0.95510
    286   2.59268  4.37262  3.25378  3.14621  4.28673  0.82995  4.26899  3.87263  3.31901  3.53420  4.51051  3.41842  3.76179  3.64824  3.56054  2.76309  3.06922  3.41288  5.39677  4.38703    286 g - - -
          2.68618  4.42225  2.77519  2.73123  3.46354  2.40513  3.72494  3.29354  2.67741  2.69355  4.24690  2.90347  2.73739  3.18146  2.89801  2.37887  2.77519  2.98518  4.58477  3.61503
          0.03341  3.81138  4.53373  0.61958  0.77255  0.48576  0.95510
    287   2.92614  5.04118  1.00982  2.30155  4.41058  3.16631  3.88071  3.98532  2.95385  3.60521  4.58330  2.85427  3.81496  3.12074  3.46064  2.89638  3.26390  3.63150  5.59097  4.29531    287 d - - -
          2.68618  4.42225  2.77519  2.73123  3.46354  2.40513  3.72494  3.29354  2.67741  2.69355  4.24690  2.90347  2.73739  3.18146  2.89801  2.37887  2.77519  2.98518  4.58477  3.61503
          0.03341  3.81138  4.53373  0.61958  0.77255  0.48576  0.95510
    288   1.10562  4.16395  3.40240  3.19241  3.99321  2.98980  4.22143  3.10977  3.20712  2.99400  4.03378  3.35689  3.72338  3.55425  3.46103  2.51538  2.78858  2.77486  5.42656  4.22029    288 a - - -
          2.68618  4.42225  2.77519  2.73123  3.46354  2.40513  3.72494  3.29354  2.67741  2.69355  4.24690  2.90347  2.73739  3.18146  2.89801  2.37887  2.77519  2.98518  4.58477  3.61503
          0.03341  3.81138  4.53373  0.61958  0.77255  0.48576  0.95510
    289   1.15752  4.14660  3.40150  3.18039  3.96821  2.98317  4.20733  3.06559  3.18550  2.95829  3.99726  3.34024  3.71718  3.53316  3.44404  2.48947  2.76102  2.71964  5.42940  4.19984    289 a - - -
          2.68618  4.42225  2.77519  2.73123  3.46354  2.40513  3.72494  3.29354  2.67741  2.69355  4.24690  2.90347  2.73739  3.18146  2.89801  2.37887  2.77519  2.98518  4.58477  3.61503
          0.03341  3.81138  4.53373  0.61958  0.77255  0.48576  0.95510
    290   2.93216  4.75827  3.06996  2.82504  3.24487  3.39841  1.27822  3.62544  2.66991  3.12660  4.16582  3.23633  3.94827  3.19085  2.93865  3.00378  3.23399  3.36186  4.71053  3.19772    290 h - - -
          2.68618  4.42225  2.77519  2.73123  3.46354  2.40513  3.72494  3.29354  2.67741  2.69355  4.24690  2.90347  2.73739  3.18146  2.89801  2.37887  2.77519  2.98518  4.58477  3.61503
          0.03341  3.81138  4.53373  0.61958  0.77255  0.48576  0.95510
    291   2.98364  4.42114  4.24611  3.86070  3.33446  3.99824  4.60108  1.15705  3.68753  1.93464  3.28099  4.11467  4.43656  4.04296  3.89118  3.48876  3.28443  1.84834  5.21165  3.94372    291 i - - -
          2.68618  4.42225  2.77519  2.73123  3.46354  2.40513  3.72494  3.29354  2.67741  2.69355  4.24690  2.90347  2.73739  3.18146  2.89801  2.37887  2.77519  2.98518  4.58477  3.61503
          0.03341  3.81138  4.53373  0.61958  0.77255  0.48576  0.95510
    292   2.76018  4.32111  4.03954  3.70213  3.50692  3.65920  4.51486  2.05819  3.56891  2.20559  3.48277  3.90136  4.22408  3.93373  3.78703  3.15996  3.12384  1.10586  5.28056  4.00775    292 v - - -
          2.68618  4.42225  2.77519  2.73123  3.46354  2.40513  3.72494  3.29354  2.67741  2.69355  4.24690  2.90347  2.73739  3.18146  2.89801  2.37887  2.77519  2.98518  4.58477  3.61503
          0.03341  3.81138  4.53373  0.61958  0.77255  0.48576  0.95510
    293   2.67478  4.44080  3.27561  3.10692  4.10492  3.13183  4.18838  3.63581  3.15920  3.26885  4.31704  3.41911  0.94947  3.54991  3.41056  2.84067  3.11185  3.28804  5.30707  4.22520    293 p - - -
          2.68618  4.42225  2.77519  2.73123  3.46354  2.40513  3.72494  3.29354  2.67741  2.69355  4.24690  2.90347  2.73739  3.18146  2.89801  2.37887  2.77519  2.98518  4.58477  3.61503
          0.03341  3.81138  4.53373  0.61958  0.77255  0.48576  0.95510
    294   2.67478  4.44080  3.27561  3.10692  4.10492  3.13183  4.18838  3.63581  3.15920  3.26885  4.31704  3.41911  0.94947  3.54991  3.41056  2.84067  3.11185  3.28804  5.30707  4.22520    294 p - - -
          2.68618  4.42225  2.77519  2.73123  3.46354  2.40513  3.72494  3.29354  2.67741  2.69355  4.24690  2.90347  2.73739  3.18146  2.89801  2.37887  2.77519  2.98518  4.58477  3.61503
          0.03341  3.81138  4.53373  0.61958  0.77255  0.48576  0.95510
    295   2.38229  4.22677  3.37620  3.12699  3.91715  3.06765  4.14866  3.03693  3.06873  2.90253  3.95813  3.34525  3.76708  3.46698  3.32954  2.58303  1.27994  2.73846  5.36043  4.13419    295 t - - -
          2.68618  4.42225  2.77519  2.73123  3.46354  2.40513  3.72494  3.29354  2.67741  2.69355  4.24690  2.90347  2.73739  3.18146  2.89801  2.37887  2.77519  2.98518  4.58477  3.61503
          0.03341  3.81138  4.53373  0.61958  0.77255  0.48576  0.95510
    296   2.59268  4.37262  3.25378  3.14621  4.28673  0.82995  4.26899  3.87263  3.31901  3.53420  4.51051  3.41842  3.76179  3.64824  3.56054  2.76309  3.06922  3.41288  5.39677  4.38703    296 g - - -
          2.68618  4.42225  2.77519  2.73123  3.46354  2.40513  3.72494  3.29354  2.67741  2.69355  4.24690  2.90347  2.73739  3.18146  2.89801  2.37887  2.77519  2.98518  4.58477  3.61503
          0.03341  3.81138  4.53373  0.61958  0.77255  0.48576  0.95510
    297   1.13205  4.15495  3.40008  3.18507  3.98060  2.98579  4.21379  3.08819  3.19550  2.97643  4.01562  3.34736  3.71982  3.54290  3.45189  2.50136  2.77400  2.74831  5.42846  4.20956    297 a - - -
          2.68618  4.42225  2.77519  2.73123  3.46354  2.40513  3.72494  3.29354  2.67741  2.69355  4.24690  2.90347  2.73739  3.18146  2.89801  2.37887  2.77519  2.98518  4.58477  3.61503
          0.03341  3.81138  4.53373  0.61958  0.77255  0.48576  0.95510
    298   2.91816  4.87677  3.08994  2.72461  4.24919  3.41277  3.72883  3.67494  1.12526  3.25410  4.22013  3.15131  3.91851  2.92474  2.42498  2.96492  3.17667  3.38663  5.33004  4.13448    298 k - - -
          2.68618  4.42225  2.77519  2.73123  3.46354  2.40513  3.72494  3.29354  2.67741  2.69355  4.24690  2.90347  2.73739  3.18146  2.89801  2.37887  2.77519  2.98518  4.58477  3.61503
          0.03341  3.81138  4.53373  0.61958  0.77255  0.48576  0.95510
    299   2.59268  4.37262  3.25378  3.14621  4.28673  0.82995  4.26899  3.87263  3.31901  3.53420  4.51051  3.41842  3.76179  3.64824  3.56054  2.76309  3.06922  3.41288  5.39677  4.38703    299 g - - -
          2.68618  4.42225  2.77519  2.73123  3.46354  2.40513  3.72494  3.29354  2.67741  2.69355  4.24690  2.90347  2.73739  3.18146  2.89801  2.37887  2.77519  2.98518  4.58477  3.61503
          0.03341  3.81138  4.53373  0.61958  0.77255  0.48576  0.95510
    300   2.92289  4.48188  3.98446  3.57443  3.18382  3.78851  4.32378  2.35343  3.34540  1.78880  1.50034  3.85912  4.24978  3.73195  3.55767  3.26510  3.22753  2.35216  5.01581  3.77153    300 m - - -
          2.68618  4.42225  2.77519  2.73123  3.46354  2.40513  3.72494  3.29354  2.67741  2.69355  4.24690  2.90347  2.73739  3.18146  2.89801  2.37887  2.77519  2.98518  4.58477  3.61503
          0.03341  3.81138  4.53373  0.61958  0.77255  0.48576  0.95510
    301   2.67496  4.66728  2.67868  2.55868  4.02141  3.14466  3.87545  3.71991  2.77475  3.37417  4.33082  1.27107  3.79416  3.14922  3.12636  2.74522  3.05550  3.34831  5.33457  3.97500    301 n - - -
          2.68618  4.42225  2.77519  2.73123  3.46354  2.40513  3.72494  3.29354  2.67741  2.69355  4.24690  2.90347  2.73739  3.18146  2.89801  2.37887  2.77519  2.98518  4.58477  3.61503
          0.03341  3.81138  4.53373  0.61958  0.77255  0.48576  0.95510
    302   3.08795  4.56911  4.09069  3.73167  3.11476  3.90327  4.40661  2.31718  3.49996  0.95436  3.15936  4.01290  4.35009  3.88297  3.68546  3.46900  3.38554  2.33838  4.97048  3.67924    302 l - - -
          2.68618  4.42225  2.77519  2.73123  3.46354  2.40513  3.72494  3.29354  2.67741  2.69355  4.24690  2.90347  2.73739  3.18146  2.89801  2.37887  2.77519  2.98518  4.58477  3.61503
          0.03341  3.81138  4.53373  0.61958  0.77255  0.48576  0.95510
    303   1.10562  4.16395  3.40240  3.19241  3.99321  2.98980  4.22143  3.10977  3.20712  2.99400  4.03378  3.35689  3.72338  3.55425  3.46103  2.51538  2.78858  2.77486  5.42656  4.22029    303 a - - -
          2.68618  4.42225  2.77519  2.73123  3.46354  2.40513  3.72494  3.29354  2.67741  2.69355  4.24690  2.90347  2.73739  3.18146  2.89801  2.37887  2.77519  2.98518  4.58477  3.61503
          0.03341  3.81138  4.53373  0.61958  0.77255  0.48576  0.95510
    304   2.76654  4.31724  4.09962  3.70922  3.45502  3.74484  4.50937  1.98654  3.54668  2.12171  3.35131  3.91962  4.27310  3.91259  3.77527  3.18710  3.11238  1.17307  5.27245  3.98538    304 v - - -
          2.68618  4.42225  2.77519  2.73123  3.46354  2.40513  3.72494  3.29354  2.67741  2.69355  4.24690  2.90347  2.73739  3.18146  2.89801  2.37887  2.77519  2.98518  4.58477  3.61503
          0.03341  3.81138  4.53373  0.61958  0.77255  0.48576  0.95510
    305   1.10562  4.16395  3.40240  3.19241  3.99321  2.98980  4.22143  3.10977  3.20712  2.99400  4.03378  3.35689  3.72338  3.55425  3.46103  2.51538  2.78858  2.77486  5.42656  4.22029    305 a - - -
          2.68618  4.42225  2.77519  2.73123  3.46354  2.40513  3.72494  3.29354  2.67741  2.69355  4.24690  2.90347  2.73739  3.18146  2.89801  2.37887  2.77519  2.98518  4.58477  3.61503
          0.03341  3.81138  4.53373  0.61958  0.77255  0.48576  0.95510
    306   2.92614  5.04118  1.00982  2.30155  4.41058  3.16631  3.88071  3.98532  2.95385  3.60521  4.58330  2.85427  3.81496  3.12074  3.46064  2.89638  3.26390  3.63150  5.59097  4.29531    306 d - - -
          2.68618  4.42225  2.77519  2.73123  3.46354  2.40513  3.72494  3.29354  2.67741  2.69355  4.24690  2.90347  2.73739  3.18146  2.89801  2.37887  2.77519  2.98518  4.58477  3.61503
          0.03341  3.81138  4.53373  0.61958  0.77255  0.48576  0.95510
    307   2.76018  4.32111  4.03954  3.70213  3.50692  3.65920  4.51486  2.05819  3.56891  2.20559  3.48277  3.90136  4.22408  3.93373  3.78703  3.15996  3.12384  1.10586  5.28056  4.00775    307 v - - -
          2.68618  4.42225  2.77519  2.73123  3.46354  2.40513  3.72494  3.29354  2.67741  2.69355  4.24690  2.90347  2.73739  3.18146  2.89801  2.37887  2.77519  2.98518  4.58477  3.61503
          0.03341  3.81138  4.53373  0.61958  0.77255  0.48576  0.95510
    308   2.93886  4.77969  3.42352  2.94919  4.11881  3.43685  3.78409  3.65739  2.21874  3.18457  4.18763  3.31295  3.94357  3.00859  1.07611  3.02675  3.20976  3.38431  5.22742  4.06074    308 r - - -
          2.68618  4.42225  2.77519  2.73123  3.46354  2.40513  3.72494  3.29354  2.67741  2.69355  4.24690  2.90347  2.73739  3.18146  2.89801  2.37887  2.77519  2.98518  4.58477  3.61503
          0.03341  3.81138  4.53373  0.61958  0.77255  0.48576  0.95510
    309   1.44609  4.13499  3.58648  3.23466  3.79995  3.10872  4.19002  2.67633  3.16642  2.67789  3.73399  3.40496  3.79172  3.50647  3.44375  2.54938  2.75177  2.16364  5.35067  4.11177    309 a - - -
          2.68618  4.42225  2.77519  2.73123  3.46354  2.40513  3.72494  3.29354  2.67741  2.69355  4.24690  2.90347  2.73739  3.18146  2.89801  2.37887  2.77519  2.98518  4.58477  3.61503
          0.03341  3.81138  4.53373  0.61958  0.77255  0.48576  0.95510
    310   3.08795  4.56911  4.09069  3.73167  3.11476  3.90327  4.40661  2.31718  3.49996  0.95436  3.15936  4.01290  4.35009  3.88297  3.68546  3.46900  3.38554  2.33838  4.97048  3.67924    310 l - - -
          2.68618  4.42225  2.77519  2.73123  3.46354  2.40513  3.72494  3.29354  2.67741  2.69355  4.24690  2.90347  2.73739  3.18146  2.89801  2.37887  2.77519  2.98518  4.58477  3.61503
          0.03341  3.81138  4.53373  0.61958  0.77255  0.48576  0.95510
    311   1.75871  4.10237  3.24271  2.98880  4.12113  2.87874  4.08554  3.45370  3.04605  3.21817  4.09054  3.18229  3.61689  3.36294  3.35275  1.52146  2.64453  2.97871  5.49297  4.25228    311 s - - -
          2.68618  4.42225  2.77519  2.73123  3.46354  2.40513  3.72494  3.29354  2.67741  2.69355  4.24690  2.90347  2.73739  3.18146  2.89801  2.37887  2.77519  2.98518  4.58477  3.61503
          0.03341  3.81138  4.53373  0.61958  0.77255  0.48576  0.95510
    312   2.90783  4.79386  3.37777  2.89076  4.09008  3.44520  3.69232  3.65583  2.15427  3.17332  4.15511  3.26045  3.93801  2.94699  1.15857  2.98559  3.16976  3.37586  5.21787  4.01066    312 r - - -
          2.68618  4.42225  2.77519  2.73123  3.46354  2.40513  3.72494  3.29354  2.67741  2.69355  4.24690  2.90347  2.73739  3.18146  2.89801  2.37887  2.77519  2.98518  4.58477  3.61503
          0.03341  3.81138  4.53373  0.61958  0.77255  0.48576  0.95510
    313   1.10562  4.16395  3.40240  3.19241  3.99321  2.98980  4.22143  3.10977  3.20712  2.99400  4.03378  3.35689  3.72338  3.55425  3.46103  2.51538  2.78858  2.77486  5.42656  4.22029    313 a - - -
          2.68618  4.42225  2.77519  2.73123  3.46354  2.40513  3.72494  3.29354  2.67741  2.69355  4.24690  2.90347  2.73739  3.18146  2.89801  2.37887  2.77519  2.98518  4.58477  3.61503
          0.03341  3.81138  4.53373  0.61958  0.77255  0.48576  0.95510
    314   3.06591  4.55983  4.09459  3.72339  3.09487  3.92363  4.40048  2.28565  3.48683  0.98749  3.13108  4.00282  4.36139  3.86818  3.67744  3.44886  3.36266  2.30088  4.96919  3.66713    314 l - - -
          2.68618  4.42225  2.77519  2.73123  3.46354  2.40513  3.72494  3.29354  2.67741  2.69355  4.24690  2.90347  2.73739  3.18146  2.89801  2.37887  2.77519  2.98518  4.58477  3.61503
          0.03341  3.81138  4.53373  0.61958  0.77255  0.48576  0.95510
    315   2.59268  4.37262  3.25378  3.14621  4.28673  0.82995  4.26899  3.87263  3.31901  3.53420  4.51051  3.41842  3.76179  3.64824  3.56054  2.76309  3.06922  3.41288  5.39677  4.38703    315 g - - -
          2.68618  4.42225  2.77519  2.73123  3.46354  2.40513  3.72494  3.29354  2.67741  2.69355  4.24690  2.90347  2.73739  3.18146  2.89801  2.37887  2.77519  2.98518  4.58477  3.61503
          0.03341  3.81138  4.53373  0.61958  0.77255  0.48576  0.95510
    316   1.18059  4.18911  3.29801  3.03726  3.99346  3.00674  4.15253  3.10512  3.10554  2.99441  4.00883  3.29430  3.72517  3.46231  3.38049  2.51493  2.78241  2.77136  5.42262  4.19810    316 a - - -
          2.68618  4.42225  2.77519  2.73123  3.46354  2.40513  3.72494  3.29354  2.67741  2.69355  4.24690  2.90347  2.73739  3.18146  2.89801  2.37887  2.77519  2.98518  4.58477  3.61503
          0.03341  3.81138  4.53373  0.61958  0.77255  0.48576  0.95510
    317   2.87118  4.71420  3.38982  2.88072  4.06600  3.44199  3.67716  3.61584  2.14283  3.14431  4.11882  3.24765  3.93044  2.93004  1.20603  2.95226  3.13484  3.33449  5.21162  3.99104    317 r - - -
          2.68618  4.42225  2.77519  2.73123  3.46354  2.40513  3.72494  3.29354  2.67741  2.69355  4.24690  2.90347  2.73739  3.18146  2.89801  2.37887  2.77519  2.98518  4.58477  3.61503
          0.03341  3.81138  4.53373  0.61958  0.77255  0.48576  0.95510
    318   3.13092  4.61233  3.76648  3.46689  2.30243  3.75750  3.59310  3.14828  3.31199  2.62962  3.83515  3.64515  4.23023  3.63514  3.51034  3.27953  3.41824  3.01365  3.94462  1.10177    318 y - - -
          2.68618  4.42225  2.77519  2.73123  3.46354  2.40513  3.72494  3.29354  2.67741  2.69355  4.24690  2.90347  2.73739  3.18146  2.89801  2.37887  2.77519  2.98518  4.58477  3.61503
          0.03341  3.81138  4.53373  0.61958  0.77255  0.48576  0.95510
    319   2.93886  4.77969  3.42352  2.94919  4.11881  3.43685  3.78409  3.65739  2.21874  3.18457  4.18763  3.31295  3.94357  3.00859  1.07611  3.02675  3.20976  3.38431  5.22742  4.06074    319 r - - -
          2.68618  4.42225  2.77519  2.73123  3.46354  2.40513  3.72494  3.29354  2.67741  2.69355  4.24690  2.90347  2.73739  3.18146  2.89801  2.37887  2.77519  2.98518  4.58477  3.61503
          0.03341  3.81138  4.53373  0.61958  0.77255  0.48576  0.95510
    320   2.61020  4.88025  2.26795  2.26635  4.18150  3.26830  3.47272  3.62363  2.43075  3.20156  4.01933  2.57777  3.74956  2.75637  2.78514  2.57822  2.37110  3.26901  5.41373  4.04717    320 e - - -
          2.68618  4.42225  2.77519  2.73123  3.46354  2.40513  3.72494  3.29354  2.67741  2.69355  4.24690  2.90347  2.73739  3.18146  2.89801  2.37887  2.77519  2.98518  4.58477  3.61503
          0.03341  3.81138  4.53373  0.61958  0.77255  0.48576  0.95510
    321   2.48633  4.32657  3.18103  3.06583  4.24102  0.94625  4.21406  3.79107  3.23834  3.47457  4.43101  3.33418  3.73106  3.56661  3.49948  2.65053  2.97303  3.32427  5.42263  4.33411    321 g - - -
          2.68618  4.42225  2.77519  2.73123  3.46354  2.40513  3.72494  3.29354  2.67741  2.69355  4.24690  2.90347  2.73739  3.18146  2.89801  2.37887  2.77519  2.98518  4.58477  3.61503
          0.03341  3.81138  4.53373  0.61958  0.77255  0.48576  0.95510
    322   2.75336  5.00593  1.35979  2.19303  4.50008  2.52131  3.77896  4.01492  2.80017  3.59949  4.47624  2.74322  3.75608  2.97619  3.33390  2.72429  3.09013  3.59790  5.70294  4.32415    322 d - - -
          2.68618  4.42225  2.77519  2.73123  3.46354  2.40513  3.72494  3.29354  2.67741  2.69355  4.24690  2.90347  2.73739  3.18146  2.89801  2.37887  2.77519  2.98518  4.58477  3.61503
          0.03341  3.81138  4.53373  0.61958  0.77255  0.48576  0.95510
    323   1.29191  4.10032  3.39390  3.13316  4.02237  2.94710  4.16852  3.06986  3.12715  2.99170  3.97116  3.28936  3.68023  3.46675  3.40238  2.41766  2.46032  2.71297  5.47251  4.25147    323 a - - -
          2.68618  4.42225  2.77519  2.73123  3.46354  2.40513  3.72494  3.29354  2.67741  2.69355  4.24690  2.90347  2.73739  3.18146  2.89801  2.37887  2.77519  2.98518  4.58477  3.61503
          0.03341  3.81138  4.53373  0.61958  0.77255  0.48576  0.95510
    324   1.85224  4.15709  3.36832  2.99019  3.91912  3.04399  4.03882  2.98795  2.95847  2.89320  3.77447  3.24802  3.71590  3.31496  3.26709  2.47046  1.80723  2.66295  5.35275  4.12216    324 t - - -
          2.68618  4.42225  2.77519  2.73123  3.46354  2.40513  3.72494  3.29354  2.67741  2.69355  4.24690  2.90347  2.73739  3.18146  2.89801  2.37887  2.77519  2.98518  4.58477  3.61503
          0.03341  3.81138  4.53373  0.61958  0.77255  0.48576  0.95510
    325   2.35854  4.40209  3.20557  2.71232  3.66958  3.35279  3.74468  2.98773  2.56979  2.25747  3.60494  3.12835  2.78427  2.98794  2.75392  2.66630  2.79680  2.73664  5.07137  3.80816    325 l - - -
          2.68618  4.42225  2.77519  2.73123  3.46354  2.40513  3.72494  3.29354  2.67741  2.69355  4.24690  2.90347  2.73739  3.18146  2.89801  2.37887  2.77519  2.98518  4.58477  3.61503
          0.03341  3.81138  4.53373  0.61958  0.77255  0.48576  0.95510
    326   3.08795  4.56911  4.09069  3.73167  3.11476  3.90327  4.40661  2.31718  3.49996  0.95436  3.15936  4.01290  4.35009  3.88297  3.68546  3.46900  3.38554  2.33838  4.97048  3.67924    326 l - - -
          2.68618  4.42225  2.77519  2.73123  3.46354  2.40513  3.72494  3.29354  2.67741  2.69355  4.24690  2.90347  2.73739  3.18146  2.89801  2.37887  2.77519  2.98518  4.58477  3.61503
          0.03341  3.81138  4.53373  0.61958  0.77255  0.48576  0.95510
    327   2.85234  5.34036  1.52298  1.69149  4.62824  3.14249  3.69244  4.12050  2.69746  3.66121  4.52672  2.63053  3.76677  2.86533  3.26945  2.75269  3.14210  3.72017  5.82331  4.34989    327 d - - -
          2.68618  4.42225  2.77519  2.73123  3.46354  2.40513  3.72494  3.29354  2.67741  2.69355  4.24690  2.90347  2.73739  3.18146  2.89801  2.37887  2.77519  2.98518  4.58477  3.61503
          0.03341  3.81138  4.53373  0.61958  0.77255  0.48576  0.95510
    328   1.90256  4.41410  3.17893  2.71908  3.96462  3.21049  3.76859  3.26485  2.47928  2.96647  3.85180  3.09849  3.76310  2.97845  2.24414  2.57844  2.56851  2.93572  5.26858  4.01688    328 a - - -
          2.68618  4.42225  2.77519  2.73123  3.46354  2.40513  3.72494  3.29354  2.67741  2.69355  4.24690  2.90347  2.73739  3.18146  2.89801  2.37887  2.77519  2.98518  4.58477  3.61503
          0.03341  3.81138  4.53373  0.61958  0.77255  0.48576  0.95510
    329   3.16136  4.67509  3.74908  3.46820  2.29923  3.75976  3.59395  3.17933  3.32748  2.64873  3.86110  3.64999  4.23565  3.64820  3.52322  3.30372  3.44811  3.04717  3.94023  1.07381    329 y - - -
          2.68618  4.42225  2.77519  2.73123  3.46354  2.40513  3.72494  3.29354  2.67741  2.69355  4.24690  2.90347  2.73739  3.18146  2.89801  2.37887  2.77519  2.98518  4.58477  3.61503
          0.03341  3.81138  4.53373  0.61958  0.77255  0.48576  0.95510
    330   2.26005  4.18959  3.14357  2.95176  4.02523  2.92494  4.06916  3.50762  3.01789  3.24097  4.16548  3.18358  3.66048  3.37212  3.30935  1.23517  2.71512  3.05398  5.41471  4.11227    330 s - - -
          2.68618  4.42225  2.77519  2.73123  3.46354  2.40513  3.72494  3.29354  2.67741  2.69355  4.24690  2.90347  2.73739  3.18146  2.89801  2.37887  2.77519  2.98518  4.58477  3.61503
          0.03341  3.81138  4.53373  0.61958  0.77255  0.48576  0.95510
    331   1.22994  4.11838  3.38886  3.15249  3.98473  2.96239  4.18760  3.04233  3.15121  2.95374  3.97141  3.30834  3.69828  3.49708  3.41801  2.44500  2.65911  2.69048  5.45890  4.22073    331 a - - -
          2.68618  4.42225  2.77519  2.73123  3.46354  2.40513  3.72494  3.29354  2.67741  2.69355  4.24690  2.90347  2.73739  3.18146  2.89801  2.37887  2.77519  2.98518  4.58477  3.61503
          0.03341  3.81138  4.53373  0.61958  0.77255  0.48576  0.95510
    332   2.38229  4.22677  3.37620  3.12699  3.91715  3.06765  4.14866  3.03693  3.06873  2.90253  3.95813  3.34525  3.76708  3.46698  3.32954  2.58303  1.27994  2.73846  5.36043  4.13419    332 t - - -
          2.68618  4.42225  2.77519  2.73123  3.46354  2.40513  3.72494  3.29354  2.67741  2.69355  4.24690  2.90347  2.73739  3.18146  2.89801  2.37887  2.77519  2.98518  4.58477  3.61503
          0.03341  3.81138  4.53373  0.61958  0.77255  0.48576  0.95510
    333   2.52100  1.07337  4.02391  3.75064  3.75732  3.15567  4.41132  2.89221  3.57759  2.80987  3.92972  3.75396  3.85777  3.92636  3.71235  2.79231  2.98282  2.64063  5.18499  4.04508    333 c - - -
          2.68618  4.42225  2.77519  2.73123  3.46354  2.40513  3.72494  3.29354  2.67741  2.69355  4.24690  2.90347  2.73739  3.18146  2.89801  2.37887  2.77519  2.98518  4.58477  3.61503
          0.03341  3.81138  4.53373  0.61958  0.77255  0.48576  0.95510
    334   3.08795  4.56911  4.09069  3.73167  3.11476  3.90327  4.40661  2.31718  3.49996  0.95436  3.15936  4.01290  4.35009  3.88297  3.68546  3.46900  3.38554  2.33838  4.97048  3.67924    334 l - - -
          2.68618  4.42225  2.77519  2.73123  3.46354  2.40513  3.72494  3.29354  2.67741  2.69355  4.24690  2.90347  2.73739  3.18146  2.89801  2.37887  2.77519  2.98518  4.58477  3.61503
          0.03341  3.81138  4.53373  0.61958  0.77255  0.48576  0.95510
    335   2.83418  5.27947  1.88955  1.42692  4.57033  3.16476  3.68837  4.04929  2.66219  3.60285  4.46792  2.65542  3.76981  2.86076  3.20861  2.74749  3.12007  3.66063  5.76660  4.31549    335 e - - -
          2.68618  4.42225  2.77519  2.73123  3.46354  2.40513  3.72494  3.29354  2.67741  2.69355  4.24690  2.90347  2.73739  3.18146  2.89801  2.37887  2.77519  2.98518  4.58477  3.61503
          0.03341  3.81138  4.53373  0.61958  0.77255  0.48576  0.95510
    336   2.93886  4.77969  3.42352  2.94919  4.11881  3.43685  3.78409  3.65739  2.21874  3.18457  4.18763  3.31295  3.94357  3.00859  1.07611  3.02675  3.20976  3.38431  5.22742  4.06074    336 r - - -
          2.68618  4.42225  2.77519  2.73123  3.46354  2.40513  3.72494  3.29354  2.67741  2.69355  4.24690  2.90347  2.73739  3.18146  2.89801  2.37887  2.77519  2.98518  4.58477  3.61503
          0.03341  3.81138  4.53373  0.61958  0.77255  0.48576  0.95510
    337   2.92092  4.34129  4.38530  3.90082  3.42860  4.10242  4.67443  1.61791  3.76641  1.98505  3.28307  4.15606  4.48975  4.07520  4.00113  3.48609  3.20569  1.23455  5.32889  4.09602    337 v - - -
          2.68618  4.42225  2.77519  2.73123  3.46354  2.40513  3.72494  3.29354  2.67741  2.69355  4.24690  2.90347  2.73739  3.18146  2.89801  2.37887  2.77519  2.98518  4.58477  3.61503
          0.03341  3.81138  4.53373  0.61958  0.77255  0.48576  0.95510
    338   3.23818  4.63392  4.00034  3.69227  2.60947  3.66382  3.82921  3.26036  3.41624  2.66524  3.89687  3.85394  4.17680  3.80716  3.55495  3.44238  3.53580  3.14901  1.01814  2.61499    338 w - - -
          2.68618  4.42225  2.77519  2.73123  3.46354  2.40513  3.72494  3.29354  2.67741  2.69355  4.24690  2.90347  2.73739  3.18146  2.89801  2.37887  2.77519  2.98518  4.58477  3.61503
          0.03341  3.81138  4.53373  0.61958  0.77255  0.48576  0.95510
    339   2.93886  4.77969  3.42352  2.94919  4.11881  3.43685  3.78409  3.65739  2.21874  3.18457  4.18763  3.31295  3.94357  3.00859  1.07611  3.02675  3.20976  3.38431  5.22742  4.06074    339 r - - -
          2.68618  4.42225  2.77519  2.73123  3.46354  2.40513  3.72494  3.29354  2.67741  2.69355  4.24690  2.90347  2.73739  3.18146  2.89801  2.37887  2.77519  2.98518  4.58477  3.61503
          0.03341  3.81138  4.53373  0.61958  0.77255  0.48576  0.95510
    340   1.13868  4.15173  3.39138  3.17742  3.98845  2.98097  4.21094  3.09249  3.19027  2.98229  4.01734  3.34031  3.71601  3.53725  3.44793  2.49424  2.75718  2.75608  5.43582  4.21671    340 a - - -
          2.68618  4.42225  2.77519  2.73123  3.46354  2.40513  3.72494  3.29354  2.67741  2.69355  4.24690  2.90347  2.73739  3.18146  2.89801  2.37887  2.77519  2.98518  4.58477  3.61503
          0.03341  3.81138  4.53373  0.61958  0.77255  0.48576  0.95510
    341   2.90229  4.99706  2.46615  1.11567  4.33604  3.23646  3.81979  3.77784  2.69278  3.40549  4.38368  2.90236  3.83858  3.03768  3.09415  2.89185  3.20655  3.46857  5.51928  4.24310    341 e - - -
          2.68618  4.42225  2.77519  2.73123  3.46354  2.40513  3.72494  3.29354  2.67741  2.69355  4.24690  2.90347  2.73739  3.18146  2.89801  2.37887  2.77519  2.98518  4.58477  3.61503
          0.03341  3.81138  4.53373  0.61958  0.77255  0.48576  0.95510
    342   2.93216  4.75827  3.06996  2.82504  3.24487  3.39841  1.27822  3.62544  2.66991  3.12660  4.16582  3.23633  3.94827  3.19085  2.93865  3.00378  3.23399  3.36186  4.71053  3.19772    342 h - - -
          2.68618  4.42225  2.77519  2.73123  3.46354  2.40513  3.72494  3.29354  2.67741  2.69355  4.24690  2.90347  2.73739  3.18146  2.89801  2.37887  2.77519  2.98518  4.58477  3.61503
          0.03341  3.81138  4.53373  0.61958  0.77255  0.48576  0.95510
    343   3.18253  4.60280  4.15447  3.85849  1.11735  3.88433  3.85350  2.71505  3.76732  2.09991  3.45516  3.95110  4.34524  3.95254  3.90212  3.45487  3.48413  2.70102  4.12289  2.49846    343 f - - -
          2.68618  4.42225  2.77519  2.73123  3.46354  2.40513  3.72494  3.29354  2.67741  2.69355  4.24690  2.90347  2.73739  3.18146  2.89801  2.37887  2.77519  2.98518  4.58477  3.61503
          0.03341  3.81138  4.53373  0.61958  0.77255  0.48576  0.95510
    344   2.28727  4.20611  3.15555  2.96984  4.01609  2.93723  4.08073  3.53105  3.03941  3.25654  4.18873  3.20356  3.67128  3.39385  3.32642  1.18708  2.76307  3.07961  5.39380  4.09961    344 s - - -
          2.68618  4.42225  2.77519  2.73123  3.46354  2.40513  3.72494  3.29354  2.67741  2.69355  4.24690  2.90347  2.73739  3.18146  2.89801  2.37887  2.77519  2.98518  4.58477  3.61503
          0.03341  3.81138  4.53373  0.61958  0.77255  0.48576  0.95510
    345   3.16136  4.67509  3.74908  3.46820  2.29923  3.75976  3.59395  3.17933  3.32748  2.64873  3.86110  3.64999  4.23565  3.64820  3.52322  3.30372  3.44811  3.04717  3.94023  1.07381    345 y - - -
          2.68618  4.42225  2.77519  2.73123  3.46354  2.40513  3.72494  3.29354  2.67741  2.69355  4.24690  2.90347  2.73739  3.18146  2.89801  2.37887  2.77519  2.98518  4.58477  3.61503
          0.03341  3.81138  4.53373  0.61958  0.77255  0.48576  0.95510
    346   3.15504  4.59099  4.13632  3.83426  1.14907  3.88198  3.83613  2.70438  3.74116  2.10084  3.44926  3.92719  4.34158  3.92935  3.88272  3.41189  3.45754  2.68410  4.11078  2.48157    346 f - - -
          2.68618  4.42225  2.77519  2.73123  3.46354  2.40513  3.72494  3.29354  2.67741  2.69355  4.24690  2.90347  2.73739  3.18146  2.89801  2.37887  2.77519  2.98518  4.58477  3.61503
          0.03341  3.81138  4.53373  0.61958  0.77255  0.48576  0.95510
    347   2.92289  4.48188  3.98446  3.57443  3.18382  3.78851  4.32378  2.35343  3.34540  1.78880  1.50034  3.85912  4.24978  3.73195  3.55767  3.26510  3.22753  2.35216  5.01581  3.77153    347 m - - -
          2.68618  4.42225  2.77519  2.73123  3.46354  2.40513  3.72494  3.29354  2.67741  2.69355  4.24690  2.90347  2.73739  3.18146  2.89801  2.37887  2.77519  2.98518  4.58477  3.61503
          0.03341  3.81138  4.53373  0.61958  0.77255  0.48576  0.95510
    348   2.38229  4.22677  3.37620  3.12699  3.91715  3.06765  4.14866  3.03693  3.06873  2.90253  3.95813  3.34525  3.76708  3.46698  3.32954  2.58303  1.27994  2.73846  5.36043  4.13419    348 t - - -
          2.68618  4.42225  2.77519  2.73123  3.46354  2.40513  3.72494  3.29354  2.67741  2.69355  4.24690  2.90347  2.73739  3.18146  2.89801  2.37887  2.77519  2.98518  4.58477  3.61503
          0.03341  3.81138  4.53373  0.61958  0.77255  0.48576  0.95510
    349   2.67496  4.66728  2.67868  2.55868  4.02141  3.14466  3.87545  3.71991  2.77475  3.37417  4.33082  1.27107  3.79416  3.14922  3.12636  2.74522  3.05550  3.34831  5.33457  3.97500    349 n - - -
          2.68618  4.42225  2.77519  2.73123  3.46354  2.40513  3.72494  3.29354  2.67741  2.69355  4.24690  2.90347  2.73739  3.18146  2.89801  2.37887  2.77519  2.98518  4.58477  3.61503
          0.03341  3.81138  4.53373  0.61958  0.77255  0.48576  0.95510
    350   2.91535  4.47804  3.99198  3.57144  3.16720  3.80690  4.31934  2.32830  3.33829  1.76546  1.54856  3.85663  4.25935  3.72343  3.55335  3.26036  3.21727  2.33098  5.01198  3.76073    350 m - - -
          2.68618  4.42225  2.77519  2.73123  3.46354  2.40513  3.72494  3.29354  2.67741  2.69355  4.24690  2.90347  2.73739  3.18146  2.89801  2.37887  2.77519  2.98518  4.58477  3.61503
          0.03341  3.81138  4.53373  0.61958  0.77255  0.48576  0.95510
    351   3.06938  4.56045  4.06865  3.70746  3.12103  3.88825  4.39213  2.32237  3.47639  0.96809  3.16449  3.99007  4.30833  3.86250  3.66544  3.44427  3.36792  2.33945  4.97150  3.68021    351 l - - -
          2.68618  4.42225  2.77519  2.73123  3.46354  2.40513  3.72494  3.29354  2.67741  2.69355  4.24690  2.90347  2.73739  3.18146  2.89801  2.37887  2.77519  2.98518  4.58477  3.61503
          0.03341  3.81138  4.53373  0.61958  0.77255  0.48576  0.95510
    352   2.93216  4.75827  3.06996  2.82504  3.24487  3.39841  1.27822  3.62544  2.66991  3.12660  4.16582  3.23633  3.94827  3.19085  2.93865  3.00378  3.23399  3.36186  4.71053  3.19772    352 h - - -
          2.68618  4.42225  2.77519  2.73123  3.46354  2.40513  3.72494  3.29354  2.67741  2.69355  4.24690  2.90347  2.73739  3.18146  2.89801  2.37887  2.77519  2.98518  4.58477  3.61503
          0.03341  3.81138  4.53373  0.61958  0.77255  0.48576  0.95510
    353   1.86226  4.18019  3.14730  2.83613  4.09604  2.94250  3.96897  3.47114  2.89334  3.17162  4.01923  3.11425  2.27705  3.21494  3.24129  2.05439  2.65794  3.01355  5.43836  4.19116    353 a - - -
          2.68618  4.42225  2.77519  2.73123  3.46354  2.40513  3.72494  3.29354  2.67741  2.69355  4.24690  2.90347  2.73739  3.18146  2.89801  2.37887  2.77519  2.98518  4.58477  3.61503
          0.03341  3.81138  4.53373  0.61958  0.77255  0.48576  0.95510
    354   2.28727  4.20611  3.15555  2.96984  4.01609  2.93723  4.08073  3.53105  3.03941  3.25654  4.18873  3.20356  3.67128  3.39385  3.32642  1.18708  2.76307  3.07961  5.39380  4.09961    354 s - - -
          2.68618  4.42225  2.77519  2.73123  3.46354  2.40513  3.72494  3.29354  2.67741  2.69355  4.24690  2.90347  2.73739  3.18146  2.89801  2.37887  2.77519  2.98518  4.58477  3.61503
          0.03341  3.81138  4.53373  0.61958  0.77255  0.48576  0.95510
    355   2.22350  4.62732  2.69890  2.15460  4.10173  3.19290  3.71529  3.46568  2.55765  3.12453  3.98173  2.89995  2.46945  2.90426  2.97566  2.58459  2.83515  3.11729  5.39083  4.07256    355 e - - -
          2.68618  4.42225  2.77519  2.73123  3.46354  2.40513  3.72494  3.29354  2.67741  2.69355  4.24690  2.90347  2.73739  3.18146  2.89801  2.37887  2.77519  2.98518  4.58477  3.61503
          0.03341  3.81138  4.53373  0.61958  0.77255  0.48576  0.95510
    356   2.85477  5.32174  1.39407  1.84450  4.60895  3.14579  3.69639  4.10123  2.71900  3.65450  4.53069  2.63562  3.77002  2.88203  3.28949  2.76157  3.15258  3.70728  5.81668  4.34636    356 d - - -
          2.68618  4.42225  2.77519  2.73123  3.46354  2.40513  3.72494  3.29354  2.67741  2.69355  4.24690  2.90347  2.73739  3.18146  2.89801  2.37887  2.77519  2.98518  4.58477  3.61503
          0.03341  3.81138  4.53373  0.61958  0.77255  0.48576  0.95510
    357   2.92614  5.04118  1.00982  2.30155  4.41058  3.16631  3.88071  3.98532  2.95385  3.60521  4.58330  2.85427  3.81496  3.12074  3.46064  2.89638  3.26390  3.63150  5.59097  4.29531    357 d - - -
          2.68618  4.42225  2.77519  2.73123  3.46354  2.40513  3.72494  3.29354  2.67741  2.69355  4.24690  2.90347  2.73739  3.18146  2.89801  2.37887  2.77519  2.98518  4.58477  3.61503
          0.03341  3.81138  4.53373  0.61958  0.77255  0.48576  0.95510
    358   2.20538  4.13778  3.24478  2.94862  4.05787  2.93025  4.03052  3.37701  2.95647  3.14046  4.01842  3.17519  3.64156  3.29990  3.26888  1.71908  1.88405  2.93996  5.42989  4.18488    358 s - - -
          2.68618  4.42225  2.77519  2.73123  3.46354  2.40513  3.72494  3.29354  2.67741  2.69355  4.24690  2.90347  2.73739  3.18146  2.89801  2.37887  2.77519  2.98518  4.58477  3.61503
          0.03341  3.81138  4.53373  0.61958  0.77255  0.48576  0.95510
    359   2.61513  4.42047  3.24175  3.06806  4.08292  3.11657  4.16119  3.59230  3.11913  3.23547  4.27637  3.37891  1.01475  3.50973  3.37900  2.79131  3.06526  3.24263  5.31623  4.20195    359 p - - -
          2.68618  4.42225  2.77519  2.73123  3.46354  2.40513  3.72494  3.29354  2.67741  2.69355  4.24690  2.90347  2.73739  3.18146  2.89801  2.37887  2.77519  2.98518  4.58477  3.61503
          0.03341  3.81138  4.53373  0.61958  0.77255  0.48576  0.95510
    360   3.18253  4.60280  4.15447  3.85849  1.11735  3.88433  3.85350  2.71505  3.76732  2.09991  3.45516  3.95110  4.34524  3.95254  3.90212  3.45487  3.48413  2.70102  4.12289  2.49846    360 f - - -
          2.68618  4.42225  2.77519  2.73123  3.46354  2.40513  3.72494  3.29354  2.67741  2.69355  4.24690  2.90347  2.73739  3.18146  2.89801  2.37887  2.77519  2.98518  4.58477  3.61503
          0.03341  3.81138  4.53373  0.61958  0.77255  0.48576  0.95510
    361   2.75945  4.31474  4.08128  3.71220  3.47243  3.71762  4.51849  1.98669  3.56400  2.15089  3.43073  3.91566  4.26063  3.92740  3.79008  3.17532  3.11280  1.15390  5.28186  3.99203    361 v - - -
          2.68618  4.42225  2.77519  2.73123  3.46354  2.40513  3.72494  3.29354  2.67741  2.69355  4.24690  2.90347  2.73739  3.18146  2.89801  2.37887  2.77519  2.98518  4.58477  3.61503
          0.03341  3.81138  4.53373  0.61958  0.77255  0.48576  0.95510
    362   2.64517  4.67108  2.62303  2.50915  4.02991  3.13388  3.84582  3.70873  2.73996  3.36887  4.30905  1.35227  3.78230  3.10741  3.10290  2.70166  3.02309  3.33098  5.35762  3.97387    362 n - - -
          2.68618  4.42225  2.77519  2.73123  3.46354  2.40513  3.72494  3.29354  2.67741  2.69355  4.24690  2.90347  2.73739  3.18146  2.89801  2.37887  2.77519  2.98518  4.58477  3.61503
          0.03341  3.81138  4.53373  0.61958  0.77255  0.48576  0.95510
    363   2.93886  4.77969  3.42352  2.94919  4.11881  3.43685  3.78409  3.65739  2.21874  3.18457  4.18763  3.31295  3.94357  3.00859  1.07611  3.02675  3.20976  3.38431  5.22742  4.06074    363 r - - -
          2.68618  4.42225  2.77519  2.73123  3.46354  2.40513  3.72494  3.29354  2.67741  2.69355  4.24690  2.90347  2.73739  3.18146  2.89801  2.37887  2.77519  2.98518  4.58477  3.61503
          0.03341  3.81138  4.53373  0.61958  0.77255  0.48576  0.95510
    364   3.08795  4.56911  4.09069  3.73167  3.11476  3.90327  4.40661  2.31718  3.49996  0.95436  3.15936  4.01290  4.35009  3.88297  3.68546  3.46900  3.38554  2.33838  4.97048  3.67924    364 l - - -
          2.68618  4.42225  2.77519  2.73123  3.46354  2.40513  3.72494  3.29354  2.67741  2.69355  4.24690  2.90347  2.73739  3.18146  2.89801  2.37887  2.77519  2.98518  4.58477  3.61503
          0.03341  3.81138  4.53373  0.61958  0.77255  0.48576  0.95510
    365   2.91816  4.87677  3.08994  2.72461  4.24919  3.41277  3.72883  3.67494  1.12526  3.25410  4.22013  3.15131  3.91851  2.92474  2.42498  2.96492  3.17667  3.38663  5.33004  4.13448    365 k - - -
          2.68618  4.42225  2.77519  2.73123  3.46354  2.40513  3.72494  3.29354  2.67741  2.69355  4.24690  2.90347  2.73739  3.18146  2.89801  2.37887  2.77519  2.98518  4.58477  3.61503
          0.03341  3.81138  4.53373  0.61958  0.77255  0.48576  0.95510
    366   3.05201  4.47258  4.36157  3.84412  2.01758  4.14841  4.22390  2.22010  3.71653  1.36821  2.98353  4.07013  4.44322  3.90130  3.90115  3.48448  3.29186  2.14485  4.61096  3.18195    366 l - - -
          2.68618  4.42225  2.77519  2.73123  3.46354  2.40513  3.72494  3.29354  2.67741  2.69355  4.24690  2.90347  2.73739  3.18146  2.89801  2.37887  2.77519  2.98518  4.58477  3.61503
          0.03341  3.81138  4.53373  0.61958  0.77255  0.48576  0.95510
    367   1.10562  4.16395  3.40240  3.19241  3.99321  2.98980  4.22143  3.10977  3.20712  2.99400  4.03378  3.35689  3.72338  3.55425  3.46103  2.51538  2.78858  2.77486  5.42656  4.22029    367 a - - -
          2.68618  4.42225  2.77519  2.73123  3.46354  2.40513  3.72494  3.29354  2.67741  2.69355  4.24690  2.90347  2.73739  3.18146  2.89801  2.37887  2.77519  2.98518  4.58477  3.61503
          0.03341  3.81138  4.53373  0.61958  0.77255  0.48576  0.95510
    368   2.90229  4.99706  2.46615  1.11567  4.33604  3.23646  3.81979  3.77784  2.69278  3.40549  4.38368  2.90236  3.83858  3.03768  3.09415  2.89185  3.20655  3.46857  5.51928  4.24310    368 e - - -
          2.68618  4.42225  2.77519  2.73123  3.46354  2.40513  3.72494  3.29354  2.67741  2.69355  4.24690  2.90347  2.73739  3.18146  2.89801  2.37887  2.77519  2.98518  4.58477  3.61503
          0.03341  3.81138  4.53373  0.61958  0.77255  0.48576  0.95510
    369   3.08795  4.56911  4.09069  3.73167  3.11476  3.90327  4.40661  2.31718  3.49996  0.95436  3.15936  4.01290  4.35009  3.88297  3.68546  3.46900  3.38554  2.33838  4.97048  3.67924    369 l - - -
          2.68618  4.42225  2.77519  2.73123  3.46354  2.40513  3.72494  3.29354  2.67741  2.69355  4.24690  2.90347  2.73739  3.18146  2.89801  2.37887  2.77519  2.98518  4.58477  3.61503
          0.03341  3.81138  4.53373  0.61958  0.77255  0.48576  0.95510
    370   2.91816  4.87677  3.08994  2.72461  4.24919  3.41277  3.72883  3.67494  1.12526  3.25410  4.22013  3.15131  3.91851  2.92474  2.42498  2.96492  3.17667  3.38663  5.33004  4.13448    370 k - - -
          2.68618  4.42225  2.77519  2.73123  3.46354  2.40513  3.72494  3.29354  2.67741  2.69355  4.24690  2.90347  2.73739  3.18146  2.89801  2.37887  2.77519  2.98518  4.58477  3.61503
          0.03341  3.81138  4.53373  0.61958  0.77255  0.48576  0.95510
    371   3.16136  4.67509  3.74908  3.46820  2.29923  3.75976  3.59395  3.17933  3.32748  2.64873  3.86110  3.64999  4.23565  3.64820  3.52322  3.30372  3.44811  3.04717  3.94023  1.07381    371 y - - -
          2.68618  4.42225  2.77519  2.73123  3.46354  2.40513  3.72494  3.29354  2.67741  2.69355  4.24690  2.90347  2.73739  3.18146  2.89801  2.37887  2.77519  2.98518  4.58477  3.61503
          0.03341  3.81138  4.53373  0.61958  0.77255  0.48576  0.95510
    372   2.76018  4.32111  4.03954  3.70213  3.50692  3.65920  4.51486  2.05819  3.56891  2.20559  3.48277  3.90136  4.22408  3.93373  3.78703  3.15996  3.12384  1.10586  5.28056  4.00775    372 v - - -
          2.68618  4.42225  2.77519  2.73123  3.46354  2.40513  3.72494  3.29354  2.67741  2.69355  4.24690  2.90347  2.73739  3.18146  2.89801  2.37887  2.77519  2.98518  4.58477  3.61503
          0.03341  3.81138  4.53373  0.61958  0.77255  0.48576  0.95510
    373   2.31972  4.19240  3.32748  3.07103  3.92236  3.03056  4.10726  3.05606  3.01670  2.93621  3.95173  3.28752  3.73532  3.41173  3.28766  2.48610  1.38289  2.73477  5.37470  4.11609    373 t - - -
          2.68618  4.42225  2.77519  2.73123  3.46354  2.40513  3.72494  3.29354  2.67741  2.69355  4.24690  2.90347  2.73739  3.18146  2.89801  2.37887  2.77519  2.98518  4.58477  3.61503
          0.03341  3.81138  4.53373  0.61958  0.77255  0.48576  0.95510
    374   2.93886  4.77969  3.42352  2.94919  4.11881  3.43685  3.78409  3.65739  2.21874  3.18457  4.18763  3.31295  3.94357  3.00859  1.07611  3.02675  3.20976  3.38431  5.22742  4.06074    374 r - - -
          2.68618  4.42225  2.77519  2.73123  3.46354  2.40513  3.72494  3.29354  2.67741  2.69355  4.24690  2.90347  2.73739  3.18146  2.89801  2.37887  2.77519  2.98518  4.58477  3.61503
          0.03341  3.81138  4.53373  0.61958  0.77255  0.48576  0.95510
    375   2.28727  4.20611  3.15555  2.96984  4.01609  2.93723  4.08073  3.53105  3.03941  3.25654  4.18873  3.20356  3.67128  3.39385  3.32642  1.18708  2.76307  3.07961  5.39380  4.09961    375 s - - -
          2.68618  4.42225  2.77519  2.73123  3.46354  2.40513  3.72494  3.29354  2.67741  2.69355  4.24690  2.90347  2.73739  3.18146  2.89801  2.37887  2.77519  2.98518  4.58477  3.61503
          0.03341  3.81138  4.53373  0.61958  0.77255  0.48576  0.95510
    376   2.89631  4.78572  3.43194  2.89200  4.01277  3.47480  3.71108  3.57620  2.13734  3.08950  4.08169  3.26192  3.91872  2.92551  1.20819  2.97706  3.14572  3.31293  5.02104  3.95082    376 r - - -
          2.68618  4.42225  2.77519  2.73123  3.46354  2.40513  3.72494  3.29354  2.67741  2.69355  4.24690  2.90347  2.73739  3.18146  2.89801  2.37887  2.77519  2.98518  4.58477  3.61503
          0.03341  3.81138  4.53373  0.61958  0.77255  0.48576  0.95510
    377   1.10562  4.16395  3.40240  3.19241  3.99321  2.98980  4.22143  3.10977  3.20712  2.99400  4.03378  3.35689  3.72338  3.55425  3.46103  2.51538  2.78858  2.77486  5.42656  4.22029    377 a - - -
          2.68618  4.42225  2.77519  2.73123  3.46354  2.40513  3.72494  3.29354  2.67741  2.69355  4.24690  2.90347  2.73739  3.18146  2.89801  2.37887  2.77519  2.98518  4.58477  3.61503
          0.03341  3.81138  4.53373  0.61958  0.77255  0.48576  0.95510
    378   1.10562  4.16395  3.40240  3.19241  3.99321  2.98980  4.22143  3.10977  3.20712  2.99400  4.03378  3.35689  3.72338  3.55425  3.46103  2.51538  2.78858  2.77486  5.42656  4.22029    378 a - - -
          2.68618  4.42225  2.77519  2.73123  3.46354  2.40513  3.72494  3.29354  2.67741  2.69355  4.24690  2.90347  2.73739  3.18146  2.89801  2.37887  2.77519  2.98518  4.58477  3.61503
          0.03341  3.81138  4.53373  0.61958  0.77255  0.48576  0.95510
    379   1.14003  4.15230  3.40008  3.18332  3.97675  2.98481  4.21166  3.08135  3.19223  2.97091  4.00999  3.34488  3.71889  3.53970  3.44931  2.49743  2.76981  2.73974  5.42887  4.20645    379 a - - -
          2.68618  4.42225  2.77519  2.73123  3.46354  2.40513  3.72494  3.29354  2.67741  2.69355  4.24690  2.90347  2.73739  3.18146  2.89801  2.37887  2.77519  2.98518  4.58477  3.61503
          0.03341  3.81138  4.53373  0.61958  0.77255  0.48576  0.95510
    380   2.83503  4.81630  2.86549  2.62081  3.97631  3.32716  3.77805  3.59905  2.44624  3.10735  4.13845  3.07943  3.88071  1.34694  2.73100  2.88608  3.13277  3.33300  5.25996  3.95009    380 q - - -
          2.68618  4.42225  2.77519  2.73123  3.46354  2.40513  3.72494  3.29354  2.67741  2.69355  4.24690  2.90347  2.73739  3.18146  2.89801  2.37887  2.77519  2.98518  4.58477  3.61503
          0.03341  3.81138  4.53373  0.61958  0.77255  0.48576  0.95510
    381   1.72909  4.09918  3.24941  2.99189  4.12072  2.87804  4.08586  3.44913  3.04703  3.21466  4.08572  3.18349  3.61591  3.36296  3.35394  1.54870  2.63662  2.97448  5.49263  4.25392    381 s - - -
          2.68618  4.42225  2.77519  2.73123  3.46354  2.40513  3.72494  3.29354  2.67741  2.69355  4.24690  2.90347  2.73739  3.18146  2.89801  2.37887  2.77519  2.98518  4.58477  3.61503
          0.03341  3.81138  4.53373  0.61958  0.77255  0.48576  0.95510
    382   3.08795  4.56911  4.09069  3.73167  3.11476  3.90327  4.40661  2.31718  3.49996  0.95436  3.15936  4.01290  4.35009  3.88297  3.68546  3.46900  3.38554  2.33838  4.97048  3.67924    382 l - - -
          2.68618  4.42225  2.77519  2.73123  3.46354  2.40513  3.72494  3.29354  2.67741  2.69355  4.24690  2.90347  2.73739  3.18146  2.89801  2.37887  2.77519  2.98518  4.58477  3.61503
          0.03341  3.81138  4.53373  0.61958  0.77255  0.48576  0.95510
    383   1.10562  4.16395  3.40240  3.19241  3.99321  2.98980  4.22143  3.10977  3.20712  2.99400  4.03378  3.35689  3.72338  3.55425  3.46103  2.51538  2.78858  2.77486  5.42656  4.22029    383 a - - -
          2.68618  4.42225  2.77519  2.73123  3.46354  2.40513  3.72494  3.29354  2.67741  2.69355  4.24690  2.90347  2.73739  3.18146  2.89801  2.37887  2.77519  2.98518  4.58477  3.61503
          0.03341  3.81138  4.53373  0.61958  0.77255  0.48576  0.95510
    384   2.90229  4.99706  2.46615  1.11567  4.33604  3.23646  3.81979  3.77784  2.69278  3.40549  4.38368  2.90236  3.83858  3.03768  3.09415  2.89185  3.20655  3.46857  5.51928  4.24310    384 e - - -
          2.68618  4.42225  2.77519  2.73123  3.46354  2.40513  3.72494  3.29354  2.67741  2.69355  4.24690  2.90347  2.73739  3.18146  2.89801  2.37887  2.77519  2.98518  4.58477  3.61503
          0.03341  3.81138  4.53373  0.61958  0.77255  0.48576  0.95510
    385   2.67496  4.66728  2.67868  2.55868  4.02141  3.14466  3.87545  3.71991  2.77475  3.37417  4.33082  1.27107  3.79416  3.14922  3.12636  2.74522  3.05550  3.34831  5.33457  3.97500    385 n - - -
          2.68618  4.42225  2.77519  2.73123  3.46354  2.40513  3.72494  3.29354  2.67741  2.69355  4.24690  2.90347  2.73739  3.18146  2.89801  2.37887  2.77519  2.98518  4.58477  3.61503
          0.03341  3.81138  4.53373  0.61958  0.77255  0.48576  0.95510
    386   3.16136  4.67509  3.74908  3.46820  2.29923  3.75976  3.59395  3.17933  3.32748  2.64873  3.86110  3.64999  4.23565  3.64820  3.52322  3.30372  3.44811  3.04717  3.94023  1.07381    386 y - - -
          2.68618  4.42225  2.77519  2.73123  3.46354  2.40513  3.72494  3.29354  2.67741  2.69355  4.24690  2.90347  2.73739  3.18146  2.89801  2.37887  2.77519  2.98518  4.58477  3.61503
          0.03341  3.81138  4.53373  0.61958  0.77255  0.48576  0.95510
    387   2.75420  4.31548  4.05677  3.70342  3.48620  3.68646  4.51391  2.01975  3.56202  2.17517  3.45347  3.90377  4.24135  3.92655  3.78503  3.16093  3.11333  1.13690  5.28117  3.99564    387 v - - -
          2.68618  4.42225  2.77519  2.73123  3.46354  2.40513  3.72494  3.29354  2.67741  2.69355  4.24690  2.90347  2.73739  3.18146  2.89801  2.37887  2.77519  2.98518  4.58477  3.61503
          0.03341  3.81138  4.53373  0.61958  0.77255  0.48576  0.95510
    388   2.59268  4.37262  3.25378  3.14621  4.28673  0.82995  4.26899  3.87263  3.31901  3.53420  4.51051  3.41842  3.76179  3.64824  3.56054  2.76309  3.06922  3.41288  5.39677  4.38703    388 g - - -
          2.68618  4.42225  2.77519  2.73123  3.46354  2.40513  3.72494  3.29354  2.67741  2.69355  4.24690  2.90347  2.73739  3.18146  2.89801  2.37887  2.77519  2.98518  4.58477  3.61503
          0.03341  3.81138  4.53373  0.61958  0.77255  0.48576  0.95510
    389   3.08795  4.56911  4.09069  3.73167  3.11476  3.90327  4.40661  2.31718  3.49996  0.95436  3.15936  4.01290  4.35009  3.88297  3.68546  3.46900  3.38554  2.33838  4.97048  3.67924    389 l - - -
          2.68618  4.42225  2.77519  2.73123  3.46354  2.40513  3.72494  3.29354  2.67741  2.69355  4.24690  2.90347  2.73739  3.18146  2.89801  2.37887  2.77519  2.98518  4.58477  3.61503
          0.03341  3.81138  4.53373  0.61958  0.77255  0.48576  0.95510
    390   2.67478  4.44080  3.27561  3.10692  4.10492  3.13183  4.18838  3.63581  3.15920  3.26885  4.31704  3.41911  0.94947  3.54991  3.41056  2.84067  3.11185  3.28804  5.30707  4.22520    390 p - - -
          2.68618  4.42225  2.77519  2.73123  3.46354  2.40513  3.72494  3.29354  2.67741  2.69355  4.24690  2.90347  2.73739  3.18146  2.89801  2.37887  2.77519  2.98518  4.58477  3.61503
          0.03341  3.81138  4.53373  0.61958  0.77255  0.48576  0.95510
    391   3.18253  4.60280  4.15447  3.85849  1.11735  3.88433  3.85350  2.71505  3.76732  2.09991  3.45516  3.95110  4.34524  3.95254  3.90212  3.45487  3.48413  2.70102  4.12289  2.49846    391 f - - -
          2.68618  4.42225  2.77519  2.73123  3.46354  2.40513  3.72494  3.29354  2.67741  2.69355  4.24690  2.90347  2.73739  3.18146  2.89801  2.37887  2.77519  2.98518  4.58477  3.61503
          0.03341  3.81138  4.53373  0.61958  0.77255  0.48576  0.95510
    392   2.88976  5.09402  1.10160  2.20388  4.44410  3.15438  3.82702  3.97818  2.88282  3.60121  4.55348  2.78288  3.80004  3.04812  3.40871  2.84472  3.21929  3.61713  5.65175  4.29822    392 d - - -
          2.68618  4.42225  2.77519  2.73123  3.46354  2.40513  3.72494  3.29354  2.67741  2.69355  4.24690  2.90347  2.73739  3.18146  2.89801  2.37887  2.77519  2.98518  4.58477  3.61503
          0.03341  3.81138  4.53373  0.61958  0.77255  0.48576  0.95510
    393   2.92614  5.04118  1.00982  2.30155  4.41058  3.16631  3.88071  3.98532  2.95385  3.60521  4.58330  2.85427  3.81496  3.12074  3.46064  2.89638  3.26390  3.63150  5.59097  4.29531    393 d - - -
          2.68618  4.42225  2.77519  2.73123  3.46354  2.40513  3.72494  3.29354  2.67741  2.69355  4.24690  2.90347  2.73739  3.18146  2.89801  2.37887  2.77519  2.98518  4.58477  3.61503
          0.03341  3.81138  4.53373  0.61958  0.77255  0.48576  0.95510
    394   2.21742  4.98115  2.33499  1.89793  4.27446  3.24507  3.62459  3.70434  2.47876  3.28361  4.11388  2.75761  3.75926  2.55625  2.95880  2.65233  2.93397  3.33968  5.50034  4.11762    394 e - - -
          2.68618  4.42225  2.77519  2.73123  3.46354  2.40513  3.72494  3.29354  2.67741  2.69355  4.24690  2.90347  2.73739  3.18146  2.89801  2.37887  2.77519  2.98518  4.58477  3.61503
          0.11740  3.81138  2.42299  0.61958  0.77255  0.48576  0.95510
    395   1.99953  4.17451  3.36467  2.93938  3.76351  3.10384  3.94325  2.81592  2.84564  2.64139  3.58400  3.22598  3.68883  3.21857  3.16315  2.51832  2.06737  2.53871  5.21438  3.97567    395 a - - -
          2.68618  4.42225  2.77519  2.73123  3.46354  2.40513  3.72494  3.29354  2.67741  2.69355  4.24690  2.90347  2.73739  3.18146  2.89801  2.37887  2.77519  2.98518  4.58477  3.61503
          0.03742  3.68561  4.45261  0.61583  0.77695  0.44728  1.01989
    396   1.75862  4.15106  3.23433  2.87115  4.04426  2.61157  3.96422  3.41240  2.90293  3.11404  3.95418  3.13592  2.94594  3.21389  3.25434  2.34742  2.18484  2.96634  5.39276  4.15825    397 a - - -
          2.68618  4.42225  2.77519  2.73123  3.46354  2.40513  3.72494  3.29354  2.67741  2.69355  4.24690  2.90347  2.73739  3.18146  2.89801  2.37887  2.77519  2.98518  4.58477  3.61503
          0.03341  3.81138  4.53373  0.61958  0.77255  0.48576  0.95510
    397   2.29598  4.25645  3.03324  2.79737  4.08662  2.96970  3.96855  3.53693  2.87349  3.22243  4.10344  3.10368  1.78505  3.22724  3.20392  2.08963  2.73831  3.08861  5.42896  4.15187    398 p - - -
          2.68618  4.42225  2.77519  2.73123  3.46354  2.40513  3.72494  3.29354  2.67741  2.69355  4.24690  2.90347  2.73739  3.18146  2.89801  2.37887  2.77519  2.98518  4.58477  3.61503
          0.03341  3.81138  4.53373  0.61958  0.77255  0.48576  0.95510
    398   2.78659  5.11778  2.22895  1.41642  4.42108  3.19124  3.67435  3.87542  2.54606  3.45101  4.31594  2.72792  3.78171  2.84743  2.92302  2.73683  3.06416  3.51260  5.62287  4.22396    399 e - - -
          2.68618  4.42225  2.77519  2.73123  3.46354  2.40513  3.72494  3.29354  2.67741  2.69355  4.24690  2.90347  2.73739  3.18146  2.89801  2.37887  2.77519  2.98518  4.58477  3.61503
          0.04477  3.81138  3.83213  0.61958  0.77255  0.48576  0.95510
    399   1.61613  4.13201  3.22165  2.89958  4.06339  2.32795  4.00110  3.38817  2.93931  3.12770  3.98291  3.14934  3.62911  3.26153  3.20663  2.36592  2.36797  2.93910  5.41999  4.19137    400 a - - -
          2.68618  4.42225  2.77519  2.73123  3.46354  2.40513  3.72494  3.29354  2.67741  2.69355  4.24690  2.90347  2.73739  3.18146  2.89801  2.37887  2.77519  2.98518  4.58477  3.61503
          0.03379  3.80040  4.52274  0.61958  0.77255  0.49510  0.94035
    400   2.20202  4.13649  3.22947  2.92852  4.05366  2.92828  4.01408  3.38137  2.93760  3.13350  4.00557  3.16214  3.57682  3.28052  3.25342  1.76908  1.87611  2.94255  5.42052  4.17819    401 s - - -
          2.68618  4.42225  2.77519  2.73123  3.46354  2.40513  3.72494  3.29354  2.67741  2.69355  4.24690  2.90347  2.73739  3.18146  2.89801  2.37887  2.77519  2.98518  4.58477  3.61503
          0.03379  3.80040  4.52274  0.61958  0.77255  0.49510  0.94035
    401   2.88238  4.71501  3.40263  2.91422  4.08018  3.42316  3.75319  3.59979  2.18827  3.14171  4.13626  3.27644  3.92650  2.97217  1.15895  2.96547  3.15591  3.32458  5.21667  4.02369    402 r - - -
          2.68618  4.42225  2.77519  2.73123  3.46354  2.40513  3.72494  3.29354  2.67741  2.69355  4.24690  2.90347  2.73739  3.18146  2.89801  2.37887  2.77519  2.98518  4.58477  3.61503
          0.03379  3.80040  4.52274  0.61958  0.77255  0.49510  0.94035
    402   3.07597  4.56065  4.07277  3.71416  3.11131  3.88883  4.39256  2.31372  3.48253  0.96951  3.16019  3.99639  4.33787  3.86821  3.66966  3.45393  3.37424  2.33196  4.96258  3.66867    403 l - - -
          2.68618  4.42225  2.77519  2.73123  3.46354  2.40513  3.72494  3.29354  2.67741  2.69355  4.24690  2.90347  2.73739  3.18146  2.89801  2.37887  2.77519  2.98518  4.58477  3.61503
          0.03379  3.80040  4.52274  0.61958  0.77255  0.47997  0.96444
    403   2.92614  5.04118  1.00982  2.30155  4.41058  3.16631  3.88071  3.98532  2.95385  3.60521  4.58330  2.85427  3.81496  3.12074  3.46064  2.89638  3.26390  3.63150  5.59097  4.29531    404 d - - -
          2.68618  4.42225  2.77519  2.73123  3.46354  2.40513  3.72494  3.29354  2.67741  2.69355  4.24690  2.90347  2.73739  3.18146  2.89801  2.37887  2.77519  2.98518  4.58477  3.61503
          0.03341  3.81138  4.53373  0.61958  0.77255  0.48576  0.95510
    404   2.59871  4.66477  2.60203  2.45821  4.13407  3.12273  3.80977  3.71698  2.65859  3.35548  4.25915  1.48085  3.53525  3.04065  3.04574  2.65862  2.96783  3.32416  5.43276  4.06784    405 n - - -
          2.68618  4.42225  2.77519  2.73123  3.46354  2.40513  3.72494  3.29354  2.67741  2.69355  4.24690  2.90347  2.73739  3.18146  2.89801  2.37887  2.77519  2.98518  4.58477  3.61503
          0.03341  3.81138  4.53373  0.61958  0.77255  0.48576  0.95510
    405   1.10562  4.16395  3.40240  3.19241  3.99321  2.98980  4.22143  3.10977  3.20712  2.99400  4.03378  3.35689  3.72338  3.55425  3.46103  2.51538  2.78858  2.77486  5.42656  4.22029    406 a - - -
          2.68618  4.42225  2.77519  2.73123  3.46354  2.40513  3.72494  3.29354  2.67741  2.69355  4.24690  2.90347  2.73739  3.18146  2.89801  2.37887  2.77519  2.98518  4.58477  3.61503
          0.03341  3.81138  4.53373  0.61958  0.77255  0.48576  0.95510
    406   3.08795  4.56911  4.09069  3.73167  3.11476  3.90327  4.40661  2.31718  3.49996  0.95436  3.15936  4.01290  4.35009  3.88297  3.68546  3.46900  3.38554  2.33838  4.97048  3.67924    407 l - - -
          2.68618  4.42225  2.77520  2.73123  3.46354  2.40513  3.72495  3.29354  2.67741  2.69355  4.24690  2.90347  2.73740  3.18147  2.89798  2.37887  2.77515  2.98519  4.58477  3.61503
          0.04477  3.41002  4.53373  0.66835  0.71858  0.48576  0.95510
    407   2.33430  1.38274  3.93599  3.62206  3.68141  3.07246  4.31246  2.81061  3.43160  2.76136  3.82572  3.59952  3.79087  3.77948  3.59971  2.54433  2.80166  2.53332  5.18744  3.94886    411 c - - -
          2.68618  4.42225  2.77519  2.73123  3.46354  2.40513  3.72494  3.29354  2.67741  2.69355  4.24690  2.90347  2.73739  3.18146  2.89801  2.37887  2.77519  2.98518  4.58477  3.61503
          0.03341  3.81138  4.53373  0.61958  0.77255  0.48576  0.95510
    408   1.48948  4.09578  3.41451  3.10461  4.00234  2.95750  4.12702  3.06872  3.08254  2.98337  3.93166  3.27460  3.67533  3.41684  3.37197  2.40889  2.08066  2.70155  5.43731  4.21995    412 a - - -
          2.68618  4.42225  2.77519  2.73123  3.46354  2.40513  3.72494  3.29354  2.67741  2.69355  4.24690  2.90347  2.73739  3.18146  2.89801  2.37887  2.77519  2.98518  4.58477  3.61503
          0.03341  3.81138  4.53373  0.61958  0.77255  0.48576  0.95510
    409   2.36161  4.25902  3.25529  2.89172  3.86888  3.11355  3.93014  3.06034  2.76593  2.87999  3.83039  3.19340  3.57307  3.19386  2.96887  2.53522  1.61081  2.78978  5.27594  4.01966    413 t - - -
          2.68618  4.42225  2.77519  2.73123  3.46354  2.40513  3.72494  3.29354  2.67741  2.69355  4.24690  2.90347  2.73739  3.18146  2.89801  2.37887  2.77519  2.98518  4.58477  3.61503
          0.03341  3.81138  4.53373  0.61958  0.77255  0.48576  0.95510
    410   3.08795  4.56911  4.09069  3.73167  3.11476  3.90327  4.40661  2.31718  3.49996  0.95436  3.15936  4.01290  4.35009  3.88297  3.68546  3.46900  3.38554  2.33838  4.97048  3.67924    414 l - - -
          2.68617  4.42226  2.77519  2.73124  3.46351  2.40514  3.72496  3.29351  2.67742  2.69356  4.24691  2.90345  2.73739  3.18148  2.89797  2.37886  2.77521  2.98520  4.58478  3.61499
          0.03397  3.39923        *  0.92436  0.50549  0.00000        *
//
HMMER3/f [3.1b2 | February 2015]
NAME  clade2.pobA
LENG  407
ALPH  amino
RF    no
MM    no
CONS  yes
CS    no
MAP   yes
DATE  Sun Jul  7 08:19:24 2019
NSEQ  1648
EFFN  0.386627
CKSUM 603266036
STATS LOCAL MSV      -11.2510  0.69917
STATS LOCAL VITERBI  -12.1667  0.69917
STATS LOCAL FORWARD   -5.8267  0.69917
HMM          A        C        D        E        F        G        H        I        K        L        M        N        P        Q        R        S        T        V        W        Y   
            m->m     m->i     m->d     i->m     i->i     d->m     d->d
  COMPO   2.39269  4.15166  2.87406  2.77052  3.32512  2.69339  3.61676  2.86388  2.91528  2.41680  3.70477  3.22854  3.28254  3.26638  2.74966  2.68974  2.86276  2.61154  4.58492  3.49444
          2.68618  4.42225  2.77519  2.73123  3.46354  2.40513  3.72494  3.29354  2.67741  2.69355  4.24690  2.90347  2.73739  3.18146  2.89801  2.37887  2.77519  2.98518  4.58477  3.61503
          0.03458  3.78307  4.48869  0.61958  0.77255  0.00000        *
      1   2.90197  4.46606  3.95422  3.54310  3.17396  3.76704  4.29913  2.34085  3.31519  1.78438  1.56149  3.83099  4.22914  3.70428  3.53061  3.24069  3.20657  2.33595  5.00149  3.75400      1 m - - -
          2.68618  4.42225  2.77519  2.73123  3.46354  2.40513  3.72494  3.29354  2.67741  2.69355  4.24690  2.90347  2.73739  3.18146  2.89801  2.37887  2.77519  2.98518  4.58477  3.61503
          0.03439  3.78288  4.50523  0.61958  0.77255  0.48592  0.95485
      2   2.90863  4.74908  3.39057  2.92400  4.08095  3.41047  3.76715  3.61857  2.21288  3.15108  4.15612  3.28935  3.91969  2.99416  1.12501  2.99860  3.18222  3.34703  5.20191  4.03029      2 r - - -
          2.68618  4.42225  2.77519  2.73123  3.46354  2.40513  3.72494  3.29354  2.67741  2.69355  4.24690  2.90347  2.73739  3.18146  2.89801  2.37887  2.77519  2.98518  4.58477  3.61503
          0.03439  3.78288  4.50523  0.61958  0.77255  0.48592  0.95485
      3   2.36918  4.21314  3.35287  3.10385  3.89381  3.05455  4.12743  3.01022  3.04500  2.87674  3.93532  3.32590  3.75221  3.44506  3.30644  2.56973  1.33370  2.71486  5.33975  4.11122      3 t - - -
          2.68618  4.42225  2.77519  2.73123  3.46354  2.40513  3.72494  3.29354  2.67741  2.69355  4.24690  2.90347  2.73739  3.18146  2.89801  2.37887  2.77519  2.98518  4.58477  3.61503
          0.03439  3.78288  4.50523  0.61958  0.77255  0.48592  0.95485
      4   2.81474  4.79273  2.84923  2.60551  3.94848  3.30948  3.76200  3.56806  2.43335  3.07911  4.11241  3.06333  3.86351  1.40287  2.71811  2.86766  3.11317  3.30423  5.23801  3.92658      4 q - - -
          2.68618  4.42225  2.77519  2.73123  3.46354  2.40513  3.72494  3.29354  2.67741  2.69355  4.24690  2.90347  2.73739  3.18146  2.89801  2.37887  2.77519  2.98518  4.58477  3.61503
          0.03439  3.78288  4.50523  0.61958  0.77255  0.48592  0.95485
      5   2.73784  4.30797  3.99879  3.66179  3.48737  3.62815  4.47982  2.06434  3.52804  2.19206  3.46898  3.86519  4.19553  3.89551  3.74864  3.12814  3.10279  1.14664  5.25570  3.98051      5 v - - -
          2.68618  4.42225  2.77519  2.73123  3.46354  2.40513  3.72494  3.29354  2.67741  2.69355  4.24690  2.90347  2.73739  3.18146  2.89801  2.37887  2.77519  2.98518  4.58477  3.61503
          0.03439  3.78288  4.50523  0.61958  0.77255  0.48592  0.95485
      6   1.15131  4.15192  3.37497  3.16507  3.96611  2.97821  4.19724  3.07863  3.17904  2.96394  4.00807  3.33629  3.70922  3.52918  3.43416  2.50420  2.77547  2.74883  5.40243  4.19320      6 a - - -
          2.68618  4.42225  2.77519  2.73123  3.46354  2.40513  3.72494  3.29354  2.67741  2.69355  4.24690  2.90347  2.73739  3.18146  2.89801  2.37887  2.77519  2.98518  4.58477  3.61503
          0.03439  3.78288  4.50523  0.61958  0.77255  0.48592  0.95485
      7   2.95071  4.40240  4.21365  3.81840  3.30845  3.98209  4.56609  1.22103  3.64175  1.90959  3.25412  4.07481  4.41773  3.99898  3.85221  3.44634  3.25168  1.82958  5.19212  3.91445      7 i - - -
          2.68618  4.42225  2.77519  2.73123  3.46354  2.40513  3.72494  3.29354  2.67741  2.69355  4.24690  2.90347  2.73739  3.18146  2.89801  2.37887  2.77519  2.98518  4.58477  3.61503
          0.03439  3.78288  4.50523  0.61958  0.77255  0.48592  0.95485
      8   2.96137  4.40853  4.20280  3.81739  3.31655  3.96501  4.56388  1.19667  3.64352  1.92423  3.26919  4.07538  4.40727  4.00271  3.85049  3.45385  3.26322  1.85170  5.18684  3.91550      8 i - - -
          2.68618  4.42225  2.77519  2.73123  3.46354  2.40513  3.72494  3.29354  2.67741  2.69355  4.24690  2.90347  2.73739  3.18146  2.89801  2.37887  2.77519  2.98518  4.58477  3.61503
          0.03439  3.78288  4.50523  0.61958  0.77255  0.48592  0.95485
      9   2.56081  4.34212  3.21588  3.10544  4.24374  0.88189  4.22882  3.82372  3.27415  3.48871  4.46579  3.38085  3.73037  3.60590  3.51770  2.73063  3.03519  3.36965  5.36020  4.34350      9 g - - -
          2.68618  4.42225  2.77519  2.73123  3.46354  2.40513  3.72494  3.29354  2.67741  2.69355  4.24690  2.90347  2.73739  3.18146  2.89801  2.37887  2.77519  2.98518  4.58477  3.61503
          0.03439  3.78288  4.50523  0.61958  0.77255  0.48592  0.95485
     10   1.15131  4.15192  3.37497  3.16507  3.96611  2.97821  4.19724  3.07863  3.17904  2.96394  4.00807  3.33629  3.70922  3.52918  3.43416  2.50420  2.77547  2.74883  5.40243  4.19320     10 a - - -
          2.68618  4.42225  2.77519  2.73123  3.46354  2.40513  3.72494  3.29354  2.67741  2.69355  4.24690  2.90347  2.73739  3.18146  2.89801  2.37887  2.77519  2.98518  4.58477  3.61503
          0.03439  3.78288  4.50523  0.61958  0.77255  0.48592  0.95485
     11   2.56081  4.34212  3.21588  3.10544  4.24374  0.88189  4.22882  3.82372  3.27415  3.48871  4.46579  3.38085  3.73037  3.60590  3.51770  2.73063  3.03519  3.36965  5.36020  4.34350     11 g - - -
          2.68618  4.42225  2.77519  2.73123  3.46354  2.40513  3.72494  3.29354  2.67741  2.69355  4.24690  2.90347  2.73739  3.18146  2.89801  2.37887  2.77519  2.98518  4.58477  3.61503
          0.03439  3.78288  4.50523  0.61958  0.77255  0.48567  0.95526
     12   2.62106  4.40361  3.22562  3.04844  4.04413  3.10073  4.13404  3.55987  3.09294  3.18553  4.24639  3.36318  1.04976  3.48654  3.35100  2.78540  3.05503  3.21803  5.27389  4.16378     12 p - - -
          2.68618  4.42225  2.77519  2.73123  3.46354  2.40513  3.72494  3.29354  2.67741  2.69355  4.24690  2.90347  2.73739  3.18146  2.89801  2.37887  2.77519  2.98518  4.58477  3.61503
          0.03439  3.78307  4.50541  0.61958  0.77255  0.48576  0.95510
     13   2.27548  4.19325  3.13286  2.94707  3.98826  2.92498  4.05815  3.49993  3.01461  3.22813  4.16366  3.18462  3.65695  3.37164  3.30166  1.23450  2.74938  3.05483  5.36857  4.07190     13 s - - -
          2.68618  4.42225  2.77519  2.73123  3.46354  2.40513  3.72494  3.29354  2.67741  2.69355  4.24690  2.90347  2.73739  3.18146  2.89801  2.37887  2.77519  2.98518  4.58477  3.61503
          0.03439  3.78307  4.50541  0.61958  0.77255  0.48576  0.95510
     14   2.56101  4.34232  3.21613  3.10570  4.24402  0.88154  4.22908  3.82404  3.27444  3.48901  4.46608  3.38109  3.73057  3.60618  3.51798  2.73083  3.03541  3.36993  5.36044  4.34378     14 g - - -
          2.68618  4.42225  2.77519  2.73123  3.46354  2.40513  3.72494  3.29354  2.67741  2.69355  4.24690  2.90347  2.73739  3.18146  2.89801  2.37887  2.77519  2.98518  4.58477  3.61503
          0.03439  3.78307  4.50541  0.61958  0.77255  0.48576  0.95510
     15   3.05712  4.54741  4.04436  3.68655  3.10605  3.86586  4.37039  2.30863  3.45505  0.99402  3.16193  3.97033  4.31848  3.84495  3.64467  3.43014  3.35654  2.32219  4.95016  3.65200     15 l - - -
          2.68618  4.42225  2.77519  2.73123  3.46354  2.40513  3.72494  3.29354  2.67741  2.69355  4.24690  2.90347  2.73739  3.18146  2.89801  2.37887  2.77519  2.98518  4.58477  3.61503
          0.03439  3.78307  4.50541  0.61958  0.77255  0.48576  0.95510
     16   3.05712  4.54741  4.04436  3.68655  3.10605  3.86586  4.37039  2.30863  3.45505  0.99402  3.16193  3.97033  4.31848  3.84495  3.64467  3.43014  3.35654  2.32219  4.95016  3.65200     16 l - - -
          2.68618  4.42225  2.77519  2.73123  3.46354  2.40513  3.72494  3.29354  2.67741  2.69355  4.24690  2.90347  2.73739  3.18146  2.89801  2.37887  2.77519  2.98518  4.58477  3.61503
          0.03439  3.78307  4.50541  0.61958  0.77255  0.48576  0.95510
     17   3.05712  4.54741  4.04436  3.68655  3.10605  3.86586  4.37039  2.30863  3.45505  0.99402  3.16193  3.97033  4.31848  3.84495  3.64467  3.43014  3.35654  2.32219  4.95016  3.65200     17 l - - -
          2.68618  4.42225  2.77519  2.73123  3.46354  2.40513  3.72494  3.29354  2.67741  2.69355  4.24690  2.90347  2.73739  3.18146  2.89801  2.37887  2.77519  2.98518  4.58477  3.61503
          0.03439  3.78307  4.50541  0.61958  0.77255  0.48576  0.95510
     18   2.27548  4.19325  3.13286  2.94707  3.98826  2.92498  4.05815  3.49993  3.01461  3.22813  4.16366  3.18462  3.65695  3.37164  3.30166  1.23450  2.74938  3.05483  5.36857  4.07190     18 s - - -
          2.68618  4.42225  2.77519  2.73123  3.46354  2.40513  3.72494  3.29354  2.67741  2.69355  4.24690  2.90347  2.73739  3.18146  2.89801  2.37887  2.77519  2.98518  4.58477  3.61503
          0.03439  3.78307  4.50541  0.61958  0.77255  0.48576  0.95510
     19   2.90491  4.73409  3.04579  2.79922  3.22756  3.37663  1.34618  3.59359  2.64503  3.09789  4.13587  3.21118  3.92559  3.16503  2.91487  2.97715  3.20629  3.33068  4.69345  3.18148     19 h - - -
          2.68618  4.42225  2.77519  2.73123  3.46354  2.40513  3.72494  3.29354  2.67741  2.69355  4.24690  2.90347  2.73739  3.18146  2.89801  2.37887  2.77519  2.98518  4.58477  3.61503
          0.03439  3.78307  4.50541  0.61958  0.77255  0.48576  0.95510
     20   3.05712  4.54741  4.04436  3.68655  3.10605  3.86586  4.37039  2.30863  3.45505  0.99402  3.16193  3.97033  4.31848  3.84495  3.64467  3.43014  3.35654  2.32219  4.95016  3.65200     20 l - - -
          2.68618  4.42225  2.77519  2.73123  3.46354  2.40513  3.72494  3.29354  2.67741  2.69355  4.24690  2.90347  2.73739  3.18146  2.89801  2.37887  2.77519  2.98518  4.58477  3.61503
          0.03439  3.78307  4.50541  0.61958  0.77255  0.48576  0.95510
     21   3.05712  4.54741  4.04436  3.68655  3.10605  3.86586  4.37039  2.30863  3.45505  0.99402  3.16193  3.97033  4.31848  3.84495  3.64467  3.43014  3.35654  2.32219  4.95016  3.65200     21 l - - -
          2.68618  4.42225  2.77519  2.73123  3.46354  2.40513  3.72494  3.29354  2.67741  2.69355  4.24690  2.90347  2.73739  3.18146  2.89801  2.37887  2.77519  2.98518  4.58477  3.61503
          0.03439  3.78307  4.50541  0.61958  0.77255  0.48576  0.95510
     22   2.90882  4.74928  3.39079  2.92416  4.08120  3.41065  3.76726  3.61883  2.21291  3.15129  4.15633  3.28950  3.91985  2.99425  1.12469  2.99878  3.18239  3.34728  5.20208  4.03049     22 r - - -
          2.68618  4.42225  2.77519  2.73123  3.46354  2.40513  3.72494  3.29354  2.67741  2.69355  4.24690  2.90347  2.73739  3.18146  2.89801  2.37887  2.77519  2.98518  4.58477  3.61503
          0.03439  3.78307  4.50541  0.61958  0.77255  0.48576  0.95510
     23   3.05712  4.54741  4.04436  3.68655  3.10605  3.86586  4.37039  2.30863  3.45505  0.99402  3.16193  3.97033  4.31848  3.84495  3.64467  3.43014  3.35654  2.32219  4.95016  3.65200     23 l - - -
          2.68618  4.42225  2.77519  2.73123  3.46354  2.40513  3.72494  3.29354  2.67741  2.69355  4.24690  2.90347  2.73739  3.18146  2.89801  2.37887  2.77519  2.98518  4.58477  3.61503
          0.03439  3.78307  4.50541  0.61958  0.77255  0.48576  0.95510
     24   2.81487  4.79288  2.84934  2.60560  3.94867  3.30959  3.76210  3.56826  2.43343  3.07929  4.11258  3.06343  3.86362  1.40249  2.71819  2.86778  3.11330  3.30442  5.23815  3.92674     24 q - - -
          2.68618  4.42225  2.77519  2.73123  3.46354  2.40513  3.72494  3.29354  2.67741  2.69355  4.24690  2.90347  2.73739  3.18146  2.89801  2.37887  2.77519  2.98518  4.58477  3.61503
          0.03439  3.78307  4.50541  0.61958  0.77255  0.48576  0.95510
     25   2.56101  4.34232  3.21613  3.10570  4.24402  0.88154  4.22908  3.82404  3.27444  3.48901  4.46608  3.38109  3.73057  3.60618  3.51798  2.73083  3.03541  3.36993  5.36044  4.34378     25 g - - -
          2.68618  4.42225  2.77519  2.73123  3.46354  2.40513  3.72494  3.29354  2.67741  2.69355  4.24690  2.90347  2.73739  3.18146  2.89801  2.37887  2.77519  2.98518  4.58477  3.61503
          0.03439  3.78307  4.50541  0.61958  0.77255  0.48576  0.95510
     26   2.73798  4.30805  3.99906  3.66205  3.48750  3.62835  4.48005  2.06429  3.52831  2.19214  3.46907  3.86542  4.19572  3.89576  3.74889  3.12835  3.10293  1.14637  5.25587  3.98069     26 v - - -
          2.68618  4.42225  2.77519  2.73123  3.46354  2.40513  3.72494  3.29354  2.67741  2.69355  4.24690  2.90347  2.73739  3.18146  2.89801  2.37887  2.77519  2.98518  4.58477  3.61503
          0.03439  3.78307  4.50541  0.61958  0.77255  0.48576  0.95510
     27   2.89754  5.00452  1.05545  2.28841  4.37064  3.14646  3.85893  3.93935  2.92725  3.56498  4.54369  2.83913  3.79330  3.09987  3.42908  2.87195  3.23517  3.58903  5.55649  4.26169     27 d - - -
          2.68618  4.42225  2.77519  2.73123  3.46354  2.40513  3.72494  3.29354  2.67741  2.69355  4.24690  2.90347  2.73739  3.18146  2.89801  2.37887  2.77519  2.98518  4.58477  3.61503
          0.03439  3.78307  4.50541  0.61958  0.77255  0.48576  0.95510
     28   2.27548  4.19325  3.13286  2.94707  3.98826  2.92498  4.05815  3.49993  3.01461  3.22813  4.16366  3.18462  3.65695  3.37164  3.30166  1.23450  2.74938  3.05483  5.36857  4.07190     28 s - - -
          2.68618  4.42225  2.77519  2.73123  3.46354  2.40513  3.72494  3.29354  2.67741  2.69355  4.24690  2.90347  2.73739  3.18146  2.89801  2.37887  2.77519  2.98518  4.58477  3.61503
          0.03439  3.78307  4.50541  0.61958  0.77255  0.48576  0.95510
     29   2.73798  4.30805  3.99906  3.66205  3.48750  3.62835  4.48005  2.06429  3.52831  2.19214  3.46907  3.86542  4.19572  3.89576  3.74889  3.12835  3.10293  1.14637  5.25587  3.98069     29 v - - -
          2.68618  4.42225  2.77519  2.73123  3.46354  2.40513  3.72494  3.29354  2.67741  2.69355  4.24690  2.90347  2.73739  3.18146  2.89801  2.37887  2.77519  2.98518  4.58477  3.61503
          0.03439  3.78307  4.50541  0.61958  0.77255  0.48576  0.95510
     30   2.73798  4.30805  3.99906  3.66205  3.48750  3.62835  4.48005  2.06429  3.52831  2.19214  3.46907  3.86542  4.19572  3.89576  3.74889  3.12835  3.10293  1.14637  5.25587  3.98069     30 v - - -
          2.68618  4.42225  2.77519  2.73123  3.46354  2.40513  3.72494  3.29354  2.67741  2.69355  4.24690  2.90347  2.73739  3.18146  2.89801  2.37887  2.77519  2.98518  4.58477  3.61503
          0.03439  3.78307  4.50541  0.61958  0.77255  0.48576  0.95510
     31   3.05712  4.54741  4.04436  3.68655  3.10605  3.86586  4.37039  2.30863  3.45505  0.99402  3.16193  3.97033  4.31848  3.84495  3.64467  3.43014  3.35654  2.32219  4.95016  3.65200     31 l - - -
          2.68618  4.42225  2.77519  2.73123  3.46354  2.40513  3.72494  3.29354  2.67741  2.69355  4.24690  2.90347  2.73739  3.18146  2.89801  2.37887  2.77519  2.98518  4.58477  3.61503
          0.03439  3.78307  4.50541  0.61958  0.77255  0.48576  0.95510
     32   2.88004  4.96548  2.45823  1.16011  4.30129  3.21964  3.80223  3.73745  2.67176  3.37033  4.35112  2.89008  3.82082  3.02162  3.06912  2.87341  3.18456  3.43163  5.49006  4.21531     32 e - - -
          2.68618  4.42225  2.77519  2.73123  3.46354  2.40513  3.72494  3.29354  2.67741  2.69355  4.24690  2.90347  2.73739  3.18146  2.89801  2.37887  2.77519  2.98518  4.58477  3.61503
          0.03439  3.78307  4.50541  0.61958  0.77255  0.48576  0.95510
     33   2.36926  4.21323  3.35302  3.10400  3.89396  3.05464  4.12757  3.01039  3.04515  2.87690  3.93546  3.32602  3.75230  3.44519  3.30659  2.56982  1.33334  2.71501  5.33988  4.11137     33 t - - -
          2.68618  4.42225  2.77519  2.73123  3.46354  2.40513  3.72494  3.29354  2.67741  2.69355  4.24690  2.90347  2.73739  3.18146  2.89801  2.37887  2.77519  2.98518  4.58477  3.61503
          0.03439  3.78307  4.50541  0.61958  0.77255  0.48576  0.95510
     34   2.90882  4.74928  3.39079  2.92416  4.08120  3.41065  3.76726  3.61883  2.21291  3.15129  4.15633  3.28950  3.91985  2.99425  1.12469  2.99878  3.18239  3.34728  5.20208  4.03049     34 r - - -
          2.68618  4.42225  2.77519  2.73123  3.46354  2.40513  3.72494  3.29354  2.67741  2.69355  4.24690  2.90347  2.73739  3.18146  2.89801  2.37887  2.77519  2.98518  4.58477  3.61503
          0.03439  3.78307  4.50541  0.61958  0.77255  0.48576  0.95510
     35   2.27548  4.19325  3.13286  2.94707  3.98826  2.92498  4.05815  3.49993  3.01461  3.22813  4.16366  3.18462  3.65695  3.37164  3.30166  1.23450  2.74938  3.05483  5.36857  4.07190     35 s - - -
          2.68618  4.42225  2.77519  2.73123  3.46354  2.40513  3.72494  3.29354  2.67741  2.69355  4.24690  2.90347  2.73739  3.18146  2.89801  2.37887  2.77519  2.98518  4.58477  3.61503
          0.03439  3.78307  4.50541  0.61958  0.77255  0.48576  0.95510
     36   2.90882  4.74928  3.39079  2.92416  4.08120  3.41065  3.76726  3.61883  2.21291  3.15129  4.15633  3.28950  3.91985  2.99425  1.12469  2.99878  3.18239  3.34728  5.20208  4.03049     36 r - - -
          2.68618  4.42225  2.77519  2.73123  3.46354  2.40513  3.72494  3.29354  2.67741  2.69355  4.24690  2.90347  2.73739  3.18146  2.89801  2.37887  2.77519  2.98518  4.58477  3.61503
          0.03439  3.78307  4.50541  0.61958  0.77255  0.48576  0.95510
     37   2.88004  4.96548  2.45823  1.16011  4.30129  3.21964  3.80223  3.73745  2.67176  3.37033  4.35112  2.89008  3.82082  3.02162  3.06912  2.87341  3.18456  3.43163  5.49006  4.21531     37 e - - -
          2.68618  4.42225  2.77519  2.73123  3.46354  2.40513  3.72494  3.29354  2.67741  2.69355  4.24690  2.90347  2.73739  3.18146  2.89801  2.37887  2.77519  2.98518  4.58477  3.61503
          0.03439  3.78307  4.50541  0.61958  0.77255  0.48576  0.95510
     38   3.12272  4.64793  3.70807  3.42301  2.30523  3.72735  3.58445  3.14481  3.28308  2.62128  3.82996  3.61668  4.20451  3.61068  3.48418  3.26753  3.40968  3.01150  3.94475  1.12870     38 y - - -
          2.68618  4.42225  2.77519  2.73123  3.46354  2.40513  3.72494  3.29354  2.67741  2.69355  4.24690  2.90347  2.73739  3.18146  2.89801  2.37887  2.77519  2.98518  4.58477  3.61503
          0.03439  3.78307  4.50541  0.61958  0.77255  0.48576  0.95510
     39   2.49263  1.14174  3.98733  3.70854  3.72286  3.13217  4.37559  2.85398  3.53559  2.77244  3.89191  3.71942  3.83203  3.88570  3.67499  2.76367  2.95224  2.60410  5.15536  4.01049     39 c - - -
          2.68618  4.42225  2.77519  2.73123  3.46354  2.40513  3.72494  3.29354  2.67741  2.69355  4.24690  2.90347  2.73739  3.18146  2.89801  2.37887  2.77519  2.98518  4.58477  3.61503
          0.03439  3.78307  4.50541  0.61958  0.77255  0.48576  0.95510
     40   2.88004  4.96548  2.45823  1.16011  4.30129  3.21964  3.80223  3.73745  2.67176  3.37033  4.35112  2.89008  3.82082  3.02162  3.06912  2.87341  3.18456  3.43163  5.49006  4.21531     40 e - - -
          2.68618  4.42225  2.77519  2.73123  3.46354  2.40513  3.72494  3.29354  2.67741  2.69355  4.24690  2.90347  2.73739  3.18146  2.89801  2.37887  2.77519  2.98518  4.58477  3.61503
          0.03439  3.78307  4.50541  0.61958  0.77255  0.48576  0.95510
     41   2.65330  4.64260  2.66689  2.54465  3.99243  3.12701  3.85597  3.68596  2.75353  3.34391  4.30171  1.32708  3.77572  3.13074  3.10325  2.72532  3.03355  3.31727  5.30909  3.94886     41 n - - -
          2.68618  4.42225  2.77519  2.73123  3.46354  2.40513  3.72494  3.29354  2.67741  2.69355  4.24690  2.90347  2.73739  3.18146  2.89801  2.37887  2.77519  2.98518  4.58477  3.61503
          0.03439  3.78307  4.50541  0.61958  0.77255  0.48576  0.95510
     42   2.82157  4.71557  3.42569  2.82420  3.65327  3.51845  3.63236  3.37289  2.15556  2.90049  3.87060  3.21167  3.93296  2.87857  1.47491  2.91094  3.04512  3.13281  4.22623  3.62808     42 r - - -
          2.68618  4.42225  2.77519  2.73123  3.46354  2.40513  3.72494  3.29354  2.67741  2.69355  4.24690  2.90347  2.73739  3.18146  2.89801  2.37887  2.77519  2.98518  4.58477  3.61503
          0.03439  3.78307  4.50541  0.61958  0.77255  0.48576  0.95510
     43   2.96152  4.40861  4.20309  3.81768  3.31667  3.96523  4.56412  1.19640  3.64381  1.92430  3.26926  4.07563  4.40746  4.00298  3.85076  3.45408  3.26336  1.85168  5.18700  3.91568     43 i - - -
          2.68618  4.42225  2.77519  2.73123  3.46354  2.40513  3.72494  3.29354  2.67741  2.69355  4.24690  2.90347  2.73739  3.18146  2.89801  2.37887  2.77519  2.98518  4.58477  3.61503
          0.03439  3.78307  4.50541  0.61958  0.77255  0.48576  0.95510
     44   2.90882  4.74928  3.39079  2.92416  4.08120  3.41065  3.76726  3.61883  2.21291  3.15129  4.15633  3.28950  3.91985  2.99425  1.12469  2.99878  3.18239  3.34728  5.20208  4.03049     44 r - - -
          2.68618  4.42225  2.77519  2.73123  3.46354  2.40513  3.72494  3.29354  2.67741  2.69355  4.24690  2.90347  2.73739  3.18146  2.89801  2.37887  2.77519  2.98518  4.58477  3.61503
          0.03439  3.78307  4.50541  0.61958  0.77255  0.48576  0.95510
     45   1.15100  4.15200  3.37515  3.16525  3.96629  2.97829  4.19740  3.07884  3.17922  2.96414  4.00823  3.33642  3.70931  3.52934  3.43433  2.50427  2.77556  2.74900  5.40258  4.19338     45 a - - -
          2.68618  4.42225  2.77519  2.73123  3.46354  2.40513  3.72494  3.29354  2.67741  2.69355  4.24690  2.90347  2.73739  3.18146  2.89801  2.37887  2.77519  2.98518  4.58477  3.61503
          0.03439  3.78307  4.50541  0.61958  0.77255  0.48576  0.95510
     46   2.56101  4.34232  3.21613  3.10570  4.24402  0.88154  4.22908  3.82404  3.27444  3.48901  4.46608  3.38109  3.73057  3.60618  3.51798  2.73083  3.03541  3.36993  5.36044  4.34378     46 g - - -
          2.68618  4.42225  2.77519  2.73123  3.46354  2.40513  3.72494  3.29354  2.67741  2.69355  4.24690  2.90347  2.73739  3.18146  2.89801  2.37887  2.77519  2.98518  4.58477  3.61503
          0.03439  3.78307  4.50541  0.61958  0.77255  0.48576  0.95510
     47   2.73798  4.30805  3.99906  3.66205  3.48750  3.62835  4.48005  2.06429  3.52831  2.19214  3.46907  3.86542  4.19572  3.89576  3.74889  3.12835  3.10293  1.14637  5.25587  3.98069     47 v - - -
          2.68618  4.42225  2.77519  2.73123  3.46354  2.40513  3.72494  3.29354  2.67741  2.69355  4.24690  2.90347  2.73739  3.18146  2.89801  2.37887  2.77519  2.98518  4.58477  3.61503
          0.03439  3.78307  4.50541  0.61958  0.77255  0.48576  0.95510
     48   3.05712  4.54741  4.04436  3.68655  3.10605  3.86586  4.37039  2.30863  3.45505  0.99402  3.16193  3.97033  4.31848  3.84495  3.64467  3.43014  3.35654  2.32219  4.95016  3.65200     48 l - - -
          2.68618  4.42225  2.77519  2.73123  3.46354  2.40513  3.72494  3.29354  2.67741  2.69355  4.24690  2.90347  2.73739  3.18146  2.89801  2.37887  2.77519  2.98518  4.58477  3.61503
          0.03439  3.78307  4.50541  0.61958  0.77255  0.48576  0.95510
     49   2.88004  4.96548  2.45823  1.16011  4.30129  3.21964  3.80223  3.73745  2.67176  3.37033  4.35112  2.89008  3.82082  3.02162  3.06912  2.87341  3.18456  3.43163  5.49006  4.21531     49 e - - -
          2.68618  4.42225  2.77519  2.73123  3.46354  2.40513  3.72494  3.29354  2.67741  2.69355  4.24690  2.90347  2.73739  3.18146  2.89801  2.37887  2.77519  2.98518  4.58477  3.61503
          0.03439  3.78307  4.50541  0.61958  0.77255  0.48576  0.95510
     50   2.81487  4.79288  2.84934  2.60560  3.94867  3.30959  3.76210  3.56826  2.43343  3.07929  4.11258  3.06343  3.86362  1.40249  2.71819  2.86778  3.11330  3.30442  5.23815  3.92674     50 q - - -
          2.68618  4.42225  2.77519  2.73123  3.46354  2.40513  3.72494  3.29354  2.67741  2.69355  4.24690  2.90347  2.73739  3.18146  2.89801  2.37887  2.77519  2.98518  4.58477  3.61503
          0.03439  3.78307  4.50541  0.61958  0.77255  0.48576  0.95510
     51   2.56101  4.34232  3.21613  3.10570  4.24402  0.88154  4.22908  3.82404  3.27444  3.48901  4.46608  3.38109  3.73057  3.60618  3.51798  2.73083  3.03541  3.36993  5.36044  4.34378     51 g - - -
          2.68618  4.42225  2.77519  2.73123  3.46354  2.40513  3.72494  3.29354  2.67741  2.69355  4.24690  2.90347  2.73739  3.18146  2.89801  2.37887  2.77519  2.98518  4.58477  3.61503
          0.03439  3.78307  4.50541  0.61958  0.77255  0.48576  0.95510
     52   2.36926  4.21323  3.35302  3.10400  3.89396  3.05464  4.12757  3.01039  3.04515  2.87690  3.93546  3.32602  3.75230  3.44519  3.30659  2.56982  1.33334  2.71501  5.33988  4.11137     52 t - - -
          2.68618  4.42225  2.77519  2.73123  3.46354  2.40513  3.72494  3.29354  2.67741  2.69355  4.24690  2.90347  2.73739  3.18146  2.89801  2.37887  2.77519  2.98518  4.58477  3.61503
          0.03439  3.78307  4.50541  0.61958  0.77255  0.48576  0.95510
     53   2.73798  4.30805  3.99906  3.66205  3.48750  3.62835  4.48005  2.06429  3.52831  2.19214  3.46907  3.86542  4.19572  3.89576  3.74889  3.12835  3.10293  1.14637  5.25587  3.98069     53 v - - -
          2.68618  4.42225  2.77519  2.73123  3.46354  2.40513  3.72494  3.29354  2.67741  2.69355  4.24690  2.90347  2.73739  3.18146  2.89801  2.37887  2.77519  2.98518  4.58477  3.61503
          0.03439  3.78307  4.50541  0.61958  0.77255  0.48576  0.95510
     54   2.89754  5.00452  1.05545  2.28841  4.37064  3.14646  3.85893  3.93935  2.92725  3.56498  4.54369  2.83913  3.79330  3.09987  3.42908  2.87195  3.23517  3.58903  5.55649  4.26169     54 d - - -
          2.68618  4.42225  2.77519  2.73123  3.46354  2.40513  3.72494  3.29354  2.67741  2.69355  4.24690  2.90347  2.73739  3.18146  2.89801  2.37887  2.77519  2.98518  4.58477  3.61503
          0.03439  3.78307  4.50541  0.61958  0.77255  0.48576  0.95510
     55   2.36926  4.21323  3.35302  3.10400  3.89396  3.05464  4.12757  3.01039  3.04515  2.87690  3.93546  3.32602  3.75230  3.44519  3.30659  2.56982  1.33334  2.71501  5.33988  4.11137     55 t - - -
          2.68618  4.42225  2.77519  2.73123  3.46354  2.40513  3.72494  3.29354  2.67741  2.69355  4.24690  2.90347  2.73739  3.18146  2.89801  2.37887  2.77519  2.98518  4.58477  3.61503
          0.03439  3.78307  4.50541  0.61958  0.77255  0.48576  0.95510
     56   3.05712  4.54741  4.04436  3.68655  3.10605  3.86586  4.37039  2.30863  3.45505  0.99402  3.16193  3.97033  4.31848  3.84495  3.64467  3.43014  3.35654  2.32219  4.95016  3.65200     56 l - - -
          2.68618  4.42225  2.77519  2.73123  3.46354  2.40513  3.72494  3.29354  2.67741  2.69355  4.24690  2.90347  2.73739  3.18146  2.89801  2.37887  2.77519  2.98518  4.58477  3.61503
          0.03439  3.78307  4.50541  0.61958  0.77255  0.48576  0.95510
     57   2.65330  4.64260  2.66689  2.54465  3.99243  3.12701  3.85597  3.68596  2.75353  3.34391  4.30171  1.32708  3.77572  3.13074  3.10325  2.72532  3.03355  3.31727  5.30909  3.94886     57 n - - -
          2.68618  4.42225  2.77519  2.73123  3.46354  2.40513  3.72494  3.29354  2.67741  2.69355  4.24690  2.90347  2.73739  3.18146  2.89801  2.37887  2.77519  2.98518  4.58477  3.61503
          0.03439  3.78307  4.50541  0.61958  0.77255  0.48576  0.95510
     58   2.89754  5.00452  1.05545  2.28841  4.37064  3.14646  3.85893  3.93935  2.92725  3.56498  4.54369  2.83913  3.79330  3.09987  3.42908  2.87195  3.23517  3.58903  5.55649  4.26169     58 d - - -
          2.68618  4.42225  2.77519  2.73123  3.46354  2.40513  3.72494  3.29354  2.67741  2.69355  4.24690  2.90347  2.73739  3.18146  2.89801  2.37887  2.77519  2.98518  4.58477  3.61503
          0.03439  3.78307  4.50541  0.61958  0.77255  0.48576  0.95510
     59   1.15100  4.15200  3.37515  3.16525  3.96629  2.97829  4.19740  3.07884  3.17922  2.96414  4.00823  3.33642  3.70931  3.52934  3.43433  2.50427  2.77556  2.74900  5.40258  4.19338     59 a - - -
          2.68618  4.42225  2.77519  2.73123  3.46354  2.40513  3.72494  3.29354  2.67741  2.69355  4.24690  2.90347  2.73739  3.18146  2.89801  2.37887  2.77519  2.98518  4.58477  3.61503
          0.03439  3.78307  4.50541  0.61958  0.77255  0.48576  0.95510
     60   2.56101  4.34232  3.21613  3.10570  4.24402  0.88154  4.22908  3.82404  3.27444  3.48901  4.46608  3.38109  3.73057  3.60618  3.51798  2.73083  3.03541  3.36993  5.36044  4.34378     60 g - - -
          2.68618  4.42225  2.77519  2.73123  3.46354  2.40513  3.72494  3.29354  2.67741  2.69355  4.24690  2.90347  2.73739  3.18146  2.89801  2.37887  2.77519  2.98518  4.58477  3.61503
          0.03439  3.78307  4.50541  0.61958  0.77255  0.48576  0.95510
     61   3.05712  4.54741  4.04436  3.68655  3.10605  3.86586  4.37039  2.30863  3.45505  0.99402  3.16193  3.97033  4.31848  3.84495  3.64467  3.43014  3.35654  2.32219  4.95016  3.65200     61 l - - -
          2.68618  4.42225  2.77519  2.73123  3.46354  2.40513  3.72494  3.29354  2.67741  2.69355  4.24690  2.90347  2.73739  3.18146  2.89801  2.37887  2.77519  2.98518  4.58477  3.61503
          0.03439  3.78307  4.50541  0.61958  0.77255  0.48576  0.95510
     62   2.56101  4.34232  3.21613  3.10570  4.24402  0.88154  4.22908  3.82404  3.27444  3.48901  4.46608  3.38109  3.73057  3.60618  3.51798  2.73083  3.03541  3.36993  5.36044  4.34378     62 g - - -
          2.68618  4.42225  2.77519  2.73123  3.46354  2.40513  3.72494  3.29354  2.67741  2.69355  4.24690  2.90347  2.73739  3.18146  2.89801  2.37887  2.77519  2.98518  4.58477  3.61503
          0.03439  3.78307  4.50541  0.61958  0.77255  0.48576  0.95510
     63   1.15393  4.14838  3.36854  3.15836  3.97484  2.96487  4.19298  3.09229  3.17388  2.98057  4.01552  3.32964  3.70436  3.52336  3.43014  2.49679  2.76951  2.75658  5.40584  4.19651     63 a - - -
          2.68618  4.42225  2.77519  2.73123  3.46354  2.40513  3.72494  3.29354  2.67741  2.69355  4.24690  2.90347  2.73739  3.18146  2.89801  2.37887  2.77519  2.98518  4.58477  3.61503
          0.03439  3.78307  4.50541  0.61958  0.77255  0.48576  0.95510
     64   2.90882  4.74928  3.39079  2.92416  4.08120  3.41065  3.76726  3.61883  2.21291  3.15129  4.15633  3.28950  3.91985  2.99425  1.12469  2.99878  3.18239  3.34728  5.20208  4.03049     64 r - - -
          2.68618  4.42225  2.77519  2.73123  3.46354  2.40513  3.72494  3.29354  2.67741  2.69355  4.24690  2.90347  2.73739  3.18146  2.89801  2.37887  2.77519  2.98518  4.58477  3.61503
          0.03439  3.78307  4.50541  0.61958  0.77255  0.48576  0.95510
     65   2.90210  4.46616  3.95442  3.54331  3.17403  3.76718  4.29929  2.34093  3.31539  1.78440  1.56108  3.83117  4.22928  3.70446  3.53079  3.24084  3.20670  2.33606  5.00158  3.75412     65 m - - -
          2.68618  4.42225  2.77519  2.73123  3.46354  2.40513  3.72494  3.29354  2.67741  2.69355  4.24690  2.90347  2.73739  3.18146  2.89801  2.37887  2.77519  2.98518  4.58477  3.61503
          0.03439  3.78307  4.50541  0.61958  0.77255  0.48576  0.95510
     66   2.90882  4.74928  3.39079  2.92416  4.08120  3.41065  3.76726  3.61883  2.21291  3.15129  4.15633  3.28950  3.91985  2.99425  1.12469  2.99878  3.18239  3.34728  5.20208  4.03049     66 r - - -
          2.68618  4.42225  2.77519  2.73123  3.46354  2.40513  3.72494  3.29354  2.67741  2.69355  4.24690  2.90347  2.73739  3.18146  2.89801  2.37887  2.77519  2.98518  4.58477  3.61503
          0.03439  3.78307  4.50541  0.61958  0.77255  0.48576  0.95510
     67   2.88108  4.68789  3.40130  2.91865  4.06397  3.40868  3.75830  3.58683  2.20459  3.12858  4.12938  3.28102  3.91547  2.98259  1.15772  2.97374  3.15647  3.31469  5.19956  4.01711     67 r - - -
          2.68618  4.42225  2.77519  2.73123  3.46354  2.40513  3.72494  3.29354  2.67741  2.69355  4.24690  2.90347  2.73739  3.18146  2.89801  2.37887  2.77519  2.98518  4.58477  3.61503
          0.03439  3.78307  4.50541  0.61958  0.77255  0.48576  0.95510
     68   2.88004  4.96548  2.45823  1.16011  4.30129  3.21964  3.80223  3.73745  2.67176  3.37033  4.35112  2.89008  3.82082  3.02162  3.06912  2.87341  3.18456  3.43163  5.49006  4.21531     68 e - - -
          2.68618  4.42225  2.77519  2.73123  3.46354  2.40513  3.72494  3.29354  2.67741  2.69355  4.24690  2.90347  2.73739  3.18146  2.89801  2.37887  2.77519  2.98518  4.58477  3.61503
          0.03439  3.78307  4.50541  0.61958  0.77255  0.48576  0.95510
     69   2.56101  4.34232  3.21613  3.10570  4.24402  0.88154  4.22908  3.82404  3.27444  3.48901  4.46608  3.38109  3.73057  3.60618  3.51798  2.73083  3.03541  3.36993  5.36044  4.34378     69 g - - -
          2.68618  4.42225  2.77519  2.73123  3.46354  2.40513  3.72494  3.29354  2.67741  2.69355  4.24690  2.90347  2.73739  3.18146  2.89801  2.37887  2.77519  2.98518  4.58477  3.61503
          0.03439  3.78307  4.50541  0.61958  0.77255  0.48576  0.95510
     70   3.05712  4.54741  4.04436  3.68655  3.10605  3.86586  4.37039  2.30863  3.45505  0.99402  3.16193  3.97033  4.31848  3.84495  3.64467  3.43014  3.35654  2.32219  4.95016  3.65200     70 l - - -
          2.68618  4.42225  2.77519  2.73123  3.46354  2.40513  3.72494  3.29354  2.67741  2.69355  4.24690  2.90347  2.73739  3.18146  2.89801  2.37887  2.77519  2.98518  4.58477  3.61503
          0.03439  3.78307  4.50541  0.61958  0.77255  0.48576  0.95510
     71   2.73798  4.30805  3.99906  3.66205  3.48750  3.62835  4.48005  2.06429  3.52831  2.19214  3.46907  3.86542  4.19572  3.89576  3.74889  3.12835  3.10293  1.14637  5.25587  3.98069     71 v - - -
          2.68618  4.42225  2.77519  2.73123  3.46354  2.40513  3.72494  3.29354  2.67741  2.69355  4.24690  2.90347  2.73739  3.18146  2.89801  2.37887  2.77519  2.98518  4.58477  3.61503
          0.03439  3.78307  4.50541  0.61958  0.77255  0.48576  0.95510
     72   2.90491  4.73409  3.04579  2.79922  3.22756  3.37663  1.34618  3.59359  2.64503  3.09789  4.13587  3.21118  3.92559  3.16503  2.91487  2.97715  3.20629  3.33068  4.69345  3.18148     72 h - - -
          2.68618  4.42225  2.77519  2.73123  3.46354  2.40513  3.72494  3.29354  2.67741  2.69355  4.24690  2.90347  2.73739  3.18146  2.89801  2.37887  2.77519  2.98518  4.58477  3.61503
          0.03439  3.78307  4.50541  0.61958  0.77255  0.48576  0.95510
     73   2.58785  3.62108  3.42303  2.86577  3.85358  3.32862  3.75505  3.21313  2.35077  2.88782  3.83287  3.21660  3.83917  2.98502  1.59337  2.72746  2.89391  2.93371  5.14798  3.90903     73 r - - -
          2.68618  4.42225  2.77519  2.73123  3.46354  2.40513  3.72494  3.29354  2.67741  2.69355  4.24690  2.90347  2.73739  3.18146  2.89801  2.37887  2.77519  2.98518  4.58477  3.61503
          0.03439  3.78307  4.50541  0.61958  0.77255  0.48576  0.95510
     74   2.56101  4.34232  3.21613  3.10570  4.24402  0.88154  4.22908  3.82404  3.27444  3.48901  4.46608  3.38109  3.73057  3.60618  3.51798  2.73083  3.03541  3.36993  5.36044  4.34378     74 g - - -
          2.68618  4.42225  2.77519  2.73123  3.46354  2.40513  3.72494  3.29354  2.67741  2.69355  4.24690  2.90347  2.73739  3.18146  2.89801  2.37887  2.77519  2.98518  4.58477  3.61503
          0.03439  3.78307  4.50541  0.61958  0.77255  0.48576  0.95510
     75   2.96152  4.40861  4.20309  3.81768  3.31667  3.96523  4.56412  1.19640  3.64381  1.92430  3.26926  4.07563  4.40746  4.00298  3.85076  3.45408  3.26336  1.85168  5.18700  3.91568     75 i - - -
          2.68618  4.42225  2.77519  2.73123  3.46354  2.40513  3.72494  3.29354  2.67741  2.69355  4.24690  2.90347  2.73739  3.18146  2.89801  2.37887  2.77519  2.98518  4.58477  3.61503
          0.03439  3.78307  4.50541  0.61958  0.77255  0.48576  0.95510
     76   2.88004  4.96548  2.45823  1.16011  4.30129  3.21964  3.80223  3.73745  2.67176  3.37033  4.35112  2.89008  3.82082  3.02162  3.06912  2.87341  3.18456  3.43163  5.49006  4.21531     76 e - - -
          2.68618  4.42225  2.77519  2.73123  3.46354  2.40513  3.72494  3.29354  2.67741  2.69355  4.24690  2.90347  2.73739  3.18146  2.89801  2.37887  2.77519  2.98518  4.58477  3.61503
          0.03439  3.78307  4.50541  0.61958  0.77255  0.48576  0.95510
     77   3.05712  4.54741  4.04436  3.68655  3.10605  3.86586  4.37039  2.30863  3.45505  0.99402  3.16193  3.97033  4.31848  3.84495  3.64467  3.43014  3.35654  2.32219  4.95016  3.65200     77 l - - -
          2.68618  4.42225  2.77519  2.73123  3.46354  2.40513  3.72494  3.29354  2.67741  2.69355  4.24690  2.90347  2.73739  3.18146  2.89801  2.37887  2.77519  2.98518  4.58477  3.61503
          0.03439  3.78307  4.50541  0.61958  0.77255  0.48576  0.95510
     78   3.05712  4.54741  4.04436  3.68655  3.10605  3.86586  4.37039  2.30863  3.45505  0.99402  3.16193  3.97033  4.31848  3.84495  3.64467  3.43014  3.35654  2.32219  4.95016  3.65200     78 l - - -
          2.68618  4.42225  2.77519  2.73123  3.46354  2.40513  3.72494  3.29354  2.67741  2.69355  4.24690  2.90347  2.73739  3.18146  2.89801  2.37887  2.77519  2.98518  4.58477  3.61503
          0.03439  3.78307  4.50541  0.61958  0.77255  0.48576  0.95510
     79   3.14810  4.57727  4.11495  3.81467  1.17054  3.85441  3.84403  2.68536  3.72443  2.07750  3.43058  3.91975  4.31687  3.91790  3.86623  3.42123  3.45016  2.66900  4.12394  2.50393     79 f - - -
          2.68618  4.42225  2.77519  2.73123  3.46354  2.40513  3.72494  3.29354  2.67741  2.69355  4.24690  2.90347  2.73739  3.18146  2.89801  2.37887  2.77519  2.98518  4.58477  3.61503
          0.03439  3.78307  4.50541  0.61958  0.77255  0.48576  0.95510
     80   2.89754  5.00452  1.05545  2.28841  4.37064  3.14646  3.85893  3.93935  2.92725  3.56498  4.54369  2.83913  3.79330  3.09987  3.42908  2.87195  3.23517  3.58903  5.55649  4.26169     80 d - - -
          2.68618  4.42225  2.77519  2.73123  3.46354  2.40513  3.72494  3.29354  2.67741  2.69355  4.24690  2.90347  2.73739  3.18146  2.89801  2.37887  2.77519  2.98518  4.58477  3.61503
          0.03439  3.78307  4.50541  0.61958  0.77255  0.48576  0.95510
     81   2.56101  4.34232  3.21613  3.10570  4.24402  0.88154  4.22908  3.82404  3.27444  3.48901  4.46608  3.38109  3.73057  3.60618  3.51798  2.73083  3.03541  3.36993  5.36044  4.34378     81 g - - -
          2.68618  4.42225  2.77519  2.73123  3.46354  2.40513  3.72494  3.29354  2.67741  2.69355  4.24690  2.90347  2.73739  3.18146  2.89801  2.37887  2.77519  2.98518  4.58477  3.61503
          0.03439  3.78307  4.50541  0.61958  0.77255  0.48576  0.95510
     82   2.90882  4.74928  3.39079  2.92416  4.08120  3.41065  3.76726  3.61883  2.21291  3.15129  4.15633  3.28950  3.91985  2.99425  1.12469  2.99878  3.18239  3.34728  5.20208  4.03049     82 r - - -
          2.68618  4.42225  2.77519  2.73123  3.46354  2.40513  3.72494  3.29354  2.67741  2.69355  4.24690  2.90347  2.73739  3.18146  2.89801  2.37887  2.77519  2.98518  4.58477  3.61503
          0.03439  3.78307  4.50541  0.61958  0.77255  0.48576  0.95510
     83   2.90882  4.74928  3.39079  2.92416  4.08120  3.41065  3.76726  3.61883  2.21291  3.15129  4.15633  3.28950  3.91985  2.99425  1.12469  2.99878  3.18239  3.34728  5.20208  4.03049     83 r - - -
          2.68618  4.42225  2.77519  2.73123  3.46354  2.40513  3.72494  3.29354  2.67741  2.69355  4.24690  2.90347  2.73739  3.18146  2.89801  2.37887  2.77519  2.98518  4.58477  3.61503
          0.03439  3.78307  4.50541  0.61958  0.77255  0.48576  0.95510
     84   2.90491  4.73409  3.04579  2.79922  3.22756  3.37663  1.34618  3.59359  2.64503  3.09789  4.13587  3.21118  3.92559  3.16503  2.91487  2.97715  3.20629  3.33068  4.69345  3.18148     84 h - - -
          2.68618  4.42225  2.77519  2.73123  3.46354  2.40513  3.72494  3.29354  2.67741  2.69355  4.24690  2.90347  2.73739  3.18146  2.89801  2.37887  2.77519  2.98518  4.58477  3.61503
          0.03439  3.78307  4.50541  0.61958  0.77255  0.48576  0.95510
     85   2.90882  4.74928  3.39079  2.92416  4.08120  3.41065  3.76726  3.61883  2.21291  3.15129  4.15633  3.28950  3.91985  2.99425  1.12469  2.99878  3.18239  3.34728  5.20208  4.03049     85 r - - -
          2.68618  4.42225  2.77519  2.73123  3.46354  2.40513  3.72494  3.29354  2.67741  2.69355  4.24690  2.90347  2.73739  3.18146  2.89801  2.37887  2.77519  2.98518  4.58477  3.61503
          0.03439  3.78307  4.50541  0.61958  0.77255  0.48576  0.95510
     86   2.96152  4.40861  4.20309  3.81768  3.31667  3.96523  4.56412  1.19640  3.64381  1.92430  3.26926  4.07563  4.40746  4.00298  3.85076  3.45408  3.26336  1.85168  5.18700  3.91568     86 i - - -
          2.68618  4.42225  2.77519  2.73123  3.46354  2.40513  3.72494  3.29354  2.67741  2.69355  4.24690  2.90347  2.73739  3.18146  2.89801  2.37887  2.77519  2.98518  4.58477  3.61503
          0.03439  3.78307  4.50541  0.61958  0.77255  0.48576  0.95510
     87   2.89754  5.00452  1.05545  2.28841  4.37064  3.14646  3.85893  3.93935  2.92725  3.56498  4.54369  2.83913  3.79330  3.09987  3.42908  2.87195  3.23517  3.58903  5.55649  4.26169     87 d - - -
          2.68618  4.42225  2.77519  2.73123  3.46354  2.40513  3.72494  3.29354  2.67741  2.69355  4.24690  2.90347  2.73739  3.18146  2.89801  2.37887  2.77519  2.98518  4.58477  3.61503
          0.03439  3.78307  4.50541  0.61958  0.77255  0.48576  0.95510
     88   3.14810  4.57727  4.11495  3.81467  1.17054  3.85441  3.84403  2.68536  3.72443  2.07750  3.43058  3.91975  4.31687  3.91790  3.86623  3.42123  3.45016  2.66900  4.12394  2.50393     88 f - - -
          2.68618  4.42225  2.77519  2.73123  3.46354  2.40513  3.72494  3.29354  2.67741  2.69355  4.24690  2.90347  2.73739  3.18146  2.89801  2.37887  2.77519  2.98518  4.58477  3.61503
          0.03439  3.78307  4.50541  0.61958  0.77255  0.48576  0.95510
     89   2.56101  4.34232  3.21613  3.10570  4.24402  0.88154  4.22908  3.82404  3.27444  3.48901  4.46608  3.38109  3.73057  3.60618  3.51798  2.73083  3.03541  3.36993  5.36044  4.34378     89 g - - -
          2.68618  4.42225  2.77519  2.73123  3.46354  2.40513  3.72494  3.29354  2.67741  2.69355  4.24690  2.90347  2.73739  3.18146  2.89801  2.37887  2.77519  2.98518  4.58477  3.61503
          0.03439  3.78307  4.50541  0.61958  0.77255  0.48576  0.95510
     90   2.88004  4.96548  2.45823  1.16011  4.30129  3.21964  3.80223  3.73745  2.67176  3.37033  4.35112  2.89008  3.82082  3.02162  3.06912  2.87341  3.18456  3.43163  5.49006  4.21531     90 e - - -
          2.68618  4.42225  2.77519  2.73123  3.46354  2.40513  3.72494  3.29354  2.67741  2.69355  4.24690  2.90347  2.73739  3.18146  2.89801  2.37887  2.77519  2.98518  4.58477  3.61503
          0.03439  3.78307  4.50541  0.61958  0.77255  0.48576  0.95510
     91   3.05712  4.54741  4.04436  3.68655  3.10605  3.86586  4.37039  2.30863  3.45505  0.99402  3.16193  3.97033  4.31848  3.84495  3.64467  3.43014  3.35654  2.32219  4.95016  3.65200     91 l - - -
          2.68618  4.42225  2.77519  2.73123  3.46354  2.40513  3.72494  3.29354  2.67741  2.69355  4.24690  2.90347  2.73739  3.18146  2.89801  2.37887  2.77519  2.98518  4.58477  3.61503
          0.03439  3.78307  4.50541  0.61958  0.77255  0.48576  0.95510
     92   2.36926  4.21323  3.35302  3.10400  3.89396  3.05464  4.12757  3.01039  3.04515  2.87690  3.93546  3.32602  3.75230  3.44519  3.30659  2.56982  1.33334  2.71501  5.33988  4.11137     92 t - - -
          2.68618  4.42225  2.77519  2.73123  3.46354  2.40513  3.72494  3.29354  2.67741  2.69355  4.24690  2.90347  2.73739  3.18146  2.89801  2.37887  2.77519  2.98518  4.58477  3.61503
          0.03439  3.78307  4.50541  0.61958  0.77255  0.48576  0.95510
     93   2.64122  4.41057  3.23923  3.06748  4.06561  3.10327  4.15035  3.59025  3.11750  3.22602  4.27391  3.38191  1.01208  3.50916  3.37108  2.80653  3.07638  3.24564  5.27453  4.18594     93 p - - -
          2.68618  4.42225  2.77519  2.73123  3.46354  2.40513  3.72494  3.29354  2.67741  2.69355  4.24690  2.90347  2.73739  3.18146  2.89801  2.37887  2.77519  2.98518  4.58477  3.61503
          0.03439  3.78307  4.50541  0.61958  0.77255  0.48576  0.95510
     94   2.56101  4.34232  3.21613  3.10570  4.24402  0.88154  4.22908  3.82404  3.27444  3.48901  4.46608  3.38109  3.73057  3.60618  3.51798  2.73083  3.03541  3.36993  5.36044  4.34378     94 g - - -
          2.68618  4.42225  2.77519  2.73123  3.46354  2.40513  3.72494  3.29354  2.67741  2.69355  4.24690  2.90347  2.73739  3.18146  2.89801  2.37887  2.77519  2.98518  4.58477  3.61503
          0.03439  3.78307  4.50541  0.61958  0.77255  0.48576  0.95510
     95   2.90882  4.74928  3.39079  2.92416  4.08120  3.41065  3.76726  3.61883  2.21291  3.15129  4.15633  3.28950  3.91985  2.99425  1.12469  2.99878  3.18239  3.34728  5.20208  4.03049     95 r - - -
          2.68618  4.42225  2.77519  2.73123  3.46354  2.40513  3.72494  3.29354  2.67741  2.69355  4.24690  2.90347  2.73739  3.18146  2.89801  2.37887  2.77519  2.98518  4.58477  3.61503
          0.03439  3.78307  4.50541  0.61958  0.77255  0.48576  0.95510
     96   1.15100  4.15200  3.37515  3.16525  3.96629  2.97829  4.19740  3.07884  3.17922  2.96414  4.00823  3.33642  3.70931  3.52934  3.43433  2.50427  2.77556  2.74900  5.40258  4.19338     96 a - - -
          2.68618  4.42225  2.77519  2.73123  3.46354  2.40513  3.72494  3.29354  2.67741  2.69355  4.24690  2.90347  2.73739  3.18146  2.89801  2.37887  2.77519  2.98518  4.58477  3.61503
          0.03439  3.78307  4.50541  0.61958  0.77255  0.48576  0.95510
     97   2.96152  4.40861  4.20309  3.81768  3.31667  3.96523  4.56412  1.19640  3.64381  1.92430  3.26926  4.07563  4.40746  4.00298  3.85076  3.45408  3.26336  1.85168  5.18700  3.91568     97 i - - -
          2.68618  4.42225  2.77519  2.73123  3.46354  2.40513  3.72494  3.29354  2.67741  2.69355  4.24690  2.90347  2.73739  3.18146  2.89801  2.37887  2.77519  2.98518  4.58477  3.61503
          0.03439  3.78307  4.50541  0.61958  0.77255  0.48576  0.95510
     98   2.36926  4.21323  3.35302  3.10400  3.89396  3.05464  4.12757  3.01039  3.04515  2.87690  3.93546  3.32602  3.75230  3.44519  3.30659  2.56982  1.33334  2.71501  5.33988  4.11137     98 t - - -
          2.68618  4.42225  2.77519  2.73123  3.46354  2.40513  3.72494  3.29354  2.67741  2.69355  4.24690  2.90347  2.73739  3.18146  2.89801  2.37887  2.77519  2.98518  4.58477  3.61503
          0.03439  3.78307  4.50541  0.61958  0.77255  0.48576  0.95510
     99   2.73798  4.30805  3.99906  3.66205  3.48750  3.62835  4.48005  2.06429  3.52831  2.19214  3.46907  3.86542  4.19572  3.89576  3.74889  3.12835  3.10293  1.14637  5.25587  3.98069     99 v - - -
          2.68618  4.42225  2.77519  2.73123  3.46354  2.40513  3.72494  3.29354  2.67741  2.69355  4.24690  2.90347  2.73739  3.18146  2.89801  2.37887  2.77519  2.98518  4.58477  3.61503
          0.03439  3.78307  4.50541  0.61958  0.77255  0.48576  0.95510
    100   3.12272  4.64793  3.70807  3.42301  2.30523  3.72735  3.58445  3.14481  3.28308  2.62128  3.82996  3.61668  4.20451  3.61068  3.48418  3.26753  3.40968  3.01150  3.94475  1.12870    100 y - - -
          2.68618  4.42225  2.77519  2.73123  3.46354  2.40513  3.72494  3.29354  2.67741  2.69355  4.24690  2.90347  2.73739  3.18146  2.89801  2.37887  2.77519  2.98518  4.58477  3.61503
          0.03439  3.78307  4.50541  0.61958  0.77255  0.48576  0.95510
    101   2.25655  4.18268  3.11569  2.92843  4.03087  2.87328  4.05265  3.53277  3.00480  3.26176  4.17273  3.16728  3.64455  3.35668  3.29688  1.25391  2.73133  3.06837  5.39758  4.11012    101 s - - -
          2.68618  4.42225  2.77519  2.73123  3.46354  2.40513  3.72494  3.29354  2.67741  2.69355  4.24690  2.90347  2.73739  3.18146  2.89801  2.37887  2.77519  2.98518  4.58477  3.61503
          0.03439  3.78307  4.50541  0.61958  0.77255  0.48576  0.95510
    102   2.81487  4.79288  2.84934  2.60560  3.94867  3.30959  3.76210  3.56826  2.43343  3.07929  4.11258  3.06343  3.86362  1.40249  2.71819  2.86778  3.11330  3.30442  5.23815  3.92674    102 q - - -
          2.68618  4.42225  2.77519  2.73123  3.46354  2.40513  3.72494  3.29354  2.67741  2.69355  4.24690  2.90347  2.73739  3.18146  2.89801  2.37887  2.77519  2.98518  4.58477  3.61503
          0.03439  3.78307  4.50541  0.61958  0.77255  0.48576  0.95510
    103   2.90491  4.73409  3.04579  2.79922  3.22756  3.37663  1.34618  3.59359  2.64503  3.09789  4.13587  3.21118  3.92559  3.16503  2.91487  2.97715  3.20629  3.33068  4.69345  3.18148    103 h - - -
          2.68618  4.42225  2.77519  2.73123  3.46354  2.40513  3.72494  3.29354  2.67741  2.69355  4.24690  2.90347  2.73739  3.18146  2.89801  2.37887  2.77519  2.98518  4.58477  3.61503
          0.03439  3.78307  4.50541  0.61958  0.77255  0.48576  0.95510
    104   2.88004  4.96548  2.45823  1.16011  4.30129  3.21964  3.80223  3.73745  2.67176  3.37033  4.35112  2.89008  3.82082  3.02162  3.06912  2.87341  3.18456  3.43163  5.49006  4.21531    104 e - - -
          2.68618  4.42225  2.77519  2.73123  3.46354  2.40513  3.72494  3.29354  2.67741  2.69355  4.24690  2.90347  2.73739  3.18146  2.89801  2.37887  2.77519  2.98518  4.58477  3.61503
          0.03439  3.78307  4.50541  0.61958  0.77255  0.48576  0.95510
    105   2.73798  4.30805  3.99906  3.66205  3.48750  3.62835  4.48005  2.06429  3.52831  2.19214  3.46907  3.86542  4.19572  3.89576  3.74889  3.12835  3.10293  1.14637  5.25587  3.98069    105 v - - -
          2.68618  4.42225  2.77519  2.73123  3.46354  2.40513  3.72494  3.29354  2.67741  2.69355  4.24690  2.90347  2.73739  3.18146  2.89801  2.37887  2.77519  2.98518  4.58477  3.61503
          0.03439  3.78307  4.50541  0.61958  0.77255  0.48576  0.95510
    106   2.73798  4.30805  3.99906  3.66205  3.48750  3.62835  4.48005  2.06429  3.52831  2.19214  3.46907  3.86542  4.19572  3.89576  3.74889  3.12835  3.10293  1.14637  5.25587  3.98069    106 v - - -
          2.68618  4.42225  2.77519  2.73123  3.46354  2.40513  3.72494  3.29354  2.67741  2.69355  4.24690  2.90347  2.73739  3.18146  2.89801  2.37887  2.77519  2.98518  4.58477  3.61503
          0.03439  3.78307  4.50541  0.61958  0.77255  0.48576  0.95510
    107   2.90882  4.74928  3.39079  2.92416  4.08120  3.41065  3.76726  3.61883  2.21291  3.15129  4.15633  3.28950  3.91985  2.99425  1.12469  2.99878  3.18239  3.34728  5.20208  4.03049    107 r - - -
          2.68618  4.42225  2.77519  2.73123  3.46354  2.40513  3.72494  3.29354  2.67741  2.69355  4.24690  2.90347  2.73739  3.18146  2.89801  2.37887  2.77519  2.98518  4.58477  3.61503
          0.03439  3.78307  4.50541  0.61958  0.77255  0.48576  0.95510
    108   2.89754  5.00452  1.05545  2.28841  4.37064  3.14646  3.85893  3.93935  2.92725  3.56498  4.54369  2.83913  3.79330  3.09987  3.42908  2.87195  3.23517  3.58903  5.55649  4.26169    108 d - - -
          2.68618  4.42225  2.77519  2.73123  3.46354  2.40513  3.72494  3.29354  2.67741  2.69355  4.24690  2.90347  2.73739  3.18146  2.89801  2.37887  2.77519  2.98518  4.58477  3.61503
          0.03439  3.78307  4.50541  0.61958  0.77255  0.48576  0.95510
    109   3.05712  4.54741  4.04436  3.68655  3.10605  3.86586  4.37039  2.30863  3.45505  0.99402  3.16193  3.97033  4.31848  3.84495  3.64467  3.43014  3.35654  2.32219  4.95016  3.65200    109 l - - -
          2.68618  4.42225  2.77519  2.73123  3.46354  2.40513  3.72494  3.29354  2.67741  2.69355  4.24690  2.90347  2.73739  3.18146  2.89801  2.37887  2.77519  2.98518  4.58477  3.61503
          0.03439  3.78307  4.50541  0.61958  0.77255  0.48576  0.95510
    110   2.96152  4.40861  4.20309  3.81768  3.31667  3.96523  4.56412  1.19640  3.64381  1.92430  3.26926  4.07563  4.40746  4.00298  3.85076  3.45408  3.26336  1.85168  5.18700  3.91568    110 i - - -
          2.68618  4.42225  2.77519  2.73123  3.46354  2.40513  3.72494  3.29354  2.67741  2.69355  4.24690  2.90347  2.73739  3.18146  2.89801  2.37887  2.77519  2.98518  4.58477  3.61503
          0.03439  3.78307  4.50541  0.61958  0.77255  0.48576  0.95510
    111   1.83985  4.61432  2.65912  2.01206  4.09391  3.18016  3.76336  3.34881  2.61487  3.09687  4.00584  2.91755  3.76241  2.96821  3.01341  2.63550  2.89082  3.03059  5.41179  4.09913    111 a - - -
          2.68618  4.42225  2.77519  2.73123  3.46354  2.40513  3.72494  3.29354  2.67741  2.69355  4.24690  2.90347  2.73739  3.18146  2.89801  2.37887  2.77519  2.98518  4.58477  3.61503
          0.03439  3.78307  4.50541  0.61958  0.77255  0.48576  0.95510
    112   1.22393  4.13031  3.38144  3.15403  3.93277  2.97333  4.18110  3.01584  3.15279  2.91395  3.95752  3.31834  3.70421  3.50366  3.41405  2.47245  2.74050  2.66866  5.40723  4.16768    112 a - - -
          2.68618  4.42225  2.77519  2.73123  3.46354  2.40513  3.72494  3.29354  2.67741  2.69355  4.24690  2.90347  2.73739  3.18146  2.89801  2.37887  2.77519  2.98518  4.58477  3.61503
          0.03439  3.78307  4.50541  0.61958  0.77255  0.48576  0.95510
    113   1.15100  4.15200  3.37515  3.16525  3.96629  2.97829  4.19740  3.07884  3.17922  2.96414  4.00823  3.33642  3.70931  3.52934  3.43433  2.50427  2.77556  2.74900  5.40258  4.19338    113 a - - -
          2.68618  4.42225  2.77519  2.73123  3.46354  2.40513  3.72494  3.29354  2.67741  2.69355  4.24690  2.90347  2.73739  3.18146  2.89801  2.37887  2.77519  2.98518  4.58477  3.61503
          0.03439  3.78307  4.50541  0.61958  0.77255  0.48576  0.95510
    114   3.05712  4.54741  4.04436  3.68655  3.10605  3.86586  4.37039  2.30863  3.45505  0.99402  3.16193  3.97033  4.31848  3.84495  3.64467  3.43014  3.35654  2.32219  4.95016  3.65200    114 l - - -
          2.68618  4.42225  2.77519  2.73123  3.46354  2.40513  3.72494  3.29354  2.67741  2.69355  4.24690  2.90347  2.73739  3.18146  2.89801  2.37887  2.77519  2.98518  4.58477  3.61503
          0.03439  3.78307  4.50541  0.61958  0.77255  0.48576  0.95510
    115   2.88004  4.96548  2.45823  1.16011  4.30129  3.21964  3.80223  3.73745  2.67176  3.37033  4.35112  2.89008  3.82082  3.02162  3.06912  2.87341  3.18456  3.43163  5.49006  4.21531    115 e - - -
          2.68618  4.42225  2.77519  2.73123  3.46354  2.40513  3.72494  3.29354  2.67741  2.69355  4.24690  2.90347  2.73739  3.18146  2.89801  2.37887  2.77519  2.98518  4.58477  3.61503
          0.03439  3.78307  4.50541  0.61958  0.77255  0.48576  0.95510
    116   2.90491  4.73409  3.04579  2.79922  3.22756  3.37663  1.34618  3.59359  2.64503  3.09789  4.13587  3.21118  3.92559  3.16503  2.91487  2.97715  3.20629  3.33068  4.69345  3.18148    116 h - - -
          2.68618  4.42225  2.77519  2.73123  3.46354  2.40513  3.72494  3.29354  2.67741  2.69355  4.24690  2.90347  2.73739  3.18146  2.89801  2.37887  2.77519  2.98518  4.58477  3.61503
          0.03439  3.78307  4.50541  0.61958  0.77255  0.48576  0.95510
    117   2.49802  4.31502  3.16890  3.05355  4.21415  0.95958  4.19408  3.77430  3.22227  3.45340  4.41661  3.32672  3.71303  3.55353  3.47904  2.65363  2.97390  3.31484  5.37859  4.30786    117 g - - -
          2.68618  4.42225  2.77519  2.73123  3.46354  2.40513  3.72494  3.29354  2.67741  2.69355  4.24690  2.90347  2.73739  3.18146  2.89801  2.37887  2.77519  2.98518  4.58477  3.61503
          0.03439  3.78307  4.50541  0.61958  0.77255  0.48576  0.95510
    118   2.81487  4.79288  2.84934  2.60560  3.94867  3.30959  3.76210  3.56826  2.43343  3.07929  4.11258  3.06343  3.86362  1.40249  2.71819  2.86778  3.11330  3.30442  5.23815  3.92674    118 q - - -
          2.68618  4.42225  2.77519  2.73123  3.46354  2.40513  3.72494  3.29354  2.67741  2.69355  4.24690  2.90347  2.73739  3.18146  2.89801  2.37887  2.77519  2.98518  4.58477  3.61503
          0.03439  3.78307  4.50541  0.61958  0.77255  0.48576  0.95510
    119   2.64122  4.41057  3.23923  3.06748  4.06561  3.10327  4.15035  3.59025  3.11750  3.22602  4.27391  3.38191  1.01208  3.50916  3.37108  2.80653  3.07638  3.24564  5.27453  4.18594    119 p - - -
          2.68618  4.42225  2.77519  2.73123  3.46354  2.40513  3.72494  3.29354  2.67741  2.69355  4.24690  2.90347  2.73739  3.18146  2.89801  2.37887  2.77519  2.98518  4.58477  3.61503
          0.03439  3.78307  4.50541  0.61958  0.77255  0.48576  0.95510
    120   2.96152  4.40861  4.20309  3.81768  3.31667  3.96523  4.56412  1.19640  3.64381  1.92430  3.26926  4.07563  4.40746  4.00298  3.85076  3.45408  3.26336  1.85168  5.18700  3.91568    120 i - - -
          2.68618  4.42225  2.77519  2.73123  3.46354  2.40513  3.72494  3.29354  2.67741  2.69355  4.24690  2.90347  2.73739  3.18146  2.89801  2.37887  2.77519  2.98518  4.58477  3.61503
          0.03439  3.78307  4.50541  0.61958  0.77255  0.48576  0.95510
    121   2.90491  4.73409  3.04579  2.79922  3.22756  3.37663  1.34618  3.59359  2.64503  3.09789  4.13587  3.21118  3.92559  3.16503  2.91487  2.97715  3.20629  3.33068  4.69345  3.18148    121 h - - -
          2.68618  4.42225  2.77519  2.73123  3.46354  2.40513  3.72494  3.29354  2.67741  2.69355  4.24690  2.90347  2.73739  3.18146  2.89801  2.37887  2.77519  2.98518  4.58477  3.61503
          0.03439  3.78307  4.50541  0.61958  0.77255  0.48576  0.95510
    122   3.14810  4.57727  4.11495  3.81467  1.17054  3.85441  3.84403  2.68536  3.72443  2.07750  3.43058  3.91975  4.31687  3.91790  3.86623  3.42123  3.45016  2.66900  4.12394  2.50393    122 f - - -
          2.68618  4.42225  2.77519  2.73123  3.46354  2.40513  3.72494  3.29354  2.67741  2.69355  4.24690  2.90347  2.73739  3.18146  2.89801  2.37887  2.77519  2.98518  4.58477  3.61503
          0.03439  3.78307  4.50541  0.61958  0.77255  0.48576  0.95510
    123   2.89754  5.00452  1.05545  2.28841  4.37064  3.14646  3.85893  3.93935  2.92725  3.56498  4.54369  2.83913  3.79330  3.09987  3.42908  2.87195  3.23517  3.58903  5.55649  4.26169    123 d - - -
          2.68618  4.42225  2.77519  2.73123  3.46354  2.40513  3.72494  3.29354  2.67741  2.69355  4.24690  2.90347  2.73739  3.18146  2.89801  2.37887  2.77519  2.98518  4.58477  3.61503
          0.03439  3.78307  4.50541  0.61958  0.77255  0.48576  0.95510
    124   2.73798  4.30805  3.99906  3.66205  3.48750  3.62835  4.48005  2.06429  3.52831  2.19214  3.46907  3.86542  4.19572  3.89576  3.74889  3.12835  3.10293  1.14637  5.25587  3.98069    124 v - - -
          2.68618  4.42225  2.77519  2.73123  3.46354  2.40513  3.72494  3.29354  2.67741  2.69355  4.24690  2.90347  2.73739  3.18146  2.89801  2.37887  2.77519  2.98518  4.58477  3.61503
          0.03439  3.78307  4.50541  0.61958  0.77255  0.48576  0.95510
    125   2.90882  4.74928  3.39079  2.92416  4.08120  3.41065  3.76726  3.61883  2.21291  3.15129  4.15633  3.28950  3.91985  2.99425  1.12469  2.99878  3.18239  3.34728  5.20208  4.03049    125 r - - -
          2.68618  4.42225  2.77519  2.73123  3.46354  2.40513  3.72494  3.29354  2.67741  2.69355  4.24690  2.90347  2.73739  3.18146  2.89801  2.37887  2.77519  2.98518  4.58477  3.61503
          0.03458  3.78307  4.48868  0.61958  0.77255  0.48576  0.95510
    126   2.85400  5.01470  1.12900  2.24374  4.35741  3.13521  3.82531  3.91009  2.88406  3.54575  4.51079  2.79538  3.78270  3.05595  3.39699  2.81123  3.19164  3.55507  5.58417  4.23648    126 d - - -
          2.68618  4.42225  2.77519  2.73123  3.46354  2.40513  3.72494  3.29354  2.67741  2.69355  4.24690  2.90347  2.73739  3.18146  2.89801  2.37887  2.77519  2.98518  4.58477  3.61503
          0.03439  3.78288  4.50523  0.61958  0.77255  0.48592  0.95485
    127   2.73784  4.30796  3.99879  3.66179  3.48737  3.62815  4.47982  2.06434  3.52804  2.19206  3.46898  3.86519  4.19553  3.89551  3.74864  3.12814  3.10279  1.14664  5.25570  3.98051    127 v - - -
          2.68618  4.42225  2.77519  2.73123  3.46354  2.40513  3.72494  3.29354  2.67741  2.69355  4.24690  2.90347  2.73739  3.18146  2.89801  2.37887  2.77519  2.98518  4.58477  3.61503
          0.03439  3.78288  4.50523  0.61958  0.77255  0.48592  0.95485
    128   1.15131  4.15192  3.37497  3.16507  3.96611  2.97821  4.19724  3.07863  3.17904  2.96394  4.00807  3.33629  3.70922  3.52918  3.43416  2.50420  2.77547  2.74883  5.40242  4.19320    128 a - - -
          2.68618  4.42225  2.77519  2.73123  3.46354  2.40513  3.72494  3.29354  2.67741  2.69355  4.24690  2.90347  2.73739  3.18146  2.89801  2.37887  2.77519  2.98518  4.58477  3.61503
          0.03439  3.78288  4.50523  0.61958  0.77255  0.48592  0.95485
    129   3.05692  4.54727  4.04406  3.68625  3.10599  3.86561  4.37015  2.30857  3.45475  0.99429  3.16196  3.97005  4.31827  3.84470  3.64440  3.42988  3.35635  2.32209  4.95003  3.65182    129 l - - -
          2.68618  4.42225  2.77519  2.73123  3.46354  2.40513  3.72494  3.29354  2.67741  2.69355  4.24690  2.90347  2.73739  3.18146  2.89801  2.37887  2.77519  2.98518  4.58477  3.61503
          0.03439  3.78288  4.50523  0.61958  0.77255  0.48592  0.95485
    130   2.90473  4.73394  3.04563  2.79905  3.22745  3.37649  1.34664  3.59338  2.64487  3.09771  4.13567  3.21102  3.92544  3.16486  2.91472  2.97698  3.20611  3.33048  4.69334  3.18138    130 h - - -
          2.68618  4.42225  2.77519  2.73123  3.46354  2.40513  3.72494  3.29354  2.67741  2.69355  4.24690  2.90347  2.73739  3.18146  2.89801  2.37887  2.77519  2.98518  4.58477  3.61503
          0.03439  3.78288  4.50523  0.61958  0.77255  0.48567  0.95526
    131   2.89754  5.00452  1.05545  2.28841  4.37064  3.14646  3.85893  3.93935  2.92725  3.56498  4.54369  2.83913  3.79330  3.09987  3.42908  2.87195  3.23517  3.58903  5.55649  4.26169    131 d - - -
          2.68618  4.42225  2.77519  2.73123  3.46354  2.40513  3.72494  3.29354  2.67741  2.69355  4.24690  2.90347  2.73739  3.18146  2.89801  2.37887  2.77519  2.98518  4.58477  3.61503
          0.03439  3.78307  4.50541  0.61958  0.77255  0.48576  0.95510
    132   2.73370  4.30507  4.00702  3.66188  3.47631  3.64213  4.47911  2.04413  3.52380  2.17604  3.45349  3.86556  4.20474  3.89123  3.74718  3.12717  3.09652  1.16431  5.25673  3.97368    132 v - - -
          2.68618  4.42225  2.77519  2.73123  3.46354  2.40513  3.72494  3.29354  2.67741  2.69355  4.24690  2.90347  2.73739  3.18146  2.89801  2.37887  2.77519  2.98518  4.58477  3.61503
          0.03439  3.78307  4.50541  0.61958  0.77255  0.48576  0.95510
    133   1.15100  4.15200  3.37515  3.16525  3.96629  2.97829  4.19740  3.07884  3.17922  2.96414  4.00823  3.33642  3.70931  3.52934  3.43433  2.50427  2.77556  2.74900  5.40258  4.19338    133 a - - -
          2.68618  4.42225  2.77519  2.73123  3.46354  2.40513  3.72494  3.29354  2.67741  2.69355  4.24690  2.90347  2.73739  3.18146  2.89801  2.37887  2.77519  2.98518  4.58477  3.61503
          0.03439  3.78307  4.50541  0.61958  0.77255  0.48576  0.95510
    134   2.36926  4.21323  3.35302  3.10400  3.89396  3.05464  4.12757  3.01039  3.04515  2.87690  3.93546  3.32602  3.75230  3.44519  3.30659  2.56982  1.33334  2.71501  5.33988  4.11137    134 t - - -
          2.68618  4.42225  2.77519  2.73123  3.46354  2.40513  3.72494  3.29354  2.67741  2.69355  4.24690  2.90347  2.73739  3.18146  2.89801  2.37887  2.77519  2.98518  4.58477  3.61503
          0.03439  3.78307  4.50541  0.61958  0.77255  0.48576  0.95510
    135   2.87453  4.96589  2.45284  1.16751  4.30727  3.20737  3.79841  3.74365  2.66760  3.37804  4.35270  2.88461  3.81845  3.01645  3.06640  2.86721  3.17919  3.43417  5.49443  4.21688    135 e - - -
          2.68618  4.42225  2.77519  2.73123  3.46354  2.40513  3.72494  3.29354  2.67741  2.69355  4.24690  2.90347  2.73739  3.18146  2.89801  2.37887  2.77519  2.98518  4.58477  3.61503
          0.03439  3.78307  4.50541  0.61958  0.77255  0.48576  0.95510
    136   2.90882  4.74928  3.39079  2.92416  4.08120  3.41065  3.76726  3.61883  2.21291  3.15129  4.15633  3.28950  3.91985  2.99425  1.12469  2.99878  3.18239  3.34728  5.20208  4.03049    136 r - - -
          2.68618  4.42225  2.77519  2.73123  3.46354  2.40513  3.72494  3.29354  2.67741  2.69355  4.24690  2.90347  2.73739  3.18146  2.89801  2.37887  2.77519  2.98518  4.58477  3.61503
          0.03439  3.78307  4.50541  0.61958  0.77255  0.48576  0.95510
    137   2.64122  4.41057  3.23923  3.06748  4.06561  3.10327  4.15035  3.59025  3.11750  3.22602  4.27391  3.38191  1.01208  3.50916  3.37108  2.80653  3.07638  3.24564  5.27453  4.18594    137 p - - -
          2.68618  4.42225  2.77519  2.73123  3.46354  2.40513  3.72494  3.29354  2.67741  2.69355  4.24690  2.90347  2.73739  3.18146  2.89801  2.37887  2.77519  2.98518  4.58477  3.61503
          0.03439  3.78307  4.50541  0.61958  0.77255  0.48576  0.95510
    138   2.27548  4.19325  3.13286  2.94707  3.98826  2.92498  4.05815  3.49993  3.01461  3.22813  4.16366  3.18462  3.65695  3.37164  3.30166  1.23450  2.74938  3.05483  5.36857  4.07190    138 s - - -
          2.68618  4.42225  2.77519  2.73123  3.46354  2.40513  3.72494  3.29354  2.67741  2.69355  4.24690  2.90347  2.73739  3.18146  2.89801  2.37887  2.77519  2.98518  4.58477  3.61503
          0.03439  3.78307  4.50541  0.61958  0.77255  0.48576  0.95510
    139   2.73798  4.30805  3.99906  3.66205  3.48750  3.62835  4.48005  2.06429  3.52831  2.19214  3.46907  3.86542  4.19572  3.89576  3.74889  3.12835  3.10293  1.14637  5.25587  3.98069    139 v - - -
          2.68618  4.42225  2.77519  2.73123  3.46354  2.40513  3.72494  3.29354  2.67741  2.69355  4.24690  2.90347  2.73739  3.18146  2.89801  2.37887  2.77519  2.98518  4.58477  3.61503
          0.03439  3.78307  4.50541  0.61958  0.77255  0.48576  0.95510
    140   2.36926  4.21323  3.35302  3.10400  3.89396  3.05464  4.12757  3.01039  3.04515  2.87690  3.93546  3.32602  3.75230  3.44519  3.30659  2.56982  1.33334  2.71501  5.33988  4.11137    140 t - - -
          2.68618  4.42225  2.77519  2.73123  3.46354  2.40513  3.72494  3.29354  2.67741  2.69355  4.24690  2.90347  2.73739  3.18146  2.89801  2.37887  2.77519  2.98518  4.58477  3.61503
          0.03439  3.78307  4.50541  0.61958  0.77255  0.48576  0.95510
    141   3.14810  4.57727  4.11495  3.81467  1.17054  3.85441  3.84403  2.68536  3.72443  2.07750  3.43058  3.91975  4.31687  3.91790  3.86623  3.42123  3.45016  2.66900  4.12394  2.50393    141 f - - -
          2.68618  4.42225  2.77519  2.73123  3.46354  2.40513  3.72494  3.29354  2.67741  2.69355  4.24690  2.90347  2.73739  3.18146  2.89801  2.37887  2.77519  2.98518  4.58477  3.61503
          0.03439  3.78307  4.50541  0.61958  0.77255  0.48576  0.95510
    142   2.90210  4.46616  3.95442  3.54331  3.17403  3.76718  4.29929  2.34093  3.31539  1.78440  1.56108  3.83117  4.22928  3.70446  3.53079  3.24084  3.20670  2.33606  5.00158  3.75412    142 m - - -
          2.68618  4.42225  2.77519  2.73123  3.46354  2.40513  3.72494  3.29354  2.67741  2.69355  4.24690  2.90347  2.73739  3.18146  2.89801  2.37887  2.77519  2.98518  4.58477  3.61503
          0.03439  3.78307  4.50541  0.61958  0.77255  0.48576  0.95510
    143   2.90491  4.73409  3.04579  2.79922  3.22756  3.37663  1.34618  3.59359  2.64503  3.09789  4.13587  3.21118  3.92559  3.16503  2.91487  2.97715  3.20629  3.33068  4.69345  3.18148    143 h - - -
          2.68618  4.42225  2.77519  2.73123  3.46354  2.40513  3.72494  3.29354  2.67741  2.69355  4.24690  2.90347  2.73739  3.18146  2.89801  2.37887  2.77519  2.98518  4.58477  3.61503
          0.03439  3.78307  4.50541  0.61958  0.77255  0.48576  0.95510
    144   1.15100  4.15200  3.37515  3.16525  3.96629  2.97829  4.19740  3.07884  3.17922  2.96414  4.00823  3.33642  3.70931  3.52934  3.43433  2.50427  2.77556  2.74900  5.40258  4.19338    144 a - - -
          2.68618  4.42225  2.77519  2.73123  3.46354  2.40513  3.72494  3.29354  2.67741  2.69355  4.24690  2.90347  2.73739  3.18146  2.89801  2.37887  2.77519  2.98518  4.58477  3.61503
          0.03439  3.78307  4.50541  0.61958  0.77255  0.48576  0.95510
    145   2.89754  5.00452  1.05545  2.28841  4.37064  3.14646  3.85893  3.93935  2.92725  3.56498  4.54369  2.83913  3.79330  3.09987  3.42908  2.87195  3.23517  3.58903  5.55649  4.26169    145 d - - -
          2.68618  4.42225  2.77519  2.73123  3.46354  2.40513  3.72494  3.29354  2.67741  2.69355  4.24690  2.90347  2.73739  3.18146  2.89801  2.37887  2.77519  2.98518  4.58477  3.61503
          0.03439  3.78307  4.50541  0.61958  0.77255  0.48576  0.95510
    146   2.56101  4.34232  3.21613  3.10570  4.24402  0.88154  4.22908  3.82404  3.27444  3.48901  4.46608  3.38109  3.73057  3.60618  3.51798  2.73083  3.03541  3.36993  5.36044  4.34378    146 g - - -
          2.68618  4.42225  2.77519  2.73123  3.46354  2.40513  3.72494  3.29354  2.67741  2.69355  4.24690  2.90347  2.73739  3.18146  2.89801  2.37887  2.77519  2.98518  4.58477  3.61503
          0.03439  3.78307  4.50541  0.61958  0.77255  0.48576  0.95510
    147   2.90882  4.74928  3.39079  2.92416  4.08120  3.41065  3.76726  3.61883  2.21291  3.15129  4.15633  3.28950  3.91985  2.99425  1.12469  2.99878  3.18239  3.34728  5.20208  4.03049    147 r - - -
          2.68618  4.42225  2.77519  2.73123  3.46354  2.40513  3.72494  3.29354  2.67741  2.69355  4.24690  2.90347  2.73739  3.18146  2.89801  2.37887  2.77519  2.98518  4.58477  3.61503
          0.03439  3.78307  4.50541  0.61958  0.77255  0.48576  0.95510
    148   2.53426  4.36810  3.15753  2.97527  4.01493  3.06956  4.08485  3.51290  3.02339  3.17392  4.19588  3.28760  1.18274  3.41536  3.29676  2.67181  2.97157  3.15681  5.29536  4.12215    148 p - - -
          2.68618  4.42225  2.77519  2.73123  3.46354  2.40513  3.72494  3.29354  2.67741  2.69355  4.24690  2.90347  2.73739  3.18146  2.89801  2.37887  2.77519  2.98518  4.58477  3.61503
          0.03439  3.78307  4.50541  0.61958  0.77255  0.48576  0.95510
    149   2.89754  5.00452  1.05545  2.28841  4.37064  3.14646  3.85893  3.93935  2.92725  3.56498  4.54369  2.83913  3.79330  3.09987  3.42908  2.87195  3.23517  3.58903  5.55649  4.26169    149 d - - -
          2.68618  4.42225  2.77519  2.73123  3.46354  2.40513  3.72494  3.29354  2.67741  2.69355  4.24690  2.90347  2.73739  3.18146  2.89801  2.37887  2.77519  2.98518  4.58477  3.61503
          0.03439  3.78307  4.50541  0.61958  0.77255  0.48576  0.95510
    150   2.90882  4.74928  3.39079  2.92416  4.08120  3.41065  3.76726  3.61883  2.21291  3.15129  4.15633  3.28950  3.91985  2.99425  1.12469  2.99878  3.18239  3.34728  5.20208  4.03049    150 r - - -
          2.68618  4.42225  2.77519  2.73123  3.46354  2.40513  3.72494  3.29354  2.67741  2.69355  4.24690  2.90347  2.73739  3.18146  2.89801  2.37887  2.77519  2.98518  4.58477  3.61503
          0.03439  3.78307  4.50541  0.61958  0.77255  0.48576  0.95510
    151   2.96152  4.40861  4.20309  3.81768  3.31667  3.96523  4.56412  1.19640  3.64381  1.92430  3.26926  4.07563  4.40746  4.00298  3.85076  3.45408  3.26336  1.85168  5.18700  3.91568    151 i - - -
          2.68618  4.42225  2.77519  2.73123  3.46354  2.40513  3.72494  3.29354  2.67741  2.69355  4.24690  2.90347  2.73739  3.18146  2.89801  2.37887  2.77519  2.98518  4.58477  3.61503
          0.03439  3.78307  4.50541  0.61958  0.77255  0.48576  0.95510
    152   2.89754  5.00452  1.05545  2.28841  4.37064  3.14646  3.85893  3.93935  2.92725  3.56498  4.54369  2.83913  3.79330  3.09987  3.42908  2.87195  3.23517  3.58903  5.55649  4.26169    152 d - - -
          2.68618  4.42225  2.77519  2.73123  3.46354  2.40513  3.72494  3.29354  2.67741  2.69355  4.24690  2.90347  2.73739  3.18146  2.89801  2.37887  2.77519  2.98518  4.58477  3.61503
          0.03439  3.78307  4.50541  0.61958  0.77255  0.48576  0.95510
    153   2.49263  1.14174  3.98733  3.70854  3.72286  3.13217  4.37559  2.85398  3.53559  2.77244  3.89191  3.71942  3.83203  3.88570  3.67499  2.76367  2.95224  2.60410  5.15536  4.01049    153 c - - -
          2.68618  4.42225  2.77519  2.73123  3.46354  2.40513  3.72494  3.29354  2.67741  2.69355  4.24690  2.90347  2.73739  3.18146  2.89801  2.37887  2.77519  2.98518  4.58477  3.61503
          0.03439  3.78307  4.50541  0.61958  0.77255  0.48576  0.95510
    154   2.89754  5.00452  1.05545  2.28841  4.37064  3.14646  3.85893  3.93935  2.92725  3.56498  4.54369  2.83913  3.79330  3.09987  3.42908  2.87195  3.23517  3.58903  5.55649  4.26169    154 d - - -
          2.68618  4.42225  2.77519  2.73123  3.46354  2.40513  3.72494  3.29354  2.67741  2.69355  4.24690  2.90347  2.73739  3.18146  2.89801  2.37887  2.77519  2.98518  4.58477  3.61503
          0.03439  3.78307  4.50541  0.61958  0.77255  0.48576  0.95510
    155   3.12272  4.64793  3.70807  3.42301  2.30523  3.72735  3.58445  3.14481  3.28308  2.62128  3.82996  3.61668  4.20451  3.61068  3.48418  3.26753  3.40968  3.01150  3.94475  1.12870    155 y - - -
          2.68618  4.42225  2.77519  2.73123  3.46354  2.40513  3.72494  3.29354  2.67741  2.69355  4.24690  2.90347  2.73739  3.18146  2.89801  2.37887  2.77519  2.98518  4.58477  3.61503
          0.03439  3.78307  4.50541  0.61958  0.77255  0.48576  0.95510
    156   2.73798  4.30805  3.99906  3.66205  3.48750  3.62835  4.48005  2.06429  3.52831  2.19214  3.46907  3.86542  4.19572  3.89576  3.74889  3.12835  3.10293  1.14637  5.25587  3.98069    156 v - - -
          2.68618  4.42225  2.77519  2.73123  3.46354  2.40513  3.72494  3.29354  2.67741  2.69355  4.24690  2.90347  2.73739  3.18146  2.89801  2.37887  2.77519  2.98518  4.58477  3.61503
          0.03439  3.78307  4.50541  0.61958  0.77255  0.48576  0.95510
    157   1.15100  4.15200  3.37515  3.16525  3.96629  2.97829  4.19740  3.07884  3.17922  2.96414  4.00823  3.33642  3.70931  3.52934  3.43433  2.50427  2.77556  2.74900  5.40258  4.19338    157 a - - -
          2.68618  4.42225  2.77519  2.73123  3.46354  2.40513  3.72494  3.29354  2.67741  2.69355  4.24690  2.90347  2.73739  3.18146  2.89801  2.37887  2.77519  2.98518  4.58477  3.61503
          0.03439  3.78307  4.50541  0.61958  0.77255  0.48576  0.95510
    158   2.56101  4.34232  3.21613  3.10570  4.24402  0.88154  4.22908  3.82404  3.27444  3.48901  4.46608  3.38109  3.73057  3.60618  3.51798  2.73083  3.03541  3.36993  5.36044  4.34378    158 g - - -
          2.68618  4.42225  2.77519  2.73123  3.46354  2.40513  3.72494  3.29354  2.67741  2.69355  4.24690  2.90347  2.73739  3.18146  2.89801  2.37887  2.77519  2.98518  4.58477  3.61503
          0.03439  3.78307  4.50541  0.61958  0.77255  0.48576  0.95510
    159   2.49263  1.14174  3.98733  3.70854  3.72286  3.13217  4.37559  2.85398  3.53559  2.77244  3.89191  3.71942  3.83203  3.88570  3.67499  2.76367  2.95224  2.60410  5.15536  4.01049    159 c - - -
          2.68618  4.42225  2.77519  2.73123  3.46354  2.40513  3.72494  3.29354  2.67741  2.69355  4.24690  2.90347  2.73739  3.18146  2.89801  2.37887  2.77519  2.98518  4.58477  3.61503
          0.03439  3.78307  4.50541  0.61958  0.77255  0.48576  0.95510
    160   2.89754  5.00452  1.05545  2.28841  4.37064  3.14646  3.85893  3.93935  2.92725  3.56498  4.54369  2.83913  3.79330  3.09987  3.42908  2.87195  3.23517  3.58903  5.55649  4.26169    160 d - - -
          2.68618  4.42225  2.77519  2.73123  3.46354  2.40513  3.72494  3.29354  2.67741  2.69355  4.24690  2.90347  2.73739  3.18146  2.89801  2.37887  2.77519  2.98518  4.58477  3.61503
          0.03439  3.78307  4.50541  0.61958  0.77255  0.48576  0.95510
    161   2.56101  4.34232  3.21613  3.10570  4.24402  0.88154  4.22908  3.82404  3.27444  3.48901  4.46608  3.38109  3.73057  3.60618  3.51798  2.73083  3.03541  3.36993  5.36044  4.34378    161 g - - -
          2.68618  4.42225  2.77519  2.73123  3.46354  2.40513  3.72494  3.29354  2.67741  2.69355  4.24690  2.90347  2.73739  3.18146  2.89801  2.37887  2.77519  2.98518  4.58477  3.61503
          0.03439  3.78307  4.50541  0.61958  0.77255  0.48576  0.95510
    162   3.14810  4.57727  4.11495  3.81467  1.17054  3.85441  3.84403  2.68536  3.72443  2.07750  3.43058  3.91975  4.31687  3.91790  3.86623  3.42123  3.45016  2.66900  4.12394  2.50393    162 f - - -
          2.68618  4.42225  2.77519  2.73123  3.46354  2.40513  3.72494  3.29354  2.67741  2.69355  4.24690  2.90347  2.73739  3.18146  2.89801  2.37887  2.77519  2.98518  4.58477  3.61503
          0.03439  3.78307  4.50541  0.61958  0.77255  0.48576  0.95510
    163   2.90491  4.73409  3.04579  2.79922  3.22756  3.37663  1.34618  3.59359  2.64503  3.09789  4.13587  3.21118  3.92559  3.16503  2.91487  2.97715  3.20629  3.33068  4.69345  3.18148    163 h - - -
          2.68618  4.42225  2.77519  2.73123  3.46354  2.40513  3.72494  3.29354  2.67741  2.69355  4.24690  2.90347  2.73739  3.18146  2.89801  2.37887  2.77519  2.98518  4.58477  3.61503
          0.03439  3.78307  4.50541  0.61958  0.77255  0.48576  0.95510
    164   2.56101  4.34232  3.21613  3.10570  4.24402  0.88154  4.22908  3.82404  3.27444  3.48901  4.46608  3.38109  3.73057  3.60618  3.51798  2.73083  3.03541  3.36993  5.36044  4.34378    164 g - - -
          2.68618  4.42225  2.77519  2.73123  3.46354  2.40513  3.72494  3.29354  2.67741  2.69355  4.24690  2.90347  2.73739  3.18146  2.89801  2.37887  2.77519  2.98518  4.58477  3.61503
          0.03439  3.78307  4.50541  0.61958  0.77255  0.48576  0.95510
    165   2.73798  4.30805  3.99906  3.66205  3.48750  3.62835  4.48005  2.06429  3.52831  2.19214  3.46907  3.86542  4.19572  3.89576  3.74889  3.12835  3.10293  1.14637  5.25587  3.98069    165 v - - -
          2.68618  4.42225  2.77519  2.73123  3.46354  2.40513  3.72494  3.29354  2.67741  2.69355  4.24690  2.90347  2.73739  3.18146  2.89801  2.37887  2.77519  2.98518  4.58477  3.61503
          0.03439  3.78307  4.50541  0.61958  0.77255  0.48576  0.95510
    166   1.15100  4.15200  3.37515  3.16525  3.96629  2.97829  4.19740  3.07884  3.17922  2.96414  4.00823  3.33642  3.70931  3.52934  3.43433  2.50427  2.77556  2.74900  5.40258  4.19338    166 a - - -
          2.68618  4.42225  2.77519  2.73123  3.46354  2.40513  3.72494  3.29354  2.67741  2.69355  4.24690  2.90347  2.73739  3.18146  2.89801  2.37887  2.77519  2.98518  4.58477  3.61503
          0.03439  3.78307  4.50541  0.61958  0.77255  0.48576  0.95510
    167   2.90882  4.74928  3.39079  2.92416  4.08120  3.41065  3.76726  3.61883  2.21291  3.15129  4.15633  3.28950  3.91985  2.99425  1.12469  2.99878  3.18239  3.34728  5.20208  4.03049    167 r - - -
          2.68618  4.42225  2.77519  2.73123  3.46354  2.40513  3.72494  3.29354  2.67741  2.69355  4.24690  2.90347  2.73739  3.18146  2.89801  2.37887  2.77519  2.98518  4.58477  3.61503
          0.03439  3.78307  4.50541  0.61958  0.77255  0.48576  0.95510
    168   2.81487  4.79288  2.84934  2.60560  3.94867  3.30959  3.76210  3.56826  2.43343  3.07929  4.11258  3.06343  3.86362  1.40249  2.71819  2.86778  3.11330  3.30442  5.23815  3.92674    168 q - - -
          2.68618  4.42225  2.77519  2.73123  3.46354  2.40513  3.72494  3.29354  2.67741  2.69355  4.24690  2.90347  2.73739  3.18146  2.89801  2.37887  2.77519  2.98518  4.58477  3.61503
          0.03439  3.78307  4.50541  0.61958  0.77255  0.48576  0.95510
    169   1.15100  4.15200  3.37515  3.16525  3.96629  2.97829  4.19740  3.07884  3.17922  2.96414  4.00823  3.33642  3.70931  3.52934  3.43433  2.50427  2.77556  2.74900  5.40258  4.19338    169 a - - -
          2.68618  4.42225  2.77519  2.73123  3.46354  2.40513  3.72494  3.29354  2.67741  2.69355  4.24690  2.90347  2.73739  3.18146  2.89801  2.37887  2.77519  2.98518  4.58477  3.61503
          0.03439  3.78307  4.50541  0.61958  0.77255  0.48576  0.95510
    170   2.96152  4.40861  4.20309  3.81768  3.31667  3.96523  4.56412  1.19640  3.64381  1.92430  3.26926  4.07563  4.40746  4.00298  3.85076  3.45408  3.26336  1.85168  5.18700  3.91568    170 i - - -
          2.68618  4.42225  2.77519  2.73123  3.46354  2.40513  3.72494  3.29354  2.67741  2.69355  4.24690  2.90347  2.73739  3.18146  2.89801  2.37887  2.77519  2.98518  4.58477  3.61503
          0.03439  3.78307  4.50541  0.61958  0.77255  0.48576  0.95510
    171   2.64122  4.41057  3.23923  3.06748  4.06561  3.10327  4.15035  3.59025  3.11750  3.22602  4.27391  3.38191  1.01208  3.50916  3.37108  2.80653  3.07638  3.24564  5.27453  4.18594    171 p - - -
          2.68618  4.42225  2.77519  2.73123  3.46354  2.40513  3.72494  3.29354  2.67741  2.69355  4.24690  2.90347  2.73739  3.18146  2.89801  2.37887  2.77519  2.98518  4.58477  3.61503
          0.03439  3.78307  4.50541  0.61958  0.77255  0.48576  0.95510
    172   1.15100  4.15200  3.37515  3.16525  3.96629  2.97829  4.19740  3.07884  3.17922  2.96414  4.00823  3.33642  3.70931  3.52934  3.43433  2.50427  2.77556  2.74900  5.40258  4.19338    172 a - - -
          2.68618  4.42225  2.77519  2.73123  3.46354  2.40513  3.72494  3.29354  2.67741  2.69355  4.24690  2.90347  2.73739  3.18146  2.89801  2.37887  2.77519  2.98518  4.58477  3.61503
          0.03439  3.78307  4.50541  0.61958  0.77255  0.48576  0.95510
    173   2.82849  4.96713  2.43111  1.22416  4.29275  3.21404  3.77879  3.70556  2.64131  3.34784  4.32091  2.86041  3.81390  2.99049  3.04445  2.83843  3.15095  3.39839  5.50804  4.20141    173 e - - -
          2.68618  4.42225  2.77519  2.73123  3.46354  2.40513  3.72494  3.29354  2.67741  2.69355  4.24690  2.90347  2.73739  3.18146  2.89801  2.37887  2.77519  2.98518  4.58477  3.61503
          0.03439  3.78307  4.50541  0.61958  0.77255  0.48576  0.95510
    174   2.90882  4.74928  3.39079  2.92416  4.08120  3.41065  3.76726  3.61883  2.21291  3.15129  4.15633  3.28950  3.91985  2.99425  1.12469  2.99878  3.18239  3.34728  5.20208  4.03049    174 r - - -
          2.68618  4.42225  2.77519  2.73123  3.46354  2.40513  3.72494  3.29354  2.67741  2.69355  4.24690  2.90347  2.73739  3.18146  2.89801  2.37887  2.77519  2.98518  4.58477  3.61503
          0.03439  3.78307  4.50541  0.61958  0.77255  0.48576  0.95510
    175   2.90882  4.74928  3.39079  2.92416  4.08120  3.41065  3.76726  3.61883  2.21291  3.15129  4.15633  3.28950  3.91985  2.99425  1.12469  2.99878  3.18239  3.34728  5.20208  4.03049    175 r - - -
          2.68618  4.42225  2.77519  2.73123  3.46354  2.40513  3.72494  3.29354  2.67741  2.69355  4.24690  2.90347  2.73739  3.18146  2.89801  2.37887  2.77519  2.98518  4.58477  3.61503
          0.03439  3.78307  4.50541  0.61958  0.77255  0.48576  0.95510
    176   2.90882  4.74928  3.39079  2.92416  4.08120  3.41065  3.76726  3.61883  2.21291  3.15129  4.15633  3.28950  3.91985  2.99425  1.12469  2.99878  3.18239  3.34728  5.20208  4.03049    176 r - - -
          2.68618  4.42225  2.77519  2.73123  3.46354  2.40513  3.72494  3.29354  2.67741  2.69355  4.24690  2.90347  2.73739  3.18146  2.89801  2.37887  2.77519  2.98518  4.58477  3.61503
          0.03439  3.78307  4.50541  0.61958  0.77255  0.48576  0.95510
    177   2.36926  4.21323  3.35302  3.10400  3.89396  3.05464  4.12757  3.01039  3.04515  2.87690  3.93546  3.32602  3.75230  3.44519  3.30659  2.56982  1.33334  2.71501  5.33988  4.11137    177 t - - -
          2.68618  4.42225  2.77519  2.73123  3.46354  2.40513  3.72494  3.29354  2.67741  2.69355  4.24690  2.90347  2.73739  3.18146  2.89801  2.37887  2.77519  2.98518  4.58477  3.61503
          0.03439  3.78307  4.50541  0.61958  0.77255  0.48576  0.95510
    178   3.14810  4.57727  4.11495  3.81467  1.17054  3.85441  3.84403  2.68536  3.72443  2.07750  3.43058  3.91975  4.31687  3.91790  3.86623  3.42123  3.45016  2.66900  4.12394  2.50393    178 f - - -
          2.68618  4.42225  2.77519  2.73123  3.46354  2.40513  3.72494  3.29354  2.67741  2.69355  4.24690  2.90347  2.73739  3.18146  2.89801  2.37887  2.77519  2.98518  4.58477  3.61503
          0.03439  3.78307  4.50541  0.61958  0.77255  0.48576  0.95510
    179   2.88004  4.96548  2.45823  1.16011  4.30129  3.21964  3.80223  3.73745  2.67176  3.37033  4.35112  2.89008  3.82082  3.02162  3.06912  2.87341  3.18456  3.43163  5.49006  4.21531    179 e - - -
          2.68618  4.42225  2.77519  2.73123  3.46354  2.40513  3.72494  3.29354  2.67741  2.69355  4.24690  2.90347  2.73739  3.18146  2.89801  2.37887  2.77519  2.98518  4.58477  3.61503
          0.03439  3.78307  4.50541  0.61958  0.77255  0.48576  0.95510
    180   2.90882  4.74928  3.39079  2.92416  4.08120  3.41065  3.76726  3.61883  2.21291  3.15129  4.15633  3.28950  3.91985  2.99425  1.12469  2.99878  3.18239  3.34728  5.20208  4.03049    180 r - - -
          2.68618  4.42225  2.77519  2.73123  3.46354  2.40513  3.72494  3.29354  2.67741  2.69355  4.24690  2.90347  2.73739  3.18146  2.89801  2.37887  2.77519  2.98518  4.58477  3.61503
          0.03439  3.78307  4.50541  0.61958  0.77255  0.48576  0.95510
    181   2.73798  4.30805  3.99906  3.66205  3.48750  3.62835  4.48005  2.06429  3.52831  2.19214  3.46907  3.86542  4.19572  3.89576  3.74889  3.12835  3.10293  1.14637  5.25587  3.98069    181 v - - -
          2.68618  4.42225  2.77519  2.73123  3.46354  2.40513  3.72494  3.29354  2.67741  2.69355  4.24690  2.90347  2.73739  3.18146  2.89801  2.37887  2.77519  2.98518  4.58477  3.61503
          0.03439  3.78307  4.50541  0.61958  0.77255  0.48576  0.95510
    182   3.12272  4.64793  3.70807  3.42301  2.30523  3.72735  3.58445  3.14481  3.28308  2.62128  3.82996  3.61668  4.20451  3.61068  3.48418  3.26753  3.40968  3.01150  3.94475  1.12870    182 y - - -
          2.68618  4.42225  2.77519  2.73123  3.46354  2.40513  3.72494  3.29354  2.67741  2.69355  4.24690  2.90347  2.73739  3.18146  2.89801  2.37887  2.77519  2.98518  4.58477  3.61503
          0.03439  3.78307  4.50541  0.61958  0.77255  0.48576  0.95510
    183   2.64122  4.41057  3.23923  3.06748  4.06561  3.10327  4.15035  3.59025  3.11750  3.22602  4.27391  3.38191  1.01208  3.50916  3.37108  2.80653  3.07638  3.24564  5.27453  4.18594    183 p - - -
          2.68618  4.42225  2.77519  2.73123  3.46354  2.40513  3.72494  3.29354  2.67741  2.69355  4.24690  2.90347  2.73739  3.18146  2.89801  2.37887  2.77519  2.98518  4.58477  3.61503
          0.03439  3.78307  4.50541  0.61958  0.77255  0.48576  0.95510
    184   3.12272  4.64793  3.70807  3.42301  2.30523  3.72735  3.58445  3.14481  3.28308  2.62128  3.82996  3.61668  4.20451  3.61068  3.48418  3.26753  3.40968  3.01150  3.94475  1.12870    184 y - - -
          2.68618  4.42225  2.77519  2.73123  3.46354  2.40513  3.72494  3.29354  2.67741  2.69355  4.24690  2.90347  2.73739  3.18146  2.89801  2.37887  2.77519  2.98518  4.58477  3.61503
          0.03439  3.78307  4.50541  0.61958  0.77255  0.48576  0.95510
    185   1.15100  4.15200  3.37515  3.16525  3.96629  2.97829  4.19740  3.07884  3.17922  2.96414  4.00823  3.33642  3.70931  3.52934  3.43433  2.50427  2.77556  2.74900  5.40258  4.19338    185 a - - -
          2.68618  4.42225  2.77519  2.73123  3.46354  2.40513  3.72494  3.29354  2.67741  2.69355  4.24690  2.90347  2.73739  3.18146  2.89801  2.37887  2.77519  2.98518  4.58477  3.61503
          0.03439  3.78307  4.50541  0.61958  0.77255  0.48576  0.95510
    186   3.19495  4.60016  3.95942  3.64518  2.58592  3.63399  3.79861  3.21693  3.37010  2.62621  3.85467  3.81282  4.14496  3.76266  3.51347  3.39932  3.49141  3.10482  1.08697  2.59314    186 w - - -
          2.68618  4.42225  2.77519  2.73123  3.46354  2.40513  3.72494  3.29354  2.67741  2.69355  4.24690  2.90347  2.73739  3.18146  2.89801  2.37887  2.77519  2.98518  4.58477  3.61503
          0.03439  3.78307  4.50541  0.61958  0.77255  0.48576  0.95510
    187   3.05712  4.54741  4.04436  3.68655  3.10605  3.86586  4.37039  2.30863  3.45505  0.99402  3.16193  3.97033  4.31848  3.84495  3.64467  3.43014  3.35654  2.32219  4.95016  3.65200    187 l - - -
          2.68618  4.42225  2.77519  2.73123  3.46354  2.40513  3.72494  3.29354  2.67741  2.69355  4.24690  2.90347  2.73739  3.18146  2.89801  2.37887  2.77519  2.98518  4.58477  3.61503
          0.03439  3.78307  4.50541  0.61958  0.77255  0.48576  0.95510
    188   2.56101  4.34232  3.21613  3.10570  4.24402  0.88154  4.22908  3.82404  3.27444  3.48901  4.46608  3.38109  3.73057  3.60618  3.51798  2.73083  3.03541  3.36993  5.36044  4.34378    188 g - - -
          2.68618  4.42225  2.77519  2.73123  3.46354  2.40513  3.72494  3.29354  2.67741  2.69355  4.24690  2.90347  2.73739  3.18146  2.89801  2.37887  2.77519  2.98518  4.58477  3.61503
          0.03439  3.78307  4.50541  0.61958  0.77255  0.48576  0.95510
    189   2.96152  4.40861  4.20309  3.81768  3.31667  3.96523  4.56412  1.19640  3.64381  1.92430  3.26926  4.07563  4.40746  4.00298  3.85076  3.45408  3.26336  1.85168  5.18700  3.91568    189 i - - -
          2.68618  4.42225  2.77519  2.73123  3.46354  2.40513  3.72494  3.29354  2.67741  2.69355  4.24690  2.90347  2.73739  3.18146  2.89801  2.37887  2.77519  2.98518  4.58477  3.61503
          0.03439  3.78307  4.50541  0.61958  0.77255  0.48576  0.95510
    190   3.05712  4.54741  4.04436  3.68655  3.10605  3.86586  4.37039  2.30863  3.45505  0.99402  3.16193  3.97033  4.31848  3.84495  3.64467  3.43014  3.35654  2.32219  4.95016  3.65200    190 l - - -
          2.68618  4.42225  2.77519  2.73123  3.46354  2.40513  3.72494  3.29354  2.67741  2.69355  4.24690  2.90347  2.73739  3.18146  2.89801  2.37887  2.77519  2.98518  4.58477  3.61503
          0.03439  3.78307  4.50541  0.61958  0.77255  0.48576  0.95510
    191   1.15100  4.15200  3.37515  3.16525  3.96629  2.97829  4.19740  3.07884  3.17922  2.96414  4.00823  3.33642  3.70931  3.52934  3.43433  2.50427  2.77556  2.74900  5.40258  4.19338    191 a - - -
          2.68618  4.42225  2.77519  2.73123  3.46354  2.40513  3.72494  3.29354  2.67741  2.69355  4.24690  2.90347  2.73739  3.18146  2.89801  2.37887  2.77519  2.98518  4.58477  3.61503
          0.03439  3.78307  4.50541  0.61958  0.77255  0.48576  0.95510
    192   2.89754  5.00452  1.05545  2.28841  4.37064  3.14646  3.85893  3.93935  2.92725  3.56498  4.54369  2.83913  3.79330  3.09987  3.42908  2.87195  3.23517  3.58903  5.55649  4.26169    192 d - - -
          2.68618  4.42225  2.77519  2.73123  3.46354  2.40513  3.72494  3.29354  2.67741  2.69355  4.24690  2.90347  2.73739  3.18146  2.89801  2.37887  2.77519  2.98518  4.58477  3.61503
          0.03439  3.78307  4.50541  0.61958  0.77255  0.48576  0.95510
    193   1.15100  4.15200  3.37515  3.16525  3.96629  2.97829  4.19740  3.07884  3.17922  2.96414  4.00823  3.33642  3.70931  3.52934  3.43433  2.50427  2.77556  2.74900  5.40258  4.19338    193 a - - -
          2.68618  4.42225  2.77519  2.73123  3.46354  2.40513  3.72494  3.29354  2.67741  2.69355  4.24690  2.90347  2.73739  3.18146  2.89801  2.37887  2.77519  2.98518  4.58477  3.61503
          0.03439  3.78307  4.50541  0.61958  0.77255  0.48576  0.95510
    194   1.15100  4.15200  3.37515  3.16525  3.96629  2.97829  4.19740  3.07884  3.17922  2.96414  4.00823  3.33642  3.70931  3.52934  3.43433  2.50427  2.77556  2.74900  5.40258  4.19338    194 a - - -
          2.68618  4.42225  2.77519  2.73123  3.46354  2.40513  3.72494  3.29354  2.67741  2.69355  4.24690  2.90347  2.73739  3.18146  2.89801  2.37887  2.77519  2.98518  4.58477  3.61503
          0.03439  3.78307  4.50541  0.61958  0.77255  0.48576  0.95510
    195   2.64122  4.41057  3.23923  3.06748  4.06561  3.10327  4.15035  3.59025  3.11750  3.22602  4.27391  3.38191  1.01208  3.50916  3.37108  2.80653  3.07638  3.24564  5.27453  4.18594    195 p - - -
          2.68618  4.42225  2.77519  2.73123  3.46354  2.40513  3.72494  3.29354  2.67741  2.69355  4.24690  2.90347  2.73739  3.18146  2.89801  2.37887  2.77519  2.98518  4.58477  3.61503
          0.03439  3.78307  4.50541  0.61958  0.77255  0.48576  0.95510
    196   2.27548  4.19325  3.13286  2.94707  3.98826  2.92498  4.05815  3.49993  3.01461  3.22813  4.16366  3.18462  3.65695  3.37164  3.30166  1.23450  2.74938  3.05483  5.36857  4.07190    196 s - - -
          2.68618  4.42225  2.77519  2.73123  3.46354  2.40513  3.72494  3.29354  2.67741  2.69355  4.24690  2.90347  2.73739  3.18146  2.89801  2.37887  2.77519  2.98518  4.58477  3.61503
          0.03439  3.78307  4.50541  0.61958  0.77255  0.48576  0.95510
    197   3.05712  4.54741  4.04436  3.68655  3.10605  3.86586  4.37039  2.30863  3.45505  0.99402  3.16193  3.97033  4.31848  3.84495  3.64467  3.43014  3.35654  2.32219  4.95016  3.65200    197 l - - -
          2.68618  4.42225  2.77519  2.73123  3.46354  2.40513  3.72494  3.29354  2.67741  2.69355  4.24690  2.90347  2.73739  3.18146  2.89801  2.37887  2.77519  2.98518  4.58477  3.61503
          0.03439  3.78307  4.50541  0.61958  0.77255  0.48576  0.95510
    198   2.89754  5.00452  1.05545  2.28841  4.37064  3.14646  3.85893  3.93935  2.92725  3.56498  4.54369  2.83913  3.79330  3.09987  3.42908  2.87195  3.23517  3.58903  5.55649  4.26169    198 d - - -
          2.68618  4.42225  2.77519  2.73123  3.46354  2.40513  3.72494  3.29354  2.67741  2.69355  4.24690  2.90347  2.73739  3.18146  2.89801  2.37887  2.77519  2.98518  4.58477  3.61503
          0.03439  3.78307  4.50541  0.61958  0.77255  0.48576  0.95510
    199   2.88004  4.96548  2.45823  1.16011  4.30129  3.21964  3.80223  3.73745  2.67176  3.37033  4.35112  2.89008  3.82082  3.02162  3.06912  2.87341  3.18456  3.43163  5.49006  4.21531    199 e - - -
          2.68618  4.42225  2.77519  2.73123  3.46354  2.40513  3.72494  3.29354  2.67741  2.69355  4.24690  2.90347  2.73739  3.18146  2.89801  2.37887  2.77519  2.98518  4.58477  3.61503
          0.03439  3.78307  4.50541  0.61958  0.77255  0.48576  0.95510
    200   3.05712  4.54741  4.04436  3.68655  3.10605  3.86586  4.37039  2.30863  3.45505  0.99402  3.16193  3.97033  4.31848  3.84495  3.64467  3.43014  3.35654  2.32219  4.95016  3.65200    200 l - - -
          2.68618  4.42225  2.77519  2.73123  3.46354  2.40513  3.72494  3.29354  2.67741  2.69355  4.24690  2.90347  2.73739  3.18146  2.89801  2.37887  2.77519  2.98518  4.58477  3.61503
          0.03439  3.78307  4.50541  0.61958  0.77255  0.48576  0.95510
    201   2.73798  4.30805  3.99906  3.66205  3.48750  3.62835  4.48005  2.06429  3.52831  2.19214  3.46907  3.86542  4.19572  3.89576  3.74889  3.12835  3.10293  1.14637  5.25587  3.98069    201 v - - -
          2.68618  4.42225  2.77519  2.73123  3.46354  2.40513  3.72494  3.29354  2.67741  2.69355  4.24690  2.90347  2.73739  3.18146  2.89801  2.37887  2.77519  2.98518  4.58477  3.61503
          0.03439  3.78307  4.50541  0.61958  0.77255  0.48576  0.95510
    202   3.12272  4.64793  3.70807  3.42301  2.30523  3.72735  3.58445  3.14481  3.28308  2.62128  3.82996  3.61668  4.20451  3.61068  3.48418  3.26753  3.40968  3.01150  3.94475  1.12870    202 y - - -
          2.68618  4.42225  2.77519  2.73123  3.46354  2.40513  3.72494  3.29354  2.67741  2.69355  4.24690  2.90347  2.73739  3.18146  2.89801  2.37887  2.77519  2.98518  4.58477  3.61503
          0.03439  3.78307  4.50541  0.61958  0.77255  0.48576  0.95510
    203   1.15100  4.15200  3.37515  3.16525  3.96629  2.97829  4.19740  3.07884  3.17922  2.96414  4.00823  3.33642  3.70931  3.52934  3.43433  2.50427  2.77556  2.74900  5.40258  4.19338    203 a - - -
          2.68618  4.42225  2.77519  2.73123  3.46354  2.40513  3.72494  3.29354  2.67741  2.69355  4.24690  2.90347  2.73739  3.18146  2.89801  2.37887  2.77519  2.98518  4.58477  3.61503
          0.03439  3.78307  4.50541  0.61958  0.77255  0.48576  0.95510
    204   2.90491  4.73409  3.04579  2.79922  3.22756  3.37663  1.34618  3.59359  2.64503  3.09789  4.13587  3.21118  3.92559  3.16503  2.91487  2.97715  3.20629  3.33068  4.69345  3.18148    204 h - - -
          2.68618  4.42225  2.77519  2.73123  3.46354  2.40513  3.72494  3.29354  2.67741  2.69355  4.24690  2.90347  2.73739  3.18146  2.89801  2.37887  2.77519  2.98518  4.58477  3.61503
          0.03439  3.78307  4.50541  0.61958  0.77255  0.48576  0.95510
    205   2.90491  4.73409  3.04579  2.79922  3.22756  3.37663  1.34618  3.59359  2.64503  3.09789  4.13587  3.21118  3.92559  3.16503  2.91487  2.97715  3.20629  3.33068  4.69345  3.18148    205 h - - -
          2.68618  4.42225  2.77519  2.73123  3.46354  2.40513  3.72494  3.29354  2.67741  2.69355  4.24690  2.90347  2.73739  3.18146  2.89801  2.37887  2.77519  2.98518  4.58477  3.61503
          0.03439  3.78307  4.50541  0.61958  0.77255  0.48576  0.95510
    206   1.15100  4.15200  3.37515  3.16525  3.96629  2.97829  4.19740  3.07884  3.17922  2.96414  4.00823  3.33642  3.70931  3.52934  3.43433  2.50427  2.77556  2.74900  5.40258  4.19338    206 a - - -
          2.68618  4.42225  2.77519  2.73123  3.46354  2.40513  3.72494  3.29354  2.67741  2.69355  4.24690  2.90347  2.73739  3.18146  2.89801  2.37887  2.77519  2.98518  4.58477  3.61503
          0.03439  3.78307  4.50541  0.61958  0.77255  0.48576  0.95510
    207   2.89350  4.74896  3.38302  2.90888  4.06385  3.41509  3.75225  3.59450  2.19371  3.11700  4.13400  3.27459  3.91974  2.97568  1.15989  2.98230  3.16526  3.32499  5.19984  4.01252    207 r - - -
          2.68618  4.42225  2.77519  2.73123  3.46354  2.40513  3.72494  3.29354  2.67741  2.69355  4.24690  2.90347  2.73739  3.18146  2.89801  2.37887  2.77519  2.98518  4.58477  3.61503
          0.03439  3.78307  4.50541  0.61958  0.77255  0.48576  0.95510
    208   2.56101  4.34232  3.21613  3.10570  4.24402  0.88154  4.22908  3.82404  3.27444  3.48901  4.46608  3.38109  3.73057  3.60618  3.51798  2.73083  3.03541  3.36993  5.36044  4.34378    208 g - - -
          2.68618  4.42225  2.77519  2.73123  3.46354  2.40513  3.72494  3.29354  2.67741  2.69355  4.24690  2.90347  2.73739  3.18146  2.89801  2.37887  2.77519  2.98518  4.58477  3.61503
          0.03439  3.78307  4.50541  0.61958  0.77255  0.48576  0.95510
    209   3.14810  4.57727  4.11495  3.81467  1.17054  3.85441  3.84403  2.68536  3.72443  2.07750  3.43058  3.91975  4.31687  3.91790  3.86623  3.42123  3.45016  2.66900  4.12394  2.50393    209 f - - -
          2.68618  4.42225  2.77519  2.73123  3.46354  2.40513  3.72494  3.29354  2.67741  2.69355  4.24690  2.90347  2.73739  3.18146  2.89801  2.37887  2.77519  2.98518  4.58477  3.61503
          0.03439  3.78307  4.50541  0.61958  0.77255  0.48576  0.95510
    210   1.15100  4.15200  3.37515  3.16525  3.96629  2.97829  4.19740  3.07884  3.17922  2.96414  4.00823  3.33642  3.70931  3.52934  3.43433  2.50427  2.77556  2.74900  5.40258  4.19338    210 a - - -
          2.68618  4.42225  2.77519  2.73123  3.46354  2.40513  3.72494  3.29354  2.67741  2.69355  4.24690  2.90347  2.73739  3.18146  2.89801  2.37887  2.77519  2.98518  4.58477  3.61503
          0.03439  3.78307  4.50541  0.61958  0.77255  0.48576  0.95510
    211   3.05712  4.54741  4.04436  3.68655  3.10605  3.86586  4.37039  2.30863  3.45505  0.99402  3.16193  3.97033  4.31848  3.84495  3.64467  3.43014  3.35654  2.32219  4.95016  3.65200    211 l - - -
          2.68618  4.42225  2.77519  2.73123  3.46354  2.40513  3.72494  3.29354  2.67741  2.69355  4.24690  2.90347  2.73739  3.18146  2.89801  2.37887  2.77519  2.98518  4.58477  3.61503
          0.03439  3.78307  4.50541  0.61958  0.77255  0.48576  0.95510
    212   3.14810  4.57727  4.11495  3.81467  1.17054  3.85441  3.84403  2.68536  3.72443  2.07750  3.43058  3.91975  4.31687  3.91790  3.86623  3.42123  3.45016  2.66900  4.12394  2.50393    212 f - - -
          2.68618  4.42225  2.77519  2.73123  3.46354  2.40513  3.72494  3.29354  2.67741  2.69355  4.24690  2.90347  2.73739  3.18146  2.89801  2.37887  2.77519  2.98518  4.58477  3.61503
          0.03439  3.78307  4.50541  0.61958  0.77255  0.48576  0.95510
    213   2.27548  4.19325  3.13286  2.94707  3.98826  2.92498  4.05815  3.49993  3.01461  3.22813  4.16366  3.18462  3.65695  3.37164  3.30166  1.23450  2.74938  3.05483  5.36857  4.07190    213 s - - -
          2.68618  4.42225  2.77519  2.73123  3.46354  2.40513  3.72494  3.29354  2.67741  2.69355  4.24690  2.90347  2.73739  3.18146  2.89801  2.37887  2.77519  2.98518  4.58477  3.61503
          0.03439  3.78307  4.50541  0.61958  0.77255  0.48576  0.95510
    214   2.90210  4.46616  3.95442  3.54331  3.17403  3.76718  4.29929  2.34093  3.31539  1.78440  1.56108  3.83117  4.22928  3.70446  3.53079  3.24084  3.20670  2.33606  5.00158  3.75412    214 m - - -
          2.68618  4.42225  2.77519  2.73123  3.46354  2.40513  3.72494  3.29354  2.67741  2.69355  4.24690  2.90347  2.73739  3.18146  2.89801  2.37887  2.77519  2.98518  4.58477  3.61503
          0.03439  3.78307  4.50541  0.61958  0.77255  0.48576  0.95510
    215   2.90882  4.74928  3.39079  2.92416  4.08120  3.41065  3.76726  3.61883  2.21291  3.15129  4.15633  3.28950  3.91985  2.99425  1.12469  2.99878  3.18239  3.34728  5.20208  4.03049    215 r - - -
          2.68618  4.42225  2.77519  2.73123  3.46354  2.40513  3.72494  3.29354  2.67741  2.69355  4.24690  2.90347  2.73739  3.18146  2.89801  2.37887  2.77519  2.98518  4.58477  3.61503
          0.03439  3.78307  4.50541  0.61958  0.77255  0.48576  0.95510
    216   2.27548  4.19325  3.13286  2.94707  3.98826  2.92498  4.05815  3.49993  3.01461  3.22813  4.16366  3.18462  3.65695  3.37164  3.30166  1.23450  2.74938  3.05483  5.36857  4.07190    216 s - - -
          2.68618  4.42225  2.77519  2.73123  3.46354  2.40513  3.72494  3.29354  2.67741  2.69355  4.24690  2.90347  2.73739  3.18146  2.89801  2.37887  2.77519  2.98518  4.58477  3.61503
          0.03439  3.78307  4.50541  0.61958  0.77255  0.48576  0.95510
    217   2.64122  4.41057  3.23923  3.06748  4.06561  3.10327  4.15035  3.59025  3.11750  3.22602  4.27391  3.38191  1.01208  3.50916  3.37108  2.80653  3.07638  3.24564  5.27453  4.18594    217 p - - -
          2.68618  4.42225  2.77519  2.73123  3.46354  2.40513  3.72494  3.29354  2.67741  2.69355  4.24690  2.90347  2.73739  3.18146  2.89801  2.37887  2.77519  2.98518  4.58477  3.61503
          0.03439  3.78307  4.50541  0.61958  0.77255  0.48576  0.95510
    218   2.34097  4.19851  3.33159  3.07926  3.89186  3.04029  4.10941  3.01033  3.02109  2.88495  3.92854  3.30031  3.74032  3.42039  3.28722  2.52941  1.38485  2.70688  5.34706  4.10023    218 t - - -
          2.68618  4.42225  2.77519  2.73123  3.46354  2.40513  3.72494  3.29354  2.67741  2.69355  4.24690  2.90347  2.73739  3.18146  2.89801  2.37887  2.77519  2.98518  4.58477  3.61503
          0.03439  3.78307  4.50541  0.61958  0.77255  0.48576  0.95510
    219   2.73798  4.30805  3.99906  3.66205  3.48750  3.62835  4.48005  2.06429  3.52831  2.19214  3.46907  3.86542  4.19572  3.89576  3.74889  3.12835  3.10293  1.14637  5.25587  3.98069    219 v - - -
          2.68618  4.42225  2.77519  2.73123  3.46354  2.40513  3.72494  3.29354  2.67741  2.69355  4.24690  2.90347  2.73739  3.18146  2.89801  2.37887  2.77519  2.98518  4.58477  3.61503
          0.03439  3.78307  4.50541  0.61958  0.77255  0.48576  0.95510
    220   2.36926  4.21323  3.35302  3.10400  3.89396  3.05464  4.12757  3.01039  3.04515  2.87690  3.93546  3.32602  3.75230  3.44519  3.30659  2.56982  1.33334  2.71501  5.33988  4.11137    220 t - - -
          2.68618  4.42225  2.77519  2.73123  3.46354  2.40513  3.72494  3.29354  2.67741  2.69355  4.24690  2.90347  2.73739  3.18146  2.89801  2.37887  2.77519  2.98518  4.58477  3.61503
          0.03439  3.78307  4.50541  0.61958  0.77255  0.48576  0.95510
    221   2.90882  4.74928  3.39079  2.92416  4.08120  3.41065  3.76726  3.61883  2.21291  3.15129  4.15633  3.28950  3.91985  2.99425  1.12469  2.99878  3.18239  3.34728  5.20208  4.03049    221 r - - -
          2.68618  4.42225  2.77519  2.73123  3.46354  2.40513  3.72494  3.29354  2.67741  2.69355  4.24690  2.90347  2.73739  3.18146  2.89801  2.37887  2.77519  2.98518  4.58477  3.61503
          0.03439  3.78307  4.50541  0.61958  0.77255  0.48576  0.95510
    222   3.05712  4.54741  4.04436  3.68655  3.10605  3.86586  4.37039  2.30863  3.45505  0.99402  3.16193  3.97033  4.31848  3.84495  3.64467  3.43014  3.35654  2.32219  4.95016  3.65200    222 l - - -
          2.68618  4.42225  2.77519  2.73123  3.46354  2.40513  3.72494  3.29354  2.67741  2.69355  4.24690  2.90347  2.73739  3.18146  2.89801  2.37887  2.77519  2.98518  4.58477  3.61503
          0.03439  3.78307  4.50541  0.61958  0.77255  0.48576  0.95510
    223   3.12272  4.64793  3.70807  3.42301  2.30523  3.72735  3.58445  3.14481  3.28308  2.62128  3.82996  3.61668  4.20451  3.61068  3.48418  3.26753  3.40968  3.01150  3.94475  1.12870    223 y - - -
          2.68618  4.42225  2.77519  2.73123  3.46354  2.40513  3.72494  3.29354  2.67741  2.69355  4.24690  2.90347  2.73739  3.18146  2.89801  2.37887  2.77519  2.98518  4.58477  3.61503
          0.03439  3.78307  4.50541  0.61958  0.77255  0.48576  0.95510
    224   3.05712  4.54741  4.04436  3.68655  3.10605  3.86586  4.37039  2.30863  3.45505  0.99402  3.16193  3.97033  4.31848  3.84495  3.64467  3.43014  3.35654  2.32219  4.95016  3.65200    224 l - - -
          2.68618  4.42225  2.77519  2.73123  3.46354  2.40513  3.72494  3.29354  2.67741  2.69355  4.24690  2.90347  2.73739  3.18146  2.89801  2.37887  2.77519  2.98518  4.58477  3.61503
          0.03439  3.78307  4.50541  0.61958  0.77255  0.48576  0.95510
    225   2.81487  4.79288  2.84934  2.60560  3.94867  3.30959  3.76210  3.56826  2.43343  3.07929  4.11258  3.06343  3.86362  1.40249  2.71819  2.86778  3.11330  3.30442  5.23815  3.92674    225 q - - -
          2.68618  4.42225  2.77519  2.73123  3.46354  2.40513  3.72494  3.29354  2.67741  2.69355  4.24690  2.90347  2.73739  3.18146  2.89801  2.37887  2.77519  2.98518  4.58477  3.61503
          0.03439  3.78307  4.50541  0.61958  0.77255  0.48576  0.95510
    226   2.49263  1.14174  3.98733  3.70854  3.72286  3.13217  4.37559  2.85398  3.53559  2.77244  3.89191  3.71942  3.83203  3.88570  3.67499  2.76367  2.95224  2.60410  5.15536  4.01049    226 c - - -
          2.68618  4.42225  2.77519  2.73123  3.46354  2.40513  3.72494  3.29354  2.67741  2.69355  4.24690  2.90347  2.73739  3.18146  2.89801  2.37887  2.77519  2.98518  4.58477  3.61503
          0.03439  3.78307  4.50541  0.61958  0.77255  0.48576  0.95510
    227   2.90882  4.74928  3.39079  2.92416  4.08120  3.41065  3.76726  3.61883  2.21291  3.15129  4.15633  3.28950  3.91985  2.99425  1.12469  2.99878  3.18239  3.34728  5.20208  4.03049    227 r - - -
          2.68618  4.42225  2.77519  2.73123  3.46354  2.40513  3.72494  3.29354  2.67741  2.69355  4.24690  2.90347  2.73739  3.18146  2.89801  2.37887  2.77519  2.98518  4.58477  3.61503
          0.03439  3.78307  4.50541  0.61958  0.77255  0.48576  0.95510
    228   2.55118  4.37508  3.17051  2.98991  4.02186  3.07528  4.09527  3.52381  3.03815  3.18068  4.20740  3.30255  1.15299  3.43020  3.30846  2.69358  2.98815  3.17002  5.29155  4.13141    228 p - - -
          2.68618  4.42225  2.77519  2.73123  3.46354  2.40513  3.72494  3.29354  2.67741  2.69355  4.24690  2.90347  2.73739  3.18146  2.89801  2.37887  2.77519  2.98518  4.58477  3.61503
          0.03439  3.78307  4.50541  0.61958  0.77255  0.48576  0.95510
    229   2.89754  5.00452  1.05545  2.28841  4.37064  3.14646  3.85893  3.93935  2.92725  3.56498  4.54369  2.83913  3.79330  3.09987  3.42908  2.87195  3.23517  3.58903  5.55649  4.26169    229 d - - -
          2.68618  4.42225  2.77519  2.73123  3.46354  2.40513  3.72494  3.29354  2.67741  2.69355  4.24690  2.90347  2.73739  3.18146  2.89801  2.37887  2.77519  2.98518  4.58477  3.61503
          0.03439  3.78307  4.50541  0.61958  0.77255  0.48576  0.95510
    230   2.88004  4.96548  2.45823  1.16011  4.30129  3.21964  3.80223  3.73745  2.67176  3.37033  4.35112  2.89008  3.82082  3.02162  3.06912  2.87341  3.18456  3.43163  5.49006  4.21531    230 e - - -
          2.68618  4.42225  2.77519  2.73123  3.46354  2.40513  3.72494  3.29354  2.67741  2.69355  4.24690  2.90347  2.73739  3.18146  2.89801  2.37887  2.77519  2.98518  4.58477  3.61503
          0.03439  3.78307  4.50541  0.61958  0.77255  0.48576  0.95510
    231   2.65330  4.64260  2.66689  2.54465  3.99243  3.12701  3.85597  3.68596  2.75353  3.34391  4.30171  1.32708  3.77572  3.13074  3.10325  2.72532  3.03355  3.31727  5.30909  3.94886    231 n - - -
          2.68618  4.42225  2.77519  2.73123  3.46354  2.40513  3.72494  3.29354  2.67741  2.69355  4.24690  2.90347  2.73739  3.18146  2.89801  2.37887  2.77519  2.98518  4.58477  3.61503
          0.03439  3.78307  4.50541  0.61958  0.77255  0.48576  0.95510
    232   3.05712  4.54741  4.04436  3.68655  3.10605  3.86586  4.37039  2.30863  3.45505  0.99402  3.16193  3.97033  4.31848  3.84495  3.64467  3.43014  3.35654  2.32219  4.95016  3.65200    232 l - - -
          2.68618  4.42225  2.77519  2.73123  3.46354  2.40513  3.72494  3.29354  2.67741  2.69355  4.24690  2.90347  2.73739  3.18146  2.89801  2.37887  2.77519  2.98518  4.58477  3.61503
          0.03439  3.78307  4.50541  0.61958  0.77255  0.48576  0.95510
    233   1.15100  4.15200  3.37515  3.16525  3.96629  2.97829  4.19740  3.07884  3.17922  2.96414  4.00823  3.33642  3.70931  3.52934  3.43433  2.50427  2.77556  2.74900  5.40258  4.19338    233 a - - -
          2.68618  4.42225  2.77519  2.73123  3.46354  2.40513  3.72494  3.29354  2.67741  2.69355  4.24690  2.90347  2.73739  3.18146  2.89801  2.37887  2.77519  2.98518  4.58477  3.61503
          0.03439  3.78307  4.50541  0.61958  0.77255  0.48576  0.95510
    234   2.88004  4.96548  2.45823  1.16011  4.30129  3.21964  3.80223  3.73745  2.67176  3.37033  4.35112  2.89008  3.82082  3.02162  3.06912  2.87341  3.18456  3.43163  5.49006  4.21531    234 e - - -
          2.68618  4.42225  2.77519  2.73123  3.46354  2.40513  3.72494  3.29354  2.67741  2.69355  4.24690  2.90347  2.73739  3.18146  2.89801  2.37887  2.77519  2.98518  4.58477  3.61503
          0.03439  3.78307  4.50541  0.61958  0.77255  0.48576  0.95510
    235   3.19495  4.60016  3.95942  3.64518  2.58592  3.63399  3.79861  3.21693  3.37010  2.62621  3.85467  3.81282  4.14496  3.76266  3.51347  3.39932  3.49141  3.10482  1.08697  2.59314    235 w - - -
          2.68618  4.42225  2.77519  2.73123  3.46354  2.40513  3.72494  3.29354  2.67741  2.69355  4.24690  2.90347  2.73739  3.18146  2.89801  2.37887  2.77519  2.98518  4.58477  3.61503
          0.03439  3.78307  4.50541  0.61958  0.77255  0.48576  0.95510
    236   2.64122  4.41057  3.23923  3.06748  4.06561  3.10327  4.15035  3.59025  3.11750  3.22602  4.27391  3.38191  1.01208  3.50916  3.37108  2.80653  3.07638  3.24564  5.27453  4.18594    236 p - - -
          2.68618  4.42225  2.77519  2.73123  3.46354  2.40513  3.72494  3.29354  2.67741  2.69355  4.24690  2.90347  2.73739  3.18146  2.89801  2.37887  2.77519  2.98518  4.58477  3.61503
          0.03439  3.78307  4.50541  0.61958  0.77255  0.48576  0.95510
    237   2.89754  5.00452  1.05545  2.28841  4.37064  3.14646  3.85893  3.93935  2.92725  3.56498  4.54369  2.83913  3.79330  3.09987  3.42908  2.87195  3.23517  3.58903  5.55649  4.26169    237 d - - -
          2.68618  4.42225  2.77519  2.73123  3.46354  2.40513  3.72494  3.29354  2.67741  2.69355  4.24690  2.90347  2.73739  3.18146  2.89801  2.37887  2.77519  2.98518  4.58477  3.61503
          0.03439  3.78307  4.50541  0.61958  0.77255  0.48576  0.95510
    238   1.15100  4.15200  3.37515  3.16525  3.96629  2.97829  4.19740  3.07884  3.17922  2.96414  4.00823  3.33642  3.70931  3.52934  3.43433  2.50427  2.77556  2.74900  5.40258  4.19338    238 a - - -
          2.68618  4.42225  2.77519  2.73123  3.46354  2.40513  3.72494  3.29354  2.67741  2.69355  4.24690  2.90347  2.73739  3.18146  2.89801  2.37887  2.77519  2.98518  4.58477  3.61503
          0.03439  3.78307  4.50541  0.61958  0.77255  0.48576  0.95510
    239   2.90882  4.74928  3.39079  2.92416  4.08120  3.41065  3.76726  3.61883  2.21291  3.15129  4.15633  3.28950  3.91985  2.99425  1.12469  2.99878  3.18239  3.34728  5.20208  4.03049    239 r - - -
          2.68618  4.42225  2.77519  2.73123  3.46354  2.40513  3.72494  3.29354  2.67741  2.69355  4.24690  2.90347  2.73739  3.18146  2.89801  2.37887  2.77519  2.98518  4.58477  3.61503
          0.03439  3.78307  4.50541  0.61958  0.77255  0.48576  0.95510
    240   2.96152  4.40861  4.20309  3.81768  3.31667  3.96523  4.56412  1.19640  3.64381  1.92430  3.26926  4.07563  4.40746  4.00298  3.85076  3.45408  3.26336  1.85168  5.18700  3.91568    240 i - - -
          2.68618  4.42225  2.77519  2.73123  3.46354  2.40513  3.72494  3.29354  2.67741  2.69355  4.24690  2.90347  2.73739  3.18146  2.89801  2.37887  2.77519  2.98518  4.58477  3.61503
          0.03439  3.78307  4.50541  0.61958  0.77255  0.48576  0.95510
    241   3.19495  4.60016  3.95942  3.64518  2.58592  3.63399  3.79861  3.21693  3.37010  2.62621  3.85467  3.81282  4.14496  3.76266  3.51347  3.39932  3.49141  3.10482  1.08697  2.59314    241 w - - -
          2.68618  4.42225  2.77519  2.73123  3.46354  2.40513  3.72494  3.29354  2.67741  2.69355  4.24690  2.90347  2.73739  3.18146  2.89801  2.37887  2.77519  2.98518  4.58477  3.61503
          0.03439  3.78307  4.50541  0.61958  0.77255  0.48576  0.95510
    242   2.88004  4.96548  2.45823  1.16011  4.30129  3.21964  3.80223  3.73745  2.67176  3.37033  4.35112  2.89008  3.82082  3.02162  3.06912  2.87341  3.18456  3.43163  5.49006  4.21531    242 e - - -
          2.68618  4.42225  2.77519  2.73123  3.46354  2.40513  3.72494  3.29354  2.67741  2.69355  4.24690  2.90347  2.73739  3.18146  2.89801  2.37887  2.77519  2.98518  4.58477  3.61503
          0.03439  3.78307  4.50541  0.61958  0.77255  0.48576  0.95510
    243   2.88004  4.96548  2.45823  1.16011  4.30129  3.21964  3.80223  3.73745  2.67176  3.37033  4.35112  2.89008  3.82082  3.02162  3.06912  2.87341  3.18456  3.43163  5.49006  4.21531    243 e - - -
          2.68618  4.42225  2.77519  2.73123  3.46354  2.40513  3.72494  3.29354  2.67741  2.69355  4.24690  2.90347  2.73739  3.18146  2.89801  2.37887  2.77519  2.98518  4.58477  3.61503
          0.03439  3.78307  4.50541  0.61958  0.77255  0.48576  0.95510
    244   3.05712  4.54741  4.04436  3.68655  3.10605  3.86586  4.37039  2.30863  3.45505  0.99402  3.16193  3.97033  4.31848  3.84495  3.64467  3.43014  3.35654  2.32219  4.95016  3.65200    244 l - - -
          2.68618  4.42225  2.77519  2.73123  3.46354  2.40513  3.72494  3.29354  2.67741  2.69355  4.24690  2.90347  2.73739  3.18146  2.89801  2.37887  2.77519  2.98518  4.58477  3.61503
          0.03439  3.78307  4.50541  0.61958  0.77255  0.48576  0.95510
    245   2.56101  4.34232  3.21613  3.10570  4.24402  0.88154  4.22908  3.82404  3.27444  3.48901  4.46608  3.38109  3.73057  3.60618  3.51798  2.73083  3.03541  3.36993  5.36044  4.34378    245 g - - -
          2.68618  4.42225  2.77519  2.73123  3.46354  2.40513  3.72494  3.29354  2.67741  2.69355  4.24690  2.90347  2.73739  3.18146  2.89801  2.37887  2.77519  2.98518  4.58477  3.61503
          0.03439  3.78307  4.50541  0.61958  0.77255  0.48576  0.95510
    246   2.36926  4.21323  3.35302  3.10400  3.89396  3.05464  4.12757  3.01039  3.04515  2.87690  3.93546  3.32602  3.75230  3.44519  3.30659  2.56982  1.33334  2.71501  5.33988  4.11137    246 t - - -
          2.68618  4.42225  2.77519  2.73123  3.46354  2.40513  3.72494  3.29354  2.67741  2.69355  4.24690  2.90347  2.73739  3.18146  2.89801  2.37887  2.77519  2.98518  4.58477  3.61503
          0.03439  3.78307  4.50541  0.61958  0.77255  0.48576  0.95510
    247   2.90882  4.74928  3.39079  2.92416  4.08120  3.41065  3.76726  3.61883  2.21291  3.15129  4.15633  3.28950  3.91985  2.99425  1.12469  2.99878  3.18239  3.34728  5.20208  4.03049    247 r - - -
          2.68618  4.42225  2.77519  2.73123  3.46354  2.40513  3.72494  3.29354  2.67741  2.69355  4.24690  2.90347  2.73739  3.18146  2.89801  2.37887  2.77519  2.98518  4.58477  3.61503
          0.03439  3.78307  4.50541  0.61958  0.77255  0.48576  0.95510
    248   3.14810  4.57727  4.11495  3.81467  1.17054  3.85441  3.84403  2.68536  3.72443  2.07750  3.43058  3.91975  4.31687  3.91790  3.86623  3.42123  3.45016  2.66900  4.12394  2.50393    248 f - - -
          2.68618  4.42225  2.77519  2.73123  3.46354  2.40513  3.72494  3.29354  2.67741  2.69355  4.24690  2.90347  2.73739  3.18146  2.89801  2.37887  2.77519  2.98518  4.58477  3.61503
          0.03439  3.78307  4.50541  0.61958  0.77255  0.48576  0.95510
    249   2.88004  4.96548  2.45823  1.16011  4.30129  3.21964  3.80223  3.73745  2.67176  3.37033  4.35112  2.89008  3.82082  3.02162  3.06912  2.87341  3.18456  3.43163  5.49006  4.21531    249 e - - -
          2.68618  4.42225  2.77519  2.73123  3.46354  2.40513  3.72494  3.29354  2.67741  2.69355  4.24690  2.90347  2.73739  3.18146  2.89801  2.37887  2.77519  2.98518  4.58477  3.61503
          0.03439  3.78307  4.50541  0.61958  0.77255  0.48576  0.95510
    250   2.63739  4.63822  2.65535  2.53139  3.99188  3.12280  3.84644  3.67133  2.73915  3.33336  4.28766  1.36278  3.77168  3.11662  3.09126  2.70904  3.01013  3.30193  5.31755  3.94733    250 n - - -
          2.68618  4.42225  2.77519  2.73123  3.46354  2.40513  3.72494  3.29354  2.67741  2.69355  4.24690  2.90347  2.73739  3.18146  2.89801  2.37887  2.77519  2.98518  4.58477  3.61503
          0.03439  3.78307  4.50541  0.61958  0.77255  0.48576  0.95510
    251   2.89754  5.00452  1.05545  2.28841  4.37064  3.14646  3.85893  3.93935  2.92725  3.56498  4.54369  2.83913  3.79330  3.09987  3.42908  2.87195  3.23517  3.58903  5.55649  4.26169    251 d - - -
          2.68618  4.42225  2.77519  2.73123  3.46354  2.40513  3.72494  3.29354  2.67741  2.69355  4.24690  2.90347  2.73739  3.18146  2.89801  2.37887  2.77519  2.98518  4.58477  3.61503
          0.03439  3.78307  4.50541  0.61958  0.77255  0.48576  0.95510
    252   2.56101  4.34232  3.21613  3.10570  4.24402  0.88154  4.22908  3.82404  3.27444  3.48901  4.46608  3.38109  3.73057  3.60618  3.51798  2.73083  3.03541  3.36993  5.36044  4.34378    252 g - - -
          2.68618  4.42225  2.77519  2.73123  3.46354  2.40513  3.72494  3.29354  2.67741  2.69355  4.24690  2.90347  2.73739  3.18146  2.89801  2.37887  2.77519  2.98518  4.58477  3.61503
          0.03439  3.78307  4.50541  0.61958  0.77255  0.48576  0.95510
    253   2.56101  4.34232  3.21613  3.10570  4.24402  0.88154  4.22908  3.82404  3.27444  3.48901  4.46608  3.38109  3.73057  3.60618  3.51798  2.73083  3.03541  3.36993  5.36044  4.34378    253 g - - -
          2.68618  4.42225  2.77519  2.73123  3.46354  2.40513  3.72494  3.29354  2.67741  2.69355  4.24690  2.90347  2.73739  3.18146  2.89801  2.37887  2.77519  2.98518  4.58477  3.61503
          0.03439  3.78307  4.50541  0.61958  0.77255  0.48576  0.95510
    254   3.19495  4.60016  3.95942  3.64518  2.58592  3.63399  3.79861  3.21693  3.37010  2.62621  3.85467  3.81282  4.14496  3.76266  3.51347  3.39932  3.49141  3.10482  1.08697  2.59314    254 w - - -
          2.68618  4.42225  2.77519  2.73123  3.46354  2.40513  3.72494  3.29354  2.67741  2.69355  4.24690  2.90347  2.73739  3.18146  2.89801  2.37887  2.77519  2.98518  4.58477  3.61503
          0.03439  3.78307  4.50541  0.61958  0.77255  0.48576  0.95510
    255   2.36926  4.21323  3.35302  3.10400  3.89396  3.05464  4.12757  3.01039  3.04515  2.87690  3.93546  3.32602  3.75230  3.44519  3.30659  2.56982  1.33334  2.71501  5.33988  4.11137    255 t - - -
          2.68618  4.42225  2.77519  2.73123  3.46354  2.40513  3.72494  3.29354  2.67741  2.69355  4.24690  2.90347  2.73739  3.18146  2.89801  2.37887  2.77519  2.98518  4.58477  3.61503
          0.03439  3.78307  4.50541  0.61958  0.77255  0.48576  0.95510
    256   2.64122  4.41057  3.23923  3.06748  4.06561  3.10327  4.15035  3.59025  3.11750  3.22602  4.27391  3.38191  1.01208  3.50916  3.37108  2.80653  3.07638  3.24564  5.27453  4.18594    256 p - - -
          2.68618  4.42225  2.77519  2.73123  3.46354  2.40513  3.72494  3.29354  2.67741  2.69355  4.24690  2.90347  2.73739  3.18146  2.89801  2.37887  2.77519  2.98518  4.58477  3.61503
          0.03439  3.78307  4.50541  0.61958  0.77255  0.48576  0.95510
    257   2.36926  4.21323  3.35302  3.10400  3.89396  3.05464  4.12757  3.01039  3.04515  2.87690  3.93546  3.32602  3.75230  3.44519  3.30659  2.56982  1.33334  2.71501  5.33988  4.11137    257 t - - -
          2.68618  4.42225  2.77519  2.73123  3.46354  2.40513  3.72494  3.29354  2.67741  2.69355  4.24690  2.90347  2.73739  3.18146  2.89801  2.37887  2.77519  2.98518  4.58477  3.61503
          0.03439  3.78307  4.50541  0.61958  0.77255  0.48576  0.95510
    258   2.64122  4.41057  3.23923  3.06748  4.06561  3.10327  4.15035  3.59025  3.11750  3.22602  4.27391  3.38191  1.01208  3.50916  3.37108  2.80653  3.07638  3.24564  5.27453  4.18594    258 p - - -
          2.68618  4.42225  2.77519  2.73123  3.46354  2.40513  3.72494  3.29354  2.67741  2.69355  4.24690  2.90347  2.73739  3.18146  2.89801  2.37887  2.77519  2.98518  4.58477  3.61503
          0.03439  3.78307  4.50541  0.61958  0.77255  0.48576  0.95510
    259   2.49675  4.31292  3.17802  3.05937  4.20446  0.96252  4.19428  3.75773  3.22133  3.43905  4.40615  3.33030  3.71406  3.55427  3.47732  2.66480  2.97218  3.28207  5.37472  4.30121    259 g - - -
          2.68618  4.42225  2.77519  2.73123  3.46354  2.40513  3.72494  3.29354  2.67741  2.69355  4.24690  2.90347  2.73739  3.18146  2.89801  2.37887  2.77519  2.98518  4.58477  3.61503
          0.03439  3.78307  4.50541  0.61958  0.77255  0.48576  0.95510
    260   2.90882  4.74928  3.39079  2.92416  4.08120  3.41065  3.76726  3.61883  2.21291  3.15129  4.15633  3.28950  3.91985  2.99425  1.12469  2.99878  3.18239  3.34728  5.20208  4.03049    260 r - - -
          2.68618  4.42225  2.77519  2.73123  3.46354  2.40513  3.72494  3.29354  2.67741  2.69355  4.24690  2.90347  2.73739  3.18146  2.89801  2.37887  2.77519  2.98518  4.58477  3.61503
          0.03439  3.78307  4.50541  0.61958  0.77255  0.48576  0.95510
    261   2.96152  4.40861  4.20309  3.81768  3.31667  3.96523  4.56412  1.19640  3.64381  1.92430  3.26926  4.07563  4.40746  4.00298  3.85076  3.45408  3.26336  1.85168  5.18700  3.91568    261 i - - -
          2.68618  4.42225  2.77519  2.73123  3.46354  2.40513  3.72494  3.29354  2.67741  2.69355  4.24690  2.90347  2.73739  3.18146  2.89801  2.37887  2.77519  2.98518  4.58477  3.61503
          0.03439  3.78307  4.50541  0.61958  0.77255  0.48576  0.95510
    262   2.36926  4.21323  3.35302  3.10400  3.89396  3.05464  4.12757  3.01039  3.04515  2.87690  3.93546  3.32602  3.75230  3.44519  3.30659  2.56982  1.33334  2.71501  5.33988  4.11137    262 t - - -
          2.68618  4.42225  2.77519  2.73123  3.46354  2.40513  3.72494  3.29354  2.67741  2.69355  4.24690  2.90347  2.73739  3.18146  2.89801  2.37887  2.77519  2.98518  4.58477  3.61503
          0.03439  3.78307  4.50541  0.61958  0.77255  0.48576  0.95510
    263   2.81487  4.79288  2.84934  2.60560  3.94867  3.30959  3.76210  3.56826  2.43343  3.07929  4.11258  3.06343  3.86362  1.40249  2.71819  2.86778  3.11330  3.30442  5.23815  3.92674    263 q - - -
          2.68618  4.42225  2.77519  2.73123  3.46354  2.40513  3.72494  3.29354  2.67741  2.69355  4.24690  2.90347  2.73739  3.18146  2.89801  2.37887  2.77519  2.98518  4.58477  3.61503
          0.03439  3.78307  4.50541  0.61958  0.77255  0.48576  0.95510
    264   2.89374  4.84870  3.06355  2.70520  4.21457  3.39010  3.71627  3.63882  1.16818  3.22489  4.19368  3.13272  3.89888  2.91473  2.42424  2.94310  3.15504  3.35253  5.30813  4.10889    264 k - - -
          2.68618  4.42225  2.77519  2.73123  3.46354  2.40513  3.72494  3.29354  2.67741  2.69355  4.24690  2.90347  2.73739  3.18146  2.89801  2.37887  2.77519  2.98518  4.58477  3.61503
          0.03439  3.78307  4.50541  0.61958  0.77255  0.48576  0.95510
    265   2.27548  4.19325  3.13286  2.94707  3.98826  2.92498  4.05815  3.49993  3.01461  3.22813  4.16366  3.18462  3.65695  3.37164  3.30166  1.23450  2.74938  3.05483  5.36857  4.07190    265 s - - -
          2.68618  4.42225  2.77519  2.73123  3.46354  2.40513  3.72494  3.29354  2.67741  2.69355  4.24690  2.90347  2.73739  3.18146  2.89801  2.37887  2.77519  2.98518  4.58477  3.61503
          0.03439  3.78307  4.50541  0.61958  0.77255  0.48576  0.95510
    266   2.73798  4.30805  3.99906  3.66205  3.48750  3.62835  4.48005  2.06429  3.52831  2.19214  3.46907  3.86542  4.19572  3.89576  3.74889  3.12835  3.10293  1.14637  5.25587  3.98069    266 v - - -
          2.68618  4.42225  2.77519  2.73123  3.46354  2.40513  3.72494  3.29354  2.67741  2.69355  4.24690  2.90347  2.73739  3.18146  2.89801  2.37887  2.77519  2.98518  4.58477  3.61503
          0.03439  3.78307  4.50541  0.61958  0.77255  0.48576  0.95510
    267   2.36926  4.21323  3.35302  3.10400  3.89396  3.05464  4.12757  3.01039  3.04515  2.87690  3.93546  3.32602  3.75230  3.44519  3.30659  2.56982  1.33334  2.71501  5.33988  4.11137    267 t - - -
          2.68618  4.42225  2.77519  2.73123  3.46354  2.40513  3.72494  3.29354  2.67741  2.69355  4.24690  2.90347  2.73739  3.18146  2.89801  2.37887  2.77519  2.98518  4.58477  3.61503
          0.03439  3.78307  4.50541  0.61958  0.77255  0.48576  0.95510
    268   2.64122  4.41057  3.23923  3.06748  4.06561  3.10327  4.15035  3.59025  3.11750  3.22602  4.27391  3.38191  1.01208  3.50916  3.37108  2.80653  3.07638  3.24564  5.27453  4.18594    268 p - - -
          2.68618  4.42225  2.77519  2.73123  3.46354  2.40513  3.72494  3.29354  2.67741  2.69355  4.24690  2.90347  2.73739  3.18146  2.89801  2.37887  2.77519  2.98518  4.58477  3.61503
          0.03439  3.78307  4.50541  0.61958  0.77255  0.48576  0.95510
    269   2.90210  4.46616  3.95442  3.54331  3.17403  3.76718  4.29929  2.34093  3.31539  1.78440  1.56108  3.83117  4.22928  3.70446  3.53079  3.24084  3.20670  2.33606  5.00158  3.75412    269 m - - -
          2.68618  4.42225  2.77519  2.73123  3.46354  2.40513  3.72494  3.29354  2.67741  2.69355  4.24690  2.90347  2.73739  3.18146  2.89801  2.37887  2.77519  2.98518  4.58477  3.61503
          0.03439  3.78307  4.50541  0.61958  0.77255  0.48576  0.95510
    270   2.90882  4.74928  3.39079  2.92416  4.08120  3.41065  3.76726  3.61883  2.21291  3.15129  4.15633  3.28950  3.91985  2.99425  1.12469  2.99878  3.18239  3.34728  5.20208  4.03049    270 r - - -
          2.68618  4.42225  2.77519  2.73123  3.46354  2.40513  3.72494  3.29354  2.67741  2.69355  4.24690  2.90347  2.73739  3.18146  2.89801  2.37887  2.77519  2.98518  4.58477  3.61503
          0.03439  3.78307  4.50541  0.61958  0.77255  0.48576  0.95510
    271   2.27548  4.19325  3.13286  2.94707  3.98826  2.92498  4.05815  3.49993  3.01461  3.22813  4.16366  3.18462  3.65695  3.37164  3.30166  1.23450  2.74938  3.05483  5.36857  4.07190    271 s - - -
          2.68618  4.42225  2.77519  2.73123  3.46354  2.40513  3.72494  3.29354  2.67741  2.69355  4.24690  2.90347  2.73739  3.18146  2.89801  2.37887  2.77519  2.98518  4.58477  3.61503
          0.03439  3.78307  4.50541  0.61958  0.77255  0.48576  0.95510
    272   2.75810  4.37124  3.75273  3.39170  1.55366  3.58871  3.76020  2.72987  3.31996  2.32197  3.49652  3.57935  4.09532  3.58302  3.54771  2.72499  3.07966  2.58987  4.22661  2.62531    272 f - - -
          2.68618  4.42225  2.77519  2.73123  3.46354  2.40513  3.72494  3.29354  2.67741  2.69355  4.24690  2.90347  2.73739  3.18146  2.89801  2.37887  2.77519  2.98518  4.58477  3.61503
          0.03439  3.78307  4.50541  0.61958  0.77255  0.48576  0.95510
    273   2.73798  4.30805  3.99906  3.66205  3.48750  3.62835  4.48005  2.06429  3.52831  2.19214  3.46907  3.86542  4.19572  3.89576  3.74889  3.12835  3.10293  1.14637  5.25587  3.98069    273 v - - -
          2.68618  4.42225  2.77519  2.73123  3.46354  2.40513  3.72494  3.29354  2.67741  2.69355  4.24690  2.90347  2.73739  3.18146  2.89801  2.37887  2.77519  2.98518  4.58477  3.61503
          0.03439  3.78307  4.50541  0.61958  0.77255  0.48576  0.95510
    274   2.27548  4.19325  3.13286  2.94707  3.98826  2.92498  4.05815  3.49993  3.01461  3.22813  4.16366  3.18462  3.65695  3.37164  3.30166  1.23450  2.74938  3.05483  5.36857  4.07190    274 s - - -
          2.68618  4.42225  2.77519  2.73123  3.46354  2.40513  3.72494  3.29354  2.67741  2.69355  4.24690  2.90347  2.73739  3.18146  2.89801  2.37887  2.77519  2.98518  4.58477  3.61503
          0.03439  3.78307  4.50541  0.61958  0.77255  0.48576  0.95510
    275   2.88004  4.96548  2.45823  1.16011  4.30129  3.21964  3.80223  3.73745  2.67176  3.37033  4.35112  2.89008  3.82082  3.02162  3.06912  2.87341  3.18456  3.43163  5.49006  4.21531    275 e - - -
          2.68618  4.42225  2.77519  2.73123  3.46354  2.40513  3.72494  3.29354  2.67741  2.69355  4.24690  2.90347  2.73739  3.18146  2.89801  2.37887  2.77519  2.98518  4.58477  3.61503
          0.03439  3.78307  4.50541  0.61958  0.77255  0.48576  0.95510
    276   2.36926  4.21323  3.35302  3.10400  3.89396  3.05464  4.12757  3.01039  3.04515  2.87690  3.93546  3.32602  3.75230  3.44519  3.30659  2.56982  1.33334  2.71501  5.33988  4.11137    276 t - - -
          2.68618  4.42225  2.77519  2.73123  3.46354  2.40513  3.72494  3.29354  2.67741  2.69355  4.24690  2.90347  2.73739  3.18146  2.89801  2.37887  2.77519  2.98518  4.58477  3.61503
          0.03439  3.78307  4.50541  0.61958  0.77255  0.48576  0.95510
    277   2.90210  4.46616  3.95442  3.54331  3.17403  3.76718  4.29929  2.34093  3.31539  1.78440  1.56108  3.83117  4.22928  3.70446  3.53079  3.24084  3.20670  2.33606  5.00158  3.75412    277 m - - -
          2.68618  4.42225  2.77519  2.73123  3.46354  2.40513  3.72494  3.29354  2.67741  2.69355  4.24690  2.90347  2.73739  3.18146  2.89801  2.37887  2.77519  2.98518  4.58477  3.61503
          0.03439  3.78307  4.50541  0.61958  0.77255  0.48576  0.95510
    278   2.81487  4.79288  2.84934  2.60560  3.94867  3.30959  3.76210  3.56826  2.43343  3.07929  4.11258  3.06343  3.86362  1.40249  2.71819  2.86778  3.11330  3.30442  5.23815  3.92674    278 q - - -
          2.68618  4.42225  2.77519  2.73123  3.46354  2.40513  3.72494  3.29354  2.67741  2.69355  4.24690  2.90347  2.73739  3.18146  2.89801  2.37887  2.77519  2.98518  4.58477  3.61503
          0.03439  3.78307  4.50541  0.61958  0.77255  0.48576  0.95510
    279   2.90491  4.73409  3.04579  2.79922  3.22756  3.37663  1.34618  3.59359  2.64503  3.09789  4.13587  3.21118  3.92559  3.16503  2.91487  2.97715  3.20629  3.33068  4.69345  3.18148    279 h - - -
          2.68618  4.42225  2.77519  2.73123  3.46354  2.40513  3.72494  3.29354  2.67741  2.69355  4.24690  2.90347  2.73739  3.18146  2.89801  2.37887  2.77519  2.98518  4.58477  3.61503
          0.03439  3.78307  4.50541  0.61958  0.77255  0.48576  0.95510
    280   2.56101  4.34232  3.21613  3.10570  4.24402  0.88154  4.22908  3.82404  3.27444  3.48901  4.46608  3.38109  3.73057  3.60618  3.51798  2.73083  3.03541  3.36993  5.36044  4.34378    280 g - - -
          2.68618  4.42225  2.77519  2.73123  3.46354  2.40513  3.72494  3.29354  2.67741  2.69355  4.24690  2.90347  2.73739  3.18146  2.89801  2.37887  2.77519  2.98518  4.58477  3.61503
          0.03439  3.78307  4.50541  0.61958  0.77255  0.48576  0.95510
    281   2.90882  4.74928  3.39079  2.92416  4.08120  3.41065  3.76726  3.61883  2.21291  3.15129  4.15633  3.28950  3.91985  2.99425  1.12469  2.99878  3.18239  3.34728  5.20208  4.03049    281 r - - -
          2.68618  4.42225  2.77519  2.73123  3.46354  2.40513  3.72494  3.29354  2.67741  2.69355  4.24690  2.90347  2.73739  3.18146  2.89801  2.37887  2.77519  2.98518  4.58477  3.61503
          0.03439  3.78307  4.50541  0.61958  0.77255  0.48576  0.95510
    282   3.05712  4.54741  4.04436  3.68655  3.10605  3.86586  4.37039  2.30863  3.45505  0.99402  3.16193  3.97033  4.31848  3.84495  3.64467  3.43014  3.35654  2.32219  4.95016  3.65200    282 l - - -
          2.68618  4.42225  2.77519  2.73123  3.46354  2.40513  3.72494  3.29354  2.67741  2.69355  4.24690  2.90347  2.73739  3.18146  2.89801  2.37887  2.77519  2.98518  4.58477  3.61503
          0.03439  3.78307  4.50541  0.61958  0.77255  0.48576  0.95510
    283   3.11043  4.52920  4.30522  3.83985  1.76834  4.12078  4.03397  2.33825  3.69898  1.44863  3.06460  4.02007  4.43843  3.88631  3.87254  3.48850  3.35640  2.37618  4.35475  2.81303    283 l - - -
          2.68618  4.42225  2.77519  2.73123  3.46354  2.40513  3.72494  3.29354  2.67741  2.69355  4.24690  2.90347  2.73739  3.18146  2.89801  2.37887  2.77519  2.98518  4.58477  3.61503
          0.03439  3.78307  4.50541  0.61958  0.77255  0.48576  0.95510
    284   3.05712  4.54741  4.04436  3.68655  3.10605  3.86586  4.37039  2.30863  3.45505  0.99402  3.16193  3.97033  4.31848  3.84495  3.64467  3.43014  3.35654  2.32219  4.95016  3.65200    284 l - - -
          2.68618  4.42225  2.77519  2.73123  3.46354  2.40513  3.72494  3.29354  2.67741  2.69355  4.24690  2.90347  2.73739  3.18146  2.89801  2.37887  2.77519  2.98518  4.58477  3.61503
          0.03439  3.78307  4.50541  0.61958  0.77255  0.48576  0.95510
    285   1.15100  4.15200  3.37515  3.16525  3.96629  2.97829  4.19740  3.07884  3.17922  2.96414  4.00823  3.33642  3.70931  3.52934  3.43433  2.50427  2.77556  2.74900  5.40258  4.19338    285 a - - -
          2.68618  4.42225  2.77519  2.73123  3.46354  2.40513  3.72494  3.29354  2.67741  2.69355  4.24690  2.90347  2.73739  3.18146  2.89801  2.37887  2.77519  2.98518  4.58477  3.61503
          0.03439  3.78307  4.50541  0.61958  0.77255  0.48576  0.95510
    286   2.56101  4.34232  3.21613  3.10570  4.24402  0.88154  4.22908  3.82404  3.27444  3.48901  4.46608  3.38109  3.73057  3.60618  3.51798  2.73083  3.03541  3.36993  5.36044  4.34378    286 g - - -
          2.68618  4.42225  2.77519  2.73123  3.46354  2.40513  3.72494  3.29354  2.67741  2.69355  4.24690  2.90347  2.73739  3.18146  2.89801  2.37887  2.77519  2.98518  4.58477  3.61503
          0.03439  3.78307  4.50541  0.61958  0.77255  0.48576  0.95510
    287   2.89754  5.00452  1.05545  2.28841  4.37064  3.14646  3.85893  3.93935  2.92725  3.56498  4.54369  2.83913  3.79330  3.09987  3.42908  2.87195  3.23517  3.58903  5.55649  4.26169    287 d - - -
          2.68618  4.42225  2.77519  2.73123  3.46354  2.40513  3.72494  3.29354  2.67741  2.69355  4.24690  2.90347  2.73739  3.18146  2.89801  2.37887  2.77519  2.98518  4.58477  3.61503
          0.03439  3.78307  4.50541  0.61958  0.77255  0.48576  0.95510
    288   1.15100  4.15200  3.37515  3.16525  3.96629  2.97829  4.19740  3.07884  3.17922  2.96414  4.00823  3.33642  3.70931  3.52934  3.43433  2.50427  2.77556  2.74900  5.40258  4.19338    288 a - - -
          2.68618  4.42225  2.77519  2.73123  3.46354  2.40513  3.72494  3.29354  2.67741  2.69355  4.24690  2.90347  2.73739  3.18146  2.89801  2.37887  2.77519  2.98518  4.58477  3.61503
          0.03439  3.78307  4.50541  0.61958  0.77255  0.48576  0.95510
    289   1.15100  4.15200  3.37515  3.16525  3.96629  2.97829  4.19740  3.07884  3.17922  2.96414  4.00823  3.33642  3.70931  3.52934  3.43433  2.50427  2.77556  2.74900  5.40258  4.19338    289 a - - -
          2.68618  4.42225  2.77519  2.73123  3.46354  2.40513  3.72494  3.29354  2.67741  2.69355  4.24690  2.90347  2.73739  3.18146  2.89801  2.37887  2.77519  2.98518  4.58477  3.61503
          0.03439  3.78307  4.50541  0.61958  0.77255  0.48576  0.95510
    290   2.90491  4.73409  3.04579  2.79922  3.22756  3.37663  1.34618  3.59359  2.64503  3.09789  4.13587  3.21118  3.92559  3.16503  2.91487  2.97715  3.20629  3.33068  4.69345  3.18148    290 h - - -
          2.68618  4.42225  2.77519  2.73123  3.46354  2.40513  3.72494  3.29354  2.67741  2.69355  4.24690  2.90347  2.73739  3.18146  2.89801  2.37887  2.77519  2.98518  4.58477  3.61503
          0.03439  3.78307  4.50541  0.61958  0.77255  0.48576  0.95510
    291   2.96152  4.40861  4.20309  3.81768  3.31667  3.96523  4.56412  1.19640  3.64381  1.92430  3.26926  4.07563  4.40746  4.00298  3.85076  3.45408  3.26336  1.85168  5.18700  3.91568    291 i - - -
          2.68618  4.42225  2.77519  2.73123  3.46354  2.40513  3.72494  3.29354  2.67741  2.69355  4.24690  2.90347  2.73739  3.18146  2.89801  2.37887  2.77519  2.98518  4.58477  3.61503
          0.03439  3.78307  4.50541  0.61958  0.77255  0.48576  0.95510
    292   2.73798  4.30805  3.99906  3.66205  3.48750  3.62835  4.48005  2.06429  3.52831  2.19214  3.46907  3.86542  4.19572  3.89576  3.74889  3.12835  3.10293  1.14637  5.25587  3.98069    292 v - - -
          2.68618  4.42225  2.77519  2.73123  3.46354  2.40513  3.72494  3.29354  2.67741  2.69355  4.24690  2.90347  2.73739  3.18146  2.89801  2.37887  2.77519  2.98518  4.58477  3.61503
          0.03439  3.78307  4.50541  0.61958  0.77255  0.48576  0.95510
    293   2.64122  4.41057  3.23923  3.06748  4.06561  3.10327  4.15035  3.59025  3.11750  3.22602  4.27391  3.38191  1.01208  3.50916  3.37108  2.80653  3.07638  3.24564  5.27453  4.18594    293 p - - -
          2.68618  4.42225  2.77519  2.73123  3.46354  2.40513  3.72494  3.29354  2.67741  2.69355  4.24690  2.90347  2.73739  3.18146  2.89801  2.37887  2.77519  2.98518  4.58477  3.61503
          0.03439  3.78307  4.50541  0.61958  0.77255  0.48576  0.95510
    294   2.64122  4.41057  3.23923  3.06748  4.06561  3.10327  4.15035  3.59025  3.11750  3.22602  4.27391  3.38191  1.01208  3.50916  3.37108  2.80653  3.07638  3.24564  5.27453  4.18594    294 p - - -
          2.68618  4.42225  2.77519  2.73123  3.46354  2.40513  3.72494  3.29354  2.67741  2.69355  4.24690  2.90347  2.73739  3.18146  2.89801  2.37887  2.77519  2.98518  4.58477  3.61503
          0.03439  3.78307  4.50541  0.61958  0.77255  0.48576  0.95510
    295   2.36926  4.21323  3.35302  3.10400  3.89396  3.05464  4.12757  3.01039  3.04515  2.87690  3.93546  3.32602  3.75230  3.44519  3.30659  2.56982  1.33334  2.71501  5.33988  4.11137    295 t - - -
          2.68618  4.42225  2.77519  2.73123  3.46354  2.40513  3.72494  3.29354  2.67741  2.69355  4.24690  2.90347  2.73739  3.18146  2.89801  2.37887  2.77519  2.98518  4.58477  3.61503
          0.03439  3.78307  4.50541  0.61958  0.77255  0.48576  0.95510
    296   2.56101  4.34232  3.21613  3.10570  4.24402  0.88154  4.22908  3.82404  3.27444  3.48901  4.46608  3.38109  3.73057  3.60618  3.51798  2.73083  3.03541  3.36993  5.36044  4.34378    296 g - - -
          2.68618  4.42225  2.77519  2.73123  3.46354  2.40513  3.72494  3.29354  2.67741  2.69355  4.24690  2.90347  2.73739  3.18146  2.89801  2.37887  2.77519  2.98518  4.58477  3.61503
          0.03439  3.78307  4.50541  0.61958  0.77255  0.48576  0.95510
    297   1.15100  4.15200  3.37515  3.16525  3.96629  2.97829  4.19740  3.07884  3.17922  2.96414  4.00823  3.33642  3.70931  3.52934  3.43433  2.50427  2.77556  2.74900  5.40258  4.19338    297 a - - -
          2.68618  4.42225  2.77519  2.73123  3.46354  2.40513  3.72494  3.29354  2.67741  2.69355  4.24690  2.90347  2.73739  3.18146  2.89801  2.37887  2.77519  2.98518  4.58477  3.61503
          0.03439  3.78307  4.50541  0.61958  0.77255  0.48576  0.95510
    298   2.89374  4.84870  3.06355  2.70520  4.21457  3.39010  3.71627  3.63882  1.16818  3.22489  4.19368  3.13272  3.89888  2.91473  2.42424  2.94310  3.15504  3.35253  5.30813  4.10889    298 k - - -
          2.68618  4.42225  2.77519  2.73123  3.46354  2.40513  3.72494  3.29354  2.67741  2.69355  4.24690  2.90347  2.73739  3.18146  2.89801  2.37887  2.77519  2.98518  4.58477  3.61503
          0.03439  3.78307  4.50541  0.61958  0.77255  0.48576  0.95510
    299   2.56101  4.34232  3.21613  3.10570  4.24402  0.88154  4.22908  3.82404  3.27444  3.48901  4.46608  3.38109  3.73057  3.60618  3.51798  2.73083  3.03541  3.36993  5.36044  4.34378    299 g - - -
          2.68618  4.42225  2.77519  2.73123  3.46354  2.40513  3.72494  3.29354  2.67741  2.69355  4.24690  2.90347  2.73739  3.18146  2.89801  2.37887  2.77519  2.98518  4.58477  3.61503
          0.03439  3.78307  4.50541  0.61958  0.77255  0.48576  0.95510
    300   2.90210  4.46616  3.95442  3.54331  3.17403  3.76718  4.29929  2.34093  3.31539  1.78440  1.56108  3.83117  4.22928  3.70446  3.53079  3.24084  3.20670  2.33606  5.00158  3.75412    300 m - - -
          2.68618  4.42225  2.77519  2.73123  3.46354  2.40513  3.72494  3.29354  2.67741  2.69355  4.24690  2.90347  2.73739  3.18146  2.89801  2.37887  2.77519  2.98518  4.58477  3.61503
          0.03439  3.78307  4.50541  0.61958  0.77255  0.48576  0.95510
    301   2.65330  4.64260  2.66689  2.54465  3.99243  3.12701  3.85597  3.68596  2.75353  3.34391  4.30171  1.32708  3.77572  3.13074  3.10325  2.72532  3.03355  3.31727  5.30909  3.94886    301 n - - -
          2.68618  4.42225  2.77519  2.73123  3.46354  2.40513  3.72494  3.29354  2.67741  2.69355  4.24690  2.90347  2.73739  3.18146  2.89801  2.37887  2.77519  2.98518  4.58477  3.61503
          0.03439  3.78307  4.50541  0.61958  0.77255  0.48576  0.95510
    302   3.05712  4.54741  4.04436  3.68655  3.10605  3.86586  4.37039  2.30863  3.45505  0.99402  3.16193  3.97033  4.31848  3.84495  3.64467  3.43014  3.35654  2.32219  4.95016  3.65200    302 l - - -
          2.68618  4.42225  2.77519  2.73123  3.46354  2.40513  3.72494  3.29354  2.67741  2.69355  4.24690  2.90347  2.73739  3.18146  2.89801  2.37887  2.77519  2.98518  4.58477  3.61503
          0.03439  3.78307  4.50541  0.61958  0.77255  0.48576  0.95510
    303   1.15100  4.15200  3.37515  3.16525  3.96629  2.97829  4.19740  3.07884  3.17922  2.96414  4.00823  3.33642  3.70931  3.52934  3.43433  2.50427  2.77556  2.74900  5.40258  4.19338    303 a - - -
          2.68618  4.42225  2.77519  2.73123  3.46354  2.40513  3.72494  3.29354  2.67741  2.69355  4.24690  2.90347  2.73739  3.18146  2.89801  2.37887  2.77519  2.98518  4.58477  3.61503
          0.03439  3.78307  4.50541  0.61958  0.77255  0.48576  0.95510
    304   2.73798  4.30805  3.99906  3.66205  3.48750  3.62835  4.48005  2.06429  3.52831  2.19214  3.46907  3.86542  4.19572  3.89576  3.74889  3.12835  3.10293  1.14637  5.25587  3.98069    304 v - - -
          2.68618  4.42225  2.77519  2.73123  3.46354  2.40513  3.72494  3.29354  2.67741  2.69355  4.24690  2.90347  2.73739  3.18146  2.89801  2.37887  2.77519  2.98518  4.58477  3.61503
          0.03439  3.78307  4.50541  0.61958  0.77255  0.48576  0.95510
    305   1.15100  4.15200  3.37515  3.16525  3.96629  2.97829  4.19740  3.07884  3.17922  2.96414  4.00823  3.33642  3.70931  3.52934  3.43433  2.50427  2.77556  2.74900  5.40258  4.19338    305 a - - -
          2.68618  4.42225  2.77519  2.73123  3.46354  2.40513  3.72494  3.29354  2.67741  2.69355  4.24690  2.90347  2.73739  3.18146  2.89801  2.37887  2.77519  2.98518  4.58477  3.61503
          0.03439  3.78307  4.50541  0.61958  0.77255  0.48576  0.95510
    306   2.89754  5.00452  1.05545  2.28841  4.37064  3.14646  3.85893  3.93935  2.92725  3.56498  4.54369  2.83913  3.79330  3.09987  3.42908  2.87195  3.23517  3.58903  5.55649  4.26169    306 d - - -
          2.68618  4.42225  2.77519  2.73123  3.46354  2.40513  3.72494  3.29354  2.67741  2.69355  4.24690  2.90347  2.73739  3.18146  2.89801  2.37887  2.77519  2.98518  4.58477  3.61503
          0.03439  3.78307  4.50541  0.61958  0.77255  0.48576  0.95510
    307   2.73798  4.30805  3.99906  3.66205  3.48750  3.62835  4.48005  2.06429  3.52831  2.19214  3.46907  3.86542  4.19572  3.89576  3.74889  3.12835  3.10293  1.14637  5.25587  3.98069    307 v - - -
          2.68618  4.42225  2.77519  2.73123  3.46354  2.40513  3.72494  3.29354  2.67741  2.69355  4.24690  2.90347  2.73739  3.18146  2.89801  2.37887  2.77519  2.98518  4.58477  3.61503
          0.03439  3.78307  4.50541  0.61958  0.77255  0.48576  0.95510
    308   2.90882  4.74928  3.39079  2.92416  4.08120  3.41065  3.76726  3.61883  2.21291  3.15129  4.15633  3.28950  3.91985  2.99425  1.12469  2.99878  3.18239  3.34728  5.20208  4.03049    308 r - - -
          2.68618  4.42225  2.77519  2.73123  3.46354  2.40513  3.72494  3.29354  2.67741  2.69355  4.24690  2.90347  2.73739  3.18146  2.89801  2.37887  2.77519  2.98518  4.58477  3.61503
          0.03439  3.78307  4.50541  0.61958  0.77255  0.48576  0.95510
    309   1.19287  4.13923  3.37449  3.15608  3.94746  2.97396  4.18705  3.04507  3.16272  2.93697  3.98035  3.32367  3.70545  3.51327  3.42160  2.48415  2.75428  2.70688  5.40637  4.17799    309 a - - -
          2.68618  4.42225  2.77519  2.73123  3.46354  2.40513  3.72494  3.29354  2.67741  2.69355  4.24690  2.90347  2.73739  3.18146  2.89801  2.37887  2.77519  2.98518  4.58477  3.61503
          0.03439  3.78307  4.50541  0.61958  0.77255  0.48576  0.95510
    310   3.05712  4.54741  4.04436  3.68655  3.10605  3.86586  4.37039  2.30863  3.45505  0.99402  3.16193  3.97033  4.31848  3.84495  3.64467  3.43014  3.35654  2.32219  4.95016  3.65200    310 l - - -
          2.68618  4.42225  2.77519  2.73123  3.46354  2.40513  3.72494  3.29354  2.67741  2.69355  4.24690  2.90347  2.73739  3.18146  2.89801  2.37887  2.77519  2.98518  4.58477  3.61503
          0.03439  3.78307  4.50541  0.61958  0.77255  0.48576  0.95510
    311   2.27548  4.19325  3.13286  2.94707  3.98826  2.92498  4.05815  3.49993  3.01461  3.22813  4.16366  3.18462  3.65695  3.37164  3.30166  1.23450  2.74938  3.05483  5.36857  4.07190    311 s - - -
          2.68618  4.42225  2.77519  2.73123  3.46354  2.40513  3.72494  3.29354  2.67741  2.69355  4.24690  2.90347  2.73739  3.18146  2.89801  2.37887  2.77519  2.98518  4.58477  3.61503
          0.03439  3.78307  4.50541  0.61958  0.77255  0.48576  0.95510
    312   2.90882  4.74928  3.39079  2.92416  4.08120  3.41065  3.76726  3.61883  2.21291  3.15129  4.15633  3.28950  3.91985  2.99425  1.12469  2.99878  3.18239  3.34728  5.20208  4.03049    312 r - - -
          2.68618  4.42225  2.77519  2.73123  3.46354  2.40513  3.72494  3.29354  2.67741  2.69355  4.24690  2.90347  2.73739  3.18146  2.89801  2.37887  2.77519  2.98518  4.58477  3.61503
          0.03439  3.78307  4.50541  0.61958  0.77255  0.48576  0.95510
    313   1.15100  4.15200  3.37515  3.16525  3.96629  2.97829  4.19740  3.07884  3.17922  2.96414  4.00823  3.33642  3.70931  3.52934  3.43433  2.50427  2.77556  2.74900  5.40258  4.19338    313 a - - -
          2.68618  4.42225  2.77519  2.73123  3.46354  2.40513  3.72494  3.29354  2.67741  2.69355  4.24690  2.90347  2.73739  3.18146  2.89801  2.37887  2.77519  2.98518  4.58477  3.61503
          0.03439  3.78307  4.50541  0.61958  0.77255  0.48576  0.95510
    314   3.05712  4.54741  4.04436  3.68655  3.10605  3.86586  4.37039  2.30863  3.45505  0.99402  3.16193  3.97033  4.31848  3.84495  3.64467  3.43014  3.35654  2.32219  4.95016  3.65200    314 l - - -
          2.68618  4.42225  2.77519  2.73123  3.46354  2.40513  3.72494  3.29354  2.67741  2.69355  4.24690  2.90347  2.73739  3.18146  2.89801  2.37887  2.77519  2.98518  4.58477  3.61503
          0.03439  3.78307  4.50541  0.61958  0.77255  0.48576  0.95510
    315   2.73798  4.30805  3.99906  3.66205  3.48750  3.62835  4.48005  2.06429  3.52831  2.19214  3.46907  3.86542  4.19572  3.89576  3.74889  3.12835  3.10293  1.14637  5.25587  3.98069    315 v - - -
          2.68618  4.42225  2.77519  2.73123  3.46354  2.40513  3.72494  3.29354  2.67741  2.69355  4.24690  2.90347  2.73739  3.18146  2.89801  2.37887  2.77519  2.98518  4.58477  3.61503
          0.03439  3.78307  4.50541  0.61958  0.77255  0.48576  0.95510
    316   1.15100  4.15200  3.37515  3.16525  3.96629  2.97829  4.19740  3.07884  3.17922  2.96414  4.00823  3.33642  3.70931  3.52934  3.43433  2.50427  2.77556  2.74900  5.40258  4.19338    316 a - - -
          2.68618  4.42225  2.77519  2.73123  3.46354  2.40513  3.72494  3.29354  2.67741  2.69355  4.24690  2.90347  2.73739  3.18146  2.89801  2.37887  2.77519  2.98518  4.58477  3.61503
          0.03439  3.78307  4.50541  0.61958  0.77255  0.48576  0.95510
    317   2.90882  4.74928  3.39079  2.92416  4.08120  3.41065  3.76726  3.61883  2.21291  3.15129  4.15633  3.28950  3.91985  2.99425  1.12469  2.99878  3.18239  3.34728  5.20208  4.03049    317 r - - -
          2.68618  4.42225  2.77519  2.73123  3.46354  2.40513  3.72494  3.29354  2.67741  2.69355  4.24690  2.90347  2.73739  3.18146  2.89801  2.37887  2.77519  2.98518  4.58477  3.61503
          0.03439  3.78307  4.50541  0.61958  0.77255  0.48576  0.95510
    318   3.12272  4.64793  3.70807  3.42301  2.30523  3.72735  3.58445  3.14481  3.28308  2.62128  3.82996  3.61668  4.20451  3.61068  3.48418  3.26753  3.40968  3.01150  3.94475  1.12870    318 y - - -
          2.68618  4.42225  2.77519  2.73123  3.46354  2.40513  3.72494  3.29354  2.67741  2.69355  4.24690  2.90347  2.73739  3.18146  2.89801  2.37887  2.77519  2.98518  4.58477  3.61503
          0.03439  3.78307  4.50541  0.61958  0.77255  0.48576  0.95510
    319   2.90882  4.74928  3.39079  2.92416  4.08120  3.41065  3.76726  3.61883  2.21291  3.15129  4.15633  3.28950  3.91985  2.99425  1.12469  2.99878  3.18239  3.34728  5.20208  4.03049    319 r - - -
          2.68618  4.42225  2.77519  2.73123  3.46354  2.40513  3.72494  3.29354  2.67741  2.69355  4.24690  2.90347  2.73739  3.18146  2.89801  2.37887  2.77519  2.98518  4.58477  3.61503
          0.03439  3.78307  4.50541  0.61958  0.77255  0.48576  0.95510
    320   2.90491  4.73409  3.04579  2.79922  3.22756  3.37663  1.34618  3.59359  2.64503  3.09789  4.13587  3.21118  3.92559  3.16503  2.91487  2.97715  3.20629  3.33068  4.69345  3.18148    320 h - - -
          2.68618  4.42225  2.77519  2.73123  3.46354  2.40513  3.72494  3.29354  2.67741  2.69355  4.24690  2.90347  2.73739  3.18146  2.89801  2.37887  2.77519  2.98518  4.58477  3.61503
          0.03439  3.78307  4.50541  0.61958  0.77255  0.48576  0.95510
    321   2.54341  4.33727  3.19646  3.08190  4.23310  0.91012  4.21185  3.80811  3.24590  3.47411  4.44555  3.35989  3.72604  3.58077  3.47418  2.71134  3.01643  3.35355  5.36469  4.32939    321 g - - -
          2.68618  4.42225  2.77519  2.73123  3.46354  2.40513  3.72494  3.29354  2.67741  2.69355  4.24690  2.90347  2.73739  3.18146  2.89801  2.37887  2.77519  2.98518  4.58477  3.61503
          0.03439  3.78307  4.50541  0.61958  0.77255  0.48576  0.95510
    322   2.90882  4.74928  3.39079  2.92416  4.08120  3.41065  3.76726  3.61883  2.21291  3.15129  4.15633  3.28950  3.91985  2.99425  1.12469  2.99878  3.18239  3.34728  5.20208  4.03049    322 r - - -
          2.68618  4.42225  2.77519  2.73123  3.46354  2.40513  3.72494  3.29354  2.67741  2.69355  4.24690  2.90347  2.73739  3.18146  2.89801  2.37887  2.77519  2.98518  4.58477  3.61503
          0.03439  3.78307  4.50541  0.61958  0.77255  0.48576  0.95510
    323   2.56101  4.34232  3.21613  3.10570  4.24402  0.88154  4.22908  3.82404  3.27444  3.48901  4.46608  3.38109  3.73057  3.60618  3.51798  2.73083  3.03541  3.36993  5.36044  4.34378    323 g - - -
          2.68618  4.42225  2.77519  2.73123  3.46354  2.40513  3.72494  3.29354  2.67741  2.69355  4.24690  2.90347  2.73739  3.18146  2.89801  2.37887  2.77519  2.98518  4.58477  3.61503
          0.03439  3.78307  4.50541  0.61958  0.77255  0.48576  0.95510
    324   2.89754  5.00452  1.05545  2.28841  4.37064  3.14646  3.85893  3.93935  2.92725  3.56498  4.54369  2.83913  3.79330  3.09987  3.42908  2.87195  3.23517  3.58903  5.55649  4.26169    324 d - - -
          2.68618  4.42225  2.77519  2.73123  3.46354  2.40513  3.72494  3.29354  2.67741  2.69355  4.24690  2.90347  2.73739  3.18146  2.89801  2.37887  2.77519  2.98518  4.58477  3.61503
          0.03439  3.78307  4.50541  0.61958  0.77255  0.48576  0.95510
    325   3.05712  4.54741  4.04436  3.68655  3.10605  3.86586  4.37039  2.30863  3.45505  0.99402  3.16193  3.97033  4.31848  3.84495  3.64467  3.43014  3.35654  2.32219  4.95016  3.65200    325 l - - -
          2.68618  4.42225  2.77519  2.73123  3.46354  2.40513  3.72494  3.29354  2.67741  2.69355  4.24690  2.90347  2.73739  3.18146  2.89801  2.37887  2.77519  2.98518  4.58477  3.61503
          0.03439  3.78307  4.50541  0.61958  0.77255  0.48576  0.95510
    326   3.05712  4.54741  4.04436  3.68655  3.10605  3.86586  4.37039  2.30863  3.45505  0.99402  3.16193  3.97033  4.31848  3.84495  3.64467  3.43014  3.35654  2.32219  4.95016  3.65200    326 l - - -
          2.68618  4.42225  2.77519  2.73123  3.46354  2.40513  3.72494  3.29354  2.67741  2.69355  4.24690  2.90347  2.73739  3.18146  2.89801  2.37887  2.77519  2.98518  4.58477  3.61503
          0.03439  3.78307  4.50541  0.61958  0.77255  0.48576  0.95510
    327   2.89754  5.00452  1.05545  2.28841  4.37064  3.14646  3.85893  3.93935  2.92725  3.56498  4.54369  2.83913  3.79330  3.09987  3.42908  2.87195  3.23517  3.58903  5.55649  4.26169    327 d - - -
          2.68618  4.42225  2.77519  2.73123  3.46354  2.40513  3.72494  3.29354  2.67741  2.69355  4.24690  2.90347  2.73739  3.18146  2.89801  2.37887  2.77519  2.98518  4.58477  3.61503
          0.03439  3.78307  4.50541  0.61958  0.77255  0.48576  0.95510
    328   1.15100  4.15200  3.37515  3.16525  3.96629  2.97829  4.19740  3.07884  3.17922  2.96414  4.00823  3.33642  3.70931  3.52934  3.43433  2.50427  2.77556  2.74900  5.40258  4.19338    328 a - - -
          2.68618  4.42225  2.77519  2.73123  3.46354  2.40513  3.72494  3.29354  2.67741  2.69355  4.24690  2.90347  2.73739  3.18146  2.89801  2.37887  2.77519  2.98518  4.58477  3.61503
          0.03439  3.78307  4.50541  0.61958  0.77255  0.48576  0.95510
    329   3.12272  4.64793  3.70807  3.42301  2.30523  3.72735  3.58445  3.14481  3.28308  2.62128  3.82996  3.61668  4.20451  3.61068  3.48418  3.26753  3.40968  3.01150  3.94475  1.12870    329 y - - -
          2.68618  4.42225  2.77519  2.73123  3.46354  2.40513  3.72494  3.29354  2.67741  2.69355  4.24690  2.90347  2.73739  3.18146  2.89801  2.37887  2.77519  2.98518  4.58477  3.61503
          0.03439  3.78307  4.50541  0.61958  0.77255  0.48576  0.95510
    330   2.27548  4.19325  3.13286  2.94707  3.98826  2.92498  4.05815  3.49993  3.01461  3.22813  4.16366  3.18462  3.65695  3.37164  3.30166  1.23450  2.74938  3.05483  5.36857  4.07190    330 s - - -
          2.68618  4.42225  2.77519  2.73123  3.46354  2.40513  3.72494  3.29354  2.67741  2.69355  4.24690  2.90347  2.73739  3.18146  2.89801  2.37887  2.77519  2.98518  4.58477  3.61503
          0.03439  3.78307  4.50541  0.61958  0.77255  0.48576  0.95510
    331   2.27548  4.19325  3.13286  2.94707  3.98826  2.92498  4.05815  3.49993  3.01461  3.22813  4.16366  3.18462  3.65695  3.37164  3.30166  1.23450  2.74938  3.05483  5.36857  4.07190    331 s - - -
          2.68618  4.42225  2.77519  2.73123  3.46354  2.40513  3.72494  3.29354  2.67741  2.69355  4.24690  2.90347  2.73739  3.18146  2.89801  2.37887  2.77519  2.98518  4.58477  3.61503
          0.03439  3.78307  4.50541  0.61958  0.77255  0.48576  0.95510
    332   2.36926  4.21323  3.35302  3.10400  3.89396  3.05464  4.12757  3.01039  3.04515  2.87690  3.93546  3.32602  3.75230  3.44519  3.30659  2.56982  1.33334  2.71501  5.33988  4.11137    332 t - - -
          2.68618  4.42225  2.77519  2.73123  3.46354  2.40513  3.72494  3.29354  2.67741  2.69355  4.24690  2.90347  2.73739  3.18146  2.89801  2.37887  2.77519  2.98518  4.58477  3.61503
          0.03439  3.78307  4.50541  0.61958  0.77255  0.48576  0.95510
    333   2.49263  1.14174  3.98733  3.70854  3.72286  3.13217  4.37559  2.85398  3.53559  2.77244  3.89191  3.71942  3.83203  3.88570  3.67499  2.76367  2.95224  2.60410  5.15536  4.01049    333 c - - -
          2.68618  4.42225  2.77519  2.73123  3.46354  2.40513  3.72494  3.29354  2.67741  2.69355  4.24690  2.90347  2.73739  3.18146  2.89801  2.37887  2.77519  2.98518  4.58477  3.61503
          0.03439  3.78307  4.50541  0.61958  0.77255  0.48576  0.95510
    334   3.05712  4.54741  4.04436  3.68655  3.10605  3.86586  4.37039  2.30863  3.45505  0.99402  3.16193  3.97033  4.31848  3.84495  3.64467  3.43014  3.35654  2.32219  4.95016  3.65200    334 l - - -
          2.68618  4.42225  2.77519  2.73123  3.46354  2.40513  3.72494  3.29354  2.67741  2.69355  4.24690  2.90347  2.73739  3.18146  2.89801  2.37887  2.77519  2.98518  4.58477  3.61503
          0.03439  3.78307  4.50541  0.61958  0.77255  0.48576  0.95510
    335   2.88004  4.96548  2.45823  1.16011  4.30129  3.21964  3.80223  3.73745  2.67176  3.37033  4.35112  2.89008  3.82082  3.02162  3.06912  2.87341  3.18456  3.43163  5.49006  4.21531    335 e - - -
          2.68618  4.42225  2.77519  2.73123  3.46354  2.40513  3.72494  3.29354  2.67741  2.69355  4.24690  2.90347  2.73739  3.18146  2.89801  2.37887  2.77519  2.98518  4.58477  3.61503
          0.03439  3.78307  4.50541  0.61958  0.77255  0.48576  0.95510
    336   2.90882  4.74928  3.39079  2.92416  4.08120  3.41065  3.76726  3.61883  2.21291  3.15129  4.15633  3.28950  3.91985  2.99425  1.12469  2.99878  3.18239  3.34728  5.20208  4.03049    336 r - - -
          2.68618  4.42225  2.77519  2.73123  3.46354  2.40513  3.72494  3.29354  2.67741  2.69355  4.24690  2.90347  2.73739  3.18146  2.89801  2.37887  2.77519  2.98518  4.58477  3.61503
          0.03439  3.78307  4.50541  0.61958  0.77255  0.48576  0.95510
    337   2.96152  4.40861  4.20309  3.81768  3.31667  3.96523  4.56412  1.19640  3.64381  1.92430  3.26926  4.07563  4.40746  4.00298  3.85076  3.45408  3.26336  1.85168  5.18700  3.91568    337 i - - -
          2.68618  4.42225  2.77519  2.73123  3.46354  2.40513  3.72494  3.29354  2.67741  2.69355  4.24690  2.90347  2.73739  3.18146  2.89801  2.37887  2.77519  2.98518  4.58477  3.61503
          0.03439  3.78307  4.50541  0.61958  0.77255  0.48576  0.95510
    338   3.19495  4.60016  3.95942  3.64518  2.58592  3.63399  3.79861  3.21693  3.37010  2.62621  3.85467  3.81282  4.14496  3.76266  3.51347  3.39932  3.49141  3.10482  1.08697  2.59314    338 w - - -
          2.68618  4.42225  2.77519  2.73123  3.46354  2.40513  3.72494  3.29354  2.67741  2.69355  4.24690  2.90347  2.73739  3.18146  2.89801  2.37887  2.77519  2.98518  4.58477  3.61503
          0.03439  3.78307  4.50541  0.61958  0.77255  0.48576  0.95510
    339   2.90882  4.74928  3.39079  2.92416  4.08120  3.41065  3.76726  3.61883  2.21291  3.15129  4.15633  3.28950  3.91985  2.99425  1.12469  2.99878  3.18239  3.34728  5.20208  4.03049    339 r - - -
          2.68618  4.42225  2.77519  2.73123  3.46354  2.40513  3.72494  3.29354  2.67741  2.69355  4.24690  2.90347  2.73739  3.18146  2.89801  2.37887  2.77519  2.98518  4.58477  3.61503
          0.03439  3.78307  4.50541  0.61958  0.77255  0.48576  0.95510
    340   1.15100  4.15200  3.37515  3.16525  3.96629  2.97829  4.19740  3.07884  3.17922  2.96414  4.00823  3.33642  3.70931  3.52934  3.43433  2.50427  2.77556  2.74900  5.40258  4.19338    340 a - - -
          2.68618  4.42225  2.77519  2.73123  3.46354  2.40513  3.72494  3.29354  2.67741  2.69355  4.24690  2.90347  2.73739  3.18146  2.89801  2.37887  2.77519  2.98518  4.58477  3.61503
          0.03439  3.78307  4.50541  0.61958  0.77255  0.48576  0.95510
    341   2.88004  4.96548  2.45823  1.16011  4.30129  3.21964  3.80223  3.73745  2.67176  3.37033  4.35112  2.89008  3.82082  3.02162  3.06912  2.87341  3.18456  3.43163  5.49006  4.21531    341 e - - -
          2.68618  4.42225  2.77519  2.73123  3.46354  2.40513  3.72494  3.29354  2.67741  2.69355  4.24690  2.90347  2.73739  3.18146  2.89801  2.37887  2.77519  2.98518  4.58477  3.61503
          0.03439  3.78307  4.50541  0.61958  0.77255  0.48576  0.95510
    342   2.90491  4.73409  3.04579  2.79922  3.22756  3.37663  1.34618  3.59359  2.64503  3.09789  4.13587  3.21118  3.92559  3.16503  2.91487  2.97715  3.20629  3.33068  4.69345  3.18148    342 h - - -
          2.68618  4.42225  2.77519  2.73123  3.46354  2.40513  3.72494  3.29354  2.67741  2.69355  4.24690  2.90347  2.73739  3.18146  2.89801  2.37887  2.77519  2.98518  4.58477  3.61503
          0.03439  3.78307  4.50541  0.61958  0.77255  0.48576  0.95510
    343   3.14810  4.57727  4.11495  3.81467  1.17054  3.85441  3.84403  2.68536  3.72443  2.07750  3.43058  3.91975  4.31687  3.91790  3.86623  3.42123  3.45016  2.66900  4.12394  2.50393    343 f - - -
          2.68618  4.42225  2.77519  2.73123  3.46354  2.40513  3.72494  3.29354  2.67741  2.69355  4.24690  2.90347  2.73739  3.18146  2.89801  2.37887  2.77519  2.98518  4.58477  3.61503
          0.03439  3.78307  4.50541  0.61958  0.77255  0.48576  0.95510
    344   2.27548  4.19325  3.13286  2.94707  3.98826  2.92498  4.05815  3.49993  3.01461  3.22813  4.16366  3.18462  3.65695  3.37164  3.30166  1.23450  2.74938  3.05483  5.36857  4.07190    344 s - - -
          2.68618  4.42225  2.77519  2.73123  3.46354  2.40513  3.72494  3.29354  2.67741  2.69355  4.24690  2.90347  2.73739  3.18146  2.89801  2.37887  2.77519  2.98518  4.58477  3.61503
          0.03439  3.78307  4.50541  0.61958  0.77255  0.48576  0.95510
    345   3.12272  4.64793  3.70807  3.42301  2.30523  3.72735  3.58445  3.14481  3.28308  2.62128  3.82996  3.61668  4.20451  3.61068  3.48418  3.26753  3.40968  3.01150  3.94475  1.12870    345 y - - -
          2.68618  4.42225  2.77519  2.73123  3.46354  2.40513  3.72494  3.29354  2.67741  2.69355  4.24690  2.90347  2.73739  3.18146  2.89801  2.37887  2.77519  2.98518  4.58477  3.61503
          0.03439  3.78307  4.50541  0.61958  0.77255  0.48576  0.95510
    346   2.27548  4.19325  3.13286  2.94707  3.98826  2.92498  4.05815  3.49993  3.01461  3.22813  4.16366  3.18462  3.65695  3.37164  3.30166  1.23450  2.74938  3.05483  5.36857  4.07190    346 s - - -
          2.68618  4.42225  2.77519  2.73123  3.46354  2.40513  3.72494  3.29354  2.67741  2.69355  4.24690  2.90347  2.73739  3.18146  2.89801  2.37887  2.77519  2.98518  4.58477  3.61503
          0.03439  3.78307  4.50541  0.61958  0.77255  0.48576  0.95510
    347   2.90210  4.46616  3.95442  3.54331  3.17403  3.76718  4.29929  2.34093  3.31539  1.78440  1.56108  3.83117  4.22928  3.70446  3.53079  3.24084  3.20670  2.33606  5.00158  3.75412    347 m - - -
          2.68618  4.42225  2.77519  2.73123  3.46354  2.40513  3.72494  3.29354  2.67741  2.69355  4.24690  2.90347  2.73739  3.18146  2.89801  2.37887  2.77519  2.98518  4.58477  3.61503
          0.03439  3.78307  4.50541  0.61958  0.77255  0.48576  0.95510
    348   2.36926  4.21323  3.35302  3.10400  3.89396  3.05464  4.12757  3.01039  3.04515  2.87690  3.93546  3.32602  3.75230  3.44519  3.30659  2.56982  1.33334  2.71501  5.33988  4.11137    348 t - - -
          2.68618  4.42225  2.77519  2.73123  3.46354  2.40513  3.72494  3.29354  2.67741  2.69355  4.24690  2.90347  2.73739  3.18146  2.89801  2.37887  2.77519  2.98518  4.58477  3.61503
          0.03439  3.78307  4.50541  0.61958  0.77255  0.48576  0.95510
    349   2.65330  4.64260  2.66689  2.54465  3.99243  3.12701  3.85597  3.68596  2.75353  3.34391  4.30171  1.32708  3.77572  3.13074  3.10325  2.72532  3.03355  3.31727  5.30909  3.94886    349 n - - -
          2.68618  4.42225  2.77519  2.73123  3.46354  2.40513  3.72494  3.29354  2.67741  2.69355  4.24690  2.90347  2.73739  3.18146  2.89801  2.37887  2.77519  2.98518  4.58477  3.61503
          0.03439  3.78307  4.50541  0.61958  0.77255  0.48576  0.95510
    350   2.90210  4.46616  3.95442  3.54331  3.17403  3.76718  4.29929  2.34093  3.31539  1.78440  1.56108  3.83117  4.22928  3.70446  3.53079  3.24084  3.20670  2.33606  5.00158  3.75412    350 m - - -
          2.68618  4.42225  2.77519  2.73123  3.46354  2.40513  3.72494  3.29354  2.67741  2.69355  4.24690  2.90347  2.73739  3.18146  2.89801  2.37887  2.77519  2.98518  4.58477  3.61503
          0.03439  3.78307  4.50541  0.61958  0.77255  0.48576  0.95510
    351   3.05712  4.54741  4.04436  3.68655  3.10605  3.86586  4.37039  2.30863  3.45505  0.99402  3.16193  3.97033  4.31848  3.84495  3.64467  3.43014  3.35654  2.32219  4.95016  3.65200    351 l - - -
          2.68618  4.42225  2.77519  2.73123  3.46354  2.40513  3.72494  3.29354  2.67741  2.69355  4.24690  2.90347  2.73739  3.18146  2.89801  2.37887  2.77519  2.98518  4.58477  3.61503
          0.03439  3.78307  4.50541  0.61958  0.77255  0.48576  0.95510
    352   2.90491  4.73409  3.04579  2.79922  3.22756  3.37663  1.34618  3.59359  2.64503  3.09789  4.13587  3.21118  3.92559  3.16503  2.91487  2.97715  3.20629  3.33068  4.69345  3.18148    352 h - - -
          2.68618  4.42225  2.77519  2.73123  3.46354  2.40513  3.72494  3.29354  2.67741  2.69355  4.24690  2.90347  2.73739  3.18146  2.89801  2.37887  2.77519  2.98518  4.58477  3.61503
          0.03439  3.78307  4.50541  0.61958  0.77255  0.48576  0.95510
    353   2.64122  4.41057  3.23923  3.06748  4.06561  3.10327  4.15035  3.59025  3.11750  3.22602  4.27391  3.38191  1.01208  3.50916  3.37108  2.80653  3.07638  3.24564  5.27453  4.18594    353 p - - -
          2.68618  4.42225  2.77519  2.73123  3.46354  2.40513  3.72494  3.29354  2.67741  2.69355  4.24690  2.90347  2.73739  3.18146  2.89801  2.37887  2.77519  2.98518  4.58477  3.61503
          0.03439  3.78307  4.50541  0.61958  0.77255  0.48576  0.95510
    354   2.49263  1.14174  3.98733  3.70854  3.72286  3.13217  4.37559  2.85398  3.53559  2.77244  3.89191  3.71942  3.83203  3.88570  3.67499  2.76367  2.95224  2.60410  5.15536  4.01049    354 c - - -
          2.68618  4.42225  2.77519  2.73123  3.46354  2.40513  3.72494  3.29354  2.67741  2.69355  4.24690  2.90347  2.73739  3.18146  2.89801  2.37887  2.77519  2.98518  4.58477  3.61503
          0.03439  3.78307  4.50541  0.61958  0.77255  0.48576  0.95510
    355   1.15100  4.15200  3.37515  3.16525  3.96629  2.97829  4.19740  3.07884  3.17922  2.96414  4.00823  3.33642  3.70931  3.52934  3.43433  2.50427  2.77556  2.74900  5.40258  4.19338    355 a - - -
          2.68618  4.42225  2.77519  2.73123  3.46354  2.40513  3.72494  3.29354  2.67741  2.69355  4.24690  2.90347  2.73739  3.18146  2.89801  2.37887  2.77519  2.98518  4.58477  3.61503
          0.03439  3.78307  4.50541  0.61958  0.77255  0.48576  0.95510
    356   2.89754  5.00452  1.05545  2.28841  4.37064  3.14646  3.85893  3.93935  2.92725  3.56498  4.54369  2.83913  3.79330  3.09987  3.42908  2.87195  3.23517  3.58903  5.55649  4.26169    356 d - - -
          2.68618  4.42225  2.77519  2.73123  3.46354  2.40513  3.72494  3.29354  2.67741  2.69355  4.24690  2.90347  2.73739  3.18146  2.89801  2.37887  2.77519  2.98518  4.58477  3.61503
          0.03439  3.78307  4.50541  0.61958  0.77255  0.48576  0.95510
    357   2.89754  5.00452  1.05545  2.28841  4.37064  3.14646  3.85893  3.93935  2.92725  3.56498  4.54369  2.83913  3.79330  3.09987  3.42908  2.87195  3.23517  3.58903  5.55649  4.26169    357 d - - -
          2.68618  4.42225  2.77519  2.73123  3.46354  2.40513  3.72494  3.29354  2.67741  2.69355  4.24690  2.90347  2.73739  3.18146  2.89801  2.37887  2.77519  2.98518  4.58477  3.61503
          0.03439  3.78307  4.50541  0.61958  0.77255  0.48576  0.95510
    358   2.27548  4.19325  3.13286  2.94707  3.98826  2.92498  4.05815  3.49993  3.01461  3.22813  4.16366  3.18462  3.65695  3.37164  3.30166  1.23450  2.74938  3.05483  5.36857  4.07190    358 s - - -
          2.68618  4.42225  2.77519  2.73123  3.46354  2.40513  3.72494  3.29354  2.67741  2.69355  4.24690  2.90347  2.73739  3.18146  2.89801  2.37887  2.77519  2.98518  4.58477  3.61503
          0.03439  3.78307  4.50541  0.61958  0.77255  0.48576  0.95510
    359   2.64122  4.41057  3.23923  3.06748  4.06561  3.10327  4.15035  3.59025  3.11750  3.22602  4.27391  3.38191  1.01208  3.50916  3.37108  2.80653  3.07638  3.24564  5.27453  4.18594    359 p - - -
          2.68618  4.42225  2.77519  2.73123  3.46354  2.40513  3.72494  3.29354  2.67741  2.69355  4.24690  2.90347  2.73739  3.18146  2.89801  2.37887  2.77519  2.98518  4.58477  3.61503
          0.03439  3.78307  4.50541  0.61958  0.77255  0.48576  0.95510
    360   3.14810  4.57727  4.11495  3.81467  1.17054  3.85441  3.84403  2.68536  3.72443  2.07750  3.43058  3.91975  4.31687  3.91790  3.86623  3.42123  3.45016  2.66900  4.12394  2.50393    360 f - - -
          2.68618  4.42225  2.77519  2.73123  3.46354  2.40513  3.72494  3.29354  2.67741  2.69355  4.24690  2.90347  2.73739  3.18146  2.89801  2.37887  2.77519  2.98518  4.58477  3.61503
          0.03439  3.78307  4.50541  0.61958  0.77255  0.48576  0.95510
    361   2.73798  4.30805  3.99906  3.66205  3.48750  3.62835  4.48005  2.06429  3.52831  2.19214  3.46907  3.86542  4.19572  3.89576  3.74889  3.12835  3.10293  1.14637  5.25587  3.98069    361 v - - -
          2.68618  4.42225  2.77519  2.73123  3.46354  2.40513  3.72494  3.29354  2.67741  2.69355  4.24690  2.90347  2.73739  3.18146  2.89801  2.37887  2.77519  2.98518  4.58477  3.61503
          0.03439  3.78307  4.50541  0.61958  0.77255  0.48576  0.95510
    362   2.65330  4.64260  2.66689  2.54465  3.99243  3.12701  3.85597  3.68596  2.75353  3.34391  4.30171  1.32708  3.77572  3.13074  3.10325  2.72532  3.03355  3.31727  5.30909  3.94886    362 n - - -
          2.68618  4.42225  2.77519  2.73123  3.46354  2.40513  3.72494  3.29354  2.67741  2.69355  4.24690  2.90347  2.73739  3.18146  2.89801  2.37887  2.77519  2.98518  4.58477  3.61503
          0.03439  3.78307  4.50541  0.61958  0.77255  0.48576  0.95510
    363   2.90882  4.74928  3.39079  2.92416  4.08120  3.41065  3.76726  3.61883  2.21291  3.15129  4.15633  3.28950  3.91985  2.99425  1.12469  2.99878  3.18239  3.34728  5.20208  4.03049    363 r - - -
          2.68618  4.42225  2.77519  2.73123  3.46354  2.40513  3.72494  3.29354  2.67741  2.69355  4.24690  2.90347  2.73739  3.18146  2.89801  2.37887  2.77519  2.98518  4.58477  3.61503
          0.03439  3.78307  4.50541  0.61958  0.77255  0.48576  0.95510
    364   3.05712  4.54741  4.04436  3.68655  3.10605  3.86586  4.37039  2.30863  3.45505  0.99402  3.16193  3.97033  4.31848  3.84495  3.64467  3.43014  3.35654  2.32219  4.95016  3.65200    364 l - - -
          2.68618  4.42225  2.77519  2.73123  3.46354  2.40513  3.72494  3.29354  2.67741  2.69355  4.24690  2.90347  2.73739  3.18146  2.89801  2.37887  2.77519  2.98518  4.58477  3.61503
          0.03439  3.78307  4.50541  0.61958  0.77255  0.48576  0.95510
    365   2.89374  4.84870  3.06355  2.70520  4.21457  3.39010  3.71627  3.63882  1.16818  3.22489  4.19368  3.13272  3.89888  2.91473  2.42424  2.94310  3.15504  3.35253  5.30813  4.10889    365 k - - -
          2.68618  4.42225  2.77519  2.73123  3.46354  2.40513  3.72494  3.29354  2.67741  2.69355  4.24690  2.90347  2.73739  3.18146  2.89801  2.37887  2.77519  2.98518  4.58477  3.61503
          0.03439  3.78307  4.50541  0.61958  0.77255  0.48576  0.95510
    366   3.05712  4.54741  4.04436  3.68655  3.10605  3.86586  4.37039  2.30863  3.45505  0.99402  3.16193  3.97033  4.31848  3.84495  3.64467  3.43014  3.35654  2.32219  4.95016  3.65200    366 l - - -
          2.68618  4.42225  2.77519  2.73123  3.46354  2.40513  3.72494  3.29354  2.67741  2.69355  4.24690  2.90347  2.73739  3.18146  2.89801  2.37887  2.77519  2.98518  4.58477  3.61503
          0.03439  3.78307  4.50541  0.61958  0.77255  0.48576  0.95510
    367   1.15100  4.15200  3.37515  3.16525  3.96629  2.97829  4.19740  3.07884  3.17922  2.96414  4.00823  3.33642  3.70931  3.52934  3.43433  2.50427  2.77556  2.74900  5.40258  4.19338    367 a - - -
          2.68618  4.42225  2.77519  2.73123  3.46354  2.40513  3.72494  3.29354  2.67741  2.69355  4.24690  2.90347  2.73739  3.18146  2.89801  2.37887  2.77519  2.98518  4.58477  3.61503
          0.03439  3.78307  4.50541  0.61958  0.77255  0.48576  0.95510
    368   2.88004  4.96548  2.45823  1.16011  4.30129  3.21964  3.80223  3.73745  2.67176  3.37033  4.35112  2.89008  3.82082  3.02162  3.06912  2.87341  3.18456  3.43163  5.49006  4.21531    368 e - - -
          2.68618  4.42225  2.77519  2.73123  3.46354  2.40513  3.72494  3.29354  2.67741  2.69355  4.24690  2.90347  2.73739  3.18146  2.89801  2.37887  2.77519  2.98518  4.58477  3.61503
          0.03439  3.78307  4.50541  0.61958  0.77255  0.48576  0.95510
    369   3.05712  4.54741  4.04436  3.68655  3.10605  3.86586  4.37039  2.30863  3.45505  0.99402  3.16193  3.97033  4.31848  3.84495  3.64467  3.43014  3.35654  2.32219  4.95016  3.65200    369 l - - -
          2.68618  4.42225  2.77519  2.73123  3.46354  2.40513  3.72494  3.29354  2.67741  2.69355  4.24690  2.90347  2.73739  3.18146  2.89801  2.37887  2.77519  2.98518  4.58477  3.61503
          0.03439  3.78307  4.50541  0.61958  0.77255  0.48576  0.95510
    370   2.89199  4.97110  3.23358  2.66627  4.36146  3.51584  3.55810  3.73585  1.46341  3.23677  4.11928  3.08423  3.91876  2.70814  1.82695  2.90826  3.08605  3.42881  5.32725  4.12773    370 k - - -
          2.68618  4.42225  2.77519  2.73123  3.46354  2.40513  3.72494  3.29354  2.67741  2.69355  4.24690  2.90347  2.73739  3.18146  2.89801  2.37887  2.77519  2.98518  4.58477  3.61503
          0.03439  3.78307  4.50541  0.61958  0.77255  0.48576  0.95510
    371   3.12272  4.64793  3.70807  3.42301  2.30523  3.72735  3.58445  3.14481  3.28308  2.62128  3.82996  3.61668  4.20451  3.61068  3.48418  3.26753  3.40968  3.01150  3.94475  1.12870    371 y - - -
          2.68618  4.42225  2.77519  2.73123  3.46354  2.40513  3.72494  3.29354  2.67741  2.69355  4.24690  2.90347  2.73739  3.18146  2.89801  2.37887  2.77519  2.98518  4.58477  3.61503
          0.03439  3.78307  4.50541  0.61958  0.77255  0.48576  0.95510
    372   2.73798  4.30805  3.99906  3.66205  3.48750  3.62835  4.48005  2.06429  3.52831  2.19214  3.46907  3.86542  4.19572  3.89576  3.74889  3.12835  3.10293  1.14637  5.25587  3.98069    372 v - - -
          2.68618  4.42225  2.77519  2.73123  3.46354  2.40513  3.72494  3.29354  2.67741  2.69355  4.24690  2.90347  2.73739  3.18146  2.89801  2.37887  2.77519  2.98518  4.58477  3.61503
          0.03439  3.78307  4.50541  0.61958  0.77255  0.48576  0.95510
    373   2.36926  4.21323  3.35302  3.10400  3.89396  3.05464  4.12757  3.01039  3.04515  2.87690  3.93546  3.32602  3.75230  3.44519  3.30659  2.56982  1.33334  2.71501  5.33988  4.11137    373 t - - -
          2.68618  4.42225  2.77519  2.73123  3.46354  2.40513  3.72494  3.29354  2.67741  2.69355  4.24690  2.90347  2.73739  3.18146  2.89801  2.37887  2.77519  2.98518  4.58477  3.61503
          0.03439  3.78307  4.50541  0.61958  0.77255  0.48576  0.95510
    374   2.90882  4.74928  3.39079  2.92416  4.08120  3.41065  3.76726  3.61883  2.21291  3.15129  4.15633  3.28950  3.91985  2.99425  1.12469  2.99878  3.18239  3.34728  5.20208  4.03049    374 r - - -
          2.68618  4.42225  2.77519  2.73123  3.46354  2.40513  3.72494  3.29354  2.67741  2.69355  4.24690  2.90347  2.73739  3.18146  2.89801  2.37887  2.77519  2.98518  4.58477  3.61503
          0.03439  3.78307  4.50541  0.61958  0.77255  0.48576  0.95510
    375   2.27548  4.19325  3.13286  2.94707  3.98826  2.92498  4.05815  3.49993  3.01461  3.22813  4.16366  3.18462  3.65695  3.37164  3.30166  1.23450  2.74938  3.05483  5.36857  4.07190    375 s - - -
          2.68618  4.42225  2.77519  2.73123  3.46354  2.40513  3.72494  3.29354  2.67741  2.69355  4.24690  2.90347  2.73739  3.18146  2.89801  2.37887  2.77519  2.98518  4.58477  3.61503
          0.03439  3.78307  4.50541  0.61958  0.77255  0.48576  0.95510
    376   2.90882  4.74928  3.39079  2.92416  4.08120  3.41065  3.76726  3.61883  2.21291  3.15129  4.15633  3.28950  3.91985  2.99425  1.12469  2.99878  3.18239  3.34728  5.20208  4.03049    376 r - - -
          2.68618  4.42225  2.77519  2.73123  3.46354  2.40513  3.72494  3.29354  2.67741  2.69355  4.24690  2.90347  2.73739  3.18146  2.89801  2.37887  2.77519  2.98518  4.58477  3.61503
          0.03439  3.78307  4.50541  0.61958  0.77255  0.48576  0.95510
    377   1.15100  4.15200  3.37515  3.16525  3.96629  2.97829  4.19740  3.07884  3.17922  2.96414  4.00823  3.33642  3.70931  3.52934  3.43433  2.50427  2.77556  2.74900  5.40258  4.19338    377 a - - -
          2.68618  4.42225  2.77519  2.73123  3.46354  2.40513  3.72494  3.29354  2.67741  2.69355  4.24690  2.90347  2.73739  3.18146  2.89801  2.37887  2.77519  2.98518  4.58477  3.61503
          0.03439  3.78307  4.50541  0.61958  0.77255  0.48576  0.95510
    378   1.15100  4.15200  3.37515  3.16525  3.96629  2.97829  4.19740  3.07884  3.17922  2.96414  4.00823  3.33642  3.70931  3.52934  3.43433  2.50427  2.77556  2.74900  5.40258  4.19338    378 a - - -
          2.68618  4.42225  2.77519  2.73123  3.46354  2.40513  3.72494  3.29354  2.67741  2.69355  4.24690  2.90347  2.73739  3.18146  2.89801  2.37887  2.77519  2.98518  4.58477  3.61503
          0.03439  3.78307  4.50541  0.61958  0.77255  0.48576  0.95510
    379   1.15100  4.15200  3.37515  3.16525  3.96629  2.97829  4.19740  3.07884  3.17922  2.96414  4.00823  3.33642  3.70931  3.52934  3.43433  2.50427  2.77556  2.74900  5.40258  4.19338    379 a - - -
          2.68618  4.42225  2.77519  2.73123  3.46354  2.40513  3.72494  3.29354  2.67741  2.69355  4.24690  2.90347  2.73739  3.18146  2.89801  2.37887  2.77519  2.98518  4.58477  3.61503
          0.03439  3.78307  4.50541  0.61958  0.77255  0.48576  0.95510
    380   2.81487  4.79288  2.84934  2.60560  3.94867  3.30959  3.76210  3.56826  2.43343  3.07929  4.11258  3.06343  3.86362  1.40249  2.71819  2.86778  3.11330  3.30442  5.23815  3.92674    380 q - - -
          2.68618  4.42225  2.77519  2.73123  3.46354  2.40513  3.72494  3.29354  2.67741  2.69355  4.24690  2.90347  2.73739  3.18146  2.89801  2.37887  2.77519  2.98518  4.58477  3.61503
          0.03439  3.78307  4.50541  0.61958  0.77255  0.48576  0.95510
    381   2.27548  4.19325  3.13286  2.94707  3.98826  2.92498  4.05815  3.49993  3.01461  3.22813  4.16366  3.18462  3.65695  3.37164  3.30166  1.23450  2.74938  3.05483  5.36857  4.07190    381 s - - -
          2.68618  4.42225  2.77519  2.73123  3.46354  2.40513  3.72494  3.29354  2.67741  2.69355  4.24690  2.90347  2.73739  3.18146  2.89801  2.37887  2.77519  2.98518  4.58477  3.61503
          0.03439  3.78307  4.50541  0.61958  0.77255  0.48576  0.95510
    382   3.05712  4.54741  4.04436  3.68655  3.10605  3.86586  4.37039  2.30863  3.45505  0.99402  3.16193  3.97033  4.31848  3.84495  3.64467  3.43014  3.35654  2.32219  4.95016  3.65200    382 l - - -
          2.68618  4.42225  2.77519  2.73123  3.46354  2.40513  3.72494  3.29354  2.67741  2.69355  4.24690  2.90347  2.73739  3.18146  2.89801  2.37887  2.77519  2.98518  4.58477  3.61503
          0.03439  3.78307  4.50541  0.61958  0.77255  0.48576  0.95510
    383   1.15100  4.15200  3.37515  3.16525  3.96629  2.97829  4.19740  3.07884  3.17922  2.96414  4.00823  3.33642  3.70931  3.52934  3.43433  2.50427  2.77556  2.74900  5.40258  4.19338    383 a - - -
          2.68618  4.42225  2.77519  2.73123  3.46354  2.40513  3.72494  3.29354  2.67741  2.69355  4.24690  2.90347  2.73739  3.18146  2.89801  2.37887  2.77519  2.98518  4.58477  3.61503
          0.03439  3.78307  4.50541  0.61958  0.77255  0.48576  0.95510
    384   2.88004  4.96548  2.45823  1.16011  4.30129  3.21964  3.80223  3.73745  2.67176  3.37033  4.35112  2.89008  3.82082  3.02162  3.06912  2.87341  3.18456  3.43163  5.49006  4.21531    384 e - - -
          2.68618  4.42225  2.77519  2.73123  3.46354  2.40513  3.72494  3.29354  2.67741  2.69355  4.24690  2.90347  2.73739  3.18146  2.89801  2.37887  2.77519  2.98518  4.58477  3.61503
          0.03439  3.78307  4.50541  0.61958  0.77255  0.48576  0.95510
    385   2.65330  4.64260  2.66689  2.54465  3.99243  3.12701  3.85597  3.68596  2.75353  3.34391  4.30171  1.32708  3.77572  3.13074  3.10325  2.72532  3.03355  3.31727  5.30909  3.94886    385 n - - -
          2.68618  4.42225  2.77519  2.73123  3.46354  2.40513  3.72494  3.29354  2.67741  2.69355  4.24690  2.90347  2.73739  3.18146  2.89801  2.37887  2.77519  2.98518  4.58477  3.61503
          0.03439  3.78307  4.50541  0.61958  0.77255  0.48576  0.95510
    386   3.12272  4.64793  3.70807  3.42301  2.30523  3.72735  3.58445  3.14481  3.28308  2.62128  3.82996  3.61668  4.20451  3.61068  3.48418  3.26753  3.40968  3.01150  3.94475  1.12870    386 y - - -
          2.68618  4.42225  2.77519  2.73123  3.46354  2.40513  3.72494  3.29354  2.67741  2.69355  4.24690  2.90347  2.73739  3.18146  2.89801  2.37887  2.77519  2.98518  4.58477  3.61503
          0.03439  3.78307  4.50541  0.61958  0.77255  0.48576  0.95510
    387   2.73798  4.30805  3.99906  3.66205  3.48750  3.62835  4.48005  2.06429  3.52831  2.19214  3.46907  3.86542  4.19572  3.89576  3.74889  3.12835  3.10293  1.14637  5.25587  3.98069    387 v - - -
          2.68618  4.42225  2.77519  2.73123  3.46354  2.40513  3.72494  3.29354  2.67741  2.69355  4.24690  2.90347  2.73739  3.18146  2.89801  2.37887  2.77519  2.98518  4.58477  3.61503
          0.03439  3.78307  4.50541  0.61958  0.77255  0.48576  0.95510
    388   2.56101  4.34232  3.21613  3.10570  4.24402  0.88154  4.22908  3.82404  3.27444  3.48901  4.46608  3.38109  3.73057  3.60618  3.51798  2.73083  3.03541  3.36993  5.36044  4.34378    388 g - - -
          2.68618  4.42225  2.77519  2.73123  3.46354  2.40513  3.72494  3.29354  2.67741  2.69355  4.24690  2.90347  2.73739  3.18146  2.89801  2.37887  2.77519  2.98518  4.58477  3.61503
          0.03439  3.78307  4.50541  0.61958  0.77255  0.48576  0.95510
    389   3.05712  4.54741  4.04436  3.68655  3.10605  3.86586  4.37039  2.30863  3.45505  0.99402  3.16193  3.97033  4.31848  3.84495  3.64467  3.43014  3.35654  2.32219  4.95016  3.65200    389 l - - -
          2.68618  4.42225  2.77519  2.73123  3.46354  2.40513  3.72494  3.29354  2.67741  2.69355  4.24690  2.90347  2.73739  3.18146  2.89801  2.37887  2.77519  2.98518  4.58477  3.61503
          0.03439  3.78307  4.50541  0.61958  0.77255  0.48576  0.95510
    390   2.64122  4.41057  3.23923  3.06748  4.06561  3.10327  4.15035  3.59025  3.11750  3.22602  4.27391  3.38191  1.01208  3.50916  3.37108  2.80653  3.07638  3.24564  5.27453  4.18594    390 p - - -
          2.68618  4.42225  2.77519  2.73123  3.46354  2.40513  3.72494  3.29354  2.67741  2.69355  4.24690  2.90347  2.73739  3.18146  2.89801  2.37887  2.77519  2.98518  4.58477  3.61503
          0.03439  3.78307  4.50541  0.61958  0.77255  0.48576  0.95510
    391   3.14810  4.57727  4.11495  3.81467  1.17054  3.85441  3.84403  2.68536  3.72443  2.07750  3.43058  3.91975  4.31687  3.91790  3.86623  3.42123  3.45016  2.66900  4.12394  2.50393    391 f - - -
          2.68618  4.42225  2.77519  2.73123  3.46354  2.40513  3.72494  3.29354  2.67741  2.69355  4.24690  2.90347  2.73739  3.18146  2.89801  2.37887  2.77519  2.98518  4.58477  3.61503
          0.03439  3.78307  4.50541  0.61958  0.77255  0.48576  0.95510
    392   2.89754  5.00452  1.05545  2.28841  4.37064  3.14646  3.85893  3.93935  2.92725  3.56498  4.54369  2.83913  3.79330  3.09987  3.42908  2.87195  3.23517  3.58903  5.55649  4.26169    392 d - - -
          2.68618  4.42225  2.77519  2.73123  3.46354  2.40513  3.72494  3.29354  2.67741  2.69355  4.24690  2.90347  2.73739  3.18146  2.89801  2.37887  2.77519  2.98518  4.58477  3.61503
          0.03439  3.78307  4.50541  0.61958  0.77255  0.48576  0.95510
    393   2.88004  4.96548  2.45823  1.16011  4.30129  3.21964  3.80223  3.73745  2.67176  3.37033  4.35112  2.89008  3.82082  3.02162  3.06912  2.87341  3.18456  3.43163  5.49006  4.21531    393 e - - -
          2.68618  4.42225  2.77519  2.73123  3.46354  2.40513  3.72494  3.29354  2.67741  2.69355  4.24690  2.90347  2.73739  3.18146  2.89801  2.37887  2.77519  2.98518  4.58477  3.61503
          0.03439  3.78307  4.50541  0.61958  0.77255  0.48576  0.95510
    394   2.36926  4.21323  3.35302  3.10400  3.89396  3.05464  4.12757  3.01039  3.04515  2.87690  3.93546  3.32602  3.75230  3.44519  3.30659  2.56982  1.33334  2.71501  5.33988  4.11137    394 t - - -
          2.68618  4.42225  2.77519  2.73123  3.46354  2.40513  3.72494  3.29354  2.67741  2.69355  4.24690  2.90347  2.73739  3.18146  2.89801  2.37887  2.77519  2.98518  4.58477  3.61503
          0.03439  3.78307  4.50541  0.61958  0.77255  0.48576  0.95510
    395   1.19311  4.13916  3.37452  3.15605  3.94735  2.97395  4.18700  3.04485  3.16263  2.93680  3.98018  3.32361  3.70543  3.51319  3.42153  2.48404  2.75416  2.70661  5.40638  4.17790    395 a - - -
          2.68618  4.42225  2.77519  2.73123  3.46354  2.40513  3.72494  3.29354  2.67741  2.69355  4.24690  2.90347  2.73739  3.18146  2.89801  2.37887  2.77519  2.98518  4.58477  3.61503
          0.03439  3.78307  4.50541  0.61958  0.77255  0.48576  0.95510
    396   2.56101  4.34232  3.21613  3.10570  4.24402  0.88154  4.22908  3.82404  3.27444  3.48901  4.46608  3.38109  3.73057  3.60618  3.51798  2.73083  3.03541  3.36993  5.36044  4.34378    396 g - - -
          2.68618  4.42225  2.77519  2.73123  3.46354  2.40513  3.72494  3.29354  2.67741  2.69355  4.24690  2.90347  2.73739  3.18146  2.89801  2.37887  2.77519  2.98518  4.58477  3.61503
          0.03439  3.78307  4.50541  0.61958  0.77255  0.48576  0.95510
    397   2.89754  5.00452  1.05545  2.28841  4.37064  3.14646  3.85893  3.93935  2.92725  3.56498  4.54369  2.83913  3.79330  3.09987  3.42908  2.87195  3.23517  3.58903  5.55649  4.26169    397 d - - -
          2.68618  4.42225  2.77519  2.73123  3.46354  2.40513  3.72494  3.29354  2.67741  2.69355  4.24690  2.90347  2.73739  3.18146  2.89801  2.37887  2.77519  2.98518  4.58477  3.61503
          0.03439  3.78307  4.50541  0.61958  0.77255  0.48576  0.95510
    398   1.15100  4.15200  3.37515  3.16525  3.96629  2.97829  4.19740  3.07884  3.17922  2.96414  4.00823  3.33642  3.70931  3.52934  3.43433  2.50427  2.77556  2.74900  5.40258  4.19338    398 a - - -
          2.68618  4.42225  2.77519  2.73123  3.46354  2.40513  3.72494  3.29354  2.67741  2.69355  4.24690  2.90347  2.73739  3.18146  2.89801  2.37887  2.77519  2.98518  4.58477  3.61503
          0.03439  3.78307  4.50541  0.61958  0.77255  0.48576  0.95510
    399   2.58962  4.39117  3.20125  3.02173  4.03053  3.09044  4.11564  3.53909  3.06659  3.17600  4.22534  3.33568  1.09651  3.46001  3.33033  2.74545  3.02457  3.19335  5.28037  4.14622    399 p - - -
          2.68618  4.42225  2.77519  2.73123  3.46354  2.40513  3.72494  3.29354  2.67741  2.69355  4.24690  2.90347  2.73739  3.18146  2.89801  2.37887  2.77519  2.98518  4.58477  3.61503
          0.03439  3.78307  4.50541  0.61958  0.77255  0.48576  0.95510
    400   2.27548  4.19325  3.13286  2.94707  3.98826  2.92498  4.05815  3.49993  3.01461  3.22813  4.16366  3.18462  3.65695  3.37164  3.30166  1.23450  2.74938  3.05483  5.36857  4.07190    400 s - - -
          2.68618  4.42225  2.77519  2.73123  3.46354  2.40513  3.72494  3.29354  2.67741  2.69355  4.24690  2.90347  2.73739  3.18146  2.89801  2.37887  2.77519  2.98518  4.58477  3.61503
          0.03439  3.78307  4.50541  0.61958  0.77255  0.48576  0.95510
    401   3.14810  4.57727  4.11495  3.81467  1.17054  3.85441  3.84403  2.68536  3.72443  2.07750  3.43058  3.91975  4.31687  3.91790  3.86623  3.42123  3.45016  2.66900  4.12394  2.50393    401 f - - -
          2.68618  4.42225  2.77519  2.73123  3.46354  2.40513  3.72494  3.29354  2.67741  2.69355  4.24690  2.90347  2.73739  3.18146  2.89801  2.37887  2.77519  2.98518  4.58477  3.61503
          0.03439  3.78307  4.50541  0.61958  0.77255  0.48576  0.95510
    402   2.56101  4.34232  3.21613  3.10570  4.24402  0.88154  4.22908  3.82404  3.27444  3.48901  4.46608  3.38109  3.73057  3.60618  3.51798  2.73083  3.03541  3.36993  5.36044  4.34378    402 g - - -
          2.68618  4.42225  2.77519  2.73123  3.46354  2.40513  3.72494  3.29354  2.67741  2.69355  4.24690  2.90347  2.73739  3.18146  2.89801  2.37887  2.77519  2.98518  4.58477  3.61503
          0.03439  3.78307  4.50541  0.61958  0.77255  0.48576  0.95510
    403   2.88004  4.96548  2.45823  1.16011  4.30129  3.21964  3.80223  3.73745  2.67176  3.37033  4.35112  2.89008  3.82082  3.02162  3.06912  2.87341  3.18456  3.43163  5.49006  4.21531    403 e - - -
          2.68618  4.42225  2.77519  2.73123  3.46354  2.40513  3.72494  3.29354  2.67741  2.69355  4.24690  2.90347  2.73739  3.18146  2.89801  2.37887  2.77519  2.98518  4.58477  3.61503
          0.03439  3.78307  4.50541  0.61958  0.77255  0.48576  0.95510
    404   1.15100  4.15200  3.37515  3.16525  3.96629  2.97829  4.19740  3.07884  3.17922  2.96414  4.00823  3.33642  3.70931  3.52934  3.43433  2.50427  2.77556  2.74900  5.40258  4.19338    404 a - - -
          2.68618  4.42225  2.77519  2.73123  3.46354  2.40513  3.72494  3.29354  2.67741  2.69355  4.24690  2.90347  2.73739  3.18146  2.89801  2.37887  2.77519  2.98518  4.58477  3.61503
          0.03439  3.78307  4.50541  0.61958  0.77255  0.48576  0.95510
    405   1.15100  4.15200  3.37515  3.16525  3.96629  2.97829  4.19740  3.07884  3.17922  2.96414  4.00823  3.33642  3.70931  3.52934  3.43433  2.50427  2.77556  2.74900  5.40258  4.19338    405 a - - -
          2.68618  4.42225  2.77519  2.73123  3.46354  2.40513  3.72494  3.29354  2.67741  2.69355  4.24690  2.90347  2.73739  3.18146  2.89801  2.37887  2.77519  2.98518  4.58477  3.61503
          0.03439  3.78307  4.50541  0.61958  0.77255  0.48576  0.95510
    406   1.15100  4.15200  3.37515  3.16525  3.96629  2.97829  4.19740  3.07884  3.17922  2.96414  4.00823  3.33642  3.70931  3.52934  3.43433  2.50427  2.77556  2.74900  5.40258  4.19338    406 a - - -
          2.68618  4.42225  2.77519  2.73123  3.46354  2.40513  3.72494  3.29354  2.67741  2.69355  4.24690  2.90347  2.73739  3.18146  2.89801  2.37887  2.77519  2.98518  4.58477  3.61503
          0.03439  3.78307  4.50541  0.61958  0.77255  0.48576  0.95510
    407   1.15100  4.15200  3.37515  3.16525  3.96629  2.97829  4.19740  3.07884  3.17922  2.96414  4.00823  3.33642  3.70931  3.52934  3.43433  2.50427  2.77556  2.74900  5.40258  4.19338    407 a - - -
          2.68618  4.42225  2.77519  2.73123  3.46354  2.40513  3.72494  3.29354  2.67741  2.69355  4.24690  2.90347  2.73739  3.18146  2.89801  2.37887  2.77519  2.98518  4.58477  3.61503
          0.02328  3.77196        *  0.61958  0.77255  0.00000        *
//
HMMER3/f [3.1b2 | February 2015]
NAME  clade3.pobA
LENG  410
ALPH  amino
RF    no
MM    no
CONS  yes
CS    no
MAP   yes
DATE  Sun Jul  7 08:19:19 2019
NSEQ  169
EFFN  0.482224
CKSUM 2230413058
STATS LOCAL MSV      -11.5938  0.69910
STATS LOCAL VITERBI  -12.2937  0.69910
STATS LOCAL FORWARD   -5.9698  0.69910
HMM          A        C        D        E        F        G        H        I        K        L        M        N        P        Q        R        S        T        V        W        Y   
            m->m     m->i     m->d     i->m     i->i     d->m     d->d
  COMPO   2.37417  4.21641  2.97603  2.75685  3.33152  2.71786  3.60558  2.81974  2.85704  2.38297  3.65711  3.23178  3.37747  3.17492  2.83348  2.69428  2.88086  2.60458  4.38804  3.52887
          2.68619  4.42226  2.77520  2.73124  3.46355  2.40514  3.72495  3.29355  2.67742  2.69356  4.24676  2.90348  2.73737  3.18142  2.89802  2.37885  2.77517  2.98519  4.58478  3.61504
          0.04815  3.30326  4.58074  0.80067  0.59607  0.00000        *
      1   2.95829  4.50932  4.03437  3.62687  3.20181  3.82359  4.36527  2.37601  3.39568  1.79869  1.40516  3.90607  4.28419  3.77853  3.60263  3.30589  3.26336  2.38047  5.04069  3.80117      6 m - - -
          2.68618  4.42225  2.77519  2.73123  3.46354  2.40513  3.72494  3.29354  2.67741  2.69355  4.24690  2.90347  2.73739  3.18146  2.89801  2.37887  2.77519  2.98518  4.58477  3.61503
          0.03185  3.85840  4.58074  0.61958  0.77255  0.48576  0.95510
      2   2.98980  4.82969  3.47904  2.99320  4.18071  3.48035  3.81443  3.72155  2.23222  3.24004  4.24070  3.35395  3.98371  3.03555  1.00010  3.07472  3.25678  3.44613  5.26952  4.11124      7 r - - -
          2.68618  4.42225  2.77519  2.73123  3.46354  2.40513  3.72494  3.29354  2.67741  2.69355  4.24690  2.90347  2.73739  3.18146  2.89801  2.37887  2.77519  2.98518  4.58477  3.61503
          0.03185  3.85840  4.58074  0.61958  0.77255  0.48576  0.95510
      3   2.40535  4.25036  3.41581  3.16730  3.95665  3.09007  4.18566  3.08207  3.10999  2.94606  3.99758  3.37885  3.79275  3.50555  3.36929  2.60648  1.19599  2.77856  5.39570  4.17331      8 t - - -
          2.68618  4.42225  2.77519  2.73123  3.46354  2.40513  3.72494  3.29354  2.67741  2.69355  4.24690  2.90347  2.73739  3.18146  2.89801  2.37887  2.77519  2.98518  4.58477  3.61503
          0.03185  3.85840  4.58074  0.61958  0.77255  0.48576  0.95510
      4   2.81818  4.92139  2.96791  2.56746  4.18499  3.42670  3.63886  3.68367  2.14942  3.19572  4.10460  3.02765  3.89161  1.63905  2.23607  2.84054  3.05662  3.37781  5.33449  4.04717      9 q - - -
          2.68618  4.42225  2.77519  2.73123  3.46354  2.40513  3.72494  3.29354  2.67741  2.69355  4.24690  2.90347  2.73739  3.18146  2.89801  2.37887  2.77519  2.98518  4.58477  3.61503
          0.03185  3.85840  4.58074  0.61958  0.77255  0.48576  0.95510
      5   2.87496  4.34752  4.30483  3.86103  3.46867  3.97042  4.64068  1.80825  3.70796  2.07371  3.36326  4.08886  4.42632  4.04552  3.93908  3.38117  3.18794  1.12446  5.33785  4.07293     10 v - - -
          2.68618  4.42225  2.77519  2.73123  3.46354  2.40513  3.72494  3.29354  2.67741  2.69355  4.24690  2.90347  2.73739  3.18146  2.89801  2.37887  2.77519  2.98518  4.58477  3.61503
          0.03185  3.85840  4.58074  0.61958  0.77255  0.48576  0.95510
      6   1.03423  4.18523  3.44848  3.23927  4.03853  3.01012  4.26295  3.16195  3.25517  3.04420  4.07767  3.39238  3.74803  3.59765  3.50659  2.53570  2.81209  2.81879  5.46710  4.26581     11 a - - -
          2.68618  4.42225  2.77519  2.73123  3.46354  2.40513  3.72494  3.29354  2.67741  2.69355  4.24690  2.90347  2.73739  3.18146  2.89801  2.37887  2.77519  2.98518  4.58477  3.61503
          0.03185  3.85840  4.58074  0.61958  0.77255  0.48576  0.95510
      7   3.02016  4.44296  4.31547  3.93082  3.36483  4.05116  4.66164  1.09550  3.75868  1.95388  3.30251  4.17815  4.48383  4.10849  3.95687  3.54519  3.31962  1.84583  5.25267  3.98967     12 i - - -
          2.68618  4.42225  2.77519  2.73123  3.46354  2.40513  3.72494  3.29354  2.67741  2.69355  4.24690  2.90347  2.73739  3.18146  2.89801  2.37887  2.77519  2.98518  4.58477  3.61503
          0.03185  3.85840  4.58074  0.61958  0.77255  0.48576  0.95510
      8   3.02016  4.44296  4.31547  3.93082  3.36483  4.05116  4.66164  1.09550  3.75868  1.95388  3.30251  4.17815  4.48383  4.10849  3.95687  3.54519  3.31962  1.84583  5.25267  3.98967     13 i - - -
          2.68618  4.42225  2.77519  2.73123  3.46354  2.40513  3.72494  3.29354  2.67741  2.69355  4.24690  2.90347  2.73739  3.18146  2.89801  2.37887  2.77519  2.98518  4.58477  3.61503
          0.03185  3.85840  4.58074  0.61958  0.77255  0.48576  0.95510
      9   2.64772  4.42441  3.31860  3.21629  4.35859  0.75116  4.33732  3.95490  3.39564  3.61077  4.58649  3.48294  3.81510  3.72093  3.63312  2.81925  3.12787  3.48594  5.45734  4.46006     14 g - - -
          2.68618  4.42225  2.77519  2.73123  3.46354  2.40513  3.72494  3.29354  2.67741  2.69355  4.24690  2.90347  2.73739  3.18146  2.89801  2.37887  2.77519  2.98518  4.58477  3.61503
          0.03185  3.85840  4.58074  0.61958  0.77255  0.48576  0.95510
     10   1.03423  4.18523  3.44848  3.23927  4.03853  3.01012  4.26295  3.16195  3.25517  3.04420  4.07767  3.39238  3.74803  3.59765  3.50659  2.53570  2.81209  2.81879  5.46710  4.26581     15 a - - -
          2.68618  4.42225  2.77519  2.73123  3.46354  2.40513  3.72494  3.29354  2.67741  2.69355  4.24690  2.90347  2.73739  3.18146  2.89801  2.37887  2.77519  2.98518  4.58477  3.61503
          0.03185  3.85840  4.58074  0.61958  0.77255  0.48576  0.95510
     11   2.64772  4.42441  3.31860  3.21629  4.35859  0.75116  4.33732  3.95490  3.39564  3.61077  4.58649  3.48294  3.81510  3.72093  3.63312  2.81925  3.12787  3.48594  5.45734  4.46006     16 g - - -
          2.68618  4.42225  2.77519  2.73123  3.46354  2.40513  3.72494  3.29354  2.67741  2.69355  4.24690  2.90347  2.73739  3.18146  2.89801  2.37887  2.77519  2.98518  4.58477  3.61503
          0.03185  3.85840  4.58074  0.61958  0.77255  0.48576  0.95510
     12   2.73316  4.49273  3.33884  3.17593  4.17212  3.18104  4.25446  3.71401  3.23204  3.34234  4.39166  3.48399  0.85421  3.62126  3.47908  2.90024  3.17364  3.36098  5.36243  4.29263     17 p - - -
          2.68618  4.42225  2.77519  2.73123  3.46354  2.40513  3.72494  3.29354  2.67741  2.69355  4.24690  2.90347  2.73739  3.18146  2.89801  2.37887  2.77519  2.98518  4.58477  3.61503
          0.03185  3.85840  4.58074  0.61958  0.77255  0.48576  0.95510
     13   1.10288  4.15105  3.40627  3.19084  4.03424  2.97568  4.22659  3.16657  3.20797  3.05977  4.06258  3.34119  3.71859  3.54854  3.46872  2.45385  2.75732  2.80488  5.47951  4.24507     18 a - - -
          2.68618  4.42225  2.77519  2.73123  3.46354  2.40513  3.72494  3.29354  2.67741  2.69355  4.24690  2.90347  2.73739  3.18146  2.89801  2.37887  2.77519  2.98518  4.58477  3.61503
          0.03185  3.85840  4.58074  0.61958  0.77255  0.48576  0.95510
     14   2.64772  4.42441  3.31860  3.21629  4.35859  0.75116  4.33732  3.95490  3.39564  3.61077  4.58649  3.48294  3.81510  3.72093  3.63312  2.81925  3.12787  3.48594  5.45734  4.46006     19 g - - -
          2.68618  4.42225  2.77519  2.73123  3.46354  2.40513  3.72494  3.29354  2.67741  2.69355  4.24690  2.90347  2.73739  3.18146  2.89801  2.37887  2.77519  2.98518  4.58477  3.61503
          0.03185  3.85840  4.58074  0.61958  0.77255  0.48576  0.95510
     15   3.13960  4.60611  4.16685  3.80676  3.13055  3.96418  4.46692  2.33397  3.57464  0.89271  3.15812  4.08359  4.40204  3.94634  3.75296  3.53358  3.43454  2.36763  5.00461  3.72464     20 l - - -
          2.68618  4.42225  2.77519  2.73123  3.46354  2.40513  3.72494  3.29354  2.67741  2.69355  4.24690  2.90347  2.73739  3.18146  2.89801  2.37887  2.77519  2.98518  4.58477  3.61503
          0.03185  3.85840  4.58074  0.61958  0.77255  0.48576  0.95510
     16   3.13960  4.60611  4.16685  3.80676  3.13055  3.96418  4.46692  2.33397  3.57464  0.89271  3.15812  4.08359  4.40204  3.94634  3.75296  3.53358  3.43454  2.36763  5.00461  3.72464     21 l - - -
          2.68618  4.42225  2.77519  2.73123  3.46354  2.40513  3.72494  3.29354  2.67741  2.69355  4.24690  2.90347  2.73739  3.18146  2.89801  2.37887  2.77519  2.98518  4.58477  3.61503
          0.03185  3.85840  4.58074  0.61958  0.77255  0.48576  0.95510
     17   3.13960  4.60611  4.16685  3.80676  3.13055  3.96418  4.46692  2.33397  3.57464  0.89271  3.15812  4.08359  4.40204  3.94634  3.75296  3.53358  3.43454  2.36763  5.00461  3.72464     22 l - - -
          2.68618  4.42225  2.77519  2.73123  3.46354  2.40513  3.72494  3.29354  2.67741  2.69355  4.24690  2.90347  2.73739  3.18146  2.89801  2.37887  2.77519  2.98518  4.58477  3.61503
          0.03185  3.85840  4.58074  0.61958  0.77255  0.48576  0.95510
     18   2.64772  4.42441  3.31860  3.21629  4.35859  0.75116  4.33732  3.95490  3.39564  3.61077  4.58649  3.48294  3.81510  3.72093  3.63312  2.81925  3.12787  3.48594  5.45734  4.46006     23 g - - -
          2.68618  4.42225  2.77519  2.73123  3.46354  2.40513  3.72494  3.29354  2.67741  2.69355  4.24690  2.90347  2.73739  3.18146  2.89801  2.37887  2.77519  2.98518  4.58477  3.61503
          0.03185  3.85840  4.58074  0.61958  0.77255  0.48576  0.95510
     19   2.80011  4.95012  2.81193  2.46920  3.93210  3.40279  2.89828  3.68934  2.25103  3.20826  4.09858  2.95824  3.87231  1.75991  2.56506  2.80539  3.03770  3.37554  5.20848  3.80427     24 q - - -
          2.68618  4.42225  2.77519  2.73123  3.46354  2.40513  3.72494  3.29354  2.67741  2.69355  4.24690  2.90347  2.73739  3.18146  2.89801  2.37887  2.77519  2.98518  4.58477  3.61503
          0.03185  3.85840  4.58074  0.61958  0.77255  0.48576  0.95510
     20   3.13960  4.60611  4.16685  3.80676  3.13055  3.96418  4.46692  2.33397  3.57464  0.89271  3.15812  4.08359  4.40204  3.94634  3.75296  3.53358  3.43454  2.36763  5.00461  3.72464     25 l - - -
          2.68618  4.42225  2.77519  2.73123  3.46354  2.40513  3.72494  3.29354  2.67741  2.69355  4.24690  2.90347  2.73739  3.18146  2.89801  2.37887  2.77519  2.98518  4.58477  3.61503
          0.03185  3.85840  4.58074  0.61958  0.77255  0.48576  0.95510
     21   3.13960  4.60611  4.16685  3.80676  3.13055  3.96418  4.46692  2.33397  3.57464  0.89271  3.15812  4.08359  4.40204  3.94634  3.75296  3.53358  3.43454  2.36763  5.00461  3.72464     26 l - - -
          2.68618  4.42225  2.77519  2.73123  3.46354  2.40513  3.72494  3.29354  2.67741  2.69355  4.24690  2.90347  2.73739  3.18146  2.89801  2.37887  2.77519  2.98518  4.58477  3.61503
          0.03185  3.85840  4.58074  0.61958  0.77255  0.48576  0.95510
     22   2.74944  4.87808  2.97252  2.50965  3.93930  3.44701  2.32467  3.56747  2.18473  3.03346  3.98096  2.98846  3.86626  2.30263  2.42538  2.77253  2.96952  3.26212  5.18665  3.82523     27 k - - -
          2.68618  4.42225  2.77519  2.73123  3.46354  2.40513  3.72494  3.29354  2.67741  2.69355  4.24690  2.90347  2.73739  3.18146  2.89801  2.37887  2.77519  2.98518  4.58477  3.61503
          0.03185  3.85840  4.58074  0.61958  0.77255  0.48576  0.95510
     23   2.98980  4.82969  3.47904  2.99320  4.18071  3.48035  3.81443  3.72155  2.23222  3.24004  4.24070  3.35395  3.98371  3.03555  1.00010  3.07472  3.25678  3.44613  5.26952  4.11124     28 r - - -
          2.68618  4.42225  2.77519  2.73123  3.46354  2.40513  3.72494  3.29354  2.67741  2.69355  4.24690  2.90347  2.73739  3.18146  2.89801  2.37887  2.77519  2.98518  4.58477  3.61503
          0.03185  3.85840  4.58074  0.61958  0.77255  0.48576  0.95510
     24   2.03511  4.34693  2.93109  2.66110  4.17501  3.01767  3.89657  3.59668  2.79411  3.25945  4.09511  2.43517  3.68014  3.11544  3.17916  1.71806  2.74356  3.14160  5.48567  4.19756     29 s - - -
          2.68618  4.42225  2.77519  2.73123  3.46354  2.40513  3.72494  3.29354  2.67741  2.69355  4.24690  2.90347  2.73739  3.18146  2.89801  2.37887  2.77519  2.98518  4.58477  3.61503
          0.03185  3.85840  4.58074  0.61958  0.77255  0.48576  0.95510
     25   2.64772  4.42441  3.31860  3.21629  4.35859  0.75116  4.33732  3.95490  3.39564  3.61077  4.58649  3.48294  3.81510  3.72093  3.63312  2.81925  3.12787  3.48594  5.45734  4.46006     30 g - - -
          2.68618  4.42225  2.77519  2.73123  3.46354  2.40513  3.72494  3.29354  2.67741  2.69355  4.24690  2.90347  2.73739  3.18146  2.89801  2.37887  2.77519  2.98518  4.58477  3.61503
          0.03185  3.85840  4.58074  0.61958  0.77255  0.48576  0.95510
     26   3.02016  4.44296  4.31547  3.93082  3.36483  4.05116  4.66164  1.09550  3.75868  1.95388  3.30251  4.17815  4.48383  4.10849  3.95687  3.54519  3.31962  1.84583  5.25267  3.98967     31 i - - -
          2.68618  4.42225  2.77519  2.73123  3.46354  2.40513  3.72494  3.29354  2.67741  2.69355  4.24690  2.90347  2.73739  3.18146  2.89801  2.37887  2.77519  2.98518  4.58477  3.61503
          0.03185  3.85840  4.58074  0.61958  0.77255  0.48576  0.95510
     27   2.90648  5.23324  1.13216  2.10220  4.56337  3.16936  3.79889  4.07063  2.84614  3.67109  4.59199  2.72800  3.81275  2.99992  3.40048  2.83394  3.22372  3.69351  5.77734  4.36239     32 d - - -
          2.68618  4.42225  2.77519  2.73123  3.46354  2.40513  3.72494  3.29354  2.67741  2.69355  4.24690  2.90347  2.73739  3.18146  2.89801  2.37887  2.77519  2.98518  4.58477  3.61503
          0.03185  3.85840  4.58074  0.61958  0.77255  0.48576  0.95510
     28   1.23657  4.09133  3.37795  3.11753  4.11110  2.90959  4.16390  3.31147  3.13620  3.16348  4.06333  3.26476  3.65366  3.45761  3.41945  2.22370  2.54763  2.87933  5.51213  4.29154     33 a - - -
          2.68618  4.42225  2.77519  2.73123  3.46354  2.40513  3.72494  3.29354  2.67741  2.69355  4.24690  2.90347  2.73739  3.18146  2.89801  2.37887  2.77519  2.98518  4.58477  3.61503
          0.03185  3.85840  4.58074  0.61958  0.77255  0.48576  0.95510
     29   2.83498  4.34039  4.23475  3.82029  3.47820  3.87742  4.60582  1.88353  3.66359  2.11227  3.39791  4.03307  4.37168  4.01362  3.89151  3.30547  3.16521  1.11428  5.32715  4.04809     34 v - - -
          2.68618  4.42225  2.77519  2.73123  3.46354  2.40513  3.72494  3.29354  2.67741  2.69355  4.24690  2.90347  2.73739  3.18146  2.89801  2.37887  2.77519  2.98518  4.58477  3.61503
          0.03185  3.85840  4.58074  0.61958  0.77255  0.48576  0.95510
     30   2.99909  4.38097  4.52479  4.04044  3.41316  4.22623  4.78135  1.24396  3.90166  1.92637  3.25182  4.28653  4.58143  4.19303  4.11716  3.61461  3.27574  1.51498  5.36042  4.14408     35 i - - -
          2.68618  4.42225  2.77519  2.73123  3.46354  2.40513  3.72494  3.29354  2.67741  2.69355  4.24690  2.90347  2.73739  3.18146  2.89801  2.37887  2.77519  2.98518  4.58477  3.61503
          0.03185  3.85840  4.58074  0.61958  0.77255  0.48576  0.95510
     31   3.15196  4.56322  4.47544  3.94209  3.06581  4.30506  4.60027  1.98809  3.72715  1.02550  2.84019  4.24452  4.56830  4.00017  3.92238  3.65999  3.39281  2.12881  5.08070  3.89088     36 l - - -
          2.68618  4.42225  2.77519  2.73123  3.46354  2.40513  3.72494  3.29354  2.67741  2.69355  4.24690  2.90347  2.73739  3.18146  2.89801  2.37887  2.77519  2.98518  4.58477  3.61503
          0.03185  3.85840  4.58074  0.61958  0.77255  0.48576  0.95510
     32   2.94043  5.04827  2.48204  1.04555  4.39276  3.26516  3.85090  3.84387  2.72967  3.46331  4.43809  2.92528  3.86912  3.06694  3.13696  2.92434  3.24460  3.52922  5.56699  4.28937     37 e - - -
          2.68618  4.42225  2.77519  2.73123  3.46354  2.40513  3.72494  3.29354  2.67741  2.69355  4.24690  2.90347  2.73739  3.18146  2.89801  2.37887  2.77519  2.98518  4.58477  3.61503
          0.03185  3.85840  4.58074  0.61958  0.77255  0.48576  0.95510
     33   2.49480  4.57415  2.33349  2.47841  4.11105  3.16102  3.80965  3.39844  2.72176  3.14742  4.03510  2.94548  3.75868  3.01619  3.15503  2.59965  1.73686  3.05502  5.44564  4.11947     38 t - - -
          2.68618  4.42225  2.77519  2.73123  3.46354  2.40513  3.72494  3.29354  2.67741  2.69355  4.24690  2.90347  2.73739  3.18146  2.89801  2.37887  2.77519  2.98518  4.58477  3.61503
          0.03185  3.85840  4.58074  0.61958  0.77255  0.48576  0.95510
     34   2.70524  3.80916  3.25395  2.63991  4.07494  3.47370  3.60471  3.43774  1.76619  3.03505  3.89575  3.07846  3.87239  2.77085  1.95495  2.76786  2.92823  3.14078  5.23788  3.99483     39 k - - -
          2.68618  4.42225  2.77519  2.73123  3.46354  2.40513  3.72494  3.29354  2.67741  2.69355  4.24690  2.90347  2.73739  3.18146  2.89801  2.37887  2.77519  2.98518  4.58477  3.61503
          0.03185  3.85840  4.58074  0.61958  0.77255  0.48576  0.95510
     35   2.30918  4.27265  3.13357  2.82504  4.08786  3.01953  3.94383  3.48755  2.78677  3.17856  4.04573  3.12862  3.69292  3.18593  2.94655  1.43464  2.52990  3.05694  5.42263  4.15535     40 s - - -
          2.68618  4.42225  2.77519  2.73123  3.46354  2.40513  3.72494  3.29354  2.67741  2.69355  4.24690  2.90347  2.73739  3.18146  2.89801  2.37887  2.77519  2.98518  4.58477  3.61503
          0.03185  3.85840  4.58074  0.61958  0.77255  0.48576  0.95510
     36   2.90949  4.92579  3.28936  2.75579  4.23799  3.52100  3.62883  3.70807  1.99253  3.20058  4.12612  3.15529  3.95506  2.61308  1.33558  2.94842  3.12749  3.41716  5.30307  4.07675     41 r - - -
          2.68618  4.42225  2.77519  2.73123  3.46354  2.40513  3.72494  3.29354  2.67741  2.69355  4.24690  2.90347  2.73739  3.18146  2.89801  2.37887  2.77519  2.98518  4.58477  3.61503
          0.03185  3.85840  4.58074  0.61958  0.77255  0.48576  0.95510
     37   2.27329  4.72536  2.67762  2.41112  4.11395  3.27079  3.67441  3.49323  2.45823  3.12490  3.97654  2.90784  3.77728  1.99816  2.86662  2.63032  2.75824  3.12545  5.37662  4.05122     42 q - - -
[truncated: 907,851 more chars]
