# Supplementary material for: Phenolic acid-degrading Paraburkholderia prime decomposition in forest soil
Source: ISME Commun. 2021 Mar 25;1:4. doi: 10.1038/s43705-021-00009-z (PMC9723775; doi:10.1038/s43705-021-00009-z)
Supplement: Supplementary file 5 — Supplementary Data [file 43705_2021_9_MOESM5_ESM.zip › Supplementary Data/raw_data/COIL.data.csv]

amendment	delta	atom.C13
C12-glucose	-10.72648602	1.09944428
C13-glucose	703.8787188	1.878711237
C13-PHB	424.8198893	1.575867415
