# Supplementary material for: Phenolic acid-degrading Paraburkholderia prime decomposition in forest soil
Source: ISME Commun. 2021 Mar 25;1:4. doi: 10.1038/s43705-021-00009-z (PMC9723775; doi:10.1038/s43705-021-00009-z)
Supplement: Supplementary file 5 — Supplementary Data [file 43705_2021_9_MOESM5_ESM.zip › Supplementary Data/raw_data/consenTRAIT.dioxygenases.out]

#                                                                                                 --- full sequence --- -------------- this domain -------------   hmm coord   ali coord   env coord
# target name                             accession   tlen query name           accession   qlen   E-value  score  bias   #  of  c-Evalue  i-Evalue  score  bias  from    to  from    to  from    to  acc description of target
#                     ------------------- ---------- ----- -------------------- ---------- ----- --------- ------ ----- --- --- --------- --------- ------ ----- ----- ----- ----- ----- ----- ----- ---- ---------------------
NC_007348.1|GCF_000203875.1_954           -            466 benzo_1_2_benA       TIGR03229    433         0 1140.8  13.6   1   1         0         0 1140.6  13.6     1   433    19   452    19   452 1.00 # 1060637 # 1062034 # 1 # ID=473721_954;partial=00;start_type=ATG;rbs_motif=AGGAG;rbs_spacer=5-10bp;gc_cont=0.637
PPPS01000099.1|GCA_006483415.1_10         -            466 benzo_1_2_benA       TIGR03229    433         0 1140.8  13.6   1   1         0         0 1140.6  13.6     1   433    19   452    19   452 1.00 # 9558 # 10955 # -1 # ID=73769_10;partial=00;start_type=ATG;rbs_motif=AGGAG;rbs_spacer=5-10bp;gc_cont=0.637
LRMT01000021.1|GCA_001725945.1_54         -            466 benzo_1_2_benA       TIGR03229    433         0 1132.6  13.2   1   1         0         0 1132.4  13.2     1   433    19   452    19   452 1.00 # 48878 # 50275 # -1 # ID=503948_54;partial=00;start_type=ATG;rbs_motif=AGGAG;rbs_spacer=5-10bp;gc_cont=0.651
NZ_BCWO01000011.1|GCF_001592245.1_191     -            485 benzo_1_2_benA       TIGR03229    433         0 1123.4  11.6   1   1         0         0 1123.2  11.6     1   433    28   460    28   460 1.00 # 200526 # 201980 # -1 # ID=116457_191;partial=00;start_type=ATG;rbs_motif=AGGAG;rbs_spacer=5-10bp;gc_cont=0.648
NZ_LT978515.1|GCF_900249725.1_2247        -            485 benzo_1_2_benA       TIGR03229    433         0 1123.4  11.6   1   1         0         0 1123.2  11.6     1   433    28   460    28   460 1.00 # 2461909 # 2463363 # -1 # ID=127767_2247;partial=00;start_type=ATG;rbs_motif=AGGAG;rbs_spacer=5-10bp;gc_cont=0.648
NZ_OGUS01000073.1|GCF_900249725.1_60      -            485 benzo_1_2_benA       TIGR03229    433         0 1123.4  11.6   1   1         0         0 1123.2  11.6     1   433    28   460    28   460 1.00 # 61237 # 62691 # -1 # ID=127841_60;partial=00;start_type=ATG;rbs_motif=AGGAG;rbs_spacer=5-10bp;gc_cont=0.648
NZ_JFJW01000032.1|GCF_000611125.1_48      -            474 benzo_1_2_benA       TIGR03229    433         0 1120.0  11.0   1   1         0         0 1119.8  11.0     1   433    21   454    21   454 1.00 # 49001 # 50422 # -1 # ID=312995_48;partial=00;start_type=ATG;rbs_motif=AGGAG;rbs_spacer=5-10bp;gc_cont=0.648
NC_008313.1|GCF_000009285.1_1965          -            478 benzo_1_2_benA       TIGR03229    433         0 1119.3  10.9   1   1         0         0 1119.1  10.9     1   433    21   454    21   454 1.00 # 2132695 # 2134128 # -1 # ID=517846_1965;partial=00;start_type=ATG;rbs_motif=AGGAG;rbs_spacer=5-10bp;gc_cont=0.652
NZ_BCZN01000066.1|GCF_001598755.1_10      -            478 benzo_1_2_benA       TIGR03229    433         0 1119.3  10.9   1   1         0         0 1119.1  10.9     1   433    21   454    21   454 1.00 # 8536 # 9969 # 1 # ID=227645_10;partial=00;start_type=ATG;rbs_motif=AGGAG;rbs_spacer=5-10bp;gc_cont=0.651
NZ_CP039287.1|GCF_004798725.1_1960        -            478 benzo_1_2_benA       TIGR03229    433         0 1119.3  10.9   1   1         0         0 1119.1  10.9     1   433    21   454    21   454 1.00 # 2131358 # 2132791 # -1 # ID=130235_1960;partial=00;start_type=ATG;rbs_motif=AGGAG;rbs_spacer=5-10bp;gc_cont=0.652
NZ_KB944475.1|GCF_000389805.1_10          -            478 benzo_1_2_benA       TIGR03229    433         0 1119.3  10.9   1   1         0         0 1119.1  10.9     1   433    21   454    21   454 1.00 # 8832 # 10265 # 1 # ID=344160_10;partial=00;start_type=ATG;rbs_motif=AGGAG;rbs_spacer=5-10bp;gc_cont=0.651
NZ_LMVF01000063.1|GCF_001481455.1_56      -            478 benzo_1_2_benA       TIGR03229    433         0 1119.3  10.9   1   1         0         0 1119.1  10.9     1   433    21   454    21   454 1.00 # 60870 # 62303 # -1 # ID=485755_56;partial=00;start_type=ATG;rbs_motif=AGGAG;rbs_spacer=5-10bp;gc_cont=0.652
NZ_LVWN01000063.1|GCF_001853325.1_56      -            478 benzo_1_2_benA       TIGR03229    433         0 1119.3  10.9   1   1         0         0 1119.1  10.9     1   433    21   454    21   454 1.00 # 60870 # 62303 # -1 # ID=332969_56;partial=00;start_type=ATG;rbs_motif=AGGAG;rbs_spacer=5-10bp;gc_cont=0.652
NZ_QDHA01000037.1|GCF_003326035.1_97      -            474 benzo_1_2_benA       TIGR03229    433         0 1118.0  11.0   1   1         0         0 1117.8  11.0     1   433    21   454    21   454 1.00 # 115448 # 116869 # 1 # ID=391187_97;partial=00;start_type=ATG;rbs_motif=AGGAG;rbs_spacer=5-10bp;gc_cont=0.644
NZ_FMYZ01000025.1|GCF_900101625.1_12      -            461 benzo_1_2_benA       TIGR03229    433         0 1116.7  10.3   1   1         0         0 1116.5  10.3     1   433    21   454    21   454 1.00 # 11066 # 12448 # -1 # ID=537838_12;partial=00;start_type=ATG;rbs_motif=AGGAG;rbs_spacer=5-10bp;gc_cont=0.638
NC_015726.1|GCF_000219215.1_1879          -            475 benzo_1_2_benA       TIGR03229    433         0 1115.9  11.2   1   1         0         0 1115.8  11.2     1   433    21   454    21   454 1.00 # 1998015 # 1999439 # -1 # ID=345019_1879;partial=00;start_type=ATG;rbs_motif=AGGAG;rbs_spacer=5-10bp;gc_cont=0.650
NZ_KB903163.1|GCF_000379565.1_31          -            475 benzo_1_2_benA       TIGR03229    433         0 1114.8  11.1   1   1         0         0 1114.6  11.1     1   433    21   454    21   454 1.00 # 33152 # 34576 # -1 # ID=309535_31;partial=00;start_type=ATG;rbs_motif=AGGAG;rbs_spacer=5-10bp;gc_cont=0.654
NZ_FNTG01000002.1|GCF_900104795.1_2449    -            464 benzo_1_2_benA       TIGR03229    433         0 1113.7  10.9   1   1         0         0 1113.6  10.9     1   433    15   448    15   448 1.00 # 2879179 # 2880570 # -1 # ID=271719_2449;partial=00;start_type=ATG;rbs_motif=AGGAG;rbs_spacer=5-10bp;gc_cont=0.606
NZ_LOZN01000040.1|GCF_001527545.1_49      -            456 benzo_1_2_benA       TIGR03229    433         0 1113.7  10.3   1   1         0         0 1113.5  10.3     1   433    15   448    15   448 1.00 # 51027 # 52394 # 1 # ID=423012_49;partial=00;start_type=ATG;rbs_motif=GGAG/GAGG;rbs_spacer=5-10bp;gc_cont=0.650
NZ_LOZS01000063.1|GCF_001527645.1_39      -            456 benzo_1_2_benA       TIGR03229    433         0 1113.7  10.3   1   1         0         0 1113.5  10.3     1   433    15   448    15   448 1.00 # 42015 # 43382 # 1 # ID=231275_39;partial=00;start_type=ATG;rbs_motif=GGAG/GAGG;rbs_spacer=5-10bp;gc_cont=0.653
NZ_LPFV01000072.1|GCF_001530645.1_49      -            456 benzo_1_2_benA       TIGR03229    433         0 1113.7  10.3   1   1         0         0 1113.5  10.3     1   433    15   448    15   448 1.00 # 51615 # 52982 # 1 # ID=535855_49;partial=00;start_type=ATG;rbs_motif=GGAG/GAGG;rbs_spacer=5-10bp;gc_cont=0.651
NZ_LPKY01000087.1|GCF_001532995.1_62      -            456 benzo_1_2_benA       TIGR03229    433         0 1113.7  10.3   1   1         0         0 1113.5  10.3     1   433    15   448    15   448 1.00 # 86866 # 88233 # -1 # ID=145366_62;partial=00;start_type=ATG;rbs_motif=GGAG/GAGG;rbs_spacer=5-10bp;gc_cont=0.651
NZ_LPLD01000053.1|GCF_001533485.1_46      -            456 benzo_1_2_benA       TIGR03229    433         0 1113.7  10.3   1   1         0         0 1113.5  10.3     1   433    15   448    15   448 1.00 # 43352 # 44719 # 1 # ID=503363_46;partial=00;start_type=ATG;rbs_motif=GGAG/GAGG;rbs_spacer=5-10bp;gc_cont=0.651
NZ_QTOF01000030.1|GCF_003853605.1_37      -            456 benzo_1_2_benA       TIGR03229    433         0 1113.7  10.3   1   1         0         0 1113.5  10.3     1   433    15   448    15   448 1.00 # 52164 # 53531 # -1 # ID=30873_37;partial=00;start_type=ATG;rbs_motif=GGAG/GAGG;rbs_spacer=5-10bp;gc_cont=0.650
NZ_QTOG01000032.1|GCF_003853115.1_37      -            456 benzo_1_2_benA       TIGR03229    433         0 1113.7  10.3   1   1         0         0 1113.5  10.3     1   433    15   448    15   448 1.00 # 52164 # 53531 # -1 # ID=78083_37;partial=00;start_type=ATG;rbs_motif=GGAG/GAGG;rbs_spacer=5-10bp;gc_cont=0.650
NZ_QTOI01000045.1|GCF_003853595.1_12      -            456 benzo_1_2_benA       TIGR03229    433         0 1113.7  10.3   1   1         0         0 1113.5  10.3     1   433    15   448    15   448 1.00 # 11399 # 12766 # -1 # ID=427676_12;partial=00;start_type=ATG;rbs_motif=AGGAG;rbs_spacer=5-10bp;gc_cont=0.652
NZ_QTOJ01000034.1|GCF_003853205.1_38      -            456 benzo_1_2_benA       TIGR03229    433         0 1113.7  10.3   1   1         0         0 1113.5  10.3     1   433    15   448    15   448 1.00 # 38673 # 40040 # 1 # ID=85556_38;partial=00;start_type=ATG;rbs_motif=GGAG/GAGG;rbs_spacer=5-10bp;gc_cont=0.649
NZ_QTOL01000027.1|GCF_003853255.1_40      -            456 benzo_1_2_benA       TIGR03229    433         0 1113.7  10.3   1   1         0         0 1113.5  10.3     1   433    15   448    15   448 1.00 # 42114 # 43481 # 1 # ID=156268_40;partial=00;start_type=ATG;rbs_motif=GGAG/GAGG;rbs_spacer=5-10bp;gc_cont=0.652
NZ_QTOM01000045.1|GCF_003853635.1_12      -            456 benzo_1_2_benA       TIGR03229    433         0 1113.7  10.3   1   1         0         0 1113.5  10.3     1   433    15   448    15   448 1.00 # 11399 # 12766 # -1 # ID=311096_12;partial=00;start_type=ATG;rbs_motif=AGGAG;rbs_spacer=5-10bp;gc_cont=0.652
NZ_QTON01000046.1|GCF_003853215.1_12      -            456 benzo_1_2_benA       TIGR03229    433         0 1113.7  10.3   1   1         0         0 1113.5  10.3     1   433    15   448    15   448 1.00 # 11399 # 12766 # -1 # ID=317033_12;partial=00;start_type=ATG;rbs_motif=AGGAG;rbs_spacer=5-10bp;gc_cont=0.652
NZ_QTOO01000043.1|GCF_003853305.1_12      -            456 benzo_1_2_benA       TIGR03229    433         0 1113.7  10.3   1   1         0         0 1113.5  10.3     1   433    15   448    15   448 1.00 # 11399 # 12766 # -1 # ID=28113_12;partial=00;start_type=ATG;rbs_motif=AGGAG;rbs_spacer=5-10bp;gc_cont=0.652
NZ_QTOP01000042.1|GCF_003853295.1_12      -            456 benzo_1_2_benA       TIGR03229    433         0 1113.7  10.3   1   1         0         0 1113.5  10.3     1   433    15   448    15   448 1.00 # 11399 # 12766 # -1 # ID=525342_12;partial=00;start_type=ATG;rbs_motif=AGGAG;rbs_spacer=5-10bp;gc_cont=0.652
NZ_QTOQ01000045.1|GCF_003853315.1_12      -            456 benzo_1_2_benA       TIGR03229    433         0 1113.7  10.3   1   1         0         0 1113.5  10.3     1   433    15   448    15   448 1.00 # 11399 # 12766 # -1 # ID=453790_12;partial=00;start_type=ATG;rbs_motif=AGGAG;rbs_spacer=5-10bp;gc_cont=0.652
NZ_QTOR01000027.1|GCF_003857795.1_55      -            456 benzo_1_2_benA       TIGR03229    433         0 1113.7  10.3   1   1         0         0 1113.5  10.3     1   433    15   448    15   448 1.00 # 74580 # 75947 # -1 # ID=107219_55;partial=00;start_type=ATG;rbs_motif=GGAG/GAGG;rbs_spacer=5-10bp;gc_cont=0.653
NZ_QTOT01000032.1|GCF_003857555.1_38      -            456 benzo_1_2_benA       TIGR03229    433         0 1113.7  10.3   1   1         0         0 1113.5  10.3     1   433    15   448    15   448 1.00 # 38673 # 40040 # 1 # ID=54379_38;partial=00;start_type=ATG;rbs_motif=GGAG/GAGG;rbs_spacer=5-10bp;gc_cont=0.649
NZ_QTOU01000030.1|GCF_003857535.1_38      -            456 benzo_1_2_benA       TIGR03229    433         0 1113.7  10.3   1   1         0         0 1113.5  10.3     1   433    15   448    15   448 1.00 # 52321 # 53688 # -1 # ID=36091_38;partial=00;start_type=ATG;rbs_motif=GGAG/GAGG;rbs_spacer=5-10bp;gc_cont=0.650
NZ_QTOW01000034.1|GCF_003857825.1_37      -            456 benzo_1_2_benA       TIGR03229    433         0 1113.7  10.3   1   1         0         0 1113.5  10.3     1   433    15   448    15   448 1.00 # 52164 # 53531 # -1 # ID=530426_37;partial=00;start_type=ATG;rbs_motif=GGAG/GAGG;rbs_spacer=5-10bp;gc_cont=0.650
NZ_QTOX01000008.1|GCF_003857625.1_39      -            456 benzo_1_2_benA       TIGR03229    433         0 1113.7  10.3   1   1         0         0 1113.5  10.3     1   433    15   448    15   448 1.00 # 42043 # 43410 # 1 # ID=369086_39;partial=00;start_type=ATG;rbs_motif=GGAG/GAGG;rbs_spacer=5-10bp;gc_cont=0.652
NZ_QTOY01000023.1|GCF_003857845.1_55      -            456 benzo_1_2_benA       TIGR03229    433         0 1113.7  10.3   1   1         0         0 1113.5  10.3     1   433    15   448    15   448 1.00 # 74580 # 75947 # -1 # ID=527886_55;partial=00;start_type=ATG;rbs_motif=GGAG/GAGG;rbs_spacer=5-10bp;gc_cont=0.653
NZ_QTPA01000030.1|GCF_003857885.1_38      -            456 benzo_1_2_benA       TIGR03229    433         0 1113.7  10.3   1   1         0         0 1113.5  10.3     1   433    15   448    15   448 1.00 # 38673 # 40040 # 1 # ID=280279_38;partial=00;start_type=ATG;rbs_motif=GGAG/GAGG;rbs_spacer=5-10bp;gc_cont=0.649
NZ_QTPD01000030.1|GCF_003857645.1_38      -            456 benzo_1_2_benA       TIGR03229    433         0 1113.7  10.3   1   1         0         0 1113.5  10.3     1   433    15   448    15   448 1.00 # 38673 # 40040 # 1 # ID=521440_38;partial=00;start_type=ATG;rbs_motif=GGAG/GAGG;rbs_spacer=5-10bp;gc_cont=0.649
NZ_QTPE01000032.1|GCF_003857685.1_37      -            456 benzo_1_2_benA       TIGR03229    433         0 1113.7  10.3   1   1         0         0 1113.5  10.3     1   433    15   448    15   448 1.00 # 52164 # 53531 # -1 # ID=94618_37;partial=00;start_type=ATG;rbs_motif=GGAG/GAGG;rbs_spacer=5-10bp;gc_cont=0.650
NZ_QTPJ01000043.1|GCF_003853355.1_12      -            456 benzo_1_2_benA       TIGR03229    433         0 1113.7  10.3   1   1         0         0 1113.5  10.3     1   433    15   448    15   448 1.00 # 11399 # 12766 # -1 # ID=460024_12;partial=00;start_type=ATG;rbs_motif=AGGAG;rbs_spacer=5-10bp;gc_cont=0.652
NZ_QTPK01000046.1|GCF_003853395.1_12      -            456 benzo_1_2_benA       TIGR03229    433         0 1113.7  10.3   1   1         0         0 1113.5  10.3     1   433    15   448    15   448 1.00 # 11399 # 12766 # -1 # ID=158245_12;partial=00;start_type=ATG;rbs_motif=AGGAG;rbs_spacer=5-10bp;gc_cont=0.652
NZ_QTPL01000041.1|GCF_003853405.1_12      -            456 benzo_1_2_benA       TIGR03229    433         0 1113.7  10.3   1   1         0         0 1113.5  10.3     1   433    15   448    15   448 1.00 # 11399 # 12766 # -1 # ID=93243_12;partial=00;start_type=ATG;rbs_motif=AGGAG;rbs_spacer=5-10bp;gc_cont=0.652
NZ_QTPM01000045.1|GCF_003857745.1_12      -            456 benzo_1_2_benA       TIGR03229    433         0 1113.7  10.3   1   1         0         0 1113.5  10.3     1   433    15   448    15   448 1.00 # 11399 # 12766 # -1 # ID=249232_12;partial=00;start_type=ATG;rbs_motif=AGGAG;rbs_spacer=5-10bp;gc_cont=0.652
NZ_QTPN01000042.1|GCF_003857935.1_12      -            456 benzo_1_2_benA       TIGR03229    433         0 1113.7  10.3   1   1         0         0 1113.5  10.3     1   433    15   448    15   448 1.00 # 11399 # 12766 # -1 # ID=312008_12;partial=00;start_type=ATG;rbs_motif=AGGAG;rbs_spacer=5-10bp;gc_cont=0.652
NZ_JYOD01000098.1|GCF_000955785.1_60      -            460 benzo_1_2_benA       TIGR03229    433         0 1113.7  12.1   1   1         0         0 1113.5  12.1     1   432    15   447    15   448 1.00 # 63295 # 64674 # -1 # ID=28680_60;partial=00;start_type=ATG;rbs_motif=AGGAG;rbs_spacer=5-10bp;gc_cont=0.636
NZ_QTPS01000001.1|GCF_003853715.1_112     -            456 benzo_1_2_benA       TIGR03229    433         0 1113.4  10.3   1   1         0         0 1113.2  10.3     1   433    15   448    15   448 1.00 # 132000 # 133367 # 1 # ID=519525_112;partial=00;start_type=ATG;rbs_motif=GGAG/GAGG;rbs_spacer=5-10bp;gc_cont=0.652
NZ_LXJZ01000030.1|GCF_001645135.1_140     -            464 benzo_1_2_benA       TIGR03229    433         0 1113.0  11.8   1   1         0         0 1112.8  11.8     1   433    15   448    15   448 1.00 # 152432 # 153823 # -1 # ID=429960_140;partial=00;start_type=ATG;rbs_motif=AGGAG;rbs_spacer=5-10bp;gc_cont=0.607
NZ_LXKA01000320.1|GCF_001645125.1_53      -            464 benzo_1_2_benA       TIGR03229    433         0 1113.0  11.8   1   1         0         0 1112.8  11.8     1   433    15   448    15   448 1.00 # 53676 # 55067 # 1 # ID=537167_53;partial=00;start_type=ATG;rbs_motif=AGGAG;rbs_spacer=5-10bp;gc_cont=0.606
NZ_UZVW01000002.1|GCF_900631665.1_1592    -            456 benzo_1_2_benA       TIGR03229    433         0 1112.7  10.7   1   1         0         0 1112.6  10.7     1   433    15   448    15   448 1.00 # 1845242 # 1846609 # 1 # ID=51162_1592;partial=00;start_type=ATG;rbs_motif=GGAG/GAGG;rbs_spacer=5-10bp;gc_cont=0.657
NZ_SWJE01000001.1|GCF_005144415.1_201     -            477 benzo_1_2_benA       TIGR03229    433         0 1112.6  10.5   1   1         0         0 1112.4  10.5     1   433    15   448    15   448 1.00 # 236514 # 237944 # -1 # ID=489901_201;partial=00;start_type=ATG;rbs_motif=GGAG/GAGG;rbs_spacer=5-10bp;gc_cont=0.639
NZ_LPAM01000082.1|GCF_001526825.1_444     -            456 benzo_1_2_benA       TIGR03229    433         0 1112.3   9.7   1   1         0         0 1112.1   9.7     1   433    15   448    15   448 1.00 # 512702 # 514069 # 1 # ID=108512_444;partial=00;start_type=ATG;rbs_motif=GGAG/GAGG;rbs_spacer=5-10bp;gc_cont=0.651
NZ_LPAQ01000104.1|GCF_001528085.1_55      -            456 benzo_1_2_benA       TIGR03229    433         0 1112.3   9.7   1   1         0         0 1112.1   9.7     1   433    15   448    15   448 1.00 # 74195 # 75562 # -1 # ID=172847_55;partial=00;start_type=ATG;rbs_motif=GGAG/GAGG;rbs_spacer=5-10bp;gc_cont=0.651
NZ_LPFH01000083.1|GCF_001529545.1_177     -            456 benzo_1_2_benA       TIGR03229    433         0 1112.3   9.7   1   1         0         0 1112.1   9.7     1   433    15   448    15   448 1.00 # 215066 # 216433 # -1 # ID=232657_177;partial=00;start_type=ATG;rbs_motif=GGAG/GAGG;rbs_spacer=5-10bp;gc_cont=0.651
NZ_LPFK01000048.1|GCF_001529505.1_78      -            456 benzo_1_2_benA       TIGR03229    433         0 1112.3   9.7   1   1         0         0 1112.1   9.7     1   433    15   448    15   448 1.00 # 105925 # 107292 # -1 # ID=103087_78;partial=00;start_type=ATG;rbs_motif=GGAG/GAGG;rbs_spacer=5-10bp;gc_cont=0.651
NZ_LPFX01000030.1|GCF_001530395.1_177     -            456 benzo_1_2_benA       TIGR03229    433         0 1112.3   9.7   1   1         0         0 1112.1   9.7     1   433    15   448    15   448 1.00 # 215177 # 216544 # -1 # ID=333196_177;partial=00;start_type=ATG;rbs_motif=GGAG/GAGG;rbs_spacer=5-10bp;gc_cont=0.651
NZ_LPKQ01000017.1|GCF_001533235.1_444     -            456 benzo_1_2_benA       TIGR03229    433         0 1112.3   9.7   1   1         0         0 1112.1   9.7     1   433    15   448    15   448 1.00 # 512608 # 513975 # 1 # ID=295699_444;partial=00;start_type=ATG;rbs_motif=GGAG/GAGG;rbs_spacer=5-10bp;gc_cont=0.651
NZ_LPKR01000027.1|GCF_001533205.1_48      -            456 benzo_1_2_benA       TIGR03229    433         0 1112.3   9.7   1   1         0         0 1112.1   9.7     1   433    15   448    15   448 1.00 # 47197 # 48564 # 1 # ID=144912_48;partial=00;start_type=ATG;rbs_motif=GGAG/GAGG;rbs_spacer=5-10bp;gc_cont=0.651
NZ_LPKS01000019.1|GCF_001533065.1_444     -            456 benzo_1_2_benA       TIGR03229    433         0 1112.3   9.7   1   1         0         0 1112.1   9.7     1   433    15   448    15   448 1.00 # 512608 # 513975 # 1 # ID=42831_444;partial=00;start_type=ATG;rbs_motif=GGAG/GAGG;rbs_spacer=5-10bp;gc_cont=0.651
NZ_LPKT01000022.1|GCF_001533115.1_55      -            456 benzo_1_2_benA       TIGR03229    433         0 1112.3   9.7   1   1         0         0 1112.1   9.7     1   433    15   448    15   448 1.00 # 74195 # 75562 # -1 # ID=250320_55;partial=00;start_type=ATG;rbs_motif=GGAG/GAGG;rbs_spacer=5-10bp;gc_cont=0.651
NZ_LPMH01000027.1|GCF_001534285.1_177     -            456 benzo_1_2_benA       TIGR03229    433         0 1112.3   9.7   1   1         0         0 1112.1   9.7     1   433    15   448    15   448 1.00 # 215168 # 216535 # -1 # ID=483896_177;partial=00;start_type=ATG;rbs_motif=GGAG/GAGG;rbs_spacer=5-10bp;gc_cont=0.651
NZ_CP013461.1|GCF_001718955.1_474         -            456 benzo_1_2_benA       TIGR03229    433         0 1112.3   9.7   1   1         0         0 1112.1   9.7     1   433    15   448    15   448 1.00 # 535382 # 536749 # -1 # ID=62258_474;partial=00;start_type=ATG;rbs_motif=GGAG/GAGG;rbs_spacer=5-10bp;gc_cont=0.653
NZ_LOVT01000043.1|GCF_001523845.1_73      -            456 benzo_1_2_benA       TIGR03229    433         0 1112.3   9.7   1   1         0         0 1112.1   9.7     1   433    15   448    15   448 1.00 # 79035 # 80402 # 1 # ID=370940_73;partial=00;start_type=ATG;rbs_motif=AGGAG;rbs_spacer=5-10bp;gc_cont=0.651
NZ_LOZV01000021.1|GCF_001527725.1_297     -            456 benzo_1_2_benA       TIGR03229    433         0 1112.3   9.7   1   1         0         0 1112.1   9.7     1   433    15   448    15   448 1.00 # 343002 # 344369 # -1 # ID=74635_297;partial=00;start_type=ATG;rbs_motif=GGAG/GAGG;rbs_spacer=5-10bp;gc_cont=0.653
NZ_LPAC01000093.1|GCF_001527825.1_83      -            456 benzo_1_2_benA       TIGR03229    433         0 1112.3   9.7   1   1         0         0 1112.1   9.7     1   433    15   448    15   448 1.00 # 91871 # 93238 # 1 # ID=107882_83;partial=00;start_type=ATG;rbs_motif=GGAG/GAGG;rbs_spacer=5-10bp;gc_cont=0.652
NZ_LPAO01000055.1|GCF_001526995.1_56      -            456 benzo_1_2_benA       TIGR03229    433         0 1112.3   9.7   1   1         0         0 1112.1   9.7     1   433    15   448    15   448 1.00 # 71540 # 72907 # -1 # ID=317460_56;partial=00;start_type=ATG;rbs_motif=GGAG/GAGG;rbs_spacer=5-10bp;gc_cont=0.651
NZ_LPAW01000029.1|GCF_001526815.1_167     -            456 benzo_1_2_benA       TIGR03229    433         0 1112.3   9.7   1   1         0         0 1112.1   9.7     1   433    15   448    15   448 1.00 # 197115 # 198482 # 1 # ID=482202_167;partial=00;start_type=ATG;rbs_motif=GGAG/GAGG;rbs_spacer=5-10bp;gc_cont=0.651
NZ_LPFM01000004.1|GCF_001529625.1_777     -            456 benzo_1_2_benA       TIGR03229    433         0 1112.3   9.7   1   1         0         0 1112.1   9.7     1   433    15   448    15   448 1.00 # 885203 # 886570 # 1 # ID=292020_777;partial=00;start_type=ATG;rbs_motif=GGAG/GAGG;rbs_spacer=5-10bp;gc_cont=0.651
NZ_LPKJ01000070.1|GCF_001532985.1_14      -            456 benzo_1_2_benA       TIGR03229    433         0 1112.3   9.7   1   1         0         0 1112.1   9.7     1   433    15   448    15   448 1.00 # 12459 # 13826 # -1 # ID=401516_14;partial=00;start_type=ATG;rbs_motif=GGAG/GAGG;rbs_spacer=5-10bp;gc_cont=0.654
NZ_LPKK01000095.1|GCF_001532925.1_14      -            456 benzo_1_2_benA       TIGR03229    433         0 1112.3   9.7   1   1         0         0 1112.1   9.7     1   433    15   448    15   448 1.00 # 12459 # 13826 # -1 # ID=17970_14;partial=00;start_type=ATG;rbs_motif=GGAG/GAGG;rbs_spacer=5-10bp;gc_cont=0.654
NZ_LPKP01000006.1|GCF_001533075.1_9       -            456 benzo_1_2_benA       TIGR03229    433         0 1112.3   9.7   1   1         0         0 1112.1   9.7     1   433    15   448    15   448 1.00 # 4881 # 6248 # -1 # ID=447374_9;partial=00;start_type=ATG;rbs_motif=GGAG/GAGG;rbs_spacer=5-10bp;gc_cont=0.651
NZ_LPLL01000080.1|GCF_001533575.1_45      -            456 benzo_1_2_benA       TIGR03229    433         0 1112.3   9.7   1   1         0         0 1112.1   9.7     1   433    15   448    15   448 1.00 # 45083 # 46450 # 1 # ID=147712_45;partial=00;start_type=ATG;rbs_motif=AGGAG;rbs_spacer=5-10bp;gc_cont=0.651
NZ_LPLQ01000032.1|GCF_001533645.1_55      -            456 benzo_1_2_benA       TIGR03229    433         0 1112.3   9.7   1   1         0         0 1112.1   9.7     1   433    15   448    15   448 1.00 # 70614 # 71981 # -1 # ID=29704_55;partial=00;start_type=ATG;rbs_motif=AGGAG;rbs_spacer=5-10bp;gc_cont=0.652
NZ_LPLR01000083.1|GCF_001534225.1_42      -            456 benzo_1_2_benA       TIGR03229    433         0 1112.3   9.7   1   1         0         0 1112.1   9.7     1   433    15   448    15   448 1.00 # 37279 # 38646 # 1 # ID=58143_42;partial=00;start_type=ATG;rbs_motif=AGGAG;rbs_spacer=5-10bp;gc_cont=0.651
NZ_LPMK01000029.1|GCF_001533985.1_135     -            456 benzo_1_2_benA       TIGR03229    433         0 1112.3   9.7   1   1         0         0 1112.1   9.7     1   433    15   448    15   448 1.00 # 153762 # 155129 # 1 # ID=404491_135;partial=00;start_type=ATG;rbs_motif=AGGAG;rbs_spacer=5-10bp;gc_cont=0.651
NZ_LPMS01000098.1|GCF_001534505.1_46      -            456 benzo_1_2_benA       TIGR03229    433         0 1112.3   9.7   1   1         0         0 1112.1   9.7     1   433    15   448    15   448 1.00 # 46801 # 48168 # 1 # ID=402633_46;partial=00;start_type=ATG;rbs_motif=GGAG/GAGG;rbs_spacer=5-10bp;gc_cont=0.652
NZ_LPMT01000037.1|GCF_001534305.1_81      -            456 benzo_1_2_benA       TIGR03229    433         0 1112.3   9.7   1   1         0         0 1112.1   9.7     1   433    15   448    15   448 1.00 # 89375 # 90742 # 1 # ID=265289_81;partial=00;start_type=ATG;rbs_motif=GGAG/GAGG;rbs_spacer=5-10bp;gc_cont=0.652
NZ_JWMA01000174.1|GCF_000812465.1_38      -            478 benzo_1_2_benA       TIGR03229    433         0 1112.2  11.2   1   1         0         0 1112.0  11.2     1   433    21   454    21   454 1.00 # 43306 # 44739 # 1 # ID=222857_38;partial=00;start_type=ATG;rbs_motif=AGGAG;rbs_spacer=5-10bp;gc_cont=0.659
NC_014307.1|GCF_000197855.1_1738          -            456 benzo_1_2_benA       TIGR03229    433         0 1111.9  12.3   1   1         0         0 1111.7  12.3     1   433    15   448    15   448 1.00 # 1900308 # 1901675 # -1 # ID=272739_1738;partial=00;start_type=ATG;rbs_motif=GGAG/GAGG;rbs_spacer=5-10bp;gc_cont=0.667
NZ_CDMA01000001.1|GCF_000825785.1_4168    -            456 benzo_1_2_benA       TIGR03229    433         0 1111.9  12.3   1   1         0         0 1111.7  12.3     1   433    15   448    15   448 1.00 # 4641794 # 4643161 # 1 # ID=539497_4168;partial=00;start_type=ATG;rbs_motif=GGAGG;rbs_spacer=5-10bp;gc_cont=0.667
NZ_CDRW01000001.1|GCF_001373275.1_3792    -            456 benzo_1_2_benA       TIGR03229    433         0 1111.9  12.3   1   1         0         0 1111.7  12.3     1   433    15   448    15   448 1.00 # 4219190 # 4220557 # -1 # ID=147969_3792;partial=00;start_type=ATG;rbs_motif=GGAGG;rbs_spacer=5-10bp;gc_cont=0.668
NZ_CP021766.1|GCF_002549815.1_1863        -            456 benzo_1_2_benA       TIGR03229    433         0 1111.9  12.3   1   1         0         0 1111.7  12.3     1   433    15   448    15   448 1.00 # 2064849 # 2066216 # 1 # ID=516346_1863;partial=00;start_type=ATG;rbs_motif=GGAG/GAGG;rbs_spacer=5-10bp;gc_cont=0.666
NZ_JIBY01000134.1|GCF_001644805.1_4       -            456 benzo_1_2_benA       TIGR03229    433         0 1111.9  12.3   1   1         0         0 1111.7  12.3     1   433    15   448    15   448 1.00 # 1608 # 2975 # -1 # ID=42965_4;partial=00;start_type=ATG;rbs_motif=GGAG/GAGG;rbs_spacer=5-10bp;gc_cont=0.667
NZ_MTBB01000040.1|GCF_003337165.1_34      -            456 benzo_1_2_benA       TIGR03229    433         0 1111.9  12.3   1   1         0         0 1111.7  12.3     1   433    15   448    15   448 1.00 # 31971 # 33338 # -1 # ID=333148_34;partial=00;start_type=ATG;rbs_motif=GGAG/GAGG;rbs_spacer=5-10bp;gc_cont=0.667
NZ_CP017757.1|GCF_002011925.1_1658        -            475 benzo_1_2_benA       TIGR03229    433         0 1111.8  11.5   1   1         0         0 1111.6  11.5     1   433    21   454    21   454 1.00 # 1884669 # 1886093 # 1 # ID=485811_1658;partial=00;start_type=ATG;rbs_motif=AGGAG;rbs_spacer=5-10bp;gc_cont=0.649
NZ_CP017757.2|GCF_002011925.2_1658        -            475 benzo_1_2_benA       TIGR03229    433         0 1111.8  11.5   1   1         0         0 1111.6  11.5     1   433    21   454    21   454 1.00 # 1885272 # 1886696 # 1 # ID=53561_1658;partial=00;start_type=ATG;rbs_motif=AGGAG;rbs_spacer=5-10bp;gc_cont=0.649
NZ_LPLJ01000029.1|GCF_001534185.1_47      -            456 benzo_1_2_benA       TIGR03229    433         0 1111.5  10.2   1   1         0         0 1111.4  10.2     1   433    15   448    15   448 1.00 # 46742 # 48109 # 1 # ID=431348_47;partial=00;start_type=ATG;rbs_motif=GGAG/GAGG;rbs_spacer=5-10bp;gc_cont=0.651
NZ_LPMR01000094.1|GCF_001534295.1_50      -            456 benzo_1_2_benA       TIGR03229    433         0 1111.5  10.2   1   1         0         0 1111.4  10.2     1   433    15   448    15   448 1.00 # 54563 # 55930 # 1 # ID=23961_50;partial=00;start_type=ATG;rbs_motif=GGAG/GAGG;rbs_spacer=5-10bp;gc_cont=0.651
NZ_KB455853.1|GCF_000282815.1_6           -            463 benzo_1_2_benA       TIGR03229    433         0 1111.5  11.5   1   1         0         0 1111.3  11.5     1   432    15   447    15   448 1.00 # 5724 # 7112 # 1 # ID=463448_6;partial=00;start_type=ATG;rbs_motif=AGGAG;rbs_spacer=5-10bp;gc_cont=0.652
NZ_LOTM01000022.1|GCF_001522035.1_44      -            456 benzo_1_2_benA       TIGR03229    433         0 1111.4  11.3   1   1         0         0 1111.3  11.3     1   433    15   448    15   448 1.00 # 42466 # 43833 # 1 # ID=311903_44;partial=00;start_type=ATG;rbs_motif=GGAG/GAGG;rbs_spacer=5-10bp;gc_cont=0.654
NZ_ALWI01000019.1|GCF_000297475.1_118     -            456 benzo_1_2_benA       TIGR03229    433         0 1111.4  10.7   1   1         0         0 1111.3  10.7     1   433    15   448    15   448 1.00 # 138946 # 140313 # 1 # ID=412186_118;partial=00;start_type=ATG;rbs_motif=GGAG/GAGG;rbs_spacer=5-10bp;gc_cont=0.657
NZ_LOZU01000007.1|GCF_001527685.1_878     -            456 benzo_1_2_benA       TIGR03229    433         0 1111.1  10.7   1   1         0         0 1110.9  10.7     1   433    15   448    15   448 1.00 # 991898 # 993265 # 1 # ID=4650_878;partial=00;start_type=ATG;rbs_motif=GGAG/GAGG;rbs_spacer=5-10bp;gc_cont=0.658
NZ_JH603159.1|GCF_000178415.2_2303        -            464 benzo_1_2_benA       TIGR03229    433         0 1111.1  10.8   1   1         0         0 1110.9  10.8     1   433    15   448    15   448 1.00 # 2608698 # 2610089 # 1 # ID=489111_2303;partial=00;start_type=ATG;rbs_motif=AGGAG;rbs_spacer=5-10bp;gc_cont=0.601
CP033854.1|GCA_003812965.1_2279           -            456 benzo_1_2_benA       TIGR03229    433         0 1110.9  11.6   1   1         0         0 1110.7  11.6     1   433    15   448    15   448 1.00 # 2639313 # 2640680 # -1 # ID=288008_2279;partial=00;start_type=ATG;rbs_motif=GGAG/GAGG;rbs_spacer=5-10bp;gc_cont=0.656
NZ_QTPT01000001.1|GCF_003853435.1_35      -            456 benzo_1_2_benA       TIGR03229    433         0 1110.4  10.5   1   1         0         0 1110.3  10.5     1   433    15   448    15   448 1.00 # 48076 # 49443 # -1 # ID=507373_35;partial=00;start_type=ATG;rbs_motif=GGAG/GAGG;rbs_spacer=5-10bp;gc_cont=0.656
NZ_QTQE01000001.1|GCF_003857485.1_491     -            456 benzo_1_2_benA       TIGR03229    433         0 1110.4  10.5   1   1         0         0 1110.3  10.5     1   433    15   448    15   448 1.00 # 545830 # 547197 # 1 # ID=92334_491;partial=00;start_type=ATG;rbs_motif=GGAG/GAGG;rbs_spacer=5-10bp;gc_cont=0.654
NZ_LOTK01000044.1|GCF_001522245.1_388     -            456 benzo_1_2_benA       TIGR03229    433         0 1109.8  11.4   1   1         0         0 1109.6  11.4     1   433    15   448    15   448 1.00 # 428449 # 429816 # -1 # ID=311308_388;partial=00;start_type=ATG;rbs_motif=GGAG/GAGG;rbs_spacer=5-10bp;gc_cont=0.656
NZ_LOTL01000089.1|GCF_001522005.1_16      -            456 benzo_1_2_benA       TIGR03229    433         0 1109.8  11.4   1   1         0         0 1109.6  11.4     1   433    15   448    15   448 1.00 # 19733 # 21100 # -1 # ID=163917_16;partial=00;start_type=ATG;rbs_motif=GGAG/GAGG;rbs_spacer=5-10bp;gc_cont=0.655
NZ_LOTN01000034.1|GCF_001522055.1_388     -            456 benzo_1_2_benA       TIGR03229    433         0 1109.8  11.4   1   1         0         0 1109.6  11.4     1   433    15   448    15   448 1.00 # 428449 # 429816 # -1 # ID=267087_388;partial=00;start_type=ATG;rbs_motif=GGAG/GAGG;rbs_spacer=5-10bp;gc_cont=0.656
NZ_LOTO01000006.1|GCF_001522275.1_388     -            456 benzo_1_2_benA       TIGR03229    433         0 1109.8  11.4   1   1         0         0 1109.6  11.4     1   433    15   448    15   448 1.00 # 428449 # 429816 # -1 # ID=340529_388;partial=00;start_type=ATG;rbs_motif=GGAG/GAGG;rbs_spacer=5-10bp;gc_cont=0.656
NZ_LOTP01000047.1|GCF_001522505.1_211     -            456 benzo_1_2_benA       TIGR03229    433         0 1109.8  11.4   1   1         0         0 1109.6  11.4     1   433    15   448    15   448 1.00 # 239240 # 240607 # -1 # ID=525897_211;partial=00;start_type=ATG;rbs_motif=GGAG/GAGG;rbs_spacer=5-10bp;gc_cont=0.654
NZ_LOTS01000111.1|GCF_001522175.1_49      -            456 benzo_1_2_benA       TIGR03229    433         0 1109.8  11.4   1   1         0         0 1109.6  11.4     1   433    15   448    15   448 1.00 # 50414 # 51781 # 1 # ID=372702_49;partial=00;start_type=ATG;rbs_motif=GGAG/GAGG;rbs_spacer=5-10bp;gc_cont=0.654
NZ_LOTT01000018.1|GCF_001522455.1_49      -            456 benzo_1_2_benA       TIGR03229    433         0 1109.8  11.4   1   1         0         0 1109.6  11.4     1   433    15   448    15   448 1.00 # 50314 # 51681 # 1 # ID=156002_49;partial=00;start_type=ATG;rbs_motif=GGAG/GAGG;rbs_spacer=5-10bp;gc_cont=0.654
NZ_LOTW01000094.1|GCF_001522645.1_49      -            456 benzo_1_2_benA       TIGR03229    433         0 1109.8  11.4   1   1         0         0 1109.6  11.4     1   433    15   448    15   448 1.00 # 50414 # 51781 # 1 # ID=31955_49;partial=00;start_type=ATG;rbs_motif=GGAG/GAGG;rbs_spacer=5-10bp;gc_cont=0.654
NZ_LOVA01000004.1|GCF_001523205.1_309     -            456 benzo_1_2_benA       TIGR03229    433         0 1109.8  11.4   1   1         0         0 1109.6  11.4     1   433    15   448    15   448 1.00 # 358232 # 359599 # -1 # ID=47651_309;partial=00;start_type=ATG;rbs_motif=GGAG/GAGG;rbs_spacer=5-10bp;gc_cont=0.654
NZ_LOVU01000112.1|GCF_001523855.1_49      -            456 benzo_1_2_benA       TIGR03229    433         0 1109.8  11.4   1   1         0         0 1109.6  11.4     1   433    15   448    15   448 1.00 # 51364 # 52731 # 1 # ID=219125_49;partial=00;start_type=ATG;rbs_motif=GGAG/GAGG;rbs_spacer=5-10bp;gc_cont=0.654
NZ_JXAY01000026.1|GCF_001644795.1_24      -            456 benzo_1_2_benA       TIGR03229    433         0 1109.7  12.1   1   1         0         0 1109.5  12.1     1   433    15   448    15   448 1.00 # 22858 # 24225 # -1 # ID=473860_24;partial=00;start_type=ATG;rbs_motif=GGAGG;rbs_spacer=5-10bp;gc_cont=0.668
NZ_LPAT01000031.1|GCF_001528145.1_37      -            456 benzo_1_2_benA       TIGR03229    433         0 1109.7  11.1   1   1         0         0 1109.5  11.1     1   433    15   448    15   448 1.00 # 34873 # 36240 # 1 # ID=380864_37;partial=00;start_type=ATG;rbs_motif=GGAG/GAGG;rbs_spacer=5-10bp;gc_cont=0.646
NZ_LPBI01000125.1|GCF_001526955.1_54      -            456 benzo_1_2_benA       TIGR03229    433         0 1109.7  11.1   1   1         0         0 1109.5  11.1     1   433    15   448    15   448 1.00 # 65036 # 66403 # -1 # ID=64006_54;partial=00;start_type=ATG;rbs_motif=GGAG/GAGG;rbs_spacer=5-10bp;gc_cont=0.648
NZ_LPGL01000036.1|GCF_001530545.1_37      -            456 benzo_1_2_benA       TIGR03229    433         0 1109.7  11.1   1   1         0         0 1109.5  11.1     1   433    15   448    15   448 1.00 # 34873 # 36240 # 1 # ID=142618_37;partial=00;start_type=ATG;rbs_motif=GGAG/GAGG;rbs_spacer=5-10bp;gc_cont=0.646
NZ_LPGM01000021.1|GCF_001530825.1_37      -            456 benzo_1_2_benA       TIGR03229    433         0 1109.7  11.1   1   1         0         0 1109.5  11.1     1   433    15   448    15   448 1.00 # 34873 # 36240 # 1 # ID=292656_37;partial=00;start_type=ATG;rbs_motif=GGAG/GAGG;rbs_spacer=5-10bp;gc_cont=0.646
NZ_LOVN01000022.1|GCF_001525745.1_228     -            456 benzo_1_2_benA       TIGR03229    433         0 1109.5  11.4   1   1         0         0 1109.3  11.4     1   433    15   448    15   448 1.00 # 255089 # 256456 # 1 # ID=373619_228;partial=00;start_type=ATG;rbs_motif=GGAG/GAGG;rbs_spacer=5-10bp;gc_cont=0.646
NZ_LOXR01000004.1|GCF_001524545.1_350     -            456 benzo_1_2_benA       TIGR03229    433         0 1109.5  11.4   1   1         0         0 1109.3  11.4     1   433    15   448    15   448 1.00 # 379111 # 380478 # 1 # ID=266709_350;partial=00;start_type=ATG;rbs_motif=GGAG/GAGG;rbs_spacer=5-10bp;gc_cont=0.649
NZ_LPAP01000001.1|GCF_001527165.1_242     -            456 benzo_1_2_benA       TIGR03229    433         0 1109.5  11.4   1   1         0         0 1109.3  11.4     1   433    15   448    15   448 1.00 # 267075 # 268442 # 1 # ID=274103_242;partial=00;start_type=ATG;rbs_motif=GGAG/GAGG;rbs_spacer=5-10bp;gc_cont=0.651
NZ_LPAX01000068.1|GCF_001526865.1_304     -            456 benzo_1_2_benA       TIGR03229    433         0 1109.5  11.4   1   1         0         0 1109.3  11.4     1   433    15   448    15   448 1.00 # 322094 # 323461 # -1 # ID=430689_304;partial=00;start_type=ATG;rbs_motif=GGAG/GAGG;rbs_spacer=5-10bp;gc_cont=0.650
NZ_LPBC01000106.1|GCF_001527185.1_6       -            456 benzo_1_2_benA       TIGR03229    433         0 1109.5  11.4   1   1         0         0 1109.3  11.4     1   433    15   448    15   448 1.00 # 3548 # 4915 # -1 # ID=431319_6;partial=00;start_type=ATG;rbs_motif=GGAG/GAGG;rbs_spacer=5-10bp;gc_cont=0.651
NZ_LPBK01000092.1|GCF_001528095.1_243     -            456 benzo_1_2_benA       TIGR03229    433         0 1109.5  11.4   1   1         0         0 1109.3  11.4     1   433    15   448    15   448 1.00 # 266977 # 268344 # 1 # ID=424848_243;partial=00;start_type=ATG;rbs_motif=GGAG/GAGG;rbs_spacer=5-10bp;gc_cont=0.651
NZ_LPBW01000022.1|GCF_001528025.1_40      -            456 benzo_1_2_benA       TIGR03229    433         0 1109.5  11.4   1   1         0         0 1109.3  11.4     1   433    15   448    15   448 1.00 # 41061 # 42428 # 1 # ID=202586_40;partial=00;start_type=ATG;rbs_motif=GGAG/GAGG;rbs_spacer=5-10bp;gc_cont=0.651
NZ_LPCC01000059.1|GCF_001528325.1_40      -            456 benzo_1_2_benA       TIGR03229    433         0 1109.5  11.4   1   1         0         0 1109.3  11.4     1   433    15   448    15   448 1.00 # 40605 # 41972 # 1 # ID=243330_40;partial=00;start_type=ATG;rbs_motif=GGAG/GAGG;rbs_spacer=5-10bp;gc_cont=0.651
NZ_LPCF01000076.1|GCF_001528385.1_44      -            456 benzo_1_2_benA       TIGR03229    433         0 1109.5  11.4   1   1         0         0 1109.3  11.4     1   433    15   448    15   448 1.00 # 44146 # 45513 # 1 # ID=321517_44;partial=00;start_type=ATG;rbs_motif=GGAG/GAGG;rbs_spacer=5-10bp;gc_cont=0.651
NZ_LPEG01000053.1|GCF_001529895.1_89      -            456 benzo_1_2_benA       TIGR03229    433         0 1109.5  11.4   1   1         0         0 1109.3  11.4     1   433    15   448    15   448 1.00 # 114767 # 116134 # -1 # ID=116982_89;partial=00;start_type=ATG;rbs_motif=GGAG/GAGG;rbs_spacer=5-10bp;gc_cont=0.652
NZ_LPEH01000069.1|GCF_001529215.1_226     -            456 benzo_1_2_benA       TIGR03229    433         0 1109.5  11.4   1   1         0         0 1109.3  11.4     1   433    15   448    15   448 1.00 # 256052 # 257419 # -1 # ID=279313_226;partial=00;start_type=ATG;rbs_motif=GGAG/GAGG;rbs_spacer=5-10bp;gc_cont=0.651
NZ_LPFS01000070.1|GCF_001530685.1_40      -            456 benzo_1_2_benA       TIGR03229    433         0 1109.5  11.4   1   1         0         0 1109.3  11.4     1   433    15   448    15   448 1.00 # 41437 # 42804 # 1 # ID=525600_40;partial=00;start_type=ATG;rbs_motif=GGAG/GAGG;rbs_spacer=5-10bp;gc_cont=0.647
NZ_LPHT01000049.1|GCF_001531755.1_162     -            456 benzo_1_2_benA       TIGR03229    433         0 1109.5  11.4   1   1         0         0 1109.3  11.4     1   433    15   448    15   448 1.00 # 202440 # 203807 # -1 # ID=148933_162;partial=00;start_type=ATG;rbs_motif=GGAG/GAGG;rbs_spacer=5-10bp;gc_cont=0.651
NZ_LPIN01000036.1|GCF_001532455.1_6       -            456 benzo_1_2_benA       TIGR03229    433         0 1109.5  11.4   1   1         0         0 1109.3  11.4     1   433    15   448    15   448 1.00 # 3467 # 4834 # -1 # ID=100013_6;partial=00;start_type=ATG;rbs_motif=GGAG/GAGG;rbs_spacer=5-10bp;gc_cont=0.651
NZ_LPIO01000034.1|GCF_001532445.1_37      -            456 benzo_1_2_benA       TIGR03229    433         0 1109.5  11.4   1   1         0         0 1109.3  11.4     1   433    15   448    15   448 1.00 # 34554 # 35921 # 1 # ID=360929_37;partial=00;start_type=ATG;rbs_motif=GGAG/GAGG;rbs_spacer=5-10bp;gc_cont=0.651
NZ_LPKF01000072.1|GCF_001531945.1_89      -            456 benzo_1_2_benA       TIGR03229    433         0 1109.5  11.4   1   1         0         0 1109.3  11.4     1   433    15   448    15   448 1.00 # 114767 # 116134 # -1 # ID=16692_89;partial=00;start_type=ATG;rbs_motif=GGAG/GAGG;rbs_spacer=5-10bp;gc_cont=0.652
NZ_LPKU01000068.1|GCF_001533035.1_43      -            456 benzo_1_2_benA       TIGR03229    433         0 1109.5  11.4   1   1         0         0 1109.3  11.4     1   433    15   448    15   448 1.00 # 44925 # 46292 # 1 # ID=281776_43;partial=00;start_type=ATG;rbs_motif=GGAG/GAGG;rbs_spacer=5-10bp;gc_cont=0.651
NZ_LPLF01000018.1|GCF_001534135.1_215     -            456 benzo_1_2_benA       TIGR03229    433         0 1109.5  11.4   1   1         0         0 1109.3  11.4     1   433    15   448    15   448 1.00 # 247425 # 248792 # -1 # ID=392420_215;partial=00;start_type=ATG;rbs_motif=GGAG/GAGG;rbs_spacer=5-10bp;gc_cont=0.649
NZ_LPMX01000043.1|GCF_001534375.1_53      -            456 benzo_1_2_benA       TIGR03229    433         0 1109.5  11.4   1   1         0         0 1109.3  11.4     1   433    15   448    15   448 1.00 # 67174 # 68541 # -1 # ID=461063_53;partial=00;start_type=ATG;rbs_motif=GGAG/GAGG;rbs_spacer=5-10bp;gc_cont=0.648
NZ_LPND01000109.1|GCF_001534475.1_40      -            456 benzo_1_2_benA       TIGR03229    433         0 1109.5  11.4   1   1         0         0 1109.3  11.4     1   433    15   448    15   448 1.00 # 40777 # 42144 # 1 # ID=381415_40;partial=00;start_type=ATG;rbs_motif=GGAG/GAGG;rbs_spacer=5-10bp;gc_cont=0.651
NZ_LPNE01000060.1|GCF_001536885.1_333     -            456 benzo_1_2_benA       TIGR03229    433         0 1109.5  11.4   1   1         0         0 1109.3  11.4     1   433    15   448    15   448 1.00 # 365923 # 367290 # -1 # ID=98806_333;partial=00;start_type=ATG;rbs_motif=GGAG/GAGG;rbs_spacer=5-10bp;gc_cont=0.648
NZ_MEAR01000045.1|GCF_001882595.1_305     -            456 benzo_1_2_benA       TIGR03229    433         0 1109.5  11.4   1   1         0         0 1109.3  11.4     1   433    15   448    15   448 1.00 # 339371 # 340738 # -1 # ID=423270_305;partial=00;start_type=ATG;rbs_motif=GGAG/GAGG;rbs_spacer=5-10bp;gc_cont=0.648
NZ_MEAV01000026.1|GCF_001882645.1_17      -            456 benzo_1_2_benA       TIGR03229    433         0 1109.5  11.4   1   1         0         0 1109.3  11.4     1   433    15   448    15   448 1.00 # 30731 # 32098 # -1 # ID=59426_17;partial=00;start_type=ATG;rbs_motif=GGAG/GAGG;rbs_spacer=5-10bp;gc_cont=0.648
NZ_MEBE01000018.1|GCF_001882475.1_9       -            456 benzo_1_2_benA       TIGR03229    433         0 1109.5  11.4   1   1         0         0 1109.3  11.4     1   433    15   448    15   448 1.00 # 8892 # 10259 # -1 # ID=504811_9;partial=00;start_type=ATG;rbs_motif=GGAG/GAGG;rbs_spacer=5-10bp;gc_cont=0.652
NZ_MEBK01000009.1|GCF_001882845.1_15      -            456 benzo_1_2_benA       TIGR03229    433         0 1109.5  11.4   1   1         0         0 1109.3  11.4     1   433    15   448    15   448 1.00 # 15358 # 16725 # -1 # ID=196273_15;partial=00;start_type=ATG;rbs_motif=GGAG/GAGG;rbs_spacer=5-10bp;gc_cont=0.652
NC_017574.1|GCF_000215325.1_1764          -            456 benzo_1_2_benA       TIGR03229    433         0 1109.5  12.2   1   1         0         0 1109.3  12.2     1   433    15   448    15   448 1.00 # 1940027 # 1941394 # -1 # ID=428927_1764;partial=00;start_type=ATG;rbs_motif=GGAGG;rbs_spacer=5-10bp;gc_cont=0.672
NZ_CDLS01000001.1|GCF_000825885.1_50      -            456 benzo_1_2_benA       TIGR03229    433         0 1109.5  12.2   1   1         0         0 1109.3  12.2     1   433    15   448    15   448 1.00 # 46721 # 48088 # -1 # ID=157435_50;partial=00;start_type=ATG;rbs_motif=GGAGG;rbs_spacer=5-10bp;gc_cont=0.672
NZ_CDLY01000001.1|GCF_000825905.1_2818    -            456 benzo_1_2_benA       TIGR03229    433         0 1109.5  12.2   1   1         0         0 1109.3  12.2     1   433    15   448    15   448 1.00 # 3215452 # 3216819 # -1 # ID=293618_2818;partial=00;start_type=ATG;rbs_motif=GGAGG;rbs_spacer=5-10bp;gc_cont=0.672
NZ_CDLZ01000001.1|GCF_000825805.1_1825    -            456 benzo_1_2_benA       TIGR03229    433         0 1109.5  12.2   1   1         0         0 1109.3  12.2     1   433    15   448    15   448 1.00 # 2059231 # 2060598 # 1 # ID=344431_1825;partial=00;start_type=ATG;rbs_motif=GGAGG;rbs_spacer=5-10bp;gc_cont=0.671
NZ_CDMB01000001.1|GCF_000825865.1_701     -            456 benzo_1_2_benA       TIGR03229    433         0 1109.5  12.2   1   1         0         0 1109.3  12.2     1   433    15   448    15   448 1.00 # 786457 # 787824 # 1 # ID=21388_701;partial=00;start_type=ATG;rbs_motif=GGAGG;rbs_spacer=5-10bp;gc_cont=0.671
NZ_CDRJ01000001.1|GCF_001373255.1_3283    -            456 benzo_1_2_benA       TIGR03229    433         0 1109.5  12.2   1   1         0         0 1109.3  12.2     1   433    15   448    15   448 1.00 # 3703521 # 3704888 # 1 # ID=355007_3283;partial=00;start_type=ATG;rbs_motif=GGAGG;rbs_spacer=5-10bp;gc_cont=0.670
NZ_CP012939.1|GCF_001587135.1_2807        -            456 benzo_1_2_benA       TIGR03229    433         0 1109.5  12.2   1   1         0         0 1109.3  12.2     1   433    15   448    15   448 1.00 # 3039445 # 3040812 # 1 # ID=27813_2807;partial=00;start_type=ATG;rbs_motif=GGAGG;rbs_spacer=5-10bp;gc_cont=0.671
NZ_CP012943.1|GCF_001587155.1_156         -            456 benzo_1_2_benA       TIGR03229    433         0 1109.5  12.2   1   1         0         0 1109.3  12.2     1   433    15   448    15   448 1.00 # 176648 # 178015 # 1 # ID=482257_156;partial=00;start_type=ATG;rbs_motif=GGAGG;rbs_spacer=5-10bp;gc_cont=0.671
NZ_CP034194.1|GCF_003860725.1_1120        -            456 benzo_1_2_benA       TIGR03229    433         0 1109.5  12.2   1   1         0         0 1109.3  12.2     1   433    15   448    15   448 1.00 # 1323472 # 1324839 # 1 # ID=478783_1120;partial=00;start_type=ATG;rbs_motif=GGAGG;rbs_spacer=5-10bp;gc_cont=0.667
NZ_CP034195.1|GCF_003860705.1_1509        -            456 benzo_1_2_benA       TIGR03229    433         0 1109.5  12.2   1   1         0         0 1109.3  12.2     1   433    15   448    15   448 1.00 # 1801969 # 1803336 # 1 # ID=400510_1509;partial=00;start_type=ATG;rbs_motif=GGAGG;rbs_spacer=5-10bp;gc_cont=0.671
NZ_CP034197.1|GCF_003860765.1_2845        -            456 benzo_1_2_benA       TIGR03229    433         0 1109.5  12.2   1   1         0         0 1109.3  12.2     1   433    15   448    15   448 1.00 # 3276956 # 3278323 # -1 # ID=303381_2845;partial=00;start_type=ATG;rbs_motif=GGAGG;rbs_spacer=5-10bp;gc_cont=0.668
NZ_CP034199.1|GCF_003860745.1_728         -            456 benzo_1_2_benA       TIGR03229    433         0 1109.5  12.2   1   1         0         0 1109.3  12.2     1   433    15   448    15   448 1.00 # 829581 # 830948 # 1 # ID=208580_728;partial=00;start_type=ATG;rbs_motif=GGAGG;rbs_spacer=5-10bp;gc_cont=0.671
NZ_JALO01000078.1|GCF_000525615.1_10      -            456 benzo_1_2_benA       TIGR03229    433         0 1109.5  12.2   1   1         0         0 1109.3  12.2     1   433    15   448    15   448 1.00 # 9258 # 10625 # -1 # ID=456302_10;partial=00;start_type=ATG;rbs_motif=GGAGG;rbs_spacer=5-10bp;gc_cont=0.668
NZ_JXAZ01000046.1|GCF_001644815.1_26      -            456 benzo_1_2_benA       TIGR03229    433         0 1109.5  12.2   1   1         0         0 1109.3  12.2     1   433    15   448    15   448 1.00 # 22643 # 24010 # -1 # ID=263689_26;partial=00;start_type=ATG;rbs_motif=GGAGG;rbs_spacer=5-10bp;gc_cont=0.672
NZ_LPJF01000015.1|GCF_001533365.1_58      -            456 benzo_1_2_benA       TIGR03229    433         0 1109.3  11.8   1   1         0         0 1109.1  11.8     1   433    15   448    15   448 1.00 # 75466 # 76833 # -1 # ID=152424_58;partial=00;start_type=ATG;rbs_motif=GGAG/GAGG;rbs_spacer=5-10bp;gc_cont=0.652
NZ_LPGD01000014.1|GCF_001530605.1_83      -            456 benzo_1_2_benA       TIGR03229    433         0 1109.2  10.3   1   1         0         0 1109.1  10.3     1   433    15   448    15   448 1.00 # 88191 # 89558 # 1 # ID=325673_83;partial=00;start_type=ATG;rbs_motif=GGAG/GAGG;rbs_spacer=5-10bp;gc_cont=0.654
NZ_LPGZ01000039.1|GCF_001531025.1_59      -            456 benzo_1_2_benA       TIGR03229    433         0 1109.2  10.3   1   1         0         0 1109.1  10.3     1   433    15   448    15   448 1.00 # 77192 # 78559 # -1 # ID=106718_59;partial=00;start_type=ATG;rbs_motif=GGAG/GAGG;rbs_spacer=5-10bp;gc_cont=0.655
NZ_LPHA01000013.1|GCF_001531405.1_83      -            456 benzo_1_2_benA       TIGR03229    433         0 1109.2  10.3   1   1         0         0 1109.1  10.3     1   433    15   448    15   448 1.00 # 88191 # 89558 # 1 # ID=82885_83;partial=00;start_type=ATG;rbs_motif=GGAG/GAGG;rbs_spacer=5-10bp;gc_cont=0.654
NZ_LPHB01000056.1|GCF_001531065.1_59      -            456 benzo_1_2_benA       TIGR03229    433         0 1109.2  10.3   1   1         0         0 1109.1  10.3     1   433    15   448    15   448 1.00 # 77192 # 78559 # -1 # ID=92723_59;partial=00;start_type=ATG;rbs_motif=GGAG/GAGG;rbs_spacer=5-10bp;gc_cont=0.655
NZ_LPIH01000054.1|GCF_001532315.1_59      -            456 benzo_1_2_benA       TIGR03229    433         0 1109.2  10.3   1   1         0         0 1109.1  10.3     1   433    15   448    15   448 1.00 # 77192 # 78559 # -1 # ID=394164_59;partial=00;start_type=ATG;rbs_motif=GGAG/GAGG;rbs_spacer=5-10bp;gc_cont=0.655
NZ_LPII01000061.1|GCF_001532345.1_83      -            456 benzo_1_2_benA       TIGR03229    433         0 1109.2  10.3   1   1         0         0 1109.1  10.3     1   433    15   448    15   448 1.00 # 88191 # 89558 # 1 # ID=49325_83;partial=00;start_type=ATG;rbs_motif=GGAG/GAGG;rbs_spacer=5-10bp;gc_cont=0.654
NZ_LPKN01000056.1|GCF_001532905.1_83      -            456 benzo_1_2_benA       TIGR03229    433         0 1109.2  10.3   1   1         0         0 1109.1  10.3     1   433    15   448    15   448 1.00 # 88191 # 89558 # 1 # ID=154017_83;partial=00;start_type=ATG;rbs_motif=GGAG/GAGG;rbs_spacer=5-10bp;gc_cont=0.654
NZ_LPKO01000055.1|GCF_001533025.1_83      -            456 benzo_1_2_benA       TIGR03229    433         0 1109.2  10.3   1   1         0         0 1109.1  10.3     1   433    15   448    15   448 1.00 # 88191 # 89558 # 1 # ID=405981_83;partial=00;start_type=ATG;rbs_motif=GGAG/GAGG;rbs_spacer=5-10bp;gc_cont=0.654
NZ_LPLM01000045.1|GCF_001533605.1_84      -            456 benzo_1_2_benA       TIGR03229    433         0 1109.2  10.3   1   1         0         0 1109.1  10.3     1   433    15   448    15   448 1.00 # 89664 # 91031 # 1 # ID=532945_84;partial=00;start_type=ATG;rbs_motif=GGAG/GAGG;rbs_spacer=5-10bp;gc_cont=0.654
NZ_LPLN01000071.1|GCF_001534205.1_46      -            456 benzo_1_2_benA       TIGR03229    433         0 1109.2  10.3   1   1         0         0 1109.1  10.3     1   433    15   448    15   448 1.00 # 43630 # 44997 # 1 # ID=86614_46;partial=00;start_type=ATG;rbs_motif=GGAG/GAGG;rbs_spacer=5-10bp;gc_cont=0.654
NZ_LPME01000050.1|GCF_001533885.1_83      -            456 benzo_1_2_benA       TIGR03229    433         0 1109.2  10.3   1   1         0         0 1109.1  10.3     1   433    15   448    15   448 1.00 # 88191 # 89558 # 1 # ID=269504_83;partial=00;start_type=ATG;rbs_motif=GGAG/GAGG;rbs_spacer=5-10bp;gc_cont=0.654
NZ_LPMF01000031.1|GCF_001533905.1_59      -            456 benzo_1_2_benA       TIGR03229    433         0 1109.2  10.3   1   1         0         0 1109.1  10.3     1   433    15   448    15   448 1.00 # 77192 # 78559 # -1 # ID=327075_59;partial=00;start_type=ATG;rbs_motif=GGAG/GAGG;rbs_spacer=5-10bp;gc_cont=0.655
NZ_LPMG01000079.1|GCF_001533925.1_632     -            456 benzo_1_2_benA       TIGR03229    433         0 1109.2  10.3   1   1         0         0 1109.1  10.3     1   433    15   448    15   448 1.00 # 739238 # 740605 # 1 # ID=409243_632;partial=00;start_type=ATG;rbs_motif=GGAG/GAGG;rbs_spacer=5-10bp;gc_cont=0.654
NZ_LPMM01000002.1|GCF_001534015.1_83      -            456 benzo_1_2_benA       TIGR03229    433         0 1109.2  10.3   1   1         0         0 1109.1  10.3     1   433    15   448    15   448 1.00 # 88191 # 89558 # 1 # ID=232478_83;partial=00;start_type=ATG;rbs_motif=GGAG/GAGG;rbs_spacer=5-10bp;gc_cont=0.654
NZ_LPMN01000098.1|GCF_001534035.1_83      -            456 benzo_1_2_benA       TIGR03229    433         0 1109.2  10.3   1   1         0         0 1109.1  10.3     1   433    15   448    15   448 1.00 # 88191 # 89558 # 1 # ID=288327_83;partial=00;start_type=ATG;rbs_motif=GGAG/GAGG;rbs_spacer=5-10bp;gc_cont=0.654
NZ_LPMO01000040.1|GCF_001534525.1_59      -            456 benzo_1_2_benA       TIGR03229    433         0 1109.2  10.3   1   1         0         0 1109.1  10.3     1   433    15   448    15   448 1.00 # 77192 # 78559 # -1 # ID=26062_59;partial=00;start_type=ATG;rbs_motif=GGAG/GAGG;rbs_spacer=5-10bp;gc_cont=0.655
NZ_LPMY01000058.1|GCF_001534385.1_83      -            456 benzo_1_2_benA       TIGR03229    433         0 1109.2  10.3   1   1         0         0 1109.1  10.3     1   433    15   448    15   448 1.00 # 88191 # 89558 # 1 # ID=98231_83;partial=00;start_type=ATG;rbs_motif=GGAG/GAGG;rbs_spacer=5-10bp;gc_cont=0.654
NZ_LOVH01000033.1|GCF_001523405.1_143     -            456 benzo_1_2_benA       TIGR03229    433         0 1109.2  11.2   1   1         0         0 1109.0  11.2     1   433    15   448    15   448 1.00 # 172621 # 173988 # -1 # ID=339929_143;partial=00;start_type=ATG;rbs_motif=GGAG/GAGG;rbs_spacer=5-10bp;gc_cont=0.646
NZ_LPDY01000064.1|GCF_001529085.1_143     -            456 benzo_1_2_benA       TIGR03229    433         0 1109.2  11.2   1   1         0         0 1109.0  11.2     1   433    15   448    15   448 1.00 # 172621 # 173988 # -1 # ID=272127_143;partial=00;start_type=ATG;rbs_motif=GGAG/GAGG;rbs_spacer=5-10bp;gc_cont=0.646
NZ_ABBE01000023.1|GCF_000170335.1_6       -            456 benzo_1_2_benA       TIGR03229    433         0 1109.1  11.8   1   1         0         0 1108.9  11.8     1   433    15   448    15   448 1.00 # 3335 # 4702 # -1 # ID=1718_6;partial=00;start_type=ATG;rbs_motif=GGAG/GAGG;rbs_spacer=5-10bp;gc_cont=0.654
NZ_LPJH01000086.1|GCF_001532785.1_37      -            456 benzo_1_2_benA       TIGR03229    433         0 1109.1  11.8   1   1         0         0 1108.9  11.8     1   433    15   448    15   448 1.00 # 34701 # 36068 # 1 # ID=86307_37;partial=00;start_type=ATG;rbs_motif=GGAG/GAGG;rbs_spacer=5-10bp;gc_cont=0.654
NZ_LPJJ01000035.1|GCF_001532815.1_37      -            456 benzo_1_2_benA       TIGR03229    433         0 1109.1  11.8   1   1         0         0 1108.9  11.8     1   433    15   448    15   448 1.00 # 34701 # 36068 # 1 # ID=473086_37;partial=00;start_type=ATG;rbs_motif=GGAG/GAGG;rbs_spacer=5-10bp;gc_cont=0.654
NZ_NQNC01000012.1|GCF_002276145.1_92      -            456 benzo_1_2_benA       TIGR03229    433         0 1109.1  12.0   1   1         0         0 1108.9  12.0     1   433    15   448    15   448 1.00 # 116045 # 117412 # -1 # ID=420411_92;partial=00;start_type=ATG;rbs_motif=GGAG/GAGG;rbs_spacer=5-10bp;gc_cont=0.654
NZ_QTNS01000010.1|GCF_003853035.1_108     -            456 benzo_1_2_benA       TIGR03229    433         0 1109.1  12.0   1   1         0         0 1108.9  12.0     1   433    15   448    15   448 1.00 # 116567 # 117934 # 1 # ID=74702_108;partial=00;start_type=ATG;rbs_motif=GGAG/GAGG;rbs_spacer=5-10bp;gc_cont=0.654
NZ_QTNT01000020.1|GCF_003853025.1_14      -            456 benzo_1_2_benA       TIGR03229    433         0 1109.1  12.0   1   1         0         0 1108.9  12.0     1   433    15   448    15   448 1.00 # 14208 # 15575 # 1 # ID=455059_14;partial=00;start_type=ATG;rbs_motif=GGAG/GAGG;rbs_spacer=5-10bp;gc_cont=0.654
NZ_QTNU01000006.1|GCF_003852995.1_108     -            456 benzo_1_2_benA       TIGR03229    433         0 1109.1  12.0   1   1         0         0 1108.9  12.0     1   433    15   448    15   448 1.00 # 116567 # 117934 # 1 # ID=516043_108;partial=00;start_type=ATG;rbs_motif=GGAG/GAGG;rbs_spacer=5-10bp;gc_cont=0.654
NZ_QTNV01000011.1|GCF_003853495.1_108     -            456 benzo_1_2_benA       TIGR03229    433         0 1109.1  12.0   1   1         0         0 1108.9  12.0     1   433    15   448    15   448 1.00 # 116567 # 117934 # 1 # ID=254476_108;partial=00;start_type=ATG;rbs_motif=GGAG/GAGG;rbs_spacer=5-10bp;gc_cont=0.654
NZ_QTNW01000020.1|GCF_003853515.1_14      -            456 benzo_1_2_benA       TIGR03229    433         0 1109.1  12.0   1   1         0         0 1108.9  12.0     1   433    15   448    15   448 1.00 # 14255 # 15622 # 1 # ID=437212_14;partial=00;start_type=ATG;rbs_motif=GGAG/GAGG;rbs_spacer=5-10bp;gc_cont=0.654
NZ_QTNX01000018.1|GCF_003853535.1_92      -            456 benzo_1_2_benA       TIGR03229    433         0 1109.1  12.0   1   1         0         0 1108.9  12.0     1   433    15   448    15   448 1.00 # 119141 # 120508 # -1 # ID=350598_92;partial=00;start_type=ATG;rbs_motif=GGAG/GAGG;rbs_spacer=5-10bp;gc_cont=0.654
NZ_QTOD01000001.1|GCF_003853105.1_500     -            456 benzo_1_2_benA       TIGR03229    433         0 1109.1  12.0   1   1         0         0 1108.9  12.0     1   433    15   448    15   448 1.00 # 556161 # 557528 # 1 # ID=166572_500;partial=00;start_type=ATG;rbs_motif=GGAG/GAGG;rbs_spacer=5-10bp;gc_cont=0.654
NZ_LOUZ01000052.1|GCF_001523185.1_34      -            456 benzo_1_2_benA       TIGR03229    433         0 1109.1   9.6   1   1         0         0 1108.9   9.6     1   433    15   448    15   448 1.00 # 47906 # 49273 # -1 # ID=271777_34;partial=00;start_type=ATG;rbs_motif=AGGAG;rbs_spacer=5-10bp;gc_cont=0.654
NZ_LOYZ01000042.1|GCF_001527265.1_51      -            456 benzo_1_2_benA       TIGR03229    433         0 1109.1   9.6   1   1         0         0 1108.9   9.6     1   433    15   448    15   448 1.00 # 51861 # 53228 # 1 # ID=353138_51;partial=00;start_type=ATG;rbs_motif=GGAG/GAGG;rbs_spacer=5-10bp;gc_cont=0.651
NZ_LOZA01000047.1|GCF_001527285.1_51      -            456 benzo_1_2_benA       TIGR03229    433         0 1109.1   9.6   1   1         0         0 1108.9   9.6     1   433    15   448    15   448 1.00 # 51451 # 52818 # 1 # ID=282577_51;partial=00;start_type=ATG;rbs_motif=GGAG/GAGG;rbs_spacer=5-10bp;gc_cont=0.651
NZ_LOZB01000034.1|GCF_001527305.1_275     -            456 benzo_1_2_benA       TIGR03229    433         0 1109.1   9.6   1   1         0         0 1108.9   9.6     1   433    15   448    15   448 1.00 # 310715 # 312082 # -1 # ID=504898_275;partial=00;start_type=ATG;rbs_motif=GGAG/GAGG;rbs_spacer=5-10bp;gc_cont=0.651
NZ_LOZT01000039.1|GCF_001527665.1_34      -            456 benzo_1_2_benA       TIGR03229    433         0 1109.1   9.6   1   1         0         0 1108.9   9.6     1   433    15   448    15   448 1.00 # 47906 # 49273 # -1 # ID=59237_34;partial=00;start_type=ATG;rbs_motif=AGGAG;rbs_spacer=5-10bp;gc_cont=0.654
NZ_LPLE01000069.1|GCF_001533495.1_56      -            456 benzo_1_2_benA       TIGR03229    433         0 1109.1   9.6   1   1         0         0 1108.9   9.6     1   433    15   448    15   448 1.00 # 73353 # 74720 # -1 # ID=74294_56;partial=00;start_type=ATG;rbs_motif=AGGAG;rbs_spacer=5-10bp;gc_cont=0.654
NZ_LPLT01000069.1|GCF_001533705.1_56      -            456 benzo_1_2_benA       TIGR03229    433         0 1109.1   9.6   1   1         0         0 1108.9   9.6     1   433    15   448    15   448 1.00 # 73353 # 74720 # -1 # ID=326518_56;partial=00;start_type=ATG;rbs_motif=AGGAG;rbs_spacer=5-10bp;gc_cont=0.654
NZ_LPMB01000026.1|GCF_001533815.1_56      -            456 benzo_1_2_benA       TIGR03229    433         0 1109.1   9.6   1   1         0         0 1108.9   9.6     1   433    15   448    15   448 1.00 # 73353 # 74720 # -1 # ID=91013_56;partial=00;start_type=ATG;rbs_motif=AGGAG;rbs_spacer=5-10bp;gc_cont=0.654
NZ_LPMC01000039.1|GCF_001533845.1_56      -            456 benzo_1_2_benA       TIGR03229    433         0 1109.1   9.6   1   1         0         0 1108.9   9.6     1   433    15   448    15   448 1.00 # 73353 # 74720 # -1 # ID=486363_56;partial=00;start_type=ATG;rbs_motif=AGGAG;rbs_spacer=5-10bp;gc_cont=0.654
NZ_PTXL01000002.1|GCF_004343775.1_810     -            456 benzo_1_2_benA       TIGR03229    433         0 1109.0  11.2   1   1         0         0 1108.9  11.2     1   433    15   448    15   448 1.00 # 941845 # 943212 # 1 # ID=222593_810;partial=00;start_type=ATG;rbs_motif=GGAG/GAGG;rbs_spacer=5-10bp;gc_cont=0.657
NZ_LPAB01000101.1|GCF_001527845.1_183     -            456 benzo_1_2_benA       TIGR03229    433         0 1109.0  11.5   1   1         0         0 1108.9  11.5     1   433    15   448    15   448 1.00 # 205463 # 206830 # 1 # ID=221149_183;partial=00;start_type=ATG;rbs_motif=GGAG/GAGG;rbs_spacer=5-10bp;gc_cont=0.654
NZ_CP009486.1|GCF_000959245.1_1131        -            456 benzo_1_2_benA       TIGR03229    433         0 1109.0  11.5   1   1         0         0 1108.8  11.5     1   433    15   448    15   448 1.00 # 1263707 # 1265074 # -1 # ID=243721_1131;partial=00;start_type=ATG;rbs_motif=GGAG/GAGG;rbs_spacer=5-10bp;gc_cont=0.648
NZ_CP013371.1|GCF_001718355.1_515         -            456 benzo_1_2_benA       TIGR03229    433         0 1109.0  11.3   1   1         0         0 1108.8  11.3     1   433    15   448    15   448 1.00 # 575019 # 576386 # -1 # ID=133122_515;partial=00;start_type=ATG;rbs_motif=GGAG/GAGG;rbs_spacer=5-10bp;gc_cont=0.655
NZ_LOTD01000047.1|GCF_001522075.1_428     -            456 benzo_1_2_benA       TIGR03229    433         0 1109.0  11.3   1   1         0         0 1108.8  11.3     1   433    15   448    15   448 1.00 # 476325 # 477692 # -1 # ID=481945_428;partial=00;start_type=ATG;rbs_motif=GGAG/GAGG;rbs_spacer=5-10bp;gc_cont=0.655
NZ_LOTE01000013.1|GCF_001522155.1_50      -            456 benzo_1_2_benA       TIGR03229    433         0 1109.0  11.3   1   1         0         0 1108.8  11.3     1   433    15   448    15   448 1.00 # 50833 # 52200 # 1 # ID=152339_50;partial=00;start_type=ATG;rbs_motif=GGAG/GAGG;rbs_spacer=5-10bp;gc_cont=0.654
NZ_LOTF01000017.1|GCF_001522235.1_51      -            456 benzo_1_2_benA       TIGR03229    433         0 1109.0  11.3   1   1         0         0 1108.8  11.3     1   433    15   448    15   448 1.00 # 51966 # 53333 # 1 # ID=190008_51;partial=00;start_type=ATG;rbs_motif=GGAG/GAGG;rbs_spacer=5-10bp;gc_cont=0.654
NZ_LOTH01000052.1|GCF_001522475.1_50      -            456 benzo_1_2_benA       TIGR03229    433         0 1109.0  11.3   1   1         0         0 1108.8  11.3     1   433    15   448    15   448 1.00 # 50892 # 52259 # 1 # ID=186225_50;partial=00;start_type=ATG;rbs_motif=GGAG/GAGG;rbs_spacer=5-10bp;gc_cont=0.654
NZ_LOTJ01000020.1|GCF_001522415.1_59      -            456 benzo_1_2_benA       TIGR03229    433         0 1109.0  11.3   1   1         0         0 1108.8  11.3     1   433    15   448    15   448 1.00 # 61731 # 63098 # 1 # ID=397612_59;partial=00;start_type=ATG;rbs_motif=GGAG/GAGG;rbs_spacer=5-10bp;gc_cont=0.654
NZ_LPCX01000039.1|GCF_001529725.1_43      -            456 benzo_1_2_benA       TIGR03229    433         0 1109.0  11.9   1   1         0         0 1108.8  11.9     1   433    15   448    15   448 1.00 # 41162 # 42529 # 1 # ID=99490_43;partial=00;start_type=ATG;rbs_motif=GGAG/GAGG;rbs_spacer=5-10bp;gc_cont=0.657
NZ_LPCY01000044.1|GCF_001528655.1_412     -            456 benzo_1_2_benA       TIGR03229    433         0 1109.0  11.9   1   1         0         0 1108.8  11.9     1   433    15   448    15   448 1.00 # 458128 # 459495 # 1 # ID=93165_412;partial=00;start_type=ATG;rbs_motif=GGAG/GAGG;rbs_spacer=5-10bp;gc_cont=0.657
NZ_LPDC01000006.1|GCF_001528645.1_184     -            456 benzo_1_2_benA       TIGR03229    433         0 1109.0  11.9   1   1         0         0 1108.8  11.9     1   433    15   448    15   448 1.00 # 203455 # 204822 # 1 # ID=385010_184;partial=00;start_type=ATG;rbs_motif=GGAG/GAGG;rbs_spacer=5-10bp;gc_cont=0.657
NZ_LPDD01000039.1|GCF_001528765.1_184     -            456 benzo_1_2_benA       TIGR03229    433         0 1109.0  11.9   1   1         0         0 1108.8  11.9     1   433    15   448    15   448 1.00 # 203455 # 204822 # 1 # ID=473403_184;partial=00;start_type=ATG;rbs_motif=GGAG/GAGG;rbs_spacer=5-10bp;gc_cont=0.657
NZ_LPDE01000070.1|GCF_001528785.1_184     -            456 benzo_1_2_benA       TIGR03229    433         0 1109.0  11.9   1   1         0         0 1108.8  11.9     1   433    15   448    15   448 1.00 # 203455 # 204822 # 1 # ID=244637_184;partial=00;start_type=ATG;rbs_motif=GGAG/GAGG;rbs_spacer=5-10bp;gc_cont=0.657
NZ_LPDF01000046.1|GCF_001528805.1_314     -            456 benzo_1_2_benA       TIGR03229    433         0 1109.0  11.9   1   1         0         0 1108.8  11.9     1   433    15   448    15   448 1.00 # 355584 # 356951 # 1 # ID=282076_314;partial=00;start_type=ATG;rbs_motif=GGAG/GAGG;rbs_spacer=5-10bp;gc_cont=0.657
NZ_LPDK01000034.1|GCF_001529745.1_249     -            456 benzo_1_2_benA       TIGR03229    433         0 1109.0  11.9   1   1         0         0 1108.8  11.9     1   433    15   448    15   448 1.00 # 279457 # 280824 # 1 # ID=263783_249;partial=00;start_type=ATG;rbs_motif=GGAG/GAGG;rbs_spacer=5-10bp;gc_cont=0.657
NZ_LPMQ01000030.1|GCF_001534065.1_314     -            456 benzo_1_2_benA       TIGR03229    433         0 1109.0  11.9   1   1         0         0 1108.8  11.9     1   433    15   448    15   448 1.00 # 350308 # 351675 # 1 # ID=203702_314;partial=00;start_type=ATG;rbs_motif=GGAG/GAGG;rbs_spacer=5-10bp;gc_cont=0.657
NZ_MECN01000023.1|GCF_001722235.1_184     -            456 benzo_1_2_benA       TIGR03229    433         0 1109.0  11.9   1   1         0         0 1108.8  11.9     1   433    15   448    15   448 1.00 # 203411 # 204778 # 1 # ID=424874_184;partial=00;start_type=ATG;rbs_motif=GGAG/GAGG;rbs_spacer=5-10bp;gc_cont=0.657
NZ_CAHW01000035.1|GCF_000212635.2_365     -            456 benzo_1_2_benA       TIGR03229    433         0 1108.9  11.6   1   1         0         0 1108.7  11.6     1   433    15   448    15   448 1.00 # 452431 # 453798 # 1 # ID=347130_365;partial=00;start_type=ATG;rbs_motif=GGAGG;rbs_spacer=5-10bp;gc_cont=0.670
NZ_CAHW02000178.1|GCF_000212635.3_8       -            456 benzo_1_2_benA       TIGR03229    433         0 1108.9  11.6   1   1         0         0 1108.7  11.6     1   433    15   448    15   448 1.00 # 8757 # 10124 # 1 # ID=532092_8;partial=00;start_type=ATG;rbs_motif=GGAGG;rbs_spacer=5-10bp;gc_cont=0.670
NZ_CDLX01000001.1|GCF_000825925.1_927     -            456 benzo_1_2_benA       TIGR03229    433         0 1108.9  11.6   1   1         0         0 1108.7  11.6     1   433    15   448    15   448 1.00 # 1032768 # 1034135 # 1 # ID=14452_927;partial=00;start_type=ATG;rbs_motif=GGAGG;rbs_spacer=5-10bp;gc_cont=0.670
NZ_CDMD01000001.1|GCF_000825825.1_3274    -            456 benzo_1_2_benA       TIGR03229    433         0 1108.9  11.6   1   1         0         0 1108.7  11.6     1   433    15   448    15   448 1.00 # 3703463 # 3704830 # 1 # ID=501370_3274;partial=00;start_type=ATG;rbs_motif=GGAGG;rbs_spacer=5-10bp;gc_cont=0.670
NZ_CDLW01000001.1|GCF_000825845.1_1554    -            456 benzo_1_2_benA       TIGR03229    433         0 1108.8  12.1   1   1         0         0 1108.6  12.1     1   433    15   448    15   448 1.00 # 1728362 # 1729729 # 1 # ID=143673_1554;partial=00;start_type=ATG;rbs_motif=GGAG/GAGG;rbs_spacer=5-10bp;gc_cont=0.668
NZ_CDSB01000001.1|GCF_001373315.1_1269    -            456 benzo_1_2_benA       TIGR03229    433         0 1108.8  12.1   1   1         0         0 1108.6  12.1     1   433    15   448    15   448 1.00 # 1439492 # 1440859 # 1 # ID=267174_1269;partial=00;start_type=ATG;rbs_motif=GGAG/GAGG;rbs_spacer=5-10bp;gc_cont=0.668
NZ_CP034196.1|GCF_003860685.1_2047        -            456 benzo_1_2_benA       TIGR03229    433         0 1108.8  12.1   1   1         0         0 1108.6  12.1     1   433    15   448    15   448 1.00 # 2245781 # 2247148 # -1 # ID=128989_2047;partial=00;start_type=ATG;rbs_motif=GGAG/GAGG;rbs_spacer=5-10bp;gc_cont=0.669
NZ_CP034198.1|GCF_003860665.1_2715        -            456 benzo_1_2_benA       TIGR03229    433         0 1108.8  12.1   1   1         0         0 1108.6  12.1     1   433    15   448    15   448 1.00 # 3077765 # 3079132 # 1 # ID=184589_2715;partial=00;start_type=ATG;rbs_motif=GGAG/GAGG;rbs_spacer=5-10bp;gc_cont=0.668
NZ_LPBY01000011.1|GCF_001528245.1_18      -            456 benzo_1_2_benA       TIGR03229    433         0 1108.8  11.3   1   1         0         0 1108.6  11.3     1   433    15   448    15   448 1.00 # 18218 # 19585 # 1 # ID=92776_18;partial=00;start_type=ATG;rbs_motif=GGAG/GAGG;rbs_spacer=5-10bp;gc_cont=0.648
NZ_LOVK01000064.1|GCF_001525715.1_6       -            456 benzo_1_2_benA       TIGR03229    433         0 1108.6  11.6   1   1         0         0 1108.4  11.6     1   433    15   448    15   448 1.00 # 3419 # 4786 # -1 # ID=185807_6;partial=00;start_type=ATG;rbs_motif=GGAG/GAGG;rbs_spacer=5-10bp;gc_cont=0.649
NZ_LOZM01000081.1|GCF_001527525.1_44      -            456 benzo_1_2_benA       TIGR03229    433         0 1108.6  11.6   1   1         0         0 1108.4  11.6     1   433    15   448    15   448 1.00 # 45017 # 46384 # 1 # ID=341882_44;partial=00;start_type=ATG;rbs_motif=GGAG/GAGG;rbs_spacer=5-10bp;gc_cont=0.645
NZ_LPBG01000103.1|GCF_001527065.1_36      -            456 benzo_1_2_benA       TIGR03229    433         0 1108.6  11.6   1   1         0         0 1108.4  11.6     1   433    15   448    15   448 1.00 # 33606 # 34973 # 1 # ID=21297_36;partial=00;start_type=ATG;rbs_motif=GGAG/GAGG;rbs_spacer=5-10bp;gc_cont=0.645
NZ_LPDS01000047.1|GCF_001528985.1_360     -            456 benzo_1_2_benA       TIGR03229    433         0 1108.6  11.6   1   1         0         0 1108.4  11.6     1   433    15   448    15   448 1.00 # 412962 # 414329 # -1 # ID=456523_360;partial=00;start_type=ATG;rbs_motif=GGAG/GAGG;rbs_spacer=5-10bp;gc_cont=0.650
NZ_LPHD01000213.1|GCF_001531045.1_50      -            456 benzo_1_2_benA       TIGR03229    433         0 1108.6  11.6   1   1         0         0 1108.4  11.6     1   433    15   448    15   448 1.00 # 60759 # 62126 # -1 # ID=459529_50;partial=00;start_type=ATG;rbs_motif=GGAG/GAGG;rbs_spacer=5-10bp;gc_cont=0.650
NZ_LPHK01000065.1|GCF_001531595.1_193     -            456 benzo_1_2_benA       TIGR03229    433         0 1108.6  11.6   1   1         0         0 1108.4  11.6     1   433    15   448    15   448 1.00 # 221008 # 222375 # 1 # ID=13845_193;partial=00;start_type=ATG;rbs_motif=GGAG/GAGG;rbs_spacer=5-10bp;gc_cont=0.648
NZ_LPIB01000015.1|GCF_001533285.1_4       -            456 benzo_1_2_benA       TIGR03229    433         0 1108.6  11.6   1   1         0         0 1108.4  11.6     1   433    15   448    15   448 1.00 # 2441 # 3808 # -1 # ID=528495_4;partial=00;start_type=ATG;rbs_motif=GGAG/GAGG;rbs_spacer=5-10bp;gc_cont=0.648
NZ_LPLS01000126.1|GCF_001533685.1_43      -            456 benzo_1_2_benA       TIGR03229    433         0 1108.6  11.6   1   1         0         0 1108.4  11.6     1   433    15   448    15   448 1.00 # 44535 # 45902 # 1 # ID=189534_43;partial=00;start_type=ATG;rbs_motif=GGAG/GAGG;rbs_spacer=5-10bp;gc_cont=0.646
NZ_LOZW01000062.1|GCF_001527745.1_342     -            456 benzo_1_2_benA       TIGR03229    433         0 1108.6  11.6   1   1         0         0 1108.4  11.6     1   433    15   448    15   448 1.00 # 373277 # 374644 # -1 # ID=166784_342;partial=00;start_type=ATG;rbs_motif=GGAG/GAGG;rbs_spacer=5-10bp;gc_cont=0.649
NZ_LPEA01000059.1|GCF_001529125.1_44      -            456 benzo_1_2_benA       TIGR03229    433         0 1108.6  11.6   1   1         0         0 1108.4  11.6     1   433    15   448    15   448 1.00 # 45921 # 47288 # 1 # ID=157714_44;partial=00;start_type=ATG;rbs_motif=GGAG/GAGG;rbs_spacer=5-10bp;gc_cont=0.648
NZ_LPLG01000006.1|GCF_001533525.1_49      -            456 benzo_1_2_benA       TIGR03229    433         0 1108.6  11.6   1   1         0         0 1108.4  11.6     1   433    15   448    15   448 1.00 # 66215 # 67582 # -1 # ID=491632_49;partial=00;start_type=ATG;rbs_motif=GGAG/GAGG;rbs_spacer=5-10bp;gc_cont=0.648
NZ_LPMZ01000068.1|GCF_001534425.1_133     -            456 benzo_1_2_benA       TIGR03229    433         0 1108.6  11.6   1   1         0         0 1108.4  11.6     1   433    15   448    15   448 1.00 # 157427 # 158794 # 1 # ID=534808_133;partial=00;start_type=ATG;rbs_motif=GGAG/GAGG;rbs_spacer=5-10bp;gc_cont=0.648
NZ_LOZP01000069.1|GCF_001527585.1_49      -            456 benzo_1_2_benA       TIGR03229    433         0 1108.3  10.4   1   1         0         0 1108.2  10.4     1   433    15   448    15   448 1.00 # 49351 # 50718 # 1 # ID=252121_49;partial=00;start_type=ATG;rbs_motif=GGAG/GAGG;rbs_spacer=5-10bp;gc_cont=0.653
NZ_LOZZ01000008.1|GCF_001527805.1_185     -            456 benzo_1_2_benA       TIGR03229    433         0 1108.3  10.4   1   1         0         0 1108.2  10.4     1   433    15   448    15   448 1.00 # 221663 # 223030 # -1 # ID=101317_185;partial=00;start_type=ATG;rbs_motif=GGAG/GAGG;rbs_spacer=5-10bp;gc_cont=0.654
NZ_LPIY01000042.1|GCF_001532645.1_58      -            456 benzo_1_2_benA       TIGR03229    433         0 1108.3  10.4   1   1         0         0 1108.2  10.4     1   433    15   448    15   448 1.00 # 75749 # 77116 # -1 # ID=164829_58;partial=00;start_type=ATG;rbs_motif=GGAG/GAGG;rbs_spacer=5-10bp;gc_cont=0.654
NZ_LPIZ01000056.1|GCF_001533335.1_58      -            456 benzo_1_2_benA       TIGR03229    433         0 1108.3  10.4   1   1         0         0 1108.2  10.4     1   433    15   448    15   448 1.00 # 75749 # 77116 # -1 # ID=407723_58;partial=00;start_type=ATG;rbs_motif=GGAG/GAGG;rbs_spacer=5-10bp;gc_cont=0.654
NZ_LPNA01000007.1|GCF_001534515.1_33      -            456 benzo_1_2_benA       TIGR03229    433         0 1108.3  10.4   1   1         0         0 1108.2  10.4     1   433    15   448    15   448 1.00 # 32982 # 34349 # 1 # ID=113880_33;partial=00;start_type=ATG;rbs_motif=GGAG/GAGG;rbs_spacer=5-10bp;gc_cont=0.653
NZ_LOVB01000035.1|GCF_001523225.1_37      -            456 benzo_1_2_benA       TIGR03229    433         0 1108.3  11.4   1   1         0         0 1108.1  11.4     1   433    15   448    15   448 1.00 # 34748 # 36115 # 1 # ID=373982_37;partial=00;start_type=ATG;rbs_motif=GGAG/GAGG;rbs_spacer=5-10bp;gc_cont=0.650
NZ_LOYW01000077.1|GCF_001526465.1_51      -            456 benzo_1_2_benA       TIGR03229    433         0 1108.3  11.4   1   1         0         0 1108.1  11.4     1   433    15   448    15   448 1.00 # 54469 # 55836 # 1 # ID=276394_51;partial=00;start_type=ATG;rbs_motif=GGAG/GAGG;rbs_spacer=5-10bp;gc_cont=0.649
NZ_LOYX01000091.1|GCF_001526485.1_51      -            456 benzo_1_2_benA       TIGR03229    433         0 1108.3  11.4   1   1         0         0 1108.1  11.4     1   433    15   448    15   448 1.00 # 54469 # 55836 # 1 # ID=309200_51;partial=00;start_type=ATG;rbs_motif=GGAG/GAGG;rbs_spacer=5-10bp;gc_cont=0.649
NZ_LOYY01000082.1|GCF_001527245.1_51      -            456 benzo_1_2_benA       TIGR03229    433         0 1108.3  11.4   1   1         0         0 1108.1  11.4     1   433    15   448    15   448 1.00 # 53679 # 55046 # 1 # ID=143551_51;partial=00;start_type=ATG;rbs_motif=GGAG/GAGG;rbs_spacer=5-10bp;gc_cont=0.649
NZ_LPCA01000086.1|GCF_001528285.1_264     -            456 benzo_1_2_benA       TIGR03229    433         0 1108.3  11.4   1   1         0         0 1108.1  11.4     1   433    15   448    15   448 1.00 # 304755 # 306122 # 1 # ID=307633_264;partial=00;start_type=ATG;rbs_motif=GGAG/GAGG;rbs_spacer=5-10bp;gc_cont=0.651
NZ_LPCD01000040.1|GCF_001528345.1_362     -            456 benzo_1_2_benA       TIGR03229    433         0 1108.3  11.4   1   1         0         0 1108.1  11.4     1   433    15   448    15   448 1.00 # 411710 # 413077 # -1 # ID=5455_362;partial=00;start_type=ATG;rbs_motif=GGAG/GAGG;rbs_spacer=5-10bp;gc_cont=0.652
NZ_LPDP01000051.1|GCF_001528885.1_37      -            456 benzo_1_2_benA       TIGR03229    433         0 1108.3  11.4   1   1         0         0 1108.1  11.4     1   433    15   448    15   448 1.00 # 34500 # 35867 # 1 # ID=413882_37;partial=00;start_type=ATG;rbs_motif=GGAG/GAGG;rbs_spacer=5-10bp;gc_cont=0.650
NZ_LPGJ01000035.1|GCF_001536865.1_47      -            456 benzo_1_2_benA       TIGR03229    433         0 1108.3  11.4   1   1         0         0 1108.1  11.4     1   433    15   448    15   448 1.00 # 49502 # 50869 # 1 # ID=502073_47;partial=00;start_type=ATG;rbs_motif=GGAG/GAGG;rbs_spacer=5-10bp;gc_cont=0.649
NZ_LPHW01000087.1|GCF_001531785.1_37      -            456 benzo_1_2_benA       TIGR03229    433         0 1108.3  11.4   1   1         0         0 1108.1  11.4     1   433    15   448    15   448 1.00 # 34287 # 35654 # 1 # ID=461185_37;partial=00;start_type=ATG;rbs_motif=GGAG/GAGG;rbs_spacer=5-10bp;gc_cont=0.648
NZ_LPHX01000038.1|GCF_001532265.1_37      -            456 benzo_1_2_benA       TIGR03229    433         0 1108.3  11.4   1   1         0         0 1108.1  11.4     1   433    15   448    15   448 1.00 # 34287 # 35654 # 1 # ID=289570_37;partial=00;start_type=ATG;rbs_motif=GGAG/GAGG;rbs_spacer=5-10bp;gc_cont=0.648
NZ_LPJP01000103.1|GCF_001533145.1_37      -            456 benzo_1_2_benA       TIGR03229    433         0 1108.3  11.4   1   1         0         0 1108.1  11.4     1   433    15   448    15   448 1.00 # 34592 # 35959 # 1 # ID=468717_37;partial=00;start_type=ATG;rbs_motif=GGAG/GAGG;rbs_spacer=5-10bp;gc_cont=0.651
NZ_LPLV01000046.1|GCF_001533745.1_39      -            456 benzo_1_2_benA       TIGR03229    433         0 1108.3  11.4   1   1         0         0 1108.1  11.4     1   433    15   448    15   448 1.00 # 39778 # 41145 # 1 # ID=485860_39;partial=00;start_type=ATG;rbs_motif=GGAG/GAGG;rbs_spacer=5-10bp;gc_cont=0.649
NZ_LPLW01000039.1|GCF_001534805.1_196     -            456 benzo_1_2_benA       TIGR03229    433         0 1108.3  11.4   1   1         0         0 1108.1  11.4     1   433    15   448    15   448 1.00 # 224009 # 225376 # 1 # ID=57384_196;partial=00;start_type=ATG;rbs_motif=GGAG/GAGG;rbs_spacer=5-10bp;gc_cont=0.649
NZ_QTOE01000030.1|GCF_003853135.1_46      -            456 benzo_1_2_benA       TIGR03229    433         0 1108.3   9.9   1   1         0         0 1108.1   9.9     1   433    15   448    15   448 1.00 # 46846 # 48213 # 1 # ID=228125_46;partial=00;start_type=ATG;rbs_motif=GGAG/GAGG;rbs_spacer=5-10bp;gc_cont=0.651
NZ_QTOH01000029.1|GCF_003853195.1_38      -            456 benzo_1_2_benA       TIGR03229    433         0 1108.3   9.9   1   1         0         0 1108.1   9.9     1   433    15   448    15   448 1.00 # 38643 # 40010 # 1 # ID=445093_38;partial=00;start_type=ATG;rbs_motif=GGAG/GAGG;rbs_spacer=5-10bp;gc_cont=0.651
NZ_QTOK01000028.1|GCF_003853235.1_37      -            456 benzo_1_2_benA       TIGR03229    433         0 1108.3   9.9   1   1         0         0 1108.1   9.9     1   433    15   448    15   448 1.00 # 52164 # 53531 # -1 # ID=143161_37;partial=00;start_type=ATG;rbs_motif=GGAG/GAGG;rbs_spacer=5-10bp;gc_cont=0.652
NZ_QTOS01000029.1|GCF_003857545.1_38      -            456 benzo_1_2_benA       TIGR03229    433         0 1108.3   9.9   1   1         0         0 1108.1   9.9     1   433    15   448    15   448 1.00 # 52164 # 53531 # -1 # ID=304258_38;partial=00;start_type=ATG;rbs_motif=GGAG/GAGG;rbs_spacer=5-10bp;gc_cont=0.652
NZ_QTOV01000029.1|GCF_003857615.1_37      -            456 benzo_1_2_benA       TIGR03229    433         0 1108.3   9.9   1   1         0         0 1108.1   9.9     1   433    15   448    15   448 1.00 # 52164 # 53531 # -1 # ID=108740_37;partial=00;start_type=ATG;rbs_motif=GGAG/GAGG;rbs_spacer=5-10bp;gc_cont=0.652
NZ_QTOZ01000034.1|GCF_003857875.1_46      -            456 benzo_1_2_benA       TIGR03229    433         0 1108.3   9.9   1   1         0         0 1108.1   9.9     1   433    15   448    15   448 1.00 # 46846 # 48213 # 1 # ID=402430_46;partial=00;start_type=ATG;rbs_motif=GGAG/GAGG;rbs_spacer=5-10bp;gc_cont=0.651
NZ_QTPB01000031.1|GCF_003857915.1_47      -            456 benzo_1_2_benA       TIGR03229    433         0 1108.3   9.9   1   1         0         0 1108.1   9.9     1   433    15   448    15   448 1.00 # 46895 # 48262 # 1 # ID=344462_47;partial=00;start_type=ATG;rbs_motif=GGAG/GAGG;rbs_spacer=5-10bp;gc_cont=0.651
NZ_QTPC01000045.1|GCF_003857635.1_14      -            456 benzo_1_2_benA       TIGR03229    433         0 1108.3   9.9   1   1         0         0 1108.1   9.9     1   433    15   448    15   448 1.00 # 12163 # 13530 # -1 # ID=153377_14;partial=00;start_type=ATG;rbs_motif=GGAG/GAGG;rbs_spacer=5-10bp;gc_cont=0.652
NZ_QTPF01000031.1|GCF_003857925.1_39      -            456 benzo_1_2_benA       TIGR03229    433         0 1108.3   9.9   1   1         0         0 1108.1   9.9     1   433    15   448    15   448 1.00 # 39428 # 40795 # 1 # ID=168638_39;partial=00;start_type=ATG;rbs_motif=GGAG/GAGG;rbs_spacer=5-10bp;gc_cont=0.651
NZ_QTPG01000031.1|GCF_003857715.1_47      -            456 benzo_1_2_benA       TIGR03229    433         0 1108.3   9.9   1   1         0         0 1108.1   9.9     1   433    15   448    15   448 1.00 # 46895 # 48262 # 1 # ID=153867_47;partial=00;start_type=ATG;rbs_motif=GGAG/GAGG;rbs_spacer=5-10bp;gc_cont=0.651
NZ_QTPH01000028.1|GCF_003857725.1_47      -            456 benzo_1_2_benA       TIGR03229    433         0 1108.3   9.9   1   1         0         0 1108.1   9.9     1   433    15   448    15   448 1.00 # 46895 # 48262 # 1 # ID=224058_47;partial=00;start_type=ATG;rbs_motif=GGAG/GAGG;rbs_spacer=5-10bp;gc_cont=0.651
NZ_QTPI01000031.1|GCF_003853335.1_38      -            456 benzo_1_2_benA       TIGR03229    433         0 1108.3   9.9   1   1         0         0 1108.1   9.9     1   433    15   448    15   448 1.00 # 38643 # 40010 # 1 # ID=450634_38;partial=00;start_type=ATG;rbs_motif=GGAG/GAGG;rbs_spacer=5-10bp;gc_cont=0.651
NZ_LPJI01000009.1|GCF_001532805.1_322     -            456 benzo_1_2_benA       TIGR03229    433         0 1108.2  11.7   1   1         0         0 1108.0  11.7     1   433    15   448    15   448 1.00 # 341649 # 343016 # -1 # ID=457499_322;partial=00;start_type=ATG;rbs_motif=GGAG/GAGG;rbs_spacer=5-10bp;gc_cont=0.648
NZ_LPFP01000069.1|GCF_001539165.1_339     -            456 benzo_1_2_benA       TIGR03229    433         0 1108.0  11.3   1   1         0         0 1107.9  11.3     1   433    15   448    15   448 1.00 # 370380 # 371747 # -1 # ID=424428_339;partial=00;start_type=ATG;rbs_motif=GGAG/GAGG;rbs_spacer=5-10bp;gc_cont=0.650
NZ_LPJN01000050.1|GCF_001532865.1_109     -            456 benzo_1_2_benA       TIGR03229    433         0 1108.0  11.3   1   1         0         0 1107.9  11.3     1   433    15   448    15   448 1.00 # 131644 # 133011 # -1 # ID=309960_109;partial=00;start_type=ATG;rbs_motif=GGAG/GAGG;rbs_spacer=5-10bp;gc_cont=0.650
NZ_MEAS01000027.1|GCF_001901485.1_44      -            456 benzo_1_2_benA       TIGR03229    433         0 1108.0  11.3   1   1         0         0 1107.9  11.3     1   433    15   448    15   448 1.00 # 44351 # 45718 # 1 # ID=87442_44;partial=00;start_type=ATG;rbs_motif=GGAG/GAGG;rbs_spacer=5-10bp;gc_cont=0.649
NZ_MEBI01000015.1|GCF_001882545.1_18      -            456 benzo_1_2_benA       TIGR03229    433         0 1108.0  11.3   1   1         0         0 1107.9  11.3     1   433    15   448    15   448 1.00 # 32019 # 33386 # -1 # ID=23996_18;partial=00;start_type=ATG;rbs_motif=GGAG/GAGG;rbs_spacer=5-10bp;gc_cont=0.650
NZ_LOZJ01000073.1|GCF_001527465.1_46      -            456 benzo_1_2_benA       TIGR03229    433         0 1107.9  11.1   1   1         0         0 1107.8  11.1     1   433    15   448    15   448 1.00 # 48124 # 49491 # 1 # ID=474013_46;partial=00;start_type=ATG;rbs_motif=GGAG/GAGG;rbs_spacer=5-10bp;gc_cont=0.649
NZ_CM003772.1|GCF_001546975.1_456         -            456 benzo_1_2_benA       TIGR03229    433         0 1107.8  11.2   1   1         0         0 1107.6  11.2     1   433    15   448    15   448 1.00 # 511775 # 513142 # -1 # ID=486066_456;partial=00;start_type=ATG;rbs_motif=GGAG/GAGG;rbs_spacer=5-10bp;gc_cont=0.648
NZ_LPBE01000029.1|GCF_001527095.1_146     -            456 benzo_1_2_benA       TIGR03229    433         0 1107.8  11.2   1   1         0         0 1107.6  11.2     1   433    15   448    15   448 1.00 # 171483 # 172850 # -1 # ID=103481_146;partial=00;start_type=ATG;rbs_motif=GGAG/GAGG;rbs_spacer=5-10bp;gc_cont=0.648
NZ_LPDG01000105.1|GCF_001530245.1_197     -            456 benzo_1_2_benA       TIGR03229    433         0 1107.8  11.2   1   1         0         0 1107.6  11.2     1   433    15   448    15   448 1.00 # 239110 # 240477 # -1 # ID=218224_197;partial=00;start_type=ATG;rbs_motif=GGAG/GAGG;rbs_spacer=5-10bp;gc_cont=0.651
NZ_LPDH01000011.1|GCF_001528825.1_197     -            456 benzo_1_2_benA       TIGR03229    433         0 1107.8  11.2   1   1         0         0 1107.6  11.2     1   433    15   448    15   448 1.00 # 239150 # 240517 # -1 # ID=377948_197;partial=00;start_type=ATG;rbs_motif=GGAG/GAGG;rbs_spacer=5-10bp;gc_cont=0.651
NZ_LPDL01000046.1|GCF_001529785.1_371     -            456 benzo_1_2_benA       TIGR03229    433         0 1107.8  11.2   1   1         0         0 1107.6  11.2     1   433    15   448    15   448 1.00 # 413379 # 414746 # -1 # ID=262644_371;partial=00;start_type=ATG;rbs_motif=GGAG/GAGG;rbs_spacer=5-10bp;gc_cont=0.651
NZ_LPDZ01000136.1|GCF_001529105.1_45      -            456 benzo_1_2_benA       TIGR03229    433         0 1107.8  11.2   1   1         0         0 1107.6  11.2     1   433    15   448    15   448 1.00 # 44805 # 46172 # 1 # ID=519923_45;partial=00;start_type=ATG;rbs_motif=GGAG/GAGG;rbs_spacer=5-10bp;gc_cont=0.650
NZ_LPAE01000023.1|GCF_001527885.1_90      -            456 benzo_1_2_benA       TIGR03229    433         0 1107.8  12.2   1   1         0         0 1107.6  12.2     1   433    15   448    15   448 1.00 # 94031 # 95398 # -1 # ID=86071_90;partial=00;start_type=ATG;rbs_motif=GGAG/GAGG;rbs_spacer=5-10bp;gc_cont=0.651
NZ_LOYE01000105.1|GCF_001524745.1_43      -            456 benzo_1_2_benA       TIGR03229    433         0 1107.8  12.2   1   1         0         0 1107.6  12.2     1   433    15   448    15   448 1.00 # 41917 # 43284 # 1 # ID=211741_43;partial=00;start_type=ATG;rbs_motif=GGAG/GAGG;rbs_spacer=5-10bp;gc_cont=0.651
NZ_LPBV01000101.1|GCF_001527085.1_76      -            456 benzo_1_2_benA       TIGR03229    433         0 1107.8  12.2   1   1         0         0 1107.6  12.2     1   433    15   448    15   448 1.00 # 86701 # 88068 # -1 # ID=71402_76;partial=00;start_type=ATG;rbs_motif=GGAG/GAGG;rbs_spacer=5-10bp;gc_cont=0.653
NZ_LPDV01000009.1|GCF_001529035.1_43      -            456 benzo_1_2_benA       TIGR03229    433         0 1107.8  12.2   1   1         0         0 1107.6  12.2     1   433    15   448    15   448 1.00 # 41909 # 43276 # 1 # ID=520256_43;partial=00;start_type=ATG;rbs_motif=GGAG/GAGG;rbs_spacer=5-10bp;gc_cont=0.651
NZ_LPDW01000022.1|GCF_001529065.1_43      -            456 benzo_1_2_benA       TIGR03229    433         0 1107.8  12.2   1   1         0         0 1107.6  12.2     1   433    15   448    15   448 1.00 # 41917 # 43284 # 1 # ID=458063_43;partial=00;start_type=ATG;rbs_motif=GGAG/GAGG;rbs_spacer=5-10bp;gc_cont=0.651
NZ_LOVF01000064.1|GCF_001523315.1_299     -            456 benzo_1_2_benA       TIGR03229    433         0 1107.7  10.7   1   1         0         0 1107.5  10.7     1   433    15   448    15   448 1.00 # 328135 # 329502 # -1 # ID=259967_299;partial=00;start_type=ATG;rbs_motif=GGAG/GAGG;rbs_spacer=5-10bp;gc_cont=0.649
NZ_LPFN01000021.1|GCF_001530565.1_43      -            456 benzo_1_2_benA       TIGR03229    433         0 1107.7  10.7   1   1         0         0 1107.5  10.7     1   433    15   448    15   448 1.00 # 42914 # 44281 # 1 # ID=491272_43;partial=00;start_type=ATG;rbs_motif=GGAG/GAGG;rbs_spacer=5-10bp;gc_cont=0.647
NZ_LPHH01000074.1|GCF_001531515.1_37      -            456 benzo_1_2_benA       TIGR03229    433         0 1107.7  10.7   1   1         0         0 1107.5  10.7     1   433    15   448    15   448 1.00 # 35275 # 36642 # 1 # ID=73011_37;partial=00;start_type=ATG;rbs_motif=GGAG/GAGG;rbs_spacer=5-10bp;gc_cont=0.647
NZ_LPHY01000040.1|GCF_001531825.1_44      -            456 benzo_1_2_benA       TIGR03229    433         0 1107.7  10.7   1   1         0         0 1107.5  10.7     1   433    15   448    15   448 1.00 # 43043 # 44410 # 1 # ID=301756_44;partial=00;start_type=ATG;rbs_motif=GGAG/GAGG;rbs_spacer=5-10bp;gc_cont=0.646
NZ_LPCB01000049.1|GCF_001528305.1_20      -            456 benzo_1_2_benA       TIGR03229    433         0 1107.6  11.8   1   1         0         0 1107.5  11.8     1   433    15   448    15   448 1.00 # 20004 # 21371 # 1 # ID=444100_20;partial=00;start_type=ATG;rbs_motif=GGAG/GAGG;rbs_spacer=5-10bp;gc_cont=0.651
NZ_LPAK01000040.1|GCF_001527985.1_67      -            456 benzo_1_2_benA       TIGR03229    433         0 1107.6  11.8   1   1         0         0 1107.5  11.8     1   433    15   448    15   448 1.00 # 72398 # 73765 # -1 # ID=403589_67;partial=00;start_type=ATG;rbs_motif=GGAG/GAGG;rbs_spacer=5-10bp;gc_cont=0.654
NZ_LPEC01000053.1|GCF_001530285.1_78      -            456 benzo_1_2_benA       TIGR03229    433         0 1107.6  11.8   1   1         0         0 1107.5  11.8     1   433    15   448    15   448 1.00 # 87408 # 88775 # 1 # ID=347316_78;partial=00;start_type=ATG;rbs_motif=GGAG/GAGG;rbs_spacer=5-10bp;gc_cont=0.652
NZ_LPEN01000109.1|GCF_001530305.1_37      -            456 benzo_1_2_benA       TIGR03229    433         0 1107.6  11.8   1   1         0         0 1107.5  11.8     1   433    15   448    15   448 1.00 # 34425 # 35792 # 1 # ID=542731_37;partial=00;start_type=ATG;rbs_motif=GGAG/GAGG;rbs_spacer=5-10bp;gc_cont=0.651
NZ_LPEP01000071.1|GCF_001530335.1_48      -            456 benzo_1_2_benA       TIGR03229    433         0 1107.6  11.1   1   1         0         0 1107.4  11.1     1   433    15   448    15   448 1.00 # 47930 # 49297 # 1 # ID=79675_48;partial=00;start_type=ATG;rbs_motif=GGAG/GAGG;rbs_spacer=5-10bp;gc_cont=0.656
NZ_LPCE01000019.1|GCF_001528365.1_46      -            456 benzo_1_2_benA       TIGR03229    433         0 1107.6  11.9   1   1         0         0 1107.4  11.9     1   433    15   448    15   448 1.00 # 47904 # 49271 # 1 # ID=202115_46;partial=00;start_type=ATG;rbs_motif=GGAG/GAGG;rbs_spacer=5-10bp;gc_cont=0.651
NZ_LPGA01000069.1|GCF_001536785.1_47      -            456 benzo_1_2_benA       TIGR03229    433         0 1107.6  11.9   1   1         0         0 1107.4  11.9     1   433    15   448    15   448 1.00 # 49747 # 51114 # 1 # ID=40159_47;partial=00;start_type=ATG;rbs_motif=GGAG/GAGG;rbs_spacer=5-10bp;gc_cont=0.651
NZ_LPIL01000069.1|GCF_001532385.1_49      -            456 benzo_1_2_benA       TIGR03229    433         0 1107.6  11.9   1   1         0         0 1107.4  11.9     1   433    15   448    15   448 1.00 # 52225 # 53592 # 1 # ID=217198_49;partial=00;start_type=ATG;rbs_motif=GGAG/GAGG;rbs_spacer=5-10bp;gc_cont=0.651
NZ_LPIM01000069.1|GCF_001532425.1_44      -            456 benzo_1_2_benA       TIGR03229    433         0 1107.6  11.9   1   1         0         0 1107.4  11.9     1   433    15   448    15   448 1.00 # 44315 # 45682 # 1 # ID=162661_44;partial=00;start_type=ATG;rbs_motif=GGAG/GAGG;rbs_spacer=5-10bp;gc_cont=0.651
NZ_LPAD01000063.1|GCF_001527865.1_47      -            456 benzo_1_2_benA       TIGR03229    433         0 1107.6  11.9   1   1         0         0 1107.4  11.9     1   433    15   448    15   448 1.00 # 49737 # 51104 # 1 # ID=105810_47;partial=00;start_type=ATG;rbs_motif=GGAG/GAGG;rbs_spacer=5-10bp;gc_cont=0.651
NZ_LPAL01000051.1|GCF_001526735.1_41      -            456 benzo_1_2_benA       TIGR03229    433         0 1107.6  11.9   1   1         0         0 1107.4  11.9     1   433    15   448    15   448 1.00 # 36759 # 38126 # 1 # ID=208206_41;partial=00;start_type=ATG;rbs_motif=GGAG/GAGG;rbs_spacer=5-10bp;gc_cont=0.650
NZ_LPAS01000039.1|GCF_001526875.1_46      -            456 benzo_1_2_benA       TIGR03229    433         0 1107.6  11.9   1   1         0         0 1107.4  11.9     1   433    15   448    15   448 1.00 # 47850 # 49217 # 1 # ID=181190_46;partial=00;start_type=ATG;rbs_motif=GGAG/GAGG;rbs_spacer=5-10bp;gc_cont=0.650
NZ_LPAY01000103.1|GCF_001526945.1_77      -            456 benzo_1_2_benA       TIGR03229    433         0 1107.6  11.9   1   1         0         0 1107.4  11.9     1   433    15   448    15   448 1.00 # 82176 # 83543 # -1 # ID=273605_77;partial=00;start_type=ATG;rbs_motif=GGAG/GAGG;rbs_spacer=5-10bp;gc_cont=0.651
NZ_LPGK01000025.1|GCF_001530625.1_44      -            456 benzo_1_2_benA       TIGR03229    433         0 1107.6  11.9   1   1         0         0 1107.4  11.9     1   433    15   448    15   448 1.00 # 44061 # 45428 # 1 # ID=373796_44;partial=00;start_type=ATG;rbs_motif=GGAG/GAGG;rbs_spacer=5-10bp;gc_cont=0.651
NZ_LPGP01000056.1|GCF_001530865.1_43      -            456 benzo_1_2_benA       TIGR03229    433         0 1107.6  11.9   1   1         0         0 1107.4  11.9     1   433    15   448    15   448 1.00 # 42670 # 44037 # 1 # ID=154769_43;partial=00;start_type=ATG;rbs_motif=GGAG/GAGG;rbs_spacer=5-10bp;gc_cont=0.651
NZ_LPHS01000096.1|GCF_001531715.1_49      -            456 benzo_1_2_benA       TIGR03229    433         0 1107.6  11.9   1   1         0         0 1107.4  11.9     1   433    15   448    15   448 1.00 # 64670 # 66037 # -1 # ID=332614_49;partial=00;start_type=ATG;rbs_motif=GGAG/GAGG;rbs_spacer=5-10bp;gc_cont=0.651
NZ_LPEB01000164.1|GCF_001529865.1_34      -            456 benzo_1_2_benA       TIGR03229    433         0 1107.5  12.0   1   1         0         0 1107.3  12.0     1   433    15   448    15   448 1.00 # 28378 # 29745 # 1 # ID=64200_34;partial=00;start_type=ATG;rbs_motif=GGAG/GAGG;rbs_spacer=5-10bp;gc_cont=0.652
NZ_LOVD01000106.1|GCF_001525855.1_40      -            456 benzo_1_2_benA       TIGR03229    433         0 1107.5  10.9   1   1         0         0 1107.3  10.9     1   433    15   448    15   448 1.00 # 41218 # 42585 # 1 # ID=87297_40;partial=00;start_type=ATG;rbs_motif=GGAG/GAGG;rbs_spacer=5-10bp;gc_cont=0.650
NZ_LPAR01000004.1|GCF_001527035.1_84      -            456 benzo_1_2_benA       TIGR03229    433         0 1107.5  10.9   1   1         0         0 1107.3  10.9     1   433    15   448    15   448 1.00 # 108923 # 110290 # -1 # ID=439557_84;partial=00;start_type=ATG;rbs_motif=GGAG/GAGG;rbs_spacer=5-10bp;gc_cont=0.651
NZ_LPBN01000089.1|GCF_001526645.1_140     -            456 benzo_1_2_benA       TIGR03229    433         0 1107.5  10.9   1   1         0         0 1107.3  10.9     1   433    15   448    15   448 1.00 # 170685 # 172052 # -1 # ID=64462_140;partial=00;start_type=ATG;rbs_motif=GGAG/GAGG;rbs_spacer=5-10bp;gc_cont=0.653
NZ_LPBZ01000157.1|GCF_001528265.1_318     -            456 benzo_1_2_benA       TIGR03229    433         0 1107.5  10.9   1   1         0         0 1107.3  10.9     1   433    15   448    15   448 1.00 # 356082 # 357449 # -1 # ID=119953_318;partial=00;start_type=ATG;rbs_motif=GGAG/GAGG;rbs_spacer=5-10bp;gc_cont=0.653
NZ_LPCI01000076.1|GCF_001529565.1_50      -            456 benzo_1_2_benA       TIGR03229    433         0 1107.5  10.9   1   1         0         0 1107.3  10.9     1   433    15   448    15   448 1.00 # 65215 # 66582 # -1 # ID=445271_50;partial=00;start_type=ATG;rbs_motif=GGAG/GAGG;rbs_spacer=5-10bp;gc_cont=0.653
NZ_LPFC01000084.1|GCF_001529605.1_43      -            456 benzo_1_2_benA       TIGR03229    433         0 1107.5  10.9   1   1         0         0 1107.3  10.9     1   433    15   448    15   448 1.00 # 43765 # 45132 # 1 # ID=254798_43;partial=00;start_type=ATG;rbs_motif=GGAG/GAGG;rbs_spacer=5-10bp;gc_cont=0.648
NZ_LPHC01000038.1|GCF_001531085.1_20      -            456 benzo_1_2_benA       TIGR03229    433         0 1107.5  10.9   1   1         0         0 1107.3  10.9     1   433    15   448    15   448 1.00 # 35678 # 37045 # -1 # ID=98673_20;partial=00;start_type=ATG;rbs_motif=GGAG/GAGG;rbs_spacer=5-10bp;gc_cont=0.651
NZ_LPHP01000002.1|GCF_001532205.1_40      -            456 benzo_1_2_benA       TIGR03229    433         0 1107.5  10.9   1   1         0         0 1107.3  10.9     1   433    15   448    15   448 1.00 # 40688 # 42055 # 1 # ID=283911_40;partial=00;start_type=ATG;rbs_motif=GGAG/GAGG;rbs_spacer=5-10bp;gc_cont=0.652
NZ_LPHR01000081.1|GCF_001531705.1_311     -            456 benzo_1_2_benA       TIGR03229    433         0 1107.5  10.9   1   1         0         0 1107.3  10.9     1   433    15   448    15   448 1.00 # 346248 # 347615 # -1 # ID=308770_311;partial=00;start_type=ATG;rbs_motif=GGAG/GAGG;rbs_spacer=5-10bp;gc_cont=0.653
NZ_LPHU01000145.1|GCF_001531745.1_51      -            456 benzo_1_2_benA       TIGR03229    433         0 1107.5  10.9   1   1         0         0 1107.3  10.9     1   433    15   448    15   448 1.00 # 65189 # 66556 # -1 # ID=590_51;partial=00;start_type=ATG;rbs_motif=GGAG/GAGG;rbs_spacer=5-10bp;gc_cont=0.653
NZ_LPIA01000072.1|GCF_001532275.1_39      -            456 benzo_1_2_benA       TIGR03229    433         0 1107.5  10.9   1   1         0         0 1107.3  10.9     1   433    15   448    15   448 1.00 # 41156 # 42523 # 1 # ID=167688_39;partial=00;start_type=ATG;rbs_motif=GGAG/GAGG;rbs_spacer=5-10bp;gc_cont=0.648
NZ_LPLC01000087.1|GCF_001534125.1_44      -            456 benzo_1_2_benA       TIGR03229    433         0 1107.5  10.9   1   1         0         0 1107.3  10.9     1   433    15   448    15   448 1.00 # 45433 # 46800 # 1 # ID=458790_44;partial=00;start_type=ATG;rbs_motif=GGAG/GAGG;rbs_spacer=5-10bp;gc_cont=0.651
NZ_LPLH01000099.1|GCF_001533535.1_45      -            456 benzo_1_2_benA       TIGR03229    433         0 1107.5  10.9   1   1         0         0 1107.3  10.9     1   433    15   448    15   448 1.00 # 45088 # 46455 # 1 # ID=334497_45;partial=00;start_type=ATG;rbs_motif=GGAG/GAGG;rbs_spacer=5-10bp;gc_cont=0.651
NZ_LPLI01000108.1|GCF_001533565.1_149     -            456 benzo_1_2_benA       TIGR03229    433         0 1107.5  10.9   1   1         0         0 1107.3  10.9     1   433    15   448    15   448 1.00 # 183925 # 185292 # -1 # ID=133496_149;partial=00;start_type=ATG;rbs_motif=GGAG/GAGG;rbs_spacer=5-10bp;gc_cont=0.651
NZ_LPLK01000023.1|GCF_001534195.1_45      -            456 benzo_1_2_benA       TIGR03229    433         0 1107.5  10.9   1   1         0         0 1107.3  10.9     1   433    15   448    15   448 1.00 # 45088 # 46455 # 1 # ID=377860_45;partial=00;start_type=ATG;rbs_motif=GGAG/GAGG;rbs_spacer=5-10bp;gc_cont=0.651
NZ_LPLO01000004.1|GCF_001533625.1_238     -            456 benzo_1_2_benA       TIGR03229    433         0 1107.5  10.9   1   1         0         0 1107.3  10.9     1   433    15   448    15   448 1.00 # 262813 # 264180 # 1 # ID=331032_238;partial=00;start_type=ATG;rbs_motif=GGAG/GAGG;rbs_spacer=5-10bp;gc_cont=0.651
NZ_LPLP01000035.1|GCF_001533655.1_149     -            456 benzo_1_2_benA       TIGR03229    433         0 1107.5  10.9   1   1         0         0 1107.3  10.9     1   433    15   448    15   448 1.00 # 183925 # 185292 # -1 # ID=256700_149;partial=00;start_type=ATG;rbs_motif=GGAG/GAGG;rbs_spacer=5-10bp;gc_cont=0.651
NZ_LPLX01000010.1|GCF_001533765.1_194     -            456 benzo_1_2_benA       TIGR03229    433         0 1107.5  10.9   1   1         0         0 1107.3  10.9     1   433    15   448    15   448 1.00 # 219282 # 220649 # 1 # ID=260266_194;partial=00;start_type=ATG;rbs_motif=GGAG/GAGG;rbs_spacer=5-10bp;gc_cont=0.649
NZ_LPLY01000065.1|GCF_001533785.1_194     -            456 benzo_1_2_benA       TIGR03229    433         0 1107.5  10.9   1   1         0         0 1107.3  10.9     1   433    15   448    15   448 1.00 # 219282 # 220649 # 1 # ID=503556_194;partial=00;start_type=ATG;rbs_motif=GGAG/GAGG;rbs_spacer=5-10bp;gc_cont=0.649
NZ_LPMD01000049.1|GCF_001533865.1_142     -            456 benzo_1_2_benA       TIGR03229    433         0 1107.5  10.9   1   1         0         0 1107.3  10.9     1   433    15   448    15   448 1.00 # 173455 # 174822 # -1 # ID=160119_142;partial=00;start_type=ATG;rbs_motif=GGAG/GAGG;rbs_spacer=5-10bp;gc_cont=0.650
NZ_MEAZ01000004.1|GCF_001882705.1_6       -            456 benzo_1_2_benA       TIGR03229    433         0 1107.5  10.9   1   1         0         0 1107.3  10.9     1   433    15   448    15   448 1.00 # 3598 # 4965 # -1 # ID=275240_6;partial=00;start_type=ATG;rbs_motif=GGAG/GAGG;rbs_spacer=5-10bp;gc_cont=0.648
NZ_MECO01000026.1|GCF_001722225.1_142     -            456 benzo_1_2_benA       TIGR03229    433         0 1107.5  10.9   1   1         0         0 1107.3  10.9     1   433    15   448    15   448 1.00 # 173513 # 174880 # -1 # ID=125542_142;partial=00;start_type=ATG;rbs_motif=GGAG/GAGG;rbs_spacer=5-10bp;gc_cont=0.650
NZ_LPBA01000120.1|GCF_001528225.1_52      -            456 benzo_1_2_benA       TIGR03229    433         0 1107.5  10.9   1   1         0         0 1107.3  10.9     1   433    15   448    15   448 1.00 # 64243 # 65610 # -1 # ID=245193_52;partial=00;start_type=ATG;rbs_motif=GGAG/GAGG;rbs_spacer=5-10bp;gc_cont=0.653
NZ_LPDJ01000104.1|GCF_001528865.1_12      -            456 benzo_1_2_benA       TIGR03229    433         0 1107.5  10.9   1   1         0         0 1107.3  10.9     1   433    15   448    15   448 1.00 # 12385 # 13752 # -1 # ID=222324_12;partial=00;start_type=ATG;rbs_motif=GGAG/GAGG;rbs_spacer=5-10bp;gc_cont=0.649
NZ_LPER01000008.1|GCF_001529985.1_317     -            456 benzo_1_2_benA       TIGR03229    433         0 1107.5  10.9   1   1         0         0 1107.3  10.9     1   433    15   448    15   448 1.00 # 361285 # 362652 # -1 # ID=102923_317;partial=00;start_type=ATG;rbs_motif=GGAG/GAGG;rbs_spacer=5-10bp;gc_cont=0.651
NZ_LPFB01000043.1|GCF_001529475.1_62      -            456 benzo_1_2_benA       TIGR03229    433         0 1107.5  10.9   1   1         0         0 1107.3  10.9     1   433    15   448    15   448 1.00 # 84422 # 85789 # -1 # ID=508670_62;partial=00;start_type=ATG;rbs_motif=GGAG/GAGG;rbs_spacer=5-10bp;gc_cont=0.651
NZ_LPHL01000040.1|GCF_001531585.1_44      -            456 benzo_1_2_benA       TIGR03229    433         0 1107.5  10.9   1   1         0         0 1107.3  10.9     1   433    15   448    15   448 1.00 # 44145 # 45512 # 1 # ID=508929_44;partial=00;start_type=ATG;rbs_motif=GGAG/GAGG;rbs_spacer=5-10bp;gc_cont=0.652
NZ_MEBA01000074.1|GCF_001882745.1_175     -            456 benzo_1_2_benA       TIGR03229    433         0 1107.5  10.9   1   1         0         0 1107.3  10.9     1   433    15   448    15   448 1.00 # 208586 # 209953 # -1 # ID=393136_175;partial=00;start_type=ATG;rbs_motif=GGAG/GAGG;rbs_spacer=5-10bp;gc_cont=0.651
NZ_CP022757.1|GCF_003515485.1_1735        -            456 benzo_1_2_benA       TIGR03229    433         0 1107.5  11.0   1   1         0         0 1107.3  11.0     1   433    15   448    15   448 1.00 # 1939938 # 1941305 # -1 # ID=249405_1735;partial=00;start_type=ATG;rbs_motif=GGAGG;rbs_spacer=5-10bp;gc_cont=0.663
NZ_CP022763.1|GCF_003515525.1_1732        -            456 benzo_1_2_benA       TIGR03229    433         0 1107.5  11.0   1   1         0         0 1107.3  11.0     1   433    15   448    15   448 1.00 # 1939970 # 1941337 # -1 # ID=64856_1732;partial=00;start_type=ATG;rbs_motif=GGAGG;rbs_spacer=5-10bp;gc_cont=0.663
NZ_CP022774.1|GCF_003515325.1_1763        -            456 benzo_1_2_benA       TIGR03229    433         0 1107.5  11.0   1   1         0         0 1107.3  11.0     1   433    15   448    15   448 1.00 # 1939848 # 1941215 # -1 # ID=489627_1763;partial=00;start_type=ATG;rbs_motif=GGAGG;rbs_spacer=5-10bp;gc_cont=0.663
NZ_CP022796.1|GCF_003515425.1_1730        -            456 benzo_1_2_benA       TIGR03229    433         0 1107.5  11.0   1   1         0         0 1107.3  11.0     1   433    15   448    15   448 1.00 # 1940008 # 1941375 # -1 # ID=262430_1730;partial=00;start_type=ATG;rbs_motif=GGAGG;rbs_spacer=5-10bp;gc_cont=0.663
NZ_JAVB01000051.1|GCF_002880865.1_7       -            456 benzo_1_2_benA       TIGR03229    433         0 1107.5  11.6   1   1         0         0 1107.3  11.6     1   433    15   448    15   448 1.00 # 6442 # 7809 # -1 # ID=47379_7;partial=00;start_type=ATG;rbs_motif=GGAG/GAGG;rbs_spacer=5-10bp;gc_cont=0.644
NZ_LPEI01000060.1|GCF_001529205.1_13      -            456 benzo_1_2_benA       TIGR03229    433         0 1107.5  11.6   1   1         0         0 1107.3  11.6     1   433    15   448    15   448 1.00 # 13346 # 14713 # -1 # ID=445503_13;partial=00;start_type=ATG;rbs_motif=GGAG/GAGG;rbs_spacer=5-10bp;gc_cont=0.645
NZ_LPEK01000069.1|GCF_001529225.1_44      -            456 benzo_1_2_benA       TIGR03229    433         0 1107.5  11.6   1   1         0         0 1107.3  11.6     1   433    15   448    15   448 1.00 # 43932 # 45299 # 1 # ID=428462_44;partial=00;start_type=ATG;rbs_motif=GGAG/GAGG;rbs_spacer=5-10bp;gc_cont=0.644
NZ_MEBJ01000004.1|GCF_001882825.1_88      -            456 benzo_1_2_benA       TIGR03229    433         0 1107.5  11.6   1   1         0         0 1107.3  11.6     1   433    15   448    15   448 1.00 # 113504 # 114871 # -1 # ID=299129_88;partial=00;start_type=ATG;rbs_motif=GGAG/GAGG;rbs_spacer=5-10bp;gc_cont=0.644
NZ_LOUY01000101.1|GCF_001525845.1_49      -            456 benzo_1_2_benA       TIGR03229    433         0 1107.4  11.7   1   1         0         0 1107.2  11.7     1   433    15   448    15   448 1.00 # 51364 # 52731 # 1 # ID=500973_49;partial=00;start_type=ATG;rbs_motif=GGAG/GAGG;rbs_spacer=5-10bp;gc_cont=0.655
NZ_LPAF01000081.1|GCF_001528205.1_60      -            456 benzo_1_2_benA       TIGR03229    433         0 1107.4  11.6   1   1         0         0 1107.2  11.6     1   433    15   448    15   448 1.00 # 82116 # 83483 # -1 # ID=371847_60;partial=00;start_type=ATG;rbs_motif=GGAG/GAGG;rbs_spacer=5-10bp;gc_cont=0.654
NZ_LPAH01000048.1|GCF_001527925.1_77      -            456 benzo_1_2_benA       TIGR03229    433         0 1107.4  11.6   1   1         0         0 1107.2  11.6     1   433    15   448    15   448 1.00 # 86671 # 88038 # -1 # ID=230672_77;partial=00;start_type=ATG;rbs_motif=GGAG/GAGG;rbs_spacer=5-10bp;gc_cont=0.651
NZ_LPAJ01000120.1|GCF_001527955.1_44      -            456 benzo_1_2_benA       TIGR03229    433         0 1107.4  11.6   1   1         0         0 1107.2  11.6     1   433    15   448    15   448 1.00 # 44668 # 46035 # 1 # ID=223544_44;partial=00;start_type=ATG;rbs_motif=GGAG/GAGG;rbs_spacer=5-10bp;gc_cont=0.651
NZ_LPDM01000031.1|GCF_001530255.1_83      -            456 benzo_1_2_benA       TIGR03229    433         0 1107.4  11.6   1   1         0         0 1107.2  11.6     1   433    15   448    15   448 1.00 # 88158 # 89525 # -1 # ID=492200_83;partial=00;start_type=ATG;rbs_motif=GGAG/GAGG;rbs_spacer=5-10bp;gc_cont=0.651
NZ_LPDR01000027.1|GCF_001528965.1_248     -            456 benzo_1_2_benA       TIGR03229    433         0 1107.4  11.6   1   1         0         0 1107.2  11.6     1   433    15   448    15   448 1.00 # 277145 # 278512 # 1 # ID=331807_248;partial=00;start_type=ATG;rbs_motif=GGAG/GAGG;rbs_spacer=5-10bp;gc_cont=0.648
NZ_LPDX01000068.1|GCF_001529845.1_4       -            456 benzo_1_2_benA       TIGR03229    433         0 1107.4  11.6   1   1         0         0 1107.2  11.6     1   433    15   448    15   448 1.00 # 2420 # 3787 # -1 # ID=122017_4;partial=00;start_type=ATG;rbs_motif=GGAG/GAGG;rbs_spacer=5-10bp;gc_cont=0.653
NZ_LPEJ01000091.1|GCF_001529235.1_41      -            456 benzo_1_2_benA       TIGR03229    433         0 1107.4  11.6   1   1         0         0 1107.2  11.6     1   433    15   448    15   448 1.00 # 38221 # 39588 # 1 # ID=524195_41;partial=00;start_type=ATG;rbs_motif=GGAG/GAGG;rbs_spacer=5-10bp;gc_cont=0.651
NZ_LPGN01000003.1|GCF_001530845.1_47      -            456 benzo_1_2_benA       TIGR03229    433         0 1107.4  11.6   1   1         0         0 1107.2  11.6     1   433    15   448    15   448 1.00 # 48028 # 49395 # 1 # ID=107983_47;partial=00;start_type=ATG;rbs_motif=GGAG/GAGG;rbs_spacer=5-10bp;gc_cont=0.650
NZ_LPJB01000035.1|GCF_001532655.1_46      -            456 benzo_1_2_benA       TIGR03229    433         0 1107.4  11.6   1   1         0         0 1107.2  11.6     1   433    15   448    15   448 1.00 # 47900 # 49267 # 1 # ID=31499_46;partial=00;start_type=ATG;rbs_motif=GGAG/GAGG;rbs_spacer=5-10bp;gc_cont=0.650
NZ_LPJL01000099.1|GCF_001532845.1_38      -            456 benzo_1_2_benA       TIGR03229    433         0 1107.4  11.6   1   1         0         0 1107.2  11.6     1   433    15   448    15   448 1.00 # 34554 # 35921 # 1 # ID=46939_38;partial=00;start_type=ATG;rbs_motif=GGAG/GAGG;rbs_spacer=5-10bp;gc_cont=0.648
NZ_LPMV01000101.1|GCF_001534345.1_43      -            456 benzo_1_2_benA       TIGR03229    433         0 1107.4  11.6   1   1         0         0 1107.2  11.6     1   433    15   448    15   448 1.00 # 43095 # 44462 # 1 # ID=504668_43;partial=00;start_type=ATG;rbs_motif=GGAG/GAGG;rbs_spacer=5-10bp;gc_cont=0.651
NZ_LPAN01000009.1|GCF_001528065.1_40      -            456 benzo_1_2_benA       TIGR03229    433         0 1107.4  11.1   1   1         0         0 1107.2  11.1     1   433    15   448    15   448 1.00 # 41195 # 42562 # 1 # ID=295065_40;partial=00;start_type=ATG;rbs_motif=GGAG/GAGG;rbs_spacer=5-10bp;gc_cont=0.647
NZ_LPBF01000157.1|GCF_001526985.1_34      -            456 benzo_1_2_benA       TIGR03229    433         0 1107.3  11.7   1   1         0         0 1107.1  11.7     1   433    15   448    15   448 1.00 # 28503 # 29870 # 1 # ID=48871_34;partial=00;start_type=ATG;rbs_motif=GGAG/GAGG;rbs_spacer=5-10bp;gc_cont=0.650
NZ_LPHO01000139.1|GCF_001531675.1_34      -            456 benzo_1_2_benA       TIGR03229    433         0 1107.3  11.7   1   1         0         0 1107.1  11.7     1   433    15   448    15   448 1.00 # 28503 # 29870 # 1 # ID=511815_34;partial=00;start_type=ATG;rbs_motif=GGAG/GAGG;rbs_spacer=5-10bp;gc_cont=0.650
NZ_LOVR01000010.1|GCF_001523505.1_40      -            456 benzo_1_2_benA       TIGR03229    433         0 1107.2  11.8   1   1         0         0 1107.1  11.8     1   433    15   448    15   448 1.00 # 41103 # 42470 # 1 # ID=301911_40;partial=00;start_type=ATG;rbs_motif=GGAG/GAGG;rbs_spacer=5-10bp;gc_cont=0.648
NZ_LPHQ01000040.1|GCF_001532215.1_46      -            456 benzo_1_2_benA       TIGR03229    433         0 1107.2  11.8   1   1         0         0 1107.1  11.8     1   433    15   448    15   448 1.00 # 48012 # 49379 # 1 # ID=237232_46;partial=00;start_type=ATG;rbs_motif=GGAG/GAGG;rbs_spacer=5-10bp;gc_cont=0.648
NZ_LPEF01000078.1|GCF_001529155.1_44      -            456 benzo_1_2_benA       TIGR03229    433         0 1107.2  11.0   1   1         0         0 1107.1  11.0     1   433    15   448    15   448 1.00 # 45356 # 46723 # 1 # ID=406100_44;partial=00;start_type=ATG;rbs_motif=GGAG/GAGG;rbs_spacer=5-10bp;gc_cont=0.651
NZ_LOZC01000003.1|GCF_001527325.1_252     -            456 benzo_1_2_benA       TIGR03229    433         0 1107.2  11.7   1   1         0         0 1107.0  11.7     1   433    15   448    15   448 1.00 # 273811 # 275178 # 1 # ID=106437_252;partial=00;start_type=ATG;rbs_motif=GGAG/GAGG;rbs_spacer=5-10bp;gc_cont=0.651
NZ_LOZD01000001.1|GCF_001527345.1_252     -            456 benzo_1_2_benA       TIGR03229    433         0 1107.2  11.7   1   1         0         0 1107.0  11.7     1   433    15   448    15   448 1.00 # 273811 # 275178 # 1 # ID=538339_252;partial=00;start_type=ATG;rbs_motif=GGAG/GAGG;rbs_spacer=5-10bp;gc_cont=0.651
NZ_LOZH01000049.1|GCF_001527425.1_252     -            456 benzo_1_2_benA       TIGR03229    433         0 1107.2  11.7   1   1         0         0 1107.0  11.7     1   433    15   448    15   448 1.00 # 273811 # 275178 # 1 # ID=110492_252;partial=00;start_type=ATG;rbs_motif=GGAG/GAGG;rbs_spacer=5-10bp;gc_cont=0.651
NZ_LOZL01000021.1|GCF_001527505.1_44      -            456 benzo_1_2_benA       TIGR03229    433         0 1107.2  11.7   1   1         0         0 1107.0  11.7     1   433    15   448    15   448 1.00 # 44570 # 45937 # 1 # ID=51661_44;partial=00;start_type=ATG;rbs_motif=GGAG/GAGG;rbs_spacer=5-10bp;gc_cont=0.650
NZ_LPFT01000073.1|GCF_001531435.1_37      -            456 benzo_1_2_benA       TIGR03229    433         0 1107.2  11.7   1   1         0         0 1107.0  11.7     1   433    15   448    15   448 1.00 # 34423 # 35790 # 1 # ID=232743_37;partial=00;start_type=ATG;rbs_motif=GGAG/GAGG;rbs_spacer=5-10bp;gc_cont=0.651
NZ_LPFY01000099.1|GCF_001530355.1_47      -            456 benzo_1_2_benA       TIGR03229    433         0 1107.2  11.7   1   1         0         0 1107.0  11.7     1   433    15   448    15   448 1.00 # 48978 # 50345 # 1 # ID=28015_47;partial=00;start_type=ATG;rbs_motif=GGAG/GAGG;rbs_spacer=5-10bp;gc_cont=0.650
NZ_MEAU01000023.1|GCF_001882395.1_259     -            456 benzo_1_2_benA       TIGR03229    433         0 1107.2  11.7   1   1         0         0 1107.0  11.7     1   433    15   448    15   448 1.00 # 282395 # 283762 # 1 # ID=18527_259;partial=00;start_type=ATG;rbs_motif=GGAG/GAGG;rbs_spacer=5-10bp;gc_cont=0.651
NZ_CAGT01000037.1|GCF_000285815.1_6       -            456 benzo_1_2_benA       TIGR03229    433         0 1107.2  11.8   1   1         0         0 1107.0  11.8     1   433    15   448    15   448 1.00 # 5113 # 6480 # -1 # ID=422785_6;partial=00;start_type=ATG;rbs_motif=GGAGG;rbs_spacer=5-10bp;gc_cont=0.671
NZ_NCTK01000001.1|GCF_002251695.1_185     -            456 benzo_1_2_benA       TIGR03229    433         0 1107.2  11.8   1   1         0         0 1107.0  11.8     1   433    15   448    15   448 1.00 # 183836 # 185203 # -1 # ID=193315_185;partial=00;start_type=ATG;rbs_motif=GGAGG;rbs_spacer=5-10bp;gc_cont=0.671
NZ_PQWP01000002.1|GCF_003576005.1_112     -            456 benzo_1_2_benA       TIGR03229    433         0 1107.2  11.8   1   1         0         0 1107.0  11.8     1   433    15   448    15   448 1.00 # 115600 # 116967 # -1 # ID=197842_112;partial=00;start_type=ATG;rbs_motif=GGAGG;rbs_spacer=5-10bp;gc_cont=0.671
JNVP01000284.1|GCA_000710135.1_4          -            456 benzo_1_2_benA       TIGR03229    433         0 1107.2  12.0   1   1         0         0 1107.0  12.0     1   433    15   448    15   448 1.00 # 1601 # 2968 # -1 # ID=327609_4;partial=00;start_type=ATG;rbs_motif=GGAGG;rbs_spacer=5-10bp;gc_cont=0.670
NZ_AAKL01000074.1|GCF_000167955.1_21      -            456 benzo_1_2_benA       TIGR03229    433         0 1107.2  12.0   1   1         0         0 1107.0  12.0     1   433    15   448    15   448 1.00 # 21763 # 23130 # -1 # ID=88738_21;partial=00;start_type=ATG;rbs_motif=GGAGG;rbs_spacer=5-10bp;gc_cont=0.670
NZ_CDRX01000001.1|GCF_001373295.1_3405    -            456 benzo_1_2_benA       TIGR03229    433         0 1107.2  12.0   1   1         0         0 1107.0  12.0     1   433    15   448    15   448 1.00 # 3886006 # 3887373 # -1 # ID=150531_3405;partial=00;start_type=ATG;rbs_motif=GGAGG;rbs_spacer=5-10bp;gc_cont=0.670
NZ_CP012687.1|GCF_001299555.1_1866        -            456 benzo_1_2_benA       TIGR03229    433         0 1107.2  12.0   1   1         0         0 1107.0  12.0     1   433    15   448    15   448 1.00 # 2064800 # 2066167 # 1 # ID=288395_1866;partial=00;start_type=ATG;rbs_motif=GGAGG;rbs_spacer=5-10bp;gc_cont=0.669
NZ_CP021652.1|GCF_002501565.1_1866        -            456 benzo_1_2_benA       TIGR03229    433         0 1107.2  12.0   1   1         0         0 1107.0  12.0     1   433    15   448    15   448 1.00 # 2064790 # 2066157 # 1 # ID=122578_1866;partial=00;start_type=ATG;rbs_motif=GGAGG;rbs_spacer=5-10bp;gc_cont=0.669
NZ_JNGD01000061.1|GCF_000710695.1_20      -            456 benzo_1_2_benA       TIGR03229    433         0 1107.2  12.0   1   1         0         0 1107.0  12.0     1   433    15   448    15   448 1.00 # 20762 # 22129 # -1 # ID=193384_20;partial=00;start_type=ATG;rbs_motif=GGAGG;rbs_spacer=5-10bp;gc_cont=0.670
NZ_JNVP02000561.1|GCF_000710135.1_4       -            456 benzo_1_2_benA       TIGR03229    433         0 1107.2  12.0   1   1         0         0 1107.0  12.0     1   433    15   448    15   448 1.00 # 1604 # 2971 # -1 # ID=211144_4;partial=00;start_type=ATG;rbs_motif=GGAGG;rbs_spacer=5-10bp;gc_cont=0.670
NZ_JNVP03000008.1|GCF_000710135.2_20      -            456 benzo_1_2_benA       TIGR03229    433         0 1107.2  12.0   1   1         0         0 1107.0  12.0     1   433    15   448    15   448 1.00 # 20726 # 22093 # -1 # ID=294255_20;partial=00;start_type=ATG;rbs_motif=GGAGG;rbs_spacer=5-10bp;gc_cont=0.670
NZ_JQSH01000022.1|GCF_000750575.1_21      -            456 benzo_1_2_benA       TIGR03229    433         0 1107.2  12.0   1   1         0         0 1107.0  12.0     1   433    15   448    15   448 1.00 # 21164 # 22531 # -1 # ID=68873_21;partial=00;start_type=ATG;rbs_motif=GGAGG;rbs_spacer=5-10bp;gc_cont=0.670
NZ_LN651282.1|GCF_001050995.1_1364        -            456 benzo_1_2_benA       TIGR03229    433         0 1107.2  12.0   1   1         0         0 1107.0  12.0     1   433    15   448    15   448 1.00 # 1455176 # 1456543 # -1 # ID=355435_1364;partial=00;start_type=ATG;rbs_motif=GGAGG;rbs_spacer=5-10bp;gc_cont=0.670
NZ_LVKS01000062.1|GCF_001696865.1_47      -            456 benzo_1_2_benA       TIGR03229    433         0 1107.2  12.0   1   1         0         0 1107.0  12.0     1   433    15   448    15   448 1.00 # 50670 # 52037 # 1 # ID=152783_47;partial=00;start_type=ATG;rbs_motif=GGAGG;rbs_spacer=5-10bp;gc_cont=0.669
NZ_LVKT01000088.1|GCF_001696855.1_47      -            456 benzo_1_2_benA       TIGR03229    433         0 1107.2  12.0   1   1         0         0 1107.0  12.0     1   433    15   448    15   448 1.00 # 50670 # 52037 # 1 # ID=508462_47;partial=00;start_type=ATG;rbs_motif=GGAGG;rbs_spacer=5-10bp;gc_cont=0.669
NZ_LVKU01000004.1|GCF_001696845.1_47      -            456 benzo_1_2_benA       TIGR03229    433         0 1107.2  12.0   1   1         0         0 1107.0  12.0     1   433    15   448    15   448 1.00 # 50762 # 52129 # 1 # ID=12196_47;partial=00;start_type=ATG;rbs_motif=GGAGG;rbs_spacer=5-10bp;gc_cont=0.669
NZ_LVKV01000011.1|GCF_001696875.1_47      -            456 benzo_1_2_benA       TIGR03229    433         0 1107.2  12.0   1   1         0         0 1107.0  12.0     1   433    15   448    15   448 1.00 # 50670 # 52037 # 1 # ID=350729_47;partial=00;start_type=ATG;rbs_motif=GGAGG;rbs_spacer=5-10bp;gc_cont=0.669
NZ_MXAM01000068.1|GCF_002029885.1_20      -            456 benzo_1_2_benA       TIGR03229    433         0 1107.2  12.0   1   1         0         0 1107.0  12.0     1   433    15   448    15   448 1.00 # 20729 # 22096 # -1 # ID=492763_20;partial=00;start_type=ATG;rbs_motif=GGAGG;rbs_spacer=5-10bp;gc_cont=0.670
NZ_MZNA01000004.1|GCF_002029895.1_20      -            456 benzo_1_2_benA       TIGR03229    433         0 1107.2  12.0   1   1         0         0 1107.0  12.0     1   433    15   448    15   448 1.00 # 20692 # 22059 # -1 # ID=68646_20;partial=00;start_type=ATG;rbs_motif=GGAGG;rbs_spacer=5-10bp;gc_cont=0.670
NZ_MZNB01000027.1|GCF_002029865.1_20      -            456 benzo_1_2_benA       TIGR03229    433         0 1107.2  12.0   1   1         0         0 1107.0  12.0     1   433    15   448    15   448 1.00 # 20702 # 22069 # -1 # ID=313600_20;partial=00;start_type=ATG;rbs_motif=GGAGG;rbs_spacer=5-10bp;gc_cont=0.670
NZ_NCTI01000001.1|GCF_002251655.1_1354    -            456 benzo_1_2_benA       TIGR03229    433         0 1107.2  12.0   1   1         0         0 1107.0  12.0     1   433    15   448    15   448 1.00 # 1441098 # 1442465 # -1 # ID=346966_1354;partial=00;start_type=ATG;rbs_motif=GGAGG;rbs_spacer=5-10bp;gc_cont=0.670
NZ_PHHL01000060.1|GCF_002894795.1_47      -            456 benzo_1_2_benA       TIGR03229    433         0 1107.2  12.0   1   1         0         0 1107.0  12.0     1   433    15   448    15   448 1.00 # 50572 # 51939 # 1 # ID=221314_47;partial=00;start_type=ATG;rbs_motif=GGAGG;rbs_spacer=5-10bp;gc_cont=0.669
NZ_PHHM01000078.1|GCF_002894765.1_20      -            456 benzo_1_2_benA       TIGR03229    433         0 1107.2  12.0   1   1         0         0 1107.0  12.0     1   433    15   448    15   448 1.00 # 21194 # 22561 # -1 # ID=287046_20;partial=00;start_type=ATG;rbs_motif=GGAGG;rbs_spacer=5-10bp;gc_cont=0.670
NZ_PHHN01000046.1|GCF_002894785.1_20      -            456 benzo_1_2_benA       TIGR03229    433         0 1107.2  12.0   1   1         0         0 1107.0  12.0     1   433    15   448    15   448 1.00 # 20973 # 22340 # -1 # ID=236203_20;partial=00;start_type=ATG;rbs_motif=GGAGG;rbs_spacer=5-10bp;gc_cont=0.670
NZ_PHHO01000053.1|GCF_002894775.1_21      -            456 benzo_1_2_benA       TIGR03229    433         0 1107.2  12.0   1   1         0         0 1107.0  12.0     1   433    15   448    15   448 1.00 # 21324 # 22691 # -1 # ID=128422_21;partial=00;start_type=ATG;rbs_motif=GGAGG;rbs_spacer=5-10bp;gc_cont=0.670
NZ_PHHP01000061.1|GCF_002894845.1_47      -            456 benzo_1_2_benA       TIGR03229    433         0 1107.2  12.0   1   1         0         0 1107.0  12.0     1   433    15   448    15   448 1.00 # 50572 # 51939 # 1 # ID=490099_47;partial=00;start_type=ATG;rbs_motif=GGAGG;rbs_spacer=5-10bp;gc_cont=0.669
NZ_LPGB01000056.1|GCF_001530465.1_74      -            456 benzo_1_2_benA       TIGR03229    433         0 1107.2  11.6   1   1         0         0 1107.0  11.6     1   433    15   448    15   448 1.00 # 81497 # 82864 # -1 # ID=340087_74;partial=00;start_type=ATG;rbs_motif=GGAG/GAGG;rbs_spacer=5-10bp;gc_cont=0.651
FYAR01000011.1|GCA_900185655.1_266        -            465 benzo_1_2_benA       TIGR03229    433         0 1107.1  11.1   1   1         0         0 1106.9  11.1     1   433    25   458    25   458 1.00 # 300363 # 301757 # -1 # ID=233056_266;partial=00;start_type=ATG;rbs_motif=AGGAG;rbs_spacer=5-10bp;gc_cont=0.631
NZ_BCZO01000019.1|GCF_001598775.1_75      -            465 benzo_1_2_benA       TIGR03229    433         0 1107.1  11.1   1   1         0         0 1106.9  11.1     1   433    25   458    25   458 1.00 # 70589 # 71983 # -1 # ID=209877_75;partial=00;start_type=ATG;rbs_motif=AGGAG;rbs_spacer=5-10bp;gc_cont=0.631
NZ_JFZE01000003.1|GCF_000709045.1_57      -            465 benzo_1_2_benA       TIGR03229    433         0 1107.1  11.1   1   1         0         0 1106.9  11.1     1   433    25   458    25   458 1.00 # 63114 # 64508 # 1 # ID=223922_57;partial=00;start_type=ATG;rbs_motif=AGGAG;rbs_spacer=5-10bp;gc_cont=0.630
NZ_LQAD01000019.1|GCF_001543455.1_266     -            465 benzo_1_2_benA       TIGR03229    433         0 1107.1  11.1   1   1         0         0 1106.9  11.1     1   433    25   458    25   458 1.00 # 300363 # 301757 # -1 # ID=353876_266;partial=00;start_type=ATG;rbs_motif=AGGAG;rbs_spacer=5-10bp;gc_cont=0.631
NZ_AXBU01000055.1|GCF_000496715.1_28      -            465 benzo_1_2_benA       TIGR03229    433         0 1107.1  11.1   1   1         0         0 1106.9  11.1     1   433    25   458    25   458 1.00 # 26439 # 27833 # -1 # ID=177031_28;partial=00;start_type=ATG;rbs_motif=AGGAG;rbs_spacer=5-10bp;gc_cont=0.629
NZ_CP026544.1|GCF_002944765.1_2101        -            465 benzo_1_2_benA       TIGR03229    433         0 1107.1  11.1   1   1         0         0 1106.9  11.1     1   433    25   458    25   458 1.00 # 2242411 # 2243805 # 1 # ID=143674_2101;partial=00;start_type=ATG;rbs_motif=AGGAG;rbs_spacer=5-10bp;gc_cont=0.629
NZ_CP037901.1|GCF_003260185.2_1153        -            465 benzo_1_2_benA       TIGR03229    433         0 1107.1  11.1   1   1         0         0 1106.9  11.1     1   433    25   458    25   458 1.00 # 1337600 # 1338994 # 1 # ID=472271_1153;partial=00;start_type=ATG;rbs_motif=AGGAG;rbs_spacer=5-10bp;gc_cont=0.629
NZ_JWMB01000003.1|GCF_000812445.1_25      -            465 benzo_1_2_benA       TIGR03229    433         0 1107.1  11.1   1   1         0         0 1106.9  11.1     1   433    25   458    25   458 1.00 # 23711 # 25105 # -1 # ID=286776_25;partial=00;start_type=ATG;rbs_motif=AGGAG;rbs_spacer=5-10bp;gc_cont=0.629
NZ_QDFJ01000038.1|GCF_003260185.1_28      -            465 benzo_1_2_benA       TIGR03229    433         0 1107.1  11.1   1   1         0         0 1106.9  11.1     1   433    25   458    25   458 1.00 # 25794 # 27188 # -1 # ID=411814_28;partial=00;start_type=ATG;rbs_motif=AGGAG;rbs_spacer=5-10bp;gc_cont=0.629
NZ_LPFI01000052.1|GCF_001529655.1_194     -            456 benzo_1_2_benA       TIGR03229    433         0 1107.1  11.1   1   1         0         0 1106.9  11.1     1   433    15   448    15   448 1.00 # 218338 # 219705 # 1 # ID=500170_194;partial=00;start_type=ATG;rbs_motif=GGAG/GAGG;rbs_spacer=5-10bp;gc_cont=0.646
NZ_MEBF01000063.1|GCF_001882505.1_168     -            456 benzo_1_2_benA       TIGR03229    433         0 1107.1  11.1   1   1         0         0 1106.9  11.1     1   433    15   448    15   448 1.00 # 203027 # 204394 # -1 # ID=454156_168;partial=00;start_type=ATG;rbs_motif=GGAG/GAGG;rbs_spacer=5-10bp;gc_cont=0.647
NZ_MEBN01000117.1|GCF_001882865.1_6       -            456 benzo_1_2_benA       TIGR03229    433         0 1107.1  11.1   1   1         0         0 1106.9  11.1     1   433    15   448    15   448 1.00 # 3378 # 4745 # -1 # ID=525241_6;partial=00;start_type=ATG;rbs_motif=GGAG/GAGG;rbs_spacer=5-10bp;gc_cont=0.647
NZ_LPAU01000082.1|GCF_001528155.1_38      -            456 benzo_1_2_benA       TIGR03229    433         0 1107.0  11.0   1   1         0         0 1106.9  11.0     1   433    15   448    15   448 1.00 # 40350 # 41717 # 1 # ID=468989_38;partial=00;start_type=ATG;rbs_motif=GGAG/GAGG;rbs_spacer=5-10bp;gc_cont=0.647
NZ_LPHV01000023.1|GCF_001531795.1_320     -            456 benzo_1_2_benA       TIGR03229    433         0 1107.0  11.0   1   1         0         0 1106.9  11.0     1   433    15   448    15   448 1.00 # 356188 # 357555 # -1 # ID=80267_320;partial=00;start_type=ATG;rbs_motif=GGAG/GAGG;rbs_spacer=5-10bp;gc_cont=0.649
NZ_LOYM01000070.1|GCF_001526305.1_186     -            456 benzo_1_2_benA       TIGR03229    433         0 1107.0  12.2   1   1         0         0 1106.8  12.2     1   433    15   448    15   448 1.00 # 207105 # 208472 # 1 # ID=503238_186;partial=00;start_type=ATG;rbs_motif=GGAG/GAGG;rbs_spacer=5-10bp;gc_cont=0.654
NZ_LPBR01000133.1|GCF_001526655.1_279     -            456 benzo_1_2_benA       TIGR03229    433         0 1107.0  12.2   1   1         0         0 1106.8  12.2     1   433    15   448    15   448 1.00 # 312468 # 313835 # 1 # ID=98019_279;partial=00;start_type=ATG;rbs_motif=GGAG/GAGG;rbs_spacer=5-10bp;gc_cont=0.654
NZ_LPAV01000043.1|GCF_001526625.1_43      -            456 benzo_1_2_benA       TIGR03229    433         0 1106.9  12.1   1   1         0         0 1106.7  12.1     1   433    15   448    15   448 1.00 # 43831 # 45198 # 1 # ID=458851_43;partial=00;start_type=ATG;rbs_motif=GGAG/GAGG;rbs_spacer=5-10bp;gc_cont=0.646
NZ_LOVQ01000019.1|GCF_001523825.1_15      -            456 benzo_1_2_benA       TIGR03229    433         0 1106.9  11.4   1   1         0         0 1106.7  11.4     1   433    15   448    15   448 1.00 # 24836 # 26203 # -1 # ID=9546_15;partial=00;start_type=ATG;rbs_motif=GGAG/GAGG;rbs_spacer=5-10bp;gc_cont=0.648
NZ_LPBL01000115.1|GCF_001526635.1_37      -            456 benzo_1_2_benA       TIGR03229    433         0 1106.9  11.4   1   1         0         0 1106.7  11.4     1   433    15   448    15   448 1.00 # 34323 # 35690 # 1 # ID=252007_37;partial=00;start_type=ATG;rbs_motif=GGAG/GAGG;rbs_spacer=5-10bp;gc_cont=0.648
NZ_LPFJ01000081.1|GCF_001530375.1_4       -            456 benzo_1_2_benA       TIGR03229    433         0 1106.9  11.4   1   1         0         0 1106.7  11.4     1   433    15   448    15   448 1.00 # 2441 # 3808 # -1 # ID=5330_4;partial=00;start_type=ATG;rbs_motif=GGAG/GAGG;rbs_spacer=5-10bp;gc_cont=0.648
NZ_LPHJ01000071.1|GCF_001531605.1_37      -            456 benzo_1_2_benA       TIGR03229    433         0 1106.9  11.4   1   1         0         0 1106.7  11.4     1   433    15   448    15   448 1.00 # 34879 # 36246 # 1 # ID=343950_37;partial=00;start_type=ATG;rbs_motif=GGAG/GAGG;rbs_spacer=5-10bp;gc_cont=0.647
NZ_MEAX01000034.1|GCF_001882635.1_344     -            456 benzo_1_2_benA       TIGR03229    433         0 1106.9  11.4   1   1         0         0 1106.7  11.4     1   433    15   448    15   448 1.00 # 381704 # 383071 # -1 # ID=197961_344;partial=00;start_type=ATG;rbs_motif=GGAG/GAGG;rbs_spacer=5-10bp;gc_cont=0.648
NZ_CP010537.1|GCF_000832305.1_536         -            463 benzo_1_2_benA       TIGR03229    433         0 1106.8  12.2   1   1         0         0 1106.7  12.2     1   432    15   447    15   448 1.00 # 597744 # 599132 # -1 # ID=111676_536;partial=00;start_type=ATG;rbs_motif=AGGAG;rbs_spacer=5-10bp;gc_cont=0.638
NZ_QTQP01000072.1|GCF_003854275.1_20      -            456 benzo_1_2_benA       TIGR03229    433         0 1106.7  11.2   1   1         0         0 1106.6  11.2     1   433    15   448    15   448 1.00 # 16574 # 17941 # 1 # ID=539979_20;partial=00;start_type=ATG;rbs_motif=GGAG/GAGG;rbs_spacer=5-10bp;gc_cont=0.643
NZ_LPKZ01000058.1|GCF_001533415.1_44      -            456 benzo_1_2_benA       TIGR03229    433         0 1106.7  11.3   1   1         0         0 1106.6  11.3     1   433    15   448    15   448 1.00 # 44608 # 45975 # 1 # ID=423879_44;partial=00;start_type=ATG;rbs_motif=GGAG/GAGG;rbs_spacer=5-10bp;gc_cont=0.652
NZ_LPFE01000057.1|GCF_001530165.1_47      -            456 benzo_1_2_benA       TIGR03229    433         0 1106.7  11.2   1   1         0         0 1106.5  11.2     1   433    15   448    15   448 1.00 # 47703 # 49070 # 1 # ID=410899_47;partial=00;start_type=ATG;rbs_motif=GGAG/GAGG;rbs_spacer=5-10bp;gc_cont=0.656
FYAX01000028.1|GCA_900185755.1_128        -            465 benzo_1_2_benA       TIGR03229    433         0 1106.7  11.2   1   1         0         0 1106.5  11.2     1   433    25   458    25   458 1.00 # 139402 # 140796 # -1 # ID=431168_128;partial=00;start_type=ATG;rbs_motif=AGGAG;rbs_spacer=5-10bp;gc_cont=0.630
NZ_ANKP01000089.1|GCF_000319775.1_1       -            465 benzo_1_2_benA       TIGR03229    433         0 1106.7  11.2   1   1         0         0 1106.5  11.2     1   433    25   458    25   458 1.00 # 27 # 1421 # 1 # ID=271518_1;partial=00;start_type=ATG;rbs_motif=AGGAG;rbs_spacer=5-10bp;gc_cont=0.629
NZ_JFZF01000045.1|GCF_000709065.1_65      -            465 benzo_1_2_benA       TIGR03229    433         0 1106.7  11.2   1   1         0         0 1106.5  11.2     1   433    25   458    25   458 1.00 # 72855 # 74249 # 1 # ID=201447_65;partial=00;start_type=ATG;rbs_motif=AGGAG;rbs_spacer=5-10bp;gc_cont=0.629
NZ_JRFO01000007.1|GCF_000833595.1_356     -            456 benzo_1_2_benA       TIGR03229    433         0 1106.6  11.1   1   1         0         0 1106.4  11.1     1   433    15   448    15   448 1.00 # 401355 # 402722 # -1 # ID=450758_356;partial=00;start_type=ATG;rbs_motif=GGAG/GAGG;rbs_spacer=5-10bp;gc_cont=0.651
NZ_LOVG01000106.1|GCF_001523385.1_146     -            456 benzo_1_2_benA       TIGR03229    433         0 1106.6  11.1   1   1         0         0 1106.4  11.1     1   433    15   448    15   448 1.00 # 179874 # 181241 # -1 # ID=232234_146;partial=00;start_type=ATG;rbs_motif=GGAG/GAGG;rbs_spacer=5-10bp;gc_cont=0.648
NZ_LOVP01000112.1|GCF_001523485.1_38      -            456 benzo_1_2_benA       TIGR03229    433         0 1106.6  11.1   1   1         0         0 1106.4  11.1     1   433    15   448    15   448 1.00 # 40004 # 41371 # 1 # ID=138597_38;partial=00;start_type=ATG;rbs_motif=GGAG/GAGG;rbs_spacer=5-10bp;gc_cont=0.647
NZ_LPBM01000088.1|GCF_001526915.1_48      -            456 benzo_1_2_benA       TIGR03229    433         0 1106.6  11.1   1   1         0         0 1106.4  11.1     1   433    15   448    15   448 1.00 # 57676 # 59043 # -1 # ID=170196_48;partial=00;start_type=ATG;rbs_motif=GGAG/GAGG;rbs_spacer=5-10bp;gc_cont=0.649
NZ_LPGE01000180.1|GCF_001536805.1_46      -            456 benzo_1_2_benA       TIGR03229    433         0 1106.6  11.1   1   1         0         0 1106.4  11.1     1   433    15   448    15   448 1.00 # 62439 # 63806 # -1 # ID=204447_46;partial=00;start_type=ATG;rbs_motif=GGAG/GAGG;rbs_spacer=5-10bp;gc_cont=0.648
NZ_LPIC01000081.1|GCF_001531865.1_14      -            456 benzo_1_2_benA       TIGR03229    433         0 1106.6  11.1   1   1         0         0 1106.4  11.1     1   433    15   448    15   448 1.00 # 13592 # 14959 # -1 # ID=263989_14;partial=00;start_type=ATG;rbs_motif=GGAG/GAGG;rbs_spacer=5-10bp;gc_cont=0.646
NZ_LPJM01000067.1|GCF_001533405.1_147     -            456 benzo_1_2_benA       TIGR03229    433         0 1106.6  11.1   1   1         0         0 1106.4  11.1     1   433    15   448    15   448 1.00 # 184579 # 185946 # -1 # ID=294066_147;partial=00;start_type=ATG;rbs_motif=GGAG/GAGG;rbs_spacer=5-10bp;gc_cont=0.648
NZ_LPDU01000070.1|GCF_001529025.1_34      -            456 benzo_1_2_benA       TIGR03229    433         0 1106.5  11.9   1   1         0         0 1106.3  11.9     1   433    15   448    15   448 1.00 # 28382 # 29749 # 1 # ID=475413_34;partial=00;start_type=ATG;rbs_motif=GGAG/GAGG;rbs_spacer=5-10bp;gc_cont=0.651
NZ_LPBH01000084.1|GCF_001527015.1_44      -            456 benzo_1_2_benA       TIGR03229    433         0 1106.5  11.9   1   1         0         0 1106.3  11.9     1   433    15   448    15   448 1.00 # 44506 # 45873 # 1 # ID=39687_44;partial=00;start_type=ATG;rbs_motif=GGAG/GAGG;rbs_spacer=5-10bp;gc_cont=0.648
NZ_LPCJ01000040.1|GCF_001528445.1_43      -            456 benzo_1_2_benA       TIGR03229    433         0 1106.5  11.9   1   1         0         0 1106.3  11.9     1   433    15   448    15   448 1.00 # 44589 # 45956 # 1 # ID=66863_43;partial=00;start_type=ATG;rbs_motif=GGAG/GAGG;rbs_spacer=5-10bp;gc_cont=0.648
NZ_LPIP01000053.1|GCF_001532465.1_43      -            456 benzo_1_2_benA       TIGR03229    433         0 1106.5  11.9   1   1         0         0 1106.3  11.9     1   433    15   448    15   448 1.00 # 44589 # 45956 # 1 # ID=199216_43;partial=00;start_type=ATG;rbs_motif=GGAG/GAGG;rbs_spacer=5-10bp;gc_cont=0.648
NZ_LPKX01000032.1|GCF_001533225.1_355     -            456 benzo_1_2_benA       TIGR03229    433         0 1106.5  11.9   1   1         0         0 1106.3  11.9     1   433    15   448    15   448 1.00 # 394070 # 395437 # -1 # ID=314677_355;partial=00;start_type=ATG;rbs_motif=GGAG/GAGG;rbs_spacer=5-10bp;gc_cont=0.648
NZ_MEBG01000086.1|GCF_001882515.1_177     -            456 benzo_1_2_benA       TIGR03229    433         0 1106.5  11.9   1   1         0         0 1106.3  11.9     1   433    15   448    15   448 1.00 # 215580 # 216947 # -1 # ID=128239_177;partial=00;start_type=ATG;rbs_motif=GGAG/GAGG;rbs_spacer=5-10bp;gc_cont=0.648
NZ_MEBC01000026.1|GCF_001882435.1_12      -            456 benzo_1_2_benA       TIGR03229    433         0 1106.5  11.1   1   1         0         0 1106.3  11.1     1   433    15   448    15   448 1.00 # 12496 # 13863 # -1 # ID=445710_12;partial=00;start_type=ATG;rbs_motif=GGAG/GAGG;rbs_spacer=5-10bp;gc_cont=0.649
NZ_MTJZ01000034.1|GCF_001957105.1_55      -            456 benzo_1_2_benA       TIGR03229    433         0 1106.3  11.9   1   1         0         0 1106.1  11.9     1   433    15   448    15   448 1.00 # 56307 # 57674 # 1 # ID=202950_55;partial=00;start_type=ATG;rbs_motif=GGAG/GAGG;rbs_spacer=5-10bp;gc_cont=0.656
NZ_LOVL01000081.1|GCF_001525705.1_203     -            456 benzo_1_2_benA       TIGR03229    433         0 1106.2  11.2   1   1         0         0 1106.0  11.2     1   433    15   448    15   448 1.00 # 242028 # 243395 # -1 # ID=421464_203;partial=00;start_type=ATG;rbs_motif=GGAG/GAGG;rbs_spacer=5-10bp;gc_cont=0.649
NZ_LPHM01000028.1|GCF_001531615.1_46      -            456 benzo_1_2_benA       TIGR03229    433         0 1106.2  11.2   1   1         0         0 1106.0  11.2     1   433    15   448    15   448 1.00 # 48860 # 50227 # 1 # ID=302327_46;partial=00;start_type=ATG;rbs_motif=GGAG/GAGG;rbs_spacer=5-10bp;gc_cont=0.648
NZ_LPHN01000043.1|GCF_001531665.1_46      -            456 benzo_1_2_benA       TIGR03229    433         0 1106.2  11.2   1   1         0         0 1106.0  11.2     1   433    15   448    15   448 1.00 # 48860 # 50227 # 1 # ID=164081_46;partial=00;start_type=ATG;rbs_motif=GGAG/GAGG;rbs_spacer=5-10bp;gc_cont=0.648
NZ_MEBH01000001.1|GCF_001882795.1_92      -            456 benzo_1_2_benA       TIGR03229    433         0 1106.2  11.2   1   1         0         0 1106.0  11.2     1   433    15   448    15   448 1.00 # 113697 # 115064 # -1 # ID=46960_92;partial=00;start_type=ATG;rbs_motif=GGAG/GAGG;rbs_spacer=5-10bp;gc_cont=0.648
NC_007974.2|GCF_000196015.1_1368          -            465 benzo_1_2_benA       TIGR03229    433         0 1106.2  11.3   1   1         0         0 1106.0  11.3     1   433    25   458    25   458 1.00 # 1544108 # 1545502 # 1 # ID=342091_1368;partial=00;start_type=ATG;rbs_motif=AGGAG;rbs_spacer=5-10bp;gc_cont=0.629
NZ_JFZD01000103.1|GCF_000709025.1_9       -            465 benzo_1_2_benA       TIGR03229    433         0 1106.2  11.3   1   1         0         0 1106.0  11.3     1   433    25   458    25   458 1.00 # 8801 # 10195 # -1 # ID=89199_9;partial=00;start_type=ATG;rbs_motif=AGGAG;rbs_spacer=5-10bp;gc_cont=0.630
NZ_LPBJ01000132.1|GCF_001528075.1_44      -            456 benzo_1_2_benA       TIGR03229    433         0 1106.2  11.6   1   1         0         0 1106.0  11.6     1   433    15   448    15   448 1.00 # 44201 # 45568 # 1 # ID=533135_44;partial=00;start_type=ATG;rbs_motif=GGAG/GAGG;rbs_spacer=5-10bp;gc_cont=0.653
NZ_LPGQ01000081.1|GCF_001530885.1_46      -            456 benzo_1_2_benA       TIGR03229    433         0 1106.2  11.6   1   1         0         0 1106.0  11.6     1   433    15   448    15   448 1.00 # 47979 # 49346 # 1 # ID=231925_46;partial=00;start_type=ATG;rbs_motif=GGAG/GAGG;rbs_spacer=5-10bp;gc_cont=0.653
NZ_LPIJ01000063.1|GCF_001532355.1_33      -            456 benzo_1_2_benA       TIGR03229    433         0 1106.2  11.6   1   1         0         0 1106.0  11.6     1   433    15   448    15   448 1.00 # 28527 # 29894 # 1 # ID=400118_33;partial=00;start_type=ATG;rbs_motif=GGAG/GAGG;rbs_spacer=5-10bp;gc_cont=0.652
NZ_LPIK01000057.1|GCF_001532375.1_33      -            456 benzo_1_2_benA       TIGR03229    433         0 1106.2  11.6   1   1         0         0 1106.0  11.6     1   433    15   448    15   448 1.00 # 28527 # 29894 # 1 # ID=176014_33;partial=00;start_type=ATG;rbs_motif=GGAG/GAGG;rbs_spacer=5-10bp;gc_cont=0.652
NZ_LPNC01000066.1|GCF_001534465.1_33      -            456 benzo_1_2_benA       TIGR03229    433         0 1106.2  11.6   1   1         0         0 1106.0  11.6     1   433    15   448    15   448 1.00 # 28527 # 29894 # 1 # ID=48286_33;partial=00;start_type=ATG;rbs_motif=GGAG/GAGG;rbs_spacer=5-10bp;gc_cont=0.652
NC_014311.1|GCF_000283475.1_1763          -            456 benzo_1_2_benA       TIGR03229    433         0 1106.1  11.4   1   1         0         0 1105.9  11.4     1   433    15   448    15   448 1.00 # 1955437 # 1956804 # -1 # ID=339281_1763;partial=00;start_type=ATG;rbs_motif=GGAGG;rbs_spacer=5-10bp;gc_cont=0.658
NZ_CP019911.1|GCF_002012345.1_29          -            456 benzo_1_2_benA       TIGR03229    433         0 1106.1  11.4   1   1         0         0 1105.9  11.4     1   433    15   448    15   448 1.00 # 48159 # 49526 # -1 # ID=475025_29;partial=00;start_type=ATG;rbs_motif=GGAGG;rbs_spacer=5-10bp;gc_cont=0.657
NZ_CP022759.1|GCF_003515265.1_1675        -            456 benzo_1_2_benA       TIGR03229    433         0 1106.1  11.4   1   1         0         0 1105.9  11.4     1   433    15   448    15   448 1.00 # 1874938 # 1876305 # -1 # ID=6058_1675;partial=00;start_type=ATG;rbs_motif=GGAGG;rbs_spacer=5-10bp;gc_cont=0.658
NZ_CP022788.1|GCF_003515185.1_1674        -            456 benzo_1_2_benA       TIGR03229    433         0 1106.1  11.4   1   1         0         0 1105.9  11.4     1   433    15   448    15   448 1.00 # 1874953 # 1876320 # -1 # ID=443698_1674;partial=00;start_type=ATG;rbs_motif=GGAGG;rbs_spacer=5-10bp;gc_cont=0.658
NZ_LOXH01000022.1|GCF_001524365.1_37      -            456 benzo_1_2_benA       TIGR03229    433         0 1106.1  10.9   1   1         0         0 1105.9  10.9     1   433    15   448    15   448 1.00 # 34473 # 35840 # 1 # ID=108983_37;partial=00;start_type=ATG;rbs_motif=GGAG/GAGG;rbs_spacer=5-10bp;gc_cont=0.647
NZ_MEAY01000045.1|GCF_001882425.1_313     -            456 benzo_1_2_benA       TIGR03229    433         0 1106.1  10.9   1   1         0         0 1105.9  10.9     1   433    15   448    15   448 1.00 # 357184 # 358551 # -1 # ID=185895_313;partial=00;start_type=ATG;rbs_motif=GGAG/GAGG;rbs_spacer=5-10bp;gc_cont=0.648
NZ_LPBB01000102.1|GCF_001527105.1_44      -            456 benzo_1_2_benA       TIGR03229    433         0 1106.1  11.6   1   1         0         0 1105.9  11.6     1   433    15   448    15   448 1.00 # 43907 # 45274 # 1 # ID=408223_44;partial=00;start_type=ATG;rbs_motif=GGAG/GAGG;rbs_spacer=5-10bp;gc_cont=0.648
NZ_CDQJ01000001.1|GCF_001373335.1_3106    -            456 benzo_1_2_benA       TIGR03229    433         0 1106.0  12.9   1   1         0         0 1105.9  12.9     1   433    15   448    15   448 1.00 # 3491414 # 3492781 # -1 # ID=115702_3106;partial=00;start_type=ATG;rbs_motif=GGAGG;rbs_spacer=5-10bp;gc_cont=0.665
NZ_LOXJ01000057.1|GCF_001524405.1_490     -            456 benzo_1_2_benA       TIGR03229    433         0 1106.0  11.5   1   1         0         0 1105.9  11.5     1   433    15   448    15   448 1.00 # 547074 # 548441 # 1 # ID=126181_490;partial=00;start_type=ATG;rbs_motif=GGAG/GAGG;rbs_spacer=5-10bp;gc_cont=0.649
NZ_CP014702.1|GCF_001586135.1_1834        -            456 benzo_1_2_benA       TIGR03229    433         0 1106.0  11.0   1   1         0         0 1105.8  11.0     1   433    15   448    15   448 1.00 # 2023452 # 2024819 # -1 # ID=224029_1834;partial=00;start_type=ATG;rbs_motif=GGAGG;rbs_spacer=5-10bp;gc_cont=0.663
NZ_CP022761.1|GCF_003515505.1_1837        -            456 benzo_1_2_benA       TIGR03229    433         0 1106.0  11.0   1   1         0         0 1105.8  11.0     1   433    15   448    15   448 1.00 # 2031156 # 2032523 # -1 # ID=473567_1837;partial=00;start_type=ATG;rbs_motif=GGAGG;rbs_spacer=5-10bp;gc_cont=0.663
NZ_CP022770.1|GCF_003515145.1_1795        -            456 benzo_1_2_benA       TIGR03229    433         0 1106.0  11.0   1   1         0         0 1105.8  11.0     1   433    15   448    15   448 1.00 # 1977159 # 1978526 # -1 # ID=242886_1795;partial=00;start_type=ATG;rbs_motif=GGAGG;rbs_spacer=5-10bp;gc_cont=0.663
NZ_CP022776.1|GCF_003515165.1_1790        -            456 benzo_1_2_benA       TIGR03229    433         0 1106.0  11.0   1   1         0         0 1105.8  11.0     1   433    15   448    15   448 1.00 # 1977580 # 1978947 # -1 # ID=500117_1790;partial=00;start_type=ATG;rbs_motif=GGAGG;rbs_spacer=5-10bp;gc_cont=0.663
NZ_CP022798.1|GCF_003515445.1_1847        -            456 benzo_1_2_benA       TIGR03229    433         0 1106.0  11.0   1   1         0         0 1105.8  11.0     1   433    15   448    15   448 1.00 # 2030268 # 2031635 # -1 # ID=320021_1847;partial=00;start_type=ATG;rbs_motif=GGAGG;rbs_spacer=5-10bp;gc_cont=0.663
NZ_LPED01000119.1|GCF_001529135.1_106     -            456 benzo_1_2_benA       TIGR03229    433         0 1106.0  11.5   1   1         0         0 1105.8  11.5     1   433    15   448    15   448 1.00 # 135145 # 136512 # -1 # ID=293615_106;partial=00;start_type=ATG;rbs_motif=GGAG/GAGG;rbs_spacer=5-10bp;gc_cont=0.653
NZ_LPEL01000014.1|GCF_001529345.1_47      -            456 benzo_1_2_benA       TIGR03229    433         0 1105.9  11.3   1   1         0         0 1105.7  11.3     1   433    15   448    15   448 1.00 # 63866 # 65233 # -1 # ID=331514_47;partial=00;start_type=ATG;rbs_motif=GGAG/GAGG;rbs_spacer=5-10bp;gc_cont=0.648
NZ_LPGH01000152.1|GCF_001530525.1_40      -            456 benzo_1_2_benA       TIGR03229    433         0 1105.9  11.3   1   1         0         0 1105.7  11.3     1   433    15   448    15   448 1.00 # 39962 # 41329 # 1 # ID=178033_40;partial=00;start_type=ATG;rbs_motif=GGAG/GAGG;rbs_spacer=5-10bp;gc_cont=0.648
NZ_LPAA01000095.1|GCF_001528175.1_47      -            456 benzo_1_2_benA       TIGR03229    433         0 1105.9  11.5   1   1         0         0 1105.7  11.5     1   433    15   448    15   448 1.00 # 49559 # 50926 # 1 # ID=153829_47;partial=00;start_type=ATG;rbs_motif=GGAG/GAGG;rbs_spacer=5-10bp;gc_cont=0.650
NZ_LPKV01000055.1|GCF_001533265.1_65      -            456 benzo_1_2_benA       TIGR03229    433         0 1105.9  11.5   1   1         0         0 1105.7  11.5     1   433    15   448    15   448 1.00 # 74886 # 76253 # -1 # ID=263156_65;partial=00;start_type=ATG;rbs_motif=GGAG/GAGG;rbs_spacer=5-10bp;gc_cont=0.651
NZ_LPKW01000054.1|GCF_001534115.1_65      -            456 benzo_1_2_benA       TIGR03229    433         0 1105.9  11.5   1   1         0         0 1105.7  11.5     1   433    15   448    15   448 1.00 # 74886 # 76253 # -1 # ID=43907_65;partial=00;start_type=ATG;rbs_motif=GGAG/GAGG;rbs_spacer=5-10bp;gc_cont=0.651
NZ_MEAT01000034.1|GCF_001901505.1_50      -            456 benzo_1_2_benA       TIGR03229    433         0 1105.9  11.5   1   1         0         0 1105.7  11.5     1   433    15   448    15   448 1.00 # 53083 # 54450 # 1 # ID=470272_50;partial=00;start_type=ATG;rbs_motif=GGAG/GAGG;rbs_spacer=5-10bp;gc_cont=0.650
NZ_MEBO01000053.1|GCF_001882875.1_64      -            456 benzo_1_2_benA       TIGR03229    433         0 1105.9  11.5   1   1         0         0 1105.7  11.5     1   433    15   448    15   448 1.00 # 74399 # 75766 # -1 # ID=160564_64;partial=00;start_type=ATG;rbs_motif=GGAG/GAGG;rbs_spacer=5-10bp;gc_cont=0.651
NZ_MECP01000017.1|GCF_001722245.1_66      -            456 benzo_1_2_benA       TIGR03229    433         0 1105.9  11.5   1   1         0         0 1105.7  11.5     1   433    15   448    15   448 1.00 # 75669 # 77036 # -1 # ID=239735_66;partial=00;start_type=ATG;rbs_motif=GGAG/GAGG;rbs_spacer=5-10bp;gc_cont=0.651
NZ_LPMA01000051.1|GCF_001534265.1_365     -            456 benzo_1_2_benA       TIGR03229    433         0 1105.8  12.2   1   1         0         0 1105.7  12.2     1   433    15   448    15   448 1.00 # 392464 # 393831 # -1 # ID=209_365;partial=00;start_type=ATG;rbs_motif=GGAG/GAGG;rbs_spacer=5-10bp;gc_cont=0.661
NZ_CP013464.1|GCF_001718975.1_533         -            456 benzo_1_2_benA       TIGR03229    433         0 1105.8  12.1   1   1         0         0 1105.6  12.1     1   433    15   448    15   448 1.00 # 592193 # 593560 # -1 # ID=194612_533;partial=00;start_type=ATG;rbs_motif=GGAG/GAGG;rbs_spacer=5-10bp;gc_cont=0.659
NZ_JQSI01000011.1|GCF_000750585.1_20      -            627 benzo_1_2_benA       TIGR03229    433         0 1105.6  12.0   1   1         0         0 1105.4  12.0     1   433    15   448    15   448 1.00 # 20651 # 22531 # -1 # ID=534943_20;partial=00;start_type=ATG;rbs_motif=GGAGG;rbs_spacer=5-10bp;gc_cont=0.660
NZ_LOVO01000126.1|GCF_001523775.1_187     -            456 benzo_1_2_benA       TIGR03229    433         0 1105.6  11.1   1   1         0         0 1105.4  11.1     1   433    15   448    15   448 1.00 # 226272 # 227639 # -1 # ID=150732_187;partial=00;start_type=ATG;rbs_motif=GGAG/GAGG;rbs_spacer=5-10bp;gc_cont=0.649
NC_007952.1|GCF_000013645.1_2043          -            464 benzo_1_2_benA       TIGR03229    433         0 1105.5  11.2   1   1         0         0 1105.3  11.2     1   433    15   448    15   448 1.00 # 2353153 # 2354544 # 1 # ID=178129_2043;partial=00;start_type=ATG;rbs_motif=AGGAG;rbs_spacer=5-10bp;gc_cont=0.611
NZ_CP008762.1|GCF_000756045.1_1748        -            464 benzo_1_2_benA       TIGR03229    433         0 1105.5  11.2   1   1         0         0 1105.3  11.2     1   433    15   448    15   448 1.00 # 2040158 # 2041549 # -1 # ID=4640_1748;partial=00;start_type=ATG;rbs_motif=AGGAG;rbs_spacer=5-10bp;gc_cont=0.611
NZ_CP023016.1|GCF_003515385.1_1872        -            456 benzo_1_2_benA       TIGR03229    433         0 1105.4  11.3   1   1         0         0 1105.3  11.3     1   433    15   448    15   448 1.00 # 2033768 # 2035135 # -1 # ID=535697_1872;partial=00;start_type=ATG;rbs_motif=GGAGG;rbs_spacer=5-10bp;gc_cont=0.664
NZ_LPCK01000112.1|GCF_001528465.1_106     -            456 benzo_1_2_benA       TIGR03229    433         0 1105.4  11.1   1   1         0         0 1105.2  11.1     1   433    15   448    15   448 1.00 # 131218 # 132585 # -1 # ID=106639_106;partial=00;start_type=ATG;rbs_motif=GGAG/GAGG;rbs_spacer=5-10bp;gc_cont=0.650
NZ_LPAG01000037.1|GCF_001527905.1_43      -            456 benzo_1_2_benA       TIGR03229    433         0 1105.3  11.8   1   1         0         0 1105.2  11.8     1   433    15   448    15   448 1.00 # 41927 # 43294 # 1 # ID=283741_43;partial=00;start_type=ATG;rbs_motif=GGAG/GAGG;rbs_spacer=5-10bp;gc_cont=0.651
NZ_CP013447.1|GCF_001718855.1_551         -            456 benzo_1_2_benA       TIGR03229    433         0 1105.3  12.3   1   1         0         0 1105.1  12.3     1   433    15   448    15   448 1.00 # 638760 # 640127 # -1 # ID=321821_551;partial=00;start_type=ATG;rbs_motif=GGAG/GAGG;rbs_spacer=5-10bp;gc_cont=0.651
NZ_LPHZ01000130.1|GCF_001531835.1_44      -            456 benzo_1_2_benA       TIGR03229    433         0 1105.3  12.3   1   1         0         0 1105.1  12.3     1   433    15   448    15   448 1.00 # 44674 # 46041 # 1 # ID=494083_44;partial=00;start_type=ATG;rbs_motif=GGAG/GAGG;rbs_spacer=5-10bp;gc_cont=0.651
NZ_CP020738.1|GCF_002097715.1_724         -            456 benzo_1_2_benA       TIGR03229    433         0 1105.3  11.0   1   1         0         0 1105.1  11.0     1   432    15   447    15   448 1.00 # 820353 # 821720 # -1 # ID=189823_724;partial=00;start_type=ATG;rbs_motif=GGAG/GAGG;rbs_spacer=5-10bp;gc_cont=0.654
NZ_MTZU01000007.1|GCF_002362295.1_53      -            456 benzo_1_2_benA       TIGR03229    433         0 1105.3  11.0   1   1         0         0 1105.1  11.0     1   432    15   447    15   448 1.00 # 66256 # 67623 # -1 # ID=202767_53;partial=00;start_type=ATG;rbs_motif=GGAG/GAGG;rbs_spacer=5-10bp;gc_cont=0.654
NZ_LPBD01000027.1|GCF_001527145.1_37      -            456 benzo_1_2_benA       TIGR03229    433         0 1105.3  11.0   1   1         0         0 1105.1  11.0     1   433    15   448    15   448 1.00 # 34780 # 36147 # 1 # ID=516560_37;partial=00;start_type=ATG;rbs_motif=GGAG/GAGG;rbs_spacer=5-10bp;gc_cont=0.648
NZ_LPCG01000103.1|GCF_001528405.1_46      -            456 benzo_1_2_benA       TIGR03229    433         0 1105.3  11.0   1   1         0         0 1105.1  11.0     1   433    15   448    15   448 1.00 # 48479 # 49846 # 1 # ID=428072_46;partial=00;start_type=ATG;rbs_motif=GGAG/GAGG;rbs_spacer=5-10bp;gc_cont=0.648
NZ_MEBB01000138.1|GCF_001882755.1_6       -            456 benzo_1_2_benA       TIGR03229    433         0 1105.3  11.0   1   1         0         0 1105.1  11.0     1   433    15   448    15   448 1.00 # 3467 # 4834 # -1 # ID=483222_6;partial=00;start_type=ATG;rbs_motif=GGAG/GAGG;rbs_spacer=5-10bp;gc_cont=0.649
NZ_LOVI01000017.1|GCF_001523425.1_40      -            456 benzo_1_2_benA       TIGR03229    433         0 1105.3  11.4   1   1         0         0 1105.1  11.4     1   433    15   448    15   448 1.00 # 41101 # 42468 # 1 # ID=438425_40;partial=00;start_type=ATG;rbs_motif=GGAG/GAGG;rbs_spacer=5-10bp;gc_cont=0.646
NZ_MEBD01000118.1|GCF_001882785.1_7       -            456 benzo_1_2_benA       TIGR03229    433         0 1105.3  11.4   1   1         0         0 1105.1  11.4     1   433    15   448    15   448 1.00 # 3828 # 5195 # -1 # ID=39521_7;partial=00;start_type=ATG;rbs_motif=GGAG/GAGG;rbs_spacer=5-10bp;gc_cont=0.650
NZ_LOVJ01000051.1|GCF_001523345.1_51      -            456 benzo_1_2_benA       TIGR03229    433         0 1105.1  11.7   1   1         0         0 1104.9  11.7     1   433    15   448    15   448 1.00 # 63297 # 64664 # -1 # ID=74872_51;partial=00;start_type=ATG;rbs_motif=GGAG/GAGG;rbs_spacer=5-10bp;gc_cont=0.651
NZ_LOXP01000085.1|GCF_001524805.1_47      -            456 benzo_1_2_benA       TIGR03229    433         0 1105.1  11.7   1   1         0         0 1104.9  11.7     1   433    15   448    15   448 1.00 # 49542 # 50909 # 1 # ID=60182_47;partial=00;start_type=ATG;rbs_motif=GGAG/GAGG;rbs_spacer=5-10bp;gc_cont=0.652
NZ_LOXW01000102.1|GCF_001524605.1_619     -            456 benzo_1_2_benA       TIGR03229    433         0 1105.1  11.7   1   1         0         0 1104.9  11.7     1   433    15   448    15   448 1.00 # 679738 # 681105 # 1 # ID=15911_619;partial=00;start_type=ATG;rbs_motif=GGAG/GAGG;rbs_spacer=5-10bp;gc_cont=0.652
NZ_LOYA01000004.1|GCF_001524685.1_49      -            456 benzo_1_2_benA       TIGR03229    433         0 1105.1  11.7   1   1         0         0 1104.9  11.7     1   433    15   448    15   448 1.00 # 51963 # 53330 # 1 # ID=542535_49;partial=00;start_type=ATG;rbs_motif=GGAG/GAGG;rbs_spacer=5-10bp;gc_cont=0.652
NZ_LOYG01000062.1|GCF_001524785.1_619     -            456 benzo_1_2_benA       TIGR03229    433         0 1105.1  11.7   1   1         0         0 1104.9  11.7     1   433    15   448    15   448 1.00 # 679738 # 681105 # 1 # ID=206940_619;partial=00;start_type=ATG;rbs_motif=GGAG/GAGG;rbs_spacer=5-10bp;gc_cont=0.652
NZ_LOYI01000012.1|GCF_001526225.1_54      -            456 benzo_1_2_benA       TIGR03229    433         0 1105.1  11.7   1   1         0         0 1104.9  11.7     1   433    15   448    15   448 1.00 # 64358 # 65725 # -1 # ID=71671_54;partial=00;start_type=ATG;rbs_motif=GGAG/GAGG;rbs_spacer=5-10bp;gc_cont=0.651
NZ_LOYV01000063.1|GCF_001527225.1_74      -            456 benzo_1_2_benA       TIGR03229    433         0 1105.1  11.7   1   1         0         0 1104.9  11.7     1   433    15   448    15   448 1.00 # 90124 # 91491 # -1 # ID=349617_74;partial=00;start_type=ATG;rbs_motif=GGAG/GAGG;rbs_spacer=5-10bp;gc_cont=0.651
NZ_LOZE01000040.1|GCF_001527365.1_74      -            456 benzo_1_2_benA       TIGR03229    433         0 1105.1  11.7   1   1         0         0 1104.9  11.7     1   433    15   448    15   448 1.00 # 90117 # 91484 # -1 # ID=24711_74;partial=00;start_type=ATG;rbs_motif=GGAG/GAGG;rbs_spacer=5-10bp;gc_cont=0.651
NZ_LOZF01000022.1|GCF_001527385.1_47      -            456 benzo_1_2_benA       TIGR03229    433         0 1105.1  11.7   1   1         0         0 1104.9  11.7     1   433    15   448    15   448 1.00 # 49545 # 50912 # 1 # ID=536728_47;partial=00;start_type=ATG;rbs_motif=GGAG/GAGG;rbs_spacer=5-10bp;gc_cont=0.650
NZ_LOZG01000065.1|GCF_001527405.1_619     -            456 benzo_1_2_benA       TIGR03229    433         0 1105.1  11.7   1   1         0         0 1104.9  11.7     1   433    15   448    15   448 1.00 # 679738 # 681105 # 1 # ID=401422_619;partial=00;start_type=ATG;rbs_motif=GGAG/GAGG;rbs_spacer=5-10bp;gc_cont=0.652
NZ_LPML01000302.1|GCF_001534005.1_47      -            456 benzo_1_2_benA       TIGR03229    433         0 1105.1  11.7   1   1         0         0 1104.9  11.7     1   433    15   448    15   448 1.00 # 45733 # 47100 # 1 # ID=452158_47;partial=00;start_type=ATG;rbs_motif=GGAG/GAGG;rbs_spacer=5-10bp;gc_cont=0.651
NZ_LPAI01000048.1|GCF_001527945.1_44      -            456 benzo_1_2_benA       TIGR03229    433         0 1105.0  12.1   1   1         0         0 1104.9  12.1     1   433    15   448    15   448 1.00 # 44619 # 45986 # 1 # ID=361738_44;partial=00;start_type=ATG;rbs_motif=GGAG/GAGG;rbs_spacer=5-10bp;gc_cont=0.650
NZ_CP013416.1|GCF_001718655.1_533         -            456 benzo_1_2_benA       TIGR03229    433         0 1105.0  11.8   1   1         0         0 1104.8  11.8     1   433    15   448    15   448 1.00 # 596574 # 597941 # -1 # ID=492799_533;partial=00;start_type=ATG;rbs_motif=GGAG/GAGG;rbs_spacer=5-10bp;gc_cont=0.659
NZ_LOXM01000100.1|GCF_001524455.1_13      -            456 benzo_1_2_benA       TIGR03229    433         0 1105.0  11.8   1   1         0         0 1104.8  11.8     1   433    15   448    15   448 1.00 # 12147 # 13514 # -1 # ID=321211_13;partial=00;start_type=ATG;rbs_motif=GGAG/GAGG;rbs_spacer=5-10bp;gc_cont=0.659
NZ_CP040078.1|GCF_005280735.1_2563        -            472 benzo_1_2_benA       TIGR03229    433         0 1104.9  12.5   1   1         0         0 1104.8  12.5     1   433    15   448    15   448 1.00 # 2898718 # 2900133 # 1 # ID=92532_2563;partial=00;start_type=ATG;rbs_motif=GGAG/GAGG;rbs_spacer=5-10bp;gc_cont=0.620
NZ_LPFD01000158.1|GCF_001529705.1_322     -            456 benzo_1_2_benA       TIGR03229    433         0 1104.8  11.4   1   1         0         0 1104.7  11.4     1   433    15   448    15   448 1.00 # 357736 # 359103 # -1 # ID=234548_322;partial=00;start_type=ATG;rbs_motif=GGAG/GAGG;rbs_spacer=5-10bp;gc_cont=0.651
NZ_LPHE01000053.1|GCF_001531105.1_4       -            456 benzo_1_2_benA       TIGR03229    433         0 1104.5  12.3   1   1         0         0 1104.3  12.3     1   433    15   448    15   448 1.00 # 2448 # 3815 # -1 # ID=326170_4;partial=00;start_type=ATG;rbs_motif=GGAG/GAGG;rbs_spacer=5-10bp;gc_cont=0.651
NZ_LPHF01000060.1|GCF_001531535.1_4       -            456 benzo_1_2_benA       TIGR03229    433         0 1104.5  12.3   1   1         0         0 1104.3  12.3     1   433    15   448    15   448 1.00 # 2448 # 3815 # -1 # ID=247532_4;partial=00;start_type=ATG;rbs_motif=GGAG/GAGG;rbs_spacer=5-10bp;gc_cont=0.651
NZ_LPDO01000096.1|GCF_001528875.1_123     -            456 benzo_1_2_benA       TIGR03229    433         0 1104.4  11.5   1   1         0         0 1104.2  11.5     1   433    15   448    15   448 1.00 # 145704 # 147071 # 1 # ID=77641_123;partial=00;start_type=ATG;rbs_motif=GGAG/GAGG;rbs_spacer=5-10bp;gc_cont=0.654
NZ_LPGI01000099.1|GCF_001530745.1_357     -            456 benzo_1_2_benA       TIGR03229    433         0 1104.4  12.1   1   1         0         0 1104.2  12.1     1   433    15   448    15   448 1.00 # 399012 # 400379 # -1 # ID=342893_357;partial=00;start_type=ATG;rbs_motif=GGAG/GAGG;rbs_spacer=5-10bp;gc_cont=0.651
NZ_JQOI01000036.1|GCF_000749995.1_16      -            491 benzo_1_2_benA       TIGR03229    433         0 1104.2  12.6   1   1         0         0 1104.0  12.6     1   433    15   448    15   448 1.00 # 16034 # 17506 # -1 # ID=31207_16;partial=00;start_type=ATG;rbs_motif=GGAGG;rbs_spacer=5-10bp;gc_cont=0.666
NZ_LPGC01000014.1|GCF_001530495.1_158     -            456 benzo_1_2_benA       TIGR03229    433         0 1104.2  10.9   1   1         0         0 1104.0  10.9     1   433    15   448    15   448 1.00 # 187486 # 188853 # 1 # ID=56130_158;partial=00;start_type=ATG;rbs_motif=GGAG/GAGG;rbs_spacer=5-10bp;gc_cont=0.649
NZ_LOVE01000122.1|GCF_001525885.1_354     -            456 benzo_1_2_benA       TIGR03229    433         0 1104.2  11.1   1   1         0         0 1104.0  11.1     1   433    15   448    15   448 1.00 # 406942 # 408309 # -1 # ID=515748_354;partial=00;start_type=ATG;rbs_motif=GGAG/GAGG;rbs_spacer=5-10bp;gc_cont=0.651
DDCI01000034.1|GCA_002335265.1_25         -            465 benzo_1_2_benA       TIGR03229    433         0 1104.2  11.0   1   1         0         0 1104.0  11.0     2   433    26   458    25   458 1.00 # 24889 # 26283 # -1 # ID=228462_25;partial=00;start_type=ATG;rbs_motif=AGGAG;rbs_spacer=5-10bp;gc_cont=0.633
DDMY01000027.1|GCA_002340825.1_25         -            465 benzo_1_2_benA       TIGR03229    433         0 1104.2  11.0   1   1         0         0 1104.0  11.0     2   433    26   458    25   458 1.00 # 24889 # 26283 # -1 # ID=44788_25;partial=00;start_type=ATG;rbs_motif=AGGAG;rbs_spacer=5-10bp;gc_cont=0.633
DDNG01000012.1|GCA_002341065.1_61         -            465 benzo_1_2_benA       TIGR03229    433         0 1104.2  11.0   1   1         0         0 1104.0  11.0     2   433    26   458    25   458 1.00 # 68306 # 69700 # 1 # ID=10922_61;partial=00;start_type=ATG;rbs_motif=AGGAG;rbs_spacer=5-10bp;gc_cont=0.632
DNOC01000427.1|GCA_003497725.1_5          -            465 benzo_1_2_benA       TIGR03229    433         0 1104.2  11.0   1   1         0         0 1104.0  11.0     2   433    26   458    25   458 1.00 # 4575 # 5969 # 1 # ID=38116_5;partial=00;start_type=ATG;rbs_motif=AGGAG;rbs_spacer=5-10bp;gc_cont=0.632
NZ_JAVQ01000049.1|GCF_002888175.1_48      -            456 benzo_1_2_benA       TIGR03229    433         0 1104.1  11.0   1   1         0         0 1104.0  11.0     1   433    15   448    15   448 1.00 # 61871 # 63238 # -1 # ID=307480_48;partial=00;start_type=ATG;rbs_motif=GGAG/GAGG;rbs_spacer=5-10bp;gc_cont=0.649
NZ_LPIQ01000076.1|GCF_001533325.1_47      -            456 benzo_1_2_benA       TIGR03229    433         0 1104.1  12.0   1   1         0         0 1103.9  12.0     1   433    15   448    15   448 1.00 # 48227 # 49594 # 1 # ID=156820_47;partial=00;start_type=ATG;rbs_motif=GGAG/GAGG;rbs_spacer=5-10bp;gc_cont=0.650
NZ_LPIR01000050.1|GCF_001532505.1_47      -            456 benzo_1_2_benA       TIGR03229    433         0 1104.1  12.0   1   1         0         0 1103.9  12.0     1   433    15   448    15   448 1.00 # 48227 # 49594 # 1 # ID=492850_47;partial=00;start_type=ATG;rbs_motif=GGAG/GAGG;rbs_spacer=5-10bp;gc_cont=0.650
NZ_LPFO01000033.1|GCF_001530755.1_46      -            456 benzo_1_2_benA       TIGR03229    433         0 1104.1  12.0   1   1         0         0 1103.9  12.0     1   433    15   448    15   448 1.00 # 47959 # 49326 # 1 # ID=499425_46;partial=00;start_type=ATG;rbs_motif=GGAG/GAGG;rbs_spacer=5-10bp;gc_cont=0.651
NZ_LPLU01000095.1|GCF_001533725.1_87      -            456 benzo_1_2_benA       TIGR03229    433         0 1104.0  11.7   1   1         0         0 1103.8  11.7     1   433    15   448    15   448 1.00 # 100237 # 101604 # 1 # ID=189375_87;partial=00;start_type=ATG;rbs_motif=GGAG/GAGG;rbs_spacer=5-10bp;gc_cont=0.654
NZ_LPNB01000046.1|GCF_001534445.1_170     -            456 benzo_1_2_benA       TIGR03229    433         0 1103.8  10.4   1   1         0         0 1103.6  10.4     1   433    15   448    15   448 1.00 # 205482 # 206849 # -1 # ID=272597_170;partial=00;start_type=ATG;rbs_motif=GGAG/GAGG;rbs_spacer=5-10bp;gc_cont=0.648
NZ_MEAW01000087.1|GCF_001882385.1_14      -            456 benzo_1_2_benA       TIGR03229    433         0 1103.8  10.5   1   1         0         0 1103.6  10.5     1   433    15   448    15   448 1.00 # 12788 # 14155 # -1 # ID=99131_14;partial=00;start_type=ATG;rbs_motif=GGAG/GAGG;rbs_spacer=5-10bp;gc_cont=0.651
NZ_MEBL01000061.1|GCF_001882555.1_44      -            456 benzo_1_2_benA       TIGR03229    433         0 1103.8  10.5   1   1         0         0 1103.6  10.5     1   433    15   448    15   448 1.00 # 45241 # 46608 # 1 # ID=402329_44;partial=00;start_type=ATG;rbs_motif=GGAG/GAGG;rbs_spacer=5-10bp;gc_cont=0.653
NZ_MEBM01000103.1|GCF_001882585.1_7       -            456 benzo_1_2_benA       TIGR03229    433         0 1103.8  10.5   1   1         0         0 1103.6  10.5     1   433    15   448    15   448 1.00 # 6532 # 7899 # -1 # ID=166166_7;partial=00;start_type=ATG;rbs_motif=GGAG/GAGG;rbs_spacer=5-10bp;gc_cont=0.654
NZ_LPMI01000171.1|GCF_001533945.1_49      -            456 benzo_1_2_benA       TIGR03229    433         0 1103.7  11.2   1   1         0         0 1103.5  11.2     1   433    15   448    15   448 1.00 # 59415 # 60782 # -1 # ID=444839_49;partial=00;start_type=ATG;rbs_motif=GGAG/GAGG;rbs_spacer=5-10bp;gc_cont=0.645
NZ_KB890080.1|GCF_000372985.1_33          -            456 benzo_1_2_benA       TIGR03229    433         0 1103.0  12.2   1   1         0         0 1102.8  12.2     1   433    15   448    15   448 1.00 # 39036 # 40403 # -1 # ID=479537_33;partial=00;start_type=ATG;rbs_motif=AGGAG;rbs_spacer=5-10bp;gc_cont=0.624
NZ_ABYL01000036.1|GCF_000173575.1_19      -            456 benzo_1_2_benA       TIGR03229    433         0 1103.0  12.2   1   1         0         0 1102.8  12.2     1   433    15   448    15   448 1.00 # 17251 # 18618 # 1 # ID=90600_19;partial=00;start_type=ATG;rbs_motif=AGGAG;rbs_spacer=5-10bp;gc_cont=0.623
NZ_AHJE01000015.1|GCF_000243095.1_7       -            460 benzo_1_2_benA       TIGR03229    433         0 1103.0  12.6   1   1         0         0 1102.8  12.6     1   432    15   447    15   448 1.00 # 6793 # 8172 # 1 # ID=221827_7;partial=00;start_type=ATG;rbs_motif=AGGAG;rbs_spacer=5-10bp;gc_cont=0.636
NZ_ALOU01000025.1|GCF_000292345.1_62      -            464 benzo_1_2_benA       TIGR03229    433         0 1102.9  11.1   1   1         0         0 1102.7  11.1     1   433    24   457    24   457 1.00 # 65667 # 67058 # -1 # ID=228331_62;partial=00;start_type=ATG;rbs_motif=AGGAG;rbs_spacer=5-10bp;gc_cont=0.644
NZ_NQMX01000015.1|GCF_002276075.1_87      -            456 benzo_1_2_benA       TIGR03229    433         0 1102.8  11.9   1   1         0         0 1102.7  11.9     1   433    15   448    15   448 1.00 # 99596 # 100963 # -1 # ID=258829_87;partial=00;start_type=ATG;rbs_motif=GGAG/GAGG;rbs_spacer=5-10bp;gc_cont=0.656
NZ_NQMY01000001.1|GCF_002287335.1_427     -            456 benzo_1_2_benA       TIGR03229    433         0 1102.8  11.9   1   1         0         0 1102.7  11.9     1   433    15   448    15   448 1.00 # 474779 # 476146 # 1 # ID=469494_427;partial=00;start_type=ATG;rbs_motif=GGAG/GAGG;rbs_spacer=5-10bp;gc_cont=0.655
NZ_NQMZ01000001.1|GCF_002276065.1_87      -            456 benzo_1_2_benA       TIGR03229    433         0 1102.8  11.9   1   1         0         0 1102.7  11.9     1   433    15   448    15   448 1.00 # 100231 # 101598 # -1 # ID=462005_87;partial=00;start_type=ATG;rbs_motif=GGAG/GAGG;rbs_spacer=5-10bp;gc_cont=0.656
NZ_NQNA01000001.1|GCF_002276095.1_431     -            456 benzo_1_2_benA       TIGR03229    433         0 1102.8  11.9   1   1         0         0 1102.7  11.9     1   433    15   448    15   448 1.00 # 489671 # 491038 # 1 # ID=493206_431;partial=00;start_type=ATG;rbs_motif=GGAG/GAGG;rbs_spacer=5-10bp;gc_cont=0.655
NZ_NQNB01000012.1|GCF_002276105.1_426     -            456 benzo_1_2_benA       TIGR03229    433         0 1102.8  11.9   1   1         0         0 1102.7  11.9     1   433    15   448    15   448 1.00 # 474784 # 476151 # 1 # ID=200930_426;partial=00;start_type=ATG;rbs_motif=GGAG/GAGG;rbs_spacer=5-10bp;gc_cont=0.655
NZ_QTNY01000001.1|GCF_003853005.1_87      -            456 benzo_1_2_benA       TIGR03229    433         0 1102.8  11.9   1   1         0         0 1102.7  11.9     1   433    15   448    15   448 1.00 # 103591 # 104958 # -1 # ID=116522_87;partial=00;start_type=ATG;rbs_motif=GGAG/GAGG;rbs_spacer=5-10bp;gc_cont=0.656
NZ_QTNZ01000001.1|GCF_003853015.1_425     -            456 benzo_1_2_benA       TIGR03229    433         0 1102.8  11.9   1   1         0         0 1102.7  11.9     1   433    15   448    15   448 1.00 # 472086 # 473453 # 1 # ID=354478_425;partial=00;start_type=ATG;rbs_motif=GGAG/GAGG;rbs_spacer=5-10bp;gc_cont=0.655
NZ_QTOA01000001.1|GCF_003853155.1_425     -            456 benzo_1_2_benA       TIGR03229    433         0 1102.8  11.9   1   1         0         0 1102.7  11.9     1   433    15   448    15   448 1.00 # 472083 # 473450 # 1 # ID=388049_425;partial=00;start_type=ATG;rbs_motif=GGAG/GAGG;rbs_spacer=5-10bp;gc_cont=0.655
NZ_QTOB01000001.1|GCF_003853095.1_87      -            456 benzo_1_2_benA       TIGR03229    433         0 1102.8  11.9   1   1         0         0 1102.7  11.9     1   433    15   448    15   448 1.00 # 103619 # 104986 # -1 # ID=4515_87;partial=00;start_type=ATG;rbs_motif=GGAG/GAGG;rbs_spacer=5-10bp;gc_cont=0.656
NZ_QTOC01000001.1|GCF_003853545.1_425     -            456 benzo_1_2_benA       TIGR03229    433         0 1102.8  11.9   1   1         0         0 1102.7  11.9     1   433    15   448    15   448 1.00 # 472086 # 473453 # 1 # ID=339726_425;partial=00;start_type=ATG;rbs_motif=GGAG/GAGG;rbs_spacer=5-10bp;gc_cont=0.655
NZ_LPFZ01000046.1|GCF_001530445.1_197     -            456 benzo_1_2_benA       TIGR03229    433         0 1102.6  11.0   1   1         0         0 1102.4  11.0     1   433    15   448    15   448 1.00 # 222762 # 224129 # 1 # ID=164595_197;partial=00;start_type=ATG;rbs_motif=GGAG/GAGG;rbs_spacer=5-10bp;gc_cont=0.648
NZ_LPMJ01000202.1|GCF_001533965.1_44      -            456 benzo_1_2_benA       TIGR03229    433         0 1102.5  11.2   1   1         0         0 1102.4  11.2     1   433    15   448    15   448 1.00 # 44982 # 46349 # 1 # ID=68569_44;partial=00;start_type=ATG;rbs_motif=GGAG/GAGG;rbs_spacer=5-10bp;gc_cont=0.650
NZ_LPIU01000008.1|GCF_001532545.1_39      -            456 benzo_1_2_benA       TIGR03229    433         0 1102.2  11.5   1   1         0         0 1102.1  11.5     1   433    15   448    15   448 1.00 # 36061 # 37428 # 1 # ID=25735_39;partial=00;start_type=ATG;rbs_motif=GGAG/GAGG;rbs_spacer=5-10bp;gc_cont=0.657
NZ_LPIV01000095.1|GCF_001532585.1_48      -            456 benzo_1_2_benA       TIGR03229    433         0 1102.2  11.5   1   1         0         0 1102.1  11.5     1   433    15   448    15   448 1.00 # 49155 # 50522 # 1 # ID=284975_48;partial=00;start_type=ATG;rbs_motif=GGAG/GAGG;rbs_spacer=5-10bp;gc_cont=0.657
NZ_LPIW01000075.1|GCF_001532605.1_48      -            456 benzo_1_2_benA       TIGR03229    433         0 1102.2  11.5   1   1         0         0 1102.1  11.5     1   433    15   448    15   448 1.00 # 49155 # 50522 # 1 # ID=397469_48;partial=00;start_type=ATG;rbs_motif=GGAG/GAGG;rbs_spacer=5-10bp;gc_cont=0.657
NZ_LPIX01000064.1|GCF_001532625.1_39      -            456 benzo_1_2_benA       TIGR03229    433         0 1102.2  11.5   1   1         0         0 1102.1  11.5     1   433    15   448    15   448 1.00 # 35556 # 36923 # 1 # ID=160222_39;partial=00;start_type=ATG;rbs_motif=GGAG/GAGG;rbs_spacer=5-10bp;gc_cont=0.657
NZ_LPDQ01000096.1|GCF_001528945.1_48      -            456 benzo_1_2_benA       TIGR03229    433         0 1101.9  11.7   1   1         0         0 1101.7  11.7     1   433    15   448    15   448 1.00 # 49533 # 50900 # 1 # ID=422130_48;partial=00;start_type=ATG;rbs_motif=GGAG/GAGG;rbs_spacer=5-10bp;gc_cont=0.651
NCTJ01000012.1|GCA_002251605.1_65         -            970 benzo_1_2_benA       TIGR03229    433         0 1101.9  11.6   1   1         0         0 1101.6  11.6     1   433    15   448    15   448 1.00 # 62283 # 65192 # 1 # ID=304202_65;partial=00;start_type=ATG;rbs_motif=GGAGG;rbs_spacer=5-10bp;gc_cont=0.671
DODX01000141.1|GCA_003535275.1_21         -            438 benzo_1_2_benA       TIGR03229    433         0 1101.7  11.3   1   1         0         0 1101.6  11.3     4   433     1   431     1   431 1.00 # 22510 # 23823 # -1 # ID=485046_21;partial=01;start_type=Edge;rbs_motif=None;rbs_spacer=None;gc_cont=0.630
NC_014119.1|GCF_000092885.1_580           -            456 benzo_1_2_benA       TIGR03229    433         0 1100.0  12.4   1   1         0         0 1099.8  12.4     1   433    15   448    15   448 1.00 # 639976 # 641343 # -1 # ID=302382_580;partial=00;start_type=ATG;rbs_motif=AGGAG;rbs_spacer=5-10bp;gc_cont=0.624
NZ_SELS01000028.1|GCF_004197395.1_5       -            456 benzo_1_2_benA       TIGR03229    433         0 1099.9  12.0   1   1         0         0 1099.8  12.0     1   433    15   448    15   448 1.00 # 3012 # 4379 # 1 # ID=155288_5;partial=00;start_type=ATG;rbs_motif=AGGAG;rbs_spacer=5-10bp;gc_cont=0.625
NZ_FNKX01000003.1|GCF_900101795.1_167     -            456 benzo_1_2_benA       TIGR03229    433         0 1098.0  12.2   1   1         0         0 1097.8  12.2     1   433    15   448    15   448 1.00 # 182896 # 184263 # 1 # ID=294098_167;partial=00;start_type=ATG;rbs_motif=AGGAG;rbs_spacer=5-10bp;gc_cont=0.618
NZ_KB890035.1|GCF_000372945.1_668         -            456 benzo_1_2_benA       TIGR03229    433         0 1097.6  12.4   1   1         0         0 1097.4  12.4     1   433    15   448    15   448 1.00 # 745390 # 746757 # -1 # ID=46145_668;partial=00;start_type=ATG;rbs_motif=AGGAG;rbs_spacer=5-10bp;gc_cont=0.628
NZ_LOVC01000101.1|GCF_001523245.1_51      -            456 benzo_1_2_benA       TIGR03229    433         0 1097.5  11.7   1   1         0         0 1097.3  11.7     1   433    15   448    15   448 1.00 # 53619 # 54986 # 1 # ID=121940_51;partial=00;start_type=ATG;rbs_motif=GGAG/GAGG;rbs_spacer=5-10bp;gc_cont=0.651
NZ_LRBG01000037.1|GCF_001580545.1_187     -            456 benzo_1_2_benA       TIGR03229    433         0 1096.7  11.4   1   1         0         0 1096.5  11.4     1   433    15   448    15   448 1.00 # 191807 # 193174 # -1 # ID=12102_187;partial=00;start_type=ATG;rbs_motif=AGGAG;rbs_spacer=5-10bp;gc_cont=0.621
NZ_FXAT01000006.1|GCF_900177725.1_21      -            456 benzo_1_2_benA       TIGR03229    433         0 1096.6  12.5   1   1         0         0 1096.5  12.5     1   433    15   448    15   448 1.00 # 23847 # 25214 # 1 # ID=18695_21;partial=00;start_type=ATG;rbs_motif=AGGAG;rbs_spacer=5-10bp;gc_cont=0.611
NZ_SNWA01000002.1|GCF_004361815.1_634     -            456 benzo_1_2_benA       TIGR03229    433         0 1096.5  11.6   1   1         0         0 1096.3  11.6     1   433    15   448    15   448 0.99 # 722284 # 723651 # -1 # ID=482722_634;partial=00;start_type=ATG;rbs_motif=GGAG/GAGG;rbs_spacer=5-10bp;gc_cont=0.604
NZ_CP017563.1|GCF_001865575.1_787         -            456 benzo_1_2_benA       TIGR03229    433         0 1095.5  11.8   1   1         0         0 1095.3  11.8     1   433    15   448    15   448 1.00 # 929895 # 931262 # 1 # ID=394211_787;partial=00;start_type=ATG;rbs_motif=AGGAG;rbs_spacer=5-10bp;gc_cont=0.623
NZ_KI421530.1|GCF_000473465.1_397         -            456 benzo_1_2_benA       TIGR03229    433         0 1095.5  11.8   1   1         0         0 1095.3  11.8     1   433    15   448    15   448 1.00 # 446203 # 447570 # -1 # ID=266295_397;partial=00;start_type=ATG;rbs_motif=AGGAG;rbs_spacer=5-10bp;gc_cont=0.624
NZ_FXAH01000015.1|GCF_900177465.1_7       -            456 benzo_1_2_benA       TIGR03229    433         0 1090.5  10.2   1   1         0         0 1090.4  10.2     2   433    16   448    15   448 0.99 # 15642 # 17009 # -1 # ID=499357_7;partial=00;start_type=ATG;rbs_motif=GGAGG;rbs_spacer=3-4bp;gc_cont=0.613
NZ_PNXZ01000017.1|GCF_002879875.1_129     -            456 benzo_1_2_benA       TIGR03229    433         0 1090.5  10.2   1   1         0         0 1090.4  10.2     2   433    16   448    15   448 0.99 # 144117 # 145484 # 1 # ID=122486_129;partial=00;start_type=ATG;rbs_motif=GGAGG;rbs_spacer=3-4bp;gc_cont=0.613
NZ_QLKX01000014.1|GCF_003350265.1_157     -            456 benzo_1_2_benA       TIGR03229    433         0 1090.5  10.2   1   1         0         0 1090.4  10.2     2   433    16   448    15   448 0.99 # 173332 # 174699 # 1 # ID=529921_157;partial=00;start_type=ATG;rbs_motif=GGAGG;rbs_spacer=3-4bp;gc_cont=0.613
NZ_CYGY02000015.1|GCF_900007165.1_25      -            466 benzo_1_2_benA       TIGR03229    433         0 1090.5  10.1   1   1         0         0 1090.3  10.1     1   432    15   447    15   448 0.99 # 29749 # 31146 # -1 # ID=332166_25;partial=00;start_type=ATG;rbs_motif=AGGAG;rbs_spacer=5-10bp;gc_cont=0.610
NZ_CP015016.1|GCF_001874545.1_1416        -            457 benzo_1_2_benA       TIGR03229    433         0 1089.8   7.2   1   1         0         0 1089.7   7.2     1   433    15   449    15   449 1.00 # 2050141 # 2051511 # -1 # ID=2141_1416;partial=00;start_type=ATG;rbs_motif=AGGA;rbs_spacer=5-10bp;gc_cont=0.446
NZ_CP015017.1|GCF_001874565.1_1429        -            457 benzo_1_2_benA       TIGR03229    433         0 1089.8   7.2   1   1         0         0 1089.7   7.2     1   433    15   449    15   449 1.00 # 2076585 # 2077955 # -1 # ID=349010_1429;partial=00;start_type=ATG;rbs_motif=AGGA;rbs_spacer=5-10bp;gc_cont=0.446
NZ_LOVS01000006.1|GCF_001523835.1_132     -            456 benzo_1_2_benA       TIGR03229    433         0 1088.8  10.9   1   1         0         0 1088.6  10.9     1   433    15   448    15   448 0.99 # 145692 # 147059 # 1 # ID=98835_132;partial=00;start_type=ATG;rbs_motif=AGGAG;rbs_spacer=5-10bp;gc_cont=0.647
NZ_LZFI01000003.1|GCF_001889925.1_263     -            457 benzo_1_2_benA       TIGR03229    433         0 1088.6   7.9   1   1         0         0 1088.5   7.9     1   433    15   449    15   449 1.00 # 356222 # 357592 # 1 # ID=391402_263;partial=00;start_type=ATG;rbs_motif=AGGA;rbs_spacer=5-10bp;gc_cont=0.454
NZ_ABBD01000035.1|GCF_000170315.1_10      -            456 benzo_1_2_benA       TIGR03229    433         0 1087.3  11.2   1   1         0         0 1087.1  11.2     1   433    15   448    15   448 0.99 # 8153 # 9520 # -1 # ID=226676_10;partial=00;start_type=ATG;rbs_motif=AGGAG;rbs_spacer=5-10bp;gc_cont=0.656
NZ_AECN01000149.1|GCF_000179515.1_18      -            456 benzo_1_2_benA       TIGR03229    433         0 1087.3  11.2   1   1         0         0 1087.1  11.2     1   433    15   448    15   448 0.99 # 17204 # 18571 # -1 # ID=335537_18;partial=00;start_type=ATG;rbs_motif=AGGAG;rbs_spacer=5-10bp;gc_cont=0.656
NZ_CP008915.1|GCF_000808035.1_1997        -            456 benzo_1_2_benA       TIGR03229    433         0 1087.3  11.2   1   1         0         0 1087.1  11.2     1   433    15   448    15   448 0.99 # 2504312 # 2505679 # -1 # ID=475622_1997;partial=00;start_type=ATG;rbs_motif=AGGAG;rbs_spacer=5-10bp;gc_cont=0.656
NZ_CP008915.2|GCF_000808035.2_184         -            456 benzo_1_2_benA       TIGR03229    433         0 1087.3  11.2   1   1         0         0 1087.1  11.2     1   433    15   448    15   448 0.99 # 210753 # 212120 # -1 # ID=474154_184;partial=00;start_type=ATG;rbs_motif=AGGAG;rbs_spacer=5-10bp;gc_cont=0.656
NZ_CP010018.1|GCF_000959605.1_457         -            456 benzo_1_2_benA       TIGR03229    433         0 1087.3  11.2   1   1         0         0 1087.1  11.2     1   433    15   448    15   448 0.99 # 524552 # 525919 # 1 # ID=266395_457;partial=00;start_type=ATG;rbs_motif=AGGAG;rbs_spacer=5-10bp;gc_cont=0.656
NZ_CP013361.1|GCF_001718295.1_495         -            456 benzo_1_2_benA       TIGR03229    433         0 1087.3  11.2   1   1         0         0 1087.1  11.2     1   433    15   448    15   448 0.99 # 582382 # 583749 # -1 # ID=331200_495;partial=00;start_type=ATG;rbs_motif=AGGAG;rbs_spacer=5-10bp;gc_cont=0.656
NZ_CP013413.1|GCF_001718635.1_480         -            456 benzo_1_2_benA       TIGR03229    433         0 1087.3  11.2   1   1         0         0 1087.1  11.2     1   433    15   448    15   448 0.99 # 564164 # 565531 # -1 # ID=10805_480;partial=00;start_type=ATG;rbs_motif=AGGAG;rbs_spacer=5-10bp;gc_cont=0.656
NZ_JAWE01000218.1|GCF_002888425.1_8       -            456 benzo_1_2_benA       TIGR03229    433         0 1087.3  11.2   1   1         0         0 1087.1  11.2     1   433    15   448    15   448 0.99 # 5889 # 7256 # -1 # ID=374602_8;partial=00;start_type=ATG;rbs_motif=AGGAG;rbs_spacer=5-10bp;gc_cont=0.656
NZ_LNNG01000004.1|GCF_001555485.1_1000    -            456 benzo_1_2_benA       TIGR03229    433         0 1087.3  11.2   1   1         0         0 1087.1  11.2     1   433    15   448    15   448 0.99 # 1193785 # 1195152 # -1 # ID=345440_1000;partial=00;start_type=ATG;rbs_motif=AGGAG;rbs_spacer=5-10bp;gc_cont=0.656
NZ_NBSQ01000001.1|GCF_002891155.1_225     -            456 benzo_1_2_benA       TIGR03229    433         0 1087.3  11.2   1   1         0         0 1087.1  11.2     1   433    15   448    15   448 0.99 # 239805 # 241172 # 1 # ID=387378_225;partial=00;start_type=ATG;rbs_motif=AGGAG;rbs_spacer=5-10bp;gc_cont=0.656
NZ_SRIN01000110.1|GCF_004684955.1_18      -            456 benzo_1_2_benA       TIGR03229    433         0 1087.3  11.2   1   1         0         0 1087.1  11.2     1   433    15   448    15   448 0.99 # 17183 # 18550 # -1 # ID=490323_18;partial=00;start_type=ATG;rbs_motif=AGGAG;rbs_spacer=5-10bp;gc_cont=0.656
PHRD01000005.1|GCA_002803565.1_218        -            456 benzo_1_2_benA       TIGR03229    433         0 1087.3  11.2   1   1         0         0 1087.1  11.2     1   433    15   448    15   448 0.99 # 231827 # 233194 # -1 # ID=169937_218;partial=00;start_type=ATG;rbs_motif=AGGAG;rbs_spacer=5-10bp;gc_cont=0.656
SJET01000096.1|GCA_004328405.1_87         -            456 benzo_1_2_benA       TIGR03229    433         0 1087.3  11.2   1   1         0         0 1087.1  11.2     1   433    15   448    15   448 0.99 # 94661 # 96028 # -1 # ID=260028_87;partial=00;start_type=ATG;rbs_motif=AGGAG;rbs_spacer=5-10bp;gc_cont=0.656
NZ_CP015018.1|GCF_001874585.1_449         -            457 benzo_1_2_benA       TIGR03229    433         0 1086.6   8.0   1   1         0         0 1086.4   8.0     1   433    15   449    15   449 1.00 # 604496 # 605866 # 1 # ID=269793_449;partial=00;start_type=ATG;rbs_motif=AGGA;rbs_spacer=5-10bp;gc_cont=0.448
NZ_LVLF01000003.1|GCF_001870335.1_8       -            457 benzo_1_2_benA       TIGR03229    433         0 1086.6   8.0   1   1         0         0 1086.4   8.0     1   433    15   449    15   449 1.00 # 9163 # 10533 # 1 # ID=165190_8;partial=00;start_type=ATG;rbs_motif=AGGA;rbs_spacer=5-10bp;gc_cont=0.448
NZ_LVLG01000001.1|GCF_001870285.1_456     -            457 benzo_1_2_benA       TIGR03229    433         0 1086.6   8.0   1   1         0         0 1086.4   8.0     1   433    15   449    15   449 1.00 # 620045 # 621415 # 1 # ID=461996_456;partial=00;start_type=ATG;rbs_motif=AGGA;rbs_spacer=5-10bp;gc_cont=0.448
NZ_CP012747.1|GCF_000522545.2_396         -            456 benzo_1_2_benA       TIGR03229    433         0 1086.6  10.2   1   1         0         0 1086.4  10.2     1   432    15   447    15   448 0.99 # 450804 # 452171 # 1 # ID=401128_396;partial=00;start_type=ATG;rbs_motif=GGAG/GAGG;rbs_spacer=5-10bp;gc_cont=0.602
NZ_KI932697.1|GCF_000522545.1_76          -            456 benzo_1_2_benA       TIGR03229    433         0 1086.6  10.2   1   1         0         0 1086.4  10.2     1   432    15   447    15   448 0.99 # 76574 # 77941 # 1 # ID=162850_76;partial=00;start_type=ATG;rbs_motif=GGAG/GAGG;rbs_spacer=5-10bp;gc_cont=0.602
DKTN01000010.1|GCA_002473065.1_135        -            453 benzo_1_2_benA       TIGR03229    433         0 1086.3   9.9   1   1         0         0 1086.1   9.9     1   433    15   448    15   448 1.00 # 154919 # 156277 # -1 # ID=343654_135;partial=00;start_type=ATG;rbs_motif=AGGAG;rbs_spacer=5-10bp;gc_cont=0.486
NZ_BBSM01000341.1|GCF_001319905.1_30      -            456 benzo_1_2_benA       TIGR03229    433         0 1085.7   9.6   1   1         0         0 1085.5   9.6     1   432    15   447    15   448 0.99 # 28539 # 29906 # 1 # ID=17573_30;partial=00;start_type=ATG;rbs_motif=GGAG/GAGG;rbs_spacer=5-10bp;gc_cont=0.599
NZ_CP013103.1|GCF_001449005.1_2415        -            456 benzo_1_2_benA       TIGR03229    433         0 1085.7   9.6   1   1         0         0 1085.5   9.6     1   432    15   447    15   448 0.99 # 2773981 # 2775348 # -1 # ID=273084_2415;partial=00;start_type=ATG;rbs_motif=GGAG/GAGG;rbs_spacer=5-10bp;gc_cont=0.600
NZ_CP026102.1|GCF_002902945.1_1266        -            456 benzo_1_2_benA       TIGR03229    433         0 1085.7   9.6   1   1         0         0 1085.5   9.6     1   432    15   447    15   448 0.99 # 1444108 # 1445475 # 1 # ID=411689_1266;partial=00;start_type=ATG;rbs_motif=GGAG/GAGG;rbs_spacer=5-10bp;gc_cont=0.599
NZ_CP004090.1|GCF_000567905.1_2207        -            456 benzo_1_2_benA       TIGR03229    433         0 1085.7  11.3   1   1         0         0 1085.5  11.3     1   433    15   448    15   448 0.99 # 2779017 # 2780384 # -1 # ID=180588_2207;partial=00;start_type=ATG;rbs_motif=AGGAG;rbs_spacer=5-10bp;gc_cont=0.655
NZ_CP013410.1|GCF_001718615.1_462         -            456 benzo_1_2_benA       TIGR03229    433         0 1085.7  11.3   1   1         0         0 1085.5  11.3     1   433    15   448    15   448 0.99 # 554409 # 555776 # -1 # ID=416527_462;partial=00;start_type=ATG;rbs_motif=AGGAG;rbs_spacer=5-10bp;gc_cont=0.655
NZ_CP020391.1|GCF_003020185.1_1699        -            456 benzo_1_2_benA       TIGR03229    433         0 1085.7  11.3   1   1         0         0 1085.5  11.3     1   433    15   448    15   448 0.99 # 2153572 # 2154939 # 1 # ID=457330_1699;partial=00;start_type=ATG;rbs_motif=AGGAG;rbs_spacer=5-10bp;gc_cont=0.654
NZ_JAWD01000100.1|GCF_002888395.1_6       -            456 benzo_1_2_benA       TIGR03229    433         0 1085.7  11.3   1   1         0         0 1085.5  11.3     1   433    15   448    15   448 0.99 # 5640 # 7007 # 1 # ID=223738_6;partial=00;start_type=ATG;rbs_motif=AGGAG;rbs_spacer=5-10bp;gc_cont=0.654
NZ_LNJQ01000004.1|GCF_001546915.1_383     -            456 benzo_1_2_benA       TIGR03229    433         0 1085.6  11.4   1   1         0         0 1085.4  11.4     1   433    15   448    15   448 0.99 # 482294 # 483661 # -1 # ID=397590_383;partial=00;start_type=ATG;rbs_motif=AGGAG;rbs_spacer=5-10bp;gc_cont=0.657
NC_010623.1|GCF_000020045.1_2172          -            456 benzo_1_2_benA       TIGR03229    433         0 1085.5   9.4   1   1         0         0 1085.3   9.4     1   432    15   447    15   448 0.99 # 2491991 # 2493358 # -1 # ID=493683_2172;partial=00;start_type=ATG;rbs_motif=AGGAG;rbs_spacer=5-10bp;gc_cont=0.609
NZ_CP013387.1|GCF_001523745.2_1930        -            456 benzo_1_2_benA       TIGR03229    433         0 1085.2  11.9   1   1         0         0 1085.0  11.9     1   433    15   448    15   448 0.99 # 2323602 # 2324969 # 1 # ID=180450_1930;partial=00;start_type=ATG;rbs_motif=AGGAG;rbs_spacer=5-10bp;gc_cont=0.643
NZ_LOWC01000131.1|GCF_001522845.1_16      -            456 benzo_1_2_benA       TIGR03229    433         0 1085.2  11.9   1   1         0         0 1085.0  11.9     1   433    15   448    15   448 0.99 # 16113 # 17480 # -1 # ID=447325_16;partial=00;start_type=ATG;rbs_motif=AGGAG;rbs_spacer=5-10bp;gc_cont=0.644
NZ_LOWD01000022.1|GCF_001523745.1_254     -            456 benzo_1_2_benA       TIGR03229    433         0 1085.2  11.9   1   1         0         0 1085.0  11.9     1   433    15   448    15   448 0.99 # 304690 # 306057 # -1 # ID=517336_254;partial=00;start_type=ATG;rbs_motif=AGGAG;rbs_spacer=5-10bp;gc_cont=0.643
NZ_CP013418.1|GCF_001524445.2_2159        -            456 benzo_1_2_benA       TIGR03229    433         0 1084.4  11.5   1   1         0         0 1084.3  11.5     1   433    15   448    15   448 0.99 # 2658509 # 2659876 # -1 # ID=160157_2159;partial=00;start_type=ATG;rbs_motif=AGGAG;rbs_spacer=5-10bp;gc_cont=0.655
NZ_CP013425.1|GCF_001524625.2_1939        -            456 benzo_1_2_benA       TIGR03229    433         0 1084.4  11.5   1   1         0         0 1084.3  11.5     1   433    15   448    15   448 0.99 # 2351571 # 2352938 # 1 # ID=439645_1939;partial=00;start_type=ATG;rbs_motif=AGGAG;rbs_spacer=5-10bp;gc_cont=0.655
NZ_LOXK01000061.1|GCF_001524425.1_10      -            456 benzo_1_2_benA       TIGR03229    433         0 1084.4  11.5   1   1         0         0 1084.3  11.5     1   433    15   448    15   448 0.99 # 9652 # 11019 # 1 # ID=391316_10;partial=00;start_type=ATG;rbs_motif=AGGAG;rbs_spacer=5-10bp;gc_cont=0.654
NZ_LOXL01000022.1|GCF_001524445.1_365     -            456 benzo_1_2_benA       TIGR03229    433         0 1084.4  11.5   1   1         0         0 1084.3  11.5     1   433    15   448    15   448 0.99 # 460090 # 461457 # -1 # ID=399847_365;partial=00;start_type=ATG;rbs_motif=AGGAG;rbs_spacer=5-10bp;gc_cont=0.655
NZ_LOXQ01000112.1|GCF_001524525.1_71      -            456 benzo_1_2_benA       TIGR03229    433         0 1084.4  11.5   1   1         0         0 1084.3  11.5     1   433    15   448    15   448 0.99 # 74937 # 76304 # -1 # ID=123525_71;partial=00;start_type=ATG;rbs_motif=AGGAG;rbs_spacer=5-10bp;gc_cont=0.655
NZ_LOXS01000054.1|GCF_001524565.1_10      -            456 benzo_1_2_benA       TIGR03229    433         0 1084.4  11.5   1   1         0         0 1084.3  11.5     1   433    15   448    15   448 0.99 # 9539 # 10906 # 1 # ID=181583_10;partial=00;start_type=ATG;rbs_motif=AGGAG;rbs_spacer=5-10bp;gc_cont=0.654
NZ_LOXT01000039.1|GCF_001524585.1_10      -            456 benzo_1_2_benA       TIGR03229    433         0 1084.4  11.5   1   1         0         0 1084.3  11.5     1   433    15   448    15   448 0.99 # 9539 # 10906 # 1 # ID=77166_10;partial=00;start_type=ATG;rbs_motif=AGGAG;rbs_spacer=5-10bp;gc_cont=0.654
NZ_LOXX01000006.1|GCF_001524625.1_10      -            456 benzo_1_2_benA       TIGR03229    433         0 1084.4  11.5   1   1         0         0 1084.3  11.5     1   433    15   448    15   448 0.99 # 9539 # 10906 # 1 # ID=252889_10;partial=00;start_type=ATG;rbs_motif=AGGAG;rbs_spacer=5-10bp;gc_cont=0.655
NZ_JPWT01000113.1|GCF_000773065.1_10      -            456 benzo_1_2_benA       TIGR03229    433         0 1083.7  11.6   1   1         0         0 1083.5  11.6     1   433    15   448    15   448 0.99 # 9511 # 10878 # 1 # ID=48499_10;partial=00;start_type=ATG;rbs_motif=AGGAG;rbs_spacer=5-10bp;gc_cont=0.656
NZ_LNJR01000001.1|GCF_001546955.1_1533    -            456 benzo_1_2_benA       TIGR03229    433         0 1083.7  11.6   1   1         0         0 1083.5  11.6     1   433    15   448    15   448 0.99 # 1803074 # 1804441 # 1 # ID=448558_1533;partial=00;start_type=ATG;rbs_motif=AGGAG;rbs_spacer=5-10bp;gc_cont=0.656
NZ_CP013458.1|GCF_001532025.2_389         -            456 benzo_1_2_benA       TIGR03229    433         0 1083.7  11.6   1   1         0         0 1083.5  11.6     1   433    15   448    15   448 0.99 # 486103 # 487470 # -1 # ID=388315_389;partial=00;start_type=ATG;rbs_motif=AGGAG;rbs_spacer=5-10bp;gc_cont=0.656
NZ_LPKI01000101.1|GCF_001532025.1_14      -            456 benzo_1_2_benA       TIGR03229    433         0 1083.7  11.6   1   1         0         0 1083.5  11.6     1   433    15   448    15   448 0.99 # 14119 # 15486 # -1 # ID=386207_14;partial=00;start_type=ATG;rbs_motif=AGGAG;rbs_spacer=5-10bp;gc_cont=0.656
NZ_CP013348.1|GCF_001611015.1_1383        -            456 benzo_1_2_benA       TIGR03229    433         0 1083.3   9.6   1   1         0         0 1083.1   9.6     1   432    15   447    15   448 0.99 # 1588967 # 1590334 # 1 # ID=418001_1383;partial=00;start_type=ATG;rbs_motif=GGAG/GAGG;rbs_spacer=5-10bp;gc_cont=0.600
NZ_ABBG01000440.1|GCF_000170375.1_8       -            456 benzo_1_2_benA       TIGR03229    433         0 1082.9  10.8   1   1         0         0 1082.8  10.8     1   433    15   448    15   448 0.99 # 7708 # 9075 # 1 # ID=194808_8;partial=00;start_type=ATG;rbs_motif=AGGAG;rbs_spacer=5-10bp;gc_cont=0.649
NZ_CP009556.1|GCF_000959365.1_802         -            456 benzo_1_2_benA       TIGR03229    433         0 1082.9  10.8   1   1         0         0 1082.8  10.8     1   433    15   448    15   448 0.99 # 1003337 # 1004704 # -1 # ID=177141_802;partial=00;start_type=ATG;rbs_motif=AGGAG;rbs_spacer=5-10bp;gc_cont=0.650
NZ_CP013359.1|GCF_001522135.2_405         -            456 benzo_1_2_benA       TIGR03229    433         0 1082.9  10.8   1   1         0         0 1082.8  10.8     1   433    15   448    15   448 0.99 # 475193 # 476560 # -1 # ID=9441_405;partial=00;start_type=ATG;rbs_motif=AGGAG;rbs_spacer=5-10bp;gc_cont=0.650
NZ_LOST01000077.1|GCF_001522135.1_8       -            456 benzo_1_2_benA       TIGR03229    433         0 1082.9  10.8   1   1         0         0 1082.8  10.8     1   433    15   448    15   448 0.99 # 7781 # 9148 # 1 # ID=331762_8;partial=00;start_type=ATG;rbs_motif=AGGAG;rbs_spacer=5-10bp;gc_cont=0.649
NZ_UFUH01000002.1|GCF_900446275.1_1522    -            456 benzo_1_2_benA       TIGR03229    433         0 1082.9  10.8   1   1         0         0 1082.8  10.8     1   433    15   448    15   448 0.99 # 1800774 # 1802141 # 1 # ID=411568_1522;partial=00;start_type=ATG;rbs_motif=AGGAG;rbs_spacer=5-10bp;gc_cont=0.649
NZ_UWYU01000002.1|GCF_900608545.1_1491    -            456 benzo_1_2_benA       TIGR03229    433         0 1082.9  10.8   1   1         0         0 1082.8  10.8     1   433    15   448    15   448 0.99 # 1755675 # 1757042 # 1 # ID=250597_1491;partial=00;start_type=ATG;rbs_motif=AGGAG;rbs_spacer=5-10bp;gc_cont=0.649
NZ_FNYE01000006.1|GCF_900108945.1_233     -            466 benzo_1_2_benA       TIGR03229    433         0 1082.9   9.7   1   1         0         0 1082.7   9.7     1   432    15   447    15   448 0.99 # 276652 # 278049 # -1 # ID=28713_233;partial=00;start_type=ATG;rbs_motif=AGGAG;rbs_spacer=5-10bp;gc_cont=0.604
NZ_CP015922.1|GCF_001659725.1_1291        -            457 benzo_1_2_benA       TIGR03229    433         0 1082.8   7.8   1   1         0         0 1082.7   7.8     1   433    15   449    15   449 1.00 # 1768990 # 1770360 # -1 # ID=476418_1291;partial=00;start_type=ATG;rbs_motif=AGGA;rbs_spacer=5-10bp;gc_cont=0.449
NZ_CM003770.1|GCF_001546925.1_293         -            456 benzo_1_2_benA       TIGR03229    433         0 1082.8  11.2   1   1         0         0 1082.6  11.2     1   433    15   448    15   448 0.99 # 364083 # 365450 # 1 # ID=345893_293;partial=00;start_type=ATG;rbs_motif=AGGAG;rbs_spacer=5-10bp;gc_cont=0.653
NZ_LOZR01000033.1|GCF_001527625.1_7       -            456 benzo_1_2_benA       TIGR03229    433         0 1082.8  11.2   1   1         0         0 1082.6  11.2     1   433    15   448    15   448 0.99 # 5922 # 7289 # 1 # ID=59325_7;partial=00;start_type=ATG;rbs_motif=AGGAG;rbs_spacer=5-10bp;gc_cont=0.653
NZ_PYUB01000017.1|GCF_003028645.1_85      -            456 benzo_1_2_benA       TIGR03229    433         0 1082.2   9.9   1   1         0         0 1082.0   9.9     1   432    15   447    15   448 0.99 # 100915 # 102282 # -1 # ID=71897_85;partial=00;start_type=ATG;rbs_motif=GGAG/GAGG;rbs_spacer=5-10bp;gc_cont=0.599
NZ_ABBF01000640.1|GCF_000170355.1_8       -            456 benzo_1_2_benA       TIGR03229    433         0 1081.4  10.3   1   1         0         0 1081.3  10.3     1   433    15   448    15   448 0.99 # 7913 # 9280 # 1 # ID=60851_8;partial=00;start_type=ATG;rbs_motif=AGGAG;rbs_spacer=5-10bp;gc_cont=0.650
NZ_CP008727.1|GCF_000755985.1_2421        -            456 benzo_1_2_benA       TIGR03229    433         0 1081.4  10.3   1   1         0         0 1081.3  10.3     1   433    15   448    15   448 0.99 # 2886817 # 2888184 # 1 # ID=155984_2421;partial=00;start_type=ATG;rbs_motif=AGGAG;rbs_spacer=5-10bp;gc_cont=0.650
NZ_CP013356.1|GCF_001522105.2_402         -            456 benzo_1_2_benA       TIGR03229    433         0 1081.4  10.3   1   1         0         0 1081.3  10.3     1   433    15   448    15   448 0.99 # 465987 # 467354 # -1 # ID=388392_402;partial=00;start_type=ATG;rbs_motif=AGGAG;rbs_spacer=5-10bp;gc_cont=0.651
NZ_LOSS01000116.1|GCF_001522105.1_133     -            456 benzo_1_2_benA       TIGR03229    433         0 1081.4  10.3   1   1         0         0 1081.3  10.3     1   433    15   448    15   448 0.99 # 149969 # 151336 # 1 # ID=4091_133;partial=00;start_type=ATG;rbs_motif=AGGAG;rbs_spacer=5-10bp;gc_cont=0.650
NZ_LNJT01000008.1|GCF_001636105.1_836     -            456 benzo_1_2_benA       TIGR03229    433         0 1081.2  11.3   1   1         0         0 1081.0  11.3     1   433    15   448    15   448 0.99 # 973687 # 975054 # 1 # ID=14096_836;partial=00;start_type=ATG;rbs_motif=AGGAG;rbs_spacer=5-10bp;gc_cont=0.654
NZ_CP009152.1|GCF_000770475.1_2185        -            456 benzo_1_2_benA       TIGR03229    433         0 1081.0  12.0   1   1         0         0 1080.8  12.0     1   433    15   448    15   448 0.99 # 2807899 # 2809266 # 1 # ID=388313_2185;partial=00;start_type=ATG;rbs_motif=AGGAG;rbs_spacer=5-10bp;gc_cont=0.668
NZ_CP009160.1|GCF_000770495.1_971         -            456 benzo_1_2_benA       TIGR03229    433         0 1081.0  12.0   1   1         0         0 1080.8  12.0     1   433    15   448    15   448 0.99 # 1244668 # 1246035 # -1 # ID=6425_971;partial=00;start_type=ATG;rbs_motif=AGGAG;rbs_spacer=5-10bp;gc_cont=0.669
NZ_JQDP01000112.1|GCF_000773275.1_42      -            456 benzo_1_2_benA       TIGR03229    433         0 1081.0  12.0   1   1         0         0 1080.8  12.0     1   433    15   448    15   448 0.99 # 47815 # 49182 # -1 # ID=94530_42;partial=00;start_type=ATG;rbs_motif=AGGAG;rbs_spacer=5-10bp;gc_cont=0.668
NZ_JQGY01000108.1|GCF_000775095.1_8       -            456 benzo_1_2_benA       TIGR03229    433         0 1081.0  12.0   1   1         0         0 1080.8  12.0     1   433    15   448    15   448 0.99 # 7496 # 8863 # 1 # ID=5727_8;partial=00;start_type=ATG;rbs_motif=AGGAG;rbs_spacer=5-10bp;gc_cont=0.668
NZ_JQHT01000125.1|GCF_000775105.1_8       -            456 benzo_1_2_benA       TIGR03229    433         0 1081.0  12.0   1   1         0         0 1080.8  12.0     1   433    15   448    15   448 0.99 # 7478 # 8845 # 1 # ID=389144_8;partial=00;start_type=ATG;rbs_motif=AGGAG;rbs_spacer=5-10bp;gc_cont=0.670
NZ_JYBI01000002.1|GCF_000932105.1_550     -            456 benzo_1_2_benA       TIGR03229    433         0 1081.0  12.0   1   1         0         0 1080.8  12.0     1   433    15   448    15   448 0.99 # 684004 # 685371 # 1 # ID=10745_550;partial=00;start_type=ATG;rbs_motif=AGGAG;rbs_spacer=5-10bp;gc_cont=0.668
NZ_KN150933.1|GCF_000757055.1_1864        -            456 benzo_1_2_benA       TIGR03229    433         0 1081.0  12.0   1   1         0         0 1080.8  12.0     1   433    15   448    15   448 0.99 # 2401479 # 2402846 # -1 # ID=275102_1864;partial=00;start_type=ATG;rbs_motif=AGGAG;rbs_spacer=5-10bp;gc_cont=0.669
NZ_KN323021.1|GCF_000774465.1_2321        -            456 benzo_1_2_benA       TIGR03229    433         0 1081.0  12.0   1   1         0         0 1080.8  12.0     1   433    15   448    15   448 0.99 # 2944825 # 2946192 # -1 # ID=494103_2321;partial=00;start_type=ATG;rbs_motif=AGGAG;rbs_spacer=5-10bp;gc_cont=0.668
NZ_KN323038.1|GCF_000774625.1_1596        -            456 benzo_1_2_benA       TIGR03229    433         0 1081.0  12.0   1   1         0         0 1080.8  12.0     1   433    15   448    15   448 0.99 # 2047621 # 2048988 # -1 # ID=50650_1596;partial=00;start_type=ATG;rbs_motif=AGGAG;rbs_spacer=5-10bp;gc_cont=0.669
NZ_KN323042.1|GCF_000774645.1_1431        -            456 benzo_1_2_benA       TIGR03229    433         0 1081.0  12.0   1   1         0         0 1080.8  12.0     1   433    15   448    15   448 0.99 # 1865019 # 1866386 # 1 # ID=380693_1431;partial=00;start_type=ATG;rbs_motif=AGGAG;rbs_spacer=5-10bp;gc_cont=0.668
NZ_LWKL01000017.1|GCF_003268455.1_147     -            456 benzo_1_2_benA       TIGR03229    433         0 1081.0  12.0   1   1         0         0 1080.8  12.0     1   433    15   448    15   448 0.99 # 160210 # 161577 # 1 # ID=119984_147;partial=00;start_type=ATG;rbs_motif=AGGAG;rbs_spacer=5-10bp;gc_cont=0.668
NZ_LWYN01000189.1|GCF_001978205.1_33      -            456 benzo_1_2_benA       TIGR03229    433         0 1081.0  12.0   1   1         0         0 1080.8  12.0     1   433    15   448    15   448 0.99 # 34641 # 36008 # 1 # ID=183769_33;partial=00;start_type=ATG;rbs_motif=AGGAG;rbs_spacer=5-10bp;gc_cont=0.669
NZ_LXAF01000073.1|GCF_001979085.1_8       -            456 benzo_1_2_benA       TIGR03229    433         0 1081.0  12.0   1   1         0         0 1080.8  12.0     1   433    15   448    15   448 0.99 # 7501 # 8868 # 1 # ID=451229_8;partial=00;start_type=ATG;rbs_motif=AGGAG;rbs_spacer=5-10bp;gc_cont=0.668
NZ_LXAG01000154.1|GCF_001979105.1_8       -            456 benzo_1_2_benA       TIGR03229    433         0 1081.0  12.0   1   1         0         0 1080.8  12.0     1   433    15   448    15   448 0.99 # 7501 # 8868 # 1 # ID=145154_8;partial=00;start_type=ATG;rbs_motif=AGGAG;rbs_spacer=5-10bp;gc_cont=0.668
NZ_LXBV01000011.1|GCF_001979895.1_26      -            456 benzo_1_2_benA       TIGR03229    433         0 1081.0  12.0   1   1         0         0 1080.8  12.0     1   433    15   448    15   448 0.99 # 26023 # 27390 # -1 # ID=442655_26;partial=00;start_type=ATG;rbs_motif=AGGAG;rbs_spacer=5-10bp;gc_cont=0.669
NZ_LXCC01000008.1|GCF_001980065.1_55      -            456 benzo_1_2_benA       TIGR03229    433         0 1081.0  12.0   1   1         0         0 1080.8  12.0     1   433    15   448    15   448 0.99 # 61790 # 63157 # -1 # ID=187104_55;partial=00;start_type=ATG;rbs_motif=AGGAG;rbs_spacer=5-10bp;gc_cont=0.669
NZ_LXCK01000067.1|GCF_001980265.1_45      -            456 benzo_1_2_benA       TIGR03229    433         0 1081.0  12.0   1   1         0         0 1080.8  12.0     1   433    15   448    15   448 0.99 # 52533 # 53900 # -1 # ID=8488_45;partial=00;start_type=ATG;rbs_motif=AGGAG;rbs_spacer=5-10bp;gc_cont=0.669
NC_007650.1|GCF_000012365.1_479           -            456 benzo_1_2_benA       TIGR03229    433         0 1080.9  11.2   1   1         0         0 1080.7  11.2     1   433    15   448    15   448 0.99 # 562307 # 563674 # -1 # ID=475341_479;partial=00;start_type=ATG;rbs_motif=AGGAG;rbs_spacer=5-10bp;gc_cont=0.655
NZ_ABBH01000047.1|GCF_000170395.1_6       -            456 benzo_1_2_benA       TIGR03229    433         0 1080.9  11.2   1   1         0         0 1080.7  11.2     1   433    15   448    15   448 0.99 # 4139 # 5506 # -1 # ID=320891_6;partial=00;start_type=ATG;rbs_motif=AGGAG;rbs_spacer=5-10bp;gc_cont=0.655
NZ_CM000439.1|GCF_000152285.1_969         -            456 benzo_1_2_benA       TIGR03229    433         0 1080.9  11.2   1   1         0         0 1080.7  11.2     1   433    15   448    15   448 0.99 # 1194543 # 1195910 # -1 # ID=25727_969;partial=00;start_type=ATG;rbs_motif=AGGAG;rbs_spacer=5-10bp;gc_cont=0.655
NZ_CP004098.1|GCF_000567925.1_504         -            456 benzo_1_2_benA       TIGR03229    433         0 1080.9  11.2   1   1         0         0 1080.7  11.2     1   433    15   448    15   448 0.99 # 595862 # 597229 # -1 # ID=478785_504;partial=00;start_type=ATG;rbs_motif=AGGAG;rbs_spacer=5-10bp;gc_cont=0.655
NZ_CP004118.1|GCF_000567945.1_1403        -            456 benzo_1_2_benA       TIGR03229    433         0 1080.9  11.2   1   1         0         0 1080.7  11.2     1   433    15   448    15   448 0.99 # 1767186 # 1768553 # -1 # ID=470236_1403;partial=00;start_type=ATG;rbs_motif=AGGAG;rbs_spacer=5-10bp;gc_cont=0.655
NZ_CP004382.1|GCF_000765375.1_1876        -            456 benzo_1_2_benA       TIGR03229    433         0 1080.9  11.2   1   1         0         0 1080.7  11.2     1   433    15   448    15   448 0.99 # 2365948 # 2367315 # -1 # ID=203750_1876;partial=00;start_type=ATG;rbs_motif=AGGAG;rbs_spacer=5-10bp;gc_cont=0.655
NZ_CP004384.1|GCF_000706745.1_2045        -            456 benzo_1_2_benA       TIGR03229    433         0 1080.9  11.2   1   1         0         0 1080.7  11.2     1   433    15   448    15   448 0.99 # 2587619 # 2588986 # -1 # ID=334286_2045;partial=00;start_type=ATG;rbs_motif=AGGAG;rbs_spacer=5-10bp;gc_cont=0.655
NZ_CP004386.1|GCF_000764595.1_1067        -            456 benzo_1_2_benA       TIGR03229    433         0 1080.9  11.2   1   1         0         0 1080.7  11.2     1   433    15   448    15   448 0.99 # 1289762 # 1291129 # 1 # ID=414132_1067;partial=00;start_type=ATG;rbs_motif=AGGAG;rbs_spacer=5-10bp;gc_cont=0.654
NZ_CP008786.1|GCF_003568605.1_1828        -            456 benzo_1_2_benA       TIGR03229    433         0 1080.9  11.2   1   1         0         0 1080.7  11.2     1   433    15   448    15   448 0.99 # 2227726 # 2229093 # 1 # ID=21625_1828;partial=00;start_type=ATG;rbs_motif=AGGAG;rbs_spacer=5-10bp;gc_cont=0.654
NZ_CP009602.1|GCF_000959425.1_2236        -            456 benzo_1_2_benA       TIGR03229    433         0 1080.9  11.2   1   1         0         0 1080.7  11.2     1   433    15   448    15   448 0.99 # 2774217 # 2775584 # -1 # ID=67331_2236;partial=00;start_type=ATG;rbs_motif=AGGAG;rbs_spacer=5-10bp;gc_cont=0.655
NZ_CP013408.1|GCF_001718595.1_481         -            456 benzo_1_2_benA       TIGR03229    433         0 1080.9  11.2   1   1         0         0 1080.7  11.2     1   433    15   448    15   448 0.99 # 566409 # 567776 # -1 # ID=315399_481;partial=00;start_type=ATG;rbs_motif=AGGAG;rbs_spacer=5-10bp;gc_cont=0.655
NZ_CP020389.1|GCF_003020025.1_837         -            456 benzo_1_2_benA       TIGR03229    433         0 1080.9  11.2   1   1         0         0 1080.7  11.2     1   433    15   448    15   448 0.99 # 1006738 # 1008105 # 1 # ID=65157_837;partial=00;start_type=ATG;rbs_motif=AGGAG;rbs_spacer=5-10bp;gc_cont=0.654
NZ_CP022215.1|GCF_003614815.1_1328        -            456 benzo_1_2_benA       TIGR03229    433         0 1080.9  11.2   1   1         0         0 1080.7  11.2     1   433    15   448    15   448 0.99 # 1661668 # 1663035 # -1 # ID=255550_1328;partial=00;start_type=ATG;rbs_motif=AGGAG;rbs_spacer=5-10bp;gc_cont=0.655
NZ_CP022216.1|GCF_003614835.1_2101        -            456 benzo_1_2_benA       TIGR03229    433         0 1080.9  11.2   1   1         0         0 1080.7  11.2     1   433    15   448    15   448 0.99 # 2642906 # 2644273 # -1 # ID=516720_2101;partial=00;start_type=ATG;rbs_motif=AGGAG;rbs_spacer=5-10bp;gc_cont=0.655
NZ_JAVS01000126.1|GCF_002888235.1_9       -            456 benzo_1_2_benA       TIGR03229    433         0 1080.9  11.2   1   1         0         0 1080.7  11.2     1   433    15   448    15   448 0.99 # 5873 # 7240 # -1 # ID=344317_9;partial=00;start_type=ATG;rbs_motif=AGGAG;rbs_spacer=5-10bp;gc_cont=0.655
NZ_JAVT01000047.1|GCF_002888205.1_6       -            456 benzo_1_2_benA       TIGR03229    433         0 1080.9  11.2   1   1         0         0 1080.7  11.2     1   433    15   448    15   448 0.99 # 5633 # 7000 # 1 # ID=229617_6;partial=00;start_type=ATG;rbs_motif=AGGAG;rbs_spacer=5-10bp;gc_cont=0.654
NZ_JAWA01000106.1|GCF_002888315.1_6       -            456 benzo_1_2_benA       TIGR03229    433         0 1080.9  11.2   1   1         0         0 1080.7  11.2     1   433    15   448    15   448 0.99 # 5894 # 7261 # 1 # ID=401235_6;partial=00;start_type=ATG;rbs_motif=AGGAG;rbs_spacer=5-10bp;gc_cont=0.654
NZ_JAWB01000048.1|GCF_002888355.1_35      -            456 benzo_1_2_benA       TIGR03229    433         0 1080.9  11.2   1   1         0         0 1080.7  11.2     1   433    15   448    15   448 0.99 # 36139 # 37506 # -1 # ID=235381_35;partial=00;start_type=ATG;rbs_motif=AGGAG;rbs_spacer=5-10bp;gc_cont=0.655
NZ_JAWC01000056.1|GCF_002888335.1_2       -            456 benzo_1_2_benA       TIGR03229    433         0 1080.9  11.2   1   1         0         0 1080.7  11.2     1   433    15   448    15   448 0.99 # 1302 # 2669 # 1 # ID=115400_2;partial=00;start_type=ATG;rbs_motif=AGGAG;rbs_spacer=5-10bp;gc_cont=0.654
NZ_KN849180.1|GCF_000877335.1_666         -            456 benzo_1_2_benA       TIGR03229    433         0 1080.9  11.2   1   1         0         0 1080.7  11.2     1   433    15   448    15   448 0.99 # 767397 # 768764 # 1 # ID=64238_666;partial=00;start_type=ATG;rbs_motif=AGGAG;rbs_spacer=5-10bp;gc_cont=0.654
NZ_LNPC01000003.1|GCF_001555555.1_800     -            456 benzo_1_2_benA       TIGR03229    433         0 1080.9  11.2   1   1         0         0 1080.7  11.2     1   433    15   448    15   448 0.99 # 978561 # 979928 # -1 # ID=538529_800;partial=00;start_type=ATG;rbs_motif=AGGAG;rbs_spacer=5-10bp;gc_cont=0.655
NZ_LOXF01000118.1|GCF_001524325.1_39      -            456 benzo_1_2_benA       TIGR03229    433         0 1080.9  11.2   1   1         0         0 1080.7  11.2     1   433    15   448    15   448 0.99 # 43274 # 44641 # -1 # ID=288981_39;partial=00;start_type=ATG;rbs_motif=AGGAG;rbs_spacer=5-10bp;gc_cont=0.655
NZ_LOXG01000137.1|GCF_001524345.1_6       -            456 benzo_1_2_benA       TIGR03229    433         0 1080.9  11.2   1   1         0         0 1080.7  11.2     1   433    15   448    15   448 0.99 # 4218 # 5585 # -1 # ID=469390_6;partial=00;start_type=ATG;rbs_motif=AGGAG;rbs_spacer=5-10bp;gc_cont=0.655
NZ_NBSP01000001.1|GCF_002891095.1_754     -            456 benzo_1_2_benA       TIGR03229    433         0 1080.9  11.2   1   1         0         0 1080.7  11.2     1   433    15   448    15   448 0.99 # 892259 # 893626 # -1 # ID=507163_754;partial=00;start_type=ATG;rbs_motif=AGGAG;rbs_spacer=5-10bp;gc_cont=0.655
NZ_NBSR01000001.1|GCF_002891195.1_666     -            456 benzo_1_2_benA       TIGR03229    433         0 1080.9  11.2   1   1         0         0 1080.7  11.2     1   433    15   448    15   448 0.99 # 786276 # 787643 # -1 # ID=153648_666;partial=00;start_type=ATG;rbs_motif=AGGAG;rbs_spacer=5-10bp;gc_cont=0.655
NZ_NBSS01000001.1|GCF_002891115.1_968     -            456 benzo_1_2_benA       TIGR03229    433         0 1080.9  11.2   1   1         0         0 1080.7  11.2     1   433    15   448    15   448 0.99 # 1195562 # 1196929 # -1 # ID=446551_968;partial=00;start_type=ATG;rbs_motif=AGGAG;rbs_spacer=5-10bp;gc_cont=0.655
NZ_PDLI01000002.1|GCF_002588555.1_2003    -            456 benzo_1_2_benA       TIGR03229    433         0 1080.9  11.2   1   1         0         0 1080.7  11.2     1   433    15   448    15   448 0.99 # 2474721 # 2476088 # 1 # ID=427968_2003;partial=00;start_type=ATG;rbs_motif=AGGAG;rbs_spacer=5-10bp;gc_cont=0.654
NC_021174.1|GCF_000385525.1_1484          -            456 benzo_1_2_benA       TIGR03229    433         0 1080.5  11.4   1   1         0         0 1080.3  11.4     1   433    15   448    15   448 0.99 # 1843800 # 1845167 # -1 # ID=91600_1484;partial=00;start_type=ATG;rbs_motif=AGGAG;rbs_spacer=5-10bp;gc_cont=0.654
NZ_CM003627.1|GCF_001462435.1_1151        -            456 benzo_1_2_benA       TIGR03229    433         0 1080.5  11.4   1   1         0         0 1080.3  11.4     1   433    15   448    15   448 0.99 # 1366159 # 1367526 # 1 # ID=275135_1151;partial=00;start_type=ATG;rbs_motif=AGGAG;rbs_spacer=5-10bp;gc_cont=0.654
NZ_CP023498.1|GCF_002386205.1_1663        -            456 benzo_1_2_benA       TIGR03229    433         0 1080.5  11.4   1   1         0         0 1080.3  11.4     1   433    15   448    15   448 0.99 # 2033986 # 2035353 # 1 # ID=399181_1663;partial=00;start_type=ATG;rbs_motif=AGGAG;rbs_spacer=5-10bp;gc_cont=0.654
NZ_JAUY01000076.1|GCF_002888035.1_7       -            456 benzo_1_2_benA       TIGR03229    433         0 1080.5  11.4   1   1         0         0 1080.3  11.4     1   433    15   448    15   448 0.99 # 3707 # 5074 # -1 # ID=378138_7;partial=00;start_type=ATG;rbs_motif=AGGAG;rbs_spacer=5-10bp;gc_cont=0.654
NZ_JAVA01000025.1|GCF_002888095.1_8       -            456 benzo_1_2_benA       TIGR03229    433         0 1080.5  11.4   1   1         0         0 1080.3  11.4     1   433    15   448    15   448 0.99 # 5010 # 6377 # -1 # ID=69768_8;partial=00;start_type=ATG;rbs_motif=AGGAG;rbs_spacer=5-10bp;gc_cont=0.654
NZ_ACCE01000005.1|GCF_000182195.1_248     -            456 benzo_1_2_benA       TIGR03229    433         0 1080.3  11.8   1   1         0         0 1080.1  11.8     1   433    15   448    15   448 0.99 # 317068 # 318435 # -1 # ID=473559_248;partial=00;start_type=ATG;rbs_motif=AGGAG;rbs_spacer=5-10bp;gc_cont=0.671
NZ_CP008778.1|GCF_000756185.1_856         -            456 benzo_1_2_benA       TIGR03229    433         0 1080.3  11.8   1   1         0         0 1080.1  11.8     1   433    15   448    15   448 0.99 # 1084594 # 1085961 # -1 # ID=57345_856;partial=00;start_type=ATG;rbs_motif=AGGAG;rbs_spacer=5-10bp;gc_cont=0.671
NZ_CP009156.1|GCF_000770565.1_1459        -            456 benzo_1_2_benA       TIGR03229    433         0 1080.3  11.8   1   1         0         0 1080.1  11.8     1   433    15   448    15   448 0.99 # 1821607 # 1822974 # -1 # ID=303376_1459;partial=00;start_type=ATG;rbs_motif=AGGAG;rbs_spacer=5-10bp;gc_cont=0.671
NZ_KN150949.1|GCF_000757175.1_570         -            456 benzo_1_2_benA       TIGR03229    433         0 1080.3  11.8   1   1         0         0 1080.1  11.8     1   433    15   448    15   448 0.99 # 698748 # 700115 # -1 # ID=303378_570;partial=00;start_type=ATG;rbs_motif=AGGAG;rbs_spacer=5-10bp;gc_cont=0.671
NZ_UUUK01000060.1|GCF_900592465.1_9       -            456 benzo_1_2_benA       TIGR03229    433         0 1080.3  11.8   1   1         0         0 1080.1  11.8     1   433    15   448    15   448 0.99 # 8248 # 9615 # 1 # ID=53193_9;partial=00;start_type=ATG;rbs_motif=AGGAG;rbs_spacer=5-10bp;gc_cont=0.670
NZ_ABBM01000885.1|GCF_000170495.1_7       -            456 benzo_1_2_benA       TIGR03229    433         0 1079.9  11.7   1   1         0         0 1079.7  11.7     1   433    15   448    15   448 0.99 # 6109 # 7476 # 1 # ID=285641_7;partial=00;start_type=ATG;rbs_motif=AGGAG;rbs_spacer=5-10bp;gc_cont=0.654
NZ_CP009548.1|GCF_000959325.1_950         -            456 benzo_1_2_benA       TIGR03229    433         0 1079.9  11.7   1   1         0         0 1079.7  11.7     1   433    15   448    15   448 0.99 # 1192779 # 1194146 # -1 # ID=523061_950;partial=00;start_type=ATG;rbs_motif=AGGAG;rbs_spacer=5-10bp;gc_cont=0.654
NZ_CP013382.1|GCF_001513745.1_2120        -            456 benzo_1_2_benA       TIGR03229    433         0 1079.9  11.7   1   1         0         0 1079.7  11.7     1   433    15   448    15   448 0.99 # 2517670 # 2519037 # 1 # ID=441236_2120;partial=00;start_type=ATG;rbs_motif=AGGAG;rbs_spacer=5-10bp;gc_cont=0.654
NZ_JH692065.1|GCF_000266985.1_266         -            456 benzo_1_2_benA       TIGR03229    433         0 1079.9  11.7   1   1         0         0 1079.7  11.7     1   433    15   448    15   448 0.99 # 254935 # 256302 # 1 # ID=159148_266;partial=00;start_type=ATG;rbs_motif=AGGAG;rbs_spacer=5-10bp;gc_cont=0.654
NZ_KN323076.1|GCF_000774875.1_1085        -            456 benzo_1_2_benA       TIGR03229    433         0 1079.1  11.8   1   1         0         0 1079.0  11.8     1   433    15   448    15   448 0.99 # 1359087 # 1360454 # -1 # ID=423223_1085;partial=00;start_type=ATG;rbs_motif=AGGAG;rbs_spacer=5-10bp;gc_cont=0.667
NZ_JZXP01000037.1|GCF_000961535.1_447     -            456 benzo_1_2_benA       TIGR03229    433         0 1079.1  11.8   1   1         0         0 1079.0  11.8     1   433    15   448    15   448 0.99 # 535989 # 537356 # 1 # ID=457287_447;partial=00;start_type=ATG;rbs_motif=AGGAG;rbs_spacer=5-10bp;gc_cont=0.667
NZ_LWKM01000024.1|GCF_003268465.1_110     -            456 benzo_1_2_benA       TIGR03229    433         0 1079.1  11.8   1   1         0         0 1079.0  11.8     1   433    15   448    15   448 0.99 # 122052 # 123419 # 1 # ID=40028_110;partial=00;start_type=ATG;rbs_motif=AGGAG;rbs_spacer=5-10bp;gc_cont=0.667
NZ_LXDD01000040.1|GCF_001980585.1_10      -            456 benzo_1_2_benA       TIGR03229    433         0 1079.1  11.8   1   1         0         0 1079.0  11.8     1   433    15   448    15   448 0.99 # 10363 # 11730 # -1 # ID=166948_10;partial=00;start_type=ATG;rbs_motif=AGGAG;rbs_spacer=5-10bp;gc_cont=0.668
NZ_LXDE01000004.1|GCF_001980605.1_10      -            456 benzo_1_2_benA       TIGR03229    433         0 1079.1  11.8   1   1         0         0 1079.0  11.8     1   433    15   448    15   448 0.99 # 10363 # 11730 # -1 # ID=478009_10;partial=00;start_type=ATG;rbs_motif=AGGAG;rbs_spacer=5-10bp;gc_cont=0.668
NZ_LXDG01000004.1|GCF_001980655.1_10      -            456 benzo_1_2_benA       TIGR03229    433         0 1079.1  11.8   1   1         0         0 1079.0  11.8     1   433    15   448    15   448 0.99 # 10357 # 11724 # -1 # ID=439650_10;partial=00;start_type=ATG;rbs_motif=AGGAG;rbs_spacer=5-10bp;gc_cont=0.668
NZ_LXDH01000074.1|GCF_001980675.1_10      -            456 benzo_1_2_benA       TIGR03229    433         0 1079.1  11.8   1   1         0         0 1079.0  11.8     1   433    15   448    15   448 0.99 # 10371 # 11738 # -1 # ID=174732_10;partial=00;start_type=ATG;rbs_motif=AGGAG;rbs_spacer=5-10bp;gc_cont=0.668
NC_022658.1|GCF_000494855.1_1182          -            456 benzo_1_2_benA       TIGR03229    433         0 1079.0  12.0   1   1         0         0 1078.8  12.0     1   433    15   448    15   448 0.99 # 1413420 # 1414787 # 1 # ID=412535_1182;partial=00;start_type=ATG;rbs_motif=AGGAG;rbs_spacer=5-10bp;gc_cont=0.668
NZ_ABBQ01000913.1|GCF_000170575.1_8       -            456 benzo_1_2_benA       TIGR03229    433         0 1079.0  12.0   1   1         0         0 1078.8  12.0     1   433    15   448    15   448 0.99 # 7437 # 8804 # 1 # ID=452546_8;partial=00;start_type=ATG;rbs_motif=AGGAG;rbs_spacer=5-10bp;gc_cont=0.668
NZ_ARZH01000319.1|GCF_001445865.1_3       -            456 benzo_1_2_benA       TIGR03229    433         0 1079.0  12.0   1   1         0         0 1078.8  12.0     1   433    15   448    15   448 0.99 # 760 # 2127 # 1 # ID=402154_3;partial=00;start_type=ATG;rbs_motif=AGGAG;rbs_spacer=5-10bp;gc_cont=0.668
NZ_ARZN01000098.1|GCF_001446075.1_8       -            456 benzo_1_2_benA       TIGR03229    433         0 1079.0  12.0   1   1         0         0 1078.8  12.0     1   433    15   448    15   448 0.99 # 7660 # 9027 # 1 # ID=287467_8;partial=00;start_type=ATG;rbs_motif=AGGAG;rbs_spacer=5-10bp;gc_cont=0.668
NZ_CP009163.1|GCF_000770515.1_1614        -            456 benzo_1_2_benA       TIGR03229    433         0 1079.0  12.0   1   1         0         0 1078.8  12.0     1   433    15   448    15   448 0.99 # 2078111 # 2079478 # -1 # ID=271812_1614;partial=00;start_type=ATG;rbs_motif=AGGAG;rbs_spacer=5-10bp;gc_cont=0.669
NZ_JAUP01000138.1|GCF_002887885.1_13      -            456 benzo_1_2_benA       TIGR03229    433         0 1079.0  12.0   1   1         0         0 1078.8  12.0     1   433    15   448    15   448 0.99 # 14739 # 16106 # -1 # ID=354691_13;partial=00;start_type=ATG;rbs_motif=AGGAG;rbs_spacer=5-10bp;gc_cont=0.669
NZ_ABBO01001371.1|GCF_000170535.1_3       -            456 benzo_1_2_benA       TIGR03229    433         0 1079.0  12.2   1   1         0         0 1078.8  12.2     1   433    15   448    15   448 0.99 # 1239 # 2606 # 1 # ID=65453_3;partial=00;start_type=ATG;rbs_motif=AGGAG;rbs_spacer=5-10bp;gc_cont=0.670
NZ_CP009536.1|GCF_000959265.1_245         -            456 benzo_1_2_benA       TIGR03229    433         0 1079.0  12.2   1   1         0         0 1078.8  12.2     1   433    15   448    15   448 0.99 # 287338 # 288705 # 1 # ID=405095_245;partial=00;start_type=ATG;rbs_motif=AGGAG;rbs_spacer=5-10bp;gc_cont=0.670
NZ_CP018374.1|GCF_002111085.1_844         -            456 benzo_1_2_benA       TIGR03229    433         0 1079.0  12.2   1   1         0         0 1078.8  12.2     1   433    15   448    15   448 0.99 # 1116004 # 1117371 # 1 # ID=448746_844;partial=00;start_type=ATG;rbs_motif=AGGAG;rbs_spacer=5-10bp;gc_cont=0.670
NZ_LWUU01000040.1|GCF_001976195.1_11      -            456 benzo_1_2_benA       TIGR03229    433         0 1079.0  12.2   1   1         0         0 1078.8  12.2     1   433    15   448    15   448 0.99 # 10391 # 11758 # -1 # ID=198037_11;partial=00;start_type=ATG;rbs_motif=AGGAG;rbs_spacer=5-10bp;gc_cont=0.671
CP008731.1|GCA_000756025.1_648            -            456 benzo_1_2_benA       TIGR03229    433         0 1079.0  11.7   1   1         0         0 1078.8  11.7     1   433    15   448    15   448 0.99 # 779623 # 780990 # 1 # ID=520247_648;partial=00;start_type=ATG;rbs_motif=AGGAG;rbs_spacer=5-10bp;gc_cont=0.669
NC_006349.2|GCF_000011705.1_161           -            456 benzo_1_2_benA       TIGR03229    433         0 1079.0  11.7   1   1         0         0 1078.8  11.7     1   433    15   448    15   448 0.99 # 181149 # 182516 # -1 # ID=9527_161;partial=00;start_type=ATG;rbs_motif=AGGAG;rbs_spacer=5-10bp;gc_cont=0.670
NC_008784.1|GCF_000015465.1_1077          -            456 benzo_1_2_benA       TIGR03229    433         0 1079.0  11.7   1   1         0         0 1078.8  11.7     1   433    15   448    15   448 0.99 # 1345335 # 1346702 # -1 # ID=256665_1077;partial=00;start_type=ATG;rbs_motif=AGGAG;rbs_spacer=5-10bp;gc_cont=0.670
NC_008835.1|GCF_000015605.1_1294          -            456 benzo_1_2_benA       TIGR03229    433         0 1079.0  11.7   1   1         0         0 1078.8  11.7     1   433    15   448    15   448 0.99 # 1610207 # 1611574 # -1 # ID=331202_1294;partial=00;start_type=ATG;rbs_motif=AGGAG;rbs_spacer=5-10bp;gc_cont=0.670
NC_009079.1|GCF_000015625.1_166           -            456 benzo_1_2_benA       TIGR03229    433         0 1079.0  11.7   1   1         0         0 1078.8  11.7     1   433    15   448    15   448 0.99 # 182311 # 183678 # -1 # ID=354245_166;partial=00;start_type=ATG;rbs_motif=AGGAG;rbs_spacer=5-10bp;gc_cont=0.670
NZ_AAHO01000026.1|GCF_000167635.1_24      -            456 benzo_1_2_benA       TIGR03229    433         0 1079.0  11.7   1   1         0         0 1078.8  11.7     1   433    15   448    15   448 0.99 # 25944 # 27311 # -1 # ID=371741_24;partial=00;start_type=ATG;rbs_motif=AGGAG;rbs_spacer=5-10bp;gc_cont=0.670
NZ_AAZP01000023.1|GCF_000169875.1_34      -            456 benzo_1_2_benA       TIGR03229    433         0 1079.0  11.7   1   1         0         0 1078.8  11.7     1   433    15   448    15   448 0.99 # 34682 # 36049 # 1 # ID=29043_34;partial=00;start_type=ATG;rbs_motif=AGGAG;rbs_spacer=5-10bp;gc_cont=0.669
NZ_AWGN01000144.1|GCF_000565365.1_9       -            456 benzo_1_2_benA       TIGR03229    433         0 1079.0  11.7   1   1         0         0 1078.8  11.7     1   433    15   448    15   448 0.99 # 7478 # 8845 # 1 # ID=65005_9;partial=00;start_type=ATG;rbs_motif=AGGAG;rbs_spacer=5-10bp;gc_cont=0.669
NZ_AWGN01000144.1|GCF_000565365.2_9       -            456 benzo_1_2_benA       TIGR03229    433         0 1079.0  11.7   1   1         0         0 1078.8  11.7     1   433    15   448    15   448 0.99 # 7478 # 8845 # 1 # ID=315646_9;partial=00;start_type=ATG;rbs_motif=AGGAG;rbs_spacer=5-10bp;gc_cont=0.669
NZ_AWGO01000114.1|GCF_000565385.1_9       -            456 benzo_1_2_benA       TIGR03229    433         0 1079.0  11.7   1   1         0         0 1078.8  11.7     1   433    15   448    15   448 0.99 # 8197 # 9564 # -1 # ID=474271_9;partial=00;start_type=ATG;rbs_motif=AGGAG;rbs_spacer=5-10bp;gc_cont=0.670
NZ_AWGP01000106.1|GCF_000565405.1_9       -            456 benzo_1_2_benA       TIGR03229    433         0 1079.0  11.7   1   1         0         0 1078.8  11.7     1   433    15   448    15   448 0.99 # 7478 # 8845 # 1 # ID=536621_9;partial=00;start_type=ATG;rbs_motif=AGGAG;rbs_spacer=5-10bp;gc_cont=0.669
NZ_AWGP01000106.1|GCF_000565405.2_9       -            456 benzo_1_2_benA       TIGR03229    433         0 1079.0  11.7   1   1         0         0 1078.8  11.7     1   433    15   448    15   448 0.99 # 7478 # 8845 # 1 # ID=222093_9;partial=00;start_type=ATG;rbs_motif=AGGAG;rbs_spacer=5-10bp;gc_cont=0.669
NZ_AWGQ01000109.1|GCF_000565425.1_10      -            456 benzo_1_2_benA       TIGR03229    433         0 1079.0  11.7   1   1         0         0 1078.8  11.7     1   433    15   448    15   448 0.99 # 8361 # 9728 # -1 # ID=279671_10;partial=00;start_type=ATG;rbs_motif=AGGAG;rbs_spacer=5-10bp;gc_cont=0.670
NZ_AWGR01000076.1|GCF_000565445.1_9       -            456 benzo_1_2_benA       TIGR03229    433         0 1079.0  11.7   1   1         0         0 1078.8  11.7     1   433    15   448    15   448 0.99 # 7478 # 8845 # 1 # ID=521050_9;partial=00;start_type=ATG;rbs_motif=AGGAG;rbs_spacer=5-10bp;gc_cont=0.669
NZ_AWGR01000076.1|GCF_000565445.2_9       -            456 benzo_1_2_benA       TIGR03229    433         0 1079.0  11.7   1   1         0         0 1078.8  11.7     1   433    15   448    15   448 0.99 # 7478 # 8845 # 1 # ID=186804_9;partial=00;start_type=ATG;rbs_motif=AGGAG;rbs_spacer=5-10bp;gc_cont=0.669
NZ_AWGS01000036.1|GCF_000565465.1_10      -            456 benzo_1_2_benA       TIGR03229    433         0 1079.0  11.7   1   1         0         0 1078.8  11.7     1   433    15   448    15   448 0.99 # 8309 # 9676 # -1 # ID=250447_10;partial=00;start_type=ATG;rbs_motif=AGGAG;rbs_spacer=5-10bp;gc_cont=0.670
NZ_CH899685.1|GCF_000152305.1_45          -            456 benzo_1_2_benA       TIGR03229    433         0 1079.0  11.7   1   1         0         0 1078.8  11.7     1   433    15   448    15   448 0.99 # 60880 # 62247 # -1 # ID=476551_45;partial=00;start_type=ATG;rbs_motif=AGGAG;rbs_spacer=5-10bp;gc_cont=0.670
NZ_CP007801.1|GCF_000762285.1_356         -            456 benzo_1_2_benA       TIGR03229    433         0 1079.0  11.7   1   1         0         0 1078.8  11.7     1   433    15   448    15   448 0.99 # 419586 # 420953 # 1 # ID=193323_356;partial=00;start_type=ATG;rbs_motif=AGGAG;rbs_spacer=5-10bp;gc_cont=0.669
NZ_CP008705.1|GCF_000755865.1_323         -            456 benzo_1_2_benA       TIGR03229    433         0 1079.0  11.7   1   1         0         0 1078.8  11.7     1   433    15   448    15   448 0.99 # 387762 # 389129 # 1 # ID=62256_323;partial=00;start_type=ATG;rbs_motif=AGGAG;rbs_spacer=5-10bp;gc_cont=0.669
NZ_CP008710.1|GCF_000755845.1_1442        -            456 benzo_1_2_benA       TIGR03229    433         0 1079.0  11.7   1   1         0         0 1078.8  11.7     1   433    15   448    15   448 0.99 # 1782743 # 1784110 # -1 # ID=252138_1442;partial=00;start_type=ATG;rbs_motif=AGGAG;rbs_spacer=5-10bp;gc_cont=0.670
NZ_CP008722.1|GCF_000755885.1_1008        -            456 benzo_1_2_benA       TIGR03229    433         0 1079.0  11.7   1   1         0         0 1078.8  11.7     1   433    15   448    15   448 0.99 # 1239766 # 1241133 # 1 # ID=380040_1008;partial=00;start_type=ATG;rbs_motif=AGGAG;rbs_spacer=5-10bp;gc_cont=0.669
NZ_CP008731.1|GCF_000756025.1_1835        -            456 benzo_1_2_benA       TIGR03229    433         0 1079.0  11.7   1   1         0         0 1078.8  11.7     1   433    15   448    15   448 0.99 # 2235834 # 2237201 # 1 # ID=193314_1835;partial=00;start_type=ATG;rbs_motif=AGGAG;rbs_spacer=5-10bp;gc_cont=0.669
NZ_CP009147.1|GCF_000755785.1_767         -            456 benzo_1_2_benA       TIGR03229    433         0 1079.0  11.7   1   1         0         0 1078.8  11.7     1   433    15   448    15   448 0.99 # 920598 # 921965 # -1 # ID=184591_767;partial=00;start_type=ATG;rbs_motif=AGGAG;rbs_spacer=5-10bp;gc_cont=0.670
NZ_CP009338.1|GCF_000959165.1_1193        -            456 benzo_1_2_benA       TIGR03229    433         0 1079.0  11.7   1   1         0         0 1078.8  11.7     1   433    15   448    15   448 0.99 # 1479555 # 1480922 # 1 # ID=332250_1193;partial=00;start_type=ATG;rbs_motif=AGGAG;rbs_spacer=5-10bp;gc_cont=0.669
NZ_CP009588.1|GCF_000959405.1_1405        -            456 benzo_1_2_benA       TIGR03229    433         0 1079.0  11.7   1   1         0         0 1078.8  11.7     1   433    15   448    15   448 0.99 # 1727455 # 1728822 # -1 # ID=475620_1405;partial=00;start_type=ATG;rbs_motif=AGGAG;rbs_spacer=5-10bp;gc_cont=0.670
NZ_CP009643.1|GCF_000959465.1_503         -            456 benzo_1_2_benA       TIGR03229    433         0 1079.0  11.7   1   1         0         0 1078.8  11.7     1   433    15   448    15   448 0.99 # 611778 # 613145 # -1 # ID=65064_503;partial=00;start_type=ATG;rbs_motif=AGGAG;rbs_spacer=5-10bp;gc_cont=0.670
NZ_CP009726.1|GCF_002345985.1_155         -            456 benzo_1_2_benA       TIGR03229    433         0 1079.0  11.7   1   1         0         0 1078.8  11.7     1   433    15   448    15   448 0.99 # 195477 # 196844 # -1 # ID=364279_155;partial=00;start_type=ATG;rbs_motif=AGGAG;rbs_spacer=5-10bp;gc_cont=0.670
NZ_CP009728.1|GCF_002346025.1_1575        -            456 benzo_1_2_benA       TIGR03229    433         0 1079.0  11.7   1   1         0         0 1078.8  11.7     1   433    15   448    15   448 0.99 # 1925157 # 1926524 # 1 # ID=395282_1575;partial=00;start_type=ATG;rbs_motif=AGGAG;rbs_spacer=5-10bp;gc_cont=0.669
NZ_CP009730.1|GCF_002346065.1_1605        -            456 benzo_1_2_benA       TIGR03229    433         0 1079.0  11.7   1   1         0         0 1078.8  11.7     1   433    15   448    15   448 0.99 # 1909390 # 1910757 # 1 # ID=223424_1605;partial=00;start_type=ATG;rbs_motif=AGGAG;rbs_spacer=5-10bp;gc_cont=0.669
NZ_CP009732.1|GCF_002346085.1_1606        -            456 benzo_1_2_benA       TIGR03229    433         0 1079.0  11.7   1   1         0         0 1078.8  11.7     1   433    15   448    15   448 0.99 # 1910112 # 1911479 # 1 # ID=127420_1606;partial=00;start_type=ATG;rbs_motif=AGGAG;rbs_spacer=5-10bp;gc_cont=0.669
NZ_CP009734.1|GCF_002346105.1_1680        -            456 benzo_1_2_benA       TIGR03229    433         0 1079.0  11.7   1   1         0         0 1078.8  11.7     1   433    15   448    15   448 0.99 # 1989257 # 1990624 # 1 # ID=440959_1680;partial=00;start_type=ATG;rbs_motif=AGGAG;rbs_spacer=5-10bp;gc_cont=0.669
NZ_CP009736.1|GCF_002346125.1_1683        -            456 benzo_1_2_benA       TIGR03229    433         0 1079.0  11.7   1   1         0         0 1078.8  11.7     1   433    15   448    15   448 0.99 # 2045044 # 2046411 # 1 # ID=309777_1683;partial=00;start_type=ATG;rbs_motif=AGGAG;rbs_spacer=5-10bp;gc_cont=0.669
NZ_CP009738.1|GCF_002346145.1_1601        -            456 benzo_1_2_benA       TIGR03229    433         0 1079.0  11.7   1   1         0         0 1078.8  11.7     1   433    15   448    15   448 0.99 # 1951285 # 1952652 # 1 # ID=14454_1601;partial=00;start_type=ATG;rbs_motif=AGGAG;rbs_spacer=5-10bp;gc_cont=0.669
NZ_CP009740.1|GCF_002346165.1_1576        -            456 benzo_1_2_benA       TIGR03229    433         0 1079.0  11.7   1   1         0         0 1078.8  11.7     1   433    15   448    15   448 0.99 # 1925161 # 1926528 # 1 # ID=183368_1576;partial=00;start_type=ATG;rbs_motif=AGGAG;rbs_spacer=5-10bp;gc_cont=0.669
NZ_CP009742.1|GCF_002346185.1_2141        -            456 benzo_1_2_benA       TIGR03229    433         0 1079.0  11.7   1   1         0         0 1078.8  11.7     1   433    15   448    15   448 0.99 # 2532918 # 2534285 # 1 # ID=316270_2141;partial=00;start_type=ATG;rbs_motif=AGGAG;rbs_spacer=5-10bp;gc_cont=0.669
NZ_CP009930.1|GCF_002346045.1_1732        -            456 benzo_1_2_benA       TIGR03229    433         0 1079.0  11.7   1   1         0         0 1078.8  11.7     1   433    15   448    15   448 0.99 # 2141003 # 2142370 # 1 # ID=178913_1732;partial=00;start_type=ATG;rbs_motif=AGGAG;rbs_spacer=5-10bp;gc_cont=0.669
NZ_CP009932.1|GCF_002346205.1_1680        -            456 benzo_1_2_benA       TIGR03229    433         0 1079.0  11.7   1   1         0         0 1078.8  11.7     1   433    15   448    15   448 0.99 # 2042218 # 2043585 # 1 # ID=119052_1680;partial=00;start_type=ATG;rbs_motif=AGGAG;rbs_spacer=5-10bp;gc_cont=0.669
NZ_CP009943.1|GCF_000959585.1_990         -            456 benzo_1_2_benA       TIGR03229    433         0 1079.0  11.7   1   1         0         0 1078.8  11.7     1   433    15   448    15   448 0.99 # 1197945 # 1199312 # -1 # ID=343879_990;partial=00;start_type=ATG;rbs_motif=AGGAG;rbs_spacer=5-10bp;gc_cont=0.670
NZ_CP010066.1|GCF_000959625.1_354         -            456 benzo_1_2_benA       TIGR03229    433         0 1079.0  11.7   1   1         0         0 1078.8  11.7     1   433    15   448    15   448 0.99 # 433398 # 434765 # -1 # ID=207804_354;partial=00;start_type=ATG;rbs_motif=AGGAG;rbs_spacer=5-10bp;gc_cont=0.670
NZ_CP010349.1|GCF_002346005.1_1606        -            456 benzo_1_2_benA       TIGR03229    433         0 1079.0  11.7   1   1         0         0 1078.8  11.7     1   433    15   448    15   448 0.99 # 1909843 # 1911210 # 1 # ID=421814_1606;partial=00;start_type=ATG;rbs_motif=AGGAG;rbs_spacer=5-10bp;gc_cont=0.669
NZ_CP017176.1|GCF_001729545.1_122         -            456 benzo_1_2_benA       TIGR03229    433         0 1079.0  11.7   1   1         0         0 1078.8  11.7     1   433    15   448    15   448 0.99 # 142317 # 143684 # -1 # ID=77123_122;partial=00;start_type=ATG;rbs_motif=AGGAG;rbs_spacer=5-10bp;gc_cont=0.670
NZ_CP037757.1|GCF_004348055.1_1947        -            456 benzo_1_2_benA       TIGR03229    433         0 1079.0  11.7   1   1         0         0 1078.8  11.7     1   433    15   448    15   448 0.99 # 2517687 # 2519054 # 1 # ID=118591_1947;partial=00;start_type=ATG;rbs_motif=AGGAG;rbs_spacer=5-10bp;gc_cont=0.669
NZ_CP037969.1|GCF_004367685.1_1971        -            456 benzo_1_2_benA       TIGR03229    433         0 1079.0  11.7   1   1         0         0 1078.8  11.7     1   433    15   448    15   448 0.99 # 2533941 # 2535308 # 1 # ID=284140_1971;partial=00;start_type=ATG;rbs_motif=AGGAG;rbs_spacer=5-10bp;gc_cont=0.669
NZ_CP037971.1|GCF_004367725.1_1941        -            456 benzo_1_2_benA       TIGR03229    433         0 1079.0  11.7   1   1         0         0 1078.8  11.7     1   433    15   448    15   448 0.99 # 2512924 # 2514291 # 1 # ID=402396_1941;partial=00;start_type=ATG;rbs_motif=AGGAG;rbs_spacer=5-10bp;gc_cont=0.669
NZ_CP037973.1|GCF_004367665.1_1947        -            456 benzo_1_2_benA       TIGR03229    433         0 1079.0  11.7   1   1         0         0 1078.8  11.7     1   433    15   448    15   448 0.99 # 2513401 # 2514768 # 1 # ID=258710_1947;partial=00;start_type=ATG;rbs_motif=AGGAG;rbs_spacer=5-10bp;gc_cont=0.669
NZ_CP037975.1|GCF_004367705.1_1937        -            456 benzo_1_2_benA       TIGR03229    433         0 1079.0  11.7   1   1         0         0 1078.8  11.7     1   433    15   448    15   448 0.99 # 2508528 # 2509895 # 1 # ID=470402_1937;partial=00;start_type=ATG;rbs_motif=AGGAG;rbs_spacer=5-10bp;gc_cont=0.669
NZ_CP038194.1|GCF_004526325.1_1969        -            456 benzo_1_2_benA       TIGR03229    433         0 1079.0  11.7   1   1         0         0 1078.8  11.7     1   433    15   448    15   448 0.99 # 2534062 # 2535429 # 1 # ID=247346_1969;partial=00;start_type=ATG;rbs_motif=AGGAG;rbs_spacer=5-10bp;gc_cont=0.669
NZ_DS264098.1|GCF_000152385.1_98          -            456 benzo_1_2_benA       TIGR03229    433         0 1079.0  11.7   1   1         0         0 1078.8  11.7     1   433    15   448    15   448 0.99 # 114987 # 116354 # -1 # ID=454089_98;partial=00;start_type=ATG;rbs_motif=AGGAG;rbs_spacer=5-10bp;gc_cont=0.670
NZ_DS264110.1|GCF_000152405.1_97          -            456 benzo_1_2_benA       TIGR03229    433         0 1079.0  11.7   1   1         0         0 1078.8  11.7     1   433    15   448    15   448 0.99 # 142167 # 143534 # -1 # ID=394219_97;partial=00;start_type=ATG;rbs_motif=AGGAG;rbs_spacer=5-10bp;gc_cont=0.670
NZ_FXLG01000027.1|GCF_900180415.1_9       -            456 benzo_1_2_benA       TIGR03229    433         0 1079.0  11.7   1   1         0         0 1078.8  11.7     1   433    15   448    15   448 0.99 # 7472 # 8839 # 1 # ID=446004_9;partial=00;start_type=ATG;rbs_motif=AGGAG;rbs_spacer=5-10bp;gc_cont=0.669
NZ_JPGF01000214.1|GCF_001278925.1_34      -            456 benzo_1_2_benA       TIGR03229    433         0 1079.0  11.7   1   1         0         0 1078.8  11.7     1   433    15   448    15   448 0.99 # 34686 # 36053 # 1 # ID=375136_34;partial=00;start_type=ATG;rbs_motif=AGGAG;rbs_spacer=5-10bp;gc_cont=0.669
NZ_JPNX02000001.1|GCF_000757315.2_2975    -            456 benzo_1_2_benA       TIGR03229    433         0 1079.0  11.7   1   1         0         0 1078.8  11.7     1   433    15   448    15   448 0.99 # 3515319 # 3516686 # -1 # ID=286526_2975;partial=00;start_type=ATG;rbs_motif=AGGAG;rbs_spacer=5-10bp;gc_cont=0.670
NZ_JXDK01000098.1|GCF_003590125.1_9       -            456 benzo_1_2_benA       TIGR03229    433         0 1079.0  11.7   1   1         0         0 1078.8  11.7     1   433    15   448    15   448 0.99 # 7406 # 8773 # 1 # ID=507371_9;partial=00;start_type=ATG;rbs_motif=AGGAG;rbs_spacer=5-10bp;gc_cont=0.669
NZ_JXNW01000107.1|GCF_003590205.1_9       -            456 benzo_1_2_benA       TIGR03229    433         0 1079.0  11.7   1   1         0         0 1078.8  11.7     1   433    15   448    15   448 0.99 # 7406 # 8773 # 1 # ID=532273_9;partial=00;start_type=ATG;rbs_motif=AGGAG;rbs_spacer=5-10bp;gc_cont=0.669
NZ_JXNX01000109.1|GCF_003590185.1_9       -            456 benzo_1_2_benA       TIGR03229    433         0 1079.0  11.7   1   1         0         0 1078.8  11.7     1   433    15   448    15   448 0.99 # 7406 # 8773 # 1 # ID=302047_9;partial=00;start_type=ATG;rbs_motif=AGGAG;rbs_spacer=5-10bp;gc_cont=0.669
NZ_JXNY01000105.1|GCF_003590195.1_9       -            456 benzo_1_2_benA       TIGR03229    433         0 1079.0  11.7   1   1         0         0 1078.8  11.7     1   433    15   448    15   448 0.99 # 7406 # 8773 # 1 # ID=237659_9;partial=00;start_type=ATG;rbs_motif=AGGAG;rbs_spacer=5-10bp;gc_cont=0.669
NZ_JXQN01000109.1|GCF_002522985.1_9       -            456 benzo_1_2_benA       TIGR03229    433         0 1079.0  11.7   1   1         0         0 1078.8  11.7     1   433    15   448    15   448 0.99 # 7406 # 8773 # 1 # ID=404021_9;partial=00;start_type=ATG;rbs_motif=AGGAG;rbs_spacer=5-10bp;gc_cont=0.669
NZ_KN150848.1|GCF_000756865.1_1439        -            456 benzo_1_2_benA       TIGR03229    433         0 1079.0  11.7   1   1         0         0 1078.8  11.7     1   433    15   448    15   448 0.99 # 1771316 # 1772683 # 1 # ID=544102_1439;partial=00;start_type=ATG;rbs_motif=AGGAG;rbs_spacer=5-10bp;gc_cont=0.669
NZ_KN150966.1|GCF_000757315.1_1085        -            456 benzo_1_2_benA       TIGR03229    433         0 1079.0  11.7   1   1         0         0 1078.8  11.7     1   433    15   448    15   448 0.99 # 1317983 # 1319350 # 1 # ID=355221_1085;partial=00;start_type=ATG;rbs_motif=AGGAG;rbs_spacer=5-10bp;gc_cont=0.669
NZ_KQ440310.1|GCF_001279195.1_3122        -            456 benzo_1_2_benA       TIGR03229    433         0 1079.0  11.7   1   1         0         0 1078.8  11.7     1   433    15   448    15   448 0.99 # 3573475 # 3574842 # -1 # ID=8620_3122;partial=00;start_type=ATG;rbs_motif=AGGAG;rbs_spacer=5-10bp;gc_cont=0.670
NZ_KQ440313.1|GCF_001279175.1_629         -            456 benzo_1_2_benA       TIGR03229    433         0 1079.0  11.7   1   1         0         0 1078.8  11.7     1   433    15   448    15   448 0.99 # 750273 # 751640 # -1 # ID=455428_629;partial=00;start_type=ATG;rbs_motif=AGGAG;rbs_spacer=5-10bp;gc_cont=0.670
NZ_KQ440316.1|GCF_001279165.1_958         -            456 benzo_1_2_benA       TIGR03229    433         0 1079.0  11.7   1   1         0         0 1078.8  11.7     1   433    15   448    15   448 0.99 # 1147958 # 1149325 # 1 # ID=448116_958;partial=00;start_type=ATG;rbs_motif=AGGAG;rbs_spacer=5-10bp;gc_cont=0.669
NZ_KQ440317.1|GCF_001279185.1_601         -            456 benzo_1_2_benA       TIGR03229    433         0 1079.0  11.7   1   1         0         0 1078.8  11.7     1   433    15   448    15   448 0.99 # 710383 # 711750 # 1 # ID=455620_601;partial=00;start_type=ATG;rbs_motif=AGGAG;rbs_spacer=5-10bp;gc_cont=0.669
NZ_KQ440320.1|GCF_001279275.1_924         -            456 benzo_1_2_benA       TIGR03229    433         0 1079.0  11.7   1   1         0         0 1078.8  11.7     1   433    15   448    15   448 0.99 # 1127864 # 1129231 # 1 # ID=2238_924;partial=00;start_type=ATG;rbs_motif=AGGAG;rbs_spacer=5-10bp;gc_cont=0.669
NZ_KQ440342.1|GCF_001279255.1_774         -            456 benzo_1_2_benA       TIGR03229    433         0 1079.0  11.7   1   1         0         0 1078.8  11.7     1   433    15   448    15   448 0.99 # 918654 # 920021 # 1 # ID=8252_774;partial=00;start_type=ATG;rbs_motif=AGGAG;rbs_spacer=5-10bp;gc_cont=0.669
NZ_KQ440368.1|GCF_001279245.1_681         -            456 benzo_1_2_benA       TIGR03229    433         0 1079.0  11.7   1   1         0         0 1078.8  11.7     1   433    15   448    15   448 0.99 # 803645 # 805012 # -1 # ID=216237_681;partial=00;start_type=ATG;rbs_motif=AGGAG;rbs_spacer=5-10bp;gc_cont=0.670
NZ_KQ440371.1|GCF_001279265.1_1269        -            456 benzo_1_2_benA       TIGR03229    433         0 1079.0  11.7   1   1         0         0 1078.8  11.7     1   433    15   448    15   448 0.99 # 1537440 # 1538807 # -1 # ID=170925_1269;partial=00;start_type=ATG;rbs_motif=AGGAG;rbs_spacer=5-10bp;gc_cont=0.670
NZ_KQ440376.1|GCF_001279325.1_75          -            456 benzo_1_2_benA       TIGR03229    433         0 1079.0  11.7   1   1         0         0 1078.8  11.7     1   433    15   448    15   448 0.99 # 85755 # 87122 # 1 # ID=105737_75;partial=00;start_type=ATG;rbs_motif=AGGAG;rbs_spacer=5-10bp;gc_cont=0.669
NZ_LBFF01000111.1|GCF_000986905.1_10      -            456 benzo_1_2_benA       TIGR03229    433         0 1079.0  11.7   1   1         0         0 1078.8  11.7     1   433    15   448    15   448 0.99 # 8706 # 10073 # -1 # ID=184186_10;partial=00;start_type=ATG;rbs_motif=AGGAG;rbs_spacer=5-10bp;gc_cont=0.670
NZ_LUFM01000069.1|GCF_001608415.1_10      -            456 benzo_1_2_benA       TIGR03229    433         0 1079.0  11.7   1   1         0         0 1078.8  11.7     1   433    15   448    15   448 0.99 # 8309 # 9676 # -1 # ID=443410_10;partial=00;start_type=ATG;rbs_motif=AGGAG;rbs_spacer=5-10bp;gc_cont=0.670
NZ_LUFN01000011.1|GCF_001608455.1_5       -            456 benzo_1_2_benA       TIGR03229    433         0 1079.0  11.7   1   1         0         0 1078.8  11.7     1   433    15   448    15   448 0.99 # 3642 # 5009 # -1 # ID=15922_5;partial=00;start_type=ATG;rbs_motif=AGGAG;rbs_spacer=5-10bp;gc_cont=0.670
NZ_LUFO01000449.1|GCF_001608335.1_9       -            456 benzo_1_2_benA       TIGR03229    433         0 1079.0  11.7   1   1         0         0 1078.8  11.7     1   433    15   448    15   448 0.99 # 7601 # 8968 # 1 # ID=175354_9;partial=00;start_type=ATG;rbs_motif=AGGAG;rbs_spacer=5-10bp;gc_cont=0.669
NZ_LUFP01000017.1|GCF_001608365.1_5       -            456 benzo_1_2_benA       TIGR03229    433         0 1079.0  11.7   1   1         0         0 1078.8  11.7     1   433    15   448    15   448 0.99 # 3634 # 5001 # -1 # ID=20667_5;partial=00;start_type=ATG;rbs_motif=AGGAG;rbs_spacer=5-10bp;gc_cont=0.670
NZ_LUFQ01000060.1|GCF_001608345.1_10      -            456 benzo_1_2_benA       TIGR03229    433         0 1079.0  11.7   1   1         0         0 1078.8  11.7     1   433    15   448    15   448 0.99 # 8323 # 9690 # -1 # ID=448176_10;partial=00;start_type=ATG;rbs_motif=AGGAG;rbs_spacer=5-10bp;gc_cont=0.670
NZ_MDJV01000120.1|GCF_001715185.1_9       -            456 benzo_1_2_benA       TIGR03229    433         0 1079.0  11.7   1   1         0         0 1078.8  11.7     1   433    15   448    15   448 0.99 # 7407 # 8774 # 1 # ID=4132_9;partial=00;start_type=ATG;rbs_motif=AGGAG;rbs_spacer=5-10bp;gc_cont=0.669
NZ_MDTH01000132.1|GCF_001831355.1_9       -            456 benzo_1_2_benA       TIGR03229    433         0 1079.0  11.7   1   1         0         0 1078.8  11.7     1   433    15   448    15   448 0.99 # 8162 # 9529 # -1 # ID=284343_9;partial=00;start_type=ATG;rbs_motif=AGGAG;rbs_spacer=5-10bp;gc_cont=0.670
NZ_MKIU01000076.1|GCF_001905275.1_9       -            456 benzo_1_2_benA       TIGR03229    433         0 1079.0  11.7   1   1         0         0 1078.8  11.7     1   433    15   448    15   448 0.99 # 8094 # 9461 # -1 # ID=167864_9;partial=00;start_type=ATG;rbs_motif=AGGAG;rbs_spacer=5-10bp;gc_cont=0.670
NZ_MPSL01000042.1|GCF_002113945.1_9       -            456 benzo_1_2_benA       TIGR03229    433         0 1079.0  11.7   1   1         0         0 1078.8  11.7     1   433    15   448    15   448 0.99 # 7489 # 8856 # 1 # ID=385784_9;partial=00;start_type=ATG;rbs_motif=AGGAG;rbs_spacer=5-10bp;gc_cont=0.669
NZ_RBMH01000116.1|GCF_003627695.1_9       -            456 benzo_1_2_benA       TIGR03229    433         0 1079.0  11.7   1   1         0         0 1078.8  11.7     1   433    15   448    15   448 0.99 # 7478 # 8845 # 1 # ID=444389_9;partial=00;start_type=ATG;rbs_motif=AGGAG;rbs_spacer=5-10bp;gc_cont=0.669
NZ_RBMI01000116.1|GCF_003627585.1_9       -            456 benzo_1_2_benA       TIGR03229    433         0 1079.0  11.7   1   1         0         0 1078.8  11.7     1   433    15   448    15   448 0.99 # 7478 # 8845 # 1 # ID=350866_9;partial=00;start_type=ATG;rbs_motif=AGGAG;rbs_spacer=5-10bp;gc_cont=0.669
NZ_RBMJ01000113.1|GCF_003627635.1_9       -            456 benzo_1_2_benA       TIGR03229    433         0 1079.0  11.7   1   1         0         0 1078.8  11.7     1   433    15   448    15   448 0.99 # 7478 # 8845 # 1 # ID=265460_9;partial=00;start_type=ATG;rbs_motif=AGGAG;rbs_spacer=5-10bp;gc_cont=0.669
NZ_RBMK01000106.1|GCF_003627645.1_9       -            456 benzo_1_2_benA       TIGR03229    433         0 1079.0  11.7   1   1         0         0 1078.8  11.7     1   433    15   448    15   448 0.99 # 7478 # 8845 # 1 # ID=218464_9;partial=00;start_type=ATG;rbs_motif=AGGAG;rbs_spacer=5-10bp;gc_cont=0.669
NZ_RBML01000157.1|GCF_003627595.1_9       -            456 benzo_1_2_benA       TIGR03229    433         0 1079.0  11.7   1   1         0         0 1078.8  11.7     1   433    15   448    15   448 0.99 # 7478 # 8845 # 1 # ID=487210_9;partial=00;start_type=ATG;rbs_motif=AGGAG;rbs_spacer=5-10bp;gc_cont=0.669
NZ_RBMM01000118.1|GCF_003627655.1_9       -            456 benzo_1_2_benA       TIGR03229    433         0 1079.0  11.7   1   1         0         0 1078.8  11.7     1   433    15   448    15   448 0.99 # 7478 # 8845 # 1 # ID=502708_9;partial=00;start_type=ATG;rbs_motif=AGGAG;rbs_spacer=5-10bp;gc_cont=0.669
NZ_RBMN01000120.1|GCF_003627705.1_9       -            456 benzo_1_2_benA       TIGR03229    433         0 1079.0  11.7   1   1         0         0 1078.8  11.7     1   433    15   448    15   448 0.99 # 7478 # 8845 # 1 # ID=387078_9;partial=00;start_type=ATG;rbs_motif=AGGAG;rbs_spacer=5-10bp;gc_cont=0.669
NZ_RKJU01000001.1|GCF_003933045.1_1576    -            456 benzo_1_2_benA       TIGR03229    433         0 1079.0  11.7   1   1         0         0 1078.8  11.7     1   433    15   448    15   448 0.99 # 1941116 # 1942483 # 1 # ID=482256_1576;partial=00;start_type=ATG;rbs_motif=AGGAG;rbs_spacer=5-10bp;gc_cont=0.669
NZ_RKJV01000001.1|GCF_003933035.1_245     -            456 benzo_1_2_benA       TIGR03229    433         0 1079.0  11.7   1   1         0         0 1078.8  11.7     1   433    15   448    15   448 0.99 # 298994 # 300361 # -1 # ID=407853_245;partial=00;start_type=ATG;rbs_motif=AGGAG;rbs_spacer=5-10bp;gc_cont=0.670
NZ_RKJW01000001.1|GCF_003933025.1_1611    -            456 benzo_1_2_benA       TIGR03229    433         0 1079.0  11.7   1   1         0         0 1078.8  11.7     1   433    15   448    15   448 0.99 # 1976058 # 1977425 # 1 # ID=400274_1611;partial=00;start_type=ATG;rbs_motif=AGGAG;rbs_spacer=5-10bp;gc_cont=0.669
NZ_RKJX01000002.1|GCF_003797295.1_1512    -            456 benzo_1_2_benA       TIGR03229    433         0 1079.0  11.7   1   1         0         0 1078.8  11.7     1   433    15   448    15   448 0.99 # 1869208 # 1870575 # -1 # ID=77118_1512;partial=00;start_type=ATG;rbs_motif=AGGAG;rbs_spacer=5-10bp;gc_cont=0.670
NZ_RKJZ01000001.1|GCF_003933015.1_304     -            456 benzo_1_2_benA       TIGR03229    433         0 1079.0  11.7   1   1         0         0 1078.8  11.7     1   433    15   448    15   448 0.99 # 350222 # 351589 # 1 # ID=26318_304;partial=00;start_type=ATG;rbs_motif=AGGAG;rbs_spacer=5-10bp;gc_cont=0.669
NZ_UAVO01000005.1|GCF_900446235.1_102     -            456 benzo_1_2_benA       TIGR03229    433         0 1079.0  11.7   1   1         0         0 1078.8  11.7     1   433    15   448    15   448 0.99 # 118988 # 120355 # -1 # ID=483769_102;partial=00;start_type=ATG;rbs_motif=AGGAG;rbs_spacer=5-10bp;gc_cont=0.670
NZ_UFUG01000002.1|GCF_900446245.1_106     -            456 benzo_1_2_benA       TIGR03229    433         0 1079.0  11.7   1   1         0         0 1078.8  11.7     1   433    15   448    15   448 0.99 # 126565 # 127932 # -1 # ID=165965_106;partial=00;start_type=ATG;rbs_motif=AGGAG;rbs_spacer=5-10bp;gc_cont=0.670
NZ_LXDI01000187.1|GCF_001980695.1_11      -            456 benzo_1_2_benA       TIGR03229    433         0 1078.8  12.3   1   1         0         0 1078.6  12.3     1   433    15   448    15   448 0.99 # 11115 # 12482 # -1 # ID=89964_11;partial=00;start_type=ATG;rbs_motif=AGGAG;rbs_spacer=5-10bp;gc_cont=0.670
APLJ01000942.1|GCA_000401055.1_3          -            456 benzo_1_2_benA       TIGR03229    433         0 1078.8  12.0   1   1         0         0 1078.6  12.0     1   433    15   448    15   448 0.99 # 1253 # 2620 # 1 # ID=505988_3;partial=00;start_type=ATG;rbs_motif=AGGAG;rbs_spacer=5-10bp;gc_cont=0.669
APLK01000697.1|GCA_000401075.1_3          -            456 benzo_1_2_benA       TIGR03229    433         0 1078.8  12.0   1   1         0         0 1078.6  12.0     1   433    15   448    15   448 0.99 # 1272 # 2639 # 1 # ID=509812_3;partial=00;start_type=ATG;rbs_motif=AGGAG;rbs_spacer=5-10bp;gc_cont=0.669
APLM01000174.1|GCA_000401115.1_4          -            456 benzo_1_2_benA       TIGR03229    433         0 1078.8  12.0   1   1         0         0 1078.6  12.0     1   433    15   448    15   448 0.99 # 1626 # 2993 # -1 # ID=80977_4;partial=00;start_type=ATG;rbs_motif=AGGAG;rbs_spacer=5-10bp;gc_cont=0.670
CP008754.1|GCA_003445415.1_899            -            456 benzo_1_2_benA       TIGR03229    433         0 1078.8  12.0   1   1         0         0 1078.6  12.0     1   433    15   448    15   448 0.99 # 1192144 # 1193511 # 1 # ID=45250_899;partial=00;start_type=ATG;rbs_motif=AGGAG;rbs_spacer=5-10bp;gc_cont=0.671
CP018401.1|GCA_002111225.1_405            -            456 benzo_1_2_benA       TIGR03229    433         0 1078.8  12.0   1   1         0         0 1078.6  12.0     1   433    15   448    15   448 0.99 # 467517 # 468884 # 1 # ID=117444_405;partial=00;start_type=ATG;rbs_motif=AGGAG;rbs_spacer=5-10bp;gc_cont=0.670
CP018415.1|GCA_002111285.1_93             -            456 benzo_1_2_benA       TIGR03229    433         0 1078.8  12.0   1   1         0         0 1078.6  12.0     1   433    15   448    15   448 0.99 # 103048 # 104415 # 1 # ID=263908_93;partial=00;start_type=ATG;rbs_motif=AGGAG;rbs_spacer=5-10bp;gc_cont=0.669
CP025305.1|GCA_003547015.1_1977           -            456 benzo_1_2_benA       TIGR03229    433         0 1078.8  12.0   1   1         0         0 1078.6  12.0     1   433    15   448    15   448 0.99 # 2548460 # 2549827 # 1 # ID=256362_1977;partial=00;start_type=ATG;rbs_motif=AGGAG;rbs_spacer=5-10bp;gc_cont=0.669
CP040532.1|GCA_005853645.1_2057           -            456 benzo_1_2_benA       TIGR03229    433         0 1078.8  12.0   1   1         0         0 1078.6  12.0     1   433    15   448    15   448 0.99 # 2571811 # 2573178 # 1 # ID=64851_2057;partial=00;start_type=ATG;rbs_motif=AGGAG;rbs_spacer=5-10bp;gc_cont=0.669
CP040551.1|GCA_005862325.1_602            -            456 benzo_1_2_benA       TIGR03229    433         0 1078.8  12.0   1   1         0         0 1078.6  12.0     1   433    15   448    15   448 0.99 # 733997 # 735364 # 1 # ID=221846_602;partial=00;start_type=ATG;rbs_motif=AGGAG;rbs_spacer=5-10bp;gc_cont=0.670
LAUB01000352.1|GCA_000981285.1_36         -            456 benzo_1_2_benA       TIGR03229    433         0 1078.8  12.0   1   1         0         0 1078.6  12.0     1   433    15   448    15   448 0.99 # 35998 # 37365 # -1 # ID=439353_36;partial=00;start_type=ATG;rbs_motif=AGGAG;rbs_spacer=5-10bp;gc_cont=0.670
LAUB02000082.1|GCA_000981285.2_39         -            456 benzo_1_2_benA       TIGR03229    433         0 1078.8  12.0   1   1         0         0 1078.6  12.0     1   433    15   448    15   448 0.99 # 40833 # 42200 # -1 # ID=470038_39;partial=00;start_type=ATG;rbs_motif=AGGAG;rbs_spacer=5-10bp;gc_cont=0.670
MKIT01000034.1|GCA_001905265.1_24         -            456 benzo_1_2_benA       TIGR03229    433         0 1078.8  12.0   1   1         0         0 1078.6  12.0     1   433    15   448    15   448 0.99 # 23699 # 25066 # 1 # ID=402800_24;partial=00;start_type=ATG;rbs_motif=AGGAG;rbs_spacer=5-10bp;gc_cont=0.670
NC_006351.1|GCF_000011545.1_1984          -            456 benzo_1_2_benA       TIGR03229    433         0 1078.8  12.0   1   1         0         0 1078.6  12.0     1   433    15   448    15   448 0.99 # 2580429 # 2581796 # 1 # ID=129907_1984;partial=00;start_type=ATG;rbs_motif=AGGAG;rbs_spacer=5-10bp;gc_cont=0.670
NC_007435.1|GCF_000012785.1_934           -            456 benzo_1_2_benA       TIGR03229    433         0 1078.8  12.0   1   1         0         0 1078.6  12.0     1   433    15   448    15   448 0.99 # 1264406 # 1265773 # 1 # ID=438613_934;partial=00;start_type=ATG;rbs_motif=AGGAG;rbs_spacer=5-10bp;gc_cont=0.670
NC_009075.1|GCF_000015905.1_2053          -            456 benzo_1_2_benA       TIGR03229    433         0 1078.8  12.0   1   1         0         0 1078.6  12.0     1   433    15   448    15   448 0.99 # 2607593 # 2608960 # 1 # ID=10899_2053;partial=00;start_type=ATG;rbs_motif=AGGAG;rbs_spacer=5-10bp;gc_cont=0.669
NC_009078.1|GCF_000015925.1_1934          -            456 benzo_1_2_benA       TIGR03229    433         0 1078.8  12.0   1   1         0         0 1078.6  12.0     1   433    15   448    15   448 0.99 # 2534768 # 2536135 # 1 # ID=397592_1934;partial=00;start_type=ATG;rbs_motif=AGGAG;rbs_spacer=5-10bp;gc_cont=0.669
NC_017832.1|GCF_000260515.1_1959          -            456 benzo_1_2_benA       TIGR03229    433         0 1078.8  12.0   1   1         0         0 1078.6  12.0     1   433    15   448    15   448 0.99 # 2550552 # 2551919 # 1 # ID=536200_1959;partial=00;start_type=ATG;rbs_motif=AGGAG;rbs_spacer=5-10bp;gc_cont=0.670
NC_018529.1|GCF_000294635.1_2018          -            456 benzo_1_2_benA       TIGR03229    433         0 1078.8  12.0   1   1         0         0 1078.6  12.0     1   433    15   448    15   448 0.99 # 2588959 # 2590326 # 1 # ID=459056_2018;partial=00;start_type=ATG;rbs_motif=AGGAG;rbs_spacer=5-10bp;gc_cont=0.669
NZ_ABBJ01001676.1|GCF_000170435.1_3       -            456 benzo_1_2_benA       TIGR03229    433         0 1078.8  12.0   1   1         0         0 1078.6  12.0     1   433    15   448    15   448 0.99 # 1250 # 2617 # 1 # ID=267779_3;partial=00;start_type=ATG;rbs_motif=AGGAG;rbs_spacer=5-10bp;gc_cont=0.671
NZ_ABBK01001525.1|GCF_000170455.1_3       -            456 benzo_1_2_benA       TIGR03229    433         0 1078.8  12.0   1   1         0         0 1078.6  12.0     1   433    15   448    15   448 0.99 # 1259 # 2626 # 1 # ID=382040_3;partial=00;start_type=ATG;rbs_motif=AGGAG;rbs_spacer=5-10bp;gc_cont=0.670
NZ_ABBL01001558.1|GCF_000170475.1_3       -            456 benzo_1_2_benA       TIGR03229    433         0 1078.8  12.0   1   1         0         0 1078.6  12.0     1   433    15   448    15   448 0.99 # 901 # 2268 # 1 # ID=260605_3;partial=00;start_type=ATG;rbs_motif=AGGAG;rbs_spacer=5-10bp;gc_cont=0.671
NZ_ABBN01001265.1|GCF_000170515.1_3       -            456 benzo_1_2_benA       TIGR03229    433         0 1078.8  12.0   1   1         0         0 1078.6  12.0     1   433    15   448    15   448 0.99 # 1282 # 2649 # 1 # ID=419058_3;partial=00;start_type=ATG;rbs_motif=AGGAG;rbs_spacer=5-10bp;gc_cont=0.669
NZ_ABBP01001125.1|GCF_000170555.1_3       -            456 benzo_1_2_benA       TIGR03229    433         0 1078.8  12.0   1   1         0         0 1078.6  12.0     1   433    15   448    15   448 0.99 # 1265 # 2632 # 1 # ID=14685_3;partial=00;start_type=ATG;rbs_motif=AGGAG;rbs_spacer=5-10bp;gc_cont=0.669
NZ_ABBR01000892.1|GCF_000170595.1_3       -            456 benzo_1_2_benA       TIGR03229    433         0 1078.8  12.0   1   1         0         0 1078.6  12.0     1   433    15   448    15   448 0.99 # 1229 # 2596 # 1 # ID=480702_3;partial=00;start_type=ATG;rbs_motif=AGGAG;rbs_spacer=5-10bp;gc_cont=0.670
NZ_ACKA01000027.1|GCF_000182445.1_244     -            456 benzo_1_2_benA       TIGR03229    433         0 1078.8  12.0   1   1         0         0 1078.6  12.0     1   433    15   448    15   448 0.99 # 282990 # 284357 # 1 # ID=176814_244;partial=00;start_type=ATG;rbs_motif=AGGAG;rbs_spacer=5-10bp;gc_cont=0.671
NZ_ACOJ01000001.1|GCF_000182585.2_1519    -            456 benzo_1_2_benA       TIGR03229    433         0 1078.8  12.0   1   1         0         0 1078.6  12.0     1   433    15   448    15   448 0.99 # 1946236 # 1947603 # 1 # ID=203903_1519;partial=00;start_type=ATG;rbs_motif=AGGAG;rbs_spacer=5-10bp;gc_cont=0.669
NZ_AGVS01000729.1|GCF_000259815.1_8       -            456 benzo_1_2_benA       TIGR03229    433         0 1078.8  12.0   1   1         0         0 1078.6  12.0     1   433    15   448    15   448 0.99 # 7519 # 8886 # 1 # ID=363301_8;partial=00;start_type=ATG;rbs_motif=AGGAG;rbs_spacer=5-10bp;gc_cont=0.670
NZ_AHJA01000222.1|GCF_000259735.1_8       -            456 benzo_1_2_benA       TIGR03229    433         0 1078.8  12.0   1   1         0         0 1078.6  12.0     1   433    15   448    15   448 0.99 # 7552 # 8919 # 1 # ID=35600_8;partial=00;start_type=ATG;rbs_motif=AGGAG;rbs_spacer=5-10bp;gc_cont=0.670
NZ_AHJB01000288.1|GCF_000259755.1_8       -            456 benzo_1_2_benA       TIGR03229    433         0 1078.8  12.0   1   1         0         0 1078.6  12.0     1   433    15   448    15   448 0.99 # 7425 # 8792 # 1 # ID=388884_8;partial=00;start_type=ATG;rbs_motif=AGGAG;rbs_spacer=5-10bp;gc_cont=0.670
NZ_AHJC01000310.1|GCF_000259775.1_8       -            456 benzo_1_2_benA       TIGR03229    433         0 1078.8  12.0   1   1         0         0 1078.6  12.0     1   433    15   448    15   448 0.99 # 7427 # 8794 # 1 # ID=59156_8;partial=00;start_type=ATG;rbs_motif=AGGAG;rbs_spacer=5-10bp;gc_cont=0.670
NZ_AHJD01000275.1|GCF_000259795.1_8       -            456 benzo_1_2_benA       TIGR03229    433         0 1078.8  12.0   1   1         0         0 1078.6  12.0     1   433    15   448    15   448 0.99 # 7519 # 8886 # 1 # ID=392999_8;partial=00;start_type=ATG;rbs_motif=AGGAG;rbs_spacer=5-10bp;gc_cont=0.670
NZ_AOGU01000028.1|GCF_000347975.1_583     -            456 benzo_1_2_benA       TIGR03229    433         0 1078.8  12.0   1   1         0         0 1078.6  12.0     1   433    15   448    15   448 0.99 # 727441 # 728808 # 1 # ID=56995_583;partial=00;start_type=ATG;rbs_motif=AGGAG;rbs_spacer=5-10bp;gc_cont=0.669
NZ_AOUG01000005.1|GCF_000350505.1_279     -            456 benzo_1_2_benA       TIGR03229    433         0 1078.8  12.0   1   1         0         0 1078.6  12.0     1   433    15   448    15   448 0.99 # 352474 # 353841 # 1 # ID=246162_279;partial=00;start_type=ATG;rbs_motif=AGGAG;rbs_spacer=5-10bp;gc_cont=0.669
NZ_APHN01000752.1|GCF_000346205.1_4       -            456 benzo_1_2_benA       TIGR03229    433         0 1078.8  12.0   1   1         0         0 1078.6  12.0     1   433    15   448    15   448 0.99 # 1383 # 2750 # 1 # ID=519012_4;partial=00;start_type=ATG;rbs_motif=AGGAG;rbs_spacer=5-10bp;gc_cont=0.670
NZ_APLG01000084.1|GCF_000401155.1_17      -            456 benzo_1_2_benA       TIGR03229    433         0 1078.8  12.0   1   1         0         0 1078.6  12.0     1   433    15   448    15   448 0.99 # 18020 # 19387 # -1 # ID=220015_17;partial=00;start_type=ATG;rbs_motif=AGGAG;rbs_spacer=5-10bp;gc_cont=0.671
NZ_APLH01000457.1|GCF_000402055.1_4       -            456 benzo_1_2_benA       TIGR03229    433         0 1078.8  12.0   1   1         0         0 1078.6  12.0     1   433    15   448    15   448 0.99 # 1649 # 3016 # -1 # ID=512234_4;partial=00;start_type=ATG;rbs_motif=AGGAG;rbs_spacer=5-10bp;gc_cont=0.670
NZ_APLI01000800.1|GCF_000401035.1_4       -            456 benzo_1_2_benA       TIGR03229    433         0 1078.8  12.0   1   1         0         0 1078.6  12.0     1   433    15   448    15   448 0.99 # 1623 # 2990 # -1 # ID=376793_4;partial=00;start_type=ATG;rbs_motif=AGGAG;rbs_spacer=5-10bp;gc_cont=0.670
NZ_APLL01000831.1|GCF_000401095.1_3       -            456 benzo_1_2_benA       TIGR03229    433         0 1078.8  12.0   1   1         0         0 1078.6  12.0     1   433    15   448    15   448 0.99 # 1320 # 2687 # 1 # ID=104376_3;partial=00;start_type=ATG;rbs_motif=AGGAG;rbs_spacer=5-10bp;gc_cont=0.669
NZ_APLN01001172.1|GCF_000401135.1_4       -            456 benzo_1_2_benA       TIGR03229    433         0 1078.8  12.0   1   1         0         0 1078.6  12.0     1   433    15   448    15   448 0.99 # 1654 # 3021 # -1 # ID=7681_4;partial=00;start_type=ATG;rbs_motif=AGGAG;rbs_spacer=5-10bp;gc_cont=0.670
NZ_AQTK01000089.1|GCF_000410895.1_284     -            456 benzo_1_2_benA       TIGR03229    433         0 1078.8  12.0   1   1         0         0 1078.6  12.0     1   433    15   448    15   448 0.99 # 376224 # 377591 # 1 # ID=349192_284;partial=00;start_type=ATG;rbs_motif=AGGAG;rbs_spacer=5-10bp;gc_cont=0.670
NZ_ARZE01000005.1|GCF_000648355.1_33      -            456 benzo_1_2_benA       TIGR03229    433         0 1078.8  12.0   1   1         0         0 1078.6  12.0     1   433    15   448    15   448 0.99 # 34694 # 36061 # 1 # ID=231318_33;partial=00;start_type=ATG;rbs_motif=AGGAG;rbs_spacer=5-10bp;gc_cont=0.670
NZ_ARZF01000041.1|GCF_001445955.1_37      -            456 benzo_1_2_benA       TIGR03229    433         0 1078.8  12.0   1   1         0         0 1078.6  12.0     1   433    15   448    15   448 0.99 # 41527 # 42894 # -1 # ID=125594_37;partial=00;start_type=ATG;rbs_motif=AGGAG;rbs_spacer=5-10bp;gc_cont=0.670
NZ_ARZG01000068.1|GCF_001445855.1_8       -            456 benzo_1_2_benA       TIGR03229    433         0 1078.8  12.0   1   1         0         0 1078.6  12.0     1   433    15   448    15   448 0.99 # 7374 # 8741 # 1 # ID=23408_8;partial=00;start_type=ATG;rbs_motif=AGGAG;rbs_spacer=5-10bp;gc_cont=0.670
NZ_ARZI01000058.1|GCF_001445975.1_7       -            456 benzo_1_2_benA       TIGR03229    433         0 1078.8  12.0   1   1         0         0 1078.6  12.0     1   433    15   448    15   448 0.99 # 7372 # 8739 # 1 # ID=399687_7;partial=00;start_type=ATG;rbs_motif=AGGAG;rbs_spacer=5-10bp;gc_cont=0.670
NZ_ARZJ01000140.1|GCF_001445985.1_52      -            456 benzo_1_2_benA       TIGR03229    433         0 1078.8  12.0   1   1         0         0 1078.6  12.0     1   433    15   448    15   448 0.99 # 61159 # 62526 # 1 # ID=157339_52;partial=00;start_type=ATG;rbs_motif=AGGAG;rbs_spacer=5-10bp;gc_cont=0.669
NZ_ARZK01000032.1|GCF_001446005.1_7       -            456 benzo_1_2_benA       TIGR03229    433         0 1078.8  12.0   1   1         0         0 1078.6  12.0     1   433    15   448    15   448 0.99 # 7372 # 8739 # 1 # ID=460526_7;partial=00;start_type=ATG;rbs_motif=AGGAG;rbs_spacer=5-10bp;gc_cont=0.670
NZ_ARZL01000039.1|GCF_001446035.1_8       -            456 benzo_1_2_benA       TIGR03229    433         0 1078.8  12.0   1   1         0         0 1078.6  12.0     1   433    15   448    15   448 0.99 # 7364 # 8731 # 1 # ID=355261_8;partial=00;start_type=ATG;rbs_motif=AGGAG;rbs_spacer=5-10bp;gc_cont=0.670
NZ_ARZO01000025.1|GCF_000648335.1_10      -            456 benzo_1_2_benA       TIGR03229    433         0 1078.8  12.0   1   1         0         0 1078.6  12.0     1   433    15   448    15   448 0.99 # 10292 # 11659 # -1 # ID=227145_10;partial=00;start_type=ATG;rbs_motif=AGGAG;rbs_spacer=5-10bp;gc_cont=0.670
NZ_ARZP01000072.1|GCF_001446095.1_49      -            456 benzo_1_2_benA       TIGR03229    433         0 1078.8  12.0   1   1         0         0 1078.6  12.0     1   433    15   448    15   448 0.99 # 54324 # 55691 # -1 # ID=531169_49;partial=00;start_type=ATG;rbs_motif=AGGAG;rbs_spacer=5-10bp;gc_cont=0.672
NZ_ARZQ01000247.1|GCF_001445875.1_8       -            456 benzo_1_2_benA       TIGR03229    433         0 1078.8  12.0   1   1         0         0 1078.6  12.0     1   433    15   448    15   448 0.99 # 7538 # 8905 # 1 # ID=237008_8;partial=00;start_type=ATG;rbs_motif=AGGAG;rbs_spacer=5-10bp;gc_cont=0.669
NZ_ARZR01000142.1|GCF_001445915.1_6       -            456 benzo_1_2_benA       TIGR03229    433         0 1078.8  12.0   1   1         0         0 1078.6  12.0     1   433    15   448    15   448 0.99 # 3639 # 5006 # 1 # ID=142503_6;partial=00;start_type=ATG;rbs_motif=AGGAG;rbs_spacer=5-10bp;gc_cont=0.671
NZ_ARZS01000064.1|GCF_001445925.1_35      -            456 benzo_1_2_benA       TIGR03229    433         0 1078.8  12.0   1   1         0         0 1078.6  12.0     1   433    15   448    15   448 0.99 # 38291 # 39658 # 1 # ID=289300_35;partial=00;start_type=ATG;rbs_motif=AGGAG;rbs_spacer=5-10bp;gc_cont=0.669
NZ_ARZT01000132.1|GCF_001446115.1_8       -            456 benzo_1_2_benA       TIGR03229    433         0 1078.8  12.0   1   1         0         0 1078.6  12.0     1   433    15   448    15   448 0.99 # 7510 # 8877 # 1 # ID=396974_8;partial=00;start_type=ATG;rbs_motif=AGGAG;rbs_spacer=5-10bp;gc_cont=0.669
NZ_ARZU01000096.1|GCF_001446125.1_8       -            456 benzo_1_2_benA       TIGR03229    433         0 1078.8  12.0   1   1         0         0 1078.6  12.0     1   433    15   448    15   448 0.99 # 7377 # 8744 # 1 # ID=393908_8;partial=00;start_type=ATG;rbs_motif=AGGAG;rbs_spacer=5-10bp;gc_cont=0.670
NZ_ARZV01000095.1|GCF_001446155.1_49      -            456 benzo_1_2_benA       TIGR03229    433         0 1078.8  12.0   1   1         0         0 1078.6  12.0     1   433    15   448    15   448 0.99 # 54287 # 55654 # -1 # ID=517610_49;partial=00;start_type=ATG;rbs_motif=AGGAG;rbs_spacer=5-10bp;gc_cont=0.672
NZ_ARZW01000094.1|GCF_001446175.1_27      -            456 benzo_1_2_benA       TIGR03229    433         0 1078.8  12.0   1   1         0         0 1078.6  12.0     1   433    15   448    15   448 0.99 # 30163 # 31530 # -1 # ID=250101_27;partial=00;start_type=ATG;rbs_motif=AGGAG;rbs_spacer=5-10bp;gc_cont=0.670
NZ_ATJY01000037.1|GCF_000445385.1_142     -            456 benzo_1_2_benA       TIGR03229    433         0 1078.8  12.0   1   1         0         0 1078.6  12.0     1   433    15   448    15   448 0.99 # 160134 # 161501 # 1 # ID=430599_142;partial=00;start_type=ATG;rbs_motif=AGGAG;rbs_spacer=5-10bp;gc_cont=0.669
NZ_AUVI01000132.1|GCF_000454565.1_8       -            456 benzo_1_2_benA       TIGR03229    433         0 1078.8  12.0   1   1         0         0 1078.6  12.0     1   433    15   448    15   448 0.99 # 7467 # 8834 # 1 # ID=410042_8;partial=00;start_type=ATG;rbs_motif=AGGAG;rbs_spacer=5-10bp;gc_cont=0.669
NZ_AUVJ01000080.1|GCF_000454625.1_8       -            456 benzo_1_2_benA       TIGR03229    433         0 1078.8  12.0   1   1         0         0 1078.6  12.0     1   433    15   448    15   448 0.99 # 7474 # 8841 # 1 # ID=204943_8;partial=00;start_type=ATG;rbs_motif=AGGAG;rbs_spacer=5-10bp;gc_cont=0.669
NZ_AUVK01000017.1|GCF_000454605.1_8       -            456 benzo_1_2_benA       TIGR03229    433         0 1078.8  12.0   1   1         0         0 1078.6  12.0     1   433    15   448    15   448 0.99 # 7468 # 8835 # 1 # ID=17670_8;partial=00;start_type=ATG;rbs_motif=AGGAG;rbs_spacer=5-10bp;gc_cont=0.669
NZ_AUVL01000100.1|GCF_000454645.1_10      -            456 benzo_1_2_benA       TIGR03229    433         0 1078.8  12.0   1   1         0         0 1078.6  12.0     1   433    15   448    15   448 0.99 # 8504 # 9871 # -1 # ID=182478_10;partial=00;start_type=ATG;rbs_motif=AGGAG;rbs_spacer=5-10bp;gc_cont=0.670
NZ_AUVM01000033.1|GCF_000454585.1_10      -            456 benzo_1_2_benA       TIGR03229    433         0 1078.8  12.0   1   1         0         0 1078.6  12.0     1   433    15   448    15   448 0.99 # 8456 # 9823 # -1 # ID=91633_10;partial=00;start_type=ATG;rbs_motif=AGGAG;rbs_spacer=5-10bp;gc_cont=0.670
NZ_AUVN01000125.1|GCF_000454665.1_11      -            456 benzo_1_2_benA       TIGR03229    433         0 1078.8  12.0   1   1         0         0 1078.6  12.0     1   433    15   448    15   448 0.99 # 8638 # 10005 # -1 # ID=72208_11;partial=00;start_type=ATG;rbs_motif=AGGAG;rbs_spacer=5-10bp;gc_cont=0.670
NZ_AUVO01000065.1|GCF_000454705.1_10      -            456 benzo_1_2_benA       TIGR03229    433         0 1078.8  12.0   1   1         0         0 1078.6  12.0     1   433    15   448    15   448 0.99 # 8501 # 9868 # -1 # ID=205902_10;partial=00;start_type=ATG;rbs_motif=AGGAG;rbs_spacer=5-10bp;gc_cont=0.670
NZ_AUVP01000087.1|GCF_000454685.1_8       -            456 benzo_1_2_benA       TIGR03229    433         0 1078.8  12.0   1   1         0         0 1078.6  12.0     1   433    15   448    15   448 0.99 # 7472 # 8839 # 1 # ID=443998_8;partial=00;start_type=ATG;rbs_motif=AGGAG;rbs_spacer=5-10bp;gc_cont=0.669
NZ_AVAJ01000081.1|GCF_000452965.1_42      -            456 benzo_1_2_benA       TIGR03229    433         0 1078.8  12.0   1   1         0         0 1078.6  12.0     1   433    15   448    15   448 0.99 # 47831 # 49198 # -1 # ID=282180_42;partial=00;start_type=ATG;rbs_motif=AGGAG;rbs_spacer=5-10bp;gc_cont=0.669
NZ_AVAL01000110.1|GCF_000452985.1_9       -            456 benzo_1_2_benA       TIGR03229    433         0 1078.8  12.0   1   1         0         0 1078.6  12.0     1   433    15   448    15   448 0.99 # 8782 # 10149 # 1 # ID=276668_9;partial=00;start_type=ATG;rbs_motif=AGGAG;rbs_spacer=5-10bp;gc_cont=0.670
NZ_AVAM01000091.1|GCF_000453005.1_9       -            456 benzo_1_2_benA       TIGR03229    433         0 1078.8  12.0   1   1         0         0 1078.6  12.0     1   433    15   448    15   448 0.99 # 8790 # 10157 # 1 # ID=26659_9;partial=00;start_type=ATG;rbs_motif=AGGAG;rbs_spacer=5-10bp;gc_cont=0.670
NZ_AWEO01000012.1|GCF_000464685.1_8       -            456 benzo_1_2_benA       TIGR03229    433         0 1078.8  12.0   1   1         0         0 1078.6  12.0     1   433    15   448    15   448 0.99 # 7399 # 8766 # 1 # ID=423075_8;partial=00;start_type=ATG;rbs_motif=AGGAG;rbs_spacer=5-10bp;gc_cont=0.669
NZ_CFKW01000039.1|GCF_001327095.1_9       -            456 benzo_1_2_benA       TIGR03229    433         0 1078.8  12.0   1   1         0         0 1078.6  12.0     1   433    15   448    15   448 0.99 # 8201 # 9568 # -1 # ID=86845_9;partial=00;start_type=ATG;rbs_motif=AGGAG;rbs_spacer=5-10bp;gc_cont=0.671
NZ_CFNN01000008.1|GCF_001320545.1_9       -            456 benzo_1_2_benA       TIGR03229    433         0 1078.8  12.0   1   1         0         0 1078.6  12.0     1   433    15   448    15   448 0.99 # 8201 # 9568 # -1 # ID=49070_9;partial=00;start_type=ATG;rbs_motif=AGGAG;rbs_spacer=5-10bp;gc_cont=0.671
NZ_CFNO01000026.1|GCF_001327375.1_8       -            456 benzo_1_2_benA       TIGR03229    433         0 1078.8  12.0   1   1         0         0 1078.6  12.0     1   433    15   448    15   448 0.99 # 7441 # 8808 # 1 # ID=323894_8;partial=00;start_type=ATG;rbs_motif=AGGAG;rbs_spacer=5-10bp;gc_cont=0.669
NZ_CFVI01000023.1|GCF_001320285.1_78      -            456 benzo_1_2_benA       TIGR03229    433         0 1078.8  12.0   1   1         0         0 1078.6  12.0     1   433    15   448    15   448 0.99 # 93851 # 95218 # -1 # ID=181695_78;partial=00;start_type=ATG;rbs_motif=AGGAG;rbs_spacer=5-10bp;gc_cont=0.670
NZ_CFVK01000007.1|GCF_001320585.1_226     -            456 benzo_1_2_benA       TIGR03229    433         0 1078.8  12.0   1   1         0         0 1078.6  12.0     1   433    15   448    15   448 0.99 # 252993 # 254360 # -1 # ID=58173_226;partial=00;start_type=ATG;rbs_motif=AGGAG;rbs_spacer=5-10bp;gc_cont=0.670
NZ_CFVL01000014.1|GCF_001326895.1_130     -            456 benzo_1_2_benA       TIGR03229    433         0 1078.8  12.0   1   1         0         0 1078.6  12.0     1   433    15   448    15   448 0.99 # 159762 # 161129 # -1 # ID=507830_130;partial=00;start_type=ATG;rbs_motif=AGGAG;rbs_spacer=5-10bp;gc_cont=0.670
NZ_CFVM01000007.1|GCF_001320755.1_78      -            456 benzo_1_2_benA       TIGR03229    433         0 1078.8  12.0   1   1         0         0 1078.6  12.0     1   433    15   448    15   448 0.99 # 93910 # 95277 # -1 # ID=200856_78;partial=00;start_type=ATG;rbs_motif=AGGAG;rbs_spacer=5-10bp;gc_cont=0.670
NZ_CFVN01000013.1|GCF_001320795.1_132     -            456 benzo_1_2_benA       TIGR03229    433         0 1078.8  12.0   1   1         0         0 1078.6  12.0     1   433    15   448    15   448 0.99 # 164955 # 166322 # -1 # ID=236_132;partial=00;start_type=ATG;rbs_motif=AGGAG;rbs_spacer=5-10bp;gc_cont=0.671
NZ_CFVO01000025.1|GCF_001327575.1_8       -            456 benzo_1_2_benA       TIGR03229    433         0 1078.8  12.0   1   1         0         0 1078.6  12.0     1   433    15   448    15   448 0.99 # 7490 # 8857 # 1 # ID=474446_8;partial=00;start_type=ATG;rbs_motif=AGGAG;rbs_spacer=5-10bp;gc_cont=0.669
NZ_CFVP01000009.1|GCF_001320105.1_144     -            456 benzo_1_2_benA       TIGR03229    433         0 1078.8  12.0   1   1         0         0 1078.6  12.0     1   433    15   448    15   448 0.99 # 159842 # 161209 # 1 # ID=503020_144;partial=00;start_type=ATG;rbs_motif=AGGAG;rbs_spacer=5-10bp;gc_cont=0.669
NZ_CFVQ01000039.1|GCF_001327175.1_9       -            456 benzo_1_2_benA       TIGR03229    433         0 1078.8  12.0   1   1         0         0 1078.6  12.0     1   433    15   448    15   448 0.99 # 8201 # 9568 # -1 # ID=411730_9;partial=00;start_type=ATG;rbs_motif=AGGAG;rbs_spacer=5-10bp;gc_cont=0.671
NZ_CFVR01000039.1|GCF_001320505.1_9       -            456 benzo_1_2_benA       TIGR03229    433         0 1078.8  12.0   1   1         0         0 1078.6  12.0     1   433    15   448    15   448 0.99 # 8201 # 9568 # -1 # ID=46597_9;partial=00;start_type=ATG;rbs_motif=AGGAG;rbs_spacer=5-10bp;gc_cont=0.671
NZ_CFVS01000011.1|GCF_001327015.1_63      -            456 benzo_1_2_benA       TIGR03229    433         0 1078.8  12.0   1   1         0         0 1078.6  12.0     1   433    15   448    15   448 0.99 # 74620 # 75987 # 1 # ID=326401_63;partial=00;start_type=ATG;rbs_motif=AGGAG;rbs_spacer=5-10bp;gc_cont=0.670
NZ_CFVT01000014.1|GCF_001327535.1_133     -            456 benzo_1_2_benA       TIGR03229    433         0 1078.8  12.0   1   1         0         0 1078.6  12.0     1   433    15   448    15   448 0.99 # 166203 # 167570 # -1 # ID=180682_133;partial=00;start_type=ATG;rbs_motif=AGGAG;rbs_spacer=5-10bp;gc_cont=0.670
NZ_CFVU01000023.1|GCF_001326975.1_7       -            456 benzo_1_2_benA       TIGR03229    433         0 1078.8  12.0   1   1         0         0 1078.6  12.0     1   433    15   448    15   448 0.99 # 7695 # 9062 # 1 # ID=414249_7;partial=00;start_type=ATG;rbs_motif=AGGAG;rbs_spacer=5-10bp;gc_cont=0.670
NZ_CFVV01000016.1|GCF_001327075.1_8       -            456 benzo_1_2_benA       TIGR03229    433         0 1078.8  12.0   1   1         0         0 1078.6  12.0     1   433    15   448    15   448 0.99 # 8147 # 9514 # 1 # ID=461491_8;partial=00;start_type=ATG;rbs_motif=AGGAG;rbs_spacer=5-10bp;gc_cont=0.669
NZ_CFVW01000011.1|GCF_001320685.1_8       -            456 benzo_1_2_benA       TIGR03229    433         0 1078.8  12.0   1   1         0         0 1078.6  12.0     1   433    15   448    15   448 0.99 # 7468 # 8835 # 1 # ID=90269_8;partial=00;start_type=ATG;rbs_motif=AGGAG;rbs_spacer=5-10bp;gc_cont=0.670
NZ_CFVX01000023.1|GCF_001327275.1_78      -            456 benzo_1_2_benA       TIGR03229    433         0 1078.8  12.0   1   1         0         0 1078.6  12.0     1   433    15   448    15   448 0.99 # 93917 # 95284 # -1 # ID=70060_78;partial=00;start_type=ATG;rbs_motif=AGGAG;rbs_spacer=5-10bp;gc_cont=0.670
NZ_CFVY01000014.1|GCF_001320615.1_8       -            456 benzo_1_2_benA       TIGR03229    433         0 1078.8  12.0   1   1         0         0 1078.6  12.0     1   433    15   448    15   448 0.99 # 7468 # 8835 # 1 # ID=133513_8;partial=00;start_type=ATG;rbs_motif=AGGAG;rbs_spacer=5-10bp;gc_cont=0.670
NZ_CFVZ01000014.1|GCF_001327115.1_133     -            456 benzo_1_2_benA       TIGR03229    433         0 1078.8  12.0   1   1         0         0 1078.6  12.0     1   433    15   448    15   448 0.99 # 166228 # 167595 # -1 # ID=448502_133;partial=00;start_type=ATG;rbs_motif=AGGAG;rbs_spacer=5-10bp;gc_cont=0.670
NZ_CFWA01000023.1|GCF_001327475.1_8       -            456 benzo_1_2_benA       TIGR03229    433         0 1078.8  12.0   1   1         0         0 1078.6  12.0     1   433    15   448    15   448 0.99 # 7447 # 8814 # 1 # ID=49569_8;partial=00;start_type=ATG;rbs_motif=AGGAG;rbs_spacer=5-10bp;gc_cont=0.669
NZ_CFWB01000013.1|GCF_001320255.1_8       -            456 benzo_1_2_benA       TIGR03229    433         0 1078.8  12.0   1   1         0         0 1078.6  12.0     1   433    15   448    15   448 0.99 # 7465 # 8832 # 1 # ID=250239_8;partial=00;start_type=ATG;rbs_motif=AGGAG;rbs_spacer=5-10bp;gc_cont=0.670
NZ_CFWC01000055.1|GCF_001327315.1_8       -            456 benzo_1_2_benA       TIGR03229    433         0 1078.8  12.0   1   1         0         0 1078.6  12.0     1   433    15   448    15   448 0.99 # 7468 # 8835 # 1 # ID=170453_8;partial=00;start_type=ATG;rbs_motif=AGGAG;rbs_spacer=5-10bp;gc_cont=0.669
NZ_CFWD01000013.1|GCF_001327295.1_132     -            456 benzo_1_2_benA       TIGR03229    433         0 1078.8  12.0   1   1         0         0 1078.6  12.0     1   433    15   448    15   448 0.99 # 164958 # 166325 # -1 # ID=446303_132;partial=00;start_type=ATG;rbs_motif=AGGAG;rbs_spacer=5-10bp;gc_cont=0.670
NZ_CFWE01000036.1|GCF_001327495.1_10      -            456 benzo_1_2_benA       TIGR03229    433         0 1078.8  12.0   1   1         0         0 1078.6  12.0     1   433    15   448    15   448 0.99 # 8153 # 9520 # -1 # ID=450480_10;partial=00;start_type=ATG;rbs_motif=AGGAG;rbs_spacer=5-10bp;gc_cont=0.670
NZ_CFWF01000013.1|GCF_001327355.1_132     -            456 benzo_1_2_benA       TIGR03229    433         0 1078.8  12.0   1   1         0         0 1078.6  12.0     1   433    15   448    15   448 0.99 # 164820 # 166187 # -1 # ID=230189_132;partial=00;start_type=ATG;rbs_motif=AGGAG;rbs_spacer=5-10bp;gc_cont=0.670
NZ_CFWG01000013.1|GCF_001327215.1_8       -            456 benzo_1_2_benA       TIGR03229    433         0 1078.8  12.0   1   1         0         0 1078.6  12.0     1   433    15   448    15   448 0.99 # 7438 # 8805 # 1 # ID=430514_8;partial=00;start_type=ATG;rbs_motif=AGGAG;rbs_spacer=5-10bp;gc_cont=0.670
NZ_CFWJ01000014.1|GCF_001327155.1_8       -            456 benzo_1_2_benA       TIGR03229    433         0 1078.8  12.0   1   1         0         0 1078.6  12.0     1   433    15   448    15   448 0.99 # 7445 # 8812 # 1 # ID=159062_8;partial=00;start_type=ATG;rbs_motif=AGGAG;rbs_spacer=5-10bp;gc_cont=0.669
NZ_CFWL01000012.1|GCF_001321165.1_8       -            456 benzo_1_2_benA       TIGR03229    433         0 1078.8  12.0   1   1         0         0 1078.6  12.0     1   433    15   448    15   448 0.99 # 7461 # 8828 # 1 # ID=471117_8;partial=00;start_type=ATG;rbs_motif=AGGAG;rbs_spacer=5-10bp;gc_cont=0.671
NZ_CFWQ01000013.1|GCF_001321225.1_8       -            456 benzo_1_2_benA       TIGR03229    433         0 1078.8  12.0   1   1         0         0 1078.6  12.0     1   433    15   448    15   448 0.99 # 7450 # 8817 # 1 # ID=313223_8;partial=00;start_type=ATG;rbs_motif=AGGAG;rbs_spacer=5-10bp;gc_cont=0.671
NZ_CFWT01000014.1|GCF_001321465.1_8       -            456 benzo_1_2_benA       TIGR03229    433         0 1078.8  12.0   1   1         0         0 1078.6  12.0     1   433    15   448    15   448 0.99 # 8128 # 9495 # 1 # ID=465649_8;partial=00;start_type=ATG;rbs_motif=AGGAG;rbs_spacer=5-10bp;gc_cont=0.671
NZ_CFXB01000015.1|GCF_001321325.1_8       -            456 benzo_1_2_benA       TIGR03229    433         0 1078.8  12.0   1   1         0         0 1078.6  12.0     1   433    15   448    15   448 0.99 # 8128 # 9495 # 1 # ID=330983_8;partial=00;start_type=ATG;rbs_motif=AGGAG;rbs_spacer=5-10bp;gc_cont=0.671
NZ_CFXD01000002.1|GCF_001321545.1_277     -            456 benzo_1_2_benA       TIGR03229    433         0 1078.8  12.0   1   1         0         0 1078.6  12.0     1   433    15   448    15   448 0.99 # 336570 # 337937 # 1 # ID=404387_277;partial=00;start_type=ATG;rbs_motif=AGGAG;rbs_spacer=5-10bp;gc_cont=0.671
NZ_CFXG01000002.1|GCF_001320985.1_278     -            456 benzo_1_2_benA       TIGR03229    433         0 1078.8  12.0   1   1         0         0 1078.6  12.0     1   433    15   448    15   448 0.99 # 333071 # 334438 # 1 # ID=220972_278;partial=00;start_type=ATG;rbs_motif=AGGAG;rbs_spacer=5-10bp;gc_cont=0.671
NZ_CFXK01000003.1|GCF_001320945.1_157     -            456 benzo_1_2_benA       TIGR03229    433         0 1078.8  12.0   1   1         0         0 1078.6  12.0     1   433    15   448    15   448 0.99 # 199996 # 201363 # -1 # ID=533738_157;partial=00;start_type=ATG;rbs_motif=AGGAG;rbs_spacer=5-10bp;gc_cont=0.672
NZ_CFXP01000013.1|GCF_001321085.1_157     -            456 benzo_1_2_benA       TIGR03229    433         0 1078.8  12.0   1   1         0         0 1078.6  12.0     1   433    15   448    15   448 0.99 # 199969 # 201336 # -1 # ID=424699_157;partial=00;start_type=ATG;rbs_motif=AGGAG;rbs_spacer=5-10bp;gc_cont=0.672
NZ_CFXU01000014.1|GCF_001321385.1_157     -            456 benzo_1_2_benA       TIGR03229    433         0 1078.8  12.0   1   1         0         0 1078.6  12.0     1   433    15   448    15   448 0.99 # 199954 # 201321 # -1 # ID=412030_157;partial=00;start_type=ATG;rbs_motif=AGGAG;rbs_spacer=5-10bp;gc_cont=0.672
NZ_CFYP01000012.1|GCF_001321505.1_8       -            456 benzo_1_2_benA       TIGR03229    433         0 1078.8  12.0   1   1         0         0 1078.6  12.0     1   433    15   448    15   448 0.99 # 7448 # 8815 # 1 # ID=262267_8;partial=00;start_type=ATG;rbs_motif=AGGAG;rbs_spacer=5-10bp;gc_cont=0.671
NZ_CFZB01000011.1|GCF_001321365.1_8       -            456 benzo_1_2_benA       TIGR03229    433         0 1078.8  12.0   1   1         0         0 1078.6  12.0     1   433    15   448    15   448 0.99 # 7466 # 8833 # 1 # ID=295619_8;partial=00;start_type=ATG;rbs_motif=AGGAG;rbs_spacer=5-10bp;gc_cont=0.671
NZ_CFZI01000012.1|GCF_001321265.1_157     -            456 benzo_1_2_benA       TIGR03229    433         0 1078.8  12.0   1   1         0         0 1078.6  12.0     1   433    15   448    15   448 0.99 # 199969 # 201336 # -1 # ID=43466_157;partial=00;start_type=ATG;rbs_motif=AGGAG;rbs_spacer=5-10bp;gc_cont=0.672
NZ_CFZL01000011.1|GCF_001321065.1_8       -            456 benzo_1_2_benA       TIGR03229    433         0 1078.8  12.0   1   1         0         0 1078.6  12.0     1   433    15   448    15   448 0.99 # 7469 # 8836 # 1 # ID=403946_8;partial=00;start_type=ATG;rbs_motif=AGGAG;rbs_spacer=5-10bp;gc_cont=0.671
NZ_CFZT01000011.1|GCF_001320865.1_157     -            456 benzo_1_2_benA       TIGR03229    433         0 1078.8  12.0   1   1         0         0 1078.6  12.0     1   433    15   448    15   448 0.99 # 199964 # 201331 # -1 # ID=428166_157;partial=00;start_type=ATG;rbs_motif=AGGAG;rbs_spacer=5-10bp;gc_cont=0.672
NZ_CFZV01000012.1|GCF_001321425.1_157     -            456 benzo_1_2_benA       TIGR03229    433         0 1078.8  12.0   1   1         0         0 1078.6  12.0     1   433    15   448    15   448 0.99 # 200011 # 201378 # -1 # ID=407311_157;partial=00;start_type=ATG;rbs_motif=AGGAG;rbs_spacer=5-10bp;gc_cont=0.672
NZ_CGEV01000020.1|GCF_001320215.1_77      -            456 benzo_1_2_benA       TIGR03229    433         0 1078.8  12.0   1   1         0         0 1078.6  12.0     1   433    15   448    15   448 0.99 # 94058 # 95425 # -1 # ID=390341_77;partial=00;start_type=ATG;rbs_motif=AGGAG;rbs_spacer=5-10bp;gc_cont=0.670
NZ_CGEW01000011.1|GCF_001320065.1_10      -            456 benzo_1_2_benA       TIGR03229    433         0 1078.8  12.0   1   1         0         0 1078.6  12.0     1   433    15   448    15   448 0.99 # 8166 # 9533 # -1 # ID=201812_10;partial=00;start_type=ATG;rbs_motif=AGGAG;rbs_spacer=5-10bp;gc_cont=0.670
NZ_CGEX01000015.1|GCF_001326915.1_8       -            456 benzo_1_2_benA       TIGR03229    433         0 1078.8  12.0   1   1         0         0 1078.6  12.0     1   433    15   448    15   448 0.99 # 7447 # 8814 # 1 # ID=10682_8;partial=00;start_type=ATG;rbs_motif=AGGAG;rbs_spacer=5-10bp;gc_cont=0.670
NZ_CGEY01000015.1|GCF_001320395.1_8       -            456 benzo_1_2_benA       TIGR03229    433         0 1078.8  12.0   1   1         0         0 1078.6  12.0     1   433    15   448    15   448 0.99 # 7471 # 8838 # 1 # ID=471991_8;partial=00;start_type=ATG;rbs_motif=AGGAG;rbs_spacer=5-10bp;gc_cont=0.670
NZ_CGEZ01000018.1|GCF_001327035.1_8       -            456 benzo_1_2_benA       TIGR03229    433         0 1078.8  12.0   1   1         0         0 1078.6  12.0     1   433    15   448    15   448 0.99 # 7455 # 8822 # 1 # ID=378302_8;partial=00;start_type=ATG;rbs_motif=AGGAG;rbs_spacer=5-10bp;gc_cont=0.669
NZ_CGFB01000014.1|GCF_001327415.1_8       -            456 benzo_1_2_benA       TIGR03229    433         0 1078.8  12.0   1   1         0         0 1078.6  12.0     1   433    15   448    15   448 0.99 # 8149 # 9516 # 1 # ID=316930_8;partial=00;start_type=ATG;rbs_motif=AGGAG;rbs_spacer=5-10bp;gc_cont=0.670
NZ_CGFC01000004.1|GCF_001327435.1_169     -            456 benzo_1_2_benA       TIGR03229    433         0 1078.8  12.0   1   1         0         0 1078.6  12.0     1   433    15   448    15   448 0.99 # 212799 # 214166 # -1 # ID=526565_169;partial=00;start_type=ATG;rbs_motif=AGGAG;rbs_spacer=5-10bp;gc_cont=0.670
NZ_CGFD01000014.1|GCF_001320325.1_132     -            456 benzo_1_2_benA       TIGR03229    433         0 1078.8  12.0   1   1         0         0 1078.6  12.0     1   433    15   448    15   448 0.99 # 164893 # 166260 # -1 # ID=37549_132;partial=00;start_type=ATG;rbs_motif=AGGAG;rbs_spacer=5-10bp;gc_cont=0.670
NZ_CGFE01000006.1|GCF_001327195.1_77      -            456 benzo_1_2_benA       TIGR03229    433         0 1078.8  12.0   1   1         0         0 1078.6  12.0     1   433    15   448    15   448 0.99 # 93700 # 95067 # -1 # ID=306726_77;partial=00;start_type=ATG;rbs_motif=AGGAG;rbs_spacer=5-10bp;gc_cont=0.670
NZ_CGFJ01000011.1|GCF_001321305.1_8       -            456 benzo_1_2_benA       TIGR03229    433         0 1078.8  12.0   1   1         0         0 1078.6  12.0     1   433    15   448    15   448 0.99 # 7468 # 8835 # 1 # ID=127707_8;partial=00;start_type=ATG;rbs_motif=AGGAG;rbs_spacer=5-10bp;gc_cont=0.671
NZ_CGFK01000014.1|GCF_001327055.1_132     -            456 benzo_1_2_benA       TIGR03229    433         0 1078.8  12.0   1   1         0         0 1078.6  12.0     1   433    15   448    15   448 0.99 # 164853 # 166220 # -1 # ID=469746_132;partial=00;start_type=ATG;rbs_motif=AGGAG;rbs_spacer=5-10bp;gc_cont=0.670
NZ_CGFL01000012.1|GCF_001321405.1_157     -            456 benzo_1_2_benA       TIGR03229    433         0 1078.8  12.0   1   1         0         0 1078.6  12.0     1   433    15   448    15   448 0.99 # 199974 # 201341 # -1 # ID=224168_157;partial=00;start_type=ATG;rbs_motif=AGGAG;rbs_spacer=5-10bp;gc_cont=0.672
NZ_CGFR01000012.1|GCF_001321625.1_157     -            456 benzo_1_2_benA       TIGR03229    433         0 1078.8  12.0   1   1         0         0 1078.6  12.0     1   433    15   448    15   448 0.99 # 199969 # 201336 # -1 # ID=525641_157;partial=00;start_type=ATG;rbs_motif=AGGAG;rbs_spacer=5-10bp;gc_cont=0.672
NZ_CGFU01000011.1|GCF_001320905.1_8       -            456 benzo_1_2_benA       TIGR03229    433         0 1078.8  12.0   1   1         0         0 1078.6  12.0     1   433    15   448    15   448 0.99 # 7462 # 8829 # 1 # ID=252628_8;partial=00;start_type=ATG;rbs_motif=AGGAG;rbs_spacer=5-10bp;gc_cont=0.671
NZ_CGFW01000012.1|GCF_001321285.1_157     -            456 benzo_1_2_benA       TIGR03229    433         0 1078.8  12.0   1   1         0         0 1078.6  12.0     1   433    15   448    15   448 0.99 # 199987 # 201354 # -1 # ID=460438_157;partial=00;start_type=ATG;rbs_motif=AGGAG;rbs_spacer=5-10bp;gc_cont=0.672
NZ_CGHA01000016.1|GCF_001320185.1_111     -            456 benzo_1_2_benA       TIGR03229    433         0 1078.8  12.0   1   1         0         0 1078.6  12.0     1   433    15   448    15   448 0.99 # 124318 # 125685 # 1 # ID=347816_111;partial=00;start_type=ATG;rbs_motif=AGGAG;rbs_spacer=5-10bp;gc_cont=0.670
NZ_CGHB01000024.1|GCF_001326995.1_77      -            456 benzo_1_2_benA       TIGR03229    433         0 1078.8  12.0   1   1         0         0 1078.6  12.0     1   433    15   448    15   448 0.99 # 93786 # 95153 # -1 # ID=518146_77;partial=00;start_type=ATG;rbs_motif=AGGAG;rbs_spacer=5-10bp;gc_cont=0.670
NZ_CGHC01000013.1|GCF_001327255.1_132     -            456 benzo_1_2_benA       TIGR03229    433         0 1078.8  12.0   1   1         0         0 1078.6  12.0     1   433    15   448    15   448 0.99 # 164959 # 166326 # -1 # ID=474979_132;partial=00;start_type=ATG;rbs_motif=AGGAG;rbs_spacer=5-10bp;gc_cont=0.670
NZ_CGHG01000044.1|GCF_001327455.1_9       -            456 benzo_1_2_benA       TIGR03229    433         0 1078.8  12.0   1   1         0         0 1078.6  12.0     1   433    15   448    15   448 0.99 # 8181 # 9548 # -1 # ID=48987_9;partial=00;start_type=ATG;rbs_motif=AGGAG;rbs_spacer=5-10bp;gc_cont=0.670
NZ_CGHK01000001.1|GCF_001321605.1_277     -            456 benzo_1_2_benA       TIGR03229    433         0 1078.8  12.0   1   1         0         0 1078.6  12.0     1   433    15   448    15   448 0.99 # 332828 # 334195 # 1 # ID=239787_277;partial=00;start_type=ATG;rbs_motif=AGGAG;rbs_spacer=5-10bp;gc_cont=0.671
NZ_CGHT01000011.1|GCF_001321205.1_157     -            456 benzo_1_2_benA       TIGR03229    433         0 1078.8  12.0   1   1         0         0 1078.6  12.0     1   433    15   448    15   448 0.99 # 199969 # 201336 # -1 # ID=112046_157;partial=00;start_type=ATG;rbs_motif=AGGAG;rbs_spacer=5-10bp;gc_cont=0.672
NZ_CGIB01000001.1|GCF_001321345.1_280     -            456 benzo_1_2_benA       TIGR03229    433         0 1078.8  12.0   1   1         0         0 1078.6  12.0     1   433    15   448    15   448 0.99 # 339108 # 340475 # 1 # ID=520797_280;partial=00;start_type=ATG;rbs_motif=AGGAG;rbs_spacer=5-10bp;gc_cont=0.671
NZ_CH899721.1|GCF_000152325.1_258         -            456 benzo_1_2_benA       TIGR03229    433         0 1078.8  12.0   1   1         0         0 1078.6  12.0     1   433    15   448    15   448 0.99 # 323177 # 324544 # -1 # ID=145402_258;partial=00;start_type=ATG;rbs_motif=AGGAG;rbs_spacer=5-10bp;gc_cont=0.670
NZ_CH899738.1|GCF_000152685.1_229         -            456 benzo_1_2_benA       TIGR03229    433         0 1078.8  12.0   1   1         0         0 1078.6  12.0     1   433    15   448    15   448 0.99 # 292085 # 293452 # -1 # ID=504695_229;partial=00;start_type=ATG;rbs_motif=AGGAG;rbs_spacer=5-10bp;gc_cont=0.671
NZ_CH899738.1|GCF_000152685.2_229         -            456 benzo_1_2_benA       TIGR03229    433         0 1078.8  12.0   1   1         0         0 1078.6  12.0     1   433    15   448    15   448 0.99 # 292085 # 293452 # -1 # ID=351375_229;partial=00;start_type=ATG;rbs_motif=AGGAG;rbs_spacer=5-10bp;gc_cont=0.671
NZ_CH899740.1|GCF_000152345.1_256         -            456 benzo_1_2_benA       TIGR03229    433         0 1078.8  12.0   1   1         0         0 1078.6  12.0     1   433    15   448    15   448 0.99 # 324263 # 325630 # -1 # ID=18202_256;partial=00;start_type=ATG;rbs_motif=AGGAG;rbs_spacer=5-10bp;gc_cont=0.672
NZ_CH899763.1|GCF_000152365.1_580         -            456 benzo_1_2_benA       TIGR03229    433         0 1078.8  12.0   1   1         0         0 1078.6  12.0     1   433    15   448    15   448 0.99 # 730451 # 731818 # 1 # ID=515556_580;partial=00;start_type=ATG;rbs_motif=AGGAG;rbs_spacer=5-10bp;gc_cont=0.670
NZ_CHFB01000014.1|GCF_001320425.1_132     -            456 benzo_1_2_benA       TIGR03229    433         0 1078.8  12.0   1   1         0         0 1078.6  12.0     1   433    15   448    15   448 0.99 # 164867 # 166234 # -1 # ID=473737_132;partial=00;start_type=ATG;rbs_motif=AGGAG;rbs_spacer=5-10bp;gc_cont=0.670
NZ_CHFC01000013.1|GCF_001320365.1_8       -            456 benzo_1_2_benA       TIGR03229    433         0 1078.8  12.0   1   1         0         0 1078.6  12.0     1   433    15   448    15   448 0.99 # 7444 # 8811 # 1 # ID=167728_8;partial=00;start_type=ATG;rbs_motif=AGGAG;rbs_spacer=5-10bp;gc_cont=0.670
NZ_CHFD01000009.1|GCF_001326935.1_109     -            456 benzo_1_2_benA       TIGR03229    433         0 1078.8  12.0   1   1         0         0 1078.6  12.0     1   433    15   448    15   448 0.99 # 124568 # 125935 # 1 # ID=313287_109;partial=00;start_type=ATG;rbs_motif=AGGAG;rbs_spacer=5-10bp;gc_cont=0.669
NZ_CHFE01000050.1|GCF_001327235.1_8       -            456 benzo_1_2_benA       TIGR03229    433         0 1078.8  12.0   1   1         0         0 1078.6  12.0     1   433    15   448    15   448 0.99 # 7452 # 8819 # 1 # ID=69889_8;partial=00;start_type=ATG;rbs_motif=AGGAG;rbs_spacer=5-10bp;gc_cont=0.669
NZ_CHFI01000001.1|GCF_001327555.1_664     -            456 benzo_1_2_benA       TIGR03229    433         0 1078.8  12.0   1   1         0         0 1078.6  12.0     1   433    15   448    15   448 0.99 # 742096 # 743463 # 1 # ID=473569_664;partial=00;start_type=ATG;rbs_motif=AGGAG;rbs_spacer=5-10bp;gc_cont=0.671
NZ_CHKR01000022.1|GCF_001320465.1_77      -            456 benzo_1_2_benA       TIGR03229    433         0 1078.8  12.0   1   1         0         0 1078.6  12.0     1   433    15   448    15   448 0.99 # 93812 # 95179 # -1 # ID=12126_77;partial=00;start_type=ATG;rbs_motif=AGGAG;rbs_spacer=5-10bp;gc_cont=0.670
NZ_CHKS01000013.1|GCF_001320145.1_8       -            456 benzo_1_2_benA       TIGR03229    433         0 1078.8  12.0   1   1         0         0 1078.6  12.0     1   433    15   448    15   448 0.99 # 7471 # 8838 # 1 # ID=30488_8;partial=00;start_type=ATG;rbs_motif=AGGAG;rbs_spacer=5-10bp;gc_cont=0.670
NZ_CHKY01000013.1|GCF_001321585.1_8       -            456 benzo_1_2_benA       TIGR03229    433         0 1078.8  12.0   1   1         0         0 1078.6  12.0     1   433    15   448    15   448 0.99 # 8128 # 9495 # 1 # ID=262725_8;partial=00;start_type=ATG;rbs_motif=AGGAG;rbs_spacer=5-10bp;gc_cont=0.671
NZ_CIAS01000003.1|GCF_001327135.1_172     -            456 benzo_1_2_benA       TIGR03229    433         0 1078.8  12.0   1   1         0         0 1078.6  12.0     1   433    15   448    15   448 0.99 # 208903 # 210270 # -1 # ID=386823_172;partial=00;start_type=ATG;rbs_motif=AGGAG;rbs_spacer=5-10bp;gc_cont=0.671
NZ_CIAU01000012.1|GCF_001320725.1_132     -            456 benzo_1_2_benA       TIGR03229    433         0 1078.8  12.0   1   1         0         0 1078.6  12.0     1   433    15   448    15   448 0.99 # 164892 # 166259 # -1 # ID=93990_132;partial=00;start_type=ATG;rbs_motif=AGGAG;rbs_spacer=5-10bp;gc_cont=0.670
NZ_CIAV01000015.1|GCF_001327515.1_132     -            456 benzo_1_2_benA       TIGR03229    433         0 1078.8  12.0   1   1         0         0 1078.6  12.0     1   433    15   448    15   448 0.99 # 164879 # 166246 # -1 # ID=448761_132;partial=00;start_type=ATG;rbs_motif=AGGAG;rbs_spacer=5-10bp;gc_cont=0.670
NZ_CIAW01000025.1|GCF_001320645.1_78      -            456 benzo_1_2_benA       TIGR03229    433         0 1078.8  12.0   1   1         0         0 1078.6  12.0     1   433    15   448    15   448 0.99 # 93896 # 95263 # -1 # ID=4358_78;partial=00;start_type=ATG;rbs_motif=AGGAG;rbs_spacer=5-10bp;gc_cont=0.670
NZ_CIAY01000046.1|GCF_001327395.1_10      -            456 benzo_1_2_benA       TIGR03229    433         0 1078.8  12.0   1   1         0         0 1078.6  12.0     1   433    15   448    15   448 0.99 # 8320 # 9687 # -1 # ID=449879_10;partial=00;start_type=ATG;rbs_motif=AGGAG;rbs_spacer=5-10bp;gc_cont=0.670
NZ_CIBB01000012.1|GCF_001321245.1_8       -            456 benzo_1_2_benA       TIGR03229    433         0 1078.8  12.0   1   1         0         0 1078.6  12.0     1   433    15   448    15   448 0.99 # 7455 # 8822 # 1 # ID=288806_8;partial=00;start_type=ATG;rbs_motif=AGGAG;rbs_spacer=5-10bp;gc_cont=0.671
NZ_CIBE01000015.1|GCF_001321125.1_8       -            456 benzo_1_2_benA       TIGR03229    433         0 1078.8  12.0   1   1         0         0 1078.6  12.0     1   433    15   448    15   448 0.99 # 8128 # 9495 # 1 # ID=484548_8;partial=00;start_type=ATG;rbs_motif=AGGAG;rbs_spacer=5-10bp;gc_cont=0.671
NZ_CIBF01000008.1|GCF_001321485.1_87      -            456 benzo_1_2_benA       TIGR03229    433         0 1078.8  12.0   1   1         0         0 1078.6  12.0     1   433    15   448    15   448 0.99 # 97753 # 99120 # 1 # ID=239506_87;partial=00;start_type=ATG;rbs_motif=AGGAG;rbs_spacer=5-10bp;gc_cont=0.671
NZ_CIBL01000012.1|GCF_001321445.1_157     -            456 benzo_1_2_benA       TIGR03229    433         0 1078.8  12.0   1   1         0         0 1078.6  12.0     1   433    15   448    15   448 0.99 # 199967 # 201334 # -1 # ID=493630_157;partial=00;start_type=ATG;rbs_motif=AGGAG;rbs_spacer=5-10bp;gc_cont=0.672
NZ_CIGK01000013.1|GCF_001327335.1_8       -            456 benzo_1_2_benA       TIGR03229    433         0 1078.8  12.0   1   1         0         0 1078.6  12.0     1   433    15   448    15   448 0.99 # 8152 # 9519 # 1 # ID=230337_8;partial=00;start_type=ATG;rbs_motif=AGGAG;rbs_spacer=5-10bp;gc_cont=0.670
NZ_CIGP01000019.1|GCF_001326955.1_143     -            456 benzo_1_2_benA       TIGR03229    433         0 1078.8  12.0   1   1         0         0 1078.6  12.0     1   433    15   448    15   448 0.99 # 159708 # 161075 # 1 # ID=423481_143;partial=00;start_type=ATG;rbs_motif=AGGAG;rbs_spacer=5-10bp;gc_cont=0.669
NZ_CIGS01000012.1|GCF_001321525.1_157     -            456 benzo_1_2_benA       TIGR03229    433         0 1078.8  12.0   1   1         0         0 1078.6  12.0     1   433    15   448    15   448 0.99 # 199963 # 201330 # -1 # ID=169816_157;partial=00;start_type=ATG;rbs_motif=AGGAG;rbs_spacer=5-10bp;gc_cont=0.672
NZ_CIGV01000013.1|GCF_001321045.1_8       -            456 benzo_1_2_benA       TIGR03229    433         0 1078.8  12.0   1   1         0         0 1078.6  12.0     1   433    15   448    15   448 0.99 # 8128 # 9495 # 1 # ID=486847_8;partial=00;start_type=ATG;rbs_motif=AGGAG;rbs_spacer=5-10bp;gc_cont=0.671
NZ_CIGX01000011.1|GCF_001321105.1_157     -            456 benzo_1_2_benA       TIGR03229    433         0 1078.8  12.0   1   1         0         0 1078.6  12.0     1   433    15   448    15   448 0.99 # 199993 # 201360 # -1 # ID=377152_157;partial=00;start_type=ATG;rbs_motif=AGGAG;rbs_spacer=5-10bp;gc_cont=0.672
NZ_CIHR01000003.1|GCF_001320825.1_277     -            456 benzo_1_2_benA       TIGR03229    433         0 1078.8  12.0   1   1         0         0 1078.6  12.0     1   433    15   448    15   448 0.99 # 333356 # 334723 # 1 # ID=74561_277;partial=00;start_type=ATG;rbs_motif=AGGAG;rbs_spacer=5-10bp;gc_cont=0.671
NZ_CIJK01000002.1|GCF_001321565.1_277     -            456 benzo_1_2_benA       TIGR03229    433         0 1078.8  12.0   1   1         0         0 1078.6  12.0     1   433    15   448    15   448 0.99 # 332895 # 334262 # 1 # ID=485631_277;partial=00;start_type=ATG;rbs_motif=AGGAG;rbs_spacer=5-10bp;gc_cont=0.671
NZ_CIJQ01000011.1|GCF_001321185.1_157     -            456 benzo_1_2_benA       TIGR03229    433         0 1078.8  12.0   1   1         0         0 1078.6  12.0     1   433    15   448    15   448 0.99 # 199970 # 201337 # -1 # ID=428628_157;partial=00;start_type=ATG;rbs_motif=AGGAG;rbs_spacer=5-10bp;gc_cont=0.672
NZ_CIJT01000011.1|GCF_001321015.1_157     -            456 benzo_1_2_benA       TIGR03229    433         0 1078.8  12.0   1   1         0         0 1078.6  12.0     1   433    15   448    15   448 0.99 # 199977 # 201344 # -1 # ID=445323_157;partial=00;start_type=ATG;rbs_motif=AGGAG;rbs_spacer=5-10bp;gc_cont=0.672
NZ_CIKM01000013.1|GCF_001321145.1_157     -            456 benzo_1_2_benA       TIGR03229    433         0 1078.8  12.0   1   1         0         0 1078.6  12.0     1   433    15   448    15   448 0.99 # 199993 # 201360 # -1 # ID=386327_157;partial=00;start_type=ATG;rbs_motif=AGGAG;rbs_spacer=5-10bp;gc_cont=0.672
NZ_CM000775.1|GCF_000193475.1_1938        -            456 benzo_1_2_benA       TIGR03229    433         0 1078.8  12.0   1   1         0         0 1078.6  12.0     1   433    15   448    15   448 0.99 # 2527140 # 2528507 # -1 # ID=75438_1938;partial=00;start_type=ATG;rbs_motif=AGGAG;rbs_spacer=5-10bp;gc_cont=0.670
NZ_CM000833.1|GCF_000193455.1_1332        -            456 benzo_1_2_benA       TIGR03229    433         0 1078.8  12.0   1   1         0         0 1078.6  12.0     1   433    15   448    15   448 0.99 # 1750813 # 1752180 # 1 # ID=44656_1332;partial=00;start_type=ATG;rbs_motif=AGGAG;rbs_spacer=5-10bp;gc_cont=0.670
NZ_CM001157.1|GCF_000195145.1_2010        -            456 benzo_1_2_benA       TIGR03229    433         0 1078.8  12.0   1   1         0         0 1078.6  12.0     1   433    15   448    15   448 0.99 # 2570308 # 2571675 # 1 # ID=537430_2010;partial=00;start_type=ATG;rbs_motif=AGGAG;rbs_spacer=5-10bp;gc_cont=0.669
NZ_CM003020.1|GCF_000775165.1_2306        -            456 benzo_1_2_benA       TIGR03229    433         0 1078.8  12.0   1   1         0         0 1078.6  12.0     1   433    15   448    15   448 0.99 # 2945404 # 2946771 # 1 # ID=443612_2306;partial=00;start_type=ATG;rbs_motif=AGGAG;rbs_spacer=5-10bp;gc_cont=0.669
NZ_CM003195.1|GCF_000970955.1_1445        -            456 benzo_1_2_benA       TIGR03229    433         0 1078.8  12.0   1   1         0         0 1078.6  12.0     1   433    15   448    15   448 0.99 # 1807287 # 1808654 # -1 # ID=413992_1445;partial=00;start_type=ATG;rbs_motif=AGGAG;rbs_spacer=5-10bp;gc_cont=0.670
NZ_CM003197.1|GCF_000970935.1_1350        -            456 benzo_1_2_benA       TIGR03229    433         0 1078.8  12.0   1   1         0         0 1078.6  12.0     1   433    15   448    15   448 0.99 # 1738959 # 1740326 # 1 # ID=251069_1350;partial=00;start_type=ATG;rbs_motif=AGGAG;rbs_spacer=5-10bp;gc_cont=0.668
NZ_CM007659.1|GCF_001974745.1_954         -            456 benzo_1_2_benA       TIGR03229    433         0 1078.8  12.0   1   1         0         0 1078.6  12.0     1   433    15   448    15   448 0.99 # 1209369 # 1210736 # 1 # ID=147550_954;partial=00;start_type=ATG;rbs_motif=AGGAG;rbs_spacer=5-10bp;gc_cont=0.670
NZ_CP004004.1|GCF_000511915.1_633         -            456 benzo_1_2_benA       TIGR03229    433         0 1078.8  12.0   1   1         0         0 1078.6  12.0     1   433    15   448    15   448 0.99 # 791426 # 792793 # -1 # ID=189857_633;partial=00;start_type=ATG;rbs_motif=AGGAG;rbs_spacer=5-10bp;gc_cont=0.670
NZ_CP004024.1|GCF_000520895.1_687         -            456 benzo_1_2_benA       TIGR03229    433         0 1078.8  12.0   1   1         0         0 1078.6  12.0     1   433    15   448    15   448 0.99 # 845620 # 846987 # -1 # ID=412300_687;partial=00;start_type=ATG;rbs_motif=AGGAG;rbs_spacer=5-10bp;gc_cont=0.670
NZ_CP004043.1|GCF_000521645.1_1817        -            456 benzo_1_2_benA       TIGR03229    433         0 1078.8  12.0   1   1         0         0 1078.6  12.0     1   433    15   448    15   448 0.99 # 2385636 # 2387003 # 1 # ID=44523_1817;partial=00;start_type=ATG;rbs_motif=AGGAG;rbs_spacer=5-10bp;gc_cont=0.669
NZ_CP004378.1|GCF_000764575.1_699         -            456 benzo_1_2_benA       TIGR03229    433         0 1078.8  12.0   1   1         0         0 1078.6  12.0     1   433    15   448    15   448 0.99 # 863488 # 864855 # -1 # ID=197320_699;partial=00;start_type=ATG;rbs_motif=AGGAG;rbs_spacer=5-10bp;gc_cont=0.670
NZ_CP004380.1|GCF_000959125.1_312         -            456 benzo_1_2_benA       TIGR03229    433         0 1078.8  12.0   1   1         0         0 1078.6  12.0     1   433    15   448    15   448 0.99 # 386044 # 387411 # -1 # ID=258800_312;partial=00;start_type=ATG;rbs_motif=AGGAG;rbs_spacer=5-10bp;gc_cont=0.671
NZ_CP008759.1|GCF_000756145.1_1132        -            456 benzo_1_2_benA       TIGR03229    433         0 1078.8  12.0   1   1         0         0 1078.6  12.0     1   433    15   448    15   448 0.99 # 1455563 # 1456930 # -1 # ID=181269_1132;partial=00;start_type=ATG;rbs_motif=AGGAG;rbs_spacer=5-10bp;gc_cont=0.670
NZ_CP008763.1|GCF_000756105.1_2456        -            456 benzo_1_2_benA       TIGR03229    433         0 1078.8  12.0   1   1         0         0 1078.6  12.0     1   433    15   448    15   448 0.99 # 3150523 # 3151890 # -1 # ID=165545_2456;partial=00;start_type=ATG;rbs_motif=AGGAG;rbs_spacer=5-10bp;gc_cont=0.670
NZ_CP008779.1|GCF_000756165.1_2215        -            456 benzo_1_2_benA       TIGR03229    433         0 1078.8  12.0   1   1         0         0 1078.6  12.0     1   433    15   448    15   448 0.99 # 2832125 # 2833492 # -1 # ID=92333_2215;partial=00;start_type=ATG;rbs_motif=AGGAG;rbs_spacer=5-10bp;gc_cont=0.670
NZ_CP008782.1|GCF_000756125.1_81          -            456 benzo_1_2_benA       TIGR03229    433         0 1078.8  12.0   1   1         0         0 1078.6  12.0     1   433    15   448    15   448 0.99 # 98413 # 99780 # -1 # ID=69839_81;partial=00;start_type=ATG;rbs_motif=AGGAG;rbs_spacer=5-10bp;gc_cont=0.670
NZ_CP008783.1|GCF_000756065.1_329         -            456 benzo_1_2_benA       TIGR03229    433         0 1078.8  12.0   1   1         0         0 1078.6  12.0     1   433    15   448    15   448 0.99 # 405740 # 407107 # 1 # ID=164036_329;partial=00;start_type=ATG;rbs_motif=AGGAG;rbs_spacer=5-10bp;gc_cont=0.668
NZ_CP008835.1|GCF_000756085.1_1069        -            456 benzo_1_2_benA       TIGR03229    433         0 1078.8  12.0   1   1         0         0 1078.6  12.0     1   433    15   448    15   448 0.99 # 1416596 # 1417963 # 1 # ID=147818_1069;partial=00;start_type=ATG;rbs_motif=AGGAG;rbs_spacer=5-10bp;gc_cont=0.670
NZ_CP008893.1|GCF_000755905.1_1376        -            456 benzo_1_2_benA       TIGR03229    433         0 1078.8  12.0   1   1         0         0 1078.6  12.0     1   433    15   448    15   448 0.99 # 1829648 # 1831015 # 1 # ID=374082_1376;partial=00;start_type=ATG;rbs_motif=AGGAG;rbs_spacer=5-10bp;gc_cont=0.670
NZ_CP008910.1|GCF_000755965.1_1862        -            456 benzo_1_2_benA       TIGR03229    433         0 1078.8  12.0   1   1         0         0 1078.6  12.0     1   433    15   448    15   448 0.99 # 2428553 # 2429920 # -1 # ID=14088_1862;partial=00;start_type=ATG;rbs_motif=AGGAG;rbs_spacer=5-10bp;gc_cont=0.669
NZ_CP008912.1|GCF_000755925.1_2363        -            456 benzo_1_2_benA       TIGR03229    433         0 1078.8  12.0   1   1         0         0 1078.6  12.0     1   433    15   448    15   448 0.99 # 3084056 # 3085423 # -1 # ID=72490_2363;partial=00;start_type=ATG;rbs_motif=AGGAG;rbs_spacer=5-10bp;gc_cont=0.671
NZ_CP008917.1|GCF_000763555.1_937         -            456 benzo_1_2_benA       TIGR03229    433         0 1078.8  12.0   1   1         0         0 1078.6  12.0     1   433    15   448    15   448 0.99 # 1262798 # 1264165 # 1 # ID=77121_937;partial=00;start_type=ATG;rbs_motif=AGGAG;rbs_spacer=5-10bp;gc_cont=0.670
NZ_CP009127.1|GCF_000755825.1_2428        -            456 benzo_1_2_benA       TIGR03229    433         0 1078.8  12.0   1   1         0         0 1078.6  12.0     1   433    15   448    15   448 0.99 # 3157240 # 3158607 # 1 # ID=153836_2428;partial=00;start_type=ATG;rbs_motif=AGGAG;rbs_spacer=5-10bp;gc_cont=0.670
NZ_CP009150.1|GCF_000770455.1_1964        -            456 benzo_1_2_benA       TIGR03229    433         0 1078.8  12.0   1   1         0         0 1078.6  12.0     1   433    15   448    15   448 0.99 # 2511850 # 2513217 # 1 # ID=473719_1964;partial=00;start_type=ATG;rbs_motif=AGGAG;rbs_spacer=5-10bp;gc_cont=0.670
NZ_CP009164.1|GCF_000770535.1_2137        -            456 benzo_1_2_benA       TIGR03229    433         0 1078.8  12.0   1   1         0         0 1078.6  12.0     1   433    15   448    15   448 0.99 # 2768324 # 2769691 # -1 # ID=470238_2137;partial=00;start_type=ATG;rbs_motif=AGGAG;rbs_spacer=5-10bp;gc_cont=0.671
NZ_CP009234.1|GCF_000770395.1_2145        -            456 benzo_1_2_benA       TIGR03229    433         0 1078.8  12.0   1   1         0         0 1078.6  12.0     1   433    15   448    15   448 0.99 # 2796088 # 2797455 # 1 # ID=522146_2145;partial=00;start_type=ATG;rbs_motif=AGGAG;rbs_spacer=5-10bp;gc_cont=0.670
NZ_CP009269.1|GCF_000770415.1_296         -            456 benzo_1_2_benA       TIGR03229    433         0 1078.8  12.0   1   1         0         0 1078.6  12.0     1   433    15   448    15   448 0.99 # 372705 # 374072 # 1 # ID=331434_296;partial=00;start_type=ATG;rbs_motif=AGGAG;rbs_spacer=5-10bp;gc_cont=0.670
NZ_CP009297.1|GCF_000959145.1_2044        -            456 benzo_1_2_benA       TIGR03229    433         0 1078.8  12.0   1   1         0         0 1078.6  12.0     1   433    15   448    15   448 0.99 # 2681843 # 2683210 # 1 # ID=361470_2044;partial=00;start_type=ATG;rbs_motif=AGGAG;rbs_spacer=5-10bp;gc_cont=0.670
NZ_CP009473.1|GCF_000959185.1_453         -            456 benzo_1_2_benA       TIGR03229    433         0 1078.8  12.0   1   1         0         0 1078.6  12.0     1   433    15   448    15   448 0.99 # 579360 # 580727 # 1 # ID=235607_453;partial=00;start_type=ATG;rbs_motif=AGGAG;rbs_spacer=5-10bp;gc_cont=0.670
NZ_CP009484.1|GCF_000959205.1_2161        -            456 benzo_1_2_benA       TIGR03229    433         0 1078.8  12.0   1   1         0         0 1078.6  12.0     1   433    15   448    15   448 0.99 # 2794591 # 2795958 # 1 # ID=4643_2161;partial=00;start_type=ATG;rbs_motif=AGGAG;rbs_spacer=5-10bp;gc_cont=0.669
NZ_CP009537.1|GCF_000959285.1_933         -            456 benzo_1_2_benA       TIGR03229    433         0 1078.8  12.0   1   1         0         0 1078.6  12.0     1   433    15   448    15   448 0.99 # 1204345 # 1205712 # 1 # ID=430737_933;partial=00;start_type=ATG;rbs_motif=AGGAG;rbs_spacer=5-10bp;gc_cont=0.670
NZ_CP009546.1|GCF_000959305.1_665         -            456 benzo_1_2_benA       TIGR03229    433         0 1078.8  12.0   1   1         0         0 1078.6  12.0     1   433    15   448    15   448 0.99 # 792694 # 794061 # 1 # ID=24045_665;partial=00;start_type=ATG;rbs_motif=AGGAG;rbs_spacer=5-10bp;gc_cont=0.669
NZ_CP009550.1|GCF_000959345.1_1993        -            456 benzo_1_2_benA       TIGR03229    433         0 1078.8  12.0   1   1         0         0 1078.6  12.0     1   433    15   448    15   448 0.99 # 2579666 # 2581033 # 1 # ID=41287_1993;partial=00;start_type=ATG;rbs_motif=AGGAG;rbs_spacer=5-10bp;gc_cont=0.670
NZ_CP009586.1|GCF_000757015.2_1816        -            456 benzo_1_2_benA       TIGR03229    433         0 1078.8  12.0   1   1         0         0 1078.6  12.0     1   433    15   448    15   448 0.99 # 2358540 # 2359907 # -1 # ID=500364_1816;partial=00;start_type=ATG;rbs_motif=AGGAG;rbs_spacer=5-10bp;gc_cont=0.670
NZ_CP009898.1|GCF_000757035.2_1928        -            456 benzo_1_2_benA       TIGR03229    433         0 1078.8  12.0   1   1         0         0 1078.6  12.0     1   433    15   448    15   448 0.99 # 2559418 # 2560785 # 1 # ID=425694_1928;partial=00;start_type=ATG;rbs_motif=AGGAG;rbs_spacer=5-10bp;gc_cont=0.671
NZ_CP010974.1|GCF_000954175.1_1899        -            456 benzo_1_2_benA       TIGR03229    433         0 1078.8  12.0   1   1         0         0 1078.6  12.0     1   433    15   448    15   448 0.99 # 2457033 # 2458400 # 1 # ID=393430_1899;partial=00;start_type=ATG;rbs_motif=AGGAG;rbs_spacer=5-10bp;gc_cont=0.669
NZ_CP012042.1|GCF_001318245.1_873         -            456 benzo_1_2_benA       TIGR03229    433         0 1078.8  12.0   1   1         0         0 1078.6  12.0     1   433    15   448    15   448 0.99 # 1140107 # 1141474 # 1 # ID=32454_873;partial=00;start_type=ATG;rbs_motif=AGGAG;rbs_spacer=5-10bp;gc_cont=0.670
NZ_CP012516.1|GCF_001277875.1_2050        -            456 benzo_1_2_benA       TIGR03229    433         0 1078.8  12.0   1   1         0         0 1078.6  12.0     1   433    15   448    15   448 0.99 # 2623138 # 2624505 # 1 # ID=347237_2050;partial=00;start_type=ATG;rbs_motif=AGGAG;rbs_spacer=5-10bp;gc_cont=0.670
NZ_CP012518.1|GCF_001277895.1_2050        -            456 benzo_1_2_benA       TIGR03229    433         0 1078.8  12.0   1   1         0         0 1078.6  12.0     1   433    15   448    15   448 0.99 # 2623048 # 2624415 # 1 # ID=527115_2050;partial=00;start_type=ATG;rbs_motif=AGGAG;rbs_spacer=5-10bp;gc_cont=0.670
NZ_CP012577.1|GCF_001277975.1_1070        -            456 benzo_1_2_benA       TIGR03229    433         0 1078.8  12.0   1   1         0         0 1078.6  12.0     1   433    15   448    15   448 0.99 # 1377076 # 1378443 # -1 # ID=441239_1070;partial=00;start_type=ATG;rbs_motif=AGGAG;rbs_spacer=5-10bp;gc_cont=0.670
NZ_CP016637.1|GCF_001695735.1_1092        -            456 benzo_1_2_benA       TIGR03229    433         0 1078.8  12.0   1   1         0         0 1078.6  12.0     1   433    15   448    15   448 0.99 # 1374615 # 1375982 # -1 # ID=414130_1092;partial=00;start_type=ATG;rbs_motif=AGGAG;rbs_spacer=5-10bp;gc_cont=0.671
NZ_CP016639.1|GCF_001695715.1_1091        -            456 benzo_1_2_benA       TIGR03229    433         0 1078.8  12.0   1   1         0         0 1078.6  12.0     1   433    15   448    15   448 0.99 # 1375322 # 1376689 # -1 # ID=53696_1091;partial=00;start_type=ATG;rbs_motif=AGGAG;rbs_spacer=5-10bp;gc_cont=0.671
NZ_CP016910.1|GCF_001887555.1_2049        -            456 benzo_1_2_benA       TIGR03229    433         0 1078.8  12.0   1   1         0         0 1078.6  12.0     1   433    15   448    15   448 0.99 # 2673187 # 2674554 # 1 # ID=436527_2049;partial=00;start_type=ATG;rbs_motif=AGGAG;rbs_spacer=5-10bp;gc_cont=0.668
NZ_CP016912.1|GCF_001887575.1_2054        -            456 benzo_1_2_benA       TIGR03229    433         0 1078.8  12.0   1   1         0         0 1078.6  12.0     1   433    15   448    15   448 0.99 # 2673168 # 2674535 # 1 # ID=114435_2054;partial=00;start_type=ATG;rbs_motif=AGGAG;rbs_spacer=5-10bp;gc_cont=0.668
NZ_CP017045.1|GCF_001975065.1_952         -            456 benzo_1_2_benA       TIGR03229    433         0 1078.8  12.0   1   1         0         0 1078.6  12.0     1   433    15   448    15   448 0.99 # 1209419 # 1210786 # 1 # ID=538671_952;partial=00;start_type=ATG;rbs_motif=AGGAG;rbs_spacer=5-10bp;gc_cont=0.670
NZ_CP017047.1|GCF_001975085.1_895         -            456 benzo_1_2_benA       TIGR03229    433         0 1078.8  12.0   1   1         0         0 1078.6  12.0     1   433    15   448    15   448 0.99 # 1166909 # 1168276 # 1 # ID=450518_895;partial=00;start_type=ATG;rbs_motif=AGGAG;rbs_spacer=5-10bp;gc_cont=0.669
NZ_CP017049.1|GCF_001975105.1_897         -            456 benzo_1_2_benA       TIGR03229    433         0 1078.8  12.0   1   1         0         0 1078.6  12.0     1   433    15   448    15   448 0.99 # 1166879 # 1168246 # 1 # ID=501048_897;partial=00;start_type=ATG;rbs_motif=AGGAG;rbs_spacer=5-10bp;gc_cont=0.669
NZ_CP018055.1|GCF_001885195.1_2192        -            456 benzo_1_2_benA       TIGR03229    433         0 1078.8  12.0   1   1         0         0 1078.6  12.0     1   433    15   448    15   448 0.99 # 2855341 # 2856708 # -1 # ID=53566_2192;partial=00;start_type=ATG;rbs_motif=AGGAG;rbs_spacer=5-10bp;gc_cont=0.670
NZ_CP018367.1|GCF_002111065.1_368         -            456 benzo_1_2_benA       TIGR03229    433         0 1078.8  12.0   1   1         0         0 1078.6  12.0     1   433    15   448    15   448 0.99 # 478439 # 479806 # 1 # ID=125552_368;partial=00;start_type=ATG;rbs_motif=AGGAG;rbs_spacer=5-10bp;gc_cont=0.670
NZ_CP018370.1|GCF_002111325.1_2262        -            456 benzo_1_2_benA       TIGR03229    433         0 1078.8  12.0   1   1         0         0 1078.6  12.0     1   433    15   448    15   448 0.99 # 2902155 # 2903522 # 1 # ID=170927_2262;partial=00;start_type=ATG;rbs_motif=AGGAG;rbs_spacer=5-10bp;gc_cont=0.670
NZ_CP018371.1|GCF_002111345.1_1102        -            456 benzo_1_2_benA       TIGR03229    433         0 1078.8  12.0   1   1         0         0 1078.6  12.0     1   433    15   448    15   448 0.99 # 1418035 # 1419402 # -1 # ID=454657_1102;partial=00;start_type=ATG;rbs_motif=AGGAG;rbs_spacer=5-10bp;gc_cont=0.670
NZ_CP018375.1|GCF_002110925.1_1130        -            456 benzo_1_2_benA       TIGR03229    433         0 1078.8  12.0   1   1         0         0 1078.6  12.0     1   433    15   448    15   448 0.99 # 1491976 # 1493343 # 1 # ID=465351_1130;partial=00;start_type=ATG;rbs_motif=AGGAG;rbs_spacer=5-10bp;gc_cont=0.670
NZ_CP018381.1|GCF_002110945.1_1861        -            456 benzo_1_2_benA       TIGR03229    433         0 1078.8  12.0   1   1         0         0 1078.6  12.0     1   433    15   448    15   448 0.99 # 2381168 # 2382535 # -1 # ID=70846_1861;partial=00;start_type=ATG;rbs_motif=AGGAG;rbs_spacer=5-10bp;gc_cont=0.670
NZ_CP018382.1|GCF_002111365.1_241         -            456 benzo_1_2_benA       TIGR03229    433         0 1078.8  12.0   1   1         0         0 1078.6  12.0     1   433    15   448    15   448 0.99 # 280791 # 282158 # 1 # ID=50530_241;partial=00;start_type=ATG;rbs_motif=AGGAG;rbs_spacer=5-10bp;gc_cont=0.670
NZ_CP018386.1|GCF_002111125.1_1460        -            456 benzo_1_2_benA       TIGR03229    433         0 1078.8  12.0   1   1         0         0 1078.6  12.0     1   433    15   448    15   448 0.99 # 1880026 # 1881393 # 1 # ID=536197_1460;partial=00;start_type=ATG;rbs_motif=AGGAG;rbs_spacer=5-10bp;gc_cont=0.670
NZ_CP018388.1|GCF_002111145.1_2353        -            456 benzo_1_2_benA       TIGR03229    433         0 1078.8  12.0   1   1         0         0 1078.6  12.0     1   433    15   448    15   448 0.99 # 3045948 # 3047315 # 1 # ID=494467_2353;partial=00;start_type=ATG;rbs_motif=AGGAG;rbs_spacer=5-10bp;gc_cont=0.669
NZ_CP018390.1|GCF_002111165.1_2082        -            456 benzo_1_2_benA       TIGR03229    433         0 1078.8  12.0   1   1         0         0 1078.6  12.0     1   433    15   448    15   448 0.99 # 2687785 # 2689152 # 1 # ID=165968_2082;partial=00;start_type=ATG;rbs_motif=AGGAG;rbs_spacer=5-10bp;gc_cont=0.670
NZ_CP018392.1|GCF_002110965.1_2098        -            456 benzo_1_2_benA       TIGR03229    433         0 1078.8  12.0   1   1         0         0 1078.6  12.0     1   433    15   448    15   448 0.99 # 2667461 # 2668828 # 1 # ID=64855_2098;partial=00;start_type=ATG;rbs_motif=AGGAG;rbs_spacer=5-10bp;gc_cont=0.670
NZ_CP018394.1|GCF_002110985.1_1872        -            456 benzo_1_2_benA       TIGR03229    433         0 1078.8  12.0   1   1         0         0 1078.6  12.0     1   433    15   448    15   448 0.99 # 2406365 # 2407732 # -1 # ID=254836_1872;partial=00;start_type=ATG;rbs_motif=AGGAG;rbs_spacer=5-10bp;gc_cont=0.670
NZ_CP018397.1|GCF_002111185.1_180         -            456 benzo_1_2_benA       TIGR03229    433         0 1078.8  12.0   1   1         0         0 1078.6  12.0     1   433    15   448    15   448 0.99 # 208212 # 209579 # 1 # ID=447573_180;partial=00;start_type=ATG;rbs_motif=AGGAG;rbs_spacer=5-10bp;gc_cont=0.670
NZ_CP018398.1|GCF_002111205.1_853         -            456 benzo_1_2_benA       TIGR03229    433         0 1078.8  12.0   1   1         0         0 1078.6  12.0     1   433    15   448    15   448 0.99 # 1076381 # 1077748 # 1 # ID=361604_853;partial=00;start_type=ATG;rbs_motif=AGGAG;rbs_spacer=5-10bp;gc_cont=0.669
NZ_CP018402.1|GCF_002111245.1_1560        -            456 benzo_1_2_benA       TIGR03229    433         0 1078.8  12.0   1   1         0         0 1078.6  12.0     1   433    15   448    15   448 0.99 # 1973825 # 1975192 # -1 # ID=455035_1560;partial=00;start_type=ATG;rbs_motif=AGGAG;rbs_spacer=5-10bp;gc_cont=0.670
NZ_CP018404.1|GCF_002111005.1_2210        -            456 benzo_1_2_benA       TIGR03229    433         0 1078.8  12.0   1   1         0         0 1078.6  12.0     1   433    15   448    15   448 0.99 # 2850541 # 2851908 # 1 # ID=48942_2210;partial=00;start_type=ATG;rbs_motif=AGGAG;rbs_spacer=5-10bp;gc_cont=0.670
NZ_CP018407.1|GCF_002111025.1_1615        -            456 benzo_1_2_benA       TIGR03229    433         0 1078.8  12.0   1   1         0         0 1078.6  12.0     1   433    15   448    15   448 0.99 # 2093456 # 2094823 # 1 # ID=120713_1615;partial=00;start_type=ATG;rbs_motif=AGGAG;rbs_spacer=5-10bp;gc_cont=0.670
NZ_CP018409.1|GCF_002111265.1_1329        -            456 benzo_1_2_benA       TIGR03229    433         0 1078.8  12.0   1   1         0         0 1078.6  12.0     1   433    15   448    15   448 0.99 # 1732809 # 1734176 # 1 # ID=69612_1329;partial=00;start_type=ATG;rbs_motif=AGGAG;rbs_spacer=5-10bp;gc_cont=0.670
NZ_CP018411.1|GCF_002111045.1_903         -            456 benzo_1_2_benA       TIGR03229    433         0 1078.8  12.0   1   1         0         0 1078.6  12.0     1   433    15   448    15   448 0.99 # 1161629 # 1162996 # -1 # ID=345455_903;partial=00;start_type=ATG;rbs_motif=AGGAG;rbs_spacer=5-10bp;gc_cont=0.669
NZ_CP018412.1|GCF_002111385.1_2335        -            456 benzo_1_2_benA       TIGR03229    433         0 1078.8  12.0   1   1         0         0 1078.6  12.0     1   433    15   448    15   448 0.99 # 3010649 # 3012016 # -1 # ID=449832_2335;partial=00;start_type=ATG;rbs_motif=AGGAG;rbs_spacer=5-10bp;gc_cont=0.670
NZ_CP018417.1|GCF_002111305.1_1689        -            456 benzo_1_2_benA       TIGR03229    433         0 1078.8  12.0   1   1         0         0 1078.6  12.0     1   433    15   448    15   448 0.99 # 2051514 # 2052881 # -1 # ID=449434_1689;partial=00;start_type=ATG;rbs_motif=AGGAG;rbs_spacer=5-10bp;gc_cont=0.670
NZ_CP018419.1|GCF_002111105.1_969         -            456 benzo_1_2_benA       TIGR03229    433         0 1078.8  12.0   1   1         0         0 1078.6  12.0     1   433    15   448    15   448 0.99 # 1255185 # 1256552 # -1 # ID=414226_969;partial=00;start_type=ATG;rbs_motif=AGGAG;rbs_spacer=5-10bp;gc_cont=0.670
NZ_CP023776.1|GCF_003606245.1_2185        -            456 benzo_1_2_benA       TIGR03229    433         0 1078.8  12.0   1   1         0         0 1078.6  12.0     1   433    15   448    15   448 0.99 # 2836424 # 2837791 # 1 # ID=114140_2185;partial=00;start_type=ATG;rbs_motif=AGGAG;rbs_spacer=5-10bp;gc_cont=0.670
NZ_CP025265.1|GCF_002843645.1_1869        -            456 benzo_1_2_benA       TIGR03229    433         0 1078.8  12.0   1   1         0         0 1078.6  12.0     1   433    15   448    15   448 0.99 # 2431613 # 2432980 # 1 # ID=445553_1869;partial=00;start_type=ATG;rbs_motif=AGGAG;rbs_spacer=5-10bp;gc_cont=0.669
NZ_CP025301.1|GCF_003546995.1_926         -            456 benzo_1_2_benA       TIGR03229    433         0 1078.8  12.0   1   1         0         0 1078.6  12.0     1   433    15   448    15   448 0.99 # 1174808 # 1176175 # -1 # ID=384292_926;partial=00;start_type=ATG;rbs_motif=AGGAG;rbs_spacer=5-10bp;gc_cont=0.670
NZ_CP025303.1|GCF_003547055.1_2044        -            456 benzo_1_2_benA       TIGR03229    433         0 1078.8  12.0   1   1         0         0 1078.6  12.0     1   433    15   448    15   448 0.99 # 2604496 # 2605863 # 1 # ID=164038_2044;partial=00;start_type=ATG;rbs_motif=AGGAG;rbs_spacer=5-10bp;gc_cont=0.669
NZ_CP025307.1|GCF_003547035.1_1957        -            456 benzo_1_2_benA       TIGR03229    433         0 1078.8  12.0   1   1         0         0 1078.6  12.0     1   433    15   448    15   448 0.99 # 2548045 # 2549412 # 1 # ID=122912_1957;partial=00;start_type=ATG;rbs_motif=AGGAG;rbs_spacer=5-10bp;gc_cont=0.669
NZ_CP033701.1|GCF_003798365.1_816         -            456 benzo_1_2_benA       TIGR03229    433         0 1078.8  12.0   1   1         0         0 1078.6  12.0     1   433    15   448    15   448 0.99 # 1049466 # 1050833 # -1 # ID=184592_816;partial=00;start_type=ATG;rbs_motif=AGGAG;rbs_spacer=5-10bp;gc_cont=0.671
NZ_CP033704.1|GCF_003798245.1_105         -            456 benzo_1_2_benA       TIGR03229    433         0 1078.8  12.0   1   1         0         0 1078.6  12.0     1   433    15   448    15   448 0.99 # 126849 # 128216 # -1 # ID=235333_105;partial=00;start_type=ATG;rbs_motif=AGGAG;rbs_spacer=5-10bp;gc_cont=0.671
NZ_CP033706.1|GCF_003798265.1_2072        -            456 benzo_1_2_benA       TIGR03229    433         0 1078.8  12.0   1   1         0         0 1078.6  12.0     1   433    15   448    15   448 0.99 # 2689996 # 2691363 # -1 # ID=341892_2072;partial=00;start_type=ATG;rbs_motif=AGGAG;rbs_spacer=5-10bp;gc_cont=0.670
NZ_CP036451.1|GCF_004323015.1_1949        -            456 benzo_1_2_benA       TIGR03229    433         0 1078.8  12.0   1   1         0         0 1078.6  12.0     1   433    15   448    15   448 0.99 # 2517168 # 2518535 # 1 # ID=237045_1949;partial=00;start_type=ATG;rbs_motif=AGGAG;rbs_spacer=5-10bp;gc_cont=0.669
NZ_CP036453.1|GCF_004323035.1_1968        -            456 benzo_1_2_benA       TIGR03229    433         0 1078.8  12.0   1   1         0         0 1078.6  12.0     1   433    15   448    15   448 0.99 # 2527127 # 2528494 # 1 # ID=487736_1968;partial=00;start_type=ATG;rbs_motif=AGGAG;rbs_spacer=5-10bp;gc_cont=0.670
NZ_CP037759.1|GCF_004348075.1_1936        -            456 benzo_1_2_benA       TIGR03229    433         0 1078.8  12.0   1   1         0         0 1078.6  12.0     1   433    15   448    15   448 0.99 # 2499959 # 2501326 # 1 # ID=219138_1936;partial=00;start_type=ATG;rbs_motif=AGGAG;rbs_spacer=5-10bp;gc_cont=0.670
NZ_CP038806.1|GCF_004842085.1_1489        -            456 benzo_1_2_benA       TIGR03229    433         0 1078.8  12.0   1   1         0         0 1078.6  12.0     1   433    15   448    15   448 0.99 # 1821851 # 1823218 # -1 # ID=2237_1489;partial=00;start_type=ATG;rbs_motif=AGGAG;rbs_spacer=5-10bp;gc_cont=0.670
NZ_CSJU01000025.1|GCF_001212265.1_8       -            456 benzo_1_2_benA       TIGR03229    433         0 1078.8  12.0   1   1         0         0 1078.6  12.0     1   433    15   448    15   448 0.99 # 8125 # 9492 # 1 # ID=290692_8;partial=00;start_type=ATG;rbs_motif=AGGAG;rbs_spacer=5-10bp;gc_cont=0.669
NZ_CSKA01000025.1|GCF_001209525.1_8       -            456 benzo_1_2_benA       TIGR03229    433         0 1078.8  12.0   1   1         0         0 1078.6  12.0     1   433    15   448    15   448 0.99 # 8125 # 9492 # 1 # ID=276265_8;partial=00;start_type=ATG;rbs_motif=AGGAG;rbs_spacer=5-10bp;gc_cont=0.669
NZ_CSKB01000008.1|GCF_001203375.1_9       -            456 benzo_1_2_benA       TIGR03229    433         0 1078.8  12.0   1   1         0         0 1078.6  12.0     1   433    15   448    15   448 0.99 # 8201 # 9568 # -1 # ID=343675_9;partial=00;start_type=ATG;rbs_motif=AGGAG;rbs_spacer=5-10bp;gc_cont=0.671
NZ_CSKC01000006.1|GCF_001204455.1_143     -            456 benzo_1_2_benA       TIGR03229    433         0 1078.8  12.0   1   1         0         0 1078.6  12.0     1   433    15   448    15   448 0.99 # 159866 # 161233 # 1 # ID=62676_143;partial=00;start_type=ATG;rbs_motif=AGGAG;rbs_spacer=5-10bp;gc_cont=0.669
NZ_CSKD01000025.1|GCF_001193375.1_8       -            456 benzo_1_2_benA       TIGR03229    433         0 1078.8  12.0   1   1         0         0 1078.6  12.0     1   433    15   448    15   448 0.99 # 8125 # 9492 # 1 # ID=47148_8;partial=00;start_type=ATG;rbs_motif=AGGAG;rbs_spacer=5-10bp;gc_cont=0.669
NZ_CSKE01000015.1|GCF_001210645.1_132     -            456 benzo_1_2_benA       TIGR03229    433         0 1078.8  12.0   1   1         0         0 1078.6  12.0     1   433    15   448    15   448 0.99 # 164904 # 166271 # -1 # ID=251436_132;partial=00;start_type=ATG;rbs_motif=AGGAG;rbs_spacer=5-10bp;gc_cont=0.670
NZ_CSKF01000039.1|GCF_001262275.1_9       -            456 benzo_1_2_benA       TIGR03229    433         0 1078.8  12.0   1   1         0         0 1078.6  12.0     1   433    15   448    15   448 0.99 # 8201 # 9568 # -1 # ID=388354_9;partial=00;start_type=ATG;rbs_motif=AGGAG;rbs_spacer=5-10bp;gc_cont=0.671
NZ_CSKG01000003.1|GCF_001194905.1_8       -            456 benzo_1_2_benA       TIGR03229    433         0 1078.8  12.0   1   1         0         0 1078.6  12.0     1   433    15   448    15   448 0.99 # 7440 # 8807 # 1 # ID=449646_8;partial=00;start_type=ATG;rbs_motif=AGGAG;rbs_spacer=5-10bp;gc_cont=0.670
NZ_CSKH01000024.1|GCF_001210025.1_8       -            456 benzo_1_2_benA       TIGR03229    433         0 1078.8  12.0   1   1         0         0 1078.6  12.0     1   433    15   448    15   448 0.99 # 7454 # 8821 # 1 # ID=279502_8;partial=00;start_type=ATG;rbs_motif=AGGAG;rbs_spacer=5-10bp;gc_cont=0.669
NZ_CSKI01000043.1|GCF_001211385.1_8       -            456 benzo_1_2_benA       TIGR03229    433         0 1078.8  12.0   1   1         0         0 1078.6  12.0     1   433    15   448    15   448 0.99 # 7466 # 8833 # 1 # ID=30593_8;partial=00;start_type=ATG;rbs_motif=AGGAG;rbs_spacer=5-10bp;gc_cont=0.670
NZ_CSKJ01000025.1|GCF_001199035.1_78      -            456 benzo_1_2_benA       TIGR03229    433         0 1078.8  12.0   1   1         0         0 1078.6  12.0     1   433    15   448    15   448 0.99 # 93893 # 95260 # -1 # ID=54642_78;partial=00;start_type=ATG;rbs_motif=AGGAG;rbs_spacer=5-10bp;gc_cont=0.670
NZ_CSKK01000015.1|GCF_001203735.1_8       -            456 benzo_1_2_benA       TIGR03229    433         0 1078.8  12.0   1   1         0         0 1078.6  12.0     1   433    15   448    15   448 0.99 # 7470 # 8837 # 1 # ID=147565_8;partial=00;start_type=ATG;rbs_motif=AGGAG;rbs_spacer=5-10bp;gc_cont=0.670
NZ_CSKL01000024.1|GCF_001207035.1_8       -            456 benzo_1_2_benA       TIGR03229    433         0 1078.8  12.0   1   1         0         0 1078.6  12.0     1   433    15   448    15   448 0.99 # 8130 # 9497 # 1 # ID=338845_8;partial=00;start_type=ATG;rbs_motif=AGGAG;rbs_spacer=5-10bp;gc_cont=0.669
NZ_CSKM01000014.1|GCF_001212405.1_133     -            456 benzo_1_2_benA       TIGR03229    433         0 1078.8  12.0   1   1         0         0 1078.6  12.0     1   433    15   448    15   448 0.99 # 164939 # 166306 # -1 # ID=446030_133;partial=00;start_type=ATG;rbs_motif=AGGAG;rbs_spacer=5-10bp;gc_cont=0.671
NZ_CSKN01000040.1|GCF_001199735.1_9       -            456 benzo_1_2_benA       TIGR03229    433         0 1078.8  12.0   1   1         0         0 1078.6  12.0     1   433    15   448    15   448 0.99 # 8201 # 9568 # -1 # ID=414578_9;partial=00;start_type=ATG;rbs_motif=AGGAG;rbs_spacer=5-10bp;gc_cont=0.671
NZ_CSKO01000038.1|GCF_001207785.1_14      -            456 benzo_1_2_benA       TIGR03229    433         0 1078.8  12.0   1   1         0         0 1078.6  12.0     1   433    15   448    15   448 0.99 # 16439 # 17806 # -1 # ID=178518_14;partial=00;start_type=ATG;rbs_motif=AGGAG;rbs_spacer=5-10bp;gc_cont=0.670
NZ_CSKP01000015.1|GCF_001212705.1_8       -            456 benzo_1_2_benA       TIGR03229    433         0 1078.8  12.0   1   1         0         0 1078.6  12.0     1   433    15   448    15   448 0.99 # 7443 # 8810 # 1 # ID=184702_8;partial=00;start_type=ATG;rbs_motif=AGGAG;rbs_spacer=5-10bp;gc_cont=0.669
NZ_CSKQ01000017.1|GCF_001208265.1_129     -            456 benzo_1_2_benA       TIGR03229    433         0 1078.8  12.0   1   1         0         0 1078.6  12.0     1   433    15   448    15   448 0.99 # 159796 # 161163 # -1 # ID=80512_129;partial=00;start_type=ATG;rbs_motif=AGGAG;rbs_spacer=5-10bp;gc_cont=0.671
NZ_CSKR01000012.1|GCF_001197955.1_132     -            456 benzo_1_2_benA       TIGR03229    433         0 1078.8  12.0   1   1         0         0 1078.6  12.0     1   433    15   448    15   448 0.99 # 164863 # 166230 # -1 # ID=482119_132;partial=00;start_type=ATG;rbs_motif=AGGAG;rbs_spacer=5-10bp;gc_cont=0.670
NZ_CSKS01000013.1|GCF_001204155.1_132     -            456 benzo_1_2_benA       TIGR03229    433         0 1078.8  12.0   1   1         0         0 1078.6  12.0     1   433    15   448    15   448 0.99 # 164821 # 166188 # -1 # ID=120732_132;partial=00;start_type=ATG;rbs_motif=AGGAG;rbs_spacer=5-10bp;gc_cont=0.670
NZ_CSKT01000017.1|GCF_001199855.1_8       -            456 benzo_1_2_benA       TIGR03229    433         0 1078.8  12.0   1   1         0         0 1078.6  12.0     1   433    15   448    15   448 0.99 # 7463 # 8830 # 1 # ID=441172_8;partial=00;start_type=ATG;rbs_motif=AGGAG;rbs_spacer=5-10bp;gc_cont=0.670
NZ_CSKU01000014.1|GCF_001195465.1_8       -            456 benzo_1_2_benA       TIGR03229    433         0 1078.8  12.0   1   1         0         0 1078.6  12.0     1   433    15   448    15   448 0.99 # 7459 # 8826 # 1 # ID=266410_8;partial=00;start_type=ATG;rbs_motif=AGGAG;rbs_spacer=5-10bp;gc_cont=0.670
NZ_CSKV01000014.1|GCF_001212185.1_8       -            456 benzo_1_2_benA       TIGR03229    433         0 1078.8  12.0   1   1         0         0 1078.6  12.0     1   433    15   448    15   448 0.99 # 8147 # 9514 # 1 # ID=196181_8;partial=00;start_type=ATG;rbs_motif=AGGAG;rbs_spacer=5-10bp;gc_cont=0.669
NZ_CSKW01000013.1|GCF_001211245.1_132     -            456 benzo_1_2_benA       TIGR03229    433         0 1078.8  12.0   1   1         0         0 1078.6  12.0     1   433    15   448    15   448 0.99 # 164894 # 166261 # -1 # ID=156183_132;partial=00;start_type=ATG;rbs_motif=AGGAG;rbs_spacer=5-10bp;gc_cont=0.670
NZ_CSKX01000016.1|GCF_001212465.1_135     -            456 benzo_1_2_benA       TIGR03229    433         0 1078.8  12.0   1   1         0         0 1078.6  12.0     1   433    15   448    15   448 0.99 # 165139 # 166506 # -1 # ID=484209_135;partial=00;start_type=ATG;rbs_motif=AGGAG;rbs_spacer=5-10bp;gc_cont=0.670
NZ_CSKY01000013.1|GCF_001262355.1_8       -            456 benzo_1_2_benA       TIGR03229    433         0 1078.8  12.0   1   1         0         0 1078.6  12.0     1   433    15   448    15   448 0.99 # 7463 # 8830 # 1 # ID=535648_8;partial=00;start_type=ATG;rbs_motif=AGGAG;rbs_spacer=5-10bp;gc_cont=0.670
NZ_CSKZ01000001.1|GCF_001205635.1_662     -            456 benzo_1_2_benA       TIGR03229    433         0 1078.8  12.0   1   1         0         0 1078.6  12.0     1   433    15   448    15   448 0.99 # 742121 # 743488 # 1 # ID=167159_662;partial=00;start_type=ATG;rbs_motif=AGGAG;rbs_spacer=5-10bp;gc_cont=0.670
NZ_CSLA01000014.1|GCF_001197235.1_135     -            456 benzo_1_2_benA       TIGR03229    433         0 1078.8  12.0   1   1         0         0 1078.6  12.0     1   433    15   448    15   448 0.99 # 165048 # 166415 # -1 # ID=165763_135;partial=00;start_type=ATG;rbs_motif=AGGAG;rbs_spacer=5-10bp;gc_cont=0.670
NZ_CSLB01000014.1|GCF_001262315.1_132     -            456 benzo_1_2_benA       TIGR03229    433         0 1078.8  12.0   1   1         0         0 1078.6  12.0     1   433    15   448    15   448 0.99 # 165166 # 166533 # -1 # ID=130073_132;partial=00;start_type=ATG;rbs_motif=AGGAG;rbs_spacer=5-10bp;gc_cont=0.670
NZ_CSLC01000003.1|GCF_001200935.1_284     -            456 benzo_1_2_benA       TIGR03229    433         0 1078.8  12.0   1   1         0         0 1078.6  12.0     1   433    15   448    15   448 0.99 # 333590 # 334957 # 1 # ID=13424_284;partial=00;start_type=ATG;rbs_motif=AGGAG;rbs_spacer=5-10bp;gc_cont=0.669
NZ_CSLD01000001.1|GCF_001202135.1_662     -            456 benzo_1_2_benA       TIGR03229    433         0 1078.8  12.0   1   1         0         0 1078.6  12.0     1   433    15   448    15   448 0.99 # 742348 # 743715 # 1 # ID=443557_662;partial=00;start_type=ATG;rbs_motif=AGGAG;rbs_spacer=5-10bp;gc_cont=0.670
NZ_CSLE01000012.1|GCF_001206455.1_8       -            456 benzo_1_2_benA       TIGR03229    433         0 1078.8  12.0   1   1         0         0 1078.6  12.0     1   433    15   448    15   448 0.99 # 7452 # 8819 # 1 # ID=377029_8;partial=00;start_type=ATG;rbs_motif=AGGAG;rbs_spacer=5-10bp;gc_cont=0.670
NZ_CSLF01000045.1|GCF_001209045.1_8       -            456 benzo_1_2_benA       TIGR03229    433         0 1078.8  12.0   1   1         0         0 1078.6  12.0     1   433    15   448    15   448 0.99 # 8155 # 9522 # 1 # ID=193888_8;partial=00;start_type=ATG;rbs_motif=AGGAG;rbs_spacer=5-10bp;gc_cont=0.669
NZ_CSLG01000016.1|GCF_001211305.1_132     -            456 benzo_1_2_benA       TIGR03229    433         0 1078.8  12.0   1   1         0         0 1078.6  12.0     1   433    15   448    15   448 0.99 # 164971 # 166338 # -1 # ID=364430_132;partial=00;start_type=ATG;rbs_motif=AGGAG;rbs_spacer=5-10bp;gc_cont=0.670
NZ_CSLH01000014.1|GCF_001204275.1_8       -            456 benzo_1_2_benA       TIGR03229    433         0 1078.8  12.0   1   1         0         0 1078.6  12.0     1   433    15   448    15   448 0.99 # 8152 # 9519 # 1 # ID=63835_8;partial=00;start_type=ATG;rbs_motif=AGGAG;rbs_spacer=5-10bp;gc_cont=0.670
NZ_CSLI01000014.1|GCF_001212065.1_8       -            456 benzo_1_2_benA       TIGR03229    433         0 1078.8  12.0   1   1         0         0 1078.6  12.0     1   433    15   448    15   448 0.99 # 8155 # 9522 # 1 # ID=4596_8;partial=00;start_type=ATG;rbs_motif=AGGAG;rbs_spacer=5-10bp;gc_cont=0.669
NZ_CSLJ01000012.1|GCF_001211705.1_132     -            456 benzo_1_2_benA       TIGR03229    433         0 1078.8  12.0   1   1         0         0 1078.6  12.0     1   433    15   448    15   448 0.99 # 164889 # 166256 # -1 # ID=12_132;partial=00;start_type=ATG;rbs_motif=AGGAG;rbs_spacer=5-10bp;gc_cont=0.670
NZ_CSLK01000027.1|GCF_001202895.1_8       -            456 benzo_1_2_benA       TIGR03229    433         0 1078.8  12.0   1   1         0         0 1078.6  12.0     1   433    15   448    15   448 0.99 # 7602 # 8969 # 1 # ID=198884_8;partial=00;start_type=ATG;rbs_motif=AGGAG;rbs_spacer=5-10bp;gc_cont=0.669
NZ_CSLL01000008.1|GCF_001207055.1_143     -            456 benzo_1_2_benA       TIGR03229    433         0 1078.8  12.0   1   1         0         0 1078.6  12.0     1   433    15   448    15   448 0.99 # 159760 # 161127 # 1 # ID=10134_143;partial=00;start_type=ATG;rbs_motif=AGGAG;rbs_spacer=5-10bp;gc_cont=0.669
NZ_CSLM01000024.1|GCF_001198755.1_78      -            456 benzo_1_2_benA       TIGR03229    433         0 1078.8  12.0   1   1         0         0 1078.6  12.0     1   433    15   448    15   448 0.99 # 94649 # 96016 # -1 # ID=501331_78;partial=00;start_type=ATG;rbs_motif=AGGAG;rbs_spacer=5-10bp;gc_cont=0.670
NZ_CSLN01000027.1|GCF_001197355.1_78      -            456 benzo_1_2_benA       TIGR03229    433         0 1078.8  12.0   1   1         0         0 1078.6  12.0     1   433    15   448    15   448 0.99 # 93938 # 95305 # -1 # ID=221195_78;partial=00;start_type=ATG;rbs_motif=AGGAG;rbs_spacer=5-10bp;gc_cont=0.670
NZ_CSLO01000024.1|GCF_001209325.1_8       -            456 benzo_1_2_benA       TIGR03229    433         0 1078.8  12.0   1   1         0         0 1078.6  12.0     1   433    15   448    15   448 0.99 # 7600 # 8967 # 1 # ID=384175_8;partial=00;start_type=ATG;rbs_motif=AGGAG;rbs_spacer=5-10bp;gc_cont=0.669
NZ_CSLP01000014.1|GCF_001195065.1_8       -            456 benzo_1_2_benA       TIGR03229    433         0 1078.8  12.0   1   1         0         0 1078.6  12.0     1   433    15   448    15   448 0.99 # 8153 # 9520 # 1 # ID=478799_8;partial=00;start_type=ATG;rbs_motif=AGGAG;rbs_spacer=5-10bp;gc_cont=0.669
NZ_CSLS01000012.1|GCF_001202415.1_157     -            456 benzo_1_2_benA       TIGR03229    433         0 1078.8  12.0   1   1         0         0 1078.6  12.0     1   433    15   448    15   448 0.99 # 199971 # 201338 # -1 # ID=120355_157;partial=00;start_type=ATG;rbs_motif=AGGAG;rbs_spacer=5-10bp;gc_cont=0.672
NZ_CSLU01000003.1|GCF_001193655.1_157     -            456 benzo_1_2_benA       TIGR03229    433         0 1078.8  12.0   1   1         0         0 1078.6  12.0     1   433    15   448    15   448 0.99 # 199960 # 201327 # -1 # ID=325598_157;partial=00;start_type=ATG;rbs_motif=AGGAG;rbs_spacer=5-10bp;gc_cont=0.672
NZ_CSMB01000013.1|GCF_001199195.1_8       -            456 benzo_1_2_benA       TIGR03229    433         0 1078.8  12.0   1   1         0         0 1078.6  12.0     1   433    15   448    15   448 0.99 # 7457 # 8824 # 1 # ID=288346_8;partial=00;start_type=ATG;rbs_motif=AGGAG;rbs_spacer=5-10bp;gc_cont=0.671
NZ_CSME01000012.1|GCF_001197775.1_157     -            456 benzo_1_2_benA       TIGR03229    433         0 1078.8  12.0   1   1         0         0 1078.6  12.0     1   433    15   448    15   448 0.99 # 199967 # 201334 # -1 # ID=125741_157;partial=00;start_type=ATG;rbs_motif=AGGAG;rbs_spacer=5-10bp;gc_cont=0.672
NZ_CSMH01000012.1|GCF_001197015.1_157     -            456 benzo_1_2_benA       TIGR03229    433         0 1078.8  12.0   1   1         0         0 1078.6  12.0     1   433    15   448    15   448 0.99 # 199968 # 201335 # -1 # ID=404657_157;partial=00;start_type=ATG;rbs_motif=AGGAG;rbs_spacer=5-10bp;gc_cont=0.672
NZ_CSMO01000011.1|GCF_001196125.1_157     -            456 benzo_1_2_benA       TIGR03229    433         0 1078.8  12.0   1   1         0         0 1078.6  12.0     1   433    15   448    15   448 0.99 # 200001 # 201368 # -1 # ID=174844_157;partial=00;start_type=ATG;rbs_motif=AGGAG;rbs_spacer=5-10bp;gc_cont=0.672
NZ_CSMS01000015.1|GCF_001196775.1_157     -            456 benzo_1_2_benA       TIGR03229    433         0 1078.8  12.0   1   1         0         0 1078.6  12.0     1   433    15   448    15   448 0.99 # 199944 # 201311 # -1 # ID=429594_157;partial=00;start_type=ATG;rbs_motif=AGGAG;rbs_spacer=5-10bp;gc_cont=0.672
NZ_CSNB01000012.1|GCF_001205935.1_8       -            456 benzo_1_2_benA       TIGR03229    433         0 1078.8  12.0   1   1         0         0 1078.6  12.0     1   433    15   448    15   448 0.99 # 7462 # 8829 # 1 # ID=472418_8;partial=00;start_type=ATG;rbs_motif=AGGAG;rbs_spacer=5-10bp;gc_cont=0.671
NZ_CSNM01000012.1|GCF_001199695.1_8       -            456 benzo_1_2_benA       TIGR03229    433         0 1078.8  12.0   1   1         0         0 1078.6  12.0     1   433    15   448    15   448 0.99 # 7448 # 8815 # 1 # ID=251285_8;partial=00;start_type=ATG;rbs_motif=AGGAG;rbs_spacer=5-10bp;gc_cont=0.671
NZ_CSNO01000014.1|GCF_001194765.1_8       -            456 benzo_1_2_benA       TIGR03229    433         0 1078.8  12.0   1   1         0         0 1078.6  12.0     1   433    15   448    15   448 0.99 # 7450 # 8817 # 1 # ID=345759_8;partial=00;start_type=ATG;rbs_motif=AGGAG;rbs_spacer=5-10bp;gc_cont=0.671
NZ_CSNQ01000013.1|GCF_001211405.1_157     -            456 benzo_1_2_benA       TIGR03229    433         0 1078.8  12.0   1   1         0         0 1078.6  12.0     1   433    15   448    15   448 0.99 # 199967 # 201334 # -1 # ID=523000_157;partial=00;start_type=ATG;rbs_motif=AGGAG;rbs_spacer=5-10bp;gc_cont=0.672
NZ_CSNW01000014.1|GCF_001210965.1_157     -            456 benzo_1_2_benA       TIGR03229    433         0 1078.8  12.0   1   1         0         0 1078.6  12.0     1   433    15   448    15   448 0.99 # 199966 # 201333 # -1 # ID=147502_157;partial=00;start_type=ATG;rbs_motif=AGGAG;rbs_spacer=5-10bp;gc_cont=0.672
NZ_CSOU01000012.1|GCF_001209505.1_8       -            456 benzo_1_2_benA       TIGR03229    433         0 1078.8  12.0   1   1         0         0 1078.6  12.0     1   433    15   448    15   448 0.99 # 7458 # 8825 # 1 # ID=254599_8;partial=00;start_type=ATG;rbs_motif=AGGAG;rbs_spacer=5-10bp;gc_cont=0.671
NZ_CSOV01000013.1|GCF_001206495.1_157     -            456 benzo_1_2_benA       TIGR03229    433         0 1078.8  12.0   1   1         0         0 1078.6  12.0     1   433    15   448    15   448 0.99 # 199970 # 201337 # -1 # ID=143259_157;partial=00;start_type=ATG;rbs_motif=AGGAG;rbs_spacer=5-10bp;gc_cont=0.672
NZ_CSOW01000013.1|GCF_001192815.1_157     -            456 benzo_1_2_benA       TIGR03229    433         0 1078.8  12.0   1   1         0         0 1078.6  12.0     1   433    15   448    15   448 0.99 # 199981 # 201348 # -1 # ID=142716_157;partial=00;start_type=ATG;rbs_motif=AGGAG;rbs_spacer=5-10bp;gc_cont=0.672
NZ_CSOX01000002.1|GCF_001212325.1_157     -            456 benzo_1_2_benA       TIGR03229    433         0 1078.8  12.0   1   1         0         0 1078.6  12.0     1   433    15   448    15   448 0.99 # 199985 # 201352 # -1 # ID=21126_157;partial=00;start_type=ATG;rbs_motif=AGGAG;rbs_spacer=5-10bp;gc_cont=0.672
NZ_CSPA01000013.1|GCF_001209405.1_8       -            456 benzo_1_2_benA       TIGR03229    433         0 1078.8  12.0   1   1         0         0 1078.6  12.0     1   433    15   448    15   448 0.99 # 7453 # 8820 # 1 # ID=540151_8;partial=00;start_type=ATG;rbs_motif=AGGAG;rbs_spacer=5-10bp;gc_cont=0.671
NZ_CSPL01000002.1|GCF_001200615.1_157     -            456 benzo_1_2_benA       TIGR03229    433         0 1078.8  12.0   1   1         0         0 1078.6  12.0     1   433    15   448    15   448 0.99 # 199972 # 201339 # -1 # ID=194316_157;partial=00;start_type=ATG;rbs_motif=AGGAG;rbs_spacer=5-10bp;gc_cont=0.672
NZ_CSPM01000013.1|GCF_001211345.1_157     -            456 benzo_1_2_benA       TIGR03229    433         0 1078.8  12.0   1   1         0         0 1078.6  12.0     1   433    15   448    15   448 0.99 # 199982 # 201349 # -1 # ID=160287_157;partial=00;start_type=ATG;rbs_motif=AGGAG;rbs_spacer=5-10bp;gc_cont=0.672
NZ_CSPX01000013.1|GCF_001204515.1_157     -            456 benzo_1_2_benA       TIGR03229    433         0 1078.8  12.0   1   1         0         0 1078.6  12.0     1   433    15   448    15   448 0.99 # 199967 # 201334 # -1 # ID=517861_157;partial=00;start_type=ATG;rbs_motif=AGGAG;rbs_spacer=5-10bp;gc_cont=0.672
NZ_CSQA01000011.1|GCF_001207675.1_157     -            456 benzo_1_2_benA       TIGR03229    433         0 1078.8  12.0   1   1         0         0 1078.6  12.0     1   433    15   448    15   448 0.99 # 199962 # 201329 # -1 # ID=165006_157;partial=00;start_type=ATG;rbs_motif=AGGAG;rbs_spacer=5-10bp;gc_cont=0.672
NZ_CSQB01000012.1|GCF_001211865.1_8       -            456 benzo_1_2_benA       TIGR03229    433         0 1078.8  12.0   1   1         0         0 1078.6  12.0     1   433    15   448    15   448 0.99 # 7469 # 8836 # 1 # ID=229503_8;partial=00;start_type=ATG;rbs_motif=AGGAG;rbs_spacer=5-10bp;gc_cont=0.671
NZ_CSQC01000012.1|GCF_001191815.1_157     -            456 benzo_1_2_benA       TIGR03229    433         0 1078.8  12.0   1   1         0         0 1078.6  12.0     1   433    15   448    15   448 0.99 # 199608 # 200975 # -1 # ID=348283_157;partial=00;start_type=ATG;rbs_motif=AGGAG;rbs_spacer=5-10bp;gc_cont=0.672
NZ_CSQF01000006.1|GCF_001192415.1_87      -            456 benzo_1_2_benA       TIGR03229    433         0 1078.8  12.0   1   1         0         0 1078.6  12.0     1   433    15   448    15   448 0.99 # 97740 # 99107 # 1 # ID=246211_87;partial=00;start_type=ATG;rbs_motif=AGGAG;rbs_spacer=5-10bp;gc_cont=0.671
NZ_CSQP01000011.1|GCF_001210705.1_8       -            456 benzo_1_2_benA       TIGR03229    433         0 1078.8  12.0   1   1         0         0 1078.6  12.0     1   433    15   448    15   448 0.99 # 7469 # 8836 # 1 # ID=47948_8;partial=00;start_type=ATG;rbs_motif=AGGAG;rbs_spacer=5-10bp;gc_cont=0.671
NZ_CSRH01000011.1|GCF_001211565.1_157     -            456 benzo_1_2_benA       TIGR03229    433         0 1078.8  12.0   1   1         0         0 1078.6  12.0     1   433    15   448    15   448 0.99 # 199981 # 201348 # -1 # ID=325137_157;partial=00;start_type=ATG;rbs_motif=AGGAG;rbs_spacer=5-10bp;gc_cont=0.672
NZ_CSRJ01000002.1|GCF_001211505.1_157     -            456 benzo_1_2_benA       TIGR03229    433         0 1078.8  12.0   1   1         0         0 1078.6  12.0     1   433    15   448    15   448 0.99 # 199978 # 201345 # -1 # ID=79933_157;partial=00;start_type=ATG;rbs_motif=AGGAG;rbs_spacer=5-10bp;gc_cont=0.672
NZ_CSRL01000008.1|GCF_001193615.1_157     -            456 benzo_1_2_benA       TIGR03229    433         0 1078.8  12.0   1   1         0         0 1078.6  12.0     1   433    15   448    15   448 0.99 # 199938 # 201305 # -1 # ID=301206_157;partial=00;start_type=ATG;rbs_motif=AGGAG;rbs_spacer=5-10bp;gc_cont=0.672
NZ_CSRV01000013.1|GCF_001199815.1_8       -            456 benzo_1_2_benA       TIGR03229    433         0 1078.8  12.0   1   1         0         0 1078.6  12.0     1   433    15   448    15   448 0.99 # 7468 # 8835 # 1 # ID=493897_8;partial=00;start_type=ATG;rbs_motif=AGGAG;rbs_spacer=5-10bp;gc_cont=0.671
NZ_CSSB01000011.1|GCF_001193035.1_157     -            456 benzo_1_2_benA       TIGR03229    433         0 1078.8  12.0   1   1         0         0 1078.6  12.0     1   433    15   448    15   448 0.99 # 199999 # 201366 # -1 # ID=221367_157;partial=00;start_type=ATG;rbs_motif=AGGAG;rbs_spacer=5-10bp;gc_cont=0.672
NZ_CSSE01000012.1|GCF_001208545.1_8       -            456 benzo_1_2_benA       TIGR03229    433         0 1078.8  12.0   1   1         0         0 1078.6  12.0     1   433    15   448    15   448 0.99 # 7455 # 8822 # 1 # ID=133574_8;partial=00;start_type=ATG;rbs_motif=AGGAG;rbs_spacer=5-10bp;gc_cont=0.671
NZ_CSSV01000013.1|GCF_001197795.1_8       -            456 benzo_1_2_benA       TIGR03229    433         0 1078.8  12.0   1   1         0         0 1078.6  12.0     1   433    15   448    15   448 0.99 # 7452 # 8819 # 1 # ID=503443_8;partial=00;start_type=ATG;rbs_motif=AGGAG;rbs_spacer=5-10bp;gc_cont=0.671
NZ_CSSW01000013.1|GCF_001212025.1_8       -            456 benzo_1_2_benA       TIGR03229    433         0 1078.8  12.0   1   1         0         0 1078.6  12.0     1   433    15   448    15   448 0.99 # 7461 # 8828 # 1 # ID=74926_8;partial=00;start_type=ATG;rbs_motif=AGGAG;rbs_spacer=5-10bp;gc_cont=0.671
NZ_CUWD01000063.1|GCF_001233045.1_41      -            456 benzo_1_2_benA       TIGR03229    433         0 1078.8  12.0   1   1         0         0 1078.6  12.0     1   433    15   448    15   448 0.99 # 47886 # 49253 # -1 # ID=326601_41;partial=00;start_type=ATG;rbs_motif=AGGAG;rbs_spacer=5-10bp;gc_cont=0.670
NZ_CWJA01000014.1|GCF_001182285.1_132     -            456 benzo_1_2_benA       TIGR03229    433         0 1078.8  12.0   1   1         0         0 1078.6  12.0     1   433    15   448    15   448 0.99 # 164900 # 166267 # -1 # ID=378969_132;partial=00;start_type=ATG;rbs_motif=AGGAG;rbs_spacer=5-10bp;gc_cont=0.670
NZ_CWJC01000010.1|GCF_001182305.1_8       -            456 benzo_1_2_benA       TIGR03229    433         0 1078.8  12.0   1   1         0         0 1078.6  12.0     1   433    15   448    15   448 0.99 # 7476 # 8843 # 1 # ID=522549_8;partial=00;start_type=ATG;rbs_motif=AGGAG;rbs_spacer=5-10bp;gc_cont=0.670
NZ_CWJD01000008.1|GCF_001182265.1_135     -            456 benzo_1_2_benA       TIGR03229    433         0 1078.8  12.0   1   1         0         0 1078.6  12.0     1   433    15   448    15   448 0.99 # 165038 # 166405 # -1 # ID=18017_135;partial=00;start_type=ATG;rbs_motif=AGGAG;rbs_spacer=5-10bp;gc_cont=0.670
NZ_CWJE01000016.1|GCF_900006245.1_133     -            456 benzo_1_2_benA       TIGR03229    433         0 1078.8  12.0   1   1         0         0 1078.6  12.0     1   433    15   448    15   448 0.99 # 166128 # 167495 # -1 # ID=40221_133;partial=00;start_type=ATG;rbs_motif=AGGAG;rbs_spacer=5-10bp;gc_cont=0.670
NZ_CWJF01000012.1|GCF_001182325.1_8       -            456 benzo_1_2_benA       TIGR03229    433         0 1078.8  12.0   1   1         0         0 1078.6  12.0     1   433    15   448    15   448 0.99 # 7459 # 8826 # 1 # ID=160784_8;partial=00;start_type=ATG;rbs_motif=AGGAG;rbs_spacer=5-10bp;gc_cont=0.670
NZ_JAUK01000019.1|GCF_002887835.1_8       -            456 benzo_1_2_benA       TIGR03229    433         0 1078.8  12.0   1   1         0         0 1078.6  12.0     1   433    15   448    15   448 0.99 # 7393 # 8760 # 1 # ID=79719_8;partial=00;start_type=ATG;rbs_motif=AGGAG;rbs_spacer=5-10bp;gc_cont=0.671
NZ_JAUL01000074.1|GCF_002887875.1_49      -            456 benzo_1_2_benA       TIGR03229    433         0 1078.8  12.0   1   1         0         0 1078.6  12.0     1   433    15   448    15   448 0.99 # 54286 # 55653 # -1 # ID=477898_49;partial=00;start_type=ATG;rbs_motif=AGGAG;rbs_spacer=5-10bp;gc_cont=0.670
NZ_JAUM01000106.1|GCF_002887855.1_50      -            456 benzo_1_2_benA       TIGR03229    433         0 1078.8  12.0   1   1         0         0 1078.6  12.0     1   433    15   448    15   448 0.99 # 54287 # 55654 # -1 # ID=156651_50;partial=00;start_type=ATG;rbs_motif=AGGAG;rbs_spacer=5-10bp;gc_cont=0.670
NZ_JAUN01000036.1|GCF_001445635.1_7       -            456 benzo_1_2_benA       TIGR03229    433         0 1078.8  12.0   1   1         0         0 1078.6  12.0     1   433    15   448    15   448 0.99 # 7372 # 8739 # 1 # ID=72428_7;partial=00;start_type=ATG;rbs_motif=AGGAG;rbs_spacer=5-10bp;gc_cont=0.670
NZ_JAUO01000090.1|GCF_002887895.1_8       -            456 benzo_1_2_benA       TIGR03229    433         0 1078.8  12.0   1   1         0         0 1078.6  12.0     1   433    15   448    15   448 0.99 # 7355 # 8722 # 1 # ID=90725_8;partial=00;start_type=ATG;rbs_motif=AGGAG;rbs_spacer=5-10bp;gc_cont=0.670
NZ_JAUQ01000100.1|GCF_002887935.1_49      -            456 benzo_1_2_benA       TIGR03229    433         0 1078.8  12.0   1   1         0         0 1078.6  12.0     1   433    15   448    15   448 0.99 # 54330 # 55697 # -1 # ID=151344_49;partial=00;start_type=ATG;rbs_motif=AGGAG;rbs_spacer=5-10bp;gc_cont=0.670
NZ_JAUR01000064.1|GCF_002887965.1_152     -            456 benzo_1_2_benA       TIGR03229    433         0 1078.8  12.0   1   1         0         0 1078.6  12.0     1   433    15   448    15   448 0.99 # 187814 # 189181 # -1 # ID=48079_152;partial=00;start_type=ATG;rbs_motif=AGGAG;rbs_spacer=5-10bp;gc_cont=0.670
NZ_JAUU01000087.1|GCF_002888015.1_37      -            456 benzo_1_2_benA       TIGR03229    433         0 1078.8  12.0   1   1         0         0 1078.6  12.0     1   433    15   448    15   448 0.99 # 40984 # 42351 # -1 # ID=40719_37;partial=00;start_type=ATG;rbs_motif=AGGAG;rbs_spacer=5-10bp;gc_cont=0.670
NZ_JAUV01000174.1|GCF_002888045.1_48      -            456 benzo_1_2_benA       TIGR03229    433         0 1078.8  12.0   1   1         0         0 1078.6  12.0     1   433    15   448    15   448 0.99 # 57125 # 58492 # 1 # ID=138081_48;partial=00;start_type=ATG;rbs_motif=AGGAG;rbs_spacer=5-10bp;gc_cont=0.669
NZ_JAUW01000229.1|GCF_002888055.1_9       -            456 benzo_1_2_benA       TIGR03229    433         0 1078.8  12.0   1   1         0         0 1078.6  12.0     1   433    15   448    15   448 0.99 # 7899 # 9266 # -1 # ID=534737_9;partial=00;start_type=ATG;rbs_motif=AGGAG;rbs_spacer=5-10bp;gc_cont=0.670
NZ_JAUX01000154.1|GCF_002880835.1_7       -            456 benzo_1_2_benA       TIGR03229    433         0 1078.8  12.0   1   1         0         0 1078.6  12.0     1   433    15   448    15   448 0.99 # 7655 # 9022 # 1 # ID=38372_7;partial=00;start_type=ATG;rbs_motif=AGGAG;rbs_spacer=5-10bp;gc_cont=0.670
NZ_JAUZ01000046.1|GCF_002880855.1_8       -            456 benzo_1_2_benA       TIGR03229    433         0 1078.8  12.0   1   1         0         0 1078.6  12.0     1   433    15   448    15   448 0.99 # 7356 # 8723 # 1 # ID=4821_8;partial=00;start_type=ATG;rbs_motif=AGGAG;rbs_spacer=5-10bp;gc_cont=0.669
NZ_JAVC01000052.1|GCF_002888115.1_8       -            456 benzo_1_2_benA       TIGR03229    433         0 1078.8  12.0   1   1         0         0 1078.6  12.0     1   433    15   448    15   448 0.99 # 7510 # 8877 # 1 # ID=539118_8;partial=00;start_type=ATG;rbs_motif=AGGAG;rbs_spacer=5-10bp;gc_cont=0.669
NZ_JAVD01000055.1|GCF_002880845.1_7       -            456 benzo_1_2_benA       TIGR03229    433         0 1078.8  12.0   1   1         0         0 1078.6  12.0     1   433    15   448    15   448 0.99 # 7374 # 8741 # 1 # ID=164301_7;partial=00;start_type=ATG;rbs_motif=AGGAG;rbs_spacer=5-10bp;gc_cont=0.670
NZ_JAVE01000152.1|GCF_002880915.1_9       -            456 benzo_1_2_benA       TIGR03229    433         0 1078.8  12.0   1   1         0         0 1078.6  12.0     1   433    15   448    15   448 0.99 # 8070 # 9437 # -1 # ID=326060_9;partial=00;start_type=ATG;rbs_motif=AGGAG;rbs_spacer=5-10bp;gc_cont=0.671
NZ_JAVF01000139.1|GCF_002880925.1_33      -            456 benzo_1_2_benA       TIGR03229    433         0 1078.8  12.0   1   1         0         0 1078.6  12.0     1   433    15   448    15   448 0.99 # 34975 # 36342 # 1 # ID=38763_33;partial=00;start_type=ATG;rbs_motif=AGGAG;rbs_spacer=5-10bp;gc_cont=0.669
NZ_JAVH01000130.1|GCF_002880985.1_4       -            456 benzo_1_2_benA       TIGR03229    433         0 1078.8  12.0   1   1         0         0 1078.6  12.0     1   433    15   448    15   448 0.99 # 1434 # 2801 # 1 # ID=341640_4;partial=00;start_type=ATG;rbs_motif=AGGAG;rbs_spacer=5-10bp;gc_cont=0.669
NZ_JAVI01000124.1|GCF_002880965.1_8       -            456 benzo_1_2_benA       TIGR03229    433         0 1078.8  12.0   1   1         0         0 1078.6  12.0     1   433    15   448    15   448 0.99 # 7673 # 9040 # 1 # ID=379339_8;partial=00;start_type=ATG;rbs_motif=AGGAG;rbs_spacer=5-10bp;gc_cont=0.670
NZ_JAVJ01000040.1|GCF_002888135.1_8       -            456 benzo_1_2_benA       TIGR03229    433         0 1078.8  12.0   1   1         0         0 1078.6  12.0     1   433    15   448    15   448 0.99 # 7374 # 8741 # 1 # ID=205651_8;partial=00;start_type=ATG;rbs_motif=AGGAG;rbs_spacer=5-10bp;gc_cont=0.671
NZ_JAVK01000074.1|GCF_002881015.1_8       -            456 benzo_1_2_benA       TIGR03229    433         0 1078.8  12.0   1   1         0         0 1078.6  12.0     1   433    15   448    15   448 0.99 # 7367 # 8734 # 1 # ID=422332_8;partial=00;start_type=ATG;rbs_motif=AGGAG;rbs_spacer=5-10bp;gc_cont=0.669
NZ_JAVL01000113.1|GCF_002881035.1_50      -            456 benzo_1_2_benA       TIGR03229    433         0 1078.8  12.0   1   1         0         0 1078.6  12.0     1   433    15   448    15   448 0.99 # 54360 # 55727 # -1 # ID=256916_50;partial=00;start_type=ATG;rbs_motif=AGGAG;rbs_spacer=5-10bp;gc_cont=0.670
NZ_JAVM01000064.1|GCF_002881075.1_49      -            456 benzo_1_2_benA       TIGR03229    433         0 1078.8  12.0   1   1         0         0 1078.6  12.0     1   433    15   448    15   448 0.99 # 54254 # 55621 # -1 # ID=522854_49;partial=00;start_type=ATG;rbs_motif=AGGAG;rbs_spacer=5-10bp;gc_cont=0.670
NZ_JAVN01000037.1|GCF_002881055.1_50      -            456 benzo_1_2_benA       TIGR03229    433         0 1078.8  12.0   1   1         0         0 1078.6  12.0     1   433    15   448    15   448 0.99 # 54402 # 55769 # -1 # ID=5909_50;partial=00;start_type=ATG;rbs_motif=AGGAG;rbs_spacer=5-10bp;gc_cont=0.670
NZ_JAVO01000097.1|GCF_002888155.1_7       -            456 benzo_1_2_benA       TIGR03229    433         0 1078.8  12.0   1   1         0         0 1078.6  12.0     1   433    15   448    15   448 0.99 # 7655 # 9022 # 1 # ID=306883_7;partial=00;start_type=ATG;rbs_motif=AGGAG;rbs_spacer=5-10bp;gc_cont=0.670
NZ_JAVR01000060.1|GCF_002888195.1_24      -            456 benzo_1_2_benA       TIGR03229    433         0 1078.8  12.0   1   1         0         0 1078.6  12.0     1   433    15   448    15   448 0.99 # 22098 # 23465 # 1 # ID=485187_24;partial=00;start_type=ATG;rbs_motif=AGGAG;rbs_spacer=5-10bp;gc_cont=0.670
NZ_JAVU01000015.1|GCF_002881135.1_57      -            456 benzo_1_2_benA       TIGR03229    433         0 1078.8  12.0   1   1         0         0 1078.6  12.0     1   433    15   448    15   448 0.99 # 68860 # 70227 # 1 # ID=421131_57;partial=00;start_type=ATG;rbs_motif=AGGAG;rbs_spacer=5-10bp;gc_cont=0.670
NZ_JAVW01000026.1|GCF_002881115.1_25      -            456 benzo_1_2_benA       TIGR03229    433         0 1078.8  12.0   1   1         0         0 1078.6  12.0     1   433    15   448    15   448 0.99 # 25641 # 27008 # 1 # ID=534223_25;partial=00;start_type=ATG;rbs_motif=AGGAG;rbs_spacer=5-10bp;gc_cont=0.669
NZ_JAVX01000044.1|GCF_002888255.1_33      -            456 benzo_1_2_benA       TIGR03229    433         0 1078.8  12.0   1   1         0         0 1078.6  12.0     1   433    15   448    15   448 0.99 # 34708 # 36075 # -1 # ID=249450_33;partial=00;start_type=ATG;rbs_motif=AGGAG;rbs_spacer=5-10bp;gc_cont=0.672
NZ_JAVY01000003.1|GCF_002888365.1_49      -            456 benzo_1_2_benA       TIGR03229    433         0 1078.8  12.0   1   1         0         0 1078.6  12.0     1   433    15   448    15   448 0.99 # 54406 # 55773 # -1 # ID=181406_49;partial=00;start_type=ATG;rbs_motif=AGGAG;rbs_spacer=5-10bp;gc_cont=0.670
NZ_JAVZ01000064.1|GCF_002888285.1_33      -            456 benzo_1_2_benA       TIGR03229    433         0 1078.8  12.0   1   1         0         0 1078.6  12.0     1   433    15   448    15   448 0.99 # 33434 # 34801 # -1 # ID=126390_33;partial=00;start_type=ATG;rbs_motif=AGGAG;rbs_spacer=5-10bp;gc_cont=0.670
NZ_JMMV01000009.1|GCF_000714875.1_155     -            456 benzo_1_2_benA       TIGR03229    433         0 1078.8  12.0   1   1         0         0 1078.6  12.0     1   433    15   448    15   448 0.99 # 188101 # 189468 # -1 # ID=25174_155;partial=00;start_type=ATG;rbs_motif=AGGAG;rbs_spacer=5-10bp;gc_cont=0.669
NZ_JNUQ01000121.1|GCF_001611585.1_9       -            456 benzo_1_2_benA       TIGR03229    433         0 1078.8  12.0   1   1         0         0 1078.6  12.0     1   433    15   448    15   448 0.99 # 8442 # 9809 # 1 # ID=209211_9;partial=00;start_type=ATG;rbs_motif=AGGAG;rbs_spacer=5-10bp;gc_cont=0.670
NZ_JPWQ01000115.1|GCF_000773085.1_41      -            456 benzo_1_2_benA       TIGR03229    433         0 1078.8  12.0   1   1         0         0 1078.6  12.0     1   433    15   448    15   448 0.99 # 47961 # 49328 # -1 # ID=210524_41;partial=00;start_type=ATG;rbs_motif=AGGAG;rbs_spacer=5-10bp;gc_cont=0.670
NZ_JPWS01000057.1|GCF_000773305.1_8       -            456 benzo_1_2_benA       TIGR03229    433         0 1078.8  12.0   1   1         0         0 1078.6  12.0     1   433    15   448    15   448 0.99 # 7641 # 9008 # 1 # ID=206860_8;partial=00;start_type=ATG;rbs_motif=AGGAG;rbs_spacer=5-10bp;gc_cont=0.667
NZ_JQDF01000167.1|GCF_000773365.1_8       -            456 benzo_1_2_benA       TIGR03229    433         0 1078.8  12.0   1   1         0         0 1078.6  12.0     1   433    15   448    15   448 0.99 # 7487 # 8854 # 1 # ID=436382_8;partial=00;start_type=ATG;rbs_motif=AGGAG;rbs_spacer=5-10bp;gc_cont=0.670
NZ_JQDJ01000118.1|GCF_000773155.1_25      -            456 benzo_1_2_benA       TIGR03229    433         0 1078.8  12.0   1   1         0         0 1078.6  12.0     1   433    15   448    15   448 0.99 # 26033 # 27400 # -1 # ID=486033_25;partial=00;start_type=ATG;rbs_motif=AGGAG;rbs_spacer=5-10bp;gc_cont=0.670
NZ_JQDL01000082.1|GCF_000773215.1_42      -            456 benzo_1_2_benA       TIGR03229    433         0 1078.8  12.0   1   1         0         0 1078.6  12.0     1   433    15   448    15   448 0.99 # 47967 # 49334 # -1 # ID=114366_42;partial=00;start_type=ATG;rbs_motif=AGGAG;rbs_spacer=5-10bp;gc_cont=0.670
NZ_JQDN01000102.1|GCF_000773235.1_8       -            456 benzo_1_2_benA       TIGR03229    433         0 1078.8  12.0   1   1         0         0 1078.6  12.0     1   433    15   448    15   448 0.99 # 7476 # 8843 # 1 # ID=346102_8;partial=00;start_type=ATG;rbs_motif=AGGAG;rbs_spacer=5-10bp;gc_cont=0.670
NZ_JQDO01000119.1|GCF_000773255.1_127     -            456 benzo_1_2_benA       TIGR03229    433         0 1078.8  12.0   1   1         0         0 1078.6  12.0     1   433    15   448    15   448 0.99 # 154973 # 156340 # -1 # ID=40611_127;partial=00;start_type=ATG;rbs_motif=AGGAG;rbs_spacer=5-10bp;gc_cont=0.671
NZ_JQGX01000092.1|GCF_000775115.1_8       -            456 benzo_1_2_benA       TIGR03229    433         0 1078.8  12.0   1   1         0         0 1078.6  12.0     1   433    15   448    15   448 0.99 # 7478 # 8845 # 1 # ID=227890_8;partial=00;start_type=ATG;rbs_motif=AGGAG;rbs_spacer=5-10bp;gc_cont=0.670
NZ_JQGZ01000093.1|GCF_000773295.1_42      -            456 benzo_1_2_benA       TIGR03229    433         0 1078.8  12.0   1   1         0         0 1078.6  12.0     1   433    15   448    15   448 0.99 # 47954 # 49321 # -1 # ID=272010_42;partial=00;start_type=ATG;rbs_motif=AGGAG;rbs_spacer=5-10bp;gc_cont=0.670
NZ_JQHQ01000132.1|GCF_000775675.1_8       -            456 benzo_1_2_benA       TIGR03229    433         0 1078.8  12.0   1   1         0         0 1078.6  12.0     1   433    15   448    15   448 0.99 # 7510 # 8877 # 1 # ID=493149_8;partial=00;start_type=ATG;rbs_motif=AGGAG;rbs_spacer=5-10bp;gc_cont=0.670
NZ_JQHR01000112.1|GCF_000775685.1_8       -            456 benzo_1_2_benA       TIGR03229    433         0 1078.8  12.0   1   1         0         0 1078.6  12.0     1   433    15   448    15   448 0.99 # 7510 # 8877 # 1 # ID=542872_8;partial=00;start_type=ATG;rbs_motif=AGGAG;rbs_spacer=5-10bp;gc_cont=0.670
NZ_JQHU01000188.1|GCF_000775085.1_8       -            456 benzo_1_2_benA       TIGR03229    433         0 1078.8  12.0   1   1         0         0 1078.6  12.0     1   433    15   448    15   448 0.99 # 7473 # 8840 # 1 # ID=303019_8;partial=00;start_type=ATG;rbs_motif=AGGAG;rbs_spacer=5-10bp;gc_cont=0.671
NZ_JREN01000045.1|GCF_000773415.1_8       -            456 benzo_1_2_benA       TIGR03229    433         0 1078.8  12.0   1   1         0         0 1078.6  12.0     1   433    15   448    15   448 0.99 # 7507 # 8874 # 1 # ID=458961_8;partial=00;start_type=ATG;rbs_motif=AGGAG;rbs_spacer=5-10bp;gc_cont=0.670
NZ_JYBG01000009.1|GCF_000932075.1_143     -            456 benzo_1_2_benA       TIGR03229    433         0 1078.8  12.0   1   1         0         0 1078.6  12.0     1   433    15   448    15   448 0.99 # 160935 # 162302 # 1 # ID=374178_143;partial=00;start_type=ATG;rbs_motif=AGGAG;rbs_spacer=5-10bp;gc_cont=0.670
NZ_JYBJ01000004.1|GCF_000932095.1_284     -            456 benzo_1_2_benA       TIGR03229    433         0 1078.8  12.0   1   1         0         0 1078.6  12.0     1   433    15   448    15   448 0.99 # 342260 # 343627 # 1 # ID=126889_284;partial=00;start_type=ATG;rbs_motif=AGGAG;rbs_spacer=5-10bp;gc_cont=0.668
NZ_JYBK01000031.1|GCF_000932145.1_283     -            456 benzo_1_2_benA       TIGR03229    433         0 1078.8  12.0   1   1         0         0 1078.6  12.0     1   433    15   448    15   448 0.99 # 333766 # 335133 # 1 # ID=464964_283;partial=00;start_type=ATG;rbs_motif=AGGAG;rbs_spacer=5-10bp;gc_cont=0.669
NZ_KN150859.1|GCF_000756925.1_2275        -            456 benzo_1_2_benA       TIGR03229    433         0 1078.8  12.0   1   1         0         0 1078.6  12.0     1   433    15   448    15   448 0.99 # 2921488 # 2922855 # -1 # ID=412537_2275;partial=00;start_type=ATG;rbs_motif=AGGAG;rbs_spacer=5-10bp;gc_cont=0.669
NZ_KN150875.1|GCF_000756915.1_1554        -            456 benzo_1_2_benA       TIGR03229    433         0 1078.8  12.0   1   1         0         0 1078.6  12.0     1   433    15   448    15   448 0.99 # 1975636 # 1977003 # 1 # ID=344575_1554;partial=00;start_type=ATG;rbs_motif=AGGAG;rbs_spacer=5-10bp;gc_cont=0.669
NZ_KN150913.1|GCF_000756975.1_1684        -            456 benzo_1_2_benA       TIGR03229    433         0 1078.8  12.0   1   1         0         0 1078.6  12.0     1   433    15   448    15   448 0.99 # 2110470 # 2111837 # -1 # ID=185838_1684;partial=00;start_type=ATG;rbs_motif=AGGAG;rbs_spacer=5-10bp;gc_cont=0.672
NZ_KN150926.1|GCF_000756985.1_1470        -            456 benzo_1_2_benA       TIGR03229    433         0 1078.8  12.0   1   1         0         0 1078.6  12.0     1   433    15   448    15   448 0.99 # 1857761 # 1859128 # -1 # ID=540008_1470;partial=00;start_type=ATG;rbs_motif=AGGAG;rbs_spacer=5-10bp;gc_cont=0.672
NZ_KN150929.1|GCF_000757015.1_2112        -            456 benzo_1_2_benA       TIGR03229    433         0 1078.8  12.0   1   1         0         0 1078.6  12.0     1   433    15   448    15   448 0.99 # 2737974 # 2739341 # -1 # ID=426241_2112;partial=00;start_type=ATG;rbs_motif=AGGAG;rbs_spacer=5-10bp;gc_cont=0.670
NZ_KN150931.1|GCF_000757035.1_1630        -            456 benzo_1_2_benA       TIGR03229    433         0 1078.8  12.0   1   1         0         0 1078.6  12.0     1   433    15   448    15   448 0.99 # 2153778 # 2155145 # 1 # ID=295151_1630;partial=00;start_type=ATG;rbs_motif=AGGAG;rbs_spacer=5-10bp;gc_cont=0.671
NZ_KN150936.1|GCF_000757075.1_2371        -            456 benzo_1_2_benA       TIGR03229    433         0 1078.8  12.0   1   1         0         0 1078.6  12.0     1   433    15   448    15   448 0.99 # 3038835 # 3040202 # 1 # ID=476420_2371;partial=00;start_type=ATG;rbs_motif=AGGAG;rbs_spacer=5-10bp;gc_cont=0.670
NZ_KN150938.1|GCF_000757095.1_1898        -            456 benzo_1_2_benA       TIGR03229    433         0 1078.8  12.0   1   1         0         0 1078.6  12.0     1   433    15   448    15   448 0.99 # 2444698 # 2446065 # -1 # ID=129725_1898;partial=00;start_type=ATG;rbs_motif=AGGAG;rbs_spacer=5-10bp;gc_cont=0.671
NZ_KN150939.1|GCF_000757105.1_925         -            456 benzo_1_2_benA       TIGR03229    433         0 1078.8  12.0   1   1         0         0 1078.6  12.0     1   433    15   448    15   448 0.99 # 1114899 # 1116266 # 1 # ID=123713_925;partial=00;start_type=ATG;rbs_motif=AGGAG;rbs_spacer=5-10bp;gc_cont=0.670
NZ_KN150941.1|GCF_000757145.1_2302        -            456 benzo_1_2_benA       TIGR03229    433         0 1078.8  12.0   1   1         0         0 1078.6  12.0     1   433    15   448    15   448 0.99 # 2921925 # 2923292 # -1 # ID=278439_2302;partial=00;start_type=ATG;rbs_motif=AGGAG;rbs_spacer=5-10bp;gc_cont=0.670
NZ_KN150947.1|GCF_000757185.1_2105        -            456 benzo_1_2_benA       TIGR03229    433         0 1078.8  12.0   1   1         0         0 1078.6  12.0     1   433    15   448    15   448 0.99 # 2745797 # 2747164 # -1 # ID=75435_2105;partial=00;start_type=ATG;rbs_motif=AGGAG;rbs_spacer=5-10bp;gc_cont=0.670
NZ_KN150956.1|GCF_000757255.1_2142        -            456 benzo_1_2_benA       TIGR03229    433         0 1078.8  12.0   1   1         0         0 1078.6  12.0     1   433    15   448    15   448 0.99 # 2813570 # 2814937 # 1 # ID=275105_2142;partial=00;start_type=ATG;rbs_motif=AGGAG;rbs_spacer=5-10bp;gc_cont=0.670
NZ_KN150963.1|GCF_000757245.1_1863        -            456 benzo_1_2_benA       TIGR03229    433         0 1078.8  12.0   1   1         0         0 1078.6  12.0     1   433    15   448    15   448 0.99 # 2341714 # 2343081 # 1 # ID=455617_1863;partial=00;start_type=ATG;rbs_motif=AGGAG;rbs_spacer=5-10bp;gc_cont=0.670
NZ_KN150980.1|GCF_000757305.1_398         -            456 benzo_1_2_benA       TIGR03229    433         0 1078.8  12.0   1   1         0         0 1078.6  12.0     1   433    15   448    15   448 0.99 # 446275 # 447642 # 1 # ID=243654_398;partial=00;start_type=ATG;rbs_motif=AGGAG;rbs_spacer=5-10bp;gc_cont=0.670
NZ_KN150984.1|GCF_000757325.1_1640        -            456 benzo_1_2_benA       TIGR03229    433         0 1078.8  12.0   1   1         0         0 1078.6  12.0     1   433    15   448    15   448 0.99 # 2099281 # 2100648 # -1 # ID=392118_1640;partial=00;start_type=ATG;rbs_motif=AGGAG;rbs_spacer=5-10bp;gc_cont=0.671
NZ_KN322990.1|GCF_000774165.1_3771        -            456 benzo_1_2_benA       TIGR03229    433         0 1078.8  12.0   1   1         0         0 1078.6  12.0     1   433    15   448    15   448 0.99 # 4772366 # 4773733 # -1 # ID=522789_3771;partial=00;start_type=ATG;rbs_motif=AGGAG;rbs_spacer=5-10bp;gc_cont=0.670
NZ_KN322993.1|GCF_000774175.1_328         -            456 benzo_1_2_benA       TIGR03229    433         0 1078.8  12.0   1   1         0         0 1078.6  12.0     1   433    15   448    15   448 0.99 # 407702 # 409069 # 1 # ID=129909_328;partial=00;start_type=ATG;rbs_motif=AGGAG;rbs_spacer=5-10bp;gc_cont=0.670
NZ_KN322995.1|GCF_000774195.1_1467        -            456 benzo_1_2_benA       TIGR03229    433         0 1078.8  12.0   1   1         0         0 1078.6  12.0     1   433    15   448    15   448 0.99 # 1834787 # 1836154 # -1 # ID=339014_1467;partial=00;start_type=ATG;rbs_motif=AGGAG;rbs_spacer=5-10bp;gc_cont=0.670
NZ_KN322997.1|GCF_000774265.1_1444        -            456 benzo_1_2_benA       TIGR03229    433         0 1078.8  12.0   1   1         0         0 1078.6  12.0     1   433    15   448    15   448 0.99 # 1864884 # 1866251 # 1 # ID=341679_1444;partial=00;start_type=ATG;rbs_motif=AGGAG;rbs_spacer=5-10bp;gc_cont=0.670
NZ_KN322999.1|GCF_000774275.1_1646        -            456 benzo_1_2_benA       TIGR03229    433         0 1078.8  12.0   1   1         0         0 1078.6  12.0     1   433    15   448    15   448 0.99 # 2074637 # 2076004 # -1 # ID=403828_1646;partial=00;start_type=ATG;rbs_motif=AGGAG;rbs_spacer=5-10bp;gc_cont=0.670
NZ_KN323001.1|GCF_000774245.1_2184        -            456 benzo_1_2_benA       TIGR03229    433         0 1078.8  12.0   1   1         0         0 1078.6  12.0     1   433    15   448    15   448 0.99 # 2841706 # 2843073 # -1 # ID=177461_2184;partial=00;start_type=ATG;rbs_motif=AGGAG;rbs_spacer=5-10bp;gc_cont=0.670
NZ_KN323003.1|GCF_000774255.1_1319        -            456 benzo_1_2_benA       TIGR03229    433         0 1078.8  12.0   1   1         0         0 1078.6  12.0     1   433    15   448    15   448 0.99 # 1680741 # 1682108 # 1 # ID=20136_1319;partial=00;start_type=ATG;rbs_motif=AGGAG;rbs_spacer=5-10bp;gc_cont=0.668
NZ_KN323005.1|GCF_000774325.1_2239        -            456 benzo_1_2_benA       TIGR03229    433         0 1078.8  12.0   1   1         0         0 1078.6  12.0     1   433    15   448    15   448 0.99 # 2877278 # 2878645 # -1 # ID=543469_2239;partial=00;start_type=ATG;rbs_motif=AGGAG;rbs_spacer=5-10bp;gc_cont=0.670
NZ_KN323007.1|GCF_000774345.1_377         -            456 benzo_1_2_benA       TIGR03229    433         0 1078.8  12.0   1   1         0         0 1078.6  12.0     1   433    15   448    15   448 0.99 # 418152 # 419519 # 1 # ID=483084_377;partial=00;start_type=ATG;rbs_motif=AGGAG;rbs_spacer=5-10bp;gc_cont=0.669
NZ_KN323009.1|GCF_000774335.1_2248        -            456 benzo_1_2_benA       TIGR03229    433         0 1078.8  12.0   1   1         0         0 1078.6  12.0     1   433    15   448    15   448 0.99 # 2881365 # 2882732 # -1 # ID=493266_2248;partial=00;start_type=ATG;rbs_motif=AGGAG;rbs_spacer=5-10bp;gc_cont=0.671
NZ_KN323011.1|GCF_000774395.1_2088        -            456 benzo_1_2_benA       TIGR03229    433         0 1078.8  12.0   1   1         0         0 1078.6  12.0     1   433    15   448    15   448 0.99 # 2705978 # 2707345 # 1 # ID=540138_2088;partial=00;start_type=ATG;rbs_motif=AGGAG;rbs_spacer=5-10bp;gc_cont=0.670
NZ_KN323013.1|GCF_000774385.1_1946        -            456 benzo_1_2_benA       TIGR03229    433         0 1078.8  12.0   1   1         0         0 1078.6  12.0     1   433    15   448    15   448 0.99 # 2482178 # 2483545 # -1 # ID=313955_1946;partial=00;start_type=ATG;rbs_motif=AGGAG;rbs_spacer=5-10bp;gc_cont=0.671
NZ_KN323017.1|GCF_000774405.1_283         -            456 benzo_1_2_benA       TIGR03229    433         0 1078.8  12.0   1   1         0         0 1078.6  12.0     1   433    15   448    15   448 0.99 # 345872 # 347239 # 1 # ID=544797_283;partial=00;start_type=ATG;rbs_motif=AGGAG;rbs_spacer=5-10bp;gc_cont=0.670
NZ_KN323019.1|GCF_000774485.1_254         -            456 benzo_1_2_benA       TIGR03229    433         0 1078.8  12.0   1   1         0         0 1078.6  12.0     1   433    15   448    15   448 0.99 # 300115 # 301482 # 1 # ID=386314_254;partial=00;start_type=ATG;rbs_motif=AGGAG;rbs_spacer=5-10bp;gc_cont=0.668
NZ_KN323023.1|GCF_000774475.1_298         -            456 benzo_1_2_benA       TIGR03229    433         0 1078.8  12.0   1   1         0         0 1078.6  12.0     1   433    15   448    15   448 0.99 # 387608 # 388975 # 1 # ID=279426_298;partial=00;start_type=ATG;rbs_motif=AGGAG;rbs_spacer=5-10bp;gc_cont=0.670
NZ_KN323025.1|GCF_000774495.1_2270        -            456 benzo_1_2_benA       TIGR03229    433         0 1078.8  12.0   1   1         0         0 1078.6  12.0     1   433    15   448    15   448 0.99 # 2923110 # 2924477 # -1 # ID=282020_2270;partial=00;start_type=ATG;rbs_motif=AGGAG;rbs_spacer=5-10bp;gc_cont=0.670
NZ_KN323026.1|GCF_000774545.1_653         -            456 benzo_1_2_benA       TIGR03229    433         0 1078.8  12.0   1   1         0         0 1078.6  12.0     1   433    15   448    15   448 0.99 # 811565 # 812932 # 1 # ID=298485_653;partial=00;start_type=ATG;rbs_motif=AGGAG;rbs_spacer=5-10bp;gc_cont=0.670
NZ_KN323029.1|GCF_000774575.1_511         -            456 benzo_1_2_benA       TIGR03229    433         0 1078.8  12.0   1   1         0         0 1078.6  12.0     1   433    15   448    15   448 0.99 # 649850 # 651217 # 1 # ID=384151_511;partial=00;start_type=ATG;rbs_motif=AGGAG;rbs_spacer=5-10bp;gc_cont=0.670
NZ_KN323030.1|GCF_000774555.1_576         -            456 benzo_1_2_benA       TIGR03229    433         0 1078.8  12.0   1   1         0         0 1078.6  12.0     1   433    15   448    15   448 0.99 # 705223 # 706590 # 1 # ID=193317_576;partial=00;start_type=ATG;rbs_motif=AGGAG;rbs_spacer=5-10bp;gc_cont=0.670
NZ_KN323035.1|GCF_000774565.1_2909        -            456 benzo_1_2_benA       TIGR03229    433         0 1078.8  12.0   1   1         0         0 1078.6  12.0     1   433    15   448    15   448 0.99 # 3527333 # 3528700 # -1 # ID=41288_2909;partial=00;start_type=ATG;rbs_motif=AGGAG;rbs_spacer=5-10bp;gc_cont=0.670
NZ_KN323040.1|GCF_000774635.1_1430        -            456 benzo_1_2_benA       TIGR03229    433         0 1078.8  12.0   1   1         0         0 1078.6  12.0     1   433    15   448    15   448 0.99 # 1841256 # 1842623 # 1 # ID=347124_1430;partial=00;start_type=ATG;rbs_motif=AGGAG;rbs_spacer=5-10bp;gc_cont=0.669
NZ_KN323047.1|GCF_000774705.1_2162        -            456 benzo_1_2_benA       TIGR03229    433         0 1078.8  12.0   1   1         0         0 1078.6  12.0     1   433    15   448    15   448 0.99 # 2815016 # 2816383 # -1 # ID=421818_2162;partial=00;start_type=ATG;rbs_motif=AGGAG;rbs_spacer=5-10bp;gc_cont=0.670
NZ_KN323051.1|GCF_000774715.1_4370        -            456 benzo_1_2_benA       TIGR03229    433         0 1078.8  12.0   1   1         0         0 1078.6  12.0     1   433    15   448    15   448 0.99 # 5162026 # 5163393 # 1 # ID=34333_4370;partial=00;start_type=ATG;rbs_motif=AGGAG;rbs_spacer=5-10bp;gc_cont=0.670
NZ_KN323054.1|GCF_000774765.1_583         -            456 benzo_1_2_benA       TIGR03229    433         0 1078.8  12.0   1   1         0         0 1078.6  12.0     1   433    15   448    15   448 0.99 # 710123 # 711490 # 1 # ID=345029_583;partial=00;start_type=ATG;rbs_motif=AGGAG;rbs_spacer=5-10bp;gc_cont=0.668
NZ_KN323057.1|GCF_000774815.1_1927        -            456 benzo_1_2_benA       TIGR03229    433         0 1078.8  12.0   1   1         0         0 1078.6  12.0     1   433    15   448    15   448 0.99 # 2499433 # 2500800 # -1 # ID=123403_1927;partial=00;start_type=ATG;rbs_motif=AGGAG;rbs_spacer=5-10bp;gc_cont=0.669
NZ_KN323060.1|GCF_000774795.1_277         -            456 benzo_1_2_benA       TIGR03229    433         0 1078.8  12.0   1   1         0         0 1078.6  12.0     1   433    15   448    15   448 0.99 # 347832 # 349199 # 1 # ID=380130_277;partial=00;start_type=ATG;rbs_motif=AGGAG;rbs_spacer=5-10bp;gc_cont=0.669
NZ_KN323065.1|GCF_000774805.1_5135        -            456 benzo_1_2_benA       TIGR03229    433         0 1078.8  12.0   1   1         0         0 1078.6  12.0     1   433    15   448    15   448 0.99 # 6153300 # 6154667 # 1 # ID=128850_5135;partial=00;start_type=ATG;rbs_motif=AGGAG;rbs_spacer=5-10bp;gc_cont=0.670
NZ_KN323067.1|GCF_000774885.1_291         -            456 benzo_1_2_benA       TIGR03229    433         0 1078.8  12.0   1   1         0         0 1078.6  12.0     1   433    15   448    15   448 0.99 # 361796 # 363163 # 1 # ID=314645_291;partial=00;start_type=ATG;rbs_motif=AGGAG;rbs_spacer=5-10bp;gc_cont=0.669
NZ_KN323072.1|GCF_000774895.1_1813        -            456 benzo_1_2_benA       TIGR03229    433         0 1078.8  12.0   1   1         0         0 1078.6  12.0     1   433    15   448    15   448 0.99 # 2289064 # 2290431 # 1 # ID=10124_1813;partial=00;start_type=ATG;rbs_motif=AGGAG;rbs_spacer=5-10bp;gc_cont=0.669
NZ_KN323079.1|GCF_000774955.1_2253        -            456 benzo_1_2_benA       TIGR03229    433         0 1078.8  12.0   1   1         0         0 1078.6  12.0     1   433    15   448    15   448 0.99 # 2908184 # 2909551 # -1 # ID=302569_2253;partial=00;start_type=ATG;rbs_motif=AGGAG;rbs_spacer=5-10bp;gc_cont=0.671
NZ_KN323083.1|GCF_000774945.1_363         -            456 benzo_1_2_benA       TIGR03229    433         0 1078.8  12.0   1   1         0         0 1078.6  12.0     1   433    15   448    15   448 0.99 # 402646 # 404013 # 1 # ID=120342_363;partial=00;start_type=ATG;rbs_motif=AGGAG;rbs_spacer=5-10bp;gc_cont=0.670
NZ_KN323086.1|GCF_000774965.1_56          -            456 benzo_1_2_benA       TIGR03229    433         0 1078.8  12.0   1   1         0         0 1078.6  12.0     1   433    15   448    15   448 0.99 # 63400 # 64767 # -1 # ID=227119_56;partial=00;start_type=ATG;rbs_motif=AGGAG;rbs_spacer=5-10bp;gc_cont=0.672
NZ_KN323106.1|GCF_000775025.1_60          -            456 benzo_1_2_benA       TIGR03229    433         0 1078.8  12.0   1   1         0         0 1078.6  12.0     1   433    15   448    15   448 0.99 # 66338 # 67705 # -1 # ID=225877_60;partial=00;start_type=ATG;rbs_motif=AGGAG;rbs_spacer=5-10bp;gc_cont=0.670
NZ_KN323131.1|GCF_000775035.1_1974        -            456 benzo_1_2_benA       TIGR03229    433         0 1078.8  12.0   1   1         0         0 1078.6  12.0     1   433    15   448    15   448 0.99 # 2531130 # 2532497 # -1 # ID=329527_1974;partial=00;start_type=ATG;rbs_motif=AGGAG;rbs_spacer=5-10bp;gc_cont=0.670
NZ_KN360701.1|GCF_000775655.1_900         -            456 benzo_1_2_benA       TIGR03229    433         0 1078.8  12.0   1   1         0         0 1078.6  12.0     1   433    15   448    15   448 0.99 # 1206378 # 1207745 # 1 # ID=99977_900;partial=00;start_type=ATG;rbs_motif=AGGAG;rbs_spacer=5-10bp;gc_cont=0.669
NZ_LGKL01000022.1|GCF_001186165.1_283     -            456 benzo_1_2_benA       TIGR03229    433         0 1078.8  12.0   1   1         0         0 1078.6  12.0     1   433    15   448    15   448 0.99 # 340247 # 341614 # 1 # ID=492629_283;partial=00;start_type=ATG;rbs_motif=AGGAG;rbs_spacer=5-10bp;gc_cont=0.670
NZ_LHQO01000095.1|GCF_001270725.1_8       -            456 benzo_1_2_benA       TIGR03229    433         0 1078.8  12.0   1   1         0         0 1078.6  12.0     1   433    15   448    15   448 0.99 # 7398 # 8765 # 1 # ID=105728_8;partial=00;start_type=ATG;rbs_motif=AGGAG;rbs_spacer=5-10bp;gc_cont=0.670
NZ_LK936443.1|GCF_000953095.1_1937        -            456 benzo_1_2_benA       TIGR03229    433         0 1078.8  12.0   1   1         0         0 1078.6  12.0     1   433    15   448    15   448 0.99 # 2545696 # 2547063 # 1 # ID=461020_1937;partial=00;start_type=ATG;rbs_motif=AGGAG;rbs_spacer=5-10bp;gc_cont=0.671
NZ_LWRR01000035.1|GCF_001642555.1_153     -            456 benzo_1_2_benA       TIGR03229    433         0 1078.8  12.0   1   1         0         0 1078.6  12.0     1   433    15   448    15   448 0.99 # 189777 # 191144 # -1 # ID=127455_153;partial=00;start_type=ATG;rbs_motif=AGGAG;rbs_spacer=5-10bp;gc_cont=0.670
NZ_LWUP01000204.1|GCF_001976405.1_8       -            456 benzo_1_2_benA       TIGR03229    433         0 1078.8  12.0   1   1         0         0 1078.6  12.0     1   433    15   448    15   448 0.99 # 7367 # 8734 # 1 # ID=84815_8;partial=00;start_type=ATG;rbs_motif=AGGAG;rbs_spacer=5-10bp;gc_cont=0.669
NZ_LWUQ01000220.1|GCF_001976165.1_8       -            456 benzo_1_2_benA       TIGR03229    433         0 1078.8  12.0   1   1         0         0 1078.6  12.0     1   433    15   448    15   448 0.99 # 7444 # 8811 # 1 # ID=441705_8;partial=00;start_type=ATG;rbs_motif=AGGAG;rbs_spacer=5-10bp;gc_cont=0.669
NZ_LWUR01000036.1|GCF_001976185.1_5       -            456 benzo_1_2_benA       TIGR03229    433         0 1078.8  12.0   1   1         0         0 1078.6  12.0     1   433    15   448    15   448 0.99 # 2875 # 4242 # 1 # ID=32167_5;partial=00;start_type=ATG;rbs_motif=AGGAG;rbs_spacer=5-10bp;gc_cont=0.668
NZ_LWUS01000030.1|GCF_001976395.1_50      -            456 benzo_1_2_benA       TIGR03229    433         0 1078.8  12.0   1   1         0         0 1078.6  12.0     1   433    15   448    15   448 0.99 # 54360 # 55727 # -1 # ID=442417_50;partial=00;start_type=ATG;rbs_motif=AGGAG;rbs_spacer=5-10bp;gc_cont=0.670
NZ_LWUT01000064.1|GCF_001976415.1_49      -            456 benzo_1_2_benA       TIGR03229    433         0 1078.8  12.0   1   1         0         0 1078.6  12.0     1   433    15   448    15   448 0.99 # 54338 # 55705 # -1 # ID=472549_49;partial=00;start_type=ATG;rbs_motif=AGGAG;rbs_spacer=5-10bp;gc_cont=0.670
NZ_LWUV01000151.1|GCF_001976175.1_8       -            456 benzo_1_2_benA       TIGR03229    433         0 1078.8  12.0   1   1         0         0 1078.6  12.0     1   433    15   448    15   448 0.99 # 7422 # 8789 # 1 # ID=441909_8;partial=00;start_type=ATG;rbs_motif=AGGAG;rbs_spacer=5-10bp;gc_cont=0.669
NZ_LWUW01000244.1|GCF_001976245.1_45      -            456 benzo_1_2_benA       TIGR03229    433         0 1078.8  12.0   1   1         0         0 1078.6  12.0     1   433    15   448    15   448 0.99 # 52487 # 53854 # -1 # ID=489453_45;partial=00;start_type=ATG;rbs_motif=AGGAG;rbs_spacer=5-10bp;gc_cont=0.670
NZ_LWUX01000259.1|GCF_001976385.1_33      -            456 benzo_1_2_benA       TIGR03229    433         0 1078.8  12.0   1   1         0         0 1078.6  12.0     1   433    15   448    15   448 0.99 # 34823 # 36190 # -1 # ID=197579_33;partial=00;start_type=ATG;rbs_motif=AGGAG;rbs_spacer=5-10bp;gc_cont=0.670
NZ_LWUY01000075.1|GCF_001976465.1_8       -            456 benzo_1_2_benA       TIGR03229    433         0 1078.8  12.0   1   1         0         0 1078.6  12.0     1   433    15   448    15   448 0.99 # 7367 # 8734 # 1 # ID=345531_8;partial=00;start_type=ATG;rbs_motif=AGGAG;rbs_spacer=5-10bp;gc_cont=0.669
NZ_LWUZ01000212.1|GCF_001976255.1_49      -            456 benzo_1_2_benA       TIGR03229    433         0 1078.8  12.0   1   1         0         0 1078.6  12.0     1   433    15   448    15   448 0.99 # 54254 # 55621 # -1 # ID=446911_49;partial=00;start_type=ATG;rbs_motif=AGGAG;rbs_spacer=5-10bp;gc_cont=0.670
NZ_LWVA01000094.1|GCF_001976265.1_49      -            456 benzo_1_2_benA       TIGR03229    433         0 1078.8  12.0   1   1         0         0 1078.6  12.0     1   433    15   448    15   448 0.99 # 54374 # 55741 # -1 # ID=2005_49;partial=00;start_type=ATG;rbs_motif=AGGAG;rbs_spacer=5-10bp;gc_cont=0.670
NZ_LWVB01000047.1|GCF_001976275.1_10      -            456 benzo_1_2_benA       TIGR03229    433         0 1078.8  12.0   1   1         0         0 1078.6  12.0     1   433    15   448    15   448 0.99 # 8231 # 9598 # -1 # ID=508793_10;partial=00;start_type=ATG;rbs_motif=AGGAG;rbs_spacer=5-10bp;gc_cont=0.670
NZ_LWVC01000015.1|GCF_001976475.1_42      -            456 benzo_1_2_benA       TIGR03229    433         0 1078.8  12.0   1   1         0         0 1078.6  12.0     1   433    15   448    15   448 0.99 # 47939 # 49306 # -1 # ID=72713_42;partial=00;start_type=ATG;rbs_motif=AGGAG;rbs_spacer=5-10bp;gc_cont=0.672
NZ_LWVD01000107.1|GCF_001976495.1_8       -            456 benzo_1_2_benA       TIGR03229    433         0 1078.8  12.0   1   1         0         0 1078.6  12.0     1   433    15   448    15   448 0.99 # 7444 # 8811 # 1 # ID=130845_8;partial=00;start_type=ATG;rbs_motif=AGGAG;rbs_spacer=5-10bp;gc_cont=0.670
NZ_LWVE01000087.1|GCF_001976485.1_52      -            456 benzo_1_2_benA       TIGR03229    433         0 1078.8  12.0   1   1         0         0 1078.6  12.0     1   433    15   448    15   448 0.99 # 57055 # 58422 # -1 # ID=489566_52;partial=00;start_type=ATG;rbs_motif=AGGAG;rbs_spacer=5-10bp;gc_cont=0.670
NZ_LWVF01000188.1|GCF_001976325.1_8       -            456 benzo_1_2_benA       TIGR03229    433         0 1078.8  12.0   1   1         0         0 1078.6  12.0     1   433    15   448    15   448 0.99 # 7507 # 8874 # 1 # ID=59972_8;partial=00;start_type=ATG;rbs_motif=AGGAG;rbs_spacer=5-10bp;gc_cont=0.670
NZ_LWVG01000150.1|GCF_001976545.1_42      -            456 benzo_1_2_benA       TIGR03229    433         0 1078.8  12.0   1   1         0         0 1078.6  12.0     1   433    15   448    15   448 0.99 # 47884 # 49251 # -1 # ID=491045_42;partial=00;start_type=ATG;rbs_motif=AGGAG;rbs_spacer=5-10bp;gc_cont=0.671
NZ_LWVH01000053.1|GCF_001976585.1_8       -            456 benzo_1_2_benA       TIGR03229    433         0 1078.8  12.0   1   1         0         0 1078.6  12.0     1   433    15   448    15   448 0.99 # 7438 # 8805 # 1 # ID=198661_8;partial=00;start_type=ATG;rbs_motif=AGGAG;rbs_spacer=5-10bp;gc_cont=0.668
NZ_LWVI01000446.1|GCF_001976575.1_37      -            456 benzo_1_2_benA       TIGR03229    433         0 1078.8  12.0   1   1         0         0 1078.6  12.0     1   433    15   448    15   448 0.99 # 41296 # 42663 # 1 # ID=375806_37;partial=00;start_type=ATG;rbs_motif=AGGAG;rbs_spacer=5-10bp;gc_cont=0.670
NZ_LWVJ01000043.1|GCF_001976565.1_8       -            456 benzo_1_2_benA       TIGR03229    433         0 1078.8  12.0   1   1         0         0 1078.6  12.0     1   433    15   448    15   448 0.99 # 7444 # 8811 # 1 # ID=486597_8;partial=00;start_type=ATG;rbs_motif=AGGAG;rbs_spacer=5-10bp;gc_cont=0.669
NZ_LWVK01000009.1|GCF_001976335.1_49      -            456 benzo_1_2_benA       TIGR03229    433         0 1078.8  12.0   1   1         0         0 1078.6  12.0     1   433    15   448    15   448 0.99 # 54465 # 55832 # -1 # ID=373113_49;partial=00;start_type=ATG;rbs_motif=AGGAG;rbs_spacer=5-10bp;gc_cont=0.671
NZ_LWVL01000216.1|GCF_001976345.1_42      -            456 benzo_1_2_benA       TIGR03229    433         0 1078.8  12.0   1   1         0         0 1078.6  12.0     1   433    15   448    15   448 0.99 # 47995 # 49362 # -1 # ID=276214_42;partial=00;start_type=ATG;rbs_motif=AGGAG;rbs_spacer=5-10bp;gc_cont=0.670
NZ_LWVM01000246.1|GCF_001976675.1_8       -            456 benzo_1_2_benA       TIGR03229    433         0 1078.8  12.0   1   1         0         0 1078.6  12.0     1   433    15   448    15   448 0.99 # 7423 # 8790 # 1 # ID=17090_8;partial=00;start_type=ATG;rbs_motif=AGGAG;rbs_spacer=5-10bp;gc_cont=0.670
NZ_LWVN01000099.1|GCF_001976655.1_8       -            456 benzo_1_2_benA       TIGR03229    433         0 1078.8  12.0   1   1         0         0 1078.6  12.0     1   433    15   448    15   448 0.99 # 7467 # 8834 # 1 # ID=460970_8;partial=00;start_type=ATG;rbs_motif=AGGAG;rbs_spacer=5-10bp;gc_cont=0.670
NZ_LWVO01000152.1|GCF_001976625.1_8       -            456 benzo_1_2_benA       TIGR03229    433         0 1078.8  12.0   1   1         0         0 1078.6  12.0     1   433    15   448    15   448 0.99 # 7444 # 8811 # 1 # ID=416679_8;partial=00;start_type=ATG;rbs_motif=AGGAG;rbs_spacer=5-10bp;gc_cont=0.669
NZ_LWVP01000153.1|GCF_001976685.1_49      -            456 benzo_1_2_benA       TIGR03229    433         0 1078.8  12.0   1   1         0         0 1078.6  12.0     1   433    15   448    15   448 0.99 # 54388 # 55755 # -1 # ID=331355_49;partial=00;start_type=ATG;rbs_motif=AGGAG;rbs_spacer=5-10bp;gc_cont=0.670
NZ_LWVQ01000128.1|GCF_001976645.1_8       -            456 benzo_1_2_benA       TIGR03229    433         0 1078.8  12.0   1   1         0         0 1078.6  12.0     1   433    15   448    15   448 0.99 # 7444 # 8811 # 1 # ID=315170_8;partial=00;start_type=ATG;rbs_motif=AGGAG;rbs_spacer=5-10bp;gc_cont=0.669
NZ_LWVR01000016.1|GCF_001976725.1_8       -            456 benzo_1_2_benA       TIGR03229    433         0 1078.8  12.0   1   1         0         0 1078.6  12.0     1   433    15   448    15   448 0.99 # 7355 # 8722 # 1 # ID=182694_8;partial=00;start_type=ATG;rbs_motif=AGGAG;rbs_spacer=5-10bp;gc_cont=0.670
NZ_LWVS01000045.1|GCF_001976735.1_8       -            456 benzo_1_2_benA       TIGR03229    433         0 1078.8  12.0   1   1         0         0 1078.6  12.0     1   433    15   448    15   448 0.99 # 7467 # 8834 # 1 # ID=385950_8;partial=00;start_type=ATG;rbs_motif=AGGAG;rbs_spacer=5-10bp;gc_cont=0.671
NZ_LWVT01000137.1|GCF_001977375.1_8       -            456 benzo_1_2_benA       TIGR03229    433         0 1078.8  12.0   1   1         0         0 1078.6  12.0     1   433    15   448    15   448 0.99 # 7447 # 8814 # 1 # ID=329005_8;partial=00;start_type=ATG;rbs_motif=AGGAG;rbs_spacer=5-10bp;gc_cont=0.669
NZ_LWVU01000028.1|GCF_001976755.1_8       -            456 benzo_1_2_benA       TIGR03229    433         0 1078.8  12.0   1   1         0         0 1078.6  12.0     1   433    15   448    15   448 0.99 # 7432 # 8799 # 1 # ID=499616_8;partial=00;start_type=ATG;rbs_motif=AGGAG;rbs_spacer=5-10bp;gc_cont=0.670
NZ_LWVV01000027.1|GCF_001977385.1_8       -            456 benzo_1_2_benA       TIGR03229    433         0 1078.8  12.0   1   1         0         0 1078.6  12.0     1   433    15   448    15   448 0.99 # 7444 # 8811 # 1 # ID=255004_8;partial=00;start_type=ATG;rbs_motif=AGGAG;rbs_spacer=5-10bp;gc_cont=0.670
NZ_LWVW01000277.1|GCF_001976785.1_50      -            456 benzo_1_2_benA       TIGR03229    433         0 1078.8  12.0   1   1         0         0 1078.6  12.0     1   433    15   448    15   448 0.99 # 54234 # 55601 # -1 # ID=343185_50;partial=00;start_type=ATG;rbs_motif=AGGAG;rbs_spacer=5-10bp;gc_cont=0.671
NZ_LWVX01000105.1|GCF_001977425.1_8       -            456 benzo_1_2_benA       TIGR03229    433         0 1078.8  12.0   1   1         0         0 1078.6  12.0     1   433    15   448    15   448 0.99 # 7410 # 8777 # 1 # ID=44065_8;partial=00;start_type=ATG;rbs_motif=AGGAG;rbs_spacer=5-10bp;gc_cont=0.669
NZ_LWVY01000056.1|GCF_001976815.1_9       -            456 benzo_1_2_benA       TIGR03229    433         0 1078.8  12.0   1   1         0         0 1078.6  12.0     1   433    15   448    15   448 0.99 # 8104 # 9471 # -1 # ID=197081_9;partial=00;start_type=ATG;rbs_motif=AGGAG;rbs_spacer=5-10bp;gc_cont=0.672
NZ_LWVZ01000062.1|GCF_001976825.1_6       -            456 benzo_1_2_benA       TIGR03229    433         0 1078.8  12.0   1   1         0         0 1078.6  12.0     1   433    15   448    15   448 0.99 # 3639 # 5006 # 1 # ID=507616_6;partial=00;start_type=ATG;rbs_motif=AGGAG;rbs_spacer=5-10bp;gc_cont=0.671
NZ_LWWA01000122.1|GCF_001976805.1_8       -            456 benzo_1_2_benA       TIGR03229    433         0 1078.8  12.0   1   1         0         0 1078.6  12.0     1   433    15   448    15   448 0.99 # 7446 # 8813 # 1 # ID=536181_8;partial=00;start_type=ATG;rbs_motif=AGGAG;rbs_spacer=5-10bp;gc_cont=0.671
NZ_LWWB01000113.1|GCF_001976865.1_8       -            456 benzo_1_2_benA       TIGR03229    433         0 1078.8  12.0   1   1         0         0 1078.6  12.0     1   433    15   448    15   448 0.99 # 7443 # 8810 # 1 # ID=255817_8;partial=00;start_type=ATG;rbs_motif=AGGAG;rbs_spacer=5-10bp;gc_cont=0.671
NZ_LWWC01000052.1|GCF_001976885.1_8       -            456 benzo_1_2_benA       TIGR03229    433         0 1078.8  12.0   1   1         0         0 1078.6  12.0     1   433    15   448    15   448 0.99 # 7446 # 8813 # 1 # ID=207181_8;partial=00;start_type=ATG;rbs_motif=AGGAG;rbs_spacer=5-10bp;gc_cont=0.671
NZ_LWWD01000060.1|GCF_001976905.1_7       -            456 benzo_1_2_benA       TIGR03229    433         0 1078.8  12.0   1   1         0         0 1078.6  12.0     1   433    15   448    15   448 0.99 # 7372 # 8739 # 1 # ID=107629_7;partial=00;start_type=ATG;rbs_motif=AGGAG;rbs_spacer=5-10bp;gc_cont=0.670
NZ_LWWE01000099.1|GCF_001977435.1_25      -            456 benzo_1_2_benA       TIGR03229    433         0 1078.8  12.0   1   1         0         0 1078.6  12.0     1   433    15   448    15   448 0.99 # 25972 # 27339 # -1 # ID=418714_25;partial=00;start_type=ATG;rbs_motif=AGGAG;rbs_spacer=5-10bp;gc_cont=0.670
NZ_LWWF01000258.1|GCF_001976895.1_9       -            456 benzo_1_2_benA       TIGR03229    433         0 1078.8  12.0   1   1         0         0 1078.6  12.0     1   433    15   448    15   448 0.99 # 8129 # 9496 # -1 # ID=20529_9;partial=00;start_type=ATG;rbs_motif=AGGAG;rbs_spacer=5-10bp;gc_cont=0.670
NZ_LWWG01000225.1|GCF_001977465.1_8       -            456 benzo_1_2_benA       TIGR03229    433         0 1078.8  12.0   1   1         0         0 1078.6  12.0     1   433    15   448    15   448 0.99 # 7427 # 8794 # 1 # ID=119776_8;partial=00;start_type=ATG;rbs_motif=AGGAG;rbs_spacer=5-10bp;gc_cont=0.670
NZ_LWWH01000077.1|GCF_001977475.1_8       -            456 benzo_1_2_benA       TIGR03229    433         0 1078.8  12.0   1   1         0         0 1078.6  12.0     1   433    15   448    15   448 0.99 # 7410 # 8777 # 1 # ID=187582_8;partial=00;start_type=ATG;rbs_motif=AGGAG;rbs_spacer=5-10bp;gc_cont=0.670
NZ_LWWI01000014.1|GCF_001977495.1_8       -            456 benzo_1_2_benA       TIGR03229    433         0 1078.8  12.0   1   1         0         0 1078.6  12.0     1   433    15   448    15   448 0.99 # 7449 # 8816 # 1 # ID=378581_8;partial=00;start_type=ATG;rbs_motif=AGGAG;rbs_spacer=5-10bp;gc_cont=0.671
NZ_LWWJ01000094.1|GCF_001977525.1_25      -            456 benzo_1_2_benA       TIGR03229    433         0 1078.8  12.0   1   1         0         0 1078.6  12.0     1   433    15   448    15   448 0.99 # 25932 # 27299 # -1 # ID=155612_25;partial=00;start_type=ATG;rbs_motif=AGGAG;rbs_spacer=5-10bp;gc_cont=0.672
NZ_LWWK01000014.1|GCF_001977545.1_157     -            456 benzo_1_2_benA       TIGR03229    433         0 1078.8  12.0   1   1         0         0 1078.6  12.0     1   433    15   448    15   448 0.99 # 199951 # 201318 # -1 # ID=422835_157;partial=00;start_type=ATG;rbs_motif=AGGAG;rbs_spacer=5-10bp;gc_cont=0.672
NZ_LWWL01000101.1|GCF_001976925.1_8       -            456 benzo_1_2_benA       TIGR03229    433         0 1078.8  12.0   1   1         0         0 1078.6  12.0     1   433    15   448    15   448 0.99 # 7444 # 8811 # 1 # ID=53797_8;partial=00;start_type=ATG;rbs_motif=AGGAG;rbs_spacer=5-10bp;gc_cont=0.669
NZ_LWWM01000214.1|GCF_001977575.1_8       -            456 benzo_1_2_benA       TIGR03229    433         0 1078.8  12.0   1   1         0         0 1078.6  12.0     1   433    15   448    15   448 0.99 # 7467 # 8834 # 1 # ID=356063_8;partial=00;start_type=ATG;rbs_motif=AGGAG;rbs_spacer=5-10bp;gc_cont=0.670
NZ_LWWN01000117.1|GCF_001976975.1_49      -            456 benzo_1_2_benA       TIGR03229    433         0 1078.8  12.0   1   1         0         0 1078.6  12.0     1   433    15   448    15   448 0.99 # 54229 # 55596 # -1 # ID=512992_49;partial=00;start_type=ATG;rbs_motif=AGGAG;rbs_spacer=5-10bp;gc_cont=0.670
NZ_LWWO01000223.1|GCF_001977565.1_9       -            456 benzo_1_2_benA       TIGR03229    433         0 1078.8  12.0   1   1         0         0 1078.6  12.0     1   433    15   448    15   448 0.99 # 8132 # 9499 # -1 # ID=425309_9;partial=00;start_type=ATG;rbs_motif=AGGAG;rbs_spacer=5-10bp;gc_cont=0.670
NZ_LWWP01000029.1|GCF_001976965.1_42      -            456 benzo_1_2_benA       TIGR03229    433         0 1078.8  12.0   1   1         0         0 1078.6  12.0     1   433    15   448    15   448 0.99 # 48004 # 49371 # -1 # ID=76850_42;partial=00;start_type=ATG;rbs_motif=AGGAG;rbs_spacer=5-10bp;gc_cont=0.670
[truncated: 30,477,078 more chars]
