# Supplementary material for: Phenolic acid-degrading Paraburkholderia prime decomposition in forest soil
Source: ISME Commun. 2021 Mar 25;1:4. doi: 10.1038/s43705-021-00009-z (PMC9723775; doi:10.1038/s43705-021-00009-z)
Supplement: Supplementary file 5 — Supplementary Data [file 43705_2021_9_MOESM5_ESM.zip › Supplementary Data/raw_data/IMG.pobA.genome.taxonomy.csv]

genomeID	imgID	Phylum
Anaerolineaceae bacterium NAT290	2788499927	Chloroflexi
Campylobacter coli BIGS0008	2731957978	Proteobacteria
Synechocystis sp. PCC 6803 PCC6803	2687453425	Cyanobacteria
Flavobacteriaceae-49 (UID2817)	2634166245	Bacteroidetes
Planctomycetes bacterium RBG_19FT_COMBO_48_8	2708742831	Planctomycetes
Armatimonadetes bacterium RBG_19FT_COMBO_69_19	2708742821	Armatimonadetes
Algoriphagus zhangzhouensis DSM 25035	2617270825	Bacteroidetes
Oscillatoria sp. PCC 10802	2509276047	Cyanobacteria
Prevotella scopos W2052	2721755485	Bacteroidetes
Flavobacterium lacus CGMCC 1.12504	2718217692	Bacteroidetes
Spirochaetales bacterium Spiro_03	2751185599	Spirochaetes
Prochlorococcus sp. AG-432-K16	2716884780	Cyanobacteria
Bacteroides dorei DSM 17855	642979370	Bacteroidetes
Prochlorococcus sp. AG-335-D02	2716884715	Cyanobacteria
Armatimonadetes bacterium EBPR_Bin_382	2619618883	Armatimonadetes
Prevotella sp. hRUG908	2799112951	Bacteroidetes
Nostoc sp. NIES-4103	2775506988	Cyanobacteria
Gemmatimonadetes bacterium NP1463	2814123140	Gemmatimonadetes
Prochlorococcus sp. scB245a_521K15 (unscreened)	2651869831	Cyanobacteria
Campylobacter coli CVM N44984F	2690316106	Proteobacteria
Porphyromonas sp. COT-108_OH1349	2639762760	Bacteroidetes
Flavobacterium sp. P5626	2799112259	Bacteroidetes
Planktothrix prolifica NIVA-CYA 406	2602041638	Cyanobacteria
Granulicella tundricola MP5ACTX9	649633002	Acidobacteria
Bacteroidetes bacterium GWC2_46_850	2721755187	Bacteroidetes
Flavobacterium aquatile LMG 4008	2617271337	Bacteroidetes
Myroides odoratus XSfan	2744054974	Bacteroidetes
Spirochaetes bacterium GWB1_48_6	2708742609	Spirochaetes
Mycoplasma bovis P150	2687453301	Tenericutes
Hymenobacter sp. YR204	2739367866	Bacteroidetes
Planctomycetes bacterium SCGC AB-629-O15 (unscreened)	2639762691	Planctomycetes
Prevotellaceae bacterium hRUG893	2799112728	Bacteroidetes
Bacteroides intestinalis 2e7A	2690315975	Bacteroidetes
Flavobacteriaceae bacterium MAR_2010_118	2596583625	Bacteroidetes
Planktothrix paucivesiculata PCC 9631	2791355021	Cyanobacteria
Pedobacter borealis 19a	2757320571	Bacteroidetes
Spirochaetes bacterium GWB1_27_13	2708742611	Spirochaetes
Aquiflexum balticum BA160, DSM 16537	2506520046	Bacteroidetes
Myroides odoratimimus PR63039	2648501565	Bacteroidetes
Uncultured Prochlorococcus sp. AG-345-P13	2716884354	Cyanobacteria
Helicobacter pylori SA160C	2617271163	Proteobacteria
Chloroflexi bacterium RBG_13_57_8	2721755334	Chloroflexi
Zetaproteobacteria bacterium CG2_30_59_37	2786546581	Proteobacteria
Chloroflexi bacterium SCGC AB-629-P13 v2 (unscreened)	2639762710	Chloroflexi
Prevotellaceae bacterium RUG602	2799112713	Bacteroidetes
Campylobacter jejuni 50_S47	2675903539	Proteobacteria
Synechocystis sp. PCC 6803 PCC-P	2524023216	Cyanobacteria
Cytophagales bacterium SCGC AG-487_P18 (contamination screened)	2731639244	Bacteroidetes
Campylobacter coli OR12	2684623193	Proteobacteria
Candidatus Promineofilum breve Cfx-K	2757320697	Chloroflexi
Helicobacter pylori R038b	2519899804	Proteobacteria
Dehalococcoides mccartyi BAV1	640427111	Chloroflexi
Odoribacter splanchnicus An45	2806310931	Bacteroidetes
Opitutaceae bacterium SAT155	2786546935	Verrucomicrobia
Chryseobacterium sp. G972	2775507017	Bacteroidetes
Bacteroidetes bacterium GWA2_42_15	2708742579	Bacteroidetes
Myroides sp. A21	2627853621	Bacteroidetes
Campylobacter coli BIGS0024	2731957992	Proteobacteria
Helicobacter pylori SouthAfrica7	650377952	Proteobacteria
Crocosphaera watsonii WH 0003	2503283005	Cyanobacteria
Dokdonia sp. PRO95	2597489917	Bacteroidetes
Mucilaginibacter sp. YR332	2616644844	Bacteroidetes
Borreliella burgdorferi CA8	2529292813	Spirochaetes
Spirochaetaceae bacterium RUG023	2799112663	Spirochaetes
Pirellulaceae bacterium JGI 01_M12_750m (contamination screened)	2739367962	Planctomycetes
Prochlorococcus sp. AG-679-N20	2716884809	Cyanobacteria
Treponema pallidum pallidum PT_SIF1196	2721755780	Spirochaetes
zeta proteobacterium SCGC AB-133-G06 (unscreened)	2264867013	Proteobacteria
Verrucomicrobiaceae bacterium SP3075	2786546928	Verrucomicrobia
Helicobacter pylori CG-IMSS-2012	2576861556	Proteobacteria
Bacteroides xylanisolvens NLAE-zl-H194	2515154058	Bacteroidetes
unclassified Bacteroidales BinDmb142	2814122903	Bacteroidetes
Leptolyngbya sp. KIOST-1	2617271295	Cyanobacteria
Helicobacter pylori HP260AFi	2534682185	Proteobacteria
Campylobacter cuniculorum DSM 23162	2558309001	Proteobacteria
Mariprofundus ferrinatatus CP-8	2775506949	Proteobacteria
Flavobacterium sp. TAB87	2684622654	Bacteroidetes
Campylobacter fetus venerealis B6	2600255038	Proteobacteria
Candidatus Sulcia muelleri SMDSEM	644736337	Bacteroidetes
Helicobacter hepaticus 3B1, ATCC 51449	637000131	Proteobacteria
Chitinophagaceae bacterium IBVUCB2	2788500053	Bacteroidetes
Maribacter spongiicola DSM 25233	2731957517	Bacteroidetes
Nibricoccus aquaticus HZ-65	2775506790	Verrucomicrobia
Dyadobacter fermentans NS114, DSM 18053	644736356	Bacteroidetes
Bacteroides fragilis 4g8B	2671180315	Bacteroidetes
Campylobacter jejuni 59_S57	2703719427	Proteobacteria
Prochlorococcus sp. AG-388-A01	2716884727	Cyanobacteria
Cyanobacterium sp. UCYN-A2	2528768021	Cyanobacteria
Flavobacterium dankookense DSM 25687	2695421041	Bacteroidetes
Microcystis aeruginosa TAIHU98	2541047129	Cyanobacteria
Campylobacter jejuni CVM 41921	2731957786	Proteobacteria
Porphyromonadaceae bacterium JGI 000176CP_C01 (contamination screened)	2706794999	Bacteroidetes
Borreliella garinii CIP 103362 20047	2728369389	Spirochaetes
Flavobacterium spartansii MSU	2775507239	Bacteroidetes
Acidobacteria bacterium RIFCSPLOWO2_12_FULL_67_14	2711768315	Acidobacteria
Bacteroides fragilis BE1	2687453203	Bacteroidetes
Cyclobacterium marinum Raj, DSM 745	2506381023	Bacteroidetes
Bacteroides sp. HPS0048	2529293266	Bacteroidetes
Cellulophaga baltica DSM 24729	2622736528	Bacteroidetes
Flavobacterium sp. GV069	2738541279	Bacteroidetes
Prevotellaceae bacterium RUG571	2799112696	Bacteroidetes
Anaerolinea sp. Bin 1	2724679725	Chloroflexi
Helicobacter pylori SA227A	2619619179	Proteobacteria
Mycoplasma hyorhinis HUB-1	648028045	Tenericutes
Helicobacter pylori B508A-S1	2795385300	Proteobacteria
Chloroflexi bacterium JGI CrystG Aug08-3-K18 (unscreened)	2698537053	Chloroflexi
Leptospira interrogans sv. Copenhageni Fiocruz LV2816	2551306604	Spirochaetes
Flavobacteriaceae bacterium JGI CrystG Aug08-2-K15 (contamination screened)	2698537059	Bacteroidetes
Leptospira interrogans sv. Icterohaemorrhagiae Kantorowic	2551306626	Spirochaetes
Borreliella burgdorferi IPT71	2734482055	Spirochaetes
Alistipes inops 627	2651869761	Bacteroidetes
Campylobacter jejuni RC280	2657245437	Proteobacteria
Campylobacter mucosalis DSM 21682	2609460082	Proteobacteria
Prevotella bergensis DSM 17361	645951825	Bacteroidetes
Prochlorococcus sp. AG-424-A03	2716884415	Cyanobacteria
Nitrospira bacterium SG8_35_4	2654587962	Nitrospirae
Prevotella jejuni CD3:33	2802429282	Bacteroidetes
Spirochaetes bacterium GWE1_60_18	2721755241	Spirochaetes
unclassified Chloroflexi BinDmb314	2814122930	Chloroflexi
Prochlorococcus sp. AG-347-I15 (Screened)	2667527333	Cyanobacteria
Campylobacter coli RC127	2700989348	Proteobacteria
Aquimarina sp. AU474	2606217188	Bacteroidetes
Helicobacteraceae bacterium CG1_02_36_14	2788500130	Proteobacteria
Flavihumibacter sp. ZG627 CCTCC AB2013368	2627853804	Bacteroidetes
Ktedonobacter racemifer SOSP1-21, DSM 44963	648276680	Chloroflexi
Nitrospirae bacterium CG_4_9_14_3_um_filter_51_5	2786546393	Nitrospirae
Capnocytophaga sp. H2931	2775506973	Bacteroidetes
Epsilonproteobacteria bacterium SCGC AD-308-O04v2 (unscreened)	2716884888	Proteobacteria
Bacteroides fragilis 3988T(B)14	2571042634	Bacteroidetes
Prevotellaceae bacterium KH2P17	2623620487	Bacteroidetes
Chloroflexus sp. Y-396-1	2506520040	Chloroflexi
Prevotella timonensis CRIS 5C-B1	647000295	Bacteroidetes
Armatimonadetes bacterium CG2_30_66_41	2786546211	Armatimonadetes
Tenacibaculum sp. Mar_2010_205	2596583696	Bacteroidetes
Spirochaetales bacterium NP136	2786546775	Spirochaetes
Composite genome from Lake Mendota Epilimnion pan-assembly MEint.metabat.18138	2582580542	Planctomycetes
Pontibacter ummariensis NKM1	2706794922	Bacteroidetes
Anaerolineaceae bacterium NP995	2788499923	Chloroflexi
Composite genome from Trout Bog Hypolimnion pan-assembly TBhypo.metabat.3004	2582580668	Verrucomicrobia
Flavobacteriales bacterium CG11_big_fil_rev_8_21_14_0_20_35_7	2786546829	Bacteroidetes
Unclassified Saprospiraceae HKU-BAC2	2751185405	Bacteroidetes
Campylobacter coli CVM N7464	2700989257	Proteobacteria
Mycoplasma pneumoniae 19294	2667527558	Tenericutes
Helicobacter pylori Hp P-13	2537562042	Proteobacteria
Prochlorococcus sp. AG-355-P16 (Screened)	2667527351	Cyanobacteria
Candidatus Phytoplasma australiense	642555117	Tenericutes
Geminocystis sp. NIES-3708	2675903523	Cyanobacteria
Oscillochloris trichoides DG6	649989977	Chloroflexi
Ureaplasma parvum sv. 6	641736200	Tenericutes
Epsilonproteobacteria endosymbiont of Lamellibrachia satsuma - 1368	2627853592	Proteobacteria
Riemerella anatipestifer A350/72, DSM 15868	649633092	Bacteroidetes
Helicobacter pylori SA300A	2617271053	Proteobacteria
Elizabethkingia anophelis NUHP2	2579778732	Bacteroidetes
Prochlorococcus sp. AG-311-M23	2716884636	Cyanobacteria
Borreliella garinii IPT114	2734482030	Spirochaetes
Campylobacter concisus UNSW1	2602041679	Proteobacteria
Campylobacter jejuni RC039	2660238168	Proteobacteria
Chitinispirillum sp. BinDmb84	2811994946	Fibrobacteres
Crocinitomix catalasitica ATCC 23190	2556921666	Bacteroidetes
Tenericutes bacterium GWA2_35_7	2721755116	Tenericutes
Prochlorococcus sp. AG-341-L22	2716884348	Cyanobacteria
Prochlorococcus sp. AG-363-C02 (Screened)	2667527365	Cyanobacteria
unclassified Flavobacteriaceae Bin 37	2651870029	Bacteroidetes
Prevotella oralis CC98A	2558860357	Bacteroidetes
Chloroflexi bacterium B_21	2824023381	Chloroflexi
Phycisphaerae bacterium NAT18	2823622107	Planctomycetes
Leptospira interrogans 56618	2698536441	Spirochaetes
Verrucomicrobia bacterium LD19 JGI_MCM14ME022 (contamination screened)	2737471670	Verrucomicrobia
Acidobacteria bacterium SAT150	2786546465	Acidobacteria
Helicobacter pylori 1786/05	2645727746	Proteobacteria
Campylobacter rectus RM3267, CCUG 20446	643886009	Proteobacteria
Prochlorococcus sp. AG-436-O11	2716884441	Cyanobacteria
Synechococcus sp. SAT82	2791355176	Cyanobacteria
Campylobacter jejuni CVM 41985	2731957795	Proteobacteria
Treponema pallidum pallidum 14dg UW074	2718218220	Spirochaetes
Thermomicrobiales sp. SCGC AB-790-L07 (contamination screened)	2630968207	Chloroflexi
Mycoplasma mycoides mycoides Ben1	2687453578	Tenericutes
Leptospira santarosai sv. Szwajizak Oregon	2551306650	Spirochaetes
Campylobacter fetus fetus 006A-0196	2671180385	Proteobacteria
Prochlorococcus marinus MIT9202	647533199	Cyanobacteria
Helicobacter sp. MIT 11-5569	2700989479	Proteobacteria
Campylobacter coli CVM N44721	2675903355	Proteobacteria
Mariprofundus sp. DIS-1	2571042359	Proteobacteria
Prevotella denticola CRIS 18C-A	651324088	Bacteroidetes
Prevotella buccae ATCC 33574	649989986	Bacteroidetes
Campylobacter sp. BCW_6466	2751185982	Proteobacteria
putative Gemmatimonadetes class Gemm-2 sp. v2 (bin U_52278)	2681812941	Gemmatimonadetes
Dehalococcoidia bacterium SCGC AG-205-L02 (contamination screened)	2706794995	Chloroflexi
Treponema putidum OMZ 758	2630968369	Spirochaetes
Dehalococcoidia bacterium SCGC AG-206-P14 (contamination screened)	2708742494	Chloroflexi
Sulfurospirillum cavolei UCH003	2687453291	Proteobacteria
Zeta proteobacterium SCGC AB-137-C09 (unscreened)	2264867009	Proteobacteria
Butyricimonas synergistica DSM 23225	2515154026	Bacteroidetes
Hymenobacter lapidarius CCM 8643	2788500485	Bacteroidetes
Elusimicrobia bacterium JGI CrystG Apr3-4-M4 (contamination screened)	2698537039	Elusimicrobia
Mangrovimonas yunxiaonensis LY01	2609460310	Bacteroidetes
Helicobacter pylori SA226A	2619619178	Proteobacteria
Helicobacter pylori Oki898	2576861465	Proteobacteria
Tidjanibacter massiliensis Marseille-P3084	2788499931	Bacteroidetes
Campylobacter coli CVM 41965	2731957762	Proteobacteria
Zetaproteobacteria bacterium CG02_land_8_20_14_3_00_50_9	2786546604	Proteobacteria
Cryomorphaceae bacterium EBPR_Bin_448	2619618892	Bacteroidetes
Ureaplasma parvum sv. 3 F4	2627853797	Tenericutes
Flammeovirgaceae bacterium SAT1530	2788499908	Bacteroidetes
Prochlorococcus sp. AG-355-J04 (Screened)	2667527290	Cyanobacteria
Prochlorococcus sp. AG-355-L21 (Screened)	2667527299	Cyanobacteria
Verrucomicrobia bacterium JGI 000176CP_A05 (contamination screened)	2706794955	Verrucomicrobia
Chryseobacterium soldanellicola DSM 17072	2684622906	Bacteroidetes
Uncultured Synechococcus sp. AG-670-A04	2716884607	Cyanobacteria
Helicobacter pylori 8A3	2547132404	Proteobacteria
Microcystis aeruginosa NIES-98	651717088	Cyanobacteria
Campylobacter jejuni jejuni CF93-6	638341052	Proteobacteria
Flavobacterium glycines Gm-149	2660237900	Bacteroidetes
Bacteroides sp. 2_2_4	646206266	Bacteroidetes
Campylobacter jejuni jejuni 51494	2516143009	Proteobacteria
Campylobacter jejuni jejuni LMG 23223	2516143062	Proteobacteria
Leptospira interrogans sv. Copenhageni P2431	2551306586	Spirochaetes
Campylobacter jejuni jejuni 87459	2516143051	Proteobacteria
Unclassified Planctomycetes Emb289P3bin83	2820193510	Planctomycetes
Uncultured Synechococcus sp. AG-673-A03	2716884615	Cyanobacteria
Leptospirillum ferriphilum YSK	2576861452	Nitrospirae
Epsilonproteobacteria bacterium SCGC AD-308-O04v2 (contamination screened)	2687453661	Proteobacteria
Helicobacter pylori SNT49	2511231139	Proteobacteria
Sphingobacterium sp. JUb20	2784746743	Bacteroidetes
Campylobacter coli YF2105	2718217728	Proteobacteria
Sulfurovum sp. AR	2619619081	Proteobacteria
Tannerella sp. oral taxon BU063 isolate Cell 2 (contamination screened)	2579778792	Bacteroidetes
Campylobacter jejuni 28_S27	2698536310	Proteobacteria
Nitrospirae bacterium GWD2_57_9	2721755233	Nitrospirae
Sulfurimonas gotlandica GD 1	647533121	Proteobacteria
Dehalococcoidia bacterium SM23_28_2	2654587926	Chloroflexi
Phycisphaerae bacterium MED703	2823612742	Planctomycetes
Geitlerinema sp. PCC 7407	2503538020	Cyanobacteria
Unclassified Caldilineae HKU-CFX3	2751185411	Chloroflexi
Phycisphaerae bacterium EAC43	2823602183	Planctomycetes
Leptospira noguchii sv. Panama CZ214	2693429687	Spirochaetes
Armatimonadetes bacterium EBPR_Bin_108	2619618879	Armatimonadetes
WPS-2 bacterium JGI MDM2 PDUP-3-C21 (contamination screened)	2706794750	candidate division WPS-2
Stanieria cyanosphaera PCC 7437	2503754019	Cyanobacteria
Prochlorococcus marinus MIT9116	2606217690	Cyanobacteria
Prochlorococcus sp. AG-686-O05	2716884509	Cyanobacteria
unclassified Rikenellaceae RC9_F02_bin 10	2703719082	Bacteroidetes
Bacteroidetes bacterium RIFOXYB2_FULL_35_7	2713897391	Bacteroidetes
Pseudarcicella sp. HME7025	2811994884	Bacteroidetes
Mooreia alkaloidigena DSM 25186	2675903159	Bacteroidetes
Treponema denticola ATCC 33521	2558860187	Spirochaetes
Flavobacterium sp. 102	2758568848	Bacteroidetes
Roseibacillus sp. SP52	2786546912	Verrucomicrobia
Prochlorococcus sp. AG-363-A15 (Screened)	2667527358	Cyanobacteria
Prevotellaceae bacterium RUG037	2799112670	Bacteroidetes
Borreliella burgdorferi IPT24	2684622828	Spirochaetes
Prochlorococcus sp. AG-449-J16	2716884787	Cyanobacteria
Synechococcus sp. ARS1019	2791355171	Cyanobacteria
Prevotella intermedia ATCC 25611	2515154173	Bacteroidetes
LKpool_bin1_Bacteroidetes	2627853570	Bacteroidetes
Helicobacter pylori SA144A	2617271195	Proteobacteria
Capnocytophaga gingivalis H1496	2802429290	Bacteroidetes
Leptospira interrogans sv. Copenhageni Fiocruz LV4174	2551306607	Spirochaetes
Gillisia sp. JM1	2524614680	Bacteroidetes
Leptospira interrogans sv. Grippotyphosa 2006006986	2537561880	Spirochaetes
Verrucomicrobiaceae bacterium EBPR_Bin_287	2619618931	Verrucomicrobia
Campylobacter jejuni jejuni sv. 23/36 81-176	641736195	Proteobacteria
Chryseobacterium sp. RU33C	2708742466	Bacteroidetes
Bacteroidetes-8 (UID2591)	2634166267	Bacteroidetes
Treponema phagedenis 4A	2582580949	Spirochaetes
Kordia periserrulae DSM 25731	2734482288	Bacteroidetes
Mycoplasma capricolum capripneumoniae 99108	2588253836	Tenericutes
Helicobacter pylori HP250AFiV	2529293156	Proteobacteria
Gemmatimonadetes bacterium SP4272	2778261493	Gemmatimonadetes
Thermus islandicus DSM 21543	2524614852	Deinococcus-Thermus
Nostoc sp. 152	2582581363	Cyanobacteria
Opitutaceae bacterium SP211	2786546938	Verrucomicrobia
unclassified Bacteroidales BS11_Hemi bin 3	2703719095	Bacteroidetes
Rufibacter quisquiliarum DSM 29854	2827981459	Bacteroidetes
Helicobacter mustelae ATCC 43772	646564537	Proteobacteria
Moorea bouillonii PNG5-198	2515154003	Cyanobacteria
Helicobacter pylori Shi417	2513237203	Proteobacteria
Leptospira interrogans sv. Australis LT2148	2558860354	Spirochaetes
Microcystis aeruginosa NIES-2549	2645727547	Cyanobacteria
Alloprevotella rava DSM 22548	2827976805	Bacteroidetes
Phycisphaerae bacterium ARS1224	2823575546	Planctomycetes
Anaerolinea sp. SCGC AC-711-E09 (contamination screened)	2627853588	Chloroflexi
Porphyromonas gingivalis F0569	2600255046	Bacteroidetes
Prochlorococcus sp. AG-402-B19	2716884732	Cyanobacteria
Runella defluvii DSM 17976	2827964551	Bacteroidetes
Chryseobacterium culicis MYb44	2806310754	Bacteroidetes
Chryseobacterium taihuense CGMCC 1.10941	2663762742	Bacteroidetes
Leptospirillum ferriphilum ML-04	2519103101	Nitrospirae
Prevotella baroniae DSM 16972	2526164515	Bacteroidetes
Prochlorococcus sp. AG-429-C19	2716884422	Cyanobacteria
Fibrobacterales bacterium Fibro_02	2751185580	Fibrobacteres
Helicobacter pylori Hp P-26	2537562037	Proteobacteria
Parabacteroides chartae DSM 24967	2595698220	Bacteroidetes
Prochlorococcus sp. AG-409-M02	2716884393	Cyanobacteria
Campylobacter coli 151-9	2516143039	Proteobacteria
Leptospira santarosai 200702252	2537561764	Spirochaetes
Helicobacter pylori Hp M1	2534681716	Proteobacteria
zeta proteobacterium SCGC AB-137_C09B (unscreened)	2524614796	Proteobacteria
Prochlorothrix hollandica PCC 9006	2547132310	Cyanobacteria
Bergeyella zoohelcum NCTC 11660	2808606794	Bacteroidetes
Bacteroides pyogenes JCM 6294	2574180081	Bacteroidetes
Helicobacter pylori wls-5-9	2579778542	Proteobacteria
Bacteroides vulgatus 274-1D4	2503754051	Bacteroidetes
Prevotellaceae bacterium RUG112	2799112676	Bacteroidetes
Synechococcus lividus PCC 6715	2775507028	Cyanobacteria
Helicobacter bilis ATCC 51630	2700989481	Proteobacteria
Unclassified Spirochaetes Lab288P1bin105	2820027804	Spirochaetes
Bacteroides fragilis KLE1257	2814123244	Bacteroidetes
Unclassified Bacteroidetes Emb289P4bin3	2820776227	Bacteroidetes
Mycoplasma pneumoniae 39443	2639763109	Tenericutes
Leptospira interrogans J9	2698536363	Spirochaetes
Porphyromonadaceae bacterium KA00676	2775506830	Bacteroidetes
Helicobacter pylori SA163A	2617271127	Proteobacteria
Leptospira borgpetersenii sv. Mini 201000851	2526164610	Spirochaetes
Prochlorococcus sp. AG-463-A20	2716884461	Cyanobacteria
Algoriphagus alkaliphilus DSM 22703	2595698204	Bacteroidetes
Candidatus Nitrospira nitrificans COMA2	2690315930	Nitrospirae
Verrucomicrobiales bacterium ARS81	2816332426	Verrucomicrobia
Verrucomicrobia bacterium GWF2_62_7	2721755288	Verrucomicrobia
Campylobacter jejuni CJ677CC041	2667527470	Proteobacteria
Prevotella dentalis ES 2772, DSM 3688	2509276066	Bacteroidetes
Flavobacterium psychrophilum TN	2636415939	Bacteroidetes
WPS-2 bacterium JGI 000193CP-H03 (unscreened)	2615840701	candidate division WPS-2
Algoriphagus sp. EAC63	2788500522	Bacteroidetes
Maribacter sp. 4U21	2788500483	Bacteroidetes
Verrucomicrobium sp. LP2A	2540341242	Verrucomicrobia
Flammeovirgaceae bacterium ARS51	2788499894	Bacteroidetes
Dehalococcoidia bacterium Dsc1 (unscreened)	2582580992	Chloroflexi
Helicobacter pylori GAMchJs106B	2534682278	Proteobacteria
Algoriphagus mannitolivorans DSM 15301	2523533553	Bacteroidetes
Anaerolineales bacterium JdFR-61	2728369451	Chloroflexi
Bacteroidales bacterium KA00344	2775506812	Bacteroidetes
Helicobacter pylori B128	642979331	Proteobacteria
Elusimicrobia bacterium GWC2_61_25	2721755194	Elusimicrobia
Bacteroides uniformis 2a3A	2690316219	Bacteroidetes
Bacteroides xylanisolvens SD CC 1b	647000215	Bacteroidetes
Cytophagaceae bacterium SAT149	2788499960	Bacteroidetes
Bacteroidetes bacterium JGI GBS_4_E16 (contamination screened)	2716884907	Bacteroidetes
Uncultured Synechococcus sp. AG-686-C21	2716884677	Cyanobacteria
Capnocytophaga haemolytica NCTC 12947	2773858048	Bacteroidetes
Flavobacterium sp. GV030	2738541285	Bacteroidetes
Dehalococcoidia bacterium SAT215	2786546623	Chloroflexi
Cloacibacterium normanense DSM 15886	2634166320	Bacteroidetes
Leptospira interrogans sv. Copenhageni Fiocruz LV2933	2547132347	Spirochaetes
unclassified Roseiflexaceae Obs5_genome_080 Obs5_genome_080	2770939409	Chloroflexi
Flavobacterium sp. 120	2756170220	Bacteroidetes
Hymenobacter mucosus DSM 28041	2724679735	Bacteroidetes
Prevotella veroralis F0319	645951836	Bacteroidetes
Prevotellaceae bacterium RUG030	2799112703	Bacteroidetes
Synechococcus bacterium JGI 02_L19 (contamination screened)	2721755866	Cyanobacteria
Jejuia pallidilutea DSM 21165	2728369277	Bacteroidetes
Mariniphaga anaerophila DSM 26910	2695420943	Bacteroidetes
Bacteroidetes bacterium GWF2_41_9	2708742676	Bacteroidetes
Calothrix elsteri CCALA 953	2791355003	Cyanobacteria
Gemmatimonadetes bacterium SCGC AB-629-I08 (unscreened)	2639762684	Gemmatimonadetes
Prochlorococcus sp. MIT1304	2681813571	Cyanobacteria
Sphingobacterium sp. JUb56	2824200410	Bacteroidetes
Campylobacter jejuni RC179	2690316218	Proteobacteria
Planctomycetes bacterium ARS63	2786546501	Planctomycetes
Unclassified Anaerolineae HKU-CFX1	2747843216	Chloroflexi
Prochlorococcus sp. AG-686-P11	2716884280	Cyanobacteria
Helicobacter pylori GAM115Ai	2529292956	Proteobacteria
Saprospira grandis Lewin	2512564032	Bacteroidetes
Bacteroidetes bacterium GWA2_31_9	2721755128	Bacteroidetes
Prochlorococcus sp. AG-347-K20 (Screened)	2667527242	Cyanobacteria
Prevotella enoeca JCM 12259	2585427897	Bacteroidetes
Bacteroidetes bacterium GWB2_41_8	2721755170	Bacteroidetes
Mesoplasma florum L1	637000158	Tenericutes
Prevotella sp. RUG550	2799112996	Bacteroidetes
Prevotella timonensis UMB0818	2814123388	Bacteroidetes
Leptospira vanthielii sv. Holland Waz Holland	2537561589	Spirochaetes
Unclassified Chloroflexi sp. SA_10	2710264761	Chloroflexi
Roseofilum sp. LKpool_bin4	2627853563	Cyanobacteria
WPS-2 bacterium JGI MDM2-000215CP-C6 (contamination screened)	2616644940	candidate division WPS-2
Crocosphaera watsonii WH 0401	2503283007	Cyanobacteria
Leptospira interrogans sv. Lai 56601	637000151	Spirochaetes
Synechococcus sp. Ace-Pa	2806310490	Cyanobacteria
Leptospira interrogans 56201	2706794485	Spirochaetes
Roseofilum sp. Guam_bin12	2627853560	Cyanobacteria
Helicobacter pylori UM246	2648501809	Proteobacteria
Composite genome from Lake Mendota Epilimnion pan-assembly MEint.metabat.6777	2582580596	Bacteroidetes
Flavobacteriaceae bacterium CG18_big_fil_WC_8_21_14_2_50_34_36	2788500153	Bacteroidetes
Bacteroidales bacterium Bact_11	2751185608	Bacteroidetes
Prochlorococcus sp. AG-363-P06 (Screened)	2667527317	Cyanobacteria
Capnocytophaga sputigena NCTC 11653	2814123397	Bacteroidetes
Pedobacter tournemirensis DSM 23085	2818991316	Bacteroidetes
Prochlorococcus sp. AG-355-I04 (Screened)	2667527288	Cyanobacteria
Sulfurovum sp. G1	2600254903	Proteobacteria
Prochlorococcus sp. AG-402-J18 (Screened)	2667527264	Cyanobacteria
Phormidium willei BDU 130791	2744054668	Cyanobacteria
Campylobacter coli 76339	2636415888	Proteobacteria
Chloroflexi bacterium SCGC AB-629-L07 (unscreened)	2634166730	Chloroflexi
Sulfurimonas sp. RIFCSPLOWO2_12_36_12	2711768307	Proteobacteria
Campylobacter coli RC459_S47	2667527585	Proteobacteria
Epsilonproteobacteria bacterium SCGC AD-308-P11v2 (contamination screened)	2687453662	Proteobacteria
unclassified Bacteroidetes Bin 12	2693429794	Bacteroidetes
Crocinitomicaceae bacterium SAT175	2778261427	Bacteroidetes
Chloroflexi bacterium RBG_16_63_12	2708742764	Chloroflexi
Prevotella sp. LC2012	2606217810	Bacteroidetes
Spirosoma spitsbergense DSM 19989	2515154151	Bacteroidetes
Cyanobium gracile PCC 6307	2508501011	Cyanobacteria
Armatimonadetes bacterium CG06_land_8_20_14_3_00_66_21	2786546208	Armatimonadetes
Campylobacter ureolyticus DSM 20703	2517572240	Proteobacteria
Helicobacter pylori F57	651053035	Proteobacteria
Chryseobacterium ureilyticum DSM 18017	2681813509	Bacteroidetes
Leptospira interrogans sv. Copenhageni Fiocruz LV3738	2547132361	Spirochaetes
Campylobacter hyointestinalis lawsonii CCUG 27631	2687453245	Proteobacteria
Leptospira interrogans sv. Grippotyphosa LT2186	2545824534	Spirochaetes
Mucilaginibacter gotjawali CECT 8628	2824259966	Bacteroidetes
Pedobacter sp. BAL39	640963036	Bacteroidetes
Ureaplasma urealyticum sv. 13 ATCC 33698	645951877	Tenericutes
Flavobacteriaceae bacterium CG1_02_35_72	2788500158	Bacteroidetes
Blastopirellula sp. NAT61	2788500377	Planctomycetes
Prochlorococcus sp. AG-424-J22	2716884773	Cyanobacteria
Dactylococcopsis salina PCC 8305	2509276056	Cyanobacteria
Flavisolibacter ginsengiterrae DSM 18136	2574179725	Bacteroidetes
Thermus thermophilus SG0.5JP17-16	2505679077	Deinococcus-Thermus
Microcystis aeruginosa NIES-2481	2721755494	Cyanobacteria
Aliiarcobacter porcinus 117434	2791355112	Proteobacteria
Helicobacter pylori UM096	2645727707	Proteobacteria
Prochlorococcus sp. AG-469-N22	2716884804	Cyanobacteria
Leptospira interrogans 56625	2706794472	Spirochaetes
Longimicrobium terrae CECT 8660	2824268934	Gemmatimonadetes
Epsilonproteobacteria bacterium SCGC AD-308-C02v2 (unscreened)	2687453668	Proteobacteria
Mariprofundus sp. JGI CrystG Aug08-3-L9 (unscreened)	2698537111	Proteobacteria
Helicobacter pylori SA213A	2617271100	Proteobacteria
Brachyspira hyodysenteriae ST190	2698536546	Spirochaetes
Cyanobacterium aponinum PCC 10605	2503707009	Cyanobacteria
Planctomyces sp. NAT128	2788500346	Planctomycetes
Dehalococcoidia bacterium RS420	2786546630	Chloroflexi
Mycoplasma pirum ATCC 25960	2563366544	Tenericutes
Sphingobacterium thalpophilum DSM 11723	2563366725	Bacteroidetes
Prochlorococcus sp. AG-335-N20	2716884344	Cyanobacteria
Spirosoma panaciterrae DSM 21099	2515154167	Bacteroidetes
Nitrospirae bacterium GWC2_57_9	2721755205	Nitrospirae
Uncultured Synechococcus sp. AG-676-E04	2716884258	Cyanobacteria
Chryseobacterium sp. Leaf394	2643221937	Bacteroidetes
Candidatus Hepatoplasma crinochetorum Av	2576861450	Tenericutes
Echinicola vietnamensis KMM 6221, DSM 17526	2509276020	Bacteroidetes
Deinococcus sp. RL	2609460132	Deinococcus-Thermus
Bacteroidetes bacterium CG02_land_8_20_14_3_00_31_25	2788499808	Bacteroidetes
Bacteroidetes sp. genome_bin_50	2623620435	Bacteroidetes
Tenericutes bacterium RIFOXYA12_FULL_35_10	2711768534	Tenericutes
Campylobacter fetus fetus H1-UY	2711768165	Proteobacteria
Algibacter wandonensis CECT 8301	2772190795	Bacteroidetes
Flavobacterium psychrophilum Z2	2687453251	Bacteroidetes
Helicobacter pylori Hp P-28b	2526164584	Proteobacteria
Prochlorococcus sp. AG-331-D11	2716884655	Cyanobacteria
Campylobacter jejuni CJ677CC527	2667527491	Proteobacteria
Chloroflexus aurantiacus Y-400-fl	643692015	Chloroflexi
Unclassified Bacteroidetes Emb289P3bin108	2820783511	Bacteroidetes
Elusimicrobia bacterium RIFOXYC2_FULL_34_12	2716884131	Elusimicrobia
Campylobacter jejuni jejuni RM1285	2648501733	Proteobacteria
Flavobacterium chungangense LMG 26729	2609460032	Bacteroidetes
Dehalococcoides mccartyi DCMB5	2540341062	Chloroflexi
Methylacidiphilum kamchatkense Kam1	2627854055	Verrucomicrobia
Campylobacter jejuni jejuni LMG 23218	2516143034	Proteobacteria
Prochlorococcus sp. MIT0702	2606217681	Cyanobacteria
Lebetimonas sp. JH369	2775507267	Proteobacteria
Salegentibacter sp. 24	2773857615	Bacteroidetes
Helicobacter pylori UM352	2651869859	Proteobacteria
Helicobacter pylori GAM268Bii	2534682271	Proteobacteria
Helicobacter pylori Hp P-25c	2526164582	Proteobacteria
Elusimicrobia bacterium RIFOXYA2_FULL_58_8	2711768556	Elusimicrobia
Dehalococcoidia bacterium SCGC AG-205-K17 (contamination screened)	2706794990	Chloroflexi
Leptospira interrogans 56649	2698536524	Spirochaetes
Prevotellaceae bacterium RUG723	2799112698	Bacteroidetes
Bacteroides cutis Marseille-P4118	2791355231	Bacteroidetes
Borreliella burgdorferi IPT132	2684622825	Spirochaetes
Zobellia uliginosa MAR_2009_138	2582581379	Bacteroidetes
Composite genome from Lake Mendota Epilimnion pan-assembly MEint.metabat.14726	2582580532	Bacteroidetes
Planctomycetes bacterium SCGC AAA257-G04 (unscreened)	2518285511	Planctomycetes
Prochlorococcus sp. AG-315-L02	2716884695	Cyanobacteria
Campylobacter jejuni CVM N9095	2681813140	Proteobacteria
Leeuwenhoekiella sp. MAR_2009_132	2571042919	Bacteroidetes
Planctomycetaceae bacterium RS383	2788500030	Planctomycetes
Campylobacter coli 2685	2516143093	Proteobacteria
Arenibacter nanhaiticus CGMCC 1.8863	2617270930	Bacteroidetes
Campylobacter jejuni jejuni 1928	2516143015	Proteobacteria
Mycoplasma mycoides capri	646862336	Tenericutes
Zetaproteobacteria bacterium CG2_30_46_52	2786546582	Proteobacteria
Dehalococcoidia bacterium SCGC AG-205-E11 (contamination screened)	2708742510	Chloroflexi
Campylobacter jejuni BJ-CJGB95377	2681813003	Proteobacteria
Pedobacter glucosidilyticus DSM 23534	2523533576	Bacteroidetes
Mycoplasma mycoides mycoides izsam_mm5713	2627853774	Tenericutes
unclassified Planctomycetaceae bin 7	2695420977	Planctomycetes
Chryseobacterium frigidisoli DSM 26000	2684622856	Bacteroidetes
Capnocytophaga sp. oral taxon 324 F0483	2531839552	Bacteroidetes
Composite genome from Lake Mendota Epilimnion pan-assembly MEint.metabat.422	2582580574	Chloroflexi
Borreliella burgdorferi IPT2	2734482043	Spirochaetes
Tannerella sp. CB9/10/12 (unscreened)	2523231032	Bacteroidetes
Cytophagales sp. genome_bin_28	2623620416	Bacteroidetes
Prochlorococcus sp. AG-463-N15	2716884469	Cyanobacteria
Akkermansia muciniphila ATCC BAA-835	2619619234	Verrucomicrobia
Sphingobacterium spiritivorum ATCC 33300	643886135	Bacteroidetes
Lacinutrix himadriensis KCTC 23612	2713896817	Bacteroidetes
Chryseobacterium defluvii DSM 14219	2681812957	Bacteroidetes
Chitinivibrio alkaliphilus ACht1	2565956826	Fibrobacteres
Sphaerochaeta dissipatitropha GLS2	2706794916	Spirochaetes
Prevotella sp. W6195	2791355212	Bacteroidetes
vadin BA26 190_F2 (unscreened)	2609459611	Chloroflexi
Flavobacterium psychrophilum TW	2654587586	Bacteroidetes
Leptospira kirschneri sv. Bulgarica Nikolaevo	2541047038	Spirochaetes
Planctomycetes bacterium GWA2_50_13	2708742598	Planctomycetes
Alistipes onderdonkii WAL 8169, DSM 19147	2517572213	Bacteroidetes
Nitrospirae bacterium RBG_16_43_11	2708742802	Nitrospirae
Campylobacter coli CVM N49249	2695420777	Proteobacteria
Bacteroides heparinolyticus F0111	2791355225	Bacteroidetes
Composite genome from Lake Mendota Epilimnion pan-assembly MEint.metabat.2278	2582580549	Bacteroidetes
Aquimarina macrocephali JAMB N27	2585427800	Bacteroidetes
Campylobacter sp. NCTC 13003	2791355305	Proteobacteria
Helicobacter pylori GAM231Ai	2534681975	Proteobacteria
Campylobacter jejuni CJ677CC100	2667527472	Proteobacteria
Mucilaginibacter sp. L294	2740892511	Bacteroidetes
Prochlorococcus sp. AG-686-I20	2716884278	Cyanobacteria
Campylobacter jejuni jejuni PT14	2519899537	Proteobacteria
Elusimicrobia bacterium CG03_land_8_20_14_0_80_50_18	2786546375	Elusimicrobia
Campylobacter coli SH-CCD12C136	2724679535	Proteobacteria
Borrelia miyamotoi CT14D4	2630968895	Spirochaetes
Chryseobacterium sp. YR477	2585428182	Bacteroidetes
Leptospira licerasiae sv. Varillal MMD0835	2547132368	Spirochaetes
Verrucomicrobiales bacterium CPC300	2816332443	Verrucomicrobia
Campylobacter coli H8	2516143058	Proteobacteria
Borrelia recurrentis A1	643348519	Spirochaetes
Planctomycetaceae bacterium SP3035	2788500013	Planctomycetes
Campylobacter coli RC291	2667527599	Proteobacteria
Campylobacter jejuni jejuni H22082	2547132044	Proteobacteria
Helicobacter pylori Hp H-1	2537562094	Proteobacteria
Unclassified Chloroflexi sp. SA_16	2710264768	Chloroflexi
Prevotella oris C735	648861012	Bacteroidetes
Caldilinea sp. AAV1	2514752028	Chloroflexi
Prochlorococcus sp. AG-347-J14 (Screened)	2667527338	Cyanobacteria
Dehalococcoidia bacterium NAT119	2786546612	Chloroflexi
Paraprevotella xylaniphila YIT 11841	651324083	Bacteroidetes
Maribacter sp. HTCC2170	648028027	Bacteroidetes
Myroides odoratimimus CCUG 12700	2541046985	Bacteroidetes
Prevotella sp. RUG295	2799112953	Bacteroidetes
Dehalococcoidia bacterium RS654	2786546631	Chloroflexi
Richelia intracellularis RC01	2622736407	Cyanobacteria
Dehalococcoides mccartyi SG1	2597490266	Chloroflexi
Borreliella garinii IPT134	2734482039	Spirochaetes
Planctomycetes bacterium RIFCSPLOWO2_12_FULL_50_35	2711768357	Planctomycetes
Dehalococcoidia bacterium SCGC AG-205-G03 (contamination screened)	2708742508	Chloroflexi
Bacteroidales bacterium Bact_18	2751185624	Bacteroidetes
Gemm-3 bacterium JGI 020 (contamination screened)	2684623273	Gemmatimonadetes
Nonlabens ulvanivorans JCM 19297	2630968667	Bacteroidetes
Planctomycetes bacterium RBG_13_63_9	2721755295	Planctomycetes
Zetaproteobacteria bacterium EBB1	2781125668	Proteobacteria
Capnocytophaga canis CcD93	2645727694	Bacteroidetes
Leptospira interrogans sv. Pyrogenes SriLanka1	2548876733	Spirochaetes
Prochlorococcus sp. AG-412-I20	2716884759	Cyanobacteria
Leptospira noguchii 2007001578	2534682343	Spirochaetes
unclassified Bacteroidales BinUASBmb16	2811994934	Bacteroidetes
Lebetimonas sp. JS138	2775507260	Proteobacteria
Chloroflexi bacterium RBG_16_48_8	2708742781	Chloroflexi
Bacteroidales bacterium Bact_21	2751185619	Bacteroidetes
Sanguibacteroides justesenii OUH 334697	2645727687	Bacteroidetes
Alistipes timonensis DSM 25383	2693429854	Bacteroidetes
Bacteroides uniformis dnLKV2	2563367160	Bacteroidetes
Campylobacter jejuni jejuni LMG 23264	2516143088	Proteobacteria
Unclassified Bacteroidetes Emb289P3bin89	2820781750	Bacteroidetes
Maribacter sp. 1_2014MBL_MicDiv	2718218448	Bacteroidetes
Bacteroides nordii JCM 12987	2585427864	Bacteroidetes
Leptospira sp. P2653	2541047040	Spirochaetes
Mycoplasma suis KI_3806	2511231073	Tenericutes
Calothrix sp. NIES-3974	2775506881	Cyanobacteria
Porphyromonas somerae DSM 23386	2515154109	Bacteroidetes
Riemerella columbina DSM 16469	2517434010	Bacteroidetes
Roseibacillus sp. NAT142	2786546923	Verrucomicrobia
Leptospira borgpetersenii 200801926	2537561607	Spirochaetes
Campylobacter coli BIGS0005	2731957975	Proteobacteria
Unclassified Bacteroidetes Nc150P4bin22	2820751898	Bacteroidetes
Verrucomicrobia bacterium SCGC AB-661-P22 (unscreened)	2634166743	Verrucomicrobia
Dolichospermum circinale AWQC310F	2516653040	Cyanobacteria
Prochlorococcus marinus MIT9303	640069323	Cyanobacteria
Mycoplasma testudineum ATCC 700618	2588254271	Tenericutes
Arcobacter nitrofigilis DSM 7299	646564506	Proteobacteria
uncultured Termite group 1 bacterium Rs-D17	642555172	Elusimicrobia
Prochlorococcus sp. JGI 02_M7 (contamination screened)	2739367794	Cyanobacteria
Fischerella muscicola CCMEE 5323	2806311008	Cyanobacteria
Prevotella histicola T05-04, DNF00424	2585427900	Bacteroidetes
Unclassified Bacteroidetes Lab288P3bin194	2820768849	Bacteroidetes
Prevotella sp. RUG101	2799112970	Bacteroidetes
Campylobacter jejuni 2_S2	2681813299	Proteobacteria
Chloroflexi genomosp. P1 Chl1, Chl2 (unscreened)	2517572072	Chloroflexi
Prochlorococcus sp. AG-442-N17	2716884447	Cyanobacteria
Helicobacter pylori Hp H-4	2537562096	Proteobacteria
Campylobacter coli SH-CCH11C311	2728368936	Proteobacteria
Muricauda lutaonensis CC-HSB-11	2630968620	Bacteroidetes
Sulfurimonas sp. CG15_BIG_FIL_POST_REV_8_21_14_020_36_339	2791354768	Proteobacteria
Verrucomicrobiales bacterium NAT2424	2816332363	Verrucomicrobia
Salinibacter sp. SG1_66_7	2795385383	Bacteroidetes
Helicobacter pylori Shi169	2513237192	Proteobacteria
Geothrix sp. GB2	2739367761	Acidobacteria
Candidatus Phytoplasma M3	2718218463	Tenericutes
Campylobacter jejuni jejuni 35925B2	2648501900	Proteobacteria
Helicobacter pylori CPY6271	2529293033	Proteobacteria
Bacteroides xylanisolvens NLAE-zl-C182	2513020024	Bacteroidetes
Opitutus sp.	2603880164	Verrucomicrobia
Prevotellaceae bacterium RUG172	2799112749	Bacteroidetes
Helicobacter pylori FD703	2671181041	Proteobacteria
Ellin6075 bacterium JGI 003 (unscreened)	2684623256	Acidobacteria
Flavobacterium urumqiense CGMCC 1.9230	2617270781	Bacteroidetes
Leptospira santarosai 56198	2724679520	Spirochaetes
Wheat blue dwarf phytoplasma	2568526557	Tenericutes
Parabacteroides gordonii MS-1	2619619297	Bacteroidetes
Filimonas lacunae DSM 21054	2681813554	Bacteroidetes
Mariprofundus sp. JGI CrystG Aug08-2-G10 (unscreened)	2698537078	Proteobacteria
unclassified Rikenellaceae RC9_bin 15	2703719105	Bacteroidetes
Leptospira interrogans sv. Grippotyphosa UI 12769	2531839052	Spirochaetes
Treponema pallidum pallidum PT_SIF1200	2718218346	Spirochaetes
Prevotellaceae bacterium RUG354	2799112767	Bacteroidetes
Mycoplasma sp. HU2014	2639762731	Tenericutes
Nitrospirae bacterium GWC1_57_7	2721755181	Nitrospirae
Treponema denticola SP32	2541046987	Spirochaetes
Fluviicola taffensis RW262, DSM 16823	2503707007	Bacteroidetes
Leptospira interrogans sv. Szwajizak Szwajizak	2551306624	Spirochaetes
Mycoplasma pneumoniae Mympn_5954	2657245566	Tenericutes
Mycoplasma hominis AF1	2654587502	Tenericutes
Confluentibacter lentus HJM-3	2788500166	Bacteroidetes
Gemmatimonadetes bacterium RIFCSPLOWO2_12_FULL_68_9	2711768471	Gemmatimonadetes
Prochlorococcus sp. AG-311-K22	2716884634	Cyanobacteria
unclassified Planctomycetaceae bin 5	2695420975	Planctomycetes
Prochlorococcus sp. AG-409-A23	2716884736	Cyanobacteria
Dehalococcoidia bacterium SCGC AG-206-J22 (contamination screened)	2713897526	Chloroflexi
Campylobacter concisus UNSW3	2602041678	Proteobacteria
Campylobacter coli CVM N51090F	2690315988	Proteobacteria
putative Chloroflexi sp. v2 (bin U_51963)	2681813482	Chloroflexi
Chloroflexi bacterium RBG_16_70_13	2708742711	Chloroflexi
Treponema sp. bin 2	2703719157	Spirochaetes
Campylobacter jejuni jejuni F38011	2636415564	Proteobacteria
Leptospira interrogans sv. Copenhageni Fiocruz LV2799	2547132336	Spirochaetes
Fischerella muscicola PCC 7414	2548876996	Cyanobacteria
Unclassified Spirochaetes Nt197P3bin33	2820018428	Spirochaetes
Mariprofundus sp. JGI CrystG Aug08-3-F6 (contamination screened)	2693429988	Proteobacteria
Hanstruepera neustonica JCM19743	2788500168	Bacteroidetes
Campylobacter coli RC008	2660238057	Proteobacteria
Bacteroides xylanisolvens NLAE-zl-G421	2514885006	Bacteroidetes
Prevotella sp. oral taxon 473 F0040	2537561949	Bacteroidetes
Prochlorococcus sp. AG-355-M18 (Screened)	2667527302	Cyanobacteria
Dehalococcoidia bacterium SCGC AG-205-K13 (contamination screened)	2706794988	Chloroflexi
Flavobacterium suncheonense GH29-5, DSM 17707	2524614632	Bacteroidetes
Bacteroides uniformis 3978 T3 ii	2588254080	Bacteroidetes
Fischerella thermalis WC559	2802429589	Cyanobacteria
Borrelia hermsii CC1	2645728098	Spirochaetes
Runella limosa DSM 17973	2527291724	Bacteroidetes
Composite genome from Lake Mendota Epilimnion pan-assembly MEint.metabat.5983	2582580588	Bacteroidetes
Campylobacter coli CVM N287	2690316132	Proteobacteria
Thermomicrobium roseum DSM 5159	643348582	Chloroflexi
unclassified Planctomycetacea BinDmb206	2811994888	Planctomycetes
Candidatus Sulcia muelleri ML	2648501303	Bacteroidetes
Fibrobacter sp. UWH4	2700988680	Fibrobacteres
Unclassified Spirochaetes bin152	2757320497	Spirochaetes
Aquimarina pacifica SW150	2579778789	Bacteroidetes
Algoriphagus ratkowskyi DSM 22686	2593339288	Bacteroidetes
Mycoplasma hyorhinis DBS 1050	2554235454	Tenericutes
Leptospira santarosai CBC379	2519899799	Spirochaetes
Verrucomicrobia bacterium SCGC AC-312_N19v2 (unscreened)	2663762693	Verrucomicrobia
Nonlabens ulvanivorans JCM 19314	2609460230	Bacteroidetes
Bacteroides sp. 1_1_30	651324013	Bacteroidetes
Sulfurimonas gotlandica GD1	2811995045	Proteobacteria
Prevotellaceae bacterium RUG058	2799112751	Bacteroidetes
Phycisphaeraceae bacterium NAT22	2786546906	Planctomycetes
Bacteroidetes bacII-A JGI MCM14ME128 (unscreened)	2663763590	Bacteroidetes
Roseibacillus sp. NP960	2786546913	Verrucomicrobia
Lacinutrix jangbogonensis PAMC 27137	2630968687	Bacteroidetes
Bacteroides xylanisolvens NLAE-zl-P727	2513020033	Bacteroidetes
Porphyromonas gingivalis ATCC 33277	642555148	Bacteroidetes
Zetaproteobacteria bacterium CG1_02_49_23	2786546599	Proteobacteria
Synechococcus sp. UTEX 2973	2630968581	Cyanobacteria
Leptospira kirschneri sv. Mozdok 'B 81/7 type 3/Tsaratsovo'	2548876807	Spirochaetes
Prochloron didemni P4-Palau	2510461040	Cyanobacteria
Mycoplasma ovis Michigan	2558309058	Tenericutes
Prevotella amnii CRIS 21A-A	648276713	Bacteroidetes
Helicobacter pylori Hp H-29	2537561955	Proteobacteria
Acidobacterium capsulatum ATCC 51196	643692001	Acidobacteria
Leeuwenhoekiella sp. EAC45	2811995127	Bacteroidetes
Leptospira licerasiae MMD4847	2519899831	Spirochaetes
Gaetbulibacter sp. 4G1	2788500241	Bacteroidetes
Prochlorococcus sp. AG-315-O03	2716884641	Cyanobacteria
Flavobacterium aquicola DSM 100880 (v2)	2739367662	Bacteroidetes
Leptospira borgpetersenii sv. Pomona 200901868	2537561644	Spirochaetes
Campylobacter jejuni CJ677CC526	2660238277	Proteobacteria
Anabaena sp. 4-3	2675903261	Cyanobacteria
Bacteroidetes bacterium GWA2_40_14	2708742580	Bacteroidetes
Arthrospira platensis YZ	2687453185	Cyanobacteria
Chitinophaga rupis DSM 21039	2622736599	Bacteroidetes
Lewinella cohaerens DSM 23179	2515154030	Bacteroidetes
Chloroflexi bacterium RBG_16_56_11	2708742796	Chloroflexi
Prochlorococcus sp. AG-341-O20	2716884350	Cyanobacteria
Pedobacter alluvionis DSM 19624	2690315623	Bacteroidetes
Chloroflexi bacterium JGI 01_L16_750m (contamination screened)	2739367826	Chloroflexi
Moorea producens-heterotrophic bacteria co-culture from Palmyra Atoll	2630968267	Cyanobacteria
Unclassified Chloroflexi Th196P4bin49	2820729191	Chloroflexi
Planctomycetaceae bacterium NP945	2788500024	Planctomycetes
Prochlorococcus sp. AG-316-P23	2716884701	Cyanobacteria
Treponema pedis isoM1224	2602041641	Spirochaetes
Campylobacter jejuni jejuni MTVDSCj16	2718218212	Proteobacteria
Pinastrimonas cellulosilyticum A37T11	2671180114	Bacteroidetes
Chloroflexi bacterium SCGC AC-337_F21 - v2 (unscreened)	2693429939	Chloroflexi
Maribacter sp. MAR_2009_72	2593339139	Bacteroidetes
Flavobacterium gelidilacus DSM 15343	2523533607	Bacteroidetes
Parabacteroides goldsteinii CL02T12C30	2534682203	Bacteroidetes
Mediterranea sp. An20	2788500094	Bacteroidetes
Dpulchra_bleached_metagenome_bin376	2616645022	Verrucomicrobia
Helicobacter pylori 26695	2522572170	Proteobacteria
Flavobacterium psychrophilum FPG3	2654587532	Bacteroidetes
Ureaplasma parvum sv. 1 ATCC 27813	641736108	Tenericutes
Mycoplasma hyopneumoniae KM014	2816332312	Tenericutes
Flagellimonas flava DSM 22638	2617270824	Bacteroidetes
Prevotella sp. RUG515	2799112975	Bacteroidetes
Prochlorococcus marinus AS9601	640069321	Cyanobacteria
Chryseobacterium taichungense DSM 17453	2675903154	Bacteroidetes
Bacteroides vulgatus 3975 RP4	2588254077	Bacteroidetes
Leptospira interrogans sv. Copenhageni Fiocruz LV2790	2547132334	Spirochaetes
Helicobacter pylori NQ4216	2529293028	Proteobacteria
unclassified Chloroflexia bacterium bin18	2698536740	Chloroflexi
Thermus amyloliquefaciens YIM 77409	2579778517	Deinococcus-Thermus
Chryseobacterium contaminans DSM 27621	2700988701	Bacteroidetes
Leptospira santarosai JET	2531839266	Spirochaetes
Prevotellaceae bacterium RUG070	2799112742	Bacteroidetes
Helicobacter pylori SA220A	2619619170	Proteobacteria
Unclassified Acidobacteriaceae HKU-ACI2	2751185416	Acidobacteria
Sphingobacterium mizutaii NCTC 12149	2773857900	Bacteroidetes
Leptospira licerasiae ATCC BAA-1110	2545555867	Spirochaetes
Candidatus Koribacter versatilis Ellin345	637000001	Acidobacteria
Dolichospermum circinale AWQC131C	651716976	Cyanobacteria
Borreliella garinii IPT107	2734482028	Spirochaetes
Helicobacter pylori SA34A	2617271058	Proteobacteria
Helicobacter pylori SA156C	2609460339	Proteobacteria
Bacteroidetes bacterium GWA2_31_9b	2721755136	Bacteroidetes
unclassified Bacteroidales bin 8	2703719130	Bacteroidetes
Campylobacter jejuni jejuni 1997-10	2516143045	Proteobacteria
Unclassified Chloroflexi Lab288P4bin59	2820733257	Chloroflexi
Opitutus sp. Cag34	2687453757	Verrucomicrobia
Mucilaginibacter gossypiicola Gh-48	2651870109	Bacteroidetes
Gelidibacter sediminis DSM 28135	2728369467	Bacteroidetes
unclassified Verrucomicrobiales Bin 46	2651870084	Verrucomicrobia
Chloroflexi bacterium RBG_13_60_13	2721755303	Chloroflexi
Nitrospirae bacterium JdFR-88	2728369416	Nitrospirae
Deinococcus sp. UR1	2713896823	Deinococcus-Thermus
Composite genome from Trout Bog Hypolimnion pan-assembly TBhypo.metabat.6286	2582580702	Bacteroidetes
Flavobacterium piscis CCUG 60099	2751185903	Bacteroidetes
Composite genome from Lake Mendota Epilimnion pan-assembly MEint.metabat.7803	2582580606	Planctomycetes
Campylobacter lari BCW_3783	2823372405	Proteobacteria
Campylobacter jejuni 30286	2576861561	Proteobacteria
Prevotella bivia GED7880	2806310575	Bacteroidetes
Leptospira santarosai HAI821	2537561766	Spirochaetes
Acidobacteria bacterium EAC88	2786546473	Acidobacteria
unclassified Bacteroidales BinDmb270	2811994980	Bacteroidetes
Opitutus sp. ER46	2788500351	Verrucomicrobia
Verrucomicrobia sp. genome_bin_22	2623620411	Verrucomicrobia
Helicobacter pylori R056a	2537562212	Proteobacteria
Borreliella garinii IPT91	2734482021	Spirochaetes
Mycoplasma arginini ATCC 23838	2523231014	Tenericutes
Leptospira noguchii 56189	2724679513	Spirochaetes
Massilibacteroides vaginae MV12	2788500041	Bacteroidetes
Flavobacterium urocaniciphilum DSM 27078	2693429864	Bacteroidetes
Anaerolineae bacterium CG2_30_58_95	2786546568	Chloroflexi
Chloroflexi bacterium SCGC AC-312_N09 - v2 (contamination screened)	2693429968	Chloroflexi
Leptospira yanagawae sv. Saopaulo Sao Paulo	2537561927	Spirochaetes
Helicobacter pylori SA169C	2617271185	Proteobacteria
Croceibacter atlanticus HTCC2559	2526164557	Bacteroidetes
Helicobacter pylori FD577	2663762909	Proteobacteria
Planctomycetes bacterium P3	2509276002	Planctomycetes
Bacteroides fragilis 2-F-2# 4	2576861531	Bacteroidetes
Mycoplasma gallisepticum NC08_2008.031-4-3P	2517093025	Tenericutes
Sphingobacterium sp. Ag1	2639762920	Bacteroidetes
Rhodopirellula sp. NAT14	2788500413	Planctomycetes
Tolypothrix campylonemoides VB511288	2636415724	Cyanobacteria
Prochlorococcus sp. AG-436-C14	2716884434	Cyanobacteria
Synechococcus sp. JA-2-3B'a(2-13)	637000312	Cyanobacteria
Campylobacter coli CVM N44505F	2667527654	Proteobacteria
Geminocystis sp. NIES-3709	2671180423	Cyanobacteria
Prochlorococcus sp. AG-432-K17	2716884781	Cyanobacteria
Mycoplasma mycoides capri PG3	2551306424	Tenericutes
Prochlorococcus sp. AG-676-P15-1	2716884498	Cyanobacteria
Prochlorococcus sp. AG-402-G08	2716884381	Cyanobacteria
Fischerella sp. NIES-3754	2687453106	Cyanobacteria
Leptospira interrogans sv. Copenhageni Fiocruz LV2763	2547132328	Spirochaetes
Leptospira weilii 56655	2724679530	Spirochaetes
Prevotella aff. ruminicola Tc2-24	2623621022	Bacteroidetes
unclassified Verrucomicrobiales bin 2	2695420980	Verrucomicrobia
Campylobacter coli 1417	2516143013	Proteobacteria
Campylobacter sp. BCW_6871	2751185992	Proteobacteria
Aquimarina agarilytica ZC1	2551306140	Bacteroidetes
Prochlorococcus sp. AG-429-J03	2716884424	Cyanobacteria
Thermus aquaticus Y51MC23	645058872	Deinococcus-Thermus
Microcystis aeruginosa PCC 7806SL	2751185885	Cyanobacteria
Spirochaetales bacterium Spiro_02	2751185602	Spirochaetes
Prochloron didemni P3-Palau	2510461039	Cyanobacteria
unclassified Rikenellaceae RC9_bin 9	2703719102	Bacteroidetes
Cytophagales bacterium EBPR_Bin_339	2619618897	Bacteroidetes
Mycoplasma yeatsii GM274B	2630968412	Tenericutes
Verrucomicrobia bacterium GWF2_51_19	2721755260	Verrucomicrobia
Granulicella mallensis MP5ACTX8	2503982037	Acidobacteria
Campylobacter coli CVM 41932	2731957775	Proteobacteria
Leptospira interrogans J42	2703718668	Spirochaetes
Parabacteroides distasonis 2b7A	2660238380	Bacteroidetes
Helicobacter pylori 26695-1	2648501200	Proteobacteria
Sulfurospirillum sp. SL2-1	2751185767	Proteobacteria
Verrucomicrobia bacterium SCGC AG-485_G21 (contamination screened)	2731639127	Verrucomicrobia
Epsilonproteobacteria bacterium SCGC AD-308-I21v2 (contamination screened)	2684622841	Proteobacteria
Prochlorococcus sp. AG-418-D13	2716884768	Cyanobacteria
Draconibacterium orientale DSM 25947	2693429902	Bacteroidetes
Chryseobacterium arachidis DSM 27619	2695420930	Bacteroidetes
Prochlorococcus sp. AG-341-B22	2716884346	Cyanobacteria
Dysgonomonas hofstadii JCM 17038	2734481905	Bacteroidetes
Leptospira santarosai ZUN179	2531839373	Spirochaetes
Aquimarina longa SW024	2667528136	Bacteroidetes
Nitrospirae bacterium CG18_big_fil_WC_8_21_14_2_50_70_55	2786546407	Nitrospirae
Myroides marinus L41	2744054562	Bacteroidetes
Leptospira santarosai C216	2728369566	Spirochaetes
Borreliella garinii NMJW1	2518645579	Spirochaetes
Terrimonas ferruginea DSM 30193	2523533530	Bacteroidetes
Dehalococcoides sp. BinDmb192	2770939656	Chloroflexi
Chryseobacterium indologenes FDAARGOS_337	2816332311	Bacteroidetes
Bacteroides pyogenes JCM 10003	2600255083	Bacteroidetes
Porphyromonas gingivalis Ando	2740892220	Bacteroidetes
Alistipes finegoldii 2789STDY5834947	2802429514	Bacteroidetes
Elusimicrobia bacterium GWC2_51_8	2721755193	Elusimicrobia
Helicobacter pylori Hp A-9	2526164641	Proteobacteria
Opititae-40 (UID2982)	2634166238	Verrucomicrobia
Aphanizomenon sp. NH-5	651717058	Cyanobacteria
Bacteroidetes bacI-A JGI MCM14ME166 (unscreened)	2663763585	Bacteroidetes
Chryseobacterium sp. Hurlbut01	2645727825	Bacteroidetes
Elusimicrobia bacterium RIFCSPLOWO2_01_FULL_59_12	2710723795	Elusimicrobia
Rufibacter tibetensis 1351	2654587981	Bacteroidetes
Mycoplasma sturni DSM 22021	2561511123	Tenericutes
Candidatus Cardinium hertigii cBtQ1	2617271068	Bacteroidetes
Uncultured Synechococcus sp. AG-673-B08	2716884617	Cyanobacteria
Composite genome from Lake Mendota Epilimnion pan-assembly MEint.metabat.112	2582580518	Cyanobacteria
Prochlorococcus sp. AG-670-O07	2716884481	Cyanobacteria
Spirochaetes bacterium GWD1_61_31	2721755220	Spirochaetes
Prochlorococcus sp. scB243_498N8 (unscreened)	2648501403	Cyanobacteria
Mycoplasma synoviae ATCC 25204	2627853883	Tenericutes
Mycoplasma mustelae ATCC 35214	2690315627	Tenericutes
Unclassified Phycisphaeraceae HKU-PLA7	2751185403	Planctomycetes
Prevotellaceae bacterium RUG064	2799112784	Bacteroidetes
Borreliella burgdorferi IPT137	2734482061	Spirochaetes
Campylobacter coli CVM 41970	2681813045	Proteobacteria
unclassified Chloroflexia bacterium bin17	2698536739	Chloroflexi
Bacteroidetes bacterium RIFOXYA12_FULL_33_9	2711768508	Bacteroidetes
Campylobacter hepaticus HV10	2808606705	Proteobacteria
Mycoplasma penetrans HF-2	637000182	Tenericutes
Reichenbachiella agariperforans DSM 26134	2616644810	Bacteroidetes
Leptospira interrogans 56101	2706794480	Spirochaetes
Odoribacter splanchnicus NCTC 10826	2814123184	Bacteroidetes
WPS-2 bacterium JGI MDM2 PDUP-3-I5 (contamination screened)	2706794756	candidate division WPS-2
Prevotella sp. RUG143	2799112986	Bacteroidetes
Brachyspira sp. RUG745	2799112897	Spirochaetes
Bacteroides graminisolvens DSM 19988	2524614553	Bacteroidetes
Gillisia sp. JGI CrystG Apr3-4-L8 (contamination screened)	2698536986	Bacteroidetes
Flavobacterium succinicans DSM 4002	2693429891	Bacteroidetes
Bacteroides dorei CL03T12C01	2675903348	Bacteroidetes
Prevotellaceae bacterium RUG691	2799112684	Bacteroidetes
Verrucomicrobia bacterium SCGC AAA164-O14 (unscreened)	2517572140	Verrucomicrobia
Campylobacter lari BCW_4217	2823360794	Proteobacteria
Bacteroidetes bacterium GWB2_32_14	2721755155	Bacteroidetes
Tolypothrix sp. PCC 7601	2501533201	Cyanobacteria
Flavobacterium segetis DSM 19741	2695420957	Bacteroidetes
Prochlorococcus sp. AG-424-G03	2716884418	Cyanobacteria
Calothrix parietina PCC 6303	2503982036	Cyanobacteria
WPS-2 bacterium JGI 000192CP-F07 (unscreened)	2622736633	candidate division WPS-2
Prochlorococcus sp. AG-402-I21 (Screened)	2667527261	Cyanobacteria
Composite genome from Lake Mendota Epilimnion pan-assembly MEint.metabat.3085	2582580563	Bacteroidetes
Cellulophaga baltica 13	2600254965	Bacteroidetes
Prochlorococcus sp. RS04	2765235965	Cyanobacteria
Borreliella burgdorferi IPT35	2734482047	Spirochaetes
Mycoplasma leachii PG50	649633074	Tenericutes
Meiothermus chliarophilus ALT-8, DSM 9957	2510065032	Deinococcus-Thermus
Prochlorococcus sp. AG-402-K10 (Screened)	2667527266	Cyanobacteria
Croceibacter atlanticus Pm1	2519103031	Bacteroidetes
Borreliella burgdorferi 29805	2597489869	Spirochaetes
Campylobacter jejuni CJ677CC061	2660237946	Proteobacteria
Flavobacterium chilense LMG 26360	2724679197	Bacteroidetes
Planctomycetes bacterium NP997	2786546508	Planctomycetes
Prochlorococcus sp. AG-455-O05	2716884455	Cyanobacteria
Campylobacter fetus fetus 04/554	2645727740	Proteobacteria
Treponema caldarium DSM 7334	2505679006	Spirochaetes
Lunatimonas lonarensis AK24	2588253916	Bacteroidetes
unclassified Planctomycetacea BinDmb48	2811994954	Planctomycetes
Zetaproteobacteria bacterium SV108	2617270712	Proteobacteria
Prochlorococcus sp. AG-402-M15 (Screened)	2667527272	Cyanobacteria
Verrucomicrobiales bacterium SAT81	2816332419	Verrucomicrobia
Flexibacter flexilis DSM 6793	2675903165	Bacteroidetes
Spirulina subsalsa PCC 9445	2506520011	Cyanobacteria
Prevotellaceae bacterium RUG849	2799112756	Bacteroidetes
Acidobacteria bacterium RIFCSPLOWO2_12_FULL_66_21	2711768361	Acidobacteria
Flavobacterium sp. SAT130	2802428868	Bacteroidetes
Mycoplasma putrefaciens Mput9231	2540341179	Tenericutes
Candidatus Endomicrobium trichonymphae Rs-D17	2775506847	Elusimicrobia
Campylobacter jejuni jejuni BIGS0013	2731957983	Proteobacteria
Marinithermus hydrothermalis T1, DSM 14884	2504643006	Deinococcus-Thermus
unclassified Verrucomicrobiales Bin 65	2651870087	Verrucomicrobia
Gemmatimonadetes bacterium JGI 022 (contamination screened)	2684623281	Gemmatimonadetes
Planctomycetes bacterium JGI B05045-H15 (contamination screened)	2630969002	Planctomycetes
Flammeovirgaceae bacterium SAT120	2788499904	Bacteroidetes
Sulfuricurvum sp. RIFCSPHIGHO2_02_FULL_43_9	2710264729	Proteobacteria
Prevotella loescheii 8B, DSM 19665	2518645604	Bacteroidetes
Tenacibaculum finnmarkense TFHFJT	2791355027	Bacteroidetes
Zetaproteobacteria bacterium CG1_02_53_45	2791354878	Proteobacteria
Chryseobacterium piscicola DSM 21068	2681813514	Bacteroidetes
Leptospira interrogans 56635	2706794477	Spirochaetes
Campylobacter sp. BCW_6463	2751186006	Proteobacteria
Leptospira interrogans sv. Copenhageni Fiocruz LV3213	2551306611	Spirochaetes
Deinococcus radiodurans DSM 20539	2563366733	Deinococcus-Thermus
Helicobacter pylori SA168C	2617271177	Proteobacteria
Edaphobacter aggregans EB153	2785510734	Acidobacteria
Prochlorococcus sp. AG-335-C21	2716884714	Cyanobacteria
Prochlorococcus sp. AG-355-N18 (Screened)	2667527347	Cyanobacteria
Verrucomicrobia bacterium SCGC AAA168-F10	2236347021	Verrucomicrobia
Prochlorococcus sp. AG-388-F11	2716884368	Cyanobacteria
Campylobacter jejuni jejuni 00-2544	2561511214	Proteobacteria
Composite genome from Lake Mendota Epilimnion pan-assembly MEint.metabat.15824	2582580535	Bacteroidetes
Prevotellaceae bacterium RUG558	2799112681	Bacteroidetes
Chloroflexi bacterium RBG_19FT_COMBO_56_12	2708742842	Chloroflexi
Olleya sp. VCSA23	2545824541	Bacteroidetes
Acholeplasma equifetale ATCC 29724	2556921630	Tenericutes
Capnocytophaga canimorsus 7120	2814123235	Bacteroidetes
Microcystis aeruginosa NIES-88	2731957844	Cyanobacteria
Formosa haliotis MA1	2791354970	Bacteroidetes
Fibrobacter sp. UWS3	2747842507	Fibrobacteres
Cytophagales bacterium SCGC AG-485_I15 (contamination screened)	2740891942	Bacteroidetes
Bacteroides acidifaciens 1e8A	2657245083	Bacteroidetes
Salinibacter altiplanensis LL19	2791354990	Bacteroidetes
Mycoplasma agalactiae 14628	2519103131	Tenericutes
Euhalothece sp. SG1_44_8	2795385392	Cyanobacteria
Capnocytophaga canimorsus Cc2	2639762854	Bacteroidetes
Bacteroidales bacterium Bact_13	2751185610	Bacteroidetes
Pedobacter sp. V48	2524023196	Bacteroidetes
Unclassified Bacteroidetes Mp193P4bin3	2820762746	Bacteroidetes
co-assembly of Bacteroidales bacterium PSC KfJoeBact 1-1 and 1-2 (Single Cell Co-Assembly - Screened)	2645727500	Bacteroidetes
Pedobacter jeongneungensis H1ai	2579778889	Bacteroidetes
Ardenticatena maritima 110S	2651869644	Chloroflexi
Riemerella anatipestifer RA153	2718217740	Bacteroidetes
Helicobacter pylori UM084	2568526569	Proteobacteria
Tangfeifania diversioriginum DSM 27063	2700988694	Bacteroidetes
Verrucomicrobia bacterium SCGC AAA164-E04 (unscreened)	2236347002	Verrucomicrobia
Unclassified Chloroflexi bacterium 1G (contamination screened)	2617270795	Chloroflexi
Campylobacter coli LMG 23336	2516143100	Proteobacteria
unclassified Prevotellaceae bin 39	2703719083	Bacteroidetes
Synechococcus sp. RCC307	640427148	Cyanobacteria
Nitrospirae bacterium CG_4_9_14_3_um_filter_44_28	2786546394	Nitrospirae
Mariprofundus aestuarium CP-5	2775506950	Proteobacteria
Campylobacter coli RM1875	2563366572	Proteobacteria
Flavobacterium sp. ALD4	2775507036	Bacteroidetes
Elizabethkingia meningoseptica NBRC 12535	2563367139	Bacteroidetes
Mycoplasma genitalium M6282	2540341080	Tenericutes
Nonlabens sp. Hel_I_56	2596583648	Bacteroidetes
Prochlorococcus marinus MIT9322	2606217679	Cyanobacteria
Helicobacter pylori UM443S	2671181194	Proteobacteria
Unclassified Chloroflexi Nt197P3bin126	2820731983	Chloroflexi
Mesoplasma chauliocola CHPA-2	2802429270	Tenericutes
Leptospira interrogans sv. Icterohaemorrhagiae Verdun LP	2537561882	Spirochaetes
Parabacteroides sp. D26	2636415718	Bacteroidetes
Helicobacter pylori GAM112Ai	2529292958	Proteobacteria
Prevotella ruminicola KHT3	2654588175	Bacteroidetes
Helicobacter pylori UM400AR	2660238299	Proteobacteria
Prochlorococcus sp. AG-409-G20	2716884743	Cyanobacteria
Prochlorococcus sp. AG-347-L21 (Screened)	2667527249	Cyanobacteria
Campylobacter sp. RUG537	2799113006	Proteobacteria
Flavobacterium aquidurense RC62	2731957833	Bacteroidetes
Borreliella mayonii MN14-1420	2718218094	Spirochaetes
Leptospira interrogans sv. Copenhageni Fiocruz LV2958	2547132350	Spirochaetes
Tenericutes bacterium GWC2_34_14	2708742636	Tenericutes
Parabacteroides merdae CL09T00C40	2534681605	Bacteroidetes
Prochlorococcus sp. AG-402-A08	2716884373	Cyanobacteria
Porphyromonas macacae JCM 13914	2585427889	Bacteroidetes
Opitutae bacterium ARS1007	2786546557	Verrucomicrobia
Synechococcus elongatus PCC 7942	637000308	Cyanobacteria
Leptospira sp. Fiocruz LV4135	2537561627	Spirochaetes
Treponema sp. BinD74mb46	2811994902	Spirochaetes
Fabibacter pacificus DSM 100771	2728369263	Bacteroidetes
Rhodothermus marinus JCM 9785	2728369716	Bacteroidetes
WPS-2 bacterium JGI MDM2-000215CP-I16 (contamination screened)	2616644825	candidate division WPS-2
Planctomycetes bacterium SP3001	2786546495	Planctomycetes
Akkermansia sp. KLE1605	2775506871	Verrucomicrobia
Gramella echinicola DSM 19838	2524614734	Bacteroidetes
Chloroflexi bacterium CG_4_9_14_3_um_filter_45_9	2786546523	Chloroflexi
Uncultured Synechococcus sp. AG-676-C06	2716884620	Cyanobacteria
Prevotella denticola DSM 20614	2526164516	Bacteroidetes
Planctomycetes bacterium SCGC AD-117-F11 (unscreened)	2634166690	Planctomycetes
Mesoplasma grammopterae ATCC 49580	2561511101	Tenericutes
Helicobacter pylori SA175A	2619619166	Proteobacteria
Flavobacterium sp. 270	2802428828	Bacteroidetes
unclassified Chloroflexi Bin 43	2651870034	Chloroflexi
Treponema pallidum pallidum PT_SIF1002	2718218181	Spirochaetes
Treponema pedis isoM1111	2602041652	Spirochaetes
Gemmatimonadetes bacterium NP150	2814123142	Gemmatimonadetes
Fibrobacter sp. UWH8	2718217694	Fibrobacteres
Ureaplasma urealyticum 2033	2548876910	Tenericutes
Bacteroidetes bacterium CG18_big_fil_WC_8_21_14_2_50_41_14	2786546536	Bacteroidetes
Mastigocladopsis repens PCC 10914	2517093042	Cyanobacteria
Leptospira interrogans sv. Manilae M1352_LPS_mutant	2548876724	Spirochaetes
Elizabethkingia anophelis FDAARGOS_198	2816332610	Bacteroidetes
Rhodopirellula europaea SH398	2531839571	Planctomycetes
Gastranaerophilus phascolarctosicola MH_37	2523533519	Cyanobacteria
Flavobacteriaceae bacterium CG_4_10_14_0_8_um_filter_34_31	2788500161	Bacteroidetes
Prochlorococcus sp. scB245a_520F22 (unscreened)	2645727517	Cyanobacteria
Nitrospirae bacterium CG01_land_8_20_14_3_00_44_22	2786546387	Nitrospirae
Chryseobacterium indologenes DSM 16777	2687453795	Bacteroidetes
Bacteroidetes bacI-A JGI MCM14ME143 (contamination screened)	2663763562	Bacteroidetes
Leptospira interrogans sv. Copenhageni Fiocruz LV2755	2547132323	Spirochaetes
planctomycete bacterium RUG369	2799112364	Planctomycetes
Prochlorococcus sp. AG-412-F02	2716884756	Cyanobacteria
Campylobacter jejuni H33	2778261599	Proteobacteria
Leptospira interrogans MMD3731	2537561529	Spirochaetes
Planktothrix sp. NIVA-CYA407	2523533593	Cyanobacteria
Cecembia calidifontis DSM 21411	2814123038	Bacteroidetes
Composite genome from Lake Mendota Epilimnion pan-assembly MEint.metabat.9495	2582580613	Bacteroidetes
Prochlorococcus sp. scB245a_519O21 (unscreened)	2654587734	Cyanobacteria
Leptospira interrogans sv. Copenhageni Fiocruz LV3726	2547132359	Spirochaetes
Psychroserpens damuponensis JCM 17632	2630968917	Bacteroidetes
Prochlorococcus sp. AG-418-J17	2716884404	Cyanobacteria
Epsilonproteobacteria bacterium SCGC AD-305-A02 - v2 (contamination screened)	2660238772	Proteobacteria
Prevotella sp. RUG136	2799112968	Bacteroidetes
Bacteroidetes bacterium SCGC AD-615-D11 (contamination screened)	2609459646	Bacteroidetes
Prochlorococcus sp. scB241_526B22 BATS 245a 60M	2684622569	Cyanobacteria
Flavobacteria bacterium BAL38	640612204	Bacteroidetes
Cyanothece sp. BH63E, ATCC 51472	2507262054	Cyanobacteria
Unclassified Chloroflexi bacterium 3D (contamination screened)	2617270809	Chloroflexi
Opitutae bacterium SP85	2786546550	Verrucomicrobia
Planctomycetes bacterium RBG_16_41_13	2708742744	Planctomycetes
unclassified Synechococcales Obs5_genome_088 Obs5_genome_088	2770939417	Cyanobacteria
Flavobacterium columnare TC 1691	2718218387	Bacteroidetes
Elusimicrobium sp. RUG130	2799112869	Elusimicrobia
Bacteroides sp. 3_1_19	648861002	Bacteroidetes
Sphingobacterium spiritivorum NCTC 11388	2808606755	Bacteroidetes
Pedobacter nyackensis DSM 19625	2622736511	Bacteroidetes
Mycoplasma agalactiae 5632	2540341079	Tenericutes
Scytonema tolypothrichoides VB-61278	2645727633	Cyanobacteria
Schleiferia thermophila Yellowstone	2740892362	Bacteroidetes
Porphyromonas canoris 78828_No_COT	2636415658	Bacteroidetes
Nitrospirae bacterium CG_4_8_14_3_um_filter_44_28	2786546400	Nitrospirae
Porphyromonas asaccharolytica VPI 4198, DSM 20707	2504756018	Bacteroidetes
Campylobacter coli CVM N49243	2671180782	Proteobacteria
Chryseobacterium piperi CFSAN055505	2802429322	Bacteroidetes
Mycoplasma pneumoniae Mympn_6009	2667527682	Tenericutes
Prochlorococcus sp. AG-409-J16	2716884748	Cyanobacteria
Prochlorococcus sp. AG-347-C10	2716884356	Cyanobacteria
Ureaplasma urealyticum sv. 5 ATCC 27817	645951874	Tenericutes
Prevotella sp. RUG106	2799112961	Bacteroidetes
Planctomycetaceae bacterium FC18	2675903475	Planctomycetes
Verrucomicrobia bacterium SCGC AAA164-P11 (unscreened)	2228664038	Verrucomicrobia
Elusimicrobia bacterium CG_4_9_14_3_um_filter_62_55	2786546380	Elusimicrobia
Nodularia spumigena UHCC 0039	2811995157	Cyanobacteria
Gemmatimonas sp. SM23_52	2654587936	Gemmatimonadetes
Bacteroides ovatus SD CC 2a	647000212	Bacteroidetes
Chryseobacterium sp. StRB126	2648501837	Bacteroidetes
Campylobacter jejuni 21_S20	2703719423	Proteobacteria
Mucilaginibacter polytrichastri DSM 26907	2622736518	Bacteroidetes
Campylobacter jejuni G1	2617271329	Proteobacteria
Prochlorococcus sp. AG-347-K02 (Screened)	2667527324	Cyanobacteria
Leptospira weilii 56621	2724679525	Spirochaetes
Porphyromonadaceae bacterium NLAE-zl-C104	2654588129	Bacteroidetes
Elusimicrobia bacterium JGI CrystG Apr3-2-I13 (unscreened)	2698537040	Elusimicrobia
Sulfurimonas denitrificans DSM 1251	637000326	Proteobacteria
Lutibacter maritimus DSM 24450	2622736611	Bacteroidetes
Chryseobacterium sp. Leaf405	2643221823	Bacteroidetes
Planctomycetes bacterium JGI_MCM14ME068 (contamination screened)	2739367563	Planctomycetes
Gemmatimonas sp. SG8_23	2654587950	Gemmatimonadetes
putative Acidobacteria sp. v2 (bin U_52271)	2681813474	Acidobacteria
Campylobacter jejuni CJ677CC094	2667527459	Proteobacteria
Bacteroides ovatus ATCC 8483	641380449	Bacteroidetes
Mycoplasma pneumoniae FH	2636415685	Tenericutes
Parabacteroides distasonis CL09T03C24	2534682208	Bacteroidetes
Leptospirillum ferrooxidans C2-3	2540341086	Nitrospirae
Nitrospira moscoviensis NSP M-1	2639762945	Nitrospirae
Nonlabens ulvanivorans JCM 19296	2597490291	Bacteroidetes
Bacteroides ovatus NLAE-zl-C500	2654588143	Bacteroidetes
Prevotella sp. bin 29	2703719108	Bacteroidetes
Bacteroides fragilis 34-F-2 #13	2571042269	Bacteroidetes
Spirochaeta cellobiosiphila DSM 17781	2526164518	Spirochaetes
Flavobacteriaceae bacterium CG17_big_fil_post_rev_8_21_14_2_50_33_15	2788500154	Bacteroidetes
Helicobacter pylori Hp P-2b	2534682257	Proteobacteria
Prevotella sp. RUG759	2799112990	Bacteroidetes
Hymenobacter roseosalivarius AA-718, DSM 11622	2502422321	Bacteroidetes
Campylobacter jejuni jejuni 1854	2516143099	Proteobacteria
Spiroplasma clarkii CN-5	2758568019	Tenericutes
Mycoplasma imitans ATCC 51306	2540341221	Tenericutes
Campylobacter coli CVM N8957	2663762601	Proteobacteria
Campylobacter coli 59-2	2516143049	Proteobacteria
unclassified Bacteroidetes Bin 64	2693429796	Bacteroidetes
Prevotella sp. RUG413	2799112997	Bacteroidetes
Dehalococcoidia bacterium SM23_28_1	2654587925	Chloroflexi
Planctomycetes bacterium RIFCSPLOWO2_12_FULL_39_13	2711768409	Planctomycetes
Helicobacter cinaedi NCTC 12221	2811995189	Proteobacteria
Flavisolibacter ginsengisoli DSM 18119	2582580745	Bacteroidetes
Nodosilinea nodulosa PCC 7104	2509601026	Cyanobacteria
Prevotella pleuritidis JCM 14110	2565956597	Bacteroidetes
Campylobacter jejuni RC427	2657244933	Proteobacteria
Helicobacter pylori SA29A	2617271051	Proteobacteria
Moorea producens 19L	651717126	Cyanobacteria
Arthrospira sp. TJSD091	2645728008	Cyanobacteria
Prevotellaceae bacterium RUG003	2799112761	Bacteroidetes
Leeuwenhoekiella palythoae DSM 19859	2622736499	Bacteroidetes
Bacteroides fragilis S36L12	2576861548	Bacteroidetes
Campylobacter jejuni Bf	2740892323	Proteobacteria
Prochlorococcus sp. MIT1214	2681813567	Cyanobacteria
Planctomycetes bacterium JGI F02006-K19 (contamination screened)	2634166156	Planctomycetes
Polaribacter sp. Hel_I_88	2558860973	Bacteroidetes
Schleiferia thermophila DSM 21410	2770939492	Bacteroidetes
Borreliella chilensis VA1	2636415963	Spirochaetes
Nitrospirae bacterium CG_4_10_14_3_um_filter_70_108	2786546398	Nitrospirae
unclassified Planctomycetaceae Bin 22	2693429805	Planctomycetes
Alistipes sp. An54	2788500543	Bacteroidetes
Helicobacter pylori SA213C	2609460340	Proteobacteria
Anaerolineae bacterium CG2_30_64_16	2786546570	Chloroflexi
Composite genome from Trout Bog Hypolimnion pan-assembly TBhypo.metabat.2519.v2	2593339181	Verrucomicrobia
Arcobacter sp. CPC309	2791354772	Proteobacteria
Helicobacter bilis AAQJH	2823189783	Proteobacteria
Dehalococcoidia bacterium NP1001	2786546629	Chloroflexi
Chloroflexi bacterium RBG_16_51_16	2708742766	Chloroflexi
Meiothermus cerbereus DSM 11376	2556921013	Deinococcus-Thermus
Cellulophaga sp. Hel_I_12	2585428056	Bacteroidetes
Flavobacterium sp. Leaf359	2643221928	Bacteroidetes
Mycoplasma mycoides mycoides Ben326	2687453576	Tenericutes
Nostoc sp. NIES-2111	2775506991	Cyanobacteria
Dehalococcoidia bacterium SCGC AG-200-A03 (contamination screened)	2708742492	Chloroflexi
Sediminibacterium sp. C3	2519103028	Bacteroidetes
unclassified Chloroflexi BinDG78mb42	2811994976	Chloroflexi
Prevotella sp. RUG504	2799112959	Bacteroidetes
Campylobacter coli CVM N20344	2731957773	Proteobacteria
Campylobacter showae RM3277	645058720	Proteobacteria
Acidobacteria bacterium SAT1391	2786546467	Acidobacteria
Tannerella forsythia 3313	2808606708	Bacteroidetes
Flavobacterium sp. P3160	2799112260	Bacteroidetes
Elusimicrobia bacterium RIFOXYD2_FULL_34_30	2724678936	Elusimicrobia
Borreliella afzelii IPT142	2734482064	Spirochaetes
Fluviicola sp. RIFCSPHIGHO2_01_FULL_43_53	2708742962	Bacteroidetes
Anaerorhabdus furcosa ATCC 25662	2588254259	Bacteroidetes
Campylobacter coli CVM N4677	2657245398	Proteobacteria
Prochlorococcus marinus MIT1320	2681812928	Cyanobacteria
Campylobacter sp. BCW_4321	2751185984	Proteobacteria
Campylobacter jejuni HB-CJGB-LXC	2675903455	Proteobacteria
Flavobacteriales sp. ALC-1	641380439	Bacteroidetes
Flavobacteriaceae bacterium RS438	2778260989	Bacteroidetes
Prochlorococcus marinus MIT9312	637000210	Cyanobacteria
Bacteroides congonensis Marseille-P3132	2791355233	Bacteroidetes
Bacteroides fragilis 3397 N2	2571042375	Bacteroidetes
Campylobacter pinnipediorum pinnipediorum RM17260	2791355309	Proteobacteria
Dyadobacter soli DSM 25329	2619619010	Bacteroidetes
WPS-2 bacterium JGI MDM2-000215CP-F4 (contamination screened)	2616644934	candidate division WPS-2
Campylobacter jejuni ICDCCJ07002	2551306567	Proteobacteria
Mycoplasma bovis Hubei-1	650716062	Tenericutes
Helicobacter pylori Hp P-15	2537562041	Proteobacteria
Prochlorococcus sp. AG-679-M23	2716884503	Cyanobacteria
Flavobacterium sp. 245	2799112269	Bacteroidetes
Prochlorococcus sp. AG-315-C08	2716884690	Cyanobacteria
Prevotellaceae bacterium RUG269	2799112776	Bacteroidetes
Treponema sp. OMZ 838	2630968392	Spirochaetes
Campylobacter jejuni 20_S19	2703718947	Proteobacteria
Parabacteroides merdae NCTC 13052	2811995281	Bacteroidetes
Epsilonproteobacteria bacterium SCGC AD-305-C11v3 (contamination screened)	2700988630	Proteobacteria
Mesoplasma entomophilum TAC	2775506886	Tenericutes
Flavobacterium limnosediminis JC2902	2571042671	Bacteroidetes
Flavobacteriaceae bacterium Mar_2009_75	2627853602	Bacteroidetes
Campylobacter jejuni g113	2579778969	Proteobacteria
Planctomycetaceae bacterium NP69	2788500016	Planctomycetes
Pontibacter kolensis 206081	2516143107	Bacteroidetes
Treponema sp. BinDmb170	2814122913	Spirochaetes
Salegentibacter echinorum DSM 24579	2695420921	Bacteroidetes
Akkermansia muciniphila ATCC BAA-835	642555104	Verrucomicrobia
Asinibacterium sp. OR53	2516143025	Bacteroidetes
Prochlorococcus sp. AG-418-F08	2716884769	Cyanobacteria
Arcobacter butzleri L348	2660238501	Proteobacteria
Alistipes onderdonkii An90	2802429485	Bacteroidetes
Pedobacter sp. Hanford_SCG E13 (unscreened)	2522125000	Bacteroidetes
Bacteroides fragilis DS-71	2576861541	Bacteroidetes
Gemmatimonadetes bacterium SP138	2814123130	Gemmatimonadetes
Flavobacteriaceae bacterium CP2B	2751185695	Bacteroidetes
Helicobacter typhlonius 1	2687453639	Proteobacteria
Campylobacter jejuni 57_S55	2703718969	Proteobacteria
Olleya sp. Hel_I_94	2593339140	Bacteroidetes
Leptospira weilii LNT 1234	2534682341	Spirochaetes
Dehalococcoides mccartyi CG1	2639762808	Chloroflexi
Niabella aurantiaca DSM 17617	2515154175	Bacteroidetes
Fischerella thermalis CCMEE 5330	2802429593	Cyanobacteria
Gloeocapsa sp. PCC 7428	2503754017	Cyanobacteria
Gemmatimonadetes bacterium SP3056	2778261488	Gemmatimonadetes
Prevotella nigrescens NCTC 9336	2811995243	Bacteroidetes
Chryseobacterium hungaricum DSM 19684	2684622908	Bacteroidetes
Prochlorococcus sp. AG-363-P19 (Screened)	2667527320	Cyanobacteria
Mariprofundus sp. JGI CrystG Aug08-3-M14 (unscreened)	2698537114	Proteobacteria
Microcystis aeruginosa PCC 7806	2510917005	Cyanobacteria
Arcicella aurantiaca DSM 22214	2595698202	Bacteroidetes
Campylobacter jejuni 56_S54	2703718971	Proteobacteria
Mycoplasma hominis Sprott	2645728071	Tenericutes
Campylobacter fetus fetus CA9-sc-2244744	2700989468	Proteobacteria
Synechococcus bacterium JGI 01_L14 (contamination screened)	2739367788	Cyanobacteria
Synechococcus sp. REDSEA-S02_B4	2651870194	Cyanobacteria
Bacteroides fragilis YCH46	637000025	Bacteroidetes
Leptospira santarosai MOR084	2531839372	Spirochaetes
Flavobacterium lindanitolerans IP-10	2708743162	Bacteroidetes
Prochlorococcus sp. AG-321-G21	2716884708	Cyanobacteria
Flavobacterium psychrophilum KTEN-1510	2713896913	Bacteroidetes
unclassified Bacteroidales BS11_Alcium_bin 2	2703719099	Bacteroidetes
Leptospira interrogans sv. Copenhageni Fiocruz LV4118	2551306591	Spirochaetes
Chloroflexi bacterium RBG_13_52_14	2721755301	Chloroflexi
Leptospira interrogans J50	2703718669	Spirochaetes
Verrucomicrobia bacterium SCGC AC-337_K21 - v2 (unscreened)	2657245291	Verrucomicrobia
Pedobacter sp. OK291	2739367651	Bacteroidetes
Sphingobacterium sp. T2	2634166402	Bacteroidetes
Prochlorococcus sp. AG-459-P07	2716884799	Cyanobacteria
Hugenholtzia roseola DSM 9546	2523533540	Bacteroidetes
Bacteroidetes bacterium RBG_13_43_22	2721755289	Bacteroidetes
Campylobacter coli CVM 41898	2731957764	Proteobacteria
Prochlorococcus sp. AG-347-M23 (Screened)	2667527252	Cyanobacteria
Nitratifractor salsuginis E9I37-1, DSM 16511	649633076	Proteobacteria
Marinoscillum bacterium JGI 01_J22 (contamination screened)	2724679619	Bacteroidetes
Prochlorococcus sp. AG-363-A05 (Screened)	2667527356	Cyanobacteria
Rhodopirellula islandica K833	2636415846	Planctomycetes
Chloroflexi bacterium SCGC AC-312_J06 - v2 (contamination screened)	2657245315	Chloroflexi
Nonlabens ulvanivorans JCM 19298	2617271333	Bacteroidetes
Opitutales bacterium NP990	2786546708	Verrucomicrobia
Porphyromonas sp. 54627_COT.290	2648501124	Bacteroidetes
Synechococcus sp. CB0101	649990022	Cyanobacteria
Campylobacter volucris LMG 24379	2630968854	Proteobacteria
unclassified Planctomycetaceae BinDm81	2814122933	Planctomycetes
Helicobacter pylori GAMchJs114i	2529293159	Proteobacteria
Helicobacter pylori HP250AFiii	2529293160	Proteobacteria
Helicobacter pylori HLJHP253	2551306198	Proteobacteria
Winogradskyella sp. RHA_55	2630968293	Bacteroidetes
Prochlorococcus marinus SS51	2606217315	Cyanobacteria
Mariprofundus sp. JGI CrystG Aug08-3-L18 (unscreened)	2698537081	Proteobacteria
Prevotella bivia DNF00650	2602041675	Bacteroidetes
Prochlorococcus sp. AG-347-L13	2716884264	Cyanobacteria
Unclassified Chloroflexi bacterium 3H (contamination screened)	2617270810	Chloroflexi
Leptospira interrogans sv. Manilae M933_lip32_mutant	2548876719	Spirochaetes
Campylobacter jejuni CJ677CC541	2667527475	Proteobacteria
Campylobacter jejuni CJ677CC525	2667527548	Proteobacteria
Spirochaetes bacterium GWF2_52_7	2721755282	Spirochaetes
Helicobacter pylori NAK7	2551306528	Proteobacteria
Helicobacter pylori HLJHP271	2551306197	Proteobacteria
Nitrospirae bacterium RIFOXYC2_FULL_44_7	2716884141	Nitrospirae
Flavobacterium sp. ACAM 123	2551306066	Bacteroidetes
Planctomycetes bacterium SCGC AG-542-A09	2684622993	Planctomycetes
Helicobacter pylori SA158C	2617271161	Proteobacteria
Mycoplasma meleagridis IZSVE/2944/9/2011	2690315778	Tenericutes
Borreliella afzelii K78	2639763037	Spirochaetes
Algoriphagus winogradskyi DSM 15360	2724679815	Bacteroidetes
Flavobacterium johnsoniae JH0037	2773857772	Bacteroidetes
Spiroplasma cantharicola CC-1	2648501470	Tenericutes
Planktothrix serta PCC 8927	2791355023	Cyanobacteria
Acidobacteria bacterium RIFCSPLOWO2_12_FULL_54_10	2711768313	Acidobacteria
Flavobacteriaceae bacterium JGI CrystG Aug08-3-I19 (contamination screened)	2698537055	Bacteroidetes
Prevotellaceae bacterium RUG549	2799112732	Bacteroidetes
Treponema denticola F0402	2534682337	Spirochaetes
Prochlorococcus sp. AG-347-I04	2716884359	Cyanobacteria
Treponema pallidum pertenue CDC2	2511231217	Spirochaetes
Bacteroidetes bacterium GWA2_33_15	2708742583	Bacteroidetes
Chryseobacterium taeanense DSM 17071	2675903150	Bacteroidetes
Helicobacter pylori GAM83Bi	2534682276	Proteobacteria
Prevotella fusca JCM 17724	2585427899	Bacteroidetes
Flavobacterium johnsoniae UW101, ATCC 17061	644736369	Bacteroidetes
Leptospira noguchii 2006001870	2545824530	Spirochaetes
Anaerolineaceae bacterium NP139	2788499925	Chloroflexi
Mycoplasma hominis PL5	2713897094	Tenericutes
Leptospira interrogans sv. Medanensis L0448	2526164702	Spirochaetes
Campylobacter sputorum sv. sputorum NCTC 12475	2808606722	Proteobacteria
Rhodopirellula bahusiensis SWK21	2791355015	Planctomycetes
Helicobacter pylori Hp H-5b	2531839713	Proteobacteria
Helicobacter pylori HP250BFiV	2534682183	Proteobacteria
Microcoleus vaginatus HSN003	2721756094	Cyanobacteria
Elizabethkingia anophelis NUH1	2579778555	Bacteroidetes
Edaphobacter aggregans DSM 19364	2571042012	Acidobacteria
Bacteroidetes FNEB6 bin_6	2651869519	Bacteroidetes
Candidatus Phytoplasma pruni CX	2645728025	Tenericutes
Dehalococcoidia bacterium NAT453	2786546606	Chloroflexi
Mycoplasma gallisepticum S6	2531839059	Tenericutes
Prevotella sp. P4-65	2627853624	Bacteroidetes
Chloroflexi bacterium RBG_16_68_14	2721755387	Chloroflexi
Dehalococcoidetes bacterium JGI CrystG Apr3-4-M19 (unscreened)	2698537037	Chloroflexi
Prevotellaceae bacterium RUG485	2799112715	Bacteroidetes
Sphingobacterium yanglingense DSM 28353	2734482083	Bacteroidetes
Flavobacteriaceae bacterium NAT160	2778261558	Bacteroidetes
Rhodonellum psychrophilum GCM71, DSM 17998	2517572081	Bacteroidetes
Helicobacter fennelliae NCTC 13101	2808606777	Proteobacteria
Gemmata massiliana IIL30	2600255093	Planctomycetes
Cryomorphaceae bacterium EBPR_Bin_48	2619618890	Bacteroidetes
Campylobacter jejuni 10186	2576861558	Proteobacteria
Flexibacter sp. CG_4_10_14_3_um_filter_32_15	2788500224	Bacteroidetes
Treponema pallidum pallidum PT_SIF0908	2718218263	Spirochaetes
Helicobacter pylori 499/02	2627853906	Proteobacteria
Verrucomicrobiales bacterium EAC1972	2778261622	Verrucomicrobia
Prochlorococcus sp. AG-409-E23	2716884741	Cyanobacteria
Prochloron didemni P1-Palau	2510461037	Cyanobacteria
Zetaproteobacteria bacterium CG_4_10_14_0_8_um_filter_49_80	2786546588	Proteobacteria
Campylobacter coli 317/04	2516143061	Proteobacteria
Mycoplasma genitalium M2321	2512564088	Tenericutes
Sulfurimonas sp. CG12_big_fil_rev_8_21_14_0_65_36_1453	2791354767	Proteobacteria
Edaphobacter sp. JGI 001 (contamination screened)	2684623244	Acidobacteria
Leptospira interrogans sv. Canicola LO-4	2713896811	Spirochaetes
Meiothermus timidus DSM 17022	2515154081	Deinococcus-Thermus
Flavobacterium saliperosum CGMCC 1.3801	2596583547	Bacteroidetes
Leptospira interrogans UI 09600	2526164671	Spirochaetes
Flavobacteriaceae bacterium SAT1576	2778261004	Bacteroidetes
Jejuia pallidilutea JCM 19301	2609460228	Bacteroidetes
Helicobacter pullorum MIT 98-5489	643886218	Proteobacteria
Bacteroides fragilis 3783N1-6	2576861533	Bacteroidetes
Bacteroides thetaiotaomicron dnLKV9	2563367162	Bacteroidetes
Chloroflexi bacterium RBG_16_50_9	2721755383	Chloroflexi
Campylobacter sp. BCW_6889	2751185994	Proteobacteria
Campylobacter coli ZJ2013CCHD50	2724679536	Proteobacteria
Flavobacterium sp. SG815	2823842202	Bacteroidetes
Prochlorococcus sp. AG-418-P06	2716884413	Cyanobacteria
Helicobacter pylori GAM201Ai	2534681973	Proteobacteria
Campylobacter jejuni CVM 41933	2731957788	Proteobacteria
Campylobacter coli K7	2576861668	Proteobacteria
Bacteroidetes bacterium JGI GBS_4_I17 (unscreened)	2700988625	Bacteroidetes
Composite genome from Trout Bog Epilimnion pan-assembly TBepi.metabat.1301	2582580616	Verrucomicrobia
Weeksella virosa 9751, DSM 16922	650377986	Bacteroidetes
Helicobacter pylori GAM42Ai	2534682269	Proteobacteria
Flavobacterium psychrophilum phage resistant V3-5	2645727647	Bacteroidetes
Prochlorococcus sp. AG-402-N23 (Screened)	2667527277	Cyanobacteria
Helicobacter pylori UM233R	2660238265	Proteobacteria
Crocinitomicaceae bacterium SP329	2823543727	Bacteroidetes
Helicobacter pylori ML2	2684623150	Proteobacteria
Lentimicrobiaceae bacterium SAT2766	2786546846	Bacteroidetes
Bacteroides fragilis S38L5	2574179984	Bacteroidetes
Bacteroides fragilis 2_1_16	647533110	Bacteroidetes
Helicobacter heilmannii Hheil2	2695420767	Proteobacteria
Sphingobacterium sp. CFCC 11742	2728369126	Bacteroidetes
Prevotella sp. HJM029	2579778737	Bacteroidetes
Elizabethkingia bruuniana G0146	2775507237	Bacteroidetes
unclassified Chloroflexi BinDmb60	2772190793	Chloroflexi
Helicobacter pylori Hp P-4	2531839606	Proteobacteria
Leptospira interrogans sv. Copenhageni Fiocruz LV2897	2547132345	Spirochaetes
Campylobacter geochelonis RC20	2740892344	Proteobacteria
Chryseobacterium xixisoli CGMCC 1.12802	2718217690	Bacteroidetes
Borreliella burgdorferi 118a	2562617081	Spirochaetes
Prochlorococcus sp. AG-363-B04 (Screened)	2667527360	Cyanobacteria
Mycoplasma californicum HAZ160_1	2802429620	Tenericutes
Chlorogloeopsis fritschii PCC 9212	2548877023	Cyanobacteria
Rubripirellula obstinata LF1	2731957971	Planctomycetes
Leptospira interrogans sv. Canicola LO-3	2713896808	Spirochaetes
Campylobacter coli 80352	2516143017	Proteobacteria
Helicobacter pullorum NCTC 13156	2814123395	Proteobacteria
Borreliella garinii IPT129	2684622823	Spirochaetes
Filimonas endophytica 3197	2818991444	Bacteroidetes
Helicobacter pylori J99	637000134	Proteobacteria
Planktothricoides sp. SR001	2636416084	Cyanobacteria
Prochlorococcus sp. AG-463-P23	2716884471	Cyanobacteria
Bacteroidetes bacterium CG_4_8_14_3_um_filter_31_14	2788499806	Bacteroidetes
Prochlorococcus sp. AG-347-G18 (Screened)	2667527329	Cyanobacteria
unclassified Spirochaetaceae BinDmb95	2811994940	Spirochaetes
Campylobacter jejuni CJ677CC008	2667527488	Proteobacteria
Borreliella burgdorferi 156a	2562617056	Spirochaetes
Bacteroidetes bacterium SCGC AC-657-D23 (unscreened)	2634166653	Bacteroidetes
Planctomycetaceae bacterium SP141	2788500033	Planctomycetes
Leptospira interrogans sv. Pomona Fox 32256	2537562157	Spirochaetes
Dehalococcoidia bacterium RS435	2786546633	Chloroflexi
Helicobacter sp. 05-5293	2657244987	Proteobacteria
Bacteroides dorei CL02T12C06	2531839307	Bacteroidetes
Campylobacter jejuni BJ-CJD63	2684622536	Proteobacteria
Planctomycetes bacterium SCGC AG-542-E05	2684622984	Planctomycetes
Prochlorococcus sp. AG-402-P16 (Screened)	2667527281	Cyanobacteria
Aureispira sp. CCB-QB1	2585427989	Bacteroidetes
Bacteroidales bacterium Bact_16	2751185616	Bacteroidetes
Spirochaetes bacterium JGI CrystG Apr3-1-I5 (contamination screened)	2698536970	Spirochaetes
Hymenobacter psychrotolerans DSM 18569	2585428192	Bacteroidetes
Prochlorococcus sp. AG-355-B23 (Screened)	2667527286	Cyanobacteria
Unclassified Planctomycetes Cu122P4bin3	2820205024	Planctomycetes
Hymenobacter sp. APR13	2588253767	Bacteroidetes
Composite genome from Lake Mendota Epilimnion pan-assembly MEint.metabat.1300	2582580525	Cyanobacteria
Microcystis sp. MC19	2791355144	Cyanobacteria
uncultured Dehalococcoidia GIF3 191_B3c (unscreened)	2626541633	Chloroflexi
Composite genome from Trout Bog Hypolimnion pan-assembly TBhypo.metabat.4848	2582580692	Bacteroidetes
Prevotellaceae bacterium RUG461	2799112773	Bacteroidetes
Parabacteroides sp. D13	646206279	Bacteroidetes
Prevotella sp. RUG124	2799112948	Bacteroidetes
Spirochaetes bacterium RIFOXYC1_FULL_54_7	2711768749	Spirochaetes
Candidatus Brocadia sinica JPN1	2619619302	Planctomycetes
Bacteroidetes bacterium SCGC AD-305-A20v2 (contamination screened)	2657245240	Bacteroidetes
Bacteroides fragilis S6L8	2576861300	Bacteroidetes
Sphaerochaeta pleomorpha Grapes	2508501070	Spirochaetes
Fibrobacteria bacterium AD111 AD_111	2744054429	Fibrobacteres
Sedimentisphaera salicampi ST-PulAB-D4 Reanalysis	2728369508	Planctomycetes
unclassified Planctomycetacea BinDmb29	2811994953	Planctomycetes
Prevotella oryzae DSM 17970	2509276029	Bacteroidetes
Campylobacter jejuni jejuni xy259	2548876660	Proteobacteria
Composite genome from Lake Mendota Epilimnion pan-assembly MEint.metabat.22738	2582580548	Bacteroidetes
Mesoplasma florum W20	2806310866	Tenericutes
Sphingobacteriaceae bacterium JGI 016 (contamination screened)	2684623271	Bacteroidetes
Helicobacter pylori HPAG1	637000133	Proteobacteria
Campylobacter lari RM16701	2627854097	Proteobacteria
Borreliella garinii IPT140	2734482041	Spirochaetes
Pedobacter sp. Leaf216	2643221750	Bacteroidetes
Acidobacteria bacterium SP3003	2786546469	Acidobacteria
Candidatus Symbiothrix dinenymphae C5-4h	2706794557	Bacteroidetes
Hymenobacter aerophilus DSM 13606	2521172633	Bacteroidetes
Porphyromonas catoniae F0037	2537561696	Bacteroidetes
Prochlorococcus sp. AG-331-C07	2716884710	Cyanobacteria
Arenibacter palladensis MAR_2009_79	2590828816	Bacteroidetes
Flavobacterium crassostreae LPB0076	2721755704	Bacteroidetes
Flavosp. sp. JGI 052 (contamination screened)	2645728162	Bacteroidetes
Planktothrix agardhii NIES-596	2582581659	Cyanobacteria
Polaribacter sp. SA4-10	2758568012	Bacteroidetes
Flavobacteria MS024-3C (unscreened)	643886079	Bacteroidetes
Composite genome from Lake Mendota Epilimnion pan-assembly MEint.metabat.4500	2582580577	Cyanobacteria
Kordia algicida OT-1	641380434	Bacteroidetes
Leptospira interrogans 56143	2698536615	Spirochaetes
Dehalococcoidales bacterium ARS1330	2786546722	Chloroflexi
Spirochaetes bacterium GWB1_60_80	2708742607	Spirochaetes
Aquimarina spongiae DSM 22623	2622736502	Bacteroidetes
Prevotellaceae bacterium RUG200	2799112789	Bacteroidetes
Elusimicrobia bacterium RUG240	2802429684	Elusimicrobia
Composite genome from Trout Bog Epilimnion pan-assembly TBepi.metabat.8052	2582580647	Bacteroidetes
Capnocytophaga canimorsus Cc5	650716019	Bacteroidetes
Bacteroidetes bacterium GWE2_29_8	2708742641	Bacteroidetes
Tenacibaculum sp. Bg11-29	2775506929	Bacteroidetes
Flavobacteriaceae bacterium JGI 02_N12 (contamination screened)	2747842480	Bacteroidetes
Acidobacteria bacterium RIFCSPLOWO2_12_FULL_60_22	2711768465	Acidobacteria
Prochlorococcus sp. MIT0918	2681812902	Cyanobacteria
Helicobacter pylori SA173A	2619619163	Proteobacteria
Helicobacter pylori SA36C	2619619195	Proteobacteria
Oscillatoria sp. 08	2721755987	Cyanobacteria
Trichodesmium sp. ROT.47	2821474806	Cyanobacteria
Porphyromonas macacae JCM 15984	2585427890	Bacteroidetes
Prevotellaceae bacterium RUG546	2799112678	Bacteroidetes
Bacteroides salyersiae WAL 10018, DSM 18765, JCM 12988	2585427949	Bacteroidetes
Chondrocystis sp. NIES-4102	2775506821	Cyanobacteria
Muricauda zhangzhouensis DSM 25030	2617270731	Bacteroidetes
Tamlana agarivorans JW-26	2744054878	Bacteroidetes
Campylobacter jejuni W6	2778261080	Proteobacteria
Bacteroides fragilis J-38-1	2568526164	Bacteroidetes
Helicobacter pylori SA251C	2619619184	Proteobacteria
Alistipes timonensis JC136	2547132133	Bacteroidetes
Unclassified Chloroflexi sp. SA_8	2710264500	Chloroflexi
Geitlerinema sp. PCC 7105	2510065011	Cyanobacteria
Composite genome from Trout Bog Hypolimnion pan-assembly TBhypo.metabat.4697	2582580690	Bacteroidetes
Synechococcus sp. RS9916	639857007	Cyanobacteria
Crocinitomicaceae bacterium SAT99	2778261440	Bacteroidetes
Psychroserpens mesophilus JCM 13413	2654587584	Bacteroidetes
Algibacter alginicilyticus HZ22	2654587648	Bacteroidetes
Prochlorococcus sp. AG-436-A04	2716884430	Cyanobacteria
Planctomycetes bacterium RBG_13_46_10	2721755365	Planctomycetes
Prevotella oulorum ATCC 43324	2585428083	Bacteroidetes
Planctomycetaceae bacterium SP4	2788500015	Planctomycetes
Planctomycetes bacterium SM23_25	2654588058	Planctomycetes
Campylobacter sp. BCW_6465	2751185979	Proteobacteria
Hydrobacter penzbergensis DSM 25353	2693429880	Bacteroidetes
Chloroflexi bacterium SAT91	2778261680	Chloroflexi
Acidobacteria bacterium RIFCSPLOWO2_02_FULL_68_18	2711768225	Acidobacteria
Helicobacter himalayensis YS1	2687453546	Proteobacteria
Prochlorococcus sp. AG-363-G03 (Screened)	2667527367	Cyanobacteria
Porphyromonas gulae COT-052_OH1451	2648501193	Bacteroidetes
Arenibacter palladensis DSM 17539	2634166303	Bacteroidetes
Campylobacter jejuni jejuni 414	647000224	Proteobacteria
Thermogemmatispora carboxidivorans PM5	2561511072	Chloroflexi
Helicobacter pylori Aklavik117	2521172715	Proteobacteria
Leptospira interrogans sv. Bulgarica Mallika	2537561735	Spirochaetes
Prevotellaceae bacterium RUG624	2799112672	Bacteroidetes
Campylobacter jejuni jejuni LMG 23216	2516143056	Proteobacteria
Acidobacteriaceae bacterium KBS 89, DSM 24296	2522125061	Acidobacteria
Prevotella ihumii Marseille-P3385	2791355214	Bacteroidetes
co-assembly of Bacteroidales bacterium PSC KfJoeBact 1-1 and 1-2 (Single Cell Co-Assembly - Unscreened)	2645727501	Bacteroidetes
Flavobacteriaceae bacterium CG_4_10_14_3_um_filter_33_47	2788500164	Bacteroidetes
Campylobacter jejuni 2	2667527767	Proteobacteria
Helicobacter pylori PeCan4	648028031	Proteobacteria
Prochlorococcus sp. MIT1418	2681813575	Cyanobacteria
Composite genome from Lake Mendota Epilimnion pan-assembly MEint.metabat.11260	2582580519	Bacteroidetes
Sulfurimonas sp. CG_4_9_14_0_8_um_filter_36_384	2791354759	Proteobacteria
Prevotella salivae F0493	2600254994	Bacteroidetes
Lewinella sp. 4G2	2744054813	Bacteroidetes
Acidobacteria bacterium RIFCSPLOWO2_02_FULL_67_36	2710724059	Acidobacteria
Leptospira interrogans sv. Pyrogenes Sri Lanka 30	2551306588	Spirochaetes
Prochlorococcus marinus MIT9201	2606217687	Cyanobacteria
Hymenobacter psychrophilus CGMCC 1.8975	2617270879	Bacteroidetes
Mesonia algae DSM 15361	2593339303	Bacteroidetes
Leptospira kirschneri 200801774	2526164615	Spirochaetes
Bacteroides fragilis 3783N1-8	2568526251	Bacteroidetes
Unclassified Bacteroidetes Th196P4bin9	2820735654	Bacteroidetes
Microcystis cf. wesenbergii NIVA-CYA 172/5	651716930	Cyanobacteria
Sunxiuqinia elliptica 114D_o	2770939459	Bacteroidetes
Helicobacter pylori UM303R	2693429587	Proteobacteria
Dysgonomonas sp. HGC4	2695420317	Bacteroidetes
Verrucomicrobiales bacterium SAT1340	2816332420	Verrucomicrobia
Mycoplasma ovipneumoniae 14811	2563367004	Tenericutes
Synechococcus sp. MED850	2791355173	Cyanobacteria
Prochlorococcus sp. scB245a_518J7 (unscreened)	2654587780	Cyanobacteria
Prochlorococcus sp. AG-321-F02	2716884706	Cyanobacteria
Helicobacter pylori Gambia94/24	650377949	Proteobacteria
Microcystis aeruginosa PCC 9807	2534681684	Cyanobacteria
Verrucomicrobiales bacterium RS370	2816332365	Verrucomicrobia
Zetaproteobacteria bacterium CG06_land_8_20_14_3_00_59_53	2786546601	Proteobacteria
Prochlorococcus sp. AG-418-K17	2716884406	Cyanobacteria
Epsilonproteobacteria bacterium SCGC AD-311-F06 (contamination screened)	2636415970	Proteobacteria
Prevotella oris DSM 18711	2517572237	Bacteroidetes
Verrucomicrobia bacterium SCGC AC-337_J20 - v2 (contamination screened)	2693429981	Verrucomicrobia
Campylobacter jejuni CJ677CC523	2660238724	Proteobacteria
Campylobacter jejuni CVM N279	2693429740	Proteobacteria
Helicobacter pylori Hp P-2	2534681957	Proteobacteria
Prochlorococcus sp. AG-670-M15	2716884478	Cyanobacteria
Roseivirga spongicola UST030701-084	2651870326	Bacteroidetes
Planctomycetes bacterium RBG_16_55_9	2708742792	Planctomycetes
Bacteroidetes bacterium RBG_19FT_COMBO_42_7	2708742808	Bacteroidetes
Prochlorococcus sp. AG-463-D18	2716884463	Cyanobacteria
Prolixibacter bellariivorans JCM 13498	2585427911	Bacteroidetes
Porphyromonas cangingivalis 54547_COT.109	2630968641	Bacteroidetes
Prochlorococcus sp. AG-459-D04	2716884792	Cyanobacteria
Polaribacter sp. JGI CrystG Apr3-4-I5 (unscreened)	2698536988	Bacteroidetes
Anaerolineaceae bacterium oral taxon 439 W11661	2718218058	Chloroflexi
Brachyspira pilosicoli B2904	2519103103	Spirochaetes
Verrucomicrobium sp. 3C	2517572174	Verrucomicrobia
Leptospira kirschneri H1	2519899817	Spirochaetes
Prochlorococcus sp. AG-432-D11	2716884267	Cyanobacteria
unclassified Chloroflexi BinDmb169	2814122927	Chloroflexi
Cyanobium sp. ARS6	2788500340	Cyanobacteria
Pirellula sp. Pir 4d	2517572009	Planctomycetes
Mycoplasma bovis 08M	2823395642	Tenericutes
Leptospira interrogans 56135	2706794483	Spirochaetes
Bacteroides fragilis S23 R14	2571042281	Bacteroidetes
Prevotella saccharolytica F0055	2537561833	Bacteroidetes
Sulfurospirillum multivorans DSM 12446	2558860208	Proteobacteria
Prochlorococcus sp. AG-363-K07 (Screened)	2667527371	Cyanobacteria
Aequorivita sp. CPC67	2788500379	Bacteroidetes
Planctomycetes bacterium RBG_13_60_9	2721755318	Planctomycetes
Leptospira interrogans Prea	2654587596	Spirochaetes
Campylobacter jejuni 10_S9	2675903585	Proteobacteria
Campylobacter jejuni CVM 41923	2675903631	Proteobacteria
Deinococcus hopiensis KR-140, DSM 18049	2509276064	Deinococcus-Thermus
Mesoplasma seiffertii ATCC 49495	2548877170	Tenericutes
Marivirga sericea DSM 4125	2595699006	Bacteroidetes
Epsilonproteobacteria bacterium SCGC AD-305-I04 - v2 (contamination screened)	2660238780	Proteobacteria
Bacteroidales bacterium WCE2004	2623620625	Bacteroidetes
Planctomycetes bacterium RIFCSPHIGHO2_02_FULL_40_12	2710264652	Planctomycetes
Leptospira interrogans sv. Hebdomadis R499	2519103146	Spirochaetes
Prochlorococcus sp. AG-388-O02	2716884371	Cyanobacteria
Armatimonadetes bacterium CG_4_8_14_3_um_filter_58_9	2786546216	Armatimonadetes
Prochlorococcus sp. scB245a_521C8 (unscreened)	2648501807	Cyanobacteria
Prochlorococcus sp. AG-315-M16	2716884697	Cyanobacteria
Helicobacter pylori HP87tlpD	2619619155	Proteobacteria
Zeta proteobacterium SCGC AB-604-B04 (unscreened)	2264867011	Proteobacteria
Helicobacter pylori B8	649633055	Proteobacteria
Flavobacteriales bacterium SCGC AG-487_C08 (contamination screened)	2731639242	Bacteroidetes
Spiroplasma poulsonii MSRO	2648501348	Tenericutes
Chloroflexi bacterium RBG_13_50_10	2721755352	Chloroflexi
Treponema bryantii XBD1002	2606217736	Spirochaetes
Epsilonproteobacteria bacterium SCGC AD-308-B20 - v2 (unscreened)	2693429953	Proteobacteria
Chryseobacterium treverense DSM 22251	2687453775	Bacteroidetes
Rhodothermus marinus R-10, DSM 4252	646311949	Bacteroidetes
Chloroflexi bacterium SP4038	2778261614	Chloroflexi
Algoriphagus resistens NH1	2724679001	Bacteroidetes
Spirochaetes bacterium GWF1_49_6	2708742663	Spirochaetes
Campylobacter hyointestinalis hyointestinalis LMG 9260	2687453147	Proteobacteria
Parabacteroides sp. 2_1_7	645058782	Bacteroidetes
Psychroflexus gondwanensis ACAM 44	2531839497	Bacteroidetes
Winogradskyella eximia CECT 7946	2770939573	Bacteroidetes
Flavobacterium psychrophilum PG2	2648501439	Bacteroidetes
Gemmatimonadetes bacterium JGI 000192CP-C02 (unscreened)	2615840703	Gemmatimonadetes
Planktothrix NIVA-CYA405	2505679099	Cyanobacteria
Roseivirga seohaensis SW-152	2654587904	Bacteroidetes
Polaribacter sp. KT25b	2667527435	Bacteroidetes
Campylobacter coli CVM N9036	2700989259	Proteobacteria
Campylobacter pinnipediorum caledonicus RM18021	2791355311	Proteobacteria
Sulfuricurvum sp. GWF2_44_89	2721755276	Proteobacteria
Mycoplasma hyopneumoniae 168-L	2554235345	Tenericutes
Prochlorococcus sp. W5	2551306555	Cyanobacteria
Uncultured Synechococcus sp. AG-450-M17	2716884606	Cyanobacteria
Ureaplasma urealyticum sv. 4 ATCC 27816	645951875	Tenericutes
Epsilonproteobacteria bacterium SCGC AD-311-E10v3 (contamination screened)	2700988643	Proteobacteria
Meiothermus rufus DSM 22234	2522572180	Deinococcus-Thermus
Prochlorococcus sp. MIT1314	2681813573	Cyanobacteria
Porphyromonadaceae bacterium KH3CP3RA	2651870357	Bacteroidetes
Pedobacter sp. OK701	2738541283	Bacteroidetes
Mycoplasma parvum Indiana	2554235465	Tenericutes
unclassified Synechococcus Bin 28	2651870082	Cyanobacteria
Prochlorococcus sp. scB245a_518K17 (unscreened)	2645727806	Cyanobacteria
Bacteroidaceae bacterium JGI 000170CP_C02 (contamination screened)	2706794963	Bacteroidetes
Bacteroides eggerthii 1_2_48FAA	2648501716	Bacteroidetes
Sphingobacteriaceae bacterium DW12	2627853745	Bacteroidetes
Cyano_bin6_Bacteroidetes	2627853567	Bacteroidetes
Leptospira kirschneri sv. Valbuzzi 200702274	2519899808	Spirochaetes
Prevotellaceae bacterium RUG178	2799112701	Bacteroidetes
Thermodesulfovibrio sp. N1	2751185747	Nitrospirae
Borreliella mayonii MN14-1539	2728369372	Spirochaetes
Prochlorococcus sp. AG-418-I21	2716884771	Cyanobacteria
Prevotellaceae bacterium RUG446	2799112725	Bacteroidetes
Leptospira interrogans 56673	2706794470	Spirochaetes
Olleya sp. VCSM12	2545824539	Bacteroidetes
Prevotellaceae bacterium RUG451	2799112693	Bacteroidetes
Treponema pallidum pallidum Nichols	637000328	Spirochaetes
Bacteroides sartorii JCM 16497	2565956596	Bacteroidetes
Campylobacter coli CVM N26070	2667527815	Proteobacteria
Chryseobacterium sp. CBTAP 102	2765235803	Bacteroidetes
Fibrobacter sp. UWEL	2700988688	Fibrobacteres
Helicobacter bilis ATCC 49314	2671180881	Proteobacteria
Campylobacter subantarcticus RM8523	2627853822	Proteobacteria
Campylobacter jejuni CJ677CC534	2667527510	Proteobacteria
Chryseobacterium limigenitum SUR2	2654587896	Bacteroidetes
Verrucomicrobia bacterium SCGC AG-542-N08	2684622978	Verrucomicrobia
Cytophaga aurantiaca DSM 3654	2515154146	Bacteroidetes
Verrucomicrobia bacterium SCGC AAA300-O17 (unscreened)	2236661018	Verrucomicrobia
Chryseobacterium aquifrigidense 110	2816332188	Bacteroidetes
Porphyromonas gulae COT-052_OH2199	2627854214	Bacteroidetes
Bacteroidetes bacterium SCGC AD-308-A09 - v2 (contamination screened)	2693429962	Bacteroidetes
Prochlorococcus sp. SP3034	2791355318	Cyanobacteria
Flavobacteriaceae bacterium NAT104	2778261562	Bacteroidetes
Prochlorococcus sp. AG-409-N21	2716884395	Cyanobacteria
Helicobacter ailurogastricus Hail7	2663762904	Proteobacteria
Bacteroidetes bacterium SCGC AD-308-D03 - v2 (unscreened)	2663762659	Bacteroidetes
Leptospira interrogans sv. Copenhageni Fiocruz LV3076	2551306615	Spirochaetes
Sporocytophaga myxococcoides PG-01	2651869765	Bacteroidetes
Treponema sp. BinD74mb54	2814122908	Spirochaetes
Fibrobacter sp. UWT3	2738541339	Fibrobacteres
Mycoplasma mycoides mycoides SC Gladysdale	648231714	Tenericutes
Leptospira interrogans sv. Copenhageni Fiocruz LV3879	2547132363	Spirochaetes
Dehalococcoides mccartyi 11a	2675903542	Chloroflexi
Labilibaculum filiforme 59.16B	2648501602	Bacteroidetes
zeta proteobacterium SCGC AB-137_M18 (unscreened)	2524614790	Proteobacteria
Parabacteroides sp. An277	2788500558	Bacteroidetes
unclassified Spirochaetaceae BinDm51	2770939520	Spirochaetes
Leptospira interrogans sv. Pomona Kennewicki LC82-25	2519103163	Spirochaetes
Prochlorococcus sp. AG-686-P08	2716884510	Cyanobacteria
Helicobacter pylori PeCan18	2513237210	Proteobacteria
Acidobacterium ailaaui PMMR2	2558860986	Acidobacteria
Parabacteroides distasonis ATCC 8503	640753039	Bacteroidetes
Cyanobium sp. RS427	2778261595	Cyanobacteria
Helicobacter ailurogastricus Hail11	2660238340	Proteobacteria
Verrucomicrobia bacterium SCGC AAA164-M04 (unscreened)	2228664050	Verrucomicrobia
Campylobacter jejuni 22_S21	2703718966	Proteobacteria
Prochlorococcus sp. AG-436-E22	2716884437	Cyanobacteria
Helicobacter pylori 1198/04	2627854046	Proteobacteria
Verrucomicrobia bacterium SCGC AG-485_L14 (contamination screened)	2731639125	Verrucomicrobia
Chloroflexi bacterium SCGC AC-312_M19v2 (unscreened)	2663763555	Chloroflexi
Mycoplasma alligatoris A21JP2	647000282	Tenericutes
Campylobacter coli CVM N51619	2660238534	Proteobacteria
Helicobacter pylori UM152	2654587607	Proteobacteria
Anditalea andensis LY1	2585427961	Bacteroidetes
Uncultured Epsilonproteobacteria AD-820-E17	2648501570	Proteobacteria
Campylobacter gracilis ATCC 33236	2645727670	Proteobacteria
Bacteroides ovatus 3725 D1 iv	2588254075	Bacteroidetes
Prevotella ruminicola D31d	2654588193	Bacteroidetes
Treponema pallidum pallidum 14aa Nichols Houston J	2721755786	Spirochaetes
Nitrospirae bacterium SCGC AC-728-O15 (unscreened)	2634166672	Nitrospirae
Maribacter sp. T28	2721755668	Bacteroidetes
Bacteroides thetaiotaomicron NLAE-zl-P32	2513020029	Bacteroidetes
Planctomycetes bacterium RIFCSPHIGHO2_12_FULL_52_36	2710723536	Planctomycetes
Chloroflexi bacterium SCGC AC-337_F21 - v2 (contamination screened)	2693429940	Chloroflexi
Acetobacteroides hydrogenigenes DSM 24657	2731639222	Bacteroidetes
Mycoplasma ovipneumoniae TC7	2814123107	Tenericutes
Lacinutrix sp. Bg11-31	2775506898	Bacteroidetes
Campylobacter coli CVM N51201F	2667527823	Proteobacteria
Chitinophaga sp. MD30	2775506947	Bacteroidetes
Prochlorococcus sp. AG-363-L17 (Screened)	2667527373	Cyanobacteria
Chryseobacterium carnipullorum DSM 25581	2695420920	Bacteroidetes
Leptospira interrogans sv. Copenhageni HAI0156	2547132365	Spirochaetes
Muricauda sp. NAT110	2788500418	Bacteroidetes
Porphyromonas crevioricanis 78849_COT.253	2627853649	Bacteroidetes
Dokdonia sp. Hel_I_63	2593339144	Bacteroidetes
Pseudozobellia sp. NAT152	2778261048	Bacteroidetes
Nitrospirae bacterium JdFR-85	2728369438	Nitrospirae
Aliiarcobacter porcinus 216	2791355114	Proteobacteria
Unclassified Acidobacteria Emb289P4bin26	2820951912	Acidobacteria
Singulisphaera acidiphila DSM 18658	2548876970	Planctomycetes
Filamentous cyanobacterium ESFC-1	2517572024	Cyanobacteria
Composite genome from Lake Mendota Epilimnion pan-assembly MEint.metabat.5513	2582580586	Bacteroidetes
Leptospira interrogans sv. Copenhageni Fiocruz LV2776	2547132332	Spirochaetes
Mongoliibacter ruber DSM 27929	2731639260	Bacteroidetes
Croceitalea dokdonensis DOKDO 023	2645727520	Bacteroidetes
Verrucomicrobiales bacterium SP30	2816332371	Verrucomicrobia
Campylobacter jejuni jejuni 04199	2548876662	Proteobacteria
Prevotella intermedia DSM 20706	2523231016	Bacteroidetes
Flavobacteriales bacterium CG_4_8_14_3_um_filter_35_10	2786546824	Bacteroidetes
Anaerolineae bacterium SM23_84	2654587934	Chloroflexi
Prevotella sp. ICM33	2558860931	Bacteroidetes
unclassified Chthoniobacterales bacterium bin21	2698536743	Verrucomicrobia
Spiroplasma culicicola AES-1	2558860239	Tenericutes
Campylobacter coli SH-CCD11C671	2728368940	Proteobacteria
Spirochaetes bacterium GWC1_27_15	2721755174	Spirochaetes
Alistipes sp. ZOR0009	2526164725	Bacteroidetes
Planctomycetes bacterium GWF2_41_51	2721755258	Planctomycetes
Helicobacter pylori Oki673	2571042731	Proteobacteria
Prevotella histicola T05-04, DNF00424	2602041664	Bacteroidetes
Bacteroides fragilis 1007-1-F #7	2568526354	Bacteroidetes
Leptospira interrogans sv. Hardjo Hardjoprajitno	2687453450	Spirochaetes
Leptospira borgpetersenii 56648	2713897076	Spirochaetes
Planctomycetes bacterium JGI 0000014-I13 (unscreened)	2264265206	Planctomycetes
Helicobacter pylori SA301A	2619619189	Proteobacteria
Bryocella elongata DSM 22489	2684622995	Acidobacteria
Flavobacterium nitrogenifigens DSM 29982	2724679792	Bacteroidetes
Porphyromonas crevioricanis 54553_COT.253	2636415892	Bacteroidetes
Capnocytophaga sp. oral taxon 329 F0087	2636416129	Bacteroidetes
Raphidiopsis curvata CHAB1150	2582581502	Cyanobacteria
Anaerolineae bacterium CG_4_9_14_3_um_filter_57_17	2786546566	Chloroflexi
Aliiarcobacter faecis AF1078	2568526144	Proteobacteria
Helicobacter pylori SA303C	2617271056	Proteobacteria
Planctomycetes bacterium NAT19	2786546510	Planctomycetes
Synechococcus sp. WH8102	637000314	Cyanobacteria
Flavisolibacter tropicus LCS9	2602042012	Bacteroidetes
Prochlorococcus sp. AG-436-D21	2716884436	Cyanobacteria
Campylobacter coli Z163	2516143006	Proteobacteria
Bacteroides sp. Ga6A1	2562617030	Bacteroidetes
Moheibacter sediminis CGMCC 1.12708	2718217654	Bacteroidetes
Chitinophaga sp. JGI 000192CP-H07 (unscreened)	2626541587	Bacteroidetes
Nonlabens sp. YIK11	2622736622	Bacteroidetes
Dyadobacter koreensis DSM 19938	2622736476	Bacteroidetes
Helicobacter pylori FD506	2657245446	Proteobacteria
Pedobacter oryzae DSM 19973	2523231054	Bacteroidetes
Prevotellaceae bacterium RUG771	2799112723	Bacteroidetes
Synechococcus bacterium JGI 01_L10 (contamination screened)	2721755965	Cyanobacteria
Hymenobacter glacialis CCM 8648	2791355031	Bacteroidetes
Porphyromonas crevioricanis JCM 15906	2606217151	Bacteroidetes
Gimesia sp. SAT87	2788500261	Planctomycetes
Flavobacterium sp. WG21	2551306384	Bacteroidetes
Elusimicrobia bacterium RIFCSPLOWO2_02_FULL_61_11	2711768240	Elusimicrobia
Helicobacter pylori B508A-T4	2795385445	Proteobacteria
Prevotellaceae bacterium hRUG873	2799112691	Bacteroidetes
Prochlorococcus sp. AG-455-B05	2716884451	Cyanobacteria
Bacteroides finegoldii 2789STDY5608840	2806310896	Bacteroidetes
Chlorogloeopsis fritschii PCC 6912	2551306142	Cyanobacteria
Bacteroides ovatus 3725 D9 iii	2588254074	Bacteroidetes
Treponema vincentii F0403	2541047002	Spirochaetes
Helicobacter pullorum 229313/12	2654587529	Proteobacteria
Prevotella sp. KHP7	2606217765	Bacteroidetes
Borreliella garinii IPT131	2734482037	Spirochaetes
Unclassified Chloroflexi bacterium bin154	2619619053	Chloroflexi
Prevotellaceae bacterium RUG259	2799112708	Bacteroidetes
Helicobacter pylori CPY1662	2534681923	Proteobacteria
putative Acidobacteria order iii1-15 sp. v2 (bin U_52368)	2681813476	Acidobacteria
Acidobacteria sp. genome_bin_3	2619618849	Acidobacteria
Prochlorococcus sp. AG-409-J03	2716884746	Cyanobacteria
Flavobacterium cheniae DSM 22462	2757320365	Bacteroidetes
Planctomycetes bacterium CPC9	2786546503	Planctomycetes
Prevotella amnii DNF00058	2602041658	Bacteroidetes
Porphyromonas gingivalis SJD2	2571042235	Bacteroidetes
Bacteroides fragilis 3986 N(B)22	2568526607	Bacteroidetes
Flavobacteriales bacterium CG_4_9_14_3_um_filter_32_8	2786546828	Bacteroidetes
Helicobacter pylori SA301C	2619619190	Proteobacteria
Campylobacter jejuni W8	2778261081	Proteobacteria
Leptospira kirschneri sv. Mozdok 1 Vehlefans 3	2551306652	Spirochaetes
Alistipes sp. HGB5	2512047053	Bacteroidetes
unclassified Mollicutes RF9_bin 2	2703719118	Tenericutes
Chitinophaga pinensis 1204	2818991442	Bacteroidetes
Roseivirga ehrenbergii DSM 102268	2799112213	Bacteroidetes
Campylobacter coli RC105	2663763346	Proteobacteria
Prochlorococcus sp. AG-347-L19 (Screened)	2667527247	Cyanobacteria
Guam_bin4_Bacteroidetes	2627853576	Bacteroidetes
Flavobacterium suncheonense GH29-5, DSM 17707	2630968897	Bacteroidetes
Helicobacter heilmannii ASB1.4	2619619087	Proteobacteria
Campylobacter jejuni doylei ATCC 49349	2561511059	Proteobacteria
Planctomycetes bacterium RIFCSPHIGHO2_02_FULL_38_41	2713897343	Planctomycetes
Salinibacter sp. J07SB67	2513020022	Bacteroidetes
Campylobacter jejuni jejuni 1997-7	2534682054	Proteobacteria
Chloroflexi bacterium RBG_16_64_32	2708742761	Chloroflexi
Unclassified Bacteroidetes Emb289P1bin66	2820786992	Bacteroidetes
Unclassified Anaerolineae HKU-CFX6	2751185414	Chloroflexi
Campylobacter jejuni jejuni 87330	2516143086	Proteobacteria
Acidobacteria bacterium JGI M3C4D3-002-K14 (contamination screened)	2703719164	Acidobacteria
Arcobacter sp. CAB	2508501003	Proteobacteria
putative Gemmatimonadetes class Gemm-2 sp. v2 (bin U_52452)	2681812942	Gemmatimonadetes
Bacteroides timonensis AP1	2600255085	Bacteroidetes
Cryomorphaceae bacterium SP53	2786546897	Bacteroidetes
Leptolyngbya sp. JSC-1	2022827000	Cyanobacteria
Helicobacter pylori NAB47	2548876870	Proteobacteria
Leptospira weilii UI 14631	2548876968	Spirochaetes
Helicobacter pylori UM276S	2651869863	Proteobacteria
Elusimicrobia bacterium RIFCSPLOWO2_01_FULL_64_13	2710723708	Elusimicrobia
Prochlorococcus sp. MIT0917	2681812859	Cyanobacteria
Campylobacter jejuni CJ677CC010	2667527461	Proteobacteria
Riemerella anatipestifer RA-GD	651053063	Bacteroidetes
Campylobacter showae CC57C	2545824668	Proteobacteria
Prevotellaceae bacterium hRUG883	2799112744	Bacteroidetes
Prochlorococcus sp. AG-409-B05	2716884388	Cyanobacteria
Maribacter cobaltidurans B1	2758568010	Bacteroidetes
Planctomycetes bacterium SCGC AD-602_C09 (contamination screened)	2740891932	Planctomycetes
Elusimicrobia bacterium GWC2_63_65	2721755216	Elusimicrobia
Flavobacteriaceae bacterium JGI 02_E13 (contamination screened)	2721756040	Bacteroidetes
Campylobacter corcagiensis CIT045	2582581003	Proteobacteria
Flavobacterium fontis DSM 25660	2695420946	Bacteroidetes
Prevotella shahii JCM 12083	2585427909	Bacteroidetes
DS-18 bacterium JGI 004 (unscreened)	2684623259	Acidobacteria
Dehalogenimonas formicexedens NSZ-14	2773857847	Chloroflexi
Treponema sp. GWA1_62_8	2708742568	Spirochaetes
unclassified Planctomycetaceae Bin 63	2651870068	Planctomycetes
Gemmatimonadetes bacterium EAC640	2814123144	Gemmatimonadetes
Helicobacter pylori Hp P-13b	2537562141	Proteobacteria
Helicobacter pylori UM137R	2651869681	Proteobacteria
Rudanella lutea DSM 19387	2517093013	Bacteroidetes
Campylobacter coli BP3183	2718217742	Proteobacteria
Campylobacter fetus subsp. testudinum Sp3	2654587581	Proteobacteria
Prochlorococcus sp. AG-311-I02	2716884682	Cyanobacteria
Mycoplasma gallinarum DSM 19816	2558860163	Tenericutes
Nitrospirae bacterium GWC2_42_7	2708742617	Nitrospirae
Salegentibacter mishustinae DSM 23404	2593339291	Bacteroidetes
Thermus sp. 2.9	2630968794	Deinococcus-Thermus
Mollicutes bacterium JGI 000170CP_C05 (unscreened)	2706795000	Tenericutes
Prevotellaceae bacterium RUG062	2799112782	Bacteroidetes
Campylobacter jejuni 2871	2713896882	Proteobacteria
Campylobacter jejuni jejuni 2008-872	2516143079	Proteobacteria
Acidobacterium strain C40	2506210001	Acidobacteria
Prochlorococcus sp. AG-673-O02	2716884491	Cyanobacteria
Spirochaeta TBE6_bin-11	2642422574	Spirochaetes
Epsilonproteobacteria bacterium SCGC AD-305-L22 - v2 (contamination screened)	2693429971	Proteobacteria
Formosa sp. EAC2006	2788500358	Bacteroidetes
Bacteroidetes bacterium GWC2_40_22	2721755188	Bacteroidetes
Campylobacter jejuni CJ677CC012	2660238113	Proteobacteria
Prevotella marshii JCM 13450	2585427902	Bacteroidetes
Epsilonproteobacteria bacterium SCGC AD-308-P19v3 (contamination screened)	2700988639	Proteobacteria
Bacteroides gallinarum JCM 13658	2585427862	Bacteroidetes
Mariprofundus sp. JGI CrystG Aug08-3-E6 (unscreened)	2693429986	Proteobacteria
Flavobacteriaceae bacterium Mar_2010_119	2596583681	Bacteroidetes
Bacteroides thetaiotaomicron NLAE-zl-H492	2515154067	Bacteroidetes
Campylobacter jejuni CJ677CC052	2667527563	Proteobacteria
Prochlorococcus sp. AG-331-K04	2716884661	Cyanobacteria
Leptospira interrogans 56609-V	2681813252	Spirochaetes
Leptospirillum ferriphilum DSM 14647	2609460196	Nitrospirae
Bacteroides ovatus NLAE-zl-H361	2515154065	Bacteroidetes
Sulfurimonas sp. RIFOXYD12_FULL_36_11	2711768794	Proteobacteria
Fibrobacter sp. UWB12	2700988683	Fibrobacteres
Helicobacter pylori SA162A	2617271125	Proteobacteria
Campylobacter ornithocola WBE38	2791355313	Proteobacteria
Uncultured Synechococcus sp. AG-683-G11	2716884675	Cyanobacteria
Planktothrix sp. st147	2507262029	Cyanobacteria
Verrucomicrobiaceae bacterium SAT1461	2786546925	Verrucomicrobia
Acidobacteria bacterium RBG_13_68_16	2721755320	Acidobacteria
Butyricimonas virosa DSM 23226	2540341191	Bacteroidetes
Elusimicrobia bacterium RIFCSPHIGHO2_01_FULL_64_10	2708742874	Elusimicrobia
Algoriphagus halophilus DSM 15292	2698536714	Bacteroidetes
Leptospira borgpetersenii sv. Javanica L0066	2551306644	Spirochaetes
Crocosphaera watsonii WH 0402	2627853717	Cyanobacteria
Leptospira alstoni sv. Sichuan 79601	2541047043	Spirochaetes
Epsilonproteobacteria bacterium SCGC AD-308-O09v3 (contamination screened)	2700988645	Proteobacteria
Synechococcus sp. WH 8016	2507262052	Cyanobacteria
Helicobacter pylori SA37C	2619619197	Proteobacteria
Porphyromonas catoniae ATCC 51270	2558860281	Bacteroidetes
Chloroflexi bacterium SCGC AAA257-O03 (unscreened)	2264265202	Chloroflexi
Epsilonproteobacteria bacterium SCGC AD-305-P17v2 (contamination screened)	2660238765	Proteobacteria
Deinococcus wulumuqiensis R12	2551306669	Deinococcus-Thermus
Leptospira santarosai 56663	2724679522	Spirochaetes
Sulfurimonas sp. RIFOXYD2_FULL_34_21	2724678916	Proteobacteria
Gillisia limnaea R-8282, DSM 15749	2506783053	Bacteroidetes
Chloroflexi bacterium RBG_13_51_36	2721755354	Chloroflexi
Prochlorococcus sp. AG-355-N16 (Screened)	2667527304	Cyanobacteria
Gramella salexigens LPB0144	2718217989	Bacteroidetes
Ureaplasma parvum sv. 14 ATCC 33697	641736107	Tenericutes
Chloroflexi bacterium SP3984	2778261071	Chloroflexi
Borreliella finlandensis SV1	2562617164	Spirochaetes
Campylobacter coli RC386	2700989354	Proteobacteria
Mycoplasma pneumoniae 85084	2636415792	Tenericutes
Prevotella timonensis 4401737, DSM 22865	2585427924	Bacteroidetes
Bacteroides fragilis 3986T(B)10	2568526704	Bacteroidetes
Campylobacter jejuni CJ677CC033	2667527531	Proteobacteria
Uncultured Synechococcus sp. AG-683-A03	2716884626	Cyanobacteria
putative Acidobacteria order Sva0725 sp. v2 (bin U_52425)	2681813480	Acidobacteria
Flavobacteriaceae bacterium JGI 04_N16 (contamination screened)	2721756038	Bacteroidetes
Croceibacter sp. EAC70	2778261685	Bacteroidetes
Campylobacter coli CVM 41976	2731957780	Proteobacteria
Flavobacterium endophyticum DSM 29537	2731639186	Bacteroidetes
Pedobacter sp. PACM 27299	2645727981	Bacteroidetes
Bacteroidaceae bacterium JGI 000170CP_E07 (contamination screened)	2710724159	Bacteroidetes
Bacteroides fragilis 3998B T(B) 4	2571042052	Bacteroidetes
Myroides odoratimimus ATCC BAA-634	2596583645	Bacteroidetes
Elizabethkingia miricola DSM 14571	2593339301	Bacteroidetes
Helicobacter pylori HP260ASii	2534682177	Proteobacteria
Chryseobacterium soli DSM 19298	2617271210	Bacteroidetes
Anabaena variabilis ATCC 29413	646564504	Cyanobacteria
Campylobacter fetus 98v445	2744055003	Proteobacteria
Helicobacter pylori SA233C	2619619182	Proteobacteria
Tannerella forsythia ATCC 43037	2645727977	Bacteroidetes
Chitinophaga sp. CF418	2609459644	Bacteroidetes
Prochlorococcus sp. AG-436-A02	2716884429	Cyanobacteria
Campylobacter coli BIGS0007	2731957977	Proteobacteria
Cellulophaga fucicola DSM 24786	2595699004	Bacteroidetes
Borrelia crocidurae Achema	2518645569	Spirochaetes
Planctomycetes bacterium RIFCSPHIGHO2_02_FULL_50_42	2710264577	Planctomycetes
Flavobacterium reichenbachii LMG 25512	2617271205	Bacteroidetes
Bacteroides salyersiae WAL 10018, DSM 18765, JCM 12988	2531839250	Bacteroidetes
Helicobacter pylori R037c	2519899801	Proteobacteria
Mycoplasma pneumoniae Mympn_6421	2657245014	Tenericutes
Leptospira interrogans sv. Copenhageni Fiocruz LV2953	2547132349	Spirochaetes
Mesoplasma florum GF1	2806310705	Tenericutes
Salisaeta longa DSM 21114	2517093009	Bacteroidetes
Chitinophagaceae bacterium EBPR_Bin_677	2619618889	Bacteroidetes
Helicobacter pylori J166output_1moB	2579778641	Proteobacteria
Bacteroides xylanisolvens NLAE-zl-P736	2513020035	Bacteroidetes
Fischerella ambigua UTEX 1903	2582581774	Cyanobacteria
Campylobacter coli CVM N39677	2695420429	Proteobacteria
Spiroplasma eriocheiris CCTCC 'M 207170'	2802429587	Tenericutes
Planctomycetaceae bacterium SP176	2788500026	Planctomycetes
Bacteroidetes bacterium GWE2_32_14	2721755247	Bacteroidetes
Flavihumibacter solisilvae 3-3	2627853711	Bacteroidetes
Riemerella anatipestifer RA17	2721755539	Bacteroidetes
Campylobacter jejuni jejuni LMG 23269	2516143043	Proteobacteria
Campylobacter pinnipediorum pinnipediorum RM17262	2791355307	Proteobacteria
Campylobacter hominis NCTC 13146	2808606638	Proteobacteria
Leptospira interrogans sv. Copenhageni Fiocruz LV251	2547132321	Spirochaetes
Fischerella thermalis WC249	2802429595	Cyanobacteria
Leptospira interrogans sv. Lai Langkawi	2548876726	Spirochaetes
putative Bacteroidetes family Rhodothermaceae sp. v2 (bin U_51962)	2681813489	Bacteroidetes
Helicobacter pylori Hp M5	2540341010	Proteobacteria
Campylobacter coli CVM N49369F	2663763180	Proteobacteria
Chryseobacterium sp. YR561	2585428115	Bacteroidetes
Sediminispirochaeta smaragdinae DSM 11293	648028052	Spirochaetes
Treponema pallidum pallidum PT_SIF1063	2718217819	Spirochaetes
Arcobacter skirrowii L405	2728369179	Proteobacteria
Dyadobacter jiangsuensis DSM 29057	2728369267	Bacteroidetes
Helicobacter pylori Oki828	2576861467	Proteobacteria
Composite genome from Lake Mendota Epilimnion pan-assembly MEint.metabat.2353	2582580551	Cyanobacteria
Prevotellaceae bacterium RUG367	2799112666	Bacteroidetes
Pirellula sp. SH-Sr6A	2687453341	Planctomycetes
Mycoplasma bovis JF4428	2823522718	Tenericutes
Unclassified Planctomycetes Lab288P3bin146	2820185449	Planctomycetes
Bacteroidetes bacterium CG_4_10_14_3_um_filter_42_6	2786546531	Bacteroidetes
Chloroflexi bacterium CG07_land_8_20_14_0_80_45_17	2786546521	Chloroflexi
Leptospira weilii 56646	2724679527	Spirochaetes
Mycoplasma hyorhinis BTS7, ATCC 17981	2519899697	Tenericutes
Chloroflexus aurantiacus J-10-fl	641228485	Chloroflexi
Algoriphagus aquimarinus DSM 23399	2634166319	Bacteroidetes
Bacteroides stercoris CC31F	2541046992	Bacteroidetes
Leptospira interrogans sv. Copenhageni Fiocruz LV2756C6	2547132389	Spirochaetes
Bacteroides sp. 4_1_36	649989914	Bacteroidetes
Acidobacteriaceae bacterium S55	2648501865	Acidobacteria
Prevotella sp. RUG212	2799112966	Bacteroidetes
Gemmatimonas aurantiaca T-27T	643692024	Gemmatimonadetes
Entomoplasma somnilux PYAN-1	2802429348	Tenericutes
Campylobacter coli CVM N43850	2657245071	Proteobacteria
Prochlorococcus sp. AG-341-K02	2716884725	Cyanobacteria
Raineya orbicola SPSPC-11	2786546755	Bacteroidetes
Uncultured Synechococcus sp. AG-679-A02	2716884668	Cyanobacteria
Helicobacter pylori NQ4228	2529293030	Proteobacteria
Sulfuricurvum sp. RIFCSPHIGHO2_12_FULL_44_8	2710723686	Proteobacteria
Chitinophaga sp. YR627	2693429788	Bacteroidetes
Mycoplasma hominis LBD-4	2630968746	Tenericutes
Phormidesmis sp. BC1401	2627853604	Cyanobacteria
Fibrobacter sp. UWS2	2716884932	Fibrobacteres
Chryseobacterium oleae DSM 25575	2684622910	Bacteroidetes
Treponema denticola OTK	2537561889	Spirochaetes
Cylindrospermopsis raciborskii CS-506	2522125119	Cyanobacteria
Flavobacterium xinjiangense CGMCC 1.2749	2663762760	Bacteroidetes
Zunongwangia mangrovi DSM 24499	2622736505	Bacteroidetes
Deinococcus marmoris DSM 12784	2561511138	Deinococcus-Thermus
Zavarzinella formosa DSM 19928	2548877000	Planctomycetes
Chryseobacterium haifense DSM 19056	2600255101	Bacteroidetes
Microcystis aeruginosa PCC 9701	2534681681	Cyanobacteria
Verrucomicrobia bacterium verI-A JGI_MCM14ME047 (contamination screened)	2739367526	Verrucomicrobia
Synechococcus sp. RS344	2778261365	Cyanobacteria
Bacteroidetes bacI-A JGI MCM14ME088 (unscreened)	2663763564	Bacteroidetes
Chryseobacterium palustre DSM 21579	2523533629	Bacteroidetes
Mariprofundus sp. JGI CrystG Aug3-3-I13 (unscreened)	2693430044	Proteobacteria
Williamwhitmania taraxaci A7P-90m	2654588148	Bacteroidetes
Borreliella valaisiana Tom4006	2597489960	Spirochaetes
Campylobacter lari RM4110	2630968492	Proteobacteria
Spiroplasma floricola 23-6	2791355057	Tenericutes
Phycisphaerae bacterium SP137	2778261272	Planctomycetes
Chryseobacterium gambrini DSM 18014	2681813561	Bacteroidetes
Sphaerobacter thermophilus 4ac11, DSM 20745	646311953	Chloroflexi
Herpetosiphon aurantiacus DSM 785	2508501111	Chloroflexi
Campylobacter jejuni jejuni DFVF1099	2531839447	Proteobacteria
Spirochaetes bacterium GWE2_31_10	2708742650	Spirochaetes
Flavobacteria bacterium MS220-5C (unscreened)	2507262047	Bacteroidetes
Uncultured Synechococcus sp. AG-683-F20	2716884629	Cyanobacteria
Prochlorococcus sp. AG-331-B22	2716884652	Cyanobacteria
Lacinutrix sp. Hel_I _90	2582581868	Bacteroidetes
Leptospira interrogans sv. Copenhageni Fiocruz LV3323	2547132357	Spirochaetes
Gemmatimonadetes bacterium SCGC AAA007-O21 (unscreened)	2639762682	Gemmatimonadetes
Fibrobacter succinogenes elongatus HM2	2596583606	Fibrobacteres
Muricauda antarctica DSM 26351	2619619048	Bacteroidetes
Campylobacter coli RC126	2663763216	Proteobacteria
Sulfurimonas sp. CG_4_10_14_0_2_um_filter_36_1607	2791354765	Proteobacteria
Composite genome from Lake Mendota Epilimnion pan-assembly MEint.metabat.9166	2582580611	Planctomycetes
Winogradskyella arenosi CECT 7958	2770939486	Bacteroidetes
Fibrobacter sp. UWB15	2718218506	Fibrobacteres
Prochlorococcus sp. AG-679-I23	2716884500	Cyanobacteria
Bacteroides sp. 1_1_14	648861000	Bacteroidetes
Elusimicrobium sp. RUG540	2799112867	Elusimicrobia
Leptospira interrogans sv. Copenhageni Fiocruz LV3096	2547132355	Spirochaetes
Nitrospirae bacterium CG02_land_8_20_14_3_00_44_33	2786546389	Nitrospirae
Spirochaetes bacterium RBG_16_49_21	2708742746	Spirochaetes
Campylobacter jejuni H31	2778261604	Proteobacteria
Microcystis aeruginosa SPC777	2545824749	Cyanobacteria
Bacteroides sp. SM23_62	2654587928	Bacteroidetes
Uncultured Synechococcus sp. AG-323-A11	2716884600	Cyanobacteria
Synechocystis sp. GT-S, PCC 6803	651053076	Cyanobacteria
Prochlorococcus sp. AG-418-C09	2716884766	Cyanobacteria
Borrelia duttoni CR2A	2574180054	Spirochaetes
Bacteroidales bacterium KA00251	2681813040	Bacteroidetes
Synechococcus sp. PCC 7002	641522654	Cyanobacteria
Anaerolinea sp. SCGC AB-790-B16 (contamination screened)	2630968211	Chloroflexi
Salinispira pacifica L21-RPul-D2	2556921662	Spirochaetes
Leptospira kirschneri sv. Bim PUO 1247	2541047036	Spirochaetes
Bacteroides propionicifaciens JCM 14649	2585427866	Bacteroidetes
Mycoplasma spumans ATCC 19526	2556921098	Tenericutes
Leptospira interrogans 56624	2671181147	Spirochaetes
Sediminibacter sp. Hel_I_10	2558860975	Bacteroidetes
Borrelia hermsii HS1	2721755543	Spirochaetes
Cyanobacteria bacterium SCGC JGI 014-E08 (unscreened)	2265123001	Cyanobacteria
Cardinium endosymbiont cEper1 of Encarsia pergandiella (unscreened)	2636415932	Bacteroidetes
Campylobacter jejuni H34	2778261600	Proteobacteria
putative Chloroflexi sp. v2 (bin U_52615)	2681813496	Chloroflexi
Unclassified Cyclobacteriaceae HKU-BAC5	2751185408	Bacteroidetes
Prevotellaceae bacterium RUG405	2799112739	Bacteroidetes
Leptospira borgpetersenii sv. Hardjo NVSL S 1343	2687453323	Spirochaetes
Bacteroidetes bacterium JGI CrystG Apr3-3-J12 (unscreened)	2698536884	Bacteroidetes
Chryseobacterium sp. JAH	2728368983	Bacteroidetes
Chloroflexi bacterium RBG_13_52_12	2721755332	Chloroflexi
Dehalococcoidia bacterium SAT1579	2786546618	Chloroflexi
[truncated: 6,586 more rows]
