# Supplementary material for: Phenolic acid-degrading Paraburkholderia prime decomposition in forest soil
Source: ISME Commun. 2021 Mar 25;1:4. doi: 10.1038/s43705-021-00009-z (PMC9723775; doi:10.1038/s43705-021-00009-z)
Supplement: Supplementary file 5 — Supplementary Data [file 43705_2021_9_MOESM5_ESM.zip › Supplementary Data/raw_data/IMG.pobA.genomes.all.csv]

Domain	Status	Genome Name	Gene Count	Phylum
B	P	Actinokineospora enzanensis DSM 44649	1	Actinobacteria
B	D	Amycolatopsis saalfeldensis DSM 44993	1	Actinobacteria
B	D	Streptomyces albus ZpM	3	Actinobacteria
B	D	Microbacterium sp. Root166	1	Actinobacteria
B	D	Rhodococcus sp. ARP2	1	Actinobacteria
B	D	Streptomyces wuyuanensis CGMCC 4.7042	2	Actinobacteria
B	D	Streptoalloteichus hindustanus DSM 44523	2	Actinobacteria
B	P	Corynebacterium glutamicum Z188	1	Actinobacteria
B	P	Nocardiopsis lucentensis DSM 44048	1	Actinobacteria
B	D	Streptomyces sp. CNZ306	1	Actinobacteria
B	D	Streptomyces sp. LUP30	2	Actinobacteria
B	P	Frankia sp. QA3	1	Actinobacteria
B	P	Nocardiopsis ganjiahuensis DSM 45031	1	Actinobacteria
B	D	Saccharopolyspora erythraea DSM 40517	2	Actinobacteria
B	D	Streptomyces sp. NBRC 110035 TP-A0873	2	Actinobacteria
B	D	Nocardia jejuensis NBRC 103114	1	Actinobacteria
B	D	Rhodococcus sp. 2G	1	Actinobacteria
B	D	Rhodococcus ruber DSM 43338	1	Actinobacteria
B	D	Streptomyces sp. NRRL S-1022	1	Actinobacteria
B	D	Streptomyces griseorubiginosus DSM 40125	5	Actinobacteria
B	D	Actinopolyspora sp. DSM 45956	2	Actinobacteria
B	F	Streptomyces rapamycinicus NRRL 5491	3	Actinobacteria
B	P	Amycolatopsis rifamycinica 46095 (unscreened)	3	Actinobacteria
B	D	Rhodococcus sp. RS1C4	1	Actinobacteria
B	D	Streptomyces sp. BK340	2	Actinobacteria
B	D	Xylanibacterium ulmi DSM 16932	1	Actinobacteria
B	D	Saccharothrix saharensis DSM 45456	2	Actinobacteria
B	P	Streptomyces sviceus ATCC 29083	3	Actinobacteria
B	P	Rhodococcus rhodnii LMG 5362	2	Actinobacteria
B	P	Rhodococcus sp. 164Chir2E	1	Actinobacteria
B	D	Rhodococcus sp. EPR-134	1	Actinobacteria
B	D	Pseudonocardia hierapolitana DSM 45671	2	Actinobacteria
B	P	Arthrobacter sp. MA-N2	1	Actinobacteria
B	P	Rhodococcus ruber BKS 20-38	1	Actinobacteria
B	P	Citricoccus sp. CH26A	1	Actinobacteria
B	F	Corynebacterium glutamicum MB001	1	Actinobacteria
B	D	Streptomyces jietaisiensis CGMCC 4.1859	5	Actinobacteria
B	D	Streptomyces sp. NRRL B-11253	2	Actinobacteria
B	D	Streptomyces sp. NRRL S-384	1	Actinobacteria
B	P	Kocuria sp. UCD-OTCP	1	Actinobacteria
B	D	Corynebacterium humireducens NBRC 106098 Genome sequencing	1	Actinobacteria
B	D	Leucobacter chromiiresistens DSM 22788	1	Actinobacteria
B	D	Mycobacterium sp. Root135	2	Actinobacteria
B	D	Streptomyces lydicus A02	1	Actinobacteria
B	D	Agromyces sp. AR33	1	Actinobacteria
B	D	Rhodococcus sp. EPR-157	1	Actinobacteria
B	D	Rhodococcus sp. BH4	1	Actinobacteria
B	D	Rhodococcus sp. 06-412-2C	1	Actinobacteria
B	D	Rhodococcus sp. 06-156-3	1	Actinobacteria
B	D	Streptomyces sp. NRRL S-378	1	Actinobacteria
B	D	Pseudonocardia endophytica DSM 44969	2	Actinobacteria
B	D	Prauserella muralis DSM 45305	1	Actinobacteria
B	P	Corynebacterium nuruki S6-4, JCM 17162	1	Actinobacteria
B	D	Arthrobacter cupressi CGMCC 1.10783	1	Actinobacteria
B	D	Kocuria flava HO-9041	1	Actinobacteria
B	D	Actinoplanes sp. TFC3	1	Actinobacteria
B	D	Microtetraspora glauca NBRC 14761	1	Actinobacteria
B	D	Streptomyces sp. NRRL S-920	1	Actinobacteria
B	D	Kribbella antiqua VKM Ac-2541	1	Actinobacteria
B	P	Kitasatospora cheerisanensis KCTC 2395	2	Actinobacteria
B	D	Saccharomonospora sp. CUA673 1kb	1	Actinobacteria
B	D	Rhodococcus fascians A73a	1	Actinobacteria
B	D	Mumia flava DSM 27763	1	Actinobacteria
B	D	Nonomuraea sp. SBT364	1	Actinobacteria
B	D	Streptomyces sp. NRRL B-5680	1	Actinobacteria
B	D	Streptomyces sp. NRRL F-5638	1	Actinobacteria
B	F	Blastococcus saxobsidens DD2	1	Actinobacteria
B	P	Streptomyces sp. PsTaAH-130	1	Actinobacteria
B	P	Streptomyces sp. TOR3209	1	Actinobacteria
B	F	Corynebacterium glutamicum K051	1	Actinobacteria
B	P	Blastococcus sp. URHD0036	1	Actinobacteria
B	D	Pseudarthrobacter equi DSM 23395	1	Actinobacteria
B	D	Geodermatophilus nigrescens DSM 45408	1	Actinobacteria
B	P	Actinopolyspora mortivallis HS-1, DSM 44261	1	Actinobacteria
B	D	Microbacterium sp. C448	1	Actinobacteria
B	D	Actinoplanes derwentensis DSM 43941	2	Actinobacteria
B	D	Streptomyces cyaneogriseus noncyanogenus NMWT 1	2	Actinobacteria
B	D	Lechevalieria fradiae CGMCC 4.3506	3	Actinobacteria
B	D	Streptomyces scabiei 84-34	3	Actinobacteria
B	D	Streptomyces griseorubiginosus SAI-142	4	Actinobacteria
B	D	Streptomyces rimosus rimosus NRRL WC-3927	2	Actinobacteria
B	D	Streptomyces rimosus R6-500MV9-R8	3	Actinobacteria
B	D	Nocardioides lianchengensis CGMCC 4.6858	1	Actinobacteria
B	D	Streptomyces scabiei 84-232	3	Actinobacteria
B	D	Actinoplanes rectilineatus NRRL B-16090	2	Actinobacteria
B	D	Streptomyces sp. NRRL WC-3725	2	Actinobacteria
B	D	Streptomyces rimosus rimosus NRRL WC-3560	1	Actinobacteria
B	F	Actinoplanes sp. SE50/110	1	Actinobacteria
B	D	Streptomyces vietnamensis GIMV4.0001	1	Actinobacteria
B	D	Streptomyces sp. NRRL F-2890	1	Actinobacteria
B	P	Marinactinospora thermotolerans DSM 45154	1	Actinobacteria
B	P	Paeniglutamicibacter gangotriensis Lz1y	1	Actinobacteria
B	P	Mycobacterium sp. 141	1	Actinobacteria
B	P	Corynebacterium crenatum MT	1	Actinobacteria
B	P	Microbacterium sp. CF335	1	Actinobacteria
B	D	Corynebacterium cystitidis DSM 20524	1	Actinobacteria
B	D	Arthrobacter sp. W1	1	Actinobacteria
B	D	Rhodococcus koreensis DSM 44498	1	Actinobacteria
B	D	Rhodococcus pyridinivorans KG-16	1	Actinobacteria
B	D	Blastococcus haudaquaticus DSM 44270	1	Actinobacteria
B	D	Rhodococcus sp. KB6	1	Actinobacteria
B	D	Streptomyces varsoviensis NRRL ISP-5346	2	Actinobacteria
B	D	Rhodococcus opacus R7	1	Actinobacteria
B	D	Streptomyces luteus TRM45540	2	Actinobacteria
B	P	Nocardioides sp. EBPR_Bin_350	1	Actinobacteria
B	D	Micromonospora rhizosphaerae DSM 45431	1	Actinobacteria
B	D	Amycolatopsis lurida DSM 43134	2	Actinobacteria
B	D	Streptomyces scabiei NRRL B-16523	3	Actinobacteria
B	D	Agromyces sp. Soil535	1	Actinobacteria
B	D	Kitasatospora griseola MF730-N6	1	Actinobacteria
B	D	Frankia asymbiotica NRRL B-16386	1	Actinobacteria
B	D	Actinomadura latina NBRC 106108	1	Actinobacteria
B	D	Rhodococcus sp. 05-2254-1	1	Actinobacteria
B	D	Streptomyces violens NRRL ISP-5597	3	Actinobacteria
B	F	Streptomyces xinghaiensis S187, NRRL B24674	1	Actinobacteria
B	D	Rhodococcus opacus NRRL B-24011	1	Actinobacteria
B	D	Marmoricola scoriae DSM 22127	1	Actinobacteria
B	D	Lysinimicrobium aestuarii NBRC 110048	1	Actinobacteria
B	D	Streptomyces sp. 4F	2	Actinobacteria
B	D	Streptomyces sp. Sge12	1	Actinobacteria
B	F	Thermomonospora curvata DSM 43183	1	Actinobacteria
B	P	Hamadaea tsunoensis DSM 44101	1	Actinobacteria
B	P	Arthrobacter sp. PAO19	1	Actinobacteria
B	D	Streptomyces fradiae ATCC 19609	1	Actinobacteria
B	D	Rhodococcus sp. ADH	1	Actinobacteria
B	D	Phycicoccus sp. Soil802	1	Actinobacteria
B	D	Rhodococcus qingshengii CW25	1	Actinobacteria
B	D	Kocuria salsicia G1	1	Actinobacteria
B	D	Rhodococcus sp. YL-1	1	Actinobacteria
B	D	Streptomyces sp. NRRL F-5008	2	Actinobacteria
B	D	Streptomyces sp. NRRL S-444	1	Actinobacteria
B	D	Frankia asymbiotica NRRL B-16386	1	Actinobacteria
B	D	Plantactinospora sp. BB1	1	Actinobacteria
B	P	Gordonia sihwensis NBRC 108236	1	Actinobacteria
B	P	Streptomyces noursei ATCC 11455 Genome sequencing	3	Actinobacteria
B	D	Brevibacterium linens BS258	1	Actinobacteria
B	D	Blastococcus xanthinilyticus DSM 46842	1	Actinobacteria
B	D	Rhodococcus erythropolis JCM 9803	1	Actinobacteria
B	D	Rhodococcus sp. 05-2255-3B1	1	Actinobacteria
B	D	Streptomyces sp. NRRL F-4835	1	Actinobacteria
B	D	Nesterenkonia aurantiaca DSM 27373	1	Actinobacteria
B	D	Streptomyces vinaceus NRRL B-1733	2	Actinobacteria
B	P	Streptomyces sp. WMMB 714	1	Actinobacteria
B	D	Actinoplanes atraurantiacus CGMCC 4.6857	1	Actinobacteria
B	D	Rhodococcus sp. RD6.2	1	Actinobacteria
B	D	Streptomyces prasinus NRRL B-2712	1	Actinobacteria
B	D	Rhodococcus sp. 311R	1	Actinobacteria
B	D	Nocardia brasiliensis FDAARGOS_352	2	Actinobacteria
B	P	Actinospica robiniae DSM 44927	1	Actinobacteria
B	P	Rhodococcus rhodochrous J3	2	Actinobacteria
B	D	Streptomyces sp. Root1304	1	Actinobacteria
B	D	Streptomyces puniciscabiei TW1S1	2	Actinobacteria
B	D	Amycolatopsis keratiniphila keratiniphila DSM 44409	2	Actinobacteria
B	D	Gordonia sp. YC-JH1	1	Actinobacteria
B	D	Streptomyces formicae KY5	1	Actinobacteria
B	D	Streptomyces sp. 844.5	2	Actinobacteria
B	D	Streptomyces sp. W SAI-097	5	Actinobacteria
B	D	Lechevalieria aerocolonigenes NRRL B-3298	3	Actinobacteria
B	D	Streptomyces sp. PanSC19	1	Actinobacteria
B	P	Streptomyces sp. Amel2xC10	2	Actinobacteria
B	P	Nocardiopsis halophila DSM 44494	1	Actinobacteria
B	P	Pseudonocardia acaciae DSM 45401	1	Actinobacteria
B	F	Mycobacterium kansasii ATCC 12478	1	Actinobacteria
B	D	Geodermatophilus telluris DSM 45421	1	Actinobacteria
B	D	Quadrisphaera granulorum DSM 44889	1	Actinobacteria
B	D	Rhodococcus sp. 06-156-3C	1	Actinobacteria
B	D	Saccharothrix variisporea DSM 43911	2	Actinobacteria
B	P	Corynebacterium doosanense CAU 212, DSM 45436	1	Actinobacteria
B	D	Actinopolyspora alba DSM 45004	2	Actinobacteria
B	D	Streptomyces harbinensis CGMCC 4.7047	1	Actinobacteria
B	D	Frankia coriariae BMG5.1	1	Actinobacteria
B	D	Microbacterium testaceum NS283	1	Actinobacteria
B	D	Streptomyces sp. Ag82_G6-1	2	Actinobacteria
B	D	Streptomyces sp. NRRL F-5126	2	Actinobacteria
B	D	Streptomyces sp. NRRL WC-3774	4	Actinobacteria
B	D	Streptomyces rimosus rimosus NRRL B-2660	1	Actinobacteria
B	P	Corynebacterium efficiens YS-314, DSM 44549	1	Actinobacteria
B	P	Streptomyces mirabilis OK461	3	Actinobacteria
B	D	Streptomyces sp. NRRL F-2747	2	Actinobacteria
B	F	Saccharothrix espanaensis DSM 44229	3	Actinobacteria
B	P	Rhodococcus wratislaviensis NBRC 100605	1	Actinobacteria
B	D	Frankia irregularis DSM 45899	1	Actinobacteria
B	D	Kitasatospora sp. Root107	2	Actinobacteria
B	D	Lysinimicrobium rhizosphaerae NBRC 110049	1	Actinobacteria
B	D	Streptomyces sp. 3213.3	4	Actinobacteria
B	D	Kitasatospora aureofaciens NRRL B-2658	2	Actinobacteria
B	D	Streptomyces katrae NRRL ISP-5550	1	Actinobacteria
B	D	Rhodococcus rhodnii NRRL B-16535	3	Actinobacteria
B	D	Micrococcus lylae UMB0955	1	Actinobacteria
B	P	Streptomyces sp. LaPpAH-165	1	Actinobacteria
B	P	Actinopolyspora iraqiensis IQ-H1	2	Actinobacteria
B	D	Rhodococcus sp. PML026	1	Actinobacteria
B	D	Janibacter terrae NBRC 107853	1	Actinobacteria
B	D	Lysinimicrobium pelophilum NBRC 109393	1	Actinobacteria
B	D	Streptomyces parvulus 2297	2	Actinobacteria
B	D	Agromyces sp. OV568	1	Actinobacteria
B	D	Rhodococcus sp. 06-156-4a	1	Actinobacteria
B	D	Mycobacteroides abscessus massiliense 974	1	Actinobacteria
B	D	Streptomyces rimosus rimosus NRRL B-2659	2	Actinobacteria
B	D	Halopolyspora algeriensis DSM 46680	1	Actinobacteria
B	F	Streptomyces bingchenggensis BCW-1	1	Actinobacteria
B	P	Streptomyces sp. WMMB 322	2	Actinobacteria
B	P	Mycobacteroides abscessus 159	1	Actinobacteria
B	D	Rhodococcus fascians A22b	1	Actinobacteria
B	D	Streptomyces sp. CF386	3	Actinobacteria
B	D	Lentzea jiangxiensis CGMCC 4.6609	2	Actinobacteria
B	D	Halopolyspora algeriensis CECT 8575	1	Actinobacteria
B	P	Streptomyces cattleya ATCC 35852	1	Actinobacteria
B	P	Rhodococcus qingshengii BKS 20-40	1	Actinobacteria
B	D	Geodermatophilus uthaensis DSM 43162	2	Actinobacteria
B	D	Blastococcus sp. DSM 46786	1	Actinobacteria
B	P	Aeromicrobium massiliense JC14	1	Actinobacteria
B	D	Streptomyces varsoviensis NRRL B-3589-P027	2	Actinobacteria
B	D	Streptomyces longwoodensis DSM 41677	1	Actinobacteria
B	P	Streptomyces sp. CNQ865	1	Actinobacteria
B	P	Nocardiopsis halotolerans DSM 44410	1	Actinobacteria
B	P	Mycobacterium sp. UM_RHS	2	Actinobacteria
B	P	Corynebacterium crenatum SYPA 5-5	1	Actinobacteria
B	D	Streptomyces sp. 2233.5	2	Actinobacteria
B	D	Streptomyces sp. 25	2	Actinobacteria
B	D	Rhodococcus rhodochrous DSM 43241	1	Actinobacteria
B	D	Pilimelia anulata NRRL B-3741	1	Actinobacteria
B	D	Streptomyces sp. XY593	1	Actinobacteria
B	D	Streptomyces violaceus NRRL B-2867	1	Actinobacteria
B	D	Streptomyces alboflavus MDJK44	2	Actinobacteria
B	D	Streptomyces rimosus rimosus NRRL B-2661	2	Actinobacteria
B	P	Nocardiopsis sp. CNT312	1	Actinobacteria
B	D	Arthrobacter sp. MYb213	1	Actinobacteria
B	P	Microbacterium sp. UNC423CL45Tsu	2	Actinobacteria
B	D	Mycobacteroides abscessus PAP043	1	Actinobacteria
B	D	Herbiconiux ginsengi CGMCC 4.3491	1	Actinobacteria
B	D	Glycomyces sambucus CGMCC 4.3147	1	Actinobacteria
B	D	Lysinimicrobium aestuarii NBRC 109398	1	Actinobacteria
B	D	Nocardioides sp. JCM 18999	1	Actinobacteria
B	D	Streptomyces ochraceiscleroticus NRRL ISP-5594	2	Actinobacteria
B	D	Streptomyces sp. RJA2910	3	Actinobacteria
B	P	Streptomyces turgidiscabies Car8	3	Actinobacteria
B	D	Streptomyces reticuli TUE45	2	Actinobacteria
B	D	Agromyces sp. NDB4Y10	1	Actinobacteria
B	D	Agromyces sp. OV415	1	Actinobacteria
B	D	Rhodococcus sp. WWJCD1	1	Actinobacteria
B	D	Streptomyces sp. H036	1	Actinobacteria
B	P	Streptomyces bottropensis ATCC 25435	3	Actinobacteria
B	D	Mycobacterium kansasii 662	1	Actinobacteria
B	D	Rhodococcus rhodochrous KG-21	1	Actinobacteria
B	D	Streptosporangium canum CGMCC 4.2126	1	Actinobacteria
B	D	Streptomyces sp. 1121.2	2	Actinobacteria
B	D	Streptomyces hyaluromycini NBRC 110483	4	Actinobacteria
B	D	Nocardiopsis gilva YIM 90087	1	Actinobacteria
B	P	Nocardiopsis gilva YIM 90087	1	Actinobacteria
B	D	Rhodococcus sp. EsD8	1	Actinobacteria
B	D	Agromyces sp. Root1464	1	Actinobacteria
B	D	Streptomyces sp PAN_FS17	4	Actinobacteria
B	D	Kineococcus xinjiangensis DSM 22857	1	Actinobacteria
B	D	Ampullariella violaceochromogenes NRRL B-16710	1	Actinobacteria
B	D	Nocardia alba DSM 44684	1	Actinobacteria
B	D	Streptomyces nanshensis SCSIO 10429	2	Actinobacteria
B	D	Streptomyces rimosus rimosus NRRL ISP-5260	2	Actinobacteria
B	D	Streptomyces rimosus rimosus NRRL WC-3930	2	Actinobacteria
B	P	Amycolatopsis benzoatilytica DSM 43387	1	Actinobacteria
B	P	Micrococcus luteus modasa	1	Actinobacteria
B	D	Streptomyces avermitilis MA-4680, NBRC 14893	2	Actinobacteria
B	D	Mycobacterium sp. Soil538	1	Actinobacteria
B	D	Saccharopolyspora shandongensis CGMCC 4.3530	3	Actinobacteria
B	D	Corynebacterium glutamicum ATCC 13869	1	Actinobacteria
B	D	Geodermatophilus tzadiensis DSM 45416	1	Actinobacteria
B	D	Amnibacterium kyonggiense DSM 24782	1	Actinobacteria
B	D	Streptomyces niveus NRRL 2449	1	Actinobacteria
B	D	Klugiella xanthotipulae DSM 18031	1	Actinobacteria
B	P	Streptomyces sp. Tu 6176	2	Actinobacteria
B	D	Arthrobacter sp. MWB30	1	Actinobacteria
B	D	Streptomyces sp. 1	2	Actinobacteria
B	D	Rhodococcus sp. 05-2255-3C	1	Actinobacteria
B	D	Streptomyces sp. NRRL B-12105	3	Actinobacteria
B	D	Streptomyces lincolnensis NRRL 2936	2	Actinobacteria
B	D	Rhodococcus wratislaviensis WS3308	1	Actinobacteria
B	D	Amycolatopsis cihanbeyliensis DSM 45679	1	Actinobacteria
B	P	Pseudonocardia asaccharolytica DSM 44247	2	Actinobacteria
B	P	Rhodococcus ruber Chol-4	1	Actinobacteria
B	D	Micromonospora carbonacea DSM 43168	1	Actinobacteria
B	D	Streptomyces ambofaciens ATCC 23877	2	Actinobacteria
B	D	Glycomyces harbinensis CGMCC 4.3516	1	Actinobacteria
B	D	Rhodococcus sp. 15-649-1-2	1	Actinobacteria
B	D	Streptomyces sp. Ag82_O1-9	3	Actinobacteria
B	D	Nonomuraea indica DRQ-2	1	Actinobacteria
B	D	Streptomyces luteocolor NBRC 13826	1	Actinobacteria
B	D	Mycobacterium alsense E2978	1	Actinobacteria
B	D	Arthrobacter sp. 32-OD9	1	Actinobacteria
B	D	Nocardia amikacinitolerans DSM 45535	1	Actinobacteria
B	D	Rathayibacter toxicus FH142	1	Actinobacteria
B	D	Streptomyces sp. LcepLS	1	Actinobacteria
B	P	Oxalobacteraceae FSWF8 bin_6	1	Actinobacteria
B	D	Streptomyces griseochromogenes ATCC 14511	1	Actinobacteria
B	P	Nocardioidaceae bacterium Broad-1	1	Actinobacteria
B	D	Streptomyces sp. CNQ-509	3	Actinobacteria
B	D	Arthrobacter sp. HW13	1	Actinobacteria
B	D	Nocardioides alpinus CGMCC 1.10697	1	Actinobacteria
B	D	Streptomyces prasinopilosus CGMCC 4.3504	1	Actinobacteria
B	D	Kocuria palustris W4	1	Actinobacteria
B	D	Kocuria varians G6	1	Actinobacteria
B	D	Nocardia yamanashiensis NBRC 100130	2	Actinobacteria
B	D	Streptomyces dengpaensis XZHG99	2	Actinobacteria
B	P	Kocuria sp. ZOR0020	1	Actinobacteria
B	P	Streptomyces sp. UNC401CLCol	2	Actinobacteria
B	P	Streptacidiphilus albus JL83	3	Actinobacteria
B	D	Corynebacterium ammoniagenes DSM 20306 Genome sequencing	1	Actinobacteria
B	D	Frankia sp. EUN1h	1	Actinobacteria
B	D	Plantactinospora sp. CNZ320	1	Actinobacteria
B	D	Streptomyces sp. NRRL S-98	1	Actinobacteria
B	D	Rhodococcus sp. p52	1	Actinobacteria
B	D	Micromonospora sp. CNZ295	1	Actinobacteria
B	D	Microbacterium sp. BK668	1	Actinobacteria
B	D	Pseudonocardia sediminis DSM 45779	1	Actinobacteria
B	D	Streptomyces rimosus rimosus NRRL WC-3877	1	Actinobacteria
B	D	Brevibacterium sp. P10	1	Actinobacteria
B	D	Rhodococcus sp. Leaf233	1	Actinobacteria
B	D	Streptomyces sp. 2112.3	2	Actinobacteria
B	D	Arthrobacter sp. THG-LS114	1	Actinobacteria
B	F	Rhodococcus pyridinivorans SB3094	1	Actinobacteria
B	F	Corynebacterium glutamicum SCgG1	1	Actinobacteria
B	D	Mycobacterium sp. UM_NYF	2	Actinobacteria
B	D	Gordonia desulfuricans NBRC 100010	2	Actinobacteria
B	D	Streptomyces aureocirculatus NRRL ISP-5386	1	Actinobacteria
B	D	Dactylosporangium aurantiacum NRRL B-8111	1	Actinobacteria
B	P	Amycolatopsis methanolica 239, DSM 44096	2	Actinobacteria
B	D	Streptomyces roseochromogenes oscitans DS 12.976	2	Actinobacteria
B	D	Neomicrococcus aestuarii B18	1	Actinobacteria
B	D	Saccharopolyspora dendranthemae DSM 46699	1	Actinobacteria
B	P	Kitasatospora sp. SolWspMP-SS2h	1	Actinobacteria
B	F	Rhodococcus erythropolis R138 GCA_000696675	1	Actinobacteria
B	D	Streptomyces scabiei NCPPB 4086	2	Actinobacteria
B	D	Amycolatopsis sp. MJM2582	3	Actinobacteria
B	D	Rhodococcus fascians LMG 3625	1	Actinobacteria
B	D	Streptomyces sp. NBRC 110028	3	Actinobacteria
B	D	Pseudonocardia autotrophica NRRL B-16064	1	Actinobacteria
B	D	Streptomyces sp. 67	1	Actinobacteria
B	D	Streptomyces rimosus rimosus NRRL WC-3874	2	Actinobacteria
B	F	Streptomyces davaonensis JCM 4913	3	Actinobacteria
B	D	Streptomyces sp. OK210	1	Actinobacteria
B	D	Rhodococcus fascians F7	1	Actinobacteria
B	D	Mycobacteroides abscessus PAP070	1	Actinobacteria
B	D	Rudaeicoccus suwonensis DSM 19560	1	Actinobacteria
B	F	Microbacterium testaceum StLB037	1	Actinobacteria
B	D	Saccharopolyspora flava DSM 44771	1	Actinobacteria
B	D	Pseudarthrobacter siccitolerans 4J27	1	Actinobacteria
B	D	Streptomyces sp. MnatMP-M27	3	Actinobacteria
B	D	Actinomadura meyerae DSM 44715	2	Actinobacteria
B	D	Kitasatospora sp. OK780	1	Actinobacteria
B	D	Rhodococcus sp. 06-462-5	1	Actinobacteria
B	D	Lentzea albidocapillata NRRL B-24057	2	Actinobacteria
B	D	Microbispora rosea rosea NRRL B-2630	1	Actinobacteria
B	F	Amycolatopsis japonica MG417-CF17, DSM 44213	3	Actinobacteria
B	D	Actinomycetospora cinnamomea DSM 45771	1	Actinobacteria
B	D	Streptomyces regalis NRRL 3151	3	Actinobacteria
B	D	Nocardia rhamnosiphila NRRL B-24637	1	Actinobacteria
B	P	Streptomyces sp. MspMP-M5	1	Actinobacteria
B	P	Nocardia asiatica NBRC 100129	2	Actinobacteria
B	P	Prauserella salsuginis DSM 45264	1	Actinobacteria
B	D	Microbacterium sp. Root53	1	Actinobacteria
B	D	Streptomyces roseus ATCC 31245	2	Actinobacteria
B	D	Arthrobacter sp. ATCC 21022	1	Actinobacteria
B	D	Corynebacterium humireducens NBRC 106098	1	Actinobacteria
B	D	Corynebacterium stationis GA-15	1	Actinobacteria
B	D	Rhodococcus sp. 14-2470-1a	1	Actinobacteria
B	D	Streptomyces sp. NRRL B-3229	4	Actinobacteria
B	F	Stackebrandtia nassauensis LLR-40K-21, DSM 44728	1	Actinobacteria
B	D	Streptomyces niveus NCIMB 11891	1	Actinobacteria
B	D	Kocuria palustris CD07_3	1	Actinobacteria
B	D	Streptomyces avellaneus NRRL B-3447	1	Actinobacteria
B	D	Actinosporangium sp. NRRL B-3428	2	Actinobacteria
B	D	Actinopolyspora sp. DSM 45965	2	Actinobacteria
B	D	Rhodococcus fascians 04-516	1	Actinobacteria
B	D	Streptomyces ambofaciens DSM 40697	1	Actinobacteria
B	D	Streptomyces sp. NBRC 110030	1	Actinobacteria
B	D	Streptomyces sp. NRRL S-37	2	Actinobacteria
B	D	Nocardia globerula DSM 44596	2	Actinobacteria
B	D	Streptomyces sp. BK447	1	Actinobacteria
B	D	Streptomyces viridochromogenes NRRL 3416	3	Actinobacteria
B	D	Enteractinococcus coprophilus DSM 24083	1	Actinobacteria
B	P	Streptomyces afghaniensis 772	2	Actinobacteria
B	P	Pseudonocardia sp. P2	3	Actinobacteria
B	D	Streptomyces sp. G25	1	Actinobacteria
B	D	Geodermatophilus sabuli DSM 46844	2	Actinobacteria
B	D	Actinoplanes xinjiangensis DSM 45184	2	Actinobacteria
B	D	Streptomyces sp. SBT349	1	Actinobacteria
B	D	Streptomyces variegatus NRRL B-16380	2	Actinobacteria
B	D	Kitasatospora aureofaciens NRRL B-2183	1	Actinobacteria
B	D	Streptomyces sp. NRRL F-6676	3	Actinobacteria
B	P	Streptomyces sp. Amel2xB2	2	Actinobacteria
B	D	Streptomyces hokutonensis R1-NS-10	4	Actinobacteria
B	D	Arthrobacter sp. YC-RL1	1	Actinobacteria
B	D	Pseudonocardia sp. EC080625-04	1	Actinobacteria
B	D	Rhodococcus sp. 05-2256-B1	1	Actinobacteria
B	D	Streptomyces sp. NRRL F-3213	2	Actinobacteria
B	P	Streptomyces sp. AmelKG-F2B	1	Actinobacteria
B	P	Streptomyces zinciresistens K42	3	Actinobacteria
B	P	Lentzea albidocapillata DSM 44073	2	Actinobacteria
B	D	Arthrobacter sp. OK362	1	Actinobacteria
B	D	Saccharopolyspora rectivirgula DSM 43113	1	Actinobacteria
B	D	Streptomyces odonnellii NRRL B-24891	2	Actinobacteria
B	D	Rhodococcus erythropolis BG43	1	Actinobacteria
B	D	Rhodococcus fascians 02-816c	1	Actinobacteria
B	D	Prauserella shujinwangii CGMCC 4.7125	1	Actinobacteria
B	D	Streptomyces sp. NRRL B-1322	1	Actinobacteria
B	D	Streptomyces sp. NRRL WC-3701	2	Actinobacteria
B	D	Streptomyces sp. NRRL S-31	1	Actinobacteria
B	D	Dactylosporangium aurantiacum NRRL B-8018	1	Actinobacteria
B	D	Mycobacterium sp. 1245852.3	1	Actinobacteria
B	D	Rhodococcus sp. Chr-9	1	Actinobacteria
B	D	Kibdelosporangium phytohabitans KLBMP1111	2	Actinobacteria
B	D	Streptomyces sp. JHA19	2	Actinobacteria
B	D	Microbacterium sp. CR 6-12 SAI-030	1	Actinobacteria
B	D	Microbacterium sp. MYb64	1	Actinobacteria
B	D	Micromonospora violae DSM 45888	1	Actinobacteria
B	D	Rhodococcus sp. AD45	2	Actinobacteria
B	P	Arthrobacter sp. TB 26	1	Actinobacteria
B	D	Streptomyces sp. BK208	2	Actinobacteria
B	D	Zhihengliuella halotolerans DSM 17364	1	Actinobacteria
B	D	Arthrobacter sp. GZK-1	1	Actinobacteria
B	D	Streptomyces rimosus rimosus NRRL WC-3882	2	Actinobacteria
B	P	Promicromonospora kroppenstedtii RS16, DSM 19349	1	Actinobacteria
B	P	Streptomyces sp. FxanaC1	2	Actinobacteria
B	P	Arthrobacter crystallopoietes BAB-32	1	Actinobacteria
B	P	Cryobacterium sp. MLB-32	1	Actinobacteria
B	D	Nocardia amikacinitolerans DSM 45537	1	Actinobacteria
B	D	Micromonospora zamorensis DSM 45600	1	Actinobacteria
B	D	Promicromonospora sp. CF082	1	Actinobacteria
B	D	Streptomyces sp. NRRL WC-3742	1	Actinobacteria
B	D	Streptomyces sp. NRRL F-5123	1	Actinobacteria
B	P	Streptomyces sp. SS	2	Actinobacteria
B	D	Streptomyces diastatochromogenes ATCC 12309	4	Actinobacteria
B	D	Rhodococcus sp. 02-925g	1	Actinobacteria
B	P	Geodermatophilaceae bacterium URHB0048	1	Actinobacteria
B	D	Streptomyces mangrovisoli MUSC 149	4	Actinobacteria
B	D	Arthrobacter sp. 7749	1	Actinobacteria
B	D	Streptomyces cellostaticus DSM 40189	1	Actinobacteria
B	D	Streptomyces sp. NRRL S-1896	2	Actinobacteria
B	D	Streptomyces murinus NRRL B-2286	1	Actinobacteria
B	D	Actinosynnema pretiosum X47	1	Actinobacteria
B	P	Saccharopolyspora erythraea NRRL 2338	2	Actinobacteria
B	P	Kocuria atrinae C3-8	2	Actinobacteria
B	P	Nocardiopsis xinjiangensis YIM 90004	1	Actinobacteria
B	P	Nocardioides sp. URHA0032	1	Actinobacteria
B	D	Microbacterium humi DSM 21799	1	Actinobacteria
B	D	Amycolatopsis marina CGMCC 4.3568	1	Actinobacteria
B	D	Agromyces sp. OV429	1	Actinobacteria
B	D	Streptomyces mutomycini NRRL B-65393	1	Actinobacteria
B	P	Streptomyces aurantiacus JA 4570	1	Actinobacteria
B	P	Streptomyces acidiscabies 84-104	3	Actinobacteria
B	F	Amycolatopsis keratiniphila HCCB10007	2	Actinobacteria
B	D	Microbacterium sp. Leaf203	1	Actinobacteria
B	D	Rhodococcus sp. WB1	1	Actinobacteria
B	D	Arthrobacter oryzae DSM 25586	2	Actinobacteria
B	D	Streptomyces sp. NRRL S-4	1	Actinobacteria
B	D	Micrococcus sp. KT16	1	Actinobacteria
B	D	Streptomyces daghestanicus NRRL B-2710	2	Actinobacteria
B	P	Leucobacter salsicius M1-8	1	Actinobacteria
B	D	Actinopolyspora erythraea YIM90600	1	Actinobacteria
B	D	Streptomyces sp. HNS054	2	Actinobacteria
B	D	Rhodococcus fascians A25f	1	Actinobacteria
B	D	Streptomyces sp. NRRL F-3307	2	Actinobacteria
B	D	Streptomyces castelarensis NRRL B-24289	3	Actinobacteria
B	D	Kocuria rosea DSM 20447	1	Actinobacteria
B	P	Streptomyces sp. KhCrAH-337	1	Actinobacteria
B	P	Gordonia sp. NB4-1Y	2	Actinobacteria
B	P	Streptomyces bottropensis ATCC 25435	3	Actinobacteria
B	D	Amycolatopsis keratiniphila nogabecina DSM 44586	2	Actinobacteria
B	D	Amycolatopsis orientalis B-37	2	Actinobacteria
B	P	Frankia sp. EUN1f	2	Actinobacteria
B	P	Nocardia sp. BMG111209	2	Actinobacteria
B	P	Modestobacter roseus DSM 45764	1	Actinobacteria
B	D	Micromonospora rifamycinica DSM 44983	1	Actinobacteria
B	D	Streptomyces stelliscabiei NRRL B-24447	2	Actinobacteria
B	D	Mumia flava MUSC 201	3	Actinobacteria
B	D	Streptomyces sp. DI166	3	Actinobacteria
B	D	Nocardia asteroides DSM 43373	1	Actinobacteria
B	D	Lechevalieria aerocolonigenes NRRL B-16138	3	Actinobacteria
B	P	Streptomyces sp. AA4	1	Actinobacteria
B	P	Streptomyces auratus AGR0001	1	Actinobacteria
B	D	Corynebacterium crudilactis JZ16	1	Actinobacteria
B	D	Rhodococcus pyridinivorans JCM 10940, NBRC 100608	1	Actinobacteria
B	P	Prauserella flava DSM 45265	1	Actinobacteria
B	D	Nocardia fluminea DSM 44489	1	Actinobacteria
B	D	Arthrobacter sp. QXT-31	1	Actinobacteria
B	D	Kitasatospora aureofaciens NRRL B-1286	1	Actinobacteria
B	D	Mycobacterium alsense 1137317.9	1	Actinobacteria
B	P	Streptomyces hygroscopicus ATCC 53653	1	Actinobacteria
B	P	Streptomyces sp. CNQ329	2	Actinobacteria
B	D	Pseudonocardia sp. AL041005-10	2	Actinobacteria
B	D	Kocuria sp. CNJ770 1kb	1	Actinobacteria
B	D	Streptomyces sp. 2333.5	1	Actinobacteria
B	D	Rhodococcus baikonurensis JCM 18801	1	Actinobacteria
B	D	Microbacterium testaceum NS220	1	Actinobacteria
B	D	Streptomyces sp. NRRL F-6674	3	Actinobacteria
B	D	Nocardia rhamnosiphila NRRL B-24637-P167	1	Actinobacteria
B	D	Streptomyces sp. E5N91 SAI-083	2	Actinobacteria
B	P	Nocardia carnea NBRC 14403	1	Actinobacteria
B	P	Nocardia sp. CNS044	1	Actinobacteria
B	P	Mycobacterium kansasii SMC1	1	Actinobacteria
B	D	Rhodococcus jostii DSM 44719	1	Actinobacteria
B	D	Dietzia timorensis ID05-A0528	1	Actinobacteria
B	D	Streptomyces sp. IGB124	1	Actinobacteria
B	D	Streptomyces sp. NRRL S-1833	1	Actinobacteria
B	D	Microbacterium sp. BK664	1	Actinobacteria
B	D	Streptomyces rimosus R6-500MV9	2	Actinobacteria
B	D	Streptomyces sp. NRRL WC-3744-JC	2	Actinobacteria
B	P	Streptomyces sp. C	2	Actinobacteria
B	P	Corynebacterium ammoniagenes DSM 20306	1	Actinobacteria
B	D	Brevibacterium celere 3b_TX	1	Actinobacteria
B	D	Microbacterium chocolatum SIT 101	1	Actinobacteria
B	D	Nocardia pseudobrasiliensis NBRC 108224	2	Actinobacteria
B	D	Rhodococcus kunmingensis DSM 45001	1	Actinobacteria
B	D	Streptomyces flaveus NRRL WC-3505	2	Actinobacteria
B	D	Streptomyces sp. NRRL B-2030	1	Actinobacteria
B	F	Nocardia brasiliensis ATCC 700358	2	Actinobacteria
B	D	Streptomyces sp. YR375	2	Actinobacteria
B	D	Microbacterium sp. HM58-2	1	Actinobacteria
B	D	Streptomyces erythrochromogenes NRRL B-2112	1	Actinobacteria
B	P	Amycolatopsis vancoresmycina DSM 44592	3	Actinobacteria
B	P	Amycolatopsis orientalis DSM 40040	2	Actinobacteria
B	P	Streptomyces sp. URHA0041	1	Actinobacteria
B	D	Streptomyces sp. LamerLS-31b	1	Actinobacteria
B	D	Rhodococcus tukisamuensis JCM 11308	1	Actinobacteria
B	D	Streptomyces leeuwenhoekii DSM 42122	3	Actinobacteria
B	D	Rhodococcus sp. 05-2254-2	1	Actinobacteria
B	D	Streptomyces yerevanensis NRRL B-16943	3	Actinobacteria
B	D	Streptomyces sp. XY58	1	Actinobacteria
B	D	Rhodococcus enclensis NIO-1009	1	Actinobacteria
B	D	Arthrobacter sp. YR096	1	Actinobacteria
B	D	Nocardia grenadensis NBRC 108939	1	Actinobacteria
B	D	Allokutzneria albata NRRL B-24461	3	Actinobacteria
B	D	Streptomyces yokosukanensis DSM 40224	3	Actinobacteria
B	D	Streptomyces sp. P3	3	Actinobacteria
B	D	Arthrobacter sp. OV118	1	Actinobacteria
B	D	Actinokineospora terrae DSM 44260	1	Actinobacteria
B	D	Streptomyces natalensis ATCC 27448	1	Actinobacteria
B	D	Nocardioides sp. Leaf285	1	Actinobacteria
B	D	Rhodococcus fascians A78	1	Actinobacteria
B	D	Rhodococcus sp. OK551	2	Actinobacteria
B	D	Actinobacteria bacterium JGI 01_K18_4000m (contamination screened)	1	Actinobacteria
B	D	Rhodococcus sp. 15-1189-1-1a	1	Actinobacteria
B	D	Rhodococcus sp. 05-2254-4	1	Actinobacteria
B	F	Frankia symbiont of Datisca glomerata Dg1	1	Actinobacteria
B	P	Rhodococcus imtechensis RKJ300	1	Actinobacteria
B	P	Arthrobacter sp. 162MFSha1.1	1	Actinobacteria
B	P	Nocardiopsis chromatogenes YIM 90109	1	Actinobacteria
B	D	Streptomyces misionensis DSM 40306	1	Actinobacteria
B	D	Corynebacterium glutamicum SYPS-062	1	Actinobacteria
B	D	Microbacterium sp. Leaf179	1	Actinobacteria
B	D	Nocardia pseudobrasiliensis IFM 0761	1	Actinobacteria
B	D	Terrabacter sp. 28	2	Actinobacteria
B	D	Amycolatopsis regifaucium GY080	2	Actinobacteria
B	D	Microbacterium sp. AG157	1	Actinobacteria
B	D	Streptomyces sp. NRRL S-337	2	Actinobacteria
B	D	Streptomyces olivaceus NRRL B-3009	1	Actinobacteria
B	D	Nonomuraea polychroma DSM 43925	1	Actinobacteria
B	F	Pseudarthrobacter chlorophenolicus A6	1	Actinobacteria
B	P	Actinomadura oligospora ATCC 43269	1	Actinobacteria
B	D	Actinopolyspora righensis DSM 45501	2	Actinobacteria
B	D	Geodermatophilus saharensis DSM 45423	1	Actinobacteria
B	D	Corynebacterium riegelii PUDD_83A45	1	Actinobacteria
B	D	Nocardioides luteus BAFB	1	Actinobacteria
B	D	Streptomyces yangpuensis fd2-tb	1	Actinobacteria
B	D	Nocardia speluncae NBRC 108251	1	Actinobacteria
B	D	Herbidospora mongoliensis NBRC 105882	1	Actinobacteria
B	D	Streptomyces sp. 73	3	Actinobacteria
B	D	Rhodococcus sp. 05-2254-5	1	Actinobacteria
B	D	Streptomyces flavovariabilis NRRL B-16367	2	Actinobacteria
B	D	Streptomyces malaysiensis DSM 4137	2	Actinobacteria
B	D	Streptomyces rhizosphaericus NRRL B-24304	3	Actinobacteria
B	D	Streptomyces griseoruber DSM 40281	3	Actinobacteria
B	P	Frankia saprophytica CN3	1	Actinobacteria
B	P	Streptomyces sp. CNY243	1	Actinobacteria
B	P	Glaciibacter superstes DSM 21135	1	Actinobacteria
B	D	Streptoalloteichus tenebrarius DSM 40477	2	Actinobacteria
B	D	Streptomyces sp. GP55	1	Actinobacteria
B	D	Actinobacteria bacterium OK006	2	Actinobacteria
B	D	Nocardia amikacinitolerans NBRC 108937	1	Actinobacteria
B	D	Arthrobacter sp. Soil736	1	Actinobacteria
B	D	Streptomyces diastatochromogenes NRRL B-1698	3	Actinobacteria
B	D	Nocardia fusca NBRC 14340	1	Actinobacteria
B	D	Rhodococcus fascians D188	1	Actinobacteria
B	D	Actinomadura viridilutea DSM 44433	1	Actinobacteria
B	D	Rhodococcus rhodochrous TRN71	1	Actinobacteria
B	D	Streptomyces cinnabarinus NRRL B-12382	1	Actinobacteria
B	D	Streptomyces sp. NRRL S-481	1	Actinobacteria
B	D	Gordonia sp. NAT169	2	Actinobacteria
B	D	Arthrobacter sp. IMM11	1	Actinobacteria
B	D	Streptomyces rimosus rimosus NRRL WC-3876	1	Actinobacteria
B	P	Rhodococcus erythropolis SK121	1	Actinobacteria
B	F	Corynebacterium halotolerans YIM 70093, DSM 44683	1	Actinobacteria
B	D	Nocardia amikacinitolerans DSM 45539	1	Actinobacteria
B	D	Arthrobacter sp. Leaf141	1	Actinobacteria
B	D	Streptomyces neyagawaensis NRRL B-3092	3	Actinobacteria
B	D	Microtetraspora niveoalba NBRC 15239	1	Actinobacteria
B	D	Streptomyces sp. XY533	1	Actinobacteria
B	D	Streptomyces sp. IMCr09	3	Actinobacteria
B	D	Kitasatospora aureofaciens NRRL 2209	1	Actinobacteria
B	D	Streptomyces hirsutus NRRL B-2713	1	Actinobacteria
B	D	Rhodococcus sp. EPR-147	1	Actinobacteria
B	D	Rhodococcus sp. 06-1477-1A	1	Actinobacteria
B	D	Citricoccus muralis DSM 14442	1	Actinobacteria
B	D	Arthrobacter sp. JUb115	1	Actinobacteria
B	F	Corynebacterium glutamicum R	1	Actinobacteria
B	P	Streptomyces sp. KhCrAH-340	1	Actinobacteria
B	P	Solirubrobacter sp. URHD0082	1	Actinobacteria
B	P	Geodermatophilaceae bacterium URHA0031	1	Actinobacteria
B	D	Lentzea californiensis DSM 43393	2	Actinobacteria
B	D	Nonomuraea sp. NBRC 110462	1	Actinobacteria
B	D	Streptacidiphilus albus NBRC 100918	3	Actinobacteria
B	D	Arthrobacter sp. ZXY-2	1	Actinobacteria
B	D	Microbacterium testaceum RSA3	1	Actinobacteria
B	D	Microtetraspora glauca NRRL B-3735	1	Actinobacteria
B	F	Streptomyces cattleya NRRL 8057	1	Actinobacteria
B	P	Streptomyces coelicoflavus ZG0656	1	Actinobacteria
B	P	Streptomyces mobaraensis NBRC 13819	4	Actinobacteria
B	D	Rhodococcus sp. AW25M09	1	Actinobacteria
B	D	Streptomyces sp. di188	2	Actinobacteria
B	D	Streptomyces hygroscopicus hygroscopicus NBRC 13472	2	Actinobacteria
B	D	Leifsonia sp. OV430	1	Actinobacteria
B	D	Saccharopolyspora phatthalungensis NRRL B-24798	1	Actinobacteria
B	D	Pseudonocardia dioxanivorans BERK-1	1	Actinobacteria
B	F	Thermobispora bispora R51, DSM 43833	1	Actinobacteria
B	P	Nonomuraea coxensis DSM 45129	1	Actinobacteria
B	P	Nocardia testacea NBRC 100365	1	Actinobacteria
B	P	Kutzneria sp. 744	2	Actinobacteria
B	F	Streptomyces hygroscopicus jinggangensis 5008	2	Actinobacteria
B	D	Streptomyces sp. NRRL S-646	4	Actinobacteria
B	D	Streptomyces resistomycificus NRRL ISP-5133	2	Actinobacteria
B	D	Streptomyces rimosus rimosus NRRL WC-3558	2	Actinobacteria
B	P	Saccharomonospora saliphila YIM 90502	1	Actinobacteria
B	P	Streptomyces viridochromogenes Tue57	3	Actinobacteria
B	P	Streptomyces sp. HGB0020	5	Actinobacteria
B	D	Streptomyces caatingaensis CMAA 1322	2	Actinobacteria
B	D	Streptomyces pactum ACT12	2	Actinobacteria
B	D	Microbispora rosea ATCC 12950	1	Actinobacteria
B	D	Yuhushiella deserti DSM 45648	1	Actinobacteria
B	D	Promicromonospora sp. AC04	1	Actinobacteria
B	D	Streptomyces sp. RV15	3	Actinobacteria
B	D	Streptomyces violaceoruber NRRL S-981	3	Actinobacteria
B	D	Streptomyces rimosus rimosus NRRL B-16073	2	Actinobacteria
B	F	Amycolatopsis mediterranei U32	3	Actinobacteria
B	P	Saccharomonospora paurometabolica YIM 90007	2	Actinobacteria
B	P	Rhodococcus sp. 29MFTsu3.1	1	Actinobacteria
B	P	Corynebacterium glutamicum ATCC 14067	1	Actinobacteria
B	F	Streptomyces albulus NK660	3	Actinobacteria
B	D	Corynebacterium nuruki S6-4 genome sequencing	1	Actinobacteria
B	D	Streptomyces acidiscabies NCPPB 4445	3	Actinobacteria
B	D	Streptomyces rubellomurinus indigoferus ATCC 31304	1	Actinobacteria
B	D	Plantactinospora sp. KBS50	1	Actinobacteria
B	D	Streptomyces nanshensis SCSIO 01066	3	Actinobacteria
B	P	Streptomyces chartreusis NRRL 3882	3	Actinobacteria
B	D	Brevibacterium sp. Mu109	1	Actinobacteria
B	D	Streptomyces sp Ag109_O5-10	4	Actinobacteria
B	D	Agreia elymi VKM Ac-1783	1	Actinobacteria
B	D	Streptomyces sp. 3212.4	1	Actinobacteria
B	D	Streptomyces sp. MOE7	2	Actinobacteria
B	D	Nonomuraea candida NRRL B-24552	2	Actinobacteria
B	D	Microbacterium sp. CH1	1	Actinobacteria
B	D	Rhodococcus sp. 1139	1	Actinobacteria
B	D	Solirubrobacter pauli DSM 14954	1	Actinobacteria
B	D	Streptomyces sp. NRRL WC-3626	2	Actinobacteria
B	P	Streptomyces sp. CNQ-525	1	Actinobacteria
B	D	Promicromonospora thailandica DSM 26652	1	Actinobacteria
B	D	Brevibacterium flavum ATCC 15168	1	Actinobacteria
B	D	Arthrobacter permensis VKM Ac-2550	1	Actinobacteria
B	D	Microtetraspora malaysiensis NBRC 100735	1	Actinobacteria
B	D	Streptomyces griseoluteus NRRL ISP-5360	1	Actinobacteria
B	D	Rhodococcus pyridinivorans ZKA33	1	Actinobacteria
B	D	Micromonospora pallida DSM 43817	1	Actinobacteria
B	D	Corynebacterium sp. CNJ954	1	Actinobacteria
B	D	Rhodococcus fascians A21d2	1	Actinobacteria
B	D	Nonomuraea sp. ATCC 55076 First submission	2	Actinobacteria
B	D	Pseudoclavibacter helvolus G8	1	Actinobacteria
B	D	Streptomyces abyssalis SCSIO 10389	3	Actinobacteria
B	P	Amycolatopsis alba DSM 44262	2	Actinobacteria
B	D	Arthrobacter sp. Leaf69	1	Actinobacteria
B	D	Nonomuraea jiangxiensis CGMCC 4.6533	1	Actinobacteria
B	D	Streptomyces sp. Ag109_G2-15	3	Actinobacteria
B	D	Marmoricola aurantiacus DSM 12652	1	Actinobacteria
B	P	Streptomyces viridochromogenes DSM 40736	2	Actinobacteria
B	F	Geodermatophilus obscurus G-20, DSM 43160	1	Actinobacteria
B	P	Streptomyces prunicolor NBRC 13075	4	Actinobacteria
B	D	Mycobacterium avium hominissuis MAH-E-57-3	1	Actinobacteria
B	D	Herbidospora yilanensis NBRC 106371	1	Actinobacteria
B	D	Corynebacterium sp. 2183	1	Actinobacteria
B	D	Streptomyces viridochromogenes NRRL 3427	2	Actinobacteria
B	P	Micrococcus luteus RIT324w	1	Actinobacteria
B	F	Amycolatopsis methanolica 239	1	Actinobacteria
B	D	Arthrobacter sp. CL63Tsu	1	Actinobacteria
B	D	Leucobacter celer subsp. astrifaciens CBX151	1	Actinobacteria
B	D	Corynebacterium stationis ATCC 6872	1	Actinobacteria
B	D	Amycolatopsis vancoresmycina NRRL B-24208	3	Actinobacteria
B	D	Streptomyces sp. NRRL S-474	2	Actinobacteria
B	D	Streptomyces flaveus NRRL ISP-5371	3	Actinobacteria
B	D	Terrabacter sp. Ellin102	1	Actinobacteria
B	P	Microbacterium sp. 292MF	1	Actinobacteria
B	P	Streptomyces sp. AA0539	1	Actinobacteria
B	D	Actinomadura madurae DSM 43067	2	Actinobacteria
B	D	Streptomyces sp. 136MFCol5.1	1	Actinobacteria
B	D	Actinomadura chibensis NBRC 106107	2	Actinobacteria
B	D	Streptomyces sp. NRRL S-340	2	Actinobacteria
B	D	Streptomyces sp. NRRL F-7442	1	Actinobacteria
B	D	Streptomyces corchorusii DSM 40340	2	Actinobacteria
B	D	Demequina salsinemoris NBRC 105323	1	Actinobacteria
B	D	Streptomyces sp. MBT76	2	Actinobacteria
B	D	Micromonospora rifamycinica AM105	1	Actinobacteria
B	D	Rhodococcus sp. 05-340-2	1	Actinobacteria
B	D	Streptomyces sp. NRRL S-1448	2	Actinobacteria
B	D	Microbacterium enclensis NIO-1002	1	Actinobacteria
B	D	Microbacterium sp. No. 7	1	Actinobacteria
B	D	Cryobacterium levicorallinum CGMCC 1.11211	1	Actinobacteria
B	D	Streptosporangium subroseum CGMCC 4.2132	1	Actinobacteria
B	D	Mycolicibacterium brisbanense	1	Actinobacteria
B	D	Nocardia violaceofusca NBRC 14427	1	Actinobacteria
B	D	Saccharothrix syringae NRRL B-16468	2	Actinobacteria
B	D	Streptomyces sp. 3211.1	3	Actinobacteria
B	P	Streptomyces sp. CNH189	4	Actinobacteria
B	D	Streptomyces sp. Root66D1	1	Actinobacteria
B	D	Rhodococcus sp. OK269	1	Actinobacteria
B	D	Streptomyces sp. 61	2	Actinobacteria
B	D	Microbacterium trichothecenolyticum ZKA46	1	Actinobacteria
B	D	Mycobacteroides abscessus massiliense 356	1	Actinobacteria
B	F	Amycolatopsis mediterranei S699	3	Actinobacteria
B	D	Blastococcus desertis DSM 46838	1	Actinobacteria
B	D	Nocardioides sp. Root224	1	Actinobacteria
B	D	Pseudonocardia alni DSM 44104	1	Actinobacteria
B	D	Rhodococcus erythropolis CAS922i	1	Actinobacteria
B	D	Rhodococcus sp. 05-2255-1e	1	Actinobacteria
B	D	Leucobacter luti RF6	1	Actinobacteria
B	P	Streptomyces sp. e14	1	Actinobacteria
B	D	Brevibacterium sp. 6(3)	1	Actinobacteria
B	D	Rhodococcus opacus ATCC 51882	1	Actinobacteria
B	D	Streptomyces sp. OK228	3	Actinobacteria
B	D	Streptomyces sp. 76	2	Actinobacteria
B	D	Rhodococcus sp. LB1	1	Actinobacteria
B	D	Actinopolyspora erythraea YIM 90600	1	Actinobacteria
B	D	Microbacterium enclense NIO-1002	1	Actinobacteria
B	D	Streptomyces resistomycificus DSM 40133	3	Actinobacteria
B	D	Streptomyces rimosus rimosus NRRL WC-3925	2	Actinobacteria
B	D	Brevibacterium aurantiacum ATCC9175	1	Actinobacteria
B	D	Brevibacterium siliguriense DSM 23676	1	Actinobacteria
B	D	Lechevalieria atacamensis DSM 45479	2	Actinobacteria
B	D	Arthrobacter sp. YN	1	Actinobacteria
B	D	Arthrobacter sp. AG258	1	Actinobacteria
B	D	Streptomyces sp. NRRL S-448	1	Actinobacteria
B	D	Curtobacterium sp. PhB170	1	Actinobacteria
B	D	Williamsia serinedens DSM 45037	1	Actinobacteria
B	D	Brevibacterium casei CIP 102111	1	Actinobacteria
B	D	Streptomyces sp. 70	4	Actinobacteria
B	D	Rhodococcus equi DSM 20295	1	Actinobacteria
B	D	Actinoplanes awajinensis mycoplanecinus NRRL B-16712	2	Actinobacteria
B	D	Streptomyces minutiscleroticus 11008	3	Actinobacteria
B	D	Streptomyces sp. SA15	2	Actinobacteria
B	D	Tamaricihabitans halophyticus DSM 45765	1	Actinobacteria
B	D	Rhodococcus qingshengii CS98	1	Actinobacteria
B	F	Nakamurella multipartita Y-104, DSM 44233	1	Actinobacteria
B	D	Actinokineospora globicatena DSM 44256	1	Actinobacteria
B	D	Rhodococcus phenolicus JCM 14914	1	Actinobacteria
B	D	Streptomyces pathocidini NRRL B-24287	1	Actinobacteria
B	D	Actinophytocola oryzae DSM 45499	2	Actinobacteria
B	D	Nocardia sienata NBRC 100364	1	Actinobacteria
B	D	Nocardia sp. NRRL S-836	2	Actinobacteria
B	D	Rhodococcus sp. 06-418-1B	1	Actinobacteria
B	D	Arthrobacter sp. PGP41	1	Actinobacteria
B	P	Streptomyces sp. CNT371	1	Actinobacteria
B	F	Modestobacter marinus BC501	1	Actinobacteria
B	P	Nocardia brasiliensis NBRC 14402	2	Actinobacteria
B	P	Arthrobacter sp. 9MFCol3.1	1	Actinobacteria
B	D	Pseudonocardia ammonioxydans CGMCC 4.1877	1	Actinobacteria
B	D	Arthrobacter sp. EpRS66	1	Actinobacteria
B	D	Streptacidiphilus melanogenes NBRC 103184	2	Actinobacteria
B	D	Antricoccus suffuscus DSM 100065	1	Actinobacteria
B	D	Rhodococcus sp. 14-2686-1-2	1	Actinobacteria
B	D	Streptomyces violaceorubidus NRRL B-16381	1	Actinobacteria
B	D	Amycolatopsis eurytherma DSM 44348	2	Actinobacteria
B	P	Kocuria palustris TAGA27	1	Actinobacteria
B	D	Microbacterium gorillae G3	1	Actinobacteria
B	D	Streptomyces griseoplanus NRRL B-3064	3	Actinobacteria
B	D	Streptomyces sp. CdTB01	4	Actinobacteria
B	D	Microbacterium sp. XT11	1	Actinobacteria
B	D	Streptomyces sp. KS 21	1	Actinobacteria
B	D	Pseudonocardia kunmingensis DSM 45301	1	Actinobacteria
B	F	Streptomyces violaceusniger Tu 4113	2	Actinobacteria
B	P	Rhodococcus sp. DK17	1	Actinobacteria
B	P	Streptomyces albulus PD-1 (unscreened)	3	Actinobacteria
B	D	Brevibacterium linens AE038-8	1	Actinobacteria
B	P	Alphaproteobacteria FNEB6 bin_10	1	Actinobacteria
B	D	Streptomyces yunnanensis CGMCC 4.3555	3	Actinobacteria
B	D	Streptomyces silvensis ATCC 53525	1	Actinobacteria
B	D	Actinomadura macra NBRC 14102	2	Actinobacteria
B	D	Micromonospora parva NRRL B-2680	1	Actinobacteria
B	P	Rhodococcus sp. R04	2	Actinobacteria
B	D	Streptomyces sp. NRRL B-24484	1	Actinobacteria
B	D	Nocardiopsis sp. Huas11	1	Actinobacteria
B	D	Arthrobacter sp. MYb216	1	Actinobacteria
B	P	Streptomyces sp. LaPpAH-108	1	Actinobacteria
B	P	Brevibacterium casei S18	1	Actinobacteria
B	P	Streptomyces exfoliatus DSMZ 41693	1	Actinobacteria
B	P	Rhodococcus erythropolis MI2	1	Actinobacteria
B	D	Paenarthrobacter nicotinovorans 254MFSha2.1	1	Actinobacteria
B	D	Agromyces sp. Root81	1	Actinobacteria
B	D	Rhodococcus fascians A76	1	Actinobacteria
B	D	Actinomadura kijaniata NBRC 14229	1	Actinobacteria
B	D	Streptomyces sp. NRRL WC-3604	2	Actinobacteria
B	D	Streptomyces sp. NRRL WC-3753	1	Actinobacteria
B	D	Streptomyces sp. CNZ288	1	Actinobacteria
B	P	Nocardia brasiliensis IFM 10847	1	Actinobacteria
B	D	Actinokineospora diospyrosa DSM 44255	2	Actinobacteria
B	D	Micrococcus sp. CH7	1	Actinobacteria
B	D	Streptomyces sp. F-7	2	Actinobacteria
B	D	Streptomyces fulvoviolaceus NRRL B-2870	4	Actinobacteria
B	D	Streptomyces sp. 57	2	Actinobacteria
B	D	Streptomyces durhamensis NRRL ISP-5539	2	Actinobacteria
B	P	Saccharomonospora halophila 8	2	Actinobacteria
B	P	Streptomyces sp. CNH287	1	Actinobacteria
B	P	Nocardioides alkalitolerans DSM 16699	1	Actinobacteria
B	D	Streptomyces sp 2231.1	2	Actinobacteria
B	D	Arthrobacter sp. KY 3901	1	Actinobacteria
B	D	Streptomyces sp. CNZ279	1	Actinobacteria
B	D	Arthrobacter sp. MYb222	1	Actinobacteria
B	D	Blastococcus coliseumis DSM 46837	1	Actinobacteria
B	P	Actinomadura rifamycini DSM 43936	1	Actinobacteria
B	P	Streptomyces chartreusis NRRL 12338	2	Actinobacteria
B	D	Mycobacterium kansasii 824	1	Actinobacteria
B	D	Kocuria turfanensis HO-9042	1	Actinobacteria
B	D	Lentzea guizhouensis DHS C013	2	Actinobacteria
B	D	Micrococcus lylae NBRC 15355	1	Actinobacteria
B	D	Streptomyces bicolor NRRL B-5348	3	Actinobacteria
B	D	Streptomyces sp. NRRL S-237	1	Actinobacteria
B	D	Streptomyces caelestis NRRL B-24567	1	Actinobacteria
B	F	Gordonia polyisoprenivorans VH2, DSM 44266	2	Actinobacteria
B	P	Arsenicicoccus bolidensis DSM 15745	1	Actinobacteria
B	D	Streptomyces melanosporofaciens DSM 40318	4	Actinobacteria
B	D	Streptomyces sp. DconLS	1	Actinobacteria
B	D	Streptomyces xylophagus NRRL B-12029	4	Actinobacteria
B	D	Streptomyces sp. LUP47B	4	Actinobacteria
B	D	Brevibacterium sanguinis 2b_TX	1	Actinobacteria
B	D	Arthrobacter sp. MYb211	1	Actinobacteria
B	P	Arthrobacter nitrophenolicus SJCon	1	Actinobacteria
B	P	Rhodococcus sp. P14	1	Actinobacteria
B	D	Arthrobacter sp. LS16	1	Actinobacteria
B	D	Microbacterium chocolatum SIT 101	1	Actinobacteria
B	D	Rhodococcus sp. AJR001	1	Actinobacteria
B	D	Streptomyces sp. NRRL S-87	1	Actinobacteria
B	D	Mycolicibacterium litorale F4	1	Actinobacteria
B	D	Streptomyces autolyticus CGMCC0516	2	Actinobacteria
B	F	Catenulispora acidiphila ID139908, DSM 44928	1	Actinobacteria
B	F	Saccharomonospora viridis P101, DSM 43017	1	Actinobacteria
B	P	Streptomyces sp. FxanaA7	3	Actinobacteria
B	D	Streptomonospora alba YIM 90003	1	Actinobacteria
B	D	Arthrobacter sp. Soil761	1	Actinobacteria
B	D	Microbacterium sp. Leaf288	1	Actinobacteria
B	D	Agreia calamagrosti VKM Ac-2052	1	Actinobacteria
B	D	Rathayibacter oskolensis VKM Ac-2121	1	Actinobacteria
B	D	Streptomyces pactum KLBMP 5084	1	Actinobacteria
B	D	Streptomyces sp. NRRL S-455	2	Actinobacteria
B	D	Streptomyces sp. Ag109_O5-1	3	Actinobacteria
B	D	Actinomadura madurae NRRL B-2203	2	Actinobacteria
B	F	Verrucosispora maris AB-18-032	1	Actinobacteria
B	D	Rhodococcus qingshengii TUHH-12	1	Actinobacteria
B	D	Nocardia vulneris W9851	2	Actinobacteria
B	D	Pseudonocardia sp. EC080619-01	1	Actinobacteria
B	D	Streptomyces sclerotialus NRRL ISP-5269	3	Actinobacteria
B	D	Streptomyces sp. MMG1064	1	Actinobacteria
B	D	Streptomyces sp. NRRL S-732	2	Actinobacteria
B	D	Streptomyces albulus CK-15	2	Actinobacteria
B	D	Streptomyces viridochromogenes NRRL 3413	3	Actinobacteria
B	P	Amycolatopsis sp. 75iv2, ATCC 39116	2	Actinobacteria
B	P	Arthrobacter sp. 49Tsu3.1M3	1	Actinobacteria
B	P	Actinokineospora inagensis DSM 44258	2	Actinobacteria
B	P	Amycolatopsis orientalis DSM 43388	2	Actinobacteria
B	P	Geodermatophilus turciae DSM 44513	1	Actinobacteria
B	D	Geodermatophilus ruber DSM 45317	1	Actinobacteria
B	D	Streptacidiphilus anmyonensis NBRC 103185	2	Actinobacteria
B	D	Allonocardiopsis opalescens DSM 45601	1	Actinobacteria
B	D	Kitasatospora aureofaciens NRRL B-2657	1	Actinobacteria
B	D	Rhodococcus sp. 1159	1	Actinobacteria
B	D	Streptomyces rimosus rimosus NRRL WC-3924	2	Actinobacteria
B	D	Kitasatospora viridis DSM 44826	2	Actinobacteria
B	F	Frankia inefficax EuI1c	1	Actinobacteria
B	P	Streptomyces hygroscopicus NRRL 2388	1	Actinobacteria
B	P	Yaniella halotolerans DSM 15476	1	Actinobacteria
B	P	Streptomyces sp. GXT6	2	Actinobacteria
B	D	Saccharomonospora viridis ATCC 33517	1	Actinobacteria
B	D	Rhodococcus fascians 02-815	1	Actinobacteria
B	P	Nitriliruptor alkaliphilus DSM 45188	1	Actinobacteria
B	D	Modestobacter sp. DSM 44400	1	Actinobacteria
B	D	Brevibacterium iodinum ATCC 49514	1	Actinobacteria
B	D	Rhodococcus ruber P25	1	Actinobacteria
B	D	Pseudonocardia chloroethenivorans JCM 12679	1	Actinobacteria
B	D	Streptomyces capuensis NRRL B-12337	2	Actinobacteria
B	D	Streptomyces sp. 846.5	2	Actinobacteria
B	D	Streptomyces milbemycinicus NRRL 5739	1	Actinobacteria
B	P	Rhodococcus equi ATCC 33707	1	Actinobacteria
B	D	Streptomyces sp. Root369	4	Actinobacteria
B	D	Microterricola viridarii ERGS5:02	1	Actinobacteria
B	D	Nocardioides sp. RS 4Y-2-4	1	Actinobacteria
B	D	Streptomyces hygroscopicus limoneus KCTC 1717	2	Actinobacteria
B	D	Nocardia jinanensis NBRC 108249	1	Actinobacteria
B	D	Streptomyces sp. Ag82_O1-15	3	Actinobacteria
B	D	Streptomyces bicolor NRRL B-3897	3	Actinobacteria
B	P	Rhodococcus sp. JG-3	1	Actinobacteria
B	D	Lentzea albida DSM 44437	3	Actinobacteria
B	D	Corynebacterium glutamicum B253	1	Actinobacteria
B	D	Actinopolyspora sp. M5A	1	Actinobacteria
B	D	Rhodococcus sp. H-CA8f	1	Actinobacteria
B	D	Streptomyces griseoflavus NRRL B-1830	1	Actinobacteria
B	P	Saccharomonospora sp. CNQ490	1	Actinobacteria
B	P	Streptomyces sp. Amel2xE9	1	Actinobacteria
B	P	Leucobacter chromiiresistens JG 31	1	Actinobacteria
B	D	Leifsonia sp. Leaf264	1	Actinobacteria
B	D	Streptomyces graminilatus NRRL B-59124	2	Actinobacteria
B	D	unclassified Solirubrobacterales bacterium bin11	1	Actinobacteria
B	D	Actinobacteria bacterium acI-B JGI_MCM14TBH061 (contamination screened)	1	Actinobacteria
B	D	Streptomyces sp. CNZ287	3	Actinobacteria
B	P	Streptomyces sp. CNS335	1	Actinobacteria
B	D	Streptomyces sp. Root264	3	Actinobacteria
B	D	Streptomyces scabiei 95-18	3	Actinobacteria
B	D	Arthrobacter sp. P2b	1	Actinobacteria
B	D	Tersicoccus sp. Bi-70	1	Actinobacteria
B	D	Rhodococcus enclensis NIO-1009	1	Actinobacteria
B	D	Geodermatophilus sp. DSM 44208	1	Actinobacteria
B	D	Arthrobacter sp. OV407	1	Actinobacteria
B	D	Lysinimicrobium gelatinilyticum NBRC 109390	1	Actinobacteria
B	D	Streptomyces sp. TP-A0875	1	Actinobacteria
B	D	Rhodococcus sp. 15-725-2-2b	1	Actinobacteria
B	D	Streptomyces lavenduligriseus NRRL ISP-5487	1	Actinobacteria
B	D	Microbacterium sp. AG1240	1	Actinobacteria
B	D	Raineyella antarctica LZ-22	2	Actinobacteria
B	D	Phycicoccus cremeus CGMCC 1.6963	1	Actinobacteria
B	D	Granulicoccus phenolivorans NBRC 107789	2	Actinobacteria
B	D	Streptomyces capuensis NRRL B-3501	2	Actinobacteria
B	D	Streptomyces niveus NRRL 2466	1	Actinobacteria
B	F	Paenarthrobacter aurescens TC1	1	Actinobacteria
B	D	Lentzea violacea DSM 44796	2	Actinobacteria
B	D	Streptomyces humi MUSC119	4	Actinobacteria
B	D	Rhodococcus fascians NBRC 12155 = LMG 3623	1	Actinobacteria
B	D	Streptomyces sp. BK387	1	Actinobacteria
B	D	Agromyces ramosus DSM 43045	1	Actinobacteria
B	D	Gordonia sp. 852002-51296_SCH5728562-b	2	Actinobacteria
B	P	Kocuria sp. CNJ787	1	Actinobacteria
B	F	Rhodococcus erythropolis CCM2595	1	Actinobacteria
B	P	Microbispora sp. ATCC PTA-5024	1	Actinobacteria
B	D	Arthrobacter sp. YC-RL1	1	Actinobacteria
B	D	Glutamicibacter arilaitensis JB182	1	Actinobacteria
B	D	Ponticoccus gilvus DSM 21351	1	Actinobacteria
B	D	Curtobacterium sp. PhB171	1	Actinobacteria
B	P	Streptomyces canus 299MFChir4.1	4	Actinobacteria
B	P	Paenarthrobacter nicotinovorans 26Cvi1.1E	1	Actinobacteria
B	P	Streptomyces sp. 142MFCol3.1	2	Actinobacteria
B	F	Corynebacterium glutamicum SCgG2	1	Actinobacteria
B	D	Micromonosporaceae bacterium URHE0070	1	Actinobacteria
B	D	Nonomuraea pusilla DSM 43357	1	Actinobacteria
B	D	Actinomadura echinospora DSM 43163	1	Actinobacteria
B	D	Asanoa hainanensis CGMCC 4.5593	1	Actinobacteria
B	D	Rhodococcus sp. JCM 9793	1	Actinobacteria
B	D	Streptomyces sp. 5112.2	2	Actinobacteria
B	D	Rhodococcus defluvii Ca11	1	Actinobacteria
B	D	Rhodococcus sp. 05-2254-6	1	Actinobacteria
B	D	Rhodococcus sp. 06-412-2B	1	Actinobacteria
B	F	Rhodococcus opacus B4	1	Actinobacteria
B	P	Streptomyces sp. HmicA12	3	Actinobacteria
B	P	Arthrobacter globiformis NBRC 12137	1	Actinobacteria
B	D	Rhodococcus erythropolis S-43	1	Actinobacteria
B	D	Corynebacterium glutamicum CP	1	Actinobacteria
B	D	Rhodococcus pyridinivorans DSM 44555	1	Actinobacteria
B	D	Kribbella caucasensis VKM Ac-2527	1	Actinobacteria
B	D	Lapillicoccus jejuensis DSM 18607	1	Actinobacteria
B	F	Rhodococcus erythropolis PR4	1	Actinobacteria
B	P	Nocardioides sp. Iso805N	1	Actinobacteria
B	D	Streptomyces sp. 2AW	1	Actinobacteria
B	D	Amycolatopsis mediterranei DSM 46096 (contamination screened)	3	Actinobacteria
B	D	Streptomyces sp. AVP053U2	1	Actinobacteria
B	D	Streptomyces sp. NRRL F-4489	2	Actinobacteria
B	D	Mycobacterium sp. 852013-50091_SCH5140682	1	Actinobacteria
B	P	Amycolatopsis nigrescens CSC17Ta-90, DSM 44992	3	Actinobacteria
B	P	Streptomyces sp. LaPpAH-95	1	Actinobacteria
B	P	Betaproteobacteria FSWF8 bin_13	1	Actinobacteria
B	D	Streptomyces sp. TLI_146	1	Actinobacteria
B	D	Marmoricola aequoreus NRRL B-24464	1	Actinobacteria
B	D	Plantactinospora sp. BC1	1	Actinobacteria
B	P	Microbacterium sp. ZOR0019	1	Actinobacteria
B	P	Rhodococcus wratislaviensis IFP 2016	1	Actinobacteria
B	D	Streptomyces sp. TverLS-915	1	Actinobacteria
B	D	Arthrobacter luteolus NBRC 107841	1	Actinobacteria
B	D	Streptomyces sp. NRRL F-5555	1	Actinobacteria
B	D	Streptomyces flaveolus NRRL B-1589	2	Actinobacteria
B	D	Rhodococcus maanshanensis 259MFSha1.1	1	Actinobacteria
B	D	Arthrobacter sp. Soil764	1	Actinobacteria
B	D	Streptomyces prasinus NRRL B-12521	2	Actinobacteria
B	D	Rhodococcus sp. 4J2A2	2	Actinobacteria
B	D	Streptomyces sp. NRRL S-475	2	Actinobacteria
B	D	Streptomyces sp. 74	3	Actinobacteria
B	D	Mycobacteroides abscessus massiliense 1018	1	Actinobacteria
B	D	Streptomyces sp. 193411	2	Actinobacteria
B	P	Pseudonocardia sp. P1	1	Actinobacteria
B	D	Arthrobacter sp. OK909	1	Actinobacteria
B	D	Rhodococcus aetherivorans IcdP1	1	Actinobacteria
B	D	Streptomyces peruviensis NRRL ISP-5592	2	Actinobacteria
B	D	Streptomyces durhamensis NRRL B-3309	2	Actinobacteria
B	D	Kitasatospora niigatensis DSM 44781	2	Actinobacteria
B	D	Streptomyces exfoliatus NRRL B-2924-P128	1	Actinobacteria
B	D	Streptomyces rimosus pseudoverticillatus NRRL B-3698	1	Actinobacteria
B	F	Streptomyces scabiei 87.22	3	Actinobacteria
B	P	Streptomyces griseoaurantiacus M045	5	Actinobacteria
B	P	Gordonia otitidis NBRC 100426	2	Actinobacteria
B	P	Arthrobacter castelli DSM 16402	1	Actinobacteria
B	D	Streptomyces rimosus R6-500	2	Actinobacteria
B	D	Arthrobacter sp. SPG23	1	Actinobacteria
B	D	Nocardia vaccinii NBRC 15922	1	Actinobacteria
B	D	unclassified Pseudonocardiales bacterium bin6	1	Actinobacteria
B	D	Streptomyces olivochromogenes DSM 40451	2	Actinobacteria
B	D	Streptomyces sp. DSM 15324	2	Actinobacteria
B	D	Streptomyces tricolor NRRL B-16925	2	Actinobacteria
B	D	Streptomyces sp. BK329	4	Actinobacteria
B	P	Rhodococcus sp. J21	1	Actinobacteria
B	P	Mycobacterium kansasii 662	1	Actinobacteria
B	P	Kitasatospora mediocidica KCTC 9733	1	Actinobacteria
B	D	Agromyces flavus DSM 22059	1	Actinobacteria
B	D	Microbacterium azadirachtae ARN176	1	Actinobacteria
B	D	Rhodococcus sp. OK302	1	Actinobacteria
B	D	Sinomonas mesophila MPKL 26	1	Actinobacteria
B	F	Actinoplanes missouriensis NBRC 102363	1	Actinobacteria
B	P	Nocardia jiangxiensis NBRC 101359	1	Actinobacteria
B	F	Rubrobacter radiotolerans RSPS-4	1	Actinobacteria
B	D	Saccharothrix texasensis DSM 44231	2	Actinobacteria
B	D	Herbihabitans rhizosphaerae DSM 101727	1	Actinobacteria
B	D	Streptomyces natalensis NRRL B-5314	1	Actinobacteria
B	D	Streptomyces viridochromogenes NRRL 3414	3	Actinobacteria
B	D	Streptomyces lydicus NRRL ISP-5461	2	Actinobacteria
B	D	Saccharopolyspora antimicrobica DSM 45119	1	Actinobacteria
B	D	Corynebacterium marinum DSM 44953 Genome sequencing	1	Actinobacteria
B	D	Actinoplanes philippinensis DSM 43019	2	Actinobacteria
B	D	Streptomyces scabiei 85-08	3	Actinobacteria
B	D	Lysinimicrobium rhizosphaerae NBRC 110050	1	Actinobacteria
B	D	Arsenicicoccus sp. F0371	1	Actinobacteria
B	D	Agromyces cerinus cerinus DSM 8595	1	Actinobacteria
B	D	Actinoplanes lutulentus CGMCC 4.7090	2	Actinobacteria
B	D	Nocardia mexicana DSM 44952	2	Actinobacteria
B	D	Microbacterium sp. MU4Y-5-1	1	Actinobacteria
B	D	Actinoplanes teichomyceticus DSM 43866	1	Actinobacteria
B	P	Saccharomonospora azurea NA-128, DSM 44631	2	Actinobacteria
B	D	Saccharopolyspora hirsuta kobensis DSM 44795	1	Actinobacteria
B	D	Lysinimicrobium mangrovi NBRC 105856	1	Actinobacteria
B	D	Streptomyces sp. NRRL F-5650	1	Actinobacteria
B	D	Verrucosispora sp. CNZ293	1	Actinobacteria
B	D	Corynebacterium flavum ZL-1	1	Actinobacteria
B	D	Arthrobacter sp. Leaf137	1	Actinobacteria
B	D	Arthrobacter sp. ZBG10	1	Actinobacteria
B	D	Streptomyces albus BK3-25	2	Actinobacteria
B	D	Streptomyces sp. NRRL F-4428	1	Actinobacteria
B	D	Streptomyces glaucescens NRRL B-2706	2	Actinobacteria
B	F	Rhodococcus equi 103S	1	Actinobacteria
B	D	Pseudoglutamicibacter albus DNF00011	1	Actinobacteria
B	D	Kocuria marina SO9-6	1	Actinobacteria
B	D	Rhodococcus fascians D188	1	Actinobacteria
B	D	Jatrophihabitans endophyticus DSM 45627	1	Actinobacteria
B	D	Geodermatophilus pulveris DSM 46839	1	Actinobacteria
B	D	Streptomyces wedmorensis NRRL 3426	2	Actinobacteria
B	D	Streptomyces coelicolor O-10.1	2	Actinobacteria
B	D	Streptomyces sp. NRRL S-1824	1	Actinobacteria
B	D	Streptomyces sp. NRRL S-104	1	Actinobacteria
B	D	Streptomyces globisporus globisporus NRRL B-2293	1	Actinobacteria
B	P	Nocardiopsis potens DSM 45234	1	Actinobacteria
B	D	Arthrobacter enclensis NIO-1008	1	Actinobacteria
B	D	Streptomyces coelicolor O-10.2	2	Actinobacteria
B	D	Actinoplanes subtropicus NRRL B-24665	2	Actinobacteria
B	D	Streptomyces sp. AS41	1	Actinobacteria
B	D	Propioniferax innocua DSM 8251	1	Actinobacteria
B	P	Saccharomonospora xinjiangensis XJ-54	1	Actinobacteria
B	P	Rhodococcus pyridinivorans AK37	1	Actinobacteria
B	P	Streptomyces lividans 1326	2	Actinobacteria
B	D	Brevibacterium linens ATCC 9172	1	Actinobacteria
B	D	Nocardia anaemiae NBRC 100462	1	Actinobacteria
B	D	Kutzneria albida NRRL B-24060	3	Actinobacteria
B	D	Streptomyces sp. CT34	1	Actinobacteria
B	D	Actinobacteria bacterium OV320	3	Actinobacteria
B	D	Tetrasphaera australiensis Ben110	1	Actinobacteria
B	D	Marmoricola sp. Leaf446	1	Actinobacteria
B	D	Rhodococcus fascians GIC26	1	Actinobacteria
B	D	Rhodococcus sp. AQ5-07	1	Actinobacteria
B	D	Nocardia terpenica IFM 0406	1	Actinobacteria
B	P	Streptomyces sp. KhCrAH-244	1	Actinobacteria
B	P	Streptomyces sp. CNT360	2	Actinobacteria
B	D	Streptomyces sp. 769	3	Actinobacteria
B	D	Streptomyces sp. 1222.5	2	Actinobacteria
B	D	Streptomyces turgidiscabies T45	2	Actinobacteria
B	D	Streptomyces flavochromogenes NRRL B-2684	1	Actinobacteria
B	D	Amycolatopsis sp. AA4	1	Actinobacteria
B	D	Streptomyces specialis GW41-1564T	1	Actinobacteria
B	P	Streptomyces flavidovirens DSM 40150	1	Actinobacteria
B	P	Streptomyces sp. 140Col2.1E	1	Actinobacteria
B	P	Saccharopolyspora rectivirgula DSM 43747	1	Actinobacteria
B	D	Arthrobacter indicum NIO-1057	1	Actinobacteria
B	D	Streptomyces sp. PBH53	2	Actinobacteria
B	D	Nocardioides sp. Root1257	1	Actinobacteria
B	D	Nocardioides sp. Leaf307	1	Actinobacteria
B	D	Arthrobacter sp. HG	1	Actinobacteria
B	D	Kocuria palustris MU14/1	1	Actinobacteria
B	D	Rhodococcus sp. 05-2256-B3	1	Actinobacteria
B	D	Streptomyces curacoi DSM 40107	2	Actinobacteria
B	D	Streptomyces sp. XY37	1	Actinobacteria
B	D	Microterricola viridarii DSM 21772	1	Actinobacteria
B	D	Nocardioides sp. Root140	1	Actinobacteria
B	D	Streptomyces sp. 94	3	Actinobacteria
B	D	Rhodococcus sp. 14-2483-1-2	1	Actinobacteria
B	D	Rhodococcus globerulus WS3306	2	Actinobacteria
B	D	Nonomuraea kuesteri NRRL B-24325	2	Actinobacteria
B	D	Streptomyces bobili NRRL B-1338	1	Actinobacteria
B	D	Umezawaea tangerina NRRL B-24463	3	Actinobacteria
B	P	Rhodococcus opacus PD630	1	Actinobacteria
B	D	Amycolatopsis lurida NRRL 2430	2	Actinobacteria
B	D	Streptomyces scabiei 96-06	3	Actinobacteria
B	D	Rhodococcus triatomae DSM 44892	1	Actinobacteria
B	D	Rhodococcus sp. WMMA185 SCSIO 00026	1	Actinobacteria
B	D	Actinoplanes cyaneus DSM 46137	2	Actinobacteria
B	D	Pseudoclavibacter helvolus W3	1	Actinobacteria
B	D	Streptomyces varsoviensis NRRL B-3589	2	Actinobacteria
B	D	Streptomyces sp. NRRL F-4474	2	Actinobacteria
B	D	Streptomyces gilvosporeus F607	1	Actinobacteria
B	D	Streptomyces sp. 1114.5	1	Actinobacteria
B	D	Curtobacterium sp. PhB138	1	Actinobacteria
B	P	Corynebacterium halotolerans YIM 70093, DSM 44683	1	Actinobacteria
B	D	Streptomyces stelliscabiei P3825	3	Actinobacteria
B	D	Streptomyces sp. SolWspMP-5a-2	5	Actinobacteria
B	P	Combined assembly of Amycolatopsis endophytes JGI 0001050 (unscreened)	1	Actinobacteria
B	D	Streptomyces scabiei 96-08	3	Actinobacteria
B	D	Brevibacterium linens SMQ-1335	1	Actinobacteria
B	D	Streptomyces chattanoogensis NRRL ISP-5002	1	Actinobacteria
B	D	Streptosporangium roseum NRRL B-2638	1	Actinobacteria
B	D	Leifsonia sp. NP56	1	Actinobacteria
B	P	Streptomyces lysosuperificus ATCC 31396	2	Actinobacteria
B	D	Nocardiopsis trehalosi NBRC 14201	1	Actinobacteria
B	D	Streptomyces sp. RTd22	1	Actinobacteria
B	D	Saccharothrix sp. NRRL B-16314	2	Actinobacteria
B	D	Streptomyces flavotricini NRRL B-5419	1	Actinobacteria
B	F	Rubrobacter xylanophilus DSM 9941	1	Actinobacteria
B	P	Streptomyces rimosus rimosus ATCC 10970	2	Actinobacteria
B	P	Nocardia terpenica NBRC 100888	1	Actinobacteria
B	F	Rhodococcus opacus PD630	1	Actinobacteria
B	D	Lechevalieria flava DSM 43885	3	Actinobacteria
B	D	Nocardioides terrae CGMCC 1.7056	1	Actinobacteria
B	D	Actinopolyspora saharensis DSM 45459	2	Actinobacteria
B	D	Frankia sp. R43	1	Actinobacteria
B	D	Microbacterium trichothecenolyticum DSM 8608	1	Actinobacteria
B	D	Streptomyces lydicus 103	2	Actinobacteria
B	D	Rhodococcus sp. 14-2496-1d	1	Actinobacteria
B	D	Enteractinococcus helveticum UASWS1574	1	Actinobacteria
B	D	Streptomyces sp. CEV 2-1	1	Actinobacteria
B	D	Streptomyces sp. CNZ301	2	Actinobacteria
B	P	Streptomyces clavuligerus ATCC 27064	1	Actinobacteria
B	P	Arthrobacter sp. I3	1	Actinobacteria
B	P	Rhodococcus erythropolis XP	3	Actinobacteria
B	D	Goodfellowiella coeruleoviolacea NRRL B-24058	1	Actinobacteria
B	D	Streptomyces acidiscabies NRRL B-16524	2	Actinobacteria
B	P	Streptomyces sulphureus DSM 40104	1	Actinobacteria
B	D	Leifsonia xyli SE134	1	Actinobacteria
B	D	Pseudonocardia sp. EC080610-09	1	Actinobacteria
B	D	Nocardia miyunensis NBRC 108239	1	Actinobacteria
B	D	Streptomyces sclerotialus NRRL B-2317	1	Actinobacteria
B	D	Blastococcus endophyticus DSM 45413	1	Actinobacteria
B	D	Murinocardiopsis flavida DSM 45312	1	Actinobacteria
B	P	Streptomyces sp. CNQ766	1	Actinobacteria
B	P	Streptomyces mirabilis YR139	3	Actinobacteria
B	D	Microbacterium sp. RURRCA19A	1	Actinobacteria
B	D	Actinoplanes regularis DSM 43151	1	Actinobacteria
B	D	Streptomyces sp. NRRL F-4335	1	Actinobacteria
B	D	Streptomyces griseorubiginosus DSM 40469	5	Actinobacteria
B	D	Streptomyces sp. SMS_SU21	1	Actinobacteria
B	D	Nocardioides albertanoniae DSM 25218	1	Actinobacteria
B	D	Streptomyces argenteolus 3259	1	Actinobacteria
B	D	Pseudonocardia cypriaca DSM 45511	2	Actinobacteria
B	F	Gordonia bronchialis 3410, DSM 43247	1	Actinobacteria
B	D	Quadrisphaera sp. R2A-380-A	1	Actinobacteria
B	P	Streptomyces sp. 351MFTsu5.1	5	Actinobacteria
B	P	Streptomyces sp. TAA204	1	Actinobacteria
B	D	Microbacterium sp. CF046	1	Actinobacteria
B	D	Cryobacterium flavum CGMCC 1.11215	1	Actinobacteria
B	D	Nocardia crassostreae NBRC 100342	1	Actinobacteria
B	D	Rhodococcus sp. 06-1460-1B	1	Actinobacteria
B	D	Streptomyces sp. NRRL F-5122	2	Actinobacteria
B	D	Streptomyces sp. NRRL F-2664	1	Actinobacteria
B	D	Brevibacterium iodinum NCTC 9742	1	Actinobacteria
B	F	Streptomyces avermitilis MA-4680	1	Actinobacteria
B	P	Streptomyces sp. KhCrAH-43	1	Actinobacteria
B	P	Brevibacterium sp. VCM10 (unscreened)	1	Actinobacteria
B	P	Streptomyces sp. PRh5	3	Actinobacteria
B	D	Rathayibacter toxicus RTOX001	1	Actinobacteria
B	D	Saccharopolyspora jiangxiensis CGMCC 4.3529	1	Actinobacteria
B	D	Frankia sp. CcI49	1	Actinobacteria
B	D	Lysinimicrobium mangrovi DSM 24868	1	Actinobacteria
B	D	Streptomyces sp. 1222.2	2	Actinobacteria
B	D	Paenarthrobacter nitroguajacolicus JCM 14115	1	Actinobacteria
B	D	Rhodococcus opacus DSM 43205	1	Actinobacteria
B	D	Streptomyces katrae NRRL B-16271	1	Actinobacteria
B	D	Streptomyces sp. NRRL WC-3618	2	Actinobacteria
B	D	Arthrobacter sp. MYb229	1	Actinobacteria
B	D	Nocardia terpenica NC_YFY_NT001	1	Actinobacteria
B	D	Mycobacteroides abscessus massiliense 1015	1	Actinobacteria
B	D	Actinosynnema pretiosum auranticum NRRL B-16078	1	Actinobacteria
B	P	Streptomyces sp. SceaMP-e96	2	Actinobacteria
B	P	Gordonia polyisoprenivorans HW436	2	Actinobacteria
B	P	Streptomyces albulus CCRC 11814	3	Actinobacteria
B	P	Rhodococcus sp. P27	1	Actinobacteria
B	P	Actinomadura madurae LIID-AJ290	2	Actinobacteria
B	D	Arthrobacter sp. Leaf145	1	Actinobacteria
B	D	Streptomyces leeuwenhoekii C58	2	Actinobacteria
B	D	Streptomyces sp. OV198	3	Actinobacteria
B	D	Streptomyces sp. AS58	2	Actinobacteria
B	D	Streptomyces sp. NRRL F-4711	1	Actinobacteria
B	D	Streptomyces rimosus rimosus NRRL WC-3880	2	Actinobacteria
B	D	Streptomyces kanamyceticus NRRL B-2535	2	Actinobacteria
B	D	Arthrobacter sp. OV608	1	Actinobacteria
B	D	Streptomyces sp. NRRL F-6133	1	Actinobacteria
B	D	Streptomyces abyssalis SCSIO 10390	3	Actinobacteria
B	D	Kocuria rosea NCTC 7528	1	Actinobacteria
B	P	Streptomyces sp. TAA486	3	Actinobacteria
B	D	Arthrobacter sp. Leaf337	1	Actinobacteria
B	D	Streptomyces scabiei S58	3	Actinobacteria
B	D	Sinomonas atrocyanea KCTC 3377	1	Actinobacteria
B	D	Arthrobacter sp. B3	1	Actinobacteria
B	D	Nocardia pseudovaccinii NBRC 100343	1	Actinobacteria
B	D	Kitasatospora misakiensis NRRL B-2923	1	Actinobacteria
B	D	Streptosporangium amethystogenes NRRL B-2639	1	Actinobacteria
B	D	Streptomyces sp. NRRL B-2790	2	Actinobacteria
B	D	Streptomyces rimosus rimosus NRRL WC-3904	2	Actinobacteria
B	D	Amycolatopsis mediterranei HP-130	3	Actinobacteria
B	F	Corynebacterium glutamicum Nakagawa ATCC 13032	1	Actinobacteria
B	D	Pseudarthrobacter chlorophenolicus Mor30.16	1	Actinobacteria
B	D	Rhodococcus pyridinivorans DSM 44555	1	Actinobacteria
B	D	Mycolicibacterium austroafricanum DSM 44191	1	Actinobacteria
B	D	Kineococcus rhizosphaerae DSM 19711	1	Actinobacteria
B	D	Rhodococcus sp. 15-2388-1-1a	1	Actinobacteria
B	P	Rhodococcus opacus M213	1	Actinobacteria
B	P	Rathayibacter toxicus DSM 7488	1	Actinobacteria
B	D	Nocardia amikacinitolerans DSM 45536	1	Actinobacteria
B	D	Streptomyces sp. CG 926	1	Actinobacteria
B	D	Corynebacterium glutamicum YI	1	Actinobacteria
B	D	Frankia sp. Cc1.17	1	Actinobacteria
B	D	Promicromonospora sp. YR516	1	Actinobacteria
B	D	Rhodococcus equi N1288	1	Actinobacteria
B	D	Rhodococcus sp. SC4	1	Actinobacteria
B	D	Streptomyces sp. NRRL S-525	1	Actinobacteria
B	D	Humibacillus xanthopallidus DSM 21776	1	Actinobacteria
B	F	Microlunatus phosphovorus NM-1	1	Actinobacteria
B	P	Streptomyces mirabilis OV308	4	Actinobacteria
B	D	Micromonospora pattaloongensis DSM 45245	1	Actinobacteria
B	D	Streptacidiphilus jeojiense NRRL B-24555	3	Actinobacteria
B	D	Rhodococcus sp. 05-340-1	1	Actinobacteria
B	D	Kitasatospora aureofaciens DM-1	1	Actinobacteria
B	D	Streptomyces angustmyceticus NRRL B-2347	2	Actinobacteria
B	D	Rhodococcus qingshengii djl-6-2	1	Actinobacteria
B	F	Rubrobacter radiotolerans DSM 5868	1	Actinobacteria
B	P	Gordonia rhizosphera NBRC 16068	1	Actinobacteria
B	D	Kocuria indica NIO-1021	1	Actinobacteria
B	D	Rhodococcus fascians LMG 3616	1	Actinobacteria
B	D	Rhodococcus sp. 06-156-4C	1	Actinobacteria
B	P	Streptomyces ghanaensis ATCC 14672	1	Actinobacteria
B	F	Glutamicibacter arilaitensis re117	1	Actinobacteria
B	P	Arthrobacter sp. 31Cvi3.1E	1	Actinobacteria
B	P	Amycolatopsis azurea DSM 43854	2	Actinobacteria
B	D	Micrococcus terreus CGMCC 1.7054	1	Actinobacteria
B	D	Microbispora sp. GMKU363 GMKU 363	1	Actinobacteria
B	D	Streptomyces sp. 2112.2	1	Actinobacteria
B	D	Rhodococcus sp. PBTS2	1	Actinobacteria
B	D	Blastococcus mobilis DSM 44272	1	Actinobacteria
B	D	Streptomyces sp. 3212.2	3	Actinobacteria
B	D	Streptomyces monomycini NRRL B-24309	2	Actinobacteria
B	D	Curtobacterium sp. PhB131	1	Actinobacteria
B	D	Microbacterium sp. IN25	1	Actinobacteria
B	D	Streptomyces aureus NRRL B-1941	2	Actinobacteria
B	D	Streptomyces ruber NRRL ISP-5378	3	Actinobacteria
B	P	Cryptosporangium arvum YU 629-21, DSM 44712	1	Actinobacteria
B	P	Streptomyces sp. PsTaAH-124	2	Actinobacteria
B	P	Gordonia aichiensis NBRC 108223	2	Actinobacteria
B	P	Microbacterium laevaniformans OR221	1	Actinobacteria
B	D	Streptomyces sp. NRRL F-6131	1	Actinobacteria
B	D	Streptomyces alboflavus NRRL B-2373	3	Actinobacteria
B	D	Streptomyces sp. NRRL B-2375	1	Actinobacteria
B	D	Arthrobacter woluwensis DSM 10495	1	Actinobacteria
B	D	Arthrobacter sp. Edens01	1	Actinobacteria
B	D	Lentzea flaviverrucosa CGMCC 4.578	2	Actinobacteria
B	D	Nocardioides sp. REDSEA-S34_B5	1	Actinobacteria
B	P	Streptomyces griseoflavus Tu4000	1	Actinobacteria
B	P	Actinomadura glauciflava DSM 44770	1	Actinobacteria
B	D	Brevibacterium antiquum CNRZ 918	1	Actinobacteria
B	D	Corynebacterium stationis DSM 20302	1	Actinobacteria
B	D	Streptomyces sp. NBRC 109706	2	Actinobacteria
B	D	Streptomyces sp KS_16	2	Actinobacteria
B	D	Rhodococcus sp. JCM 3009	1	Actinobacteria
B	D	Streptomyces sp. VMFN-G11Ma	3	Actinobacteria
B	P	Actinomycetospora chiangmaiensis DSM 45062	2	Actinobacteria
B	D	Rhodococcus erythropolis JCM 9805	1	Actinobacteria
B	D	Microbacterium sp. T32	1	Actinobacteria
B	D	Rhodococcus sp. 14-1411-2a	1	Actinobacteria
B	D	Streptomyces roseoverticillatus NRRL B-3500	2	Actinobacteria
B	D	Promicromonospora sp. C35	1	Actinobacteria
B	P	Streptomyces sulphureus L180	2	Actinobacteria
B	P	Nocardioides sp. UNC345MFTsu5.1	1	Actinobacteria
B	D	Streptomyces xiamenensis 318	1	Actinobacteria
B	D	Corynebacterium doosanense CAU 212, DSM 45436	1	Actinobacteria
B	D	Streptomyces sp. NRRL S-515	2	Actinobacteria
B	D	Streptomyces sp. NRRL B-1347	2	Actinobacteria
B	D	Streptomyces azureus ATCC 14921	1	Actinobacteria
B	D	Streptomyces carpinensis NRRL B-16921	2	Actinobacteria
B	D	Streptomyces rimosus rimosus NRRL WC-3929	2	Actinobacteria
B	P	Streptomyces sp. PsTaAH-137	3	Actinobacteria
B	D	Rhodococcus phenolicus DSM 44812	1	Actinobacteria
B	D	Streptomyces sp. NRRL F-4707	1	Actinobacteria
B	D	Arthrobacter sp. MYb51	1	Actinobacteria
B	F	Amycolatopsis mediterranei RB	3	Actinobacteria
B	D	Saccharopolyspora hirsuta ATCC 20501	1	Actinobacteria
B	D	Rhodococcus sp. Leaf278	1	Actinobacteria
B	D	Rhodococcus ruber IEGM 231	1	Actinobacteria
B	D	Streptomyces sp. 2114.2	2	Actinobacteria
B	D	Streptomyces scabiei 96-15	1	Actinobacteria
B	D	Saccharothrix carnea CGMCC 4.7097	2	Actinobacteria
B	D	Streptomyces sp. NRRL WC-3744-P246	2	Actinobacteria
B	D	Kitasatospora purpeofusca NRRL B-1817	1	Actinobacteria
B	D	Streptomyces sp. NRRL WC-3702	2	Actinobacteria
B	D	Nocardioides alpinus Cr7-14	1	Actinobacteria
B	D	Streptomyces rochei NRRL B-2410	1	Actinobacteria
B	D	Lysinimicrobium iriomotense NBRC 109399	1	Actinobacteria
B	D	Saccharothrix australiensis DSM 43800	3	Actinobacteria
B	D	Streptomyces sp. NRRL S-146	2	Actinobacteria
B	D	Streptomyces sp. NRRL WC-3703	2	Actinobacteria
B	D	Corynebacterium cystitidis NCTC 11863	1	Actinobacteria
B	D	Gordonia sp. 852002-10350_SCH5691597	2	Actinobacteria
B	D	Corynebacterium riegelii UMB0243	1	Actinobacteria
B	P	Corynebacterium glutamicum S9114	1	Actinobacteria
B	P	Rhodococcus rhodochrous BKS6-46	2	Actinobacteria
B	P	Micrococcus luteus RIT305	1	Actinobacteria
B	D	Microbacterium sp. Root61	1	Actinobacteria
B	D	Kitasatospora sp. Root187	1	Actinobacteria
B	D	Streptomyces fradiae olg1-1	1	Actinobacteria
B	D	Actinokineospora auranticolor DSM 44650	1	Actinobacteria
B	D	Actinoplanes brasiliensis DSM 43805	2	Actinobacteria
B	D	Aurantimicrobium minutum KNC	1	Actinobacteria
B	D	Actinomycetospora succinea DSM 45775	2	Actinobacteria
B	P	Amycolatopsis thermoflava N1165, DSM 44574	2	Actinobacteria
B	P	Arthrobacter sp. 135MFCol5.1	4	Actinobacteria
B	P	Saccharomonospora azurea SZMC 14600	2	Actinobacteria
B	P	Streptomyces sp. FXJ7.023	1	Actinobacteria
B	P	Microbacterium sp. UNCCL10	2	Actinobacteria
B	D	Actinopolyspora xinjiangensis DSM 46732	1	Actinobacteria
B	D	Pseudarthrobacter chlorophenolicus DSM 12829	1	Actinobacteria
B	D	Actinocrispum wychmicini DSM 45934	2	Actinobacteria
B	P	Marmoricola sp. URHB0036	1	Actinobacteria
B	P	Microbacterium oleivorans RIT293	1	Actinobacteria
B	D	Mycolicibacterium chubuense DSM 44219	1	Actinobacteria
B	D	Streptomyces sp. Root1319	1	Actinobacteria
B	D	Nonomuraea solani CGMCC 4.7037	2	Actinobacteria
B	D	Streptomyces sp. NRRL S-575	2	Actinobacteria
B	D	Catenuloplanes japonicus NRRL B-16061	1	Actinobacteria
B	D	Arthrobacter sp. RC1.1 241	1	Actinobacteria
B	D	Actinoplanes sp. SE50/110	1	Actinobacteria
B	D	Mycobacterium sp. 852013-51886_SCH5428379	1	Actinobacteria
B	D	Streptomyces sp. MBT28	1	Actinobacteria
B	D	Lysinimicrobium soli NBRC 109394	1	Actinobacteria
B	D	Amycolatopsis xylanica CPCC 202699	1	Actinobacteria
B	D	Streptomyces sp. NRRL WC-3641	1	Actinobacteria
B	D	Promicromonospora umidemergens DSM 22081	1	Actinobacteria
B	D	Micrococcus sp. MS-ASIII-49	1	Actinobacteria
B	D	Streptomyces europaeiscabiei 96-14	2	Actinobacteria
B	D	Actinospica acidiphila NRRL B-24431	2	Actinobacteria
B	D	Streptomyces sp. 2221.1	2	Actinobacteria
B	F	Corynebacterium maris DSM 45190 Genome sequencing	1	Actinobacteria
B	D	Geodermatophilus siccatus DSM 45419	1	Actinobacteria
B	D	Arthrobacter alpinus ERGS4:06	1	Actinobacteria
B	D	Arthrobacter koreensis 5J12A	1	Actinobacteria
B	D	Microbacterium oleivorans NBRC 103075	1	Actinobacteria
B	D	Microbacterium hominis NBRC 15708	1	Actinobacteria
B	D	Rhodococcus sp. 05-2255-2A2	1	Actinobacteria
B	D	Tersicoccus phoenicis 1p05MA	1	Actinobacteria
B	D	Streptomyces sp. TLI_235	1	Actinobacteria
B	D	Streptomyces amritsarensis MTCC 11845	2	Actinobacteria
B	D	Arthrobacter sp. NIO-1057	1	Actinobacteria
B	P	Streptomyces clavuligerus ATCC 27064	1	Actinobacteria
B	D	Streptomyces sp. RSD-27	1	Actinobacteria
B	D	Candidatus Streptomyces massiliensis AP10	2	Actinobacteria
B	D	Streptomyces sp. Wb2n-11	1	Actinobacteria
B	D	Frankia sp. CcI49	1	Actinobacteria
B	D	Streptomyces sp. NRRL WC-3704	2	Actinobacteria
B	D	Streptomyces rimosus rimosus NRRL B-2626	2	Actinobacteria
B	D	Prauserella sp. Am3	1	Actinobacteria
B	D	Curtobacterium sp. PhB130	1	Actinobacteria
B	D	Arthrobacter sp. cp15	1	Actinobacteria
B	P	Prauserella alba DSM 44590	1	Actinobacteria
B	D	Streptomyces sp. AcH 505	1	Actinobacteria
B	D	Micromonospora avicenniae DSM 45758	1	Actinobacteria
B	D	Rhodococcus sp. 008	1	Actinobacteria
B	D	Streptomyces sp. TLI_185	4	Actinobacteria
B	D	Streptomyces sp. 4-17	2	Actinobacteria
B	D	Streptomyces sp. BK038	2	Actinobacteria
B	D	Streptomyces sp. 150FB	1	Actinobacteria
B	D	Yuhushiella deserti CGMCC 4.5579	1	Actinobacteria
B	D	Pseudonocardia thermophila DSM 43832	1	Actinobacteria
B	D	Herbidospora cretacea NBRC 15474	1	Actinobacteria
B	D	Salinibacterium sp. CGMCC 1.16371	1	Actinobacteria
B	D	Streptomyces sp. BK308	2	Actinobacteria
B	D	Corynebacterium stationis LMG 21670	1	Actinobacteria
B	D	Blastococcus saxobsidens DSM 44509	1	Actinobacteria
B	P	Streptomyces sp. BoleA5	1	Actinobacteria
B	P	Actinopolyspora halophila DSM 43834	2	Actinobacteria
B	P	Streptomyces sp. CNB632	2	Actinobacteria
B	D	Streptomyces sp. Root55	1	Actinobacteria
B	D	Cryptosporangium aurantiacum DSM 46144	1	Actinobacteria
B	D	Mycobacterium persicum 1010001469	1	Actinobacteria
B	D	Arthrobacter sp. Hiyo1	1	Actinobacteria
B	D	Streptomyces ossamyceticus SAI-001	3	Actinobacteria
B	D	Streptomyces violaceusniger NRRL F-8817	2	Actinobacteria
B	D	Pseudonocardia sp. CNS139 1kb	3	Actinobacteria
B	D	Actinokineospora cianjurensis DSM 45657	1	Actinobacteria
B	D	Streptomyces sp. TLI_171	2	Actinobacteria
B	D	Streptomyces sp. Ag82_G5-5	5	Actinobacteria
B	P	Amycolatopsis decaplanina DSM 44594	2	Actinobacteria
B	P	Microbacterium yannicii PS01	1	Actinobacteria
B	P	Nocardia asteroides NBRC 15531	1	Actinobacteria
B	F	Streptomyces lividans TK24	2	Actinobacteria
B	D	Amycolatopsis tolypomycina DSM 44544	3	Actinobacteria
B	D	Xiangella phaseoli DSM 45730	1	Actinobacteria
B	D	Streptomyces seoulensis NRRL B-24310	1	Actinobacteria
B	D	Streptomyces sp. NRRL B-24501	4	Actinobacteria
B	D	Streptomyces puniciscabiei DSM 41929	2	Actinobacteria
B	F	Arthrobacter nitroguajacolicus Rue61a	1	Actinobacteria
B	P	Rhodococcus rhodochrous J38	2	Actinobacteria
B	D	Mycolicibacterium chlorophenolicum DSM 43826	1	Actinobacteria
B	D	Streptomyces sp. NBRC 110468	4	Actinobacteria
B	D	Micrococcus sp. CH3	1	Actinobacteria
B	D	Rhodococcus sp. 05-2221-1B	1	Actinobacteria
B	D	Streptomyces sp. 3211	1	Actinobacteria
B	D	Streptomyces atroolivaceus NRRL ISP-5137	1	Actinobacteria
B	D	Kitasatospora setae NRRL B-16185	2	Actinobacteria
B	P	Streptomyces scabrisporus DSM 41855	3	Actinobacteria
B	D	Allosalinactinospora lopnorensis CA15-2	1	Actinobacteria
B	D	Amycolatopsis sacchari DSM 44468	4	Actinobacteria
B	D	Streptomyces ruber NRRL B-1661	3	Actinobacteria
B	D	Corynebacterium stationis ATCC 21170	1	Actinobacteria
B	D	Kitasatospora sp. MMS16-BH015	2	Actinobacteria
B	P	Arthrobacter sp. 131MFCol6.1	1	Actinobacteria
B	F	Corynebacterium spheniscorum PG 39 Genome sequencing	1	Actinobacteria
B	D	Streptomyces hygroscopicus hygroscopicus NBRC 100766	2	Actinobacteria
B	D	Leucobacter chromiiresistens NS354	1	Actinobacteria
B	D	Streptomyces sp. 19	2	Actinobacteria
B	D	Rhodococcus sp. 05-339-2	1	Actinobacteria
B	D	Streptomyces sp. BK215	1	Actinobacteria
B	D	Streptomyces sp. CNZ289	1	Actinobacteria
B	D	Rhodococcus ruber NBRC 15591	1	Actinobacteria
B	D	Actinomadura hallensis DSM 45043	1	Actinobacteria
B	P	Paenarthrobacter nicotinovorans 231Sha2.1M6	1	Actinobacteria
B	P	Rhodococcus sp. JVH1	1	Actinobacteria
B	P	Kibdelosporangium aridum DSM 43828	4	Actinobacteria
B	D	Streptomyces sp. CF124	3	Actinobacteria
B	D	Lysinimicrobium rhizosphaerae NBRC 109397	1	Actinobacteria
B	D	Saccharopolyspora antimicrobica CPCC 201259	1	Actinobacteria
B	D	Rhodococcus sp. CUA806 1kb	1	Actinobacteria
B	D	Arthrobacter sp. OY3WO11	1	Actinobacteria
B	D	Rhodococcus sp. 06-1477-1B	1	Actinobacteria
B	D	Streptomyces sp. NRRL B-3648	1	Actinobacteria
B	D	Labedaea rhizosphaerae DSM 45361	1	Actinobacteria
B	P	Microbacterium sp. KROCY2	1	Actinobacteria
B	P	Rhodococcus erythropolis JCM 6824	1	Actinobacteria
B	D	Streptomyces sp. TLI_105	1	Actinobacteria
B	D	Streptomyces sp. 3214.6	2	Actinobacteria
B	D	Haloechinothrix alba DSM 45207	1	Actinobacteria
B	D	Lentzea flaviverrucosa DSM 44664	2	Actinobacteria
B	D	Kocuria rosea NCTC 7511	1	Actinobacteria
B	D	Arthrobacter sp. BA34(2011)	2	Actinobacteria
B	D	Mycobacterium fortuitum GA-0871	1	Actinobacteria
B	D	Microbacterium oxydans BEL163	1	Actinobacteria
B	P	Amycolatopsis orientalis DSM 46075	2	Actinobacteria
B	D	Modestobacter caceresii KNN45-2b	1	Actinobacteria
B	D	Saccharopolyspora spinosa DSM 44228	1	Actinobacteria
B	D	Actinobacteria bacterium OV450	1	Actinobacteria
B	D	Streptomyces sp. TN58	1	Actinobacteria
B	D	Amycolatopsis regifaucium GY080	2	Actinobacteria
B	D	Streptomyces sp. NRRL F-5755	1	Actinobacteria
B	D	Amycolatopsis sp. BJA-103	3	Actinobacteria
B	P	Amycolatopsis balhimycina FH 1894	3	Actinobacteria
B	P	Granulicoccus phenolivorans DSM 17626	2	Actinobacteria
B	D	Brevibacterium sp. Mu101	1	Actinobacteria
B	D	Actinomadura mexicana DSM 44485	1	Actinobacteria
B	D	Mycolicibacterium chlorophenolicum NBRC 15527	1	Actinobacteria
B	D	Microbacterium sediminis ylb-01	1	Actinobacteria
B	D	Streptomyces sp. NRRL F-5193	2	Actinobacteria
B	D	Arthrobacter sp. MYb221	1	Actinobacteria
B	D	Streptomyces violaceoruber NRRL S-12	2	Actinobacteria
B	P	Arthrobacter sp. 161MFSha2.1	1	Actinobacteria
B	P	Solirubrobacterales bacterium URHD0059	1	Actinobacteria
B	P	Geodermatophilus normandii DSM 45417	1	Actinobacteria
B	D	Arthrobacter sp. CF158	1	Actinobacteria
B	D	Streptomyces europaeiscabiei NRRL B-24443	2	Actinobacteria
B	D	Streptomyces sp. 2133.1	2	Actinobacteria
B	D	Streptomyces sp. 2314.4	1	Actinobacteria
B	D	Actinoplanes italicus DSM 43146	1	Actinobacteria
B	D	Prauserella rugosa NRRL B-2295	1	Actinobacteria
B	D	Nocardioides sp. IMT03	1	Actinobacteria
B	P	Rhodococcus sp. 114MFTsu3.1	1	Actinobacteria
B	P	Streptomyces tsukubaensis NRRL 18488	2	Actinobacteria
B	P	Mycobacterium sp. UM_WWY	1	Actinobacteria
B	D	Verrucosispora sediminis CGMCC 4.3550	1	Actinobacteria
B	D	Rhodococcus sp. 06-470-2	1	Actinobacteria
B	D	Streptomyces sp. BK042	3	Actinobacteria
B	D	Microbacterium sp. Leaf151	1	Actinobacteria
B	D	Streptomyces qaidamensis S10	2	Actinobacteria
B	D	Streptomyces sp. Ag82_O1-12	2	Actinobacteria
B	D	Microbacterium hominis LCDC 84-0209	1	Actinobacteria
B	D	Arthrobacter woluwensis NBRC 107840	1	Actinobacteria
B	D	Kitasatospora sp. NRRL B-11411	1	Actinobacteria
B	D	Streptomyces niger NRRL B-3857	3	Actinobacteria
B	D	Streptomyces sp. 62	1	Actinobacteria
B	P	Nocardiopsis valliformis DSM 45023	1	Actinobacteria
B	D	Streptacidiphilus carbonis NBRC 100919	1	Actinobacteria
B	D	Nonomuraea fuscirosea CGMCC 4.7104	2	Actinobacteria
B	D	Streptomyces sp. TLI_55	3	Actinobacteria
B	D	Rhodococcus sp. 05-2256-B2	1	Actinobacteria
B	D	Streptomyces sp. fd1-xmd	2	Actinobacteria
B	D	Streptomyces sp. 75	3	Actinobacteria
B	D	Thermobifida halotolerans DSM 44931	1	Actinobacteria
B	F	Pseudonocardia dioxanivorans CB1190	1	Actinobacteria
B	P	Rhodococcus sp. J21	1	Actinobacteria
B	D	Nocardioides sp. YR527	1	Actinobacteria
B	D	Actinomadura pelletieri DSM 43383	1	Actinobacteria
B	D	Rhodococcus equi N1295	1	Actinobacteria
B	D	Rhodococcus qingshengii JCM 15477	1	Actinobacteria
B	D	Streptomyces decoyicus NRRL 2666	2	Actinobacteria
B	D	Streptomyces cellulosae NRRL B-2687	2	Actinobacteria
B	D	Streptomyces xiamenensis MCCC 1A01550	1	Actinobacteria
B	D	Streptomyces sp. BK674	3	Actinobacteria
B	D	Mycobacterium sp. 1465703.0	1	Actinobacteria
B	D	Actinoallomurus bryophytorum DSM 102200	2	Actinobacteria
B	D	Micromonospora taraxaci DSM 45885	1	Actinobacteria
B	P	Solirubrobacter soli DSM 22325	1	Actinobacteria
B	P	Geodermatophilaceae bacterium URHB0062	2	Actinobacteria
B	P	Streptomyces sp. PCS3-D2	2	Actinobacteria
B	D	Phycicoccus sp. Soil803	1	Actinobacteria
B	D	Modestobacter sp. Leaf380	1	Actinobacteria
B	D	Streptomyces sp. 96-12	2	Actinobacteria
B	D	Saccharothrix sp. ST-888	1	Actinobacteria
B	D	Streptomyces griseorubens JSD-1	2	Actinobacteria
B	D	Streptomyces sp. 3212.3	2	Actinobacteria
B	P	Brevibacterium linens BL2	1	Actinobacteria
B	P	Pseudonocardia spinosispora DSM 44797	1	Actinobacteria
B	D	Brevibacterium sandarakinum DSM 22082	1	Actinobacteria
B	D	Rhodococcus erythropolis JCM 9804	1	Actinobacteria
B	D	Kitasatospora cineracea DSM 44780	1	Actinobacteria
B	D	Arthrobacter sp. MYb227	1	Actinobacteria
B	D	Streptomyces brevispora DSM 42059	1	Actinobacteria
B	P	Sciscionella marina DSM 45152	1	Actinobacteria
B	D	Klenkia taihuensis DSM 45962	1	Actinobacteria
B	D	Nonomuraea maritima CGMCC 4.5681	1	Actinobacteria
B	D	Nocardia jinanensis NBRC 108249	1	Actinobacteria
B	D	Kitasatospora phosalacinea NRRL B-16228	2	Actinobacteria
B	D	Rhodococcus sp. 14-2470-1b	1	Actinobacteria
B	D	Streptomyces sp. NRRL S-813	2	Actinobacteria
B	D	Streptomyces sp. NRRL F-5065	1	Actinobacteria
B	F	Kitasatospora setae KM-6054, NBRC 14216	2	Actinobacteria
B	P	Amycolatopsis taiwanensis DSM 45107	1	Actinobacteria
B	P	Promicromonospora sukumoe 327MFSha3.1	1	Actinobacteria
B	P	Gryllotalpicola ginsengisoli DSM 22003	1	Actinobacteria
B	D	Goodfellowiella coeruleoviolacea DSM 43935	1	Actinobacteria
B	D	Rhodococcus triatomae BKS 15-14	1	Actinobacteria
B	D	Nocardia rhamnosiphila NBRC 108938	1	Actinobacteria
B	D	Promicromonospora thailandica SAI-039	1	Actinobacteria
B	D	Streptomyces sp. NRRL F-5727	1	Actinobacteria
B	D	Herbidospora cretacea NRRL B-16917	1	Actinobacteria
B	D	Arthrobacter sp. M29	1	Actinobacteria
B	D	Klenkia brasiliensis DSM 44526	1	Actinobacteria
B	D	Microlunatus soli DSM 21800	1	Actinobacteria
B	D	Streptomyces sp. 2321.6	2	Actinobacteria
B	D	Streptomyces sp. 93	3	Actinobacteria
B	F	Arthrobacter sp. FB24	1	Actinobacteria
B	D	Glutamicibacter mysorens DSM 12798	1	Actinobacteria
B	D	Allokutzneria albata DSM 44149	3	Actinobacteria
B	D	Microbacterium pygmaeum DSM 23142	1	Actinobacteria
B	D	Geodermatophilus poikilotrophi DSM 44209	1	Actinobacteria
B	D	Lechevalieria xinjiangensis CGMCC 4.3525	2	Actinobacteria
B	D	Rhodococcus sp. 06-621-2	2	Actinobacteria
B	D	Rhodococcus sp. 06-221-2	1	Actinobacteria
B	D	Rhodococcus pyridinivorans ZKA49	2	Actinobacteria
B	P	Arthrobacter sp. H14	4	Actinobacteria
B	P	Nocardia higoensis NBRC 100133	1	Actinobacteria
B	P	Streptacidiphilus rugosus AM-16	2	Actinobacteria
B	D	Agromyces sp. Leaf222	1	Actinobacteria
B	D	Umezawaea tangerina DSM 44720	4	Actinobacteria
B	D	Kibdelosporangium aridum largum NRRL B-24462	5	Actinobacteria
B	D	Arthrobacter sp. AG1021	1	Actinobacteria
B	D	Streptomyces sp. BK239	1	Actinobacteria
B	D	Streptomyces achromogenes achromogenes NRRL B-2120	1	Actinobacteria
B	D	Rhodococcus wratislaviensis NCTC 13229	1	Actinobacteria
B	P	Micrococcus luteus J28	1	Actinobacteria
B	P	Streptacidiphilus oryzae TH49	2	Actinobacteria
B	D	Actinosynnema pretiosum DSM 44132	1	Actinobacteria
B	D	Lechevalieria aerocolonigenes DSM 40034	3	Actinobacteria
B	D	Geodermatophilus africanus DSM 45422	1	Actinobacteria
B	D	Streptomyces indicus CGMCC 4.5727	1	Actinobacteria
B	D	Streptomyces hygroscopicus hygroscopicus NBRC 16556	2	Actinobacteria
B	D	Streptomyces sp. IMTB 1903	2	Actinobacteria
B	D	Streptomyces sp. 2112.5	2	Actinobacteria
B	P	Rhodococcus rhodochrous J45	1	Actinobacteria
B	P	Arthrobacter sp. AK-YN10	1	Actinobacteria
B	P	Prauserella halophila DSM 44617	2	Actinobacteria
B	D	Streptomyces albus DSM 41398	2	Actinobacteria
B	D	Nonomuraea wenchangensis CGMCC 4.5598	1	Actinobacteria
B	D	Streptomyces canus DSM 40017	4	Actinobacteria
B	D	Streptomyces sp. 2224.1	2	Actinobacteria
B	D	Arthrobacter sp. EpRS71	1	Actinobacteria
B	D	Streptomyces zhaozhouensis CGMCC 4.7095	1	Actinobacteria
B	D	Streptomyces sp. 2114.4	2	Actinobacteria
B	D	Streptomyces sp. 42	3	Actinobacteria
B	D	Streptomyces jeddahensis G25	1	Actinobacteria
B	D	Aeromicrobium massiliense JC14 GCA_000312105	1	Actinobacteria
B	P	Gordonia sputi NBRC 100414	2	Actinobacteria
B	F	Actinoplanes sp. N902-109	2	Actinobacteria
B	D	Arthrobacter sp. U41	1	Actinobacteria
B	D	Streptomyces sp. NRRL S-241	1	Actinobacteria
B	D	Streptomyces decoyicus NRRL ISP-5087	2	Actinobacteria
B	D	Streptomyces sp. T12	2	Actinobacteria
B	D	Streptomyces avermitilis DSM 46492	1	Actinobacteria
B	P	Corynebacterium sputi DSM 45148	1	Actinobacteria
B	P	Prauserella rugosa DSM 43194	1	Actinobacteria
B	P	Streptomyces olindensis DAUFPE 5622	2	Actinobacteria
B	D	Geodermatophilus dictyosporus DSM 43161	1	Actinobacteria
B	D	Gordonia sihwensis no. 9	1	Actinobacteria
B	D	Lysinimicrobium subtropicum NBRC 109396	1	Actinobacteria
B	D	Nocardia mexicana NBRC 108244	2	Actinobacteria
B	D	Rhodococcus sp. 06-156-4	1	Actinobacteria
B	D	Nocardia carnea NRRL B-1997	1	Actinobacteria
B	D	Streptomyces sp. 2233.2	2	Actinobacteria
B	D	Nocardia acidivorans NBRC 108247	2	Actinobacteria
B	D	Streptomyces xanthophaeus NRRL B-3004	1	Actinobacteria
B	D	Streptomyces sp. NRRL B-24572	1	Actinobacteria
B	D	Arthrobacter sp. AG367	1	Actinobacteria
B	D	Streptomyces lydicus GS93/23	2	Actinobacteria
B	P	Kitasatospora azatica KCTC 9699	3	Actinobacteria
B	D	Brevibacterium sp. 8(6)	1	Actinobacteria
B	D	Arthrobacter enclensis NIO-1008	1	Actinobacteria
B	D	Cryobacterium roopkundense RuG17	1	Actinobacteria
B	D	Glycomyces artemisiae CGMCC 4.7067	1	Actinobacteria
B	D	Streptomyces rimosus rimosus NRRL B-8076	2	Actinobacteria
B	D	Amycolatopsis niigatensis DSM 45165	1	Actinobacteria
B	D	Saccharomonospora viridis JCM 3315	1	Actinobacteria
B	D	Kitasatospora aureofaciens ATCC 10762	1	Actinobacteria
B	D	Prauserella marina CGMCC 4.5506	1	Actinobacteria
B	D	Streptomyces sp. F-1	1	Actinobacteria
B	D	Streptomyces sp. 2132.2	2	Actinobacteria
B	P	Nocardioides insulae DSM 17944	1	Actinobacteria
B	D	Actinopolyspora mzabensis DSM 45460	2	Actinobacteria
B	D	Brevibacterium epidermidis NBRC 14811	1	Actinobacteria
B	D	Rhodococcus sp. 06-418-5	1	Actinobacteria
B	D	Rhodococcus sp. 14-2483-1-1	1	Actinobacteria
B	D	Streptomyces sp. NRRL S-1831	1	Actinobacteria
B	D	Actinoplanes sp. SE50	1	Actinobacteria
B	D	Rhodococcus sp. LP_11_YM	1	Actinobacteria
B	D	Glycomyces fuscus TRM 49117	1	Actinobacteria
B	D	Rhodoglobus vestalii DSM 21947	1	Actinobacteria
B	P	Streptomyces sp. CNH099	2	Actinobacteria
B	P	Rhodococcus erythropolis DN1	1	Actinobacteria
B	D	Rhodococcus equi NBRC 101255	1	Actinobacteria
B	D	Streptomyces resistomycificus NRRL 2290	3	Actinobacteria
B	D	Arthrobacter sp. MYb224	1	Actinobacteria
B	D	Streptomyces glaucescens GLA.O	1	Actinobacteria
B	D	Arthrobacter crystallopoietes DSM 20117	1	Actinobacteria
B	D	Amycolatopsis australiensis DSM 44671	1	Actinobacteria
B	D	Leifsonia sp. Leaf336	1	Actinobacteria
B	D	Actinomadura sp. CNU125 q30 filtered 1kb	2	Actinobacteria
B	D	Streptomyces sp. OK885	3	Actinobacteria
B	D	Pseudarthrobacter sulfonivorans Ar51	1	Actinobacteria
B	D	Granulicoccus phenolivorans JCM 15570	1	Actinobacteria
B	D	Streptomyces sp. 2323.1	1	Actinobacteria
B	D	Corynebacterium ammoniagenes KCCM 40472	1	Actinobacteria
B	D	Streptomyces pseudovenezuelae DSM 40212	4	Actinobacteria
B	D	Streptomyces sp. M56	3	Actinobacteria
B	P	Streptomyces lividans TK24	2	Actinobacteria
B	D	Propionibacteriaceae bacterium ES.041	1	Actinobacteria
B	D	Nesterenkonia jeotgali CD08_7	1	Actinobacteria
B	D	Corynebacterium glutamicum USDA-ARS-USMARC-56828	1	Actinobacteria
B	D	Actinomadura rubrobrunea NBRC 15275	1	Actinobacteria
B	D	Streptomyces capitiformicae 1H-SSA4	2	Actinobacteria
B	D	Streptomyces sp. NRRL S-15	1	Actinobacteria
B	D	Asanoa ferruginea DSM 44099	1	Actinobacteria
B	F	Saccharopolyspora erythraea NRRL 2338	2	Actinobacteria
B	P	Ornithinimicrobium pekingense DSM 21552	1	Actinobacteria
B	P	Curtobacterium sp. S6	1	Actinobacteria
B	D	Microbacterium sp. Root280D1	1	Actinobacteria
B	D	Glutamicibacter halophytocola KLBMP5180	1	Actinobacteria
B	D	Streptomyces sp. 3212.5	1	Actinobacteria
B	D	Kocuria sp. SM24M-10	1	Actinobacteria
B	D	Streptomyces incarnatus NRRL8089	2	Actinobacteria
B	D	Corynebacterium pollutisoli VDS	1	Actinobacteria
B	D	Kitasatospora phosalacinea NRRL B-16230	2	Actinobacteria
B	D	Nocardioides sp. HBUM178932 SAI-095	1	Actinobacteria
B	D	Frankia sp. BMG5.30	1	Actinobacteria
B	D	Streptomyces speibonae NRRL B-24240	1	Actinobacteria
B	D	Streptomyces sp. PanSC9	2	Actinobacteria
B	F	Streptosporangium roseum NI 9100, DSM 43021	1	Actinobacteria
B	P	Streptomyces clavuligerus ATCC 27064	1	Actinobacteria
B	P	Conexibacter woesei Iso977N	1	Actinobacteria
B	D	Streptomyces sp. DvalAA-14	1	Actinobacteria
B	D	Herbidospora daliensis NBRC 106372	1	Actinobacteria
B	D	Streptomyces sp. NRRL WC-3795	1	Actinobacteria
B	P	Kribbella catacumbae DSM 19601	1	Actinobacteria
B	D	Geodermatophilus carrarae DSM 44511	1	Actinobacteria
B	D	Nocardia alba NBRC 108234	1	Actinobacteria
B	D	Streptomyces sp. XY511	1	Actinobacteria
B	D	Streptomyces sp. NRRL F-5140	3	Actinobacteria
B	D	Modestobacter multiseptatus DSM 44402	1	Actinobacteria
B	D	Streptomyces rimosus rimosus NRRL WC-3900	2	Actinobacteria
B	P	Streptomyces sp. FxanaD5	2	Actinobacteria
B	P	Streptomyces gancidicus BKS 13-15	1	Actinobacteria
B	F	Actinoplanes friuliensis DSM 7358	1	Actinobacteria
B	P	Arthrobacter sp. UNC362MFTsu5.1	1	Actinobacteria
B	D	Marmoricola sp. CNJ780	2	Actinobacteria
B	P	Streptomyces atratus OK807	1	Actinobacteria
B	P	Actinobacteria TBE6_bin-24_acI	1	Actinobacteria
B	D	Nocardia pseudobrasiliensis DSM 44290	2	Actinobacteria
B	D	Cryobacterium psychrophilum DSM 4854	1	Actinobacteria
B	D	Microbacterium sp. HAR-UPW-R2A-48	1	Actinobacteria
B	D	Rhodococcus ruber P14	1	Actinobacteria
B	P	Streptomyces ipomoeae 91-03	2	Actinobacteria
B	P	Rhodococcus rhodochrous ATCC 21198	1	Actinobacteria
B	D	Leifsonia sp. Leaf325	1	Actinobacteria
B	D	Pseudonocardia sp. HH130629-09	1	Actinobacteria
B	D	Geodermatophilus aquaeductus DSM 46834	1	Actinobacteria
B	D	Amycolatopsis jejuensis NRRL B-24427	3	Actinobacteria
B	D	Streptomyces xanthophaeus NRRL B-5414	1	Actinobacteria
B	F	Corynebacterium glutamicum Kalinowski ATCC 13032	1	Actinobacteria
B	D	Brevibacterium aurantiacum CNRZ920	1	Actinobacteria
B	D	Nesterenkonia sandarakina CG 35	1	Actinobacteria
B	D	Amycolatopsis sp. M39	2	Actinobacteria
B	D	Rhodococcus sp. 15-649-2-2	1	Actinobacteria
B	D	Streptomyces sp. NRRL F-6677	3	Actinobacteria
B	D	Arthrobacter crystallopoietes DSM 20117	1	Actinobacteria
B	P	Streptomyces sp. 303MFCol5.2	3	Actinobacteria
B	D	Lentzea waywayandensis DSM 44232	3	Actinobacteria
B	D	Rhodococcus sp. BS-15	1	Actinobacteria
B	D	Streptomyces sp. SAT1	1	Actinobacteria
B	D	Streptomyces sp. 59	3	Actinobacteria
B	P	Nocardia vinacea NBRC 16497	1	Actinobacteria
B	P	Streptomyces leeuwenhoekii C34(2013)	3	Actinobacteria
B	D	Leifsonia sp. CL154	1	Actinobacteria
B	D	Rhodococcus erythropolis 339MFSha3.1	1	Actinobacteria
B	D	Leifsonia sp. Root112D2	1	Actinobacteria
B	D	Arthrobacter sp. Soil763	1	Actinobacteria
B	D	Glutamicibacter mysorens NBRC 103060	1	Actinobacteria
B	D	Lysinimicrobium aestuarii NBRC 109392	1	Actinobacteria
B	D	Rhodococcus zopfii NBRC 100606, JCM 9919	1	Actinobacteria
B	D	Paenarthrobacter nicotinovorans 25_8	1	Actinobacteria
B	D	Kitasatospora atroaurantiaca DSM 41649	1	Actinobacteria
B	D	Streptomyces yanglinensis CGMCC 4.2023	1	Actinobacteria
B	D	Rhodococcus fascians GIC36	1	Actinobacteria
B	D	Microbacterium hydrothermale CGMCC 1.12512	1	Actinobacteria
B	D	Streptomyces sp. NRRL S-1314	1	Actinobacteria
B	D	Pseudoglutamicibacter albus UMB0722	1	Actinobacteria
B	D	Piscicoccus intestinalis NBRC 104926	1	Actinobacteria
B	D	Streptomyces albireticuli MDJK11	1	Actinobacteria
B	D	Micromonospora chokoriensis NRRL B-24750	1	Actinobacteria
B	D	Glutamicibacter mishrai S5-52	1	Actinobacteria
B	D	Streptomyces viridosporus NRRL 2414	1	Actinobacteria
B	P	Micrococcus luteus RIT304	1	Actinobacteria
B	D	Microbacterium testaceum StLB037	1	Actinobacteria
B	D	Herbidospora sakaeratensis NBRC 102641	1	Actinobacteria
B	D	Rhodococcus sp. EPR-279	1	Actinobacteria
B	D	Plantactinospora sp. CNZ321	1	Actinobacteria
B	F	Amycolatopsis mediterranei S699, ATCC 13685	3	Actinobacteria
B	P	Corynebacterium lubricantis DSM 45231	1	Actinobacteria
B	P	Frankia discariae BCU110501	1	Actinobacteria
B	D	Kocuria polaris CMS 76or	1	Actinobacteria
B	D	Mycobacterium kansasii 1010001495	1	Actinobacteria
B	D	Rhodococcus sp. 06-156-3b	1	Actinobacteria
B	D	Nocardia vulneris NBRC 108936	2	Actinobacteria
B	D	Streptomyces sp. BK561	3	Actinobacteria
B	D	Geodermatophilus amargosae DSM 46136	1	Actinobacteria
B	D	Streptomyces galbus KCCM 41354	2	Actinobacteria
B	D	Geodermatophilus luedemannii DSM 45219	1	Actinobacteria
B	D	Lysinimicrobium flavum NBRC 109391	1	Actinobacteria
B	D	Corynebacterium glutamicum XV	1	Actinobacteria
B	D	Streptomyces sp. NRRL F-2305	1	Actinobacteria
B	D	Micromonospora wenchangensis CCTCC AA 2012002	1	Actinobacteria
B	D	Curtobacterium sp. PhB128	1	Actinobacteria
B	D	Homoserinimonas aerilata DSM 26477	1	Actinobacteria
B	P	Arthrobacter sp. 31Y	1	Actinobacteria
B	D	Prauserella aidingensis DSM 45266	1	Actinobacteria
B	D	Actinobacteria bacterium DSM 45722	1	Actinobacteria
B	D	Micromonospora matsumotoense DSM 44100	1	Actinobacteria
B	D	Streptomyces sp. SA3_actF	1	Actinobacteria
B	D	Streptomyces sp. di50b	2	Actinobacteria
B	D	Rhodococcus sp. 05-2254-3	1	Actinobacteria
B	D	Rhodococcus sp. 15-1154-1	1	Actinobacteria
B	D	Streptomyces caeruleatus NRRL B-24802	3	Actinobacteria
B	D	Thermopolyspora flexuosa DSM 43186	1	Actinobacteria
B	P	Actinosynnema mirum DSM 43827	1	Actinobacteria
B	F	Pseudarthrobacter phenanthrenivorans Sphe3	1	Actinobacteria
B	D	Rhodococcus rhodochrous NBRC 16069	1	Actinobacteria
B	D	Streptacidiphilus jiangxiensis CGMCC 4.1857	2	Actinobacteria
B	D	Asanoa ishikariensis DSM 44718	1	Actinobacteria
B	D	Rhodococcus sp. 06-1474-1B	1	Actinobacteria
B	P	Streptomyces sp. KhCrAH-40	1	Actinobacteria
B	P	Rhodococcus rhodochrous ATCC 17895	1	Actinobacteria
B	P	Saccharopolyspora erythraea D	2	Actinobacteria
B	D	Agromyces flavus CPCC 202695.	1	Actinobacteria
B	D	Streptomyces canus C-509	2	Actinobacteria
B	D	Streptomyces regensis NRRL B-11479	3	Actinobacteria
B	D	Sphaerimonospora mesophila NBRC 14179	1	Actinobacteria
B	D	Mycobacteroides abscessus massiliense 1038	1	Actinobacteria
B	P	Nocardiopsis baichengensis YIM 90130	1	Actinobacteria
B	P	Nocardiopsis alkaliphila YIM 80379	1	Actinobacteria
B	D	Brevibacterium sp. 239c	1	Actinobacteria
B	D	Microbacterium testaceum NS183	1	Actinobacteria
B	D	Streptomyces avicenniae NRRL B-24776	1	Actinobacteria
B	D	Kineosporia aurantiaca JCM 3230 NRRL B-16913	1	Actinobacteria
B	D	Streptomyces agglomeratus 5-1-3	1	Actinobacteria
B	P	Intrasporangium chromatireducens Q5-1	1	Actinobacteria
B	D	Frankia sp. BMG5.36	1	Actinobacteria
B	D	Streptomyces prasinopilosus NRRL B-2711	1	Actinobacteria
B	D	Streptomyces sp. NRRL WC-3773	2	Actinobacteria
B	D	Prauserella marina DSM 45268	1	Actinobacteria
B	D	Leucobacter massiliensis 122RC15	1	Actinobacteria
B	D	Streptomyces glauciniger CGMCC 4.1858	1	Actinobacteria
B	D	Kutzneria buriramensis DSM 45791	2	Actinobacteria
B	D	Paeniglutamicibacter antarcticus W2	1	Actinobacteria
B	D	Streptomyces sp. NRRL WC-3683	2	Actinobacteria
B	D	Arthrobacter sp. MYb23	1	Actinobacteria
B	D	Arthrobacter sp. MYb214	1	Actinobacteria
B	D	Mycobacteroides abscessus massiliense 551	1	Actinobacteria
B	P	Mycobacterium kansasii 824	2	Actinobacteria
B	D	Sciscionella sp. SE31	1	Actinobacteria
B	D	Mycolicibacterium cosmeticum DSM 44829	1	Actinobacteria
B	D	Streptomyces europaeiscabiei 89-04	2	Actinobacteria
B	D	Streptomyces avermitilis MA-4680	1	Actinobacteria
B	D	Pseudonocardia sp. HH130630-07	1	Actinobacteria
B	D	Microbacterium sp. BH3-3-3	1	Actinobacteria
B	D	Rhodococcus equi N1301	1	Actinobacteria
B	D	Nocardiopsis sp. NRRL B-16309	1	Actinobacteria
B	D	Lechevalieria deserti DSM 45480	2	Actinobacteria
B	D	Streptomyces pseudogriseolus NRRL B-3288	1	Actinobacteria
B	D	Streptomyces aureocirculatus NRRL ISP-5401	1	Actinobacteria
B	F	Corynebacterium efficiens YS-314, DSM 44549	1	Actinobacteria
B	D	Amycolatopsis regifaucium DSM 45072	2	Actinobacteria
B	D	Microbacterium mangrovi MUSC 115	1	Actinobacteria
B	D	Streptomyces sp. Root1310	3	Actinobacteria
B	D	Streptomyces hirsutus NRRL B-3040	1	Actinobacteria
B	D	Microbacterium sp. RU33B	1	Actinobacteria
B	D	Microbacterium testaceum NS206	1	Actinobacteria
B	D	Streptomyces sp. BK335	4	Actinobacteria
B	D	Nocardioides sp. D038	1	Actinobacteria
B	D	Kocuria sp. ICS0012	1	Actinobacteria
B	D	Rhodococcus sp. 852002-51564_SCH6189132-a	1	Actinobacteria
B	D	Streptomyces capillispiralis DSM 41695	2	Actinobacteria
B	F	Corynebacterium glyciniphilum AJ 3170	1	Actinobacteria
B	D	Rhodococcus sp. B7740	2	Actinobacteria
B	D	Cryobacterium luteum CGMCC 1.11210	1	Actinobacteria
B	D	Rhodococcus erythropolis NBRC 15567	1	Actinobacteria
B	D	Actinomadura hibisca NBRC 15177	1	Actinobacteria
B	D	Rhodococcus sp. AG1013	1	Actinobacteria
B	D	Streptomyces sp. NRRL WC-3723	2	Actinobacteria
B	D	Streptomyces sp. NRRL S-1813	2	Actinobacteria
B	D	Streptomyces exfoliatus NRRL B-2924	1	Actinobacteria
B	D	Streptomyces sp. BK205	5	Actinobacteria
B	P	Arthrobacter sp. M2012083	1	Actinobacteria
B	D	Microbacterium sp. Root180	1	Actinobacteria
B	D	Streptomyces sp. BK161	1	Actinobacteria
B	P	Amycolatopsis halophila YIM 93223, DSM 45216	1	Actinobacteria
B	P	Corynebacterium callunae DSM 20147	1	Actinobacteria
B	P	Streptomyces sp. CNX435	1	Actinobacteria
B	D	Geodermatophilus sp. Leaf369	1	Actinobacteria
B	D	Streptomyces sp TLI_053	2	Actinobacteria
B	D	Streptomyces sp. KS_5	4	Actinobacteria
B	D	Streptomyces thermotolerans NRRL WC-3628	1	Actinobacteria
B	D	Actinocorallia herbida DSM 44254	1	Actinobacteria
B	D	Streptomyces africanus NRRL B-24243	2	Actinobacteria
B	D	Mycobacterium chubuense NCTC 10819	1	Actinobacteria
B	D	Kibdelosporangium sp. MJ126-NF4	3	Actinobacteria
B	D	Corynebacterium glutamicum ATCC 21831	1	Actinobacteria
B	D	Kocuria polaris CD08_4	1	Actinobacteria
B	D	Rhodococcus sp. 05-2256-B4	1	Actinobacteria
B	D	Streptomyces sp. H021	1	Actinobacteria
B	D	Phycicoccus sp. GT-36	1	Actinobacteria
B	P	Saccharomonospora marina XMU15, DSM 45390	1	Actinobacteria
B	D	Microtetraspora fusca NBRC 13915	1	Actinobacteria
B	D	Microterricola sp. OV434	1	Actinobacteria
B	D	Microbispora rosea nonnitritogenes NRRL B-2631	1	Actinobacteria
B	D	Streptomyces iakyrus NRRL ISP-5482	2	Actinobacteria
B	D	Streptomyces sp. NRRL F-5635	1	Actinobacteria
B	D	Streptomyces sp. NRRL B-24085	4	Actinobacteria
B	F	Streptomyces coelicolor A3(2)	2	Actinobacteria
B	D	Agreia bicolorata VKM Ac-1804	1	Actinobacteria
B	D	Actinoplanes utahensis NRRL 12052	1	Actinobacteria
B	D	Microbacterium sp. Leaf436	1	Actinobacteria
B	D	Kitasatospora sp. MBT63	1	Actinobacteria
B	D	Actinophytocola xanthii 11-183	1	Actinobacteria
B	D	Streptomyces sp. NRRL F-525	5	Actinobacteria
B	D	Streptomyces sp. NRRL B-24720	1	Actinobacteria
B	P	Nocardia tenerifensis NBRC 101015	2	Actinobacteria
B	F	Corynebacterium callunae DSM 20147	1	Actinobacteria
B	D	Nocardia amikacinitolerans DSM 45538	1	Actinobacteria
B	D	Amycolatopsis rubida DSM 44637	2	Actinobacteria
B	D	Streptomyces acidiscabies a10	3	Actinobacteria
B	D	Rhodococcus imtechensis RKJ300, JCM 13270	1	Actinobacteria
B	D	Sinomonas sp. R1AF57	1	Actinobacteria
B	D	Arthrobacter sp. S95 1704	1	Actinobacteria
B	D	Curtobacterium sp. PhB141	1	Actinobacteria
B	D	Microbacterium sp. SAT46	1	Actinobacteria
B	D	Haloactinospora alba DSM 45015	1	Actinobacteria
B	P	Nocardioides sp. URHA0020	1	Actinobacteria
B	D	Microbacterium profundi Shh49	1	Actinobacteria
B	D	Rhodococcus jostii 8	1	Actinobacteria
B	P	Oxalobacteraceae FNED7-bin-14	1	Actinobacteria
B	D	Verrucosispora maris NRRL B-24793	1	Actinobacteria
B	P	Gordonia amarae NBRC 15530	2	Actinobacteria
B	P	Streptomyces viridosporus T7A, ATCC 39115	1	Actinobacteria
B	P	Saccharopolyspora spinosa NRRL 18395	1	Actinobacteria
B	P	Rhodococcus equi NBRC 101255	1	Actinobacteria
B	D	Streptomyces sp. FXJ1.172	2	Actinobacteria
B	D	Streptomyces sp. NRRL WC-3605	2	Actinobacteria
B	D	Actinoplanes liguriensis NRRL B-16723	2	Actinobacteria
B	D	Subtercola boreus DSM 13056	1	Actinobacteria
B	F	Streptomyces cattleya DSM 46488	1	Actinobacteria
B	P	Nocardiopsis synnemataformans DSM 44143	1	Actinobacteria
B	F	Streptomyces hygroscopicus jinggangensis TL01	2	Actinobacteria
B	F	Kutzneria albida DSM 43870	3	Actinobacteria
B	P	Paenarthrobacter nicotinovorans UNCCL28 (minimal draft)	1	Actinobacteria
B	D	Rhodococcus sp. 06-469-3-2	1	Actinobacteria
B	D	Agromyces sp. 23-23	1	Actinobacteria
B	D	Actinobacteria bacterium OK074	3	Actinobacteria
B	D	Streptomyces sp. 1331.2	1	Actinobacteria
B	P	Streptomyces sp. ATexAB-D23	1	Actinobacteria
B	P	Gordonia polyisoprenivorans Kd2	2	Actinobacteria
B	P	Nocardiopsis salina YIM 90010	1	Actinobacteria
B	F	Rhodococcus aetherivorans BCP1	1	Actinobacteria
B	D	Micromonospora chokoriensis DSM 45160	1	Actinobacteria
B	D	Streptacidiphilus jiangxiensis	2	Actinobacteria
B	D	Microbacterium sp. NP140	1	Actinobacteria
B	D	Kribbella stipae VKM Ac-2572	1	Actinobacteria
B	D	Tetrasphaera duodecadis DSM 12806	1	Actinobacteria
B	D	Rhodococcus fascians A3b	1	Actinobacteria
B	P	Saccharomonospora cyanea NA-134	1	Actinobacteria
B	P	Streptomyces sp. LaPpAH-185	4	Actinobacteria
B	P	Williamsia maris DSM 44693	1	Actinobacteria
B	D	Gordonia jacobaea mv1	2	Actinobacteria
B	D	Actinobacterium sp. acMicro-1	1	Actinobacteria
B	F	Corynebacterium deserti GIMN1.010	1	Actinobacteria
B	D	Xiangella phaseoli CGMCC 4.7038	1	Actinobacteria
B	D	Amycolatopsis pretoriensis DSM 44654	4	Actinobacteria
B	D	Streptomyces sp. NRRL B-24085	4	Actinobacteria
B	D	Micromonospora pisi DSM 45175	2	Actinobacteria
B	D	Rhodococcus sp. LP_3_YM	1	Actinobacteria
B	P	Actinoplanes globisporus DSM 43857	2	Actinobacteria
B	D	Klenkia soli DSM 45843	1	Actinobacteria
B	D	Leifsonia sp. CL147	1	Actinobacteria
B	D	Mycobacterium tuberculosis 401416	2	Actinobacteria
B	D	Rhodococcus sp. PBTS 2	1	Actinobacteria
B	D	Mycobacterium sp. BK558	1	Actinobacteria
B	F	Rhodococcus jostii RHA1	1	Actinobacteria
B	P	Amycolatopsis mediterranei DSM 40773 (unscreened)	2	Actinobacteria
B	D	Lechevalieria aerocolonigenes NBRC 13195	3	Actinobacteria
B	D	Pseudonocardia oroxyli CGMCC 4.3143	1	Actinobacteria
B	D	Streptomyces ciscaucasicus DSM 40275	4	Actinobacteria
B	D	Pseudonocardia autotrophica DSM 535	1	Actinobacteria
B	D	Streptomyces sp. XY413	1	Actinobacteria
B	D	Nocardia tenerifensis DSM 44704	2	Actinobacteria
B	D	Micromonospora sp. Llam0	2	Actinobacteria
B	F	Brucella melitensis M28	1	Alphaproteobacteria
B	D	Sphingomonas sp. Root1294	1	Alphaproteobacteria
B	D	Prosthecomicrobium hirschii 16	1	Alphaproteobacteria
B	D	Agrobacterium sp. SUL3	1	Alphaproteobacteria
B	D	Mesorhizobium sp. L103C119B0	1	Alphaproteobacteria
B	D	Phaeobacter piscinae P23/M2-4.2	1	Alphaproteobacteria
B	D	Epibacterium mobile NBRC 101030	1	Alphaproteobacteria
B	D	Aurantimonas sp. SAT5	1	Alphaproteobacteria
B	D	Epibacterium mobile S3940	1	Alphaproteobacteria
B	F	Brucella abortus bv. 1 9-941	1	Alphaproteobacteria
B	P	Aminobacter sp. J44	1	Alphaproteobacteria
B	P	Brucella abortus CNGB 752	1	Alphaproteobacteria
B	P	Afipia sp. P52-10	1	Alphaproteobacteria
B	P	Rhizobium sp. OV201	1	Alphaproteobacteria
B	D	Paracoccus tibetense CGMCC 1.8925	1	Alphaproteobacteria
B	F	Brucella melitensis bv. 1 16M	1	Alphaproteobacteria
B	D	Sinorhizobium fredii CCBAU 05557	1	Alphaproteobacteria
B	D	Tardiphaga sp. YR296	1	Alphaproteobacteria
B	D	Marinicaulis flavus SY-3-19	1	Alphaproteobacteria
B	P	Rhizobium leguminosarum bv. viciae GB30	1	Alphaproteobacteria
B	P	Sinorhizobium meliloti A0641M	1	Alphaproteobacteria
B	F	Sphingomonas sanxanigenens DSM 19645, NX02	1	Alphaproteobacteria
B	P	Ponticoccus litoralis DSM 18986	1	Alphaproteobacteria
B	F	Brucella melitensis bv. 2 63/9	1	Alphaproteobacteria
B	F	Brucella suis BSP	1	Alphaproteobacteria
B	D	unclassified Rhodobacteraceae Bin 55	2	Alphaproteobacteria
B	D	Leisingera sp. ANG-M7	1	Alphaproteobacteria
B	F	Rhizobium tropici PRF 81	1	Alphaproteobacteria
B	D	Rhodospirillales bacterium EAC21	1	Alphaproteobacteria
B	D	Rhizobium sp. BK333	1	Alphaproteobacteria
B	P	Bradyrhizobium japonicum USDA 123	2	Alphaproteobacteria
B	F	Brucella abortus bv. 9 C68	1	Alphaproteobacteria
B	D	Rhizobium etli 8C-3	1	Alphaproteobacteria
B	D	Alphaproteobacteria bacterium bin6_M6	1	Alphaproteobacteria
B	D	Phyllobacterium bourgognense 31-25a	1	Alphaproteobacteria
B	P	Rhodopseudomonas palustris S55	1	Alphaproteobacteria
[truncated: 9,564 more rows]
