# Supplementary material for: Phenolic acid-degrading Paraburkholderia prime decomposition in forest soil
Source: ISME Commun. 2021 Mar 25;1:4. doi: 10.1038/s43705-021-00009-z (PMC9723775; doi:10.1038/s43705-021-00009-z)
Supplement: Supplementary file 5 — Supplementary Data [file 43705_2021_9_MOESM5_ESM.zip › Supplementary Data/raw_data/IMG.pobA.metagenomes.jan-2019.csv]

Status	Genome Name	Gene Count
P	Soil microbial communities from Arlington Agricultural Research Station in Wisconsin, USA - Nitrogen cycling UWRJ-BECK03-D (SPAdes)	4
D	Marine microbial communities from Saanich Inlet, British Columbia, Canada - SI060_135m	7
D	Enriched soil microbial communities from UW Madison campus, WI, USA - HID1975I_E1 MG	58
P	Tropical forest soil microbial communities from Luquillo Experimental Forest, Puerto Rico - Sample 45 (SPAdes)	61
D	Metatranscriptome of spruce rhizosphere microbial communities from Bohemian Forest, Czech Republic - CZA5 (Metagenome Metatranscriptome) (v2)	2
P	Macroalgal surface ecosystem from Botany Bay, Galicia, Spain - SR2-P2	39
D	Groundwater sediment microbial communities from an aquifer adjacent to Colorado River, USA - East River metaT ERMLT730_16_1Ra (Metagenome Metatranscriptome)	5
D	Groundwater sediment microbial communities from an aquifer in Colorado, USA - East MetaG ERMGT539_2	41
D	Soil microbial communities from sample at FACE Site Metagenome WIR_Elev2	68
P	Combined assembly of cpr5 rhizosphere	1399
D	Estuarine microbial communities from the Columbia River estuary - metaG 1561A-02	110
D	Seawater microbial communities from Saanich Inlet, British Columbia, Canada - SI_124_October2016_120_MG	10
D	Grasslands soil microbial communities from the Angelo Coastal Reserve, California, USA - Sample Angelo_151	477
D	Enriched pill bug-associated microbial communities from UW Madison campus, WI, USA - HID1972K_E1 MG	15
D	Amended soil microbial communities from Kansas Great Prairies, USA - acetate Total DNA F2.4TB	3246
D	Corn, switchgrass and miscanthus rhizosphere microbial communities from Kellogg Biological Station, Michigan, USA - KBS K1-25-1 metaG	1570
P	Marine microbial communities from the Deep Pacific Ocean - MP1788 (SPAdes)	6
P	Tabebuia heterophylla rhizosphere microbial communities from the University of Puerto Rico - S4T2R2	3470
P	Delisea pulchra microbial communities from Sydney, Australia, affected by bleaching disease - 2012_LB_B1	107
D	Freshwater microbial communities from Trout Bog Lake, WI - 29MAY2009 hypolimnion	6
D	Aqueous microbial communities from the Delaware River and Bay under freshwater to marine salinity gradient to study organic matter cycling in a time-series - Viral MetaG DEL_Nov_24	3
D	Rhizosphere microbial communities from Vellozia epidendroides in rupestrian grasslands, the National Park of Serra do Cipo, Brazil - RX_R2	214
D	Arctic peat soil microbial communities from the Barrow Environmental Observatory site, Barrow, Alaska, USA - NGEE Permafrost154B-three (SPAdes)	7
P	Soil microbial communities from Arlington Agricultural Research Station in Wisconsin, USA - Nitrogen cycling UWRJ-G10A1w-12 (SPAdes)	5
D	Oligotrophic lake water microbial communities from Sparkling Lake, Wisconsin, USA - GEODES020 metaT (Metagenome Metatranscriptome)	3
D	Urban prokaryotic and eukaryotic communities from the subway in New York, USA: city subway wood -P01336	1
D	Marine microbial communities from Tara Oceans - TARA_B100001109 (ERX556137-ERR599039)	59
D	Arctic peat soil microbial communities from the Barrow Environmental Observatory site, Barrow, Alaska, USA - NGEE PermafrostAB12-B (SPAdes)	45
D	Permafrost soil microbial communities from the Arctic, to analyse light accelerated degradation of dissolved organic matter (DOM) - Organic soil replicate RNA 2013_057 (Metagenome Metatranscriptome)	21
D	Freshwater microbial communities from Altamaha River, Georgia, United States - Atl_Miss_RepB_8h	29
D	Human skin bacterial and viral communities - University of Pennsylvania - MG100460	9
D	Human skin bacterial and viral communities - University of Pennsylvania - MG100324	3
P	Delisea pulchra microbial communities from Sydney, Australia, affected by bleaching disease - 2012_BI_B1	83
D	Freshwater sediment methanotrophic microbial communities from Lake Washington under simulated oxygen tension - Sediment Metagenome 49_LOW8 (SPAdes)	4
D	Groundwater microbial communities from the Columbia River, Washington, USA - GW-RW N2_50_60	256
D	Metatranscriptome of forest soil microbial communities from Barre Woods Harvard Forest LTER site, Petersham, Massachusetts, United States - Native-BW-H-28-M (Metagenome Metatranscriptome) (v2)	17
D	Freshwater microbial communities from Trout Bog Lake, WI - 09SEP2008 hypolimnion	3
D	Peat soil microbial communities from Weissenstadt, Germany - Metatranscriptome 40 (Metagenome Metatranscriptome)	3
D	Dystrophic lake water microbial communities from Trout Bog Lake, Wisconsin, USA - GEODES057 metaG	53
D	White microbial mat communities from a lava cave in the Kipuka Kanohina Cave System on the Island of Hawaii, USA - GBC170108-1 metaG	65
P	Soil microbial communities from Great Prairies - Kansas Corn soil	4320
D	Urban prokaryotic and eukaryotic communities from the subway in New York, USA: city subway metal/plastic -P00606	3
D	Pelagic marine microbial communities from North Sea - COGITO_mtgs_100511 (SPAdes)	32
D	Human skin bacterial and viral communities - University of Pennsylvania - MG100272	8
D	Marine microbial communities from expanding oxygen minimum zones in the Saanich Inlet - 36 08/11/09 120m	2
D	Saline water microbial communities from Ace Lake, Antarctica - #291	4
D	Freshwater microbial communities from Trout Bog Lake, WI - 27JUL2009 hypolimnion	3
P	Arabidopsis thaliana rhizosphere microbial communities from the Joint Genome Institute, USA, that affect carbon cycling - Inoculated plant Co PM (SPAdes)	37
P	Marine microbial communities from expanding oxygen minimum zones in the Saanich Inlet - SI073_LV_165m_DNA	184
D	Anoxic zone freshwater microbial communities from boreal shield lake in IISD Experimental Lakes Area, Ontario, Canada - Sep2016-L222-5m	85
D	Metatranscriptome of coastal salt marsh microbial communities from the Groves Creek Marsh, Georgia, USA - 101403AT metaT (Metagenome Metatranscriptome)	39
P	Freshwater microbial communities from Lake Mendota, WI - 18JUL2008 deep hole epilimnion (SPAdes)	1
D	Soil microbial communities from a riparian zone of the East river system, Colorado, United States ? U2a2	74
D	FICUS49499 Metagenome Czech Republic combined assembly	1571
D	Terrestrial soil microbial communities with excess Nitrogen fertilizer from Kellogg Biological Station, Michigan, USA - KB3-175-3	2623
D	Urban prokaryotic and eukaryotic communities from the subway in New York, USA: city subway stone -PAB008	1
D	Marine surface microbial communities from the North Atlantic Ocean, enriched with methanesulfonate	7
P	Forest soil microbial communities from Thunder Bay, Ontario, Canada - Black Spruce, Ontario site 2_A8_Ref_O3	1303
P	Ammonia-oxidizing marine microbial communities from Monterey Bay, California, USA - C0912_C43A7_35 (SPAdes)	9
D	Groundwater sediment microbial communities from an aquifer in Colorado, USA - East MetaG ERMZT660_2	98
P	Ammonia-oxidizing marine microbial communities from Monterey Bay, California, USA - CAN11_07_M0_10	151
D	Wastewater treatment Type I Accumulibacter community from EBPR Bioreactor in Madison, WI, USA - Reactor 1_6/14/2005_ DNA	135
P	Polar desert microbial communities from Antarctic Dry Valleys - UQ836	2
D	Marine gutless worms symbiont microbial communities from Max Planck institute for Marine Microbiology, Germany - Olavius algarvensis Type A CAVOLI.1	2
D	Saline lake microbial communities from Rauer Islands, Antarctica - Metagenome Torckler E5 #431	5
D	Human skin bacterial and viral communities - University of Pennsylvania - MG100210	1
D	Grasslands soil microbial communities from the Angelo Coastal Reserve, California, USA - 15_R_Glu_40cm_2_8_1 metaT (Metagenome Metatranscriptome)	3
P	Host-associated microbial community of the marine sponge Aplysina aerophoba from Gulf of Piran - sponge pinacoderm, lysed by freeze-thaw cycling (SPAdes)	22
D	Groundwater microbial communities from the Columbia River, Washington, USA - GW-RW S1_30_40	98
D	Microbial communities of water from Amazon river, Brazil - RCM4	15
D	Metatranscriptome of rhizosphere microbial communities from Maridalen valley, Oslo, Norway - NZE1 (Metagenome Metatranscriptome)	78
D	Human skin bacterial and viral communities - University of Pennsylvania - MG100583	1
D	Marine microbial communities from station ALOHA, North Pacific Subtropical Gyre - HC15-DNA-20-25_MG	131
D	Populus root and rhizosphere microbial communities from Tennessee, USA - Soil MetaG P. TD hybrid SBSTD5	1355
D	Human skin bacterial and viral communities - University of Pennsylvania - MG100652	6
D	Enriched backyard soil microbial communities from Emeryville, California, USA - eDNA 5th pass 30_C BE-Lig BY (version 2)	109
P	Soil microbial communities from Arlington Agricultural Research Station in Wisconsin, USA - Nitrogen cycling UWRJ-G01A5-12 (SPAdes)	2
P	Enhanced biological phosphorus removal bioreactor microbial communities from the University of Queensland, Australia- Sample GRAN	1
D	Coastal salt marsh microbial communities from the Groves Creek Marsh, Skidaway Island, Georgia - 071412AT metaG (megahit assembly)	221
D	Marine eukaryotic phytoplankton communities from Arctic Ocean - Arctic Ocean ARC135M Metagenome	44
P	Soil microbial communities from Great Prairies - Wisconsin Restored Prairie soil	24
P	Soil microbial communities from Arlington Agricultural Research Station in Wisconsin, USA - Nitrogen cycling UWRJ-G10A4-12	395
D	Freshwater microbial communities from the Broadkill River, Lewes, Delaware, United States ? IW6Sep16_MG	12
P	High solid enriched microbial communities from the Joint BioEnergy Institute, USA - SP1-7-D (SPAdes)	28
D	Active sludge microbial communities of municipal wastewater-treating anaerobic digesters from USA - AD_UKC085_MetaG (SPAdes)	7
D	Freshwater microbial communities from Lake Tanganyika, Tanzania - TA2015037 Kigoma Deep Cast 65m	47
P	Freshwater microbial communities from Lake Mendota, WI - Practice 29OCT2010 epilimnion	1
D	Miscanthus rhizosphere microbial communities from Kellogg Biological Station, Michigan, USA - KBS Miscanthus M4-2	2415
D	Metatranscriptome of marine eukaryotic phytoplankton communities from South Atlantic Ocean ? PS103-3.R1 (Eukaryote Community Metatranscriptome)	1
D	Soil microbial communities from a riparian zone of the East river system, Colorado, United States ? H3m1	3
D	Synthetic microbial communities for library methods comparison from University of Liverpool, United Kingdom - Mg10	1
D	Leaf surface microbial communities from sunflower plants in UC Gill Tract Community Farm, Albany, California, United States - DLSL S.R1	19
D	Grasslands soil microbial communities from the Angelo Coastal Reserve, California, USA - 15_R_Glu_40cm_5_4_2 metaT (Metagenome Metatranscriptome)	3
D	Human skin bacterial and viral communities - University of Pennsylvania - MG100565	1
D	Marine microbial communities from the Southern Atlantic ocean transect to study dissolved organic matter and carbon cycling - KN S7 NT10 metaT (Metagenome Metatranscriptome)	1
D	Phyllosphere microbial communities from UC Gill Tract Community Farm, Albany, California, United States - DLSLS.R2	34
D	Metatranscriptome of marine eukaryotic protist communities collected during Tara Oceans survey from station TARA_098 - TARA_N000001590 (ERX1782183-ERR1711964)	1
D	Peatland microbial communities from Minnesota, USA, analyzing carbon cycling and trace gas fluxes - June2015DPH_4_10	352
D	Groundwater sediment microbial communities from an aquifer in Colorado, USA - East MetaG ERMZT333_2	38
D	Soil microbial communities from Rifle, Colorado, USA - sediment 13ft 4	59
D	Peat permafrost microbial communities from Stordalen Mire near Abisko, Sweden - II_Bog_N2_3	68
D	Freshwater microbial communities from Lake Simoncouche, Canada to study carbon cycling - S_140806_MF_MetaG (SPAdes)	53
D	Miscanthus phyllosphere microbial communities from Michigan, USA - G6R4_NF_12JUL2016_LD1 MG	1
D	Fungus gardens microbial communities from leaf cutter ant in Botucatu, State of S?o Paulo, Brazil - Atta bisphaerica ABBM2	27
D	Metatranscriptome of rhizosphere microbial communities from Maridalen valley, Oslo, Norway - NZU2 (Metagenome Metatranscriptome)	3
D	Freshwater microbial communities from Crystal Bog, Wisconsin, USA - CBE18Aug09	38
D	Soil microbial communities from a riparian zone of the East river system, Colorado, United States ? H3c1	17
D	Groundwater sediment microbial communities from an aquifer in East River, Colorado, USA - PLM0_30_coex	122
P	Pelagic Microbial community sample from North Sea - COGITO 998_met_08 (SPAdes)	72
P	Tropical forest soil microbial communities from Luquillo Experimental Forest, Puerto Rico - Sample 79	4
P	Arabidopsis thaliana rhizosphere microbial communities from the Joint Genome Institute, USA, that affect carbon cycling - Inoculated plant Co AM (SPAdes)	40
D	Groundwater sediment microbial communities from an aquifer in East River, Colorado, USA - East River MetaG ERMLT700 (SPAdes)	45
P	Aerobic enrichment media microbial communities from Eden Landing Ponds, California, USA - A23 M2 (2) (SPAdes)	3
D	Wastewater effluent complex algal communities from Wisconsin, to seasonally profile nutrient transformation and Carbon sequestration - JI 8/11/14 A brown DNA (SPAdes)	59
D	Aqueous microbial communities from the Delaware River and Bay under freshwater to marine salinity gradient to study organic matter cycling in a time-series - Viral MetaG DEL_Aug_30	44
D	Oligotrophic lake water microbial communities from Sparkling Lake, Wisconsin, USA - GEODES037 metaT (Metagenome Metatranscriptome)	3
D	Enriched freshwater cyanobacterial communities from Lake Superior, Ontario, Canada - SU02.DCL.Total.B7	1
D	Active sludge microbial communities from Klosterneuburg, Austria, studying microevolution and ecology of nitrifiers - Klosterneuburg WWTP active sludge metagenome KNB19-Kit (SPAdes)	51
D	Metatranscriptome of forest soil microbial communities from Barre Woods Harvard Forest LTER site, Petersham, Massachusetts, United States - Native-BW-H-4-M (Metagenome Metatranscriptome) (v2)	15
P	Soil microbial communities from Arlington Agricultural Research Station in Wisconsin, USA - Nitrogen cycling UWRJ-G08A2-11 (SPAdes)	6
D	Bioreactor Anammox bacterial community from Nijmegen, The Netherlands - Scalindua species enirchment	1
P	Human buccal mucosa microbial communities from NIH, USA - visit 2, subject 763840445 reassembly	1
P	Forest soil microbial communities from Algoma, Ontario, Canada - Jack Pine, Ontario site 1_JW_OM1H0_M1 (SPAdes)	55
D	Human oral microbial communities of schizophrenia patients from Maryland, USA - ES_116	2
D	Attine ant fungus gardens microbial communities from Georgia, USA - TSGA061 MetaG	3
D	Agricultural soil microbial communities from Georgia to study Nitrogen management - GA Plitter	1284
D	Serpentine soil microbial communities from UC McLaughlin Reserve, CA, USA - Plot26	778
D	Metatranscriptome of freshwater microbial communities from post-fracked creek in Pennsylvania, United States - NH:C (Metagenome Metatranscriptome)	4
D	Metatranscriptome of enriched soil aggregate microbial communities from Iowa State University, Ames, United States - MC6-MC0928-MT (Metagenome Metatranscriptome)	12
D	Marine gutless worms symbiont microbial communities from Oahu, Hawaii - Inanidrilus sp. 2 OAHU.JWI-54 metaG	3
D	Marine gutless worms symbiont microbial communities from Max Planck institute for Marine Microbiology, Germany - Olavius sp. 5 HERON ISLAND	4
P	Freshwater microbial communities from Lake Mendota, WI - 14NOV2009 deep hole epilimnion	39
D	Terrestrial sediment cell enrichment communities for BONCAT metagenomics from Utah, United States - 21hB_Boncat_plus	1
P	Soil microbial communities from Arlington Agricultural Research Station in Wisconsin, USA - Nitrogen cycling UWRJ-G09K5-12 (SPAdes)	5
D	Marine microbial communities from western Arctic Ocean - ArcticOcean_MG_CB8_128	67
D	Permafrost microbial communities from Nunavut, Canada - A3_65cm_0M	49
D	Forest soil microbial communities from Harvard Forest Long Term Ecological Research site in Petersham, Massachusetts, USA - MetaT HF216 (Metagenome Metatranscriptome)	1
D	Lab enriched biofilm microbial communities from the Montreal Biodome aquarium denitrification system, Montreal, Canada - Low salt	1
P	Marine microbial communities from the Deep Atlantic Ocean - MP2968 (SPAdes)	3
D	Metatranscriptome of deep ocean microbial communities from Pacific Ocean - MP2255 (Metagenome Metatranscriptome)	1
D	Urban prokaryotic and eukaryotic communities from the subway in New York, USA: city subway metal -P00583	1
D	Active sludge microbial communities of municipal wastewater-treating anaerobic digesters from USA - AD_UKC045_MetaG (SPAdes)	26
D	Corn rhizosphere microbial communities from Kellogg Biological Station, Michigan, USA - KBS Corn C3-2	2252
D	Groundwater sediment microbial communities from an aquifer in Colorado, USA - East MetaG ERMZT266_2	11
D	Wastewater microbial communities from municipal sewage treatment plant in Nanjing, China - DC_IW_meta	8
D	Marine microbial communities from Tara Oceans - TARA_B100001971 (ERX556120-ERR599127)	5
D	Soil microbial communities from Purdue University Martell Research Forest, Indiana, United States - CNK28	30
D	Freshwater sediment microbial communities from Prairie Pothole Lake near Jamestown, North Dakota, USA - PPLs Lake P8 Core (1) Depth 19-21cm May2015	166
D	Salt pond soil microbial communities from South San Francisco under conditions of wetland restoration - Salt Pond MetaG R1_A_D2_MG	83
D	Hot spring sediment bacterial and archeal communities from British Columbia, Canada, to study Microbial Dark Matter (Phase II) - Larsen N4 metaG	514
D	Wastewater microbial communities from municipal sewage treatment plant in Nanjing, China - ZZ_EW_meta	1
D	Marine algal microbial communities from Sidmouth, United Kingdom - Sidmouth_Asex2 metaG (SPAdes)	14
D	Metatranscriptome of lab enriched sorghum-adapted microbial communities from California, United States - SM_Day5_3 (Metagenome Metatranscriptome)	1
D	Salt marsh sediment microbial communities from the Plum Island Ecosystem LTER, Massachusetts, United States - WE1602-90	8
D	Sorghum-adapted microbial communities from Joint BioEnergy Institute, Emeryville, California, United States - P4_Day56_Rep1	7
D	Freshwater microbial communities from Crystal Bog, Wisconsin, USA - CBH29Jun09	84
D	Marine viral communities from the Subarctic Pacific Ocean - 12_ETSP_OMZ_AT15267 metaG	17
P	Marine microbial communities from the Deep Pacific Ocean - MP1494	29
D	Groundwater microbial communities from the Columbia River, Washington, USA - GW-RW S2_0_10 (SPAdes)	4
P	Tropical forest soil microbial communities from Luquillo Experimental Forest, Puerto Rico - Sample 41	5
D	Metatranscriptome of plant litter microbial communities from Maridalen valley, Oslo, Norway - NLI2 (Metagenome Metatranscriptome)	16
P	Human anterior nares microbial communities from NIH, USA - visit 2, subject 158883629	1
D	Active sludge microbial communities of municipal wastewater-treating anaerobic digesters from USA - AD_UKC073_MetaG	212
D	Urban prokaryotic and eukaryotic communities from the subway in New York, USA: city subway metal/plastic -P00872	2
P	Forest soil microbial communities from Harvard Forest Long Term Ecological Research site in Petersham, Massachusetts, USA - MetaG HF011 (SPAdes)	49
P	Goat rumen fungal communities from Langston, Oklahoma, USA - velvetAssemble	4
P	Forest soil microbial communities from Algoma, Ontario, Canada - Jack Pine, Ontario site 1_JW_OM3H0_M3 (SPAdes)	65
D	Soil microbial communities from Populus trichocarpa stands in riparian zone in the Pacific Northwest, United States - 19_S	261
D	Peat soil microbial communities from Weissenstadt, Germany - Metatranscriptome 69 (Metagenome Metatranscriptome)	3
D	Saline lake microbial communities from Deep lake, Antarctica - Metagenome #81	1
D	Marine microbial communities from Tara Oceans - TARA_A100001234 (ERX555946-ERR599134)	24
D	Microbial communities from groundwater in Rifle, Colorado, USA - 3D_0.1um	30
D	Switchgrass rhizosphere and bulk soil microbial communities from Kellogg Biological Station, Michigan, USA for expression studies - soil CB-2 (Metagenome Metatranscriptome)	46
D	Marine gutless worms symbiont microbial communities from Max Planck institute for Marine Microbiology, Germany - Olavius sp. 3 HERON ISLAND	6
D	Freshwater microbial communities from Trout Bog Lake, WI - 05NOV2007 hypolimnion	4
D	Metatranscriptome of freshwater microbial communities from Altamaha River, Georgia, United States - Atl_Atlam_RepB_8d (Metagenome Metatranscriptome)	20
D	Sorted cell/s from Southern Trench hydrothermal vent sediment, Guaymas Basin, Mexico ? 6I_4867_11_01	2
D	Freshwater sediment methanotrophic microbial communities from Lake Washington under simulated oxygen tension - Sediment Metagenome 99_LOW12 (SPAdes)	8
P	Arabidopsis root microbial communities from the University of North Carolina, USA - plate scrape CL_Col_mTSA (SPAdes)	20
D	Marine gutless worms symbiont microbial communities from Max Planck institute for Marine Microbiology, Germany - Inanidrilus leukodermatus Group 1a BELIZE.2	1
D	Groundwater sediment microbial communities from an aquifer in Colorado, USA - East MetaG ERMLT499_2	41
D	Pelagic marine microbial communities from North Sea - COGITO_mtgs_120607	128
P	Wastewater bioreactor microbial communities from Cape Town, South Africa - Thiocy_expt_500_plan - 1398105537976 (version 2)	52
D	Coastal salt marsh microbial communities from the Groves Creek Marsh, Skidaway Island, Georgia - 101413BT metaG (megahit assembly)	246
P	Soil microbial communities from Arlington Agricultural Research Station in Wisconsin, USA - Nitrogen cycling UWRJ-G05A1w-12	141
D	Deep subsurface shale carbon reservoir microbial communities from Ohio, USA - Utica-2 Time Series 2015_5_14	1
D	Urban prokaryotic and eukaryotic communities from the subway in New York, USA: city subway metal -P00754	1
P	Tropical forest soil microbial communities from Luquillo Experimental Forest, Puerto Rico - Sample 8	2
D	Soil microbial communities from Purdue University Martell Research Forest, Indiana, United States - CNK24	19
D	Marine viral communities from the Global Malaspina Expedition - Malaspina viral metaG DeepMed_Geostar (SPAdes)	9
P	Forest soil microbial communities from Harvard Forest Long Term Ecological Research site in Petersham, Massachusetts, USA - MetaG HF042	861
D	Marine microbial and viral communities from oxygen minimum zone, Eastern Pacific Ocean - ETNP2014F10-02SV255	20
D	Wetland sediment microbial communities from Neuse River Estuary, North Carolina, USA - SourceSoil_5	143
D	Peat permafrost microbial communities from Stordalen Mire near Abisko, Sweden - III_Palsa_N3_2	138
D	Seawater microbial communities from Saanich Inlet, British Columbia, Canada - SI_122_August2016_120_MG	45
D	Plant litter microbial communities from Arlington Agricultural Research Station in Wisconsin, United States - UWRJ-L044-104R-1	73
D	Freshwater microbial communities from Crystal Bog, Wisconsin, USA - CBH29May08 (SPAdes)	2
D	Wetland sediment microbial communities from St. Louis River estuary, USA, under dissolved organic matter induced mercury methylation - T4Bare2Fresh (SPAdes)	116
D	Sediment microbial communities from the Broadkill River, Lewes, Delaware, United States ? BRC_0-1_MG	7
D	Rhizosphere microbial communities from Maridalen valley, Oslo, Norway - NZE5	36
D	Microbial Communities from Little Sippewissett Salt Marsh, Woods Hole, MA that are anoxygenic and photosynthetic, Photosynthetic Consortia grown using light of 590nm sample 1	4
P	Forest soil microbial communities from Algoma, Ontario, Canada - Jack Pine, Ontario site 1_JW_OM1H0_O3 (SPAdes)	82
D	Marine microbial communities from the Deep Atlantic Ocean - MP0437 (Metagenome Metatranscriptome)	5
P	Soil microbial communities from Arlington Agricultural Research Station in Wisconsin, USA - Nitrogen cycling UWRJ-G05A5w-12 (SPAdes)	6
D	Arabidopsis rhizosphere microbial communities from North Carolina, USA - plate scrape CL_Col_mMF_r2 (SPAdes)	34
D	Serpentine soil microbial communities from UC McLaughlin Reserve, CA, USA - Plot105A	1283
D	Switchgrass rhizosphere microbial communities from Kellogg Biological Station, Michigan, USA - KBS S5-4 metaG	1086
D	Freshwater microbial communities from Trout Bog Lake, WI - 09AUG2007 hypolimnion	9
D	Marine gutless worms symbiont microbial communities from Max Planck institute for Marine Microbiology, Germany - Olavius longissimus B BELIZE.1	4
D	Metatranscriptome of coastal salt marsh microbial communities from the Groves Creek Marsh, Georgia, USA - 101404CT (Metagenome Metatranscriptome)	48
D	Marine microbial and viral communities from oxygen minimum zone, Eastern Pacific Ocean - ETNP2014F14-07SV275 (SPAdes)	15
D	Saline lake microbial communities from Ace Lake, Antarctica - Antarctic Ace Lake Metagenome 02UKS (SPAdes)	1
D	Freshwater microbial communities from Crystal Bog, Wisconsin, USA - MA7.5M (SPAdes)	1
D	Marine microbial communities from Tara Oceans - TARA_B100000470 (ERX555969-ERR598947)	14
D	Metatranscriptome of marine microbial communities from Baltic Sea - GS852_ls4	1
D	Human skin bacterial and viral communities - University of Pennsylvania - MG100247	6
D	Groundwater sediment microbial communities from an aquifer in Colorado, USA - East MetaG ERMZT469_2	61
D	Elephant fecal microbiome from Asian Elephant baby in Hamburg Zoo, Germany	2
D	Coastal salt marsh microbial communities from the Groves Creek Marsh, Skidaway Island, Georgia - 011506CT metaG (spades assembly)	93
D	Arctic peat soil microbial communities from the Barrow Environmental Observatory site, Barrow, Alaska, USA - NGEE PermafrostL1-D (SPAdes)	63
D	Compost microbial communities from Sao Paulo Zoo, Brazil - ZC4 m-RNA DAY 64	4
D	Metatranscriptome of ammonia-oxidizing marine archaeal communities from Monterey Bay, California, United States - M2 40m 12015 (Metagenome Metatranscriptome)	4
D	Marine microbial and viral communities from Louisana Shelf, Gulf of Mexico - GoM_2015_C6C_232_2m (Metagenome Metatranscriptome)	2
D	Urban prokaryotic and eukaryotic communities from the subway in New York, USA: city subway metal -P00538	5
P	Forest soil microbial communities from Thunder Bay, Ontario, Canada - Black Spruce, Ontario site 2_A8_OM2_O1 (SPAdes)	114
D	Urban prokaryotic and eukaryotic communities from the subway in New York, USA: city subway metal/plastic -P01611	8
P	Mountain Pine Beetle microbial communities from Grand Prairie, Alberta, sample from Hybrid pine	4
D	Freshwater microbial communities from Columbia River, Oregon, United States - Colum_Colum_RepA_8d	17
D	Soil microbial communities from Bohemian Forest, Czech Republic ? CSU2	23
D	Urban prokaryotic and eukaryotic communities from the subway in New York, USA: city subway metalplastic -P01489	4
D	Estuarine microbial communities from the Columbia River estuary - Ebb tide non-ETM metaG S.709 (SPAdes)	6
D	Peat permafrost microbial communities from Stordalen Mire near Abisko, Sweden - I_Palsa_E1_3	267
D	Marine microbial communities from Tara Oceans - TARA_B100000315 (ERX556069-ERR599031)	2
D	Grasslands soil microbial communities from the Angelo Coastal Reserve, California, USA - Sample Angelo_124 (SPAdes)	92
D	Laurentian Great Lakes metaT Fa13.BD.MM110.SN (Metagenome Metatranscriptome)	23
D	Saline water microbial communities from Ace Lake, Antarctica - #935	2
D	Aqueous microbial communities from the Delaware River and Bay under freshwater to marine salinity gradient to study organic matter cycling in a time-series - Viral MetaG DEL_Aug_30 (v3)	9
D	Fecal eukaryotic communites from dung pellets of Tule Elk in California, USA - Elk Dung F36	35
D	Rock endolithic microbial communities from Victoria Land, Antarctica - Knobhead sud	33
D	Freshwater pond sediment microbial communities from the University of Edinburgh, under environmental carbon perturbations - High cellulose week 8 (SPAdes)	23
P	Cellulose adapted compost microbial communities from Newby Island Compost Facility, Milpitas, CA, USA - Passage2 60A (SPAdes)	2
D	Estuarine microbial communities from the Columbia River estuary - metaG 1371B-02 (SPAdes)	10
D	Freshwater pond sediment microbial communities from the University of Edinburgh, under environmental carbon perturbations - High cellulose week 5 (SPAdes)	19
P	Ionic liquid and high solid enriched microbial communities from the Joint BioEnergy Institute, USA - AR20-4-R (Metagenome Metatranscriptome, Counting Only)	4
D	Hydrothermal vent microbial communities from Mid Atlantic Ridge, Atlantic Ocean - 354-166	37
D	Estuarine microbial communities from the Columbia River estuary - metaG 1561A-3	61
D	Metatranscriptome of deep ocean microbial communities from South Indian Ocean - MP0895 (Metagenome Metatranscriptome)	5
D	Dystrophic lake water microbial communities from Trout Bog Lake, Wisconsin, USA - GEODES058 metaG	55
D	Freshwater microbial communities from Crystal Bog, Wisconsin, USA - CBE12Aug09	48
D	Marine gutless worms symbiont microbial communities from Max Planck institute for Marine Microbiology, Germany - Olavius ilvae ELBA.1	4
D	Urban prokaryotic and eukaryotic communities from the subway in New York, USA: city subway wood -P00713	1
D	Freshwater microbial communities from Trout Bog Lake, WI - 27AUG2007 epilimnion	13
D	Human skin bacterial and viral communities - University of Pennsylvania - MG100413	14
P	Freshwater microbial communities from Lake Mendota, WI - 12SEP2008 deep hole epilimnion (SPAdes)	3
P	Human stool microbial communities from NIH, USA - visit 1, subject 160380657	1
D	Peat soil microbial communities from Stordalen Mire, Sweden - 717 S2 20-24	7
P	Forest soil microbial communities from El Dorado National Forest, California, USA - Mediterranean Blodgett CA Ref_M1	14
D	Soil microbial communities from a riparian zone of the East river system, Colorado, United States ? H2c1	101
P	Soil microbial communities from Kellog Biological Station, Michigan, USA - Nitrogen cycling UWRJ-G07K2-12 (SPAdes)	6
P	Soil microbial communities from Arlington Agricultural Research Station in Wisconsin, USA - Nitrogen cycling UWRJ-G07A1-12	335
D	Grasslands soil microbial communities from the Angelo Coastal Reserve, California, USA - 15_R_Glu_40cm_2_16_2 metaT (Metagenome Metatranscriptome)	8
D	Coastal salt marsh microbial communities from the Groves Creek Marsh, Skidaway Island, Georgia - 041402US metaG (spades assembly)	108
D	Groundwater microbial communities from the Columbia River, Washington, USA - GW-RW N2_30_40	401
D	Sediment microbial communities from tidal freshwater marsh on Altamaha River, Georgia, United States - 7-17 F5	6
P	Soil microbial communities from Arlington Agricultural Research Station in Wisconsin, USA - Nitrogen cycling UWRJ-G07A3-10 (SPAdes)	4
P	Forest soil microbial communities from El Dorado National Forest, California, USA - Mediterranean Blodgett CA OM2_O1 (SPAdes)	49
D	Peat permafrost microbial communities from Stordalen Mire near Abisko, Sweden - III_Fen_E1_1	24
D	Marine microbial communities from Tara Oceans - TARA_B100000674 (ERX556117-ERR599036)	24
D	Soil and rhizosphere microbial communities from Laval, Canada - mgLAC	717
P	Soil microbial communities from Arlington Agricultural Research Station in Wisconsin, USA - Nitrogen cycling UWRJ-G05A1w-12 (SPAdes)	6
D	Surface soil microbial communities from Centralia Pennsylvania, which are recovering from an underground coalmine fire - Coalmine Soil_Cen10_05102014_R1 (SPAdes)	107
P	Marine microbial communities from North Pacific Subtropical Gyre, Station ALOHA - HOT237_1_0075m	8
D	Saline surface water microbial communities from Etoliko Lagoon, Greece - surface water (0 m)	162
D	Marine viral communities from the Global Malaspina Expedition - Malaspina viral metaG DeepMed_M9	39
D	Freshwater microbial communities from Lake Fryxell liftoff mats and glacier meltwater in Antarctica - MAT-04	230
P	Freshwater microbial communities from Lake Mendota, WI - 19NOV2010 deep hole epilimnion	29
P	Ammonia-oxidizing marine microbial communities from Monterey Bay, California, USA - CAN11_08_M0_20 (SPAdes)	18
D	Marine microbial community from La Parguera, Puerto Rico - BB Mangrove B Liquid	333
D	Metatranscriptome of estuarine sediment microbial communities from the Columbia River estuary, Washington, United States ? S.633 (Metagenome Metatranscriptome)	31
D	Urban prokaryotic and eukaryotic communities from the subway in New York, USA: city subway metal/plastic -P01212	2
D	Agave microbial communities from Guanajuato, Mexico - Mg.Sf.rz (v2)	53
D	Urban prokaryotic and eukaryotic communities from the subway in New York, USA: city subway metal -P00350	3
P	Bog forest soil microbial communities from Calvert Island, British Columbia, Canada - ECP12_OM2	1428
P	floor swab of Spacecraft Assembly Facility - replicate A (Combined floor swab M2426|M2425|M2424|M2423|M2428|M2427, ASSEMBLY_DATE=20140108)	1
D	Metatranscriptome of freshwater microbial communities from Altamaha River, Georgia, United States - Atl_Atlam_RepC_8h (Metagenome Metatranscriptome)	26
D	Soil microbial communities from hillslope of Landscape Evolution Observatory, University of Arizona, Oracle, AZ, United States - 4-2-E_N	5
D	Ant worker gut metagenome for colony PL010	5
D	Soil microbial communities from H.J. Andrews Experimental Forest, Oregon, United States - DL-13-A	39
D	Switchgrass adapted compost from mini bioreactor at UC Davis - Sample Bioreactor compost	26
D	Marine microbial communities from expanding oxygen minimum zones in the Saanich Inlet - SI037_S4LV_200m_DNA	62
D	Rice paddy soil microbial communities from Twitchell Island, California, USA - SF_Rice_5C_0N_203 (SPAdes)	10
P	Biogas fermentation microbial communities from Germany - Plant 3 DNA2	36
D	Hot spring sediment bacterial and archeal communities from California, USA to study Microbial Dark Matter (Phase II) - Elbow Spring sediment metaG	28
D	Peatland microbial communities from Houghton, MN, USA - PEATcosm2014_Bin23_10_metaG	268
D	Ammonia-oxidizing marine archaeal communities from Monterey Bay, California, United States - M1 80m 12015	35
D	Metatranscriptome of enriched soil aggregate microbial communities from Iowa State University, Ames, United States - MC6-MC0512-MT (Metagenome Metatranscriptome)	13
D	Fecal eukaryotic communites from dung pellets of Tule Elk in California, USA - Elk Dung G4	14
D	Freshwater to marine salinity gradient microbial communities from Chesapeake Bay, USA - CPBay_Spr_31_0.8_DNA	22
P	Human buccal mucosa microbial communities from NIH, USA - visit 1, subject 686765762 reassembly	1
P	Hot spring thermophilic microbial communities from Obsidian Pool, Yellowstone National Park, USA - OP-RAMG-01	239
D	Vadose zone soil fungal communities from Angelo Coast Range Reserve, California, USA - CZODoug3_1_1_16fungal (Hybrid Assembly)	568
D	Metatranscriptome of marine eukaryotic protist communities collected during Tara Oceans survey from station TARA_082 - TARA_N000001382 (ERX1782404-ERR1712086)	4
D	Peat soil microbial communities from Weissenstadt, Germany - Metatranscriptome 22 (Metagenome Metatranscriptome)	1
D	Microbial communities of nutrient treated water from Blanes Bay, Barcelona, Spain - KA1	1
D	Groundwater sediment microbial communities from an aquifer in East River, Colorado, USA - PLM4_65_coex	93
D	Arctic soil microbial communities form glacier forefield, Midre Lovenbreen, Svalbard, Norway (Sample 9 - S13.3.40.a - transect 3, age 29 years, surface depth).	1
D	Metatranscriptome of deep ocean microbial communities from Pacific Ocean - MP1481 (Metagenome Metatranscriptome)	9
D	Human skin bacterial and viral communities - University of Pennsylvania - MG100610	6
D	Wetland sediment microbial communities from Neuse River Estuary, North Carolina, USA - ASW_2	168
D	Freshwater sediment methanotrophic microbial communities from Lake Washington under simulated oxygen tension - Sediment Metagenome 39_LOW7	23
P	Tropical forest soil microbial communities from Luquillo Experimental Forest, Puerto Rico - Sample 18	1
D	Freshwater microbial mat bacterial communities from Lake Vanda, McMurdo Dry Valleys, Antarctica - Oligotrophic Lake LV.19.MP5.IB-2	33
D	I_Bog_E1 coassembly	173
D	sediment sample coassembly	112
D	Surface soil microbial communities from Centralia Pennsylvania, which are recovering from an underground coalmine fire - Coalmine Soil_Cen03_05102014_R1 (SPAdes)	252
D	Freshwater microbial communities from Lake Matano, South Sulawesi, Indonesia - Watercolumn_Matano_2014_102_MG	25
D	Groundwater microbial communities from Crystal Geyser aquifers in Utah, USA - Crystal Geyser metaG 2015-01t	41
P	Upper troposphere microbial communities from Midwestern USA - DC3-135 (SPAdes)	2
P	Wastewater microbial communities from Syncrude, Ft. McMurray, Alberta - Microbes in water sample from Medicine Hat oil field -PW_MHGC_2012April2:	89
D	Metatranscriptome of deep ocean microbial communities from Atlantic Ocean - MP2967 (Metagenome Metatranscriptome)	7
D	Metatranscriptome of anaerobic ammonium oxidizing microbial communities from anammox membrane bioreactor (MBR) in UC Berkley, California, United States - LAC_MetaT_5 (Metagenome Metatranscriptome)	3
D	Urban prokaryotic and eukaryotic communities from the subway in New York, USA: city subway wood -P01326	2
P	Aerobic enrichment media microbial communities from Eden Landing Ponds, California, USA - A23 E3 (4) (SPAdes)	1
D	Corn rhizosphere microbial communities from Kellogg Biological Station, Michigan, USA - KBS C7.2-3L metaG	2248
P	Forest soil microbial communities from Thunder Bay, Ontario, Canada - Black Spruce, Ontario site 2_A8_Ref_O1	1417
D	Metatranscriptome of seawater microbial communities from Monterey Bay, California, United States - 90R (Metagenome Metatranscriptome)	1
D	Root nodule microbial communities of legume samples collected from California, USA - M. trunc garden sep15	93
D	Human skin bacterial and viral communities - University of Pennsylvania - MG100619	9
D	Enriched activated sludge microbial communities from anaerobic digester in WTTP, New Holstein, Wisconsin, United States - AAG_UR_Ala	4
D	Laurentian Great Lakes metaT Sp13.BD.MM15.DD (Metagenome Metatranscriptome)	5
D	Freshwater sediment methanotrophic microbial communities from Lake Washington under simulated oxygen tension - Sediment Metagenome 128_HOW14 (SPAdes)	15
P	Wastewater treatment Type I Accumulibacter community from EBPR Bioreactor in Madison, WI - J_51min_Aerobic (Metagenome Metatranscriptome)	4
P	Human buccal mucosa microbial communities from NIH, USA - visit 2, subject 763759525 reassembly	2
D	Marine microbial communities from Columbia River, CM, sample from CR-7km from mouth, GS312-0p8-CR7-chlmax	9
P	Arctic peat soil from Barrow, Alaska - NGEE Surface sample F53-3 deep-092012 (SPAdes)	112
P	Upper troposphere microbial communities from Midwestern USA - DC3-125 (SPAdes)	1
D	Salt marsh sediment microbial communities from the Plum Island Ecosystem LTER, Massachusetts, United States - SW1603-20	21
P	Soil microbial communities from Arlington Agricultural Research Station in Wisconsin, USA - Nitrogen cycling UWRJ-BECK01-E	290
D	Corn, switchgrass and miscanthus rhizosphere microbial communities from Kellogg Biological Station, Michigan, USA - KBS K1-25-2 metaG	1712
D	Food waste and fibre mixture microbial community, University of Toronto, Ontario, Canada - LBfeed1 spades	133
P	Grasslands soil microbial communities from Hopland, California, USA	613
D	Freshwater microbial communities from Mississippi River, Louisiana, United States - Miss_Yuk_RepA_8h	11
D	Urban prokaryotic and eukaryotic communities from the subway in New York, USA: city subway metal -P01077	1
D	Soil microbial communities from Colorado Plateau, Green Butte sample - Light Crust, Colorado Plateau, Green Butte 2	9415
D	Human skin bacterial and viral communities - University of Pennsylvania - MG100464	12
D	Enriched soil aggregate microbial communities from Iowa State university to study microbial drivers of carbon cycling - Hofmockel_1000124-3 ISU MetaT (Metagenome Metatranscriptome)	22
D	Vadose zone soil and rhizosphere microbial communities from the Eel River Critical Zone Observatory, Northern California to study diel carbon cycling - Rivendell_Oct2014_Saprolite_2_DNA_Bulk_1	305
P	Marine microbial communities from expanding oxygen minimum zones in the Saanich Inlet - SI074_LV_200m_DNA (SPAdes)	8
D	Marine microbial communities from Western Arctic Ocean, Canada - CB21_surface	27
D	Peatland microbial communities from Minnesota, USA, analyzing carbon cycling and trace gas fluxes - June2015DPH_13_150	109
D	Salt pond soil microbial communities from South San Francisco under conditions of wetland restoration - Salt Pond MetaG SF2_B_D1_MG	110
P	Grasslands soil microbial communities from Chapel Hill, North Carolina, USA that are Nitrogen fertilized - NN357	21
D	Soil microbial communities from Arlington Agricultural Research Station in Wisconsin, USA - Nitrogen cycling UWRJ-S119-311C-1	194
P	Forest soil microbial communities from Davy Crockett National Forest, Groveton, Texas, USA - Texas A ecozone_OM2H0_O2	2226
D	Glacier valley bacterial and archeal communities from Borup Fiord, Nunavut, Canada, to study Microbial Dark Matter (Phase II) - groundupSSSS metaG (SPAdes)	36
D	Vadose zone soil microbial communities from Sagehorn Ranch, Mendocino, California, USA - Sage2_L_80_16 metaG	283
D	Grasslands soil microbial communities from the Angelo Coastal Reserve, California, USA - Sample Angelo_131	264
D	Saline water microbial communities from Ace Lake, Antarctica - #421	17
P	Diffuse hydrothermal flow volcanic vent microbial communities from Axial Seamount, northeast Pacific ocean - Sample FS904_Marker33_DNA	1
D	Miscanthus rhizosphere microbial communities from Kellogg Biological Station, Michigan, USA - KBS M4-3 metaG (SPAdes)	844
D	Grasslands soil microbial communities from the Angelo Coastal Reserve, California, USA - 15_R_Wat_20_5_16_2 metaT (Metagenome Metatranscriptome)	1
P	Marine microbial communities from the Deep Pacific Ocean - MP1896	93
D	Hot spring sediment microbial communities from Zodletone spring, Oklahoma to study Microbial Dark Matter (Phase II) - Zodletone Spring source 2m metaG (SPAdes)	28
D	Metatranscriptome of seawater microbial communities from Monterey Bay, California, United States - 125R_r (Metagenome Metatranscriptome)	2
P	Forest soil microbial communities from Thunder Bay, Ontario, Canada - Black Spruce, Ontario site 2_A8_OM1_O3 (SPAdes)	63
D	Soil microbial communities from Shasta-Trinity National Forest, California, United States - GEON-P30	17
D	Deep subsurface shale carbon reservoir microbial communities from Ohio, USA - Utica-2 Time Series FC 2014_7_11 (SPAdes)	20
D	Microbial communities from wetland soil in Czech Republic - R1_cDNA	12
D	Marine microbial communities from Tara Oceans - TARA_E500000081 (ERX289008-ERR315860)	25
D	Marine microbial communities from Tara Oceans - TARA_B100000282 (ERX555983-ERR599011)	11
D	Wetland sediment microbial communities from Neuse River Estuary, North Carolina, USA - Control_5	224
D	Human skin bacterial and viral communities - University of Pennsylvania - MG100620	7
D	Forest soil microbial communities from France for metatranscriptomics studies - Site 11 - Champenoux / Amance forest - OB1 SO (Eukaryote Community Metatranscriptome)	2
D	Metatranscriptome of seawater microbial communities from Monterey Bay, California, United States - 20R (Metagenome Metatranscriptome)	1
P	Marine microbial communities from the Deep Indian Ocean - MP1374 (SPAdes)	1
D	Hot spring sediment from Gongxiaoshe in Tengchong, China	2
D	Hot spring sediment microbial communities from Yellowstone National Park, WY, United States - YNP-CB-024-1	6
D	Acromyrmex echinatior fungus garden microbial communities from Panama	4
P	Soil microbial communities from Rifle, Colorado - Rifle CSP2_plank lowO2_1.2	115
D	Thawing permafrost microbial communities from the Arctic, studying carbon transformations - Permafrost 612S3M	1
D	Groundwater microbial communities from Crystal Geyser aquifers in Utah, USA - Crystal Geyser metaG 2015-16	55
D	Arctic soil microbial communities from a glacier forefield, Rabots glacier, Tarfala, Sweden (Sample Rb1b, glacier snout)	25
P	Microbial Community from Halfdan Field MHDA9	3
P	Human buccal mucosa microbial communities from NIH, USA - visit 1, subject 159571453 reassembly	1
D	Active sludge microbial communities of municipal wastewater-treating anaerobic digesters from Japan - AD_JPNHG2_MetaG	82
D	Enriched millipede-associated microbial communities from UW Madison campus, WI, USA - HID1971M_E11 MG	7
D	Marine microbial communities from Ellis Fjord, Antarctic Ocean - #1056	11
D	Deep subsurface shale carbon reservoir microbial communities from Ohio, USA - Methanogen_OWC (SPAdes)	15
D	Urban prokaryotic and eukaryotic communities from the subway in New York, USA: city subway metal -P00320	3
D	Marine microbial communities from expanding oxygen minimum zones in the Saanich Inlet - 47 07/07/10 120m	2
P	Bog forest soil microbial communities from Calvert Island, British Columbia, Canada - ECP03_OM3 (SPAdes)	109
D	Marine microbial and viral communities from oxygen minimum zone, Eastern Pacific Ocean - ETNP2014F12-01SV259 (SPAdes)	1
D	Marine microbial communities from the Southern Atlantic ocean transect to study dissolved organic matter and carbon cycling - Knorr_S23_td_O2min_ad_571m_LV (SPAdes)	3
D	Rhizosphere microbial communities from Sorghum bicolor, Mead, Nebraska, USA - 072115-113_1 MetaG	153
P	Tropical forest soil microbial communities from Luquillo Experimental Forest, Puerto Rico - Sample 76 (SPAdes)	15
D	Urban prokaryotic and eukaryotic communities from the subway in New York, USA: city subway metal -P00529	4
D	Agave microbial communities from Guanajuato, Mexico - Or.Sf.rz	2762
D	Active sludge microbial communities of municipal wastewater-treating anaerobic digesters from USA - AD_UKC048_MetaG (SPAdes)	53
D	Soil microbial communities from the East River watershed near Crested Butte, Colorado, United States - ER_DNA_379	150
P	Miscanthus field bulk soil microbial communities from University of Illinois Energy Farm, Urbana, IL	9
P	Soil microbial communities from Arlington Agricultural Research Station in Wisconsin, USA - Nitrogen cycling UWRJ-G05A2-11 (SPAdes)	6
D	Attine ant fungus gardens microbial communities from Georgia, USA - TSGA064 MetaG	26
P	Freshwater microbial communities from Lake Mendota, WI - 07SEP2012 deep hole epilimnion (SPAdes)	1
D	Groundwater microbial communities from Crystal Geyser aquifers in Utah, USA - Crystal Geyser metaG 2015-25	18
D	Wastewater effluent complex algal communities from Wisconsin, to seasonally profile nutrient transformation and Carbon sequestration - JI 7/17/14 B RNA (Eukaryote Community Metatranscriptome)	5
D	Freshwater microbial communities from Lake Montjoie, Canada - M_140807_M_mt (Metagenome Metatranscriptome)	6
D	Saline water microbial communities from Ace Lake, Antarctica - #1576	4
D	Amended soil microbial communities from Kansas Great Prairies, USA - Total DNA no BrdU F1.4TC	3001
D	Peat permafrost microbial communities from Stordalen Mire near Abisko, Sweden - II_Palsa_E3_3	219
D	Soil microbial communities from Arlington Agricultural Research Station in Wisconsin, United States - UWRJ-S109-311C-5	50
D	Sediment microbial communities from the Broadkill River, Lewes, Delaware, United States ? FRC_2-3_MG	2
D	Active sludge microbial communities from Klosterneuburg, Austria - Klosterneuburg WWTP active sludge MT KNB_T0_2 (Metagenome Metatranscriptome)	3
D	Peatland microbial communities from Minnesota, USA, analyzing carbon cycling and trace gas fluxes - June2015DPH_11_40 (SPAdes)	19
D	Forest soil microbial communities from France for metatranscriptomics studies - Site 11 - Champenoux / Amance forest - OB2 EcM (Eukaryote Community Metatranscriptome)	14
D	Urban prokaryotic and eukaryotic communities from the subway in New York, USA: city subway metal -P00330	2
D	Grasslands soil microbial communities from the Angelo Coastal Reserve, California, USA - Sample Angelo_141 (SPAdes)	35
P	Marine Trichodesmium cyanobacterial communities from the North Pacific Subtropical Gyre outside Oahu, HI, sample from new species B colonies	1
D	Urban prokaryotic and eukaryotic communities from the subway in New York, USA: city subway metal -P00592	5
D	Urban prokaryotic and eukaryotic communities from the subway in New York, USA: city subway metal -P00296	1
P	Arabidopsis root microbial communities from the University of North Carolina, USA - plate scrape MF_Cvi_mTSA (SPAdes)	16
D	Groundwater microbial communities from aquifer - Crystal Geyser CG08_land_8/20/14_0.20	4
D	Freshwater microbial communities from Lake Simoncouche, Canada to study carbon cycling - S_140806_EF_MetaG (SPAdes)	62
D	Metatranscriptome of seawater microbial communities from Monterey Bay, California, United States - 29R (Metagenome Metatranscriptome)	2
P	Grasslands soil microbial communities from the Angelo Coastal Reserve, California, USA - Sample 10_02_2013_2_20cm	1391
D	Coastal seawater microbial communities from Marineland, Florida, United States - SWA TP1 #2	3
P	Marine microbial communities from oxygen minimum zone in mesopelagic equatorial Pacific - METZYME_3_150m	156
P	Soil microbial communities from Arlington Agricultural Research Station in Wisconsin, USA - Nitrogen cycling UWRJ-G05.2A5-11 (SPAdes)	5
D	Soil microbial communities from H.J. Andrews Experimental Forest, Oregon, United States - DW-16-A	54
D	Marine microbial communities from expanding oxygen minimum zones in the Saanich Inlet - 34 06/16/09 200m	3
D	III_Fen_N1 coassembly	598
D	Microbial Communities from Little Sippewissett Salt Marsh, Woods Hole, MA that are anoxygenic and photosynthetic, Photosynthetic Consortia grown using light of 750nm	3
D	Attine ant fungus gardens microbial communities from Florida, USA - TSFL038 MetaG	62
P	Arctic peat soil from Barrow, Alaska - NGEE Surface sample 415-1 deep-092012	142
D	Polar desert sand microbial communities from Dry Valleys, Antarctica - metaG UQ322 (21.06)	131
P	Marine microbial communities from expanding oxygen minimum zones in the Saanich Inlet - SI074_LV_100m_DNA	41
D	Marine gutless worms symbiont microbial communities from Max Planck institute for Marine Microbiology, Germany - Olavius tantulus BELIZE.1	9
D	Grasslands soil microbial communities from the Angelo Coastal Reserve, California, USA - 15_R_Glu_20cm_5_0_1 metaT (Metagenome Metatranscriptome)	4
P	Tropical forest soil microbial communities from Luquillo Experimental Forest, Puerto Rico - Sample 64 (SPAdes)	21
D	Groundwater microbial communities from the Columbia River, Washington, USA - GW-RW S3_10_20	126
D	Bulk soil microbial communities from Harvard Forest, USA - 5Bulk_NRpos metaG	6
D	Forest soil microbial communities from Harvard Forest Long Term Ecological Research site in Petersham, Massachusetts, USA - MetaT HF220 (Metagenome Metatranscriptome)	2
D	Contaminated culture microbial community from soil near Moab, Utah, USA - Microcoleus steenstrupii SON62 metagenome (Illumina Assembly)	39
P	Forest soil microbial communities from Algoma, Ontario, Canada - Jack Pine, Ontario site 1_JW_Ref_M1	606
D	Coastal salt marsh microbial communities from the Groves Creek Marsh, Skidaway Island, Georgia - 011510BT metaG	97
D	Grasslands soil microbial communities from the Angelo Coastal Reserve, California, USA - Sample Angelo_148 (SPAdes)	75
D	Permafrost soil microbial communities from the Arctic, to analyse light accelerated degradation of dissolved organic matter (DOM) - Organic soil DNA_2013-058 (SPAdes)	53
D	Enrichment culture microbial communities om Arthur Kill intertidal strait, New Jersey, USA, that are MTBE-degrading - MTBE-AKS2 (Arthur Kill Sulfidogenic replicate 2) MetaG (SPAdes)	1
D	Active sludge microbial communities of municipal wastewater-treating anaerobic digesters from USA - AD_STIC10_MetaG	280
D	Soil microbial communities from the East River watershed near Crested Butte, Colorado, United States - ER_DNA_143	280
D	Forest soil microbial communities from Amazon forest - 2010 replicate II A01	6582
D	Metatranscriptome of tropical peat soil microbial communities from peatlands in Department of Meta, Colombia - 0216_BV02_MP12_10_MT (Metagenome Metatranscriptome)	3
D	Grasslands soil microbial communities from the Angelo Coastal Reserve, California, USA - Sample Angelo_142	309
D	Tropical soil microbial communities from Luquillo Experimental Forest, Puerto Rico - GRE.SIPMG.082b2f23	486
P	Macroalgal surface ecosystem from Botany Bay, Sydney, Australia - BBAY67	63
D	Rice paddy soil microbial communities from Twitchell Island, California, USA - SF_Rice_10C_80N_304	301
D	Compost microbial communities from Sao Paulo Zoo, Brazil - ZC3D99	40
D	Peat permafrost microbial communities from Stordalen Mire near Abisko, Sweden - I_Fen_N2_1	48
D	Hypersaline water microbial communities from Lake Tyrrell, Victoria, Australia, sample J07AB- all scaffolds	18
D	Active sludge microbial communities of municipal wastewater-treating anaerobic digesters from China - AD_SCU001_MetaG (SPAdes)	1
D	Sorghum-adapted microbial communities enriched on stacked mutant (SM) sorghum from Joint BioEnergy Institute, Emeryville, California, United States - SM_Day14_5	5
P	Human retroauricular crease microbial communities from NIH, USA - visit 2, subject 764224817 reassembly	4
D	Populus root and rhizosphere microbial communities from Tennessee, USA - Soil MetaG P. TD hybrid SBSTD1 (version 2)	2293
D	Urban prokaryotic and eukaryotic communities from the subway in New York, USA: city subway metal/plastic -P00725	4
D	Metatranscriptome of deep ocean microbial communities from Pacific Ocean - MP1603 (Metagenome Metatranscriptome)	13
D	Freshwater microbial communities from Crystal Bog, Wisconsin, USA - CBE10Oct08 (SPAdes)	13
P	Forest soil microbial communities from Harvard Forest Long Term Ecological Research site in Petersham, Massachusetts, USA - MetaG HF037 (SPAdes)	36
P	Soil microbial communities from Arlington Agricultural Research Station in Wisconsin, USA - Nitrogen cycling UWRJ-G07A4-12	344
P	Host-associated microbial community of the marine sponge Aplysina aerophoba from Gulf of Piran - sponge mesohyl, lysed by freeze-thaw cycling (SPAdes)	19
D	Metatranscriptome of forest soil microbial communities from Barre Woods Harvard Forest LTER site, Petersham, Massachusetts, United States - Native-BW-H-17-M (Metagenome Metatranscriptome) (v2)	44
D	Human skin bacterial and viral communities - University of Pennsylvania - MG100435	3
D	Extremophilic microbial mat communities from Yellowstone National Park, Wyoming, USA - OCT_B_HostDNA	2
D	Groundwater sediment microbial communities from an aquifer in East River, Colorado, USA - East River MetaG ERMZT299 (SPAdes)	23
D	Tropical soil microbial communities from Luquillo Experimental Forest, Puerto Rico - GRE.SIPMG.082b2f20	473
D	Metatranscriptome of estuarine sediment microbial communities from the Columbia River estuary, Washington, United States ? S.23 (Metagenome Metatranscriptome)	9
D	Rock endolithic microbial communities from Victoria Land, Antarctica - Finger Mt nord	105
D	Lab enriched biofilm microbial communities from the Montreal Biodome aquarium denitrification system, Montreal, Canada - optimal	1
D	Switchgrass rhizosphere microbial communities from Kellogg Biological Station, Michigan, USA - KBS S2-4 metaG (SPAdes)	367
D	Freshwater microbial communities from Kabuno Bay, South-Kivu, Congo ? kab_022012_12m	5
D	Marine microbial communities from Northeast Subartic Pacific Ocean, Canada - LP_J_2015_P26_10m	11
D	Fecal eukaryotic communites from dung pellets of Tule Elk in California, USA - Elk Dung D2	3
P	Soil microbial communities from Arlington Agricultural Research Station in Wisconsin, USA - Nitrogen cycling UWRJ-G10A2w-12 (SPAdes)	5
P	Human buccal mucosa microbial communities from NIH, USA - visit 1, subject 638754422 reassembly	1
D	Vadose zone soil fungal communities from Angelo Coast Range Reserve, California, USA - CZODoug1_16fungal (Illumina Assembly)	443
P	Forest soil microbial communities from El Dorado National Forest, California, USA - Mediterranean Blodgett CA Ref_M3	486
D	Crenothrix polyspora biofilm communities from Wolfenbuettel waterworks, Germany	3
D	Peat permafrost microbial communities from Stordalen Mire near Abisko, Sweden - I_Bog_N1_3	122
P	Arabidopsis thaliana rhizosphere microbial communities from the Joint Genome Institute, USA, that affect carbon cycling - Inoculated plant Co S AM (SPAdes)	54
D	Urban prokaryotic and eukaryotic communities from the subway in New York, USA: city subway metal/plastic -P00883	1
D	Soil microbial communities from hillslope of Landscape Evolution Observatory, University of Arizona, Oracle, AZ, United States - 2-4-E_N	17
P	Freshwater microbial communities from Lake Mendota, WI - 27AUG2008 deep hole epilimnion (SPAdes)	7
D	Marine microbial communities from water near the shore, Antarctic Ocean - #179	40
P	Arctic peat soil from Barrow, Alaska - NGEE Surface sample 53-2 deep-072012 (SPAdes)	67
P	Freshwater microbial communities from Lake Mendota, WI - 23JUL2008 deep hole epilimnion	38
P	Forest soil microbial communities from Algoma, Ontario, Canada - Jack Pine, Ontario site 1_JW_OM2H0_O2 (SPAdes)	108
P	Ammonia-oxidizing marine microbial communities from Monterey Bay, California, USA - CAN11_07_M0_10 (SPAdes)	16
D	Vadose zone soil microbial communities from the Eel River Critical Zone Observatory, Northern California, USA - Rivendell_Oct2014_Saprolite_2_DNA_Rhizosphere_1	423
P	Freshwater microbial communities from Lake Mendota, WI - 05MAY2010 deep hole epilimnion (SPAdes)	6
D	Marine viral communities from the Global Malaspina Expedition - Malaspina viral metaG DeepMed_231 (SPAdes)	10
D	Bulk soil microbial communities from Mexico - San Felipe (SF) metaG (v2)	124
D	Freshwater microbial communities from Lake Fryxell liftoff mats and glacier meltwater in Antarctica - MAT-06	112
D	Freshwater microbial communities from Crystal Bog, Wisconsin, USA - MA0.5M	115
D	Metatranscriptome of enriched soil aggregate microbial communities from Iowa State University, Ames, United States - MC6-MC0495-MT (Metagenome Metatranscriptome)	8
D	Freshwater sediment methanotrophic microbial communities from Lake Washington under simulated oxygen tension - Sediment Metagenome 105_HOW12 (SPAdes)	6
D	Marine microbial and viral communities from oxygen minimum zone, Eastern Pacific Ocean - ETNP201302SV82 (SPAdes)	7
D	Saline water microbial communities from Ace Lake, Antarctica - #1692	2
D	Freshwater sediment methanotrophic microbial communities from Lake Washington under simulated oxygen tension - Sediment Metagenome 103_HOW12	41
D	Human skin bacterial and viral communities - University of Pennsylvania - MG100262	8
D	Enriched cells from forest soil in Barre Woods Harvard Forest LTER site, Petersham, Massachusetts, United States - Alteio_BWMinControl_Nextera47	1
D	Marine microbial communities from Tara Oceans - TARA_B100000530 (ERX556075-ERR599101)	98
D	Attine ant fungus gardens microbial communities from New Jersey, USA - TSNJ028 MetaG	20
D	Microbial Community from Halfdan Field MHDA5	5
D	Fir Spring Coassembly Site 11 - Champenoux / Amance forest	129
D	Sediment microbial communities from San Francisco Bay, California, United States - SF_Jan12_sed_USGS_8_1	45
D	Peatland microbial communities from SPRUCE experiment site at the Marcell Experimental Forest, Minnesota, USA - June2016WEW_6_100	50
D	Coastal salt marsh microbial communities from the Groves Creek Marsh, Skidaway Island, Georgia - 071405CT metaG	106
D	Estuarine microbial communities from the Columbia River estuary - Ebb tide non-ETM metaG S.689 (SPAdes)	9
D	Freshwater microbial communities from Lake Croche, Canada to study carbon cycling - C_130820_MF_MetaG (SPAdes)	53
D	Metatranscriptome of peatland microbial communities from Houghton, MN, USA - PEATcosm2014_Bin17_10_metaT (Metagenome Metatranscriptome)	7
D	Active sludge microbial communities from Klosterneuburg, Austria - Klosterneuburg WWTP active sludge MT KNB_C6L_LD (Metagenome Metatranscriptome)	1
P	Soil microbial communities from Arlington Agricultural Research Station in Wisconsin, USA - Nitrogen cycling UWRJ-G05A5-10	297
D	Synthetic microbial communities for library methods comparison from University of Liverpool, United Kingdom - Mg74	2
D	Microbial communities of Wadden Sea tidal flat in Germany - 1450 fallingTide	1
D	Eutrophic lake water microbial communities from Lake Mendota, Wisconsin, USA - GEODES129 metaT (Metagenome Metatranscriptome)	4
D	Vadose zone soil microbial communities from the Eel River Critical Zone Observatory, Northern California, USA - CZOApr15con2H3.8 metaG (SPAdes)	148
D	Switchgrass rhizosphere microbial communities from Kellogg Biological Station, Michigan, USA - KBS Switchgrass S1-2	2304
D	Enriched cells from forest soil in Barre Woods Harvard Forest LTER site, Petersham, Massachusetts, United States - Alteio_BWOrgControl_Nextera21	2
D	Groundwater microbial communities from subsurface biofilms in sulfidic aquifier in Frasassi Gorge, Italy, sample from two redox zones- GS09_5	45
D	Urban prokaryotic and eukaryotic communities from the subway in New York, USA: city subway metal -P00825	4
P	Forest soil microbial communities from Algoma, Ontario, Canada - Jack Pine, Ontario site 1_JW_OM3H0_M1 (SPAdes)	137
D	Groundwater sediment microbial communities from an aquifer in East River, Colorado, USA - PLM3_5_b1	151
D	Marine microbial communities from Columbia River, CM, sample from CR-7km from mouth, GS312-0p1-CR7-chlmax	7
D	Chrysochromulina tobin associated microbial communities from unialgal haptophyte culture, Seattle, Washington, United States - P3_32mM	11
D	Human skin bacterial and viral communities - University of Pennsylvania - MG100429	2
D	Metatranscriptome of deep ocean microbial communities from Blanes Bay, Balearic Sea - MPBL120807 (Metagenome Metatranscriptome)	13
P	Soil microbial communities from Arlington Agricultural Research Station in Wisconsin, USA - Nitrogen cycling UWRJ-G05A5-11 (SPAdes)	5
D	Pelagic marine microbial communities from North Sea - COGITO_mtgs_110421 (SPAdes)	31
P	Activated sludge microbial communities from EBPR reactors in the US and Australia - sample from Queensland, Australia	3
D	Freshwater sediment microbial communities from Prairie Pothole Lake near Jamestown, North Dakota, USA - PPLs Lake P7 Core (1) Depth 19-21cm May2015 (SPAdes)	25
P	Arctic peat soil from Barrow, Alaska - NGEE Surface sample 210-3 shallow-092012	1208
D	Grasslands soil microbial communities from the Angelo Coastal Reserve, California, USA - 15_R_Glu_40cm_5_16_1 metaT (Metagenome Metatranscriptome)	5
D	Estuarine microbial communities from the Columbia River estuary - metaG 1553A-02 (SPAdes)	11
P	Freshwater microbial communities from Lake Mendota, WI - 21JUN2010 deep hole epilimnion	21
D	Metatranscriptome of marine microbial communities from Western Arctic Ocean, Canada - CB9_544_20m (Metagenome Metatranscriptome)	1
D	Metatranscriptome of coastal salt marsh microbial communities from the Groves Creek Marsh, Georgia, USA - 101412AT (Metagenome Metatranscriptome)	32
D	Sediment microbial communities from the Broadkill River, Lewes, Delaware, United States ? BLC_4-5_MG	3
D	Urban prokaryotic and eukaryotic communities from the subway in New York, USA: city subway wood -P00488	6
D	Freshwater sediment microbial communities from Prairie Pothole Lake near Jamestown, North Dakota, USA - PPLs Lake P8 Core (1) Depth 10-12cm May2015	265
P	Tropical forest soil microbial communities from Luquillo Experimental Forest, Puerto Rico - Sample 48	2
D	Marine microbial communities from eastern North Pacific Ocean - P8 free-living McLane	14
D	Marine microbial communities from Tara Oceans - TARA_B100000963 (ERX556074-ERR599169)	25
D	Rice paddy soil microbial communities from Twitchell Island, California, USA - SF_Rice_10C_80N_401	262
P	Soil microbial communities from Arlington Agricultural Research Station in Wisconsin, USA - Nitrogen cycling UWRJ-G10A3-11	456
D	Tropical peat soil microbial communities from peatlands in Department of Meta, Colombia - 0116_SJ02_MP15_20_MG	439
D	Groundwater microbial communities from Crystal Geyser aquifers in Utah, USA - Crystal Geyser metaG 2015-08 (SPAdes)	5
P	Grasslands soil microbial communities from Chapel Hill, North Carolina, USA that are Nitrogen fertilized -NN336	315
P	Soil microbial communities from Arlington Agricultural Research Station in Wisconsin, USA - Nitrogen cycling UWRJ-G10A4-10	571
D	Estuarine microbial communities from the Columbia River estuary - metaG 1371A-3	57
D	Marine viral communities from the Global Malaspina Expedition - Malaspina viral metaG DeepMed_s16 (SPAdes)	17
D	Urban prokaryotic and eukaryotic communities from the subway in New York, USA: city subway metal -P00743	1
D	Metatranscriptome of marine eukaryotic protist communities collected during Tara Oceans survey from station TARA_110 - TARA_N000001752 (ERX1782348-ERR1712224)	3
D	Hot spring microbial mat communities from Yellowstone National Park, Wyoming, USA - BED_virus_MetaG	1
D	Root-associated microbial communities from Barbacenia macrantha in rupestrian grasslands, the National Park of Serra do Cipo, Brazil - RX_R8	387
D	Saline desert soil microbial communities from Kutch, Gujarat, India - S2	63
D	Freshwater microbial communities from Crystal Bog, Wisconsin, USA - CBE21Jul09 (SPAdes)	10
D	Peat permafrost microbial communities from Stordalen Mire near Abisko, Sweden - III_Palsa_N1_3	410
D	Plant litter microbial communities from Arlington Agricultural Research Station in Wisconsin, United States - UWRJ-L016-104C-6	123
D	Coastal salt marsh microbial communities from the Groves Creek Marsh, Skidaway Island, Georgia - 041407BS metaG	89
D	Marine microbial communities from Tara Oceans - TARA_B100000035 (ERX556135-ERR598974)	10
D	Urban prokaryotic and eukaryotic communities from the subway in New York, USA: city subway wood -P00659	2
D	Soil microbial communities from Populus trichocarpa stands in riparian zone in the Pacific Northwest, United States - 10_S	573
D	Marine microbial communities from Tara Oceans - TARA_B100000405 (ERX556119-ERR599023)	37
P	Forest soil microbial communities from El Dorado National Forest, California, USA - Mediterranean Blodgett CA OM3_M2	23
D	Arctic peat soil microbial communities from the Barrow Environmental Observatory site, Barrow, Alaska, USA - NGEE PermafrostAB136-A	51
D	Urban prokaryotic and eukaryotic communities from the subway in New York, USA: city subway wood -P00695	1
D	Groundwater microbial communities from the Aspo Hard Rock Laboratory (HRL) deep subsurface site, Sweden - MM_PW_MetaG	16
D	Metatranscriptome of enriched soil aggregate microbial communities from Iowa State University, Ames, United States - MC6-MC0926-MT (Metagenome Metatranscriptome)	19
D	Sorted cell/s from hot spring sediment in Dewar Creek, British Columbia, Canada - JGI.MDM2.DC4.SYBR.03.G14	1
D	Soil microbial communities from Anza Borrego desert, Southern California, United States - S3+v_5-13C	20
D	Marine microbial and viral communities from oxygen minimum zone, Eastern Pacific Ocean - ETNP201302PF82A (SPAdes)	2
D	Peatland microbial communities from Minnesota, USA, analyzing carbon cycling and trace gas fluxes - June2015DPH_19_10	224
D	Surface soil microbial communities from Centralia Pennsylvania, which are recovering from an underground coalmine fire - Coalmine Soil_Cen14_06102014_R1 (SPAdes)	90
D	Estuarine microbial communities from the Columbia River estuary, USA - metaG S.535	44
D	Human skin bacterial and viral communities - University of Pennsylvania - MG100722	1
D	Enriched fungal communities from goat fecal pellet, Isla Vista, California, United States - Alfalfa, Gen10, Rep 2, Chloramphenicol (External Submission)	5
D	Plant litter microbial communities from Arlington Agricultural Research Station in Wisconsin, United States - UWRJ-L154-409C-5	167
P	Freshwater microbial communities from Lake Mendota, WI - 21JUL2008 deep hole epilimnion	27
D	Arabidopsis rhizosphere microbial communities from North Carolina, USA - plate scrape MF_Cvi_mMS_r2	212
D	Urban prokaryotic and eukaryotic communities from the subway in New York, USA: city subway metal -P00349	5
D	Tropical peat soil microbial communities from peatlands in Department of Meta, Colombia - 0815_BV2_10_20_MG	201
D	Metatranscriptome of seawater microbial communities from Monterey Bay, California, United States - 73R (Metagenome Metatranscriptome)	6
P	Ionic liquid and high solid enriched microbial communities from the Joint BioEnergy Institute, USA - AR20-2-D (SPAdes)	34
D	Marine microbial communities from the Southern Atlantic ocean transect to study dissolved organic matter and carbon cycling - Knorr_S7_td_250_ad_252m_LV_B (SPAdes)	5
D	Human skin bacterial and viral communities - University of Pennsylvania - MG100293	6
P	Wastewater microbial communities from Syncrude, Ft. McMurray, Alberta - Microbes from Suncor taillings pond 6 2012TP6_6	13
D	Aqueous microbial communities from the Delaware River and Bay under freshwater to marine salinity gradient to study organic matter cycling in a time-series - DEBay_Sum_29_D_>0.8_RNA2 (Metagenome Metatranscriptome)	3
D	Urban prokaryotic and eukaryotic communities from the subway in New York, USA: city subway wood -P00279	3
P	Forest soil microbial communities from Thunder Bay, Ontario, Canada - Black Spruce, Ontario site 2_A8_OM1_O1	1784
D	Wastewater treatment Type I Accumulibacter community from EBPR Bioreactor in Madison, WI, USA - Reactor 1_1/23/2012_ DNA (SPAdes)	25
D	Microbial mat bacterial communities from Rhone River delta, Camargue, France - 6	1
D	Oligotrophic lake water microbial communities from Sparkling Lake, Wisconsin, USA - GEODES006 metaG	139
D	Rhizosphere microbial communities from Carex aquatilis grown in University of Washington, Seatle, WA, United States - 4-20-19 metaG	2
P	Anoxygenic and chlorotrophic microbial mat microbial communities from Yellowstone National Park, USA - YNP Bryant MS undermat 2012	40
D	Marine gutless worms symbiont microbial communities from Max Planck institute for Marine Microbiology, Germany - Olavius geniculatus HERON ISLAND.1 (SPAdes)	1
P	Marine microbial communities from the Deep Atlantic Ocean - MP0740 (SPAdes)	5
D	Clean room microbial communities from NASA Spacecraft Assembly Facility at Jet Propulsion Laboratory, Pasadena, California, USA - InSight In5 SAF170 SPAdes reassembly	2
D	Saline lake microbial communities from Ace Lake, Antarctica - Antarctic Ace Lake Metagenome 02UKE	47
P	Avena fatua rhizosphere microbial communities - H4_Rhizo_Litter_21 (Metagenome Metatranscriptome, Counting Only)	6
D	Hardwood forest soil microbial communities from Morgan-Monroe State Forest, Indiana, United States - atmos_gasesAM2C_515	827
P	Grasslands soil microbial communities from Kansas, USA, that are Nitrogen fertilized - NN577	240
D	Groundwater microbial communities from the Columbia River, Washington, USA, for microbe roles in carbon and contaminant biogeochemistry - GW-RW metaG T4_25-Nov-14	188
D	Forest soil microbial communities from Spain - ITS-tags Site 9-Mixed-thinned forest site A3_MS_spring Metatranscriptome (Eukaryote Community Metatranscriptome) (version 2)	3
D	Freshwater sediment methanotrophic microbial communities from Lake Washington under simulated oxygen tension - Sediment Metatranscriptome 104_HOW12 (Metagenome Metatranscriptome)	5
D	Seawater microbial communities from Monterey Bay, California, United States - 39D	19
P	Soil microbial communities from Arlington Agricultural Research Station in Wisconsin, USA - Nitrogen cycling UWRJ-G09A5-12	513
D	Soil microbial communities from the East River watershed near Crested Butte, Colorado, United States - ER_DNA_202	449
D	Freshwater microbial communities from Kabuno Bay, South-Kivu, Congo ? kab_022012_11m	5
D	Soil microbial communities from Arlington Agricultural Research Station in Wisconsin, USA - Nitrogen cycling UWRJ-S103-311B-2	248
D	Metatranscriptome of estuarine water microbial communities from the Columbia River estuary, Oregon, United States ? R877 (Metagenome Metatranscriptome)	11
D	Metatranscriptome of marine eukaryotic protist communities collected during Tara Oceans survey from station TARA_025 - TARA_A100000396 (ERX1782223-ERR1711898)	1
D	Metatranscriptome of freshwater microbial communities from Mississippi River, Louisiana, United States - Miss_Cont_RepA_8d (Metagenome Metatranscriptome)	21
D	Metatranscriptome of freshwater microbial communities from St. Lawrence River, New York, United States - Law_Atlam_RepA_8d (Metagenome Metatranscriptome)	5
D	Metatranscriptome of marine microbial communities from deep sea water colum in Eastern Mediterranean Sea - KM3-5	8
D	Peatland microbial communities from Houghton, MN, USA - PEATcosm2014_Bin11_10_metaG	247
D	Human skin bacterial and viral communities - University of Pennsylvania - MG100760	1
P	Marine microbial communities from Cape May, New Jersey, USA - GS010	2
P	Arabidopsis thaliana rhizosphere microbial communities from the Joint Genome Institute, USA, that affect carbon cycling - Inoculated plant M2 S PM (SPAdes)	29
D	Urban prokaryotic and eukaryotic communities from the subway in New York, USA: city subway metal -P00762	1
D	Leachate microbial communities from a municipal landfill in Southern Ontario, Canada - Leachate well 162 metaG	91
P	Marine microbial communities from the Deep Atlantic Ocean - MP0326	68
P	Forest soil microbial communities from Harvard Forest Long Term Ecological Research site in Petersham, Massachusetts, USA - MetaG HF047 (SPAdes)	69
D	Urban prokaryotic and eukaryotic communities from the subway in New York, USA: city subway wood -P01086	6
P	Peat soil microbial communities from Weissenstadt, Germany - Metatranscriptome 44 (Metagenome Metatranscriptome)	2
P	Delisea pulchra microbial communities from Sydney, Australia, affected by bleaching disease - 2012_BI_H7	117
D	Peatland microbial communities from SPRUCE experiment site at the Marcell Experimental Forest, Minnesota, USA - June2016WEW_4_100	20
P	Panchlora gut microbial communities from Gamboa, Panama - Panchlora_foregut_metagenome	7
P	Switchgrass rhizosphere microbial communities from Kellogg Biological Station, Michigan, USA, with PhiX - S5	3049
D	Pelagic marine sediment microbial communities from the LTER site Helgoland, North Sea, for post-phytoplankton bloom and carbon turnover studies - OSD3 (Helgoland) metaG	569
D	Vadose zone soil fungal communities from Angelo Coast Range Reserve, California, USA - CZOMad2_1_16fungal (PacBio error correction)	67
D	Urban prokaryotic and eukaryotic communities from the subway in New York, USA: city subway metal/plastic -P00664	2
D	Marine gutless worms symbiont microbial communities from Max Planck institute for Marine Microbiology, Germany - Olavius geniculatus LIZARD ISLAND.2 (SPAdes)	1
D	Marine viral communities from the Subarctic Pacific Ocean - 23_WHOI_OMZ metaG (SPAdes)	6
D	Grasslands soil microbial communities from the Angelo Coastal Reserve, California, USA - 15_D_Glu_40cm_2_24_1 metaG	690
P	Groundwater microbial communities from Rifle, Colorado - Rifle Oxygen_injection B3 (SPAdes)	7
D	Marine microbial communities from the Southern Atlantic ocean - KN S17 DCM_A metaT (Metagenome Metatranscriptome) (version 2)	1
D	Urban prokaryotic and eukaryotic communities from the subway in New York, USA: city subway metal -P01123	3
D	Vadose zone soil microbial communities from the Eel River Critical Zone Observatory, Northern California, USA - Rivendell_Oct2014_Saprolite_2_DNA_Rhizosphere_1 (SPAdes)	52
D	Enriched soil aggregate microbial communities from Iowa State University, Ames, United States - MC6-MC0906-MG	26
D	Urban prokaryotic and eukaryotic communities from the subway in New York, USA: city subway metal/plastic -P00413	2
D	Soil microbial communities from H.J. Andrews Experimental Forest, Oregon, United States - NI-69-A	55
P	Arctic peat soil from Barrow, Alaska - NGEE Surface sample 210 deep-092012 (SPAdes)	28
D	Wastewater bioreactor microbial communities from Cape Town, South Africa - Thiocy_expt_300_biof	18
P	Freshwater microbial communities from Lake Mendota, WI - 01JUN2011 deep hole epilimnion ns (SPAdes)	1
D	Corn, switchgrass and miscanthus rhizosphere microbial communities from Kellogg Biological Station, Michigan, USA - KBS K5-10-3 metaG	2351
D	Vadose zone soil microbial communities from Sagehorn Ranch, Mendocino, California, USA - Sage2_L_60_16 metaG	316
D	Soil microbial communities from hillslope of Landscape Evolution Observatory, University of Arizona, Oracle, AZ, United States - 2-1-W_N	4
P	Microbial Community from Halfdan Field MHBA7	6
D	Diffuse hydrothermal flow volcanic vent microbial communities from Axial Seamount, northeast Pacific ocean - Sample FS907_Anemone_DNA	3
P	Bog forest soil microbial communities from Calvert Island, British Columbia, Canada - ECP12_OM1	839
D	Urban prokaryotic and eukaryotic communities from the subway in New York, USA: city subway metal -P00928	1
P	Serpentinite rock and fluid subsurface biosphere microbial communities from McLaughlin Reserve, Michigan, USA - CR12Aug_1A (SPAdes)	1
D	Soil microbial communities from Arlington Agricultural Research Station in Wisconsin, United States - UWRJ-S046-202B-6	203
D	Mine pit pond microbial communities from Vermont, USA - 1S	1
D	Marine microbial communities from expanding oxygen minimum zones in the Saanich Inlet - SI037_S2LV_150m_DNA (SPAdes)	4
D	Urban prokaryotic and eukaryotic communities from the subway in New York, USA: city subway metal/plastic -P00755	1
D	Polar desert sand microbial communities from Dry Valleys, Antarctica - metaG UQ833 (21.06)	49
D	Marine eukaryotic phytoplankton communities from Arctic Ocean - Arctic Ocean - Greenland ARC118M Metagenome (SPAdes)	34
P	Grasslands soil microbial communities from the Angelo Coastal Reserve, California, USA - Sample 08_20_2013_1_20cm	40
D	Grasslands soil microbial communities from the Angelo Coastal Reserve, California, USA - 15_R_Glu_20cm_5_0_2 metaT (Metagenome Metatranscriptome)	1
D	Vadose zone soil fungal communities from Angelo Coast Range Reserve, California, USA - CZOMad2_1_16fungal (Illumina Assembly)	449
P	Grasslands soil microbial communities from Chapel Hill, North Carolina, USA that are Nitrogen fertilized -NN346	268
D	Hot spring sediment microbial communities from Dewar Creek, Canada - MDM2.DC4.SYBR.3.C13.16S negative	1
D	Metatranscriptome of enriched soil aggregate microbial communities from Iowa State University, Ames, United States - MC6-MC0945-MT (Metagenome Metatranscriptome)	14
D	Freshwater microbial communities from Crystal Bog, Wisconsin, USA - CBE02Aug09 (SPAdes)	13
P	Soil microbial communities from Arlington Agricultural Research Station in Wisconsin, USA - Nitrogen cycling UWRJ-G08A2-10 (SPAdes)	4
D	Agave microbial communities from Guanajuato, Mexico - Mg.Ma.rz	3544
P	Freshwater microbial communities from Lake Mendota, WI - 27SEP2012 deep hole epilimnion	29
D	Urban prokaryotic and eukaryotic communities from the subway in New York, USA: city subway metal -P00365	2
P	Marine microbial communities from expanding oxygen minimum zones in the Saanich Inlet - SI037_S4LV_150m_DNA (SPAdes)	5
D	Surface soil microbial communities from Centralia Pennsylvania, which are recovering from an underground coalmine fire - Coalmine Soil_Cen12_06102014_R2	250
D	Urban prokaryotic and eukaryotic communities from the subway in New York, USA: city subway metal -P00829	4
D	Groundwater sediment microbial communities from an aquifer in Colorado, USA - East MetaG ERMGT319_2	45
D	Amended soil microbial communities from Kansas Great Prairies, USA - BrdU F1.2B	2580
D	Active sludge microbial communities of municipal wastewater-treating anaerobic digesters from Japan - AD_JPNAS3_MetaG	88
P	Corn rhizosphere microbial communities from Kellogg Biological Station, Michigan, USA - C7	3594
D	Rock endolithic microbial communities from Victoria Land, Antarctica - Richard Nunatak white sandstone	31
P	Grasslands soil microbial communities from Gorham, Kansas, USA that are Nitrogen fertilized -NN613 (SPAdes)	1
D	Permafrost microbial communities from permafrost in Bonanza Creek, Alaska - Thermokarst Bog cDNA B4 Metatranscriptome	2485
D	Methane-oxidizing microbial communities from mesocosms in the Hudson Canyon - EN1B Hudson Canyon	66
P	Human subgingival plaque microbial communities from NIH, USA - visit 1, subject 763961826	1
D	Peatland microbial communities from SPRUCE experiment site at the Marcell Experimental Forest, Minnesota, USA - June2016WEW_16_100	43
D	Urban prokaryotic and eukaryotic communities from the subway in New York, USA: city subway metal -P01101	1
P	Freshwater microbial communities from Lake Mendota, WI - 05NOV2012 deep hole epilimnion	38
D	Plant litter microbial communities from Arlington Agricultural Research Station in Wisconsin, United States - UWRJ-L059-202B-1	92
P	Arabidopsis thaliana rhizosphere microbial communities from the Joint Genome Institute, USA, that affect carbon cycling - Inoculated plant M2 PM	781
D	Human skin bacterial and viral communities - University of Pennsylvania - MG100123	2
D	Freshwater sediment methanotrophic microbial communities from Lake Washington under simulated oxygen tension - Sediment Metatranscriptome 74_LOW10 (Metagenome Metatranscriptome)	1
D	Enriched backyard soil microbial communities from Emeryville, California, USA - eDNA 5th pass 30_C Kraft BY (version 2)	118
D	Freshwater microbial communities from Trout Bog Lake, WI - 20AUG2007 hypolimnion	1
D	Forest soil microbial communities from France for metatranscriptomics studies - Site 11 - Champenoux / Amance forest - OA8 Emin (Eukaryote Community Metatranscriptome)	7
D	Marine algal microbial communities from Porto, Portugal - Porto_4 metaG (SPAdes)	3
D	Enriched cells from forest soil in Barre Woods Harvard Forest LTER site, Petersham, Massachusetts, United States - Alteio_BWOrgHeat_Nextera26	1
D	Enriched fungal communities from goat fecal pellet, Isla Vista, California, United States - Reed Canary Grass, Gen10, Rep 2, Chloramphenicol (External Submission)	22
D	Switchgrass rhizosphere microbial communities from Kellogg Biological Station, Michigan, USA - KBS S4-4 metaG	2825
D	Freshwater microbial communities from Mississippi River, Louisiana, United States - Miss_Colum_RepB_8d	39
D	Human skin bacterial and viral communities - University of Pennsylvania - MG100430	6
D	Arabidopsis rhizosphere microbial communities from North Carolina, USA - Col MF nosort	8
D	Tropical rainforest soil microbial communities from the Amazon Forest, Brazil, analyzing deforestation - Metatranscriptome P72I A10 (Metagenome Metatranscriptome) (version 2)	28
D	Seawater microbial communities from Monterey Bay, California, United States - 41D	18
P	Oil polluted marine microbial communities from Coal Oil Point, Santa Barbara, California, USA - Sample 3 (SPAdes)	25
D	Aqueous microbial communities from the Delaware River and Bay under freshwater to marine salinity gradient to study organic matter cycling in a time-series - DEBay_Sum_29_N_>0.8_DNA (SPAdes)	12
D	Freshwater microbial communities from Columbia River, Oregon, United States - Colum_Colum_RepB_8h	7
D	Human skin bacterial and viral communities - University of Pennsylvania - MG100308	5
D	Freshwater sediment methanotrophic microbial communities from Lake Washington under simulated oxygen tension - Sediment Metagenome 51_LOW8	12
P	Freshwater lake microbial communities from Lake Huron, USA, analyzing microbial food webs and carbon cycling - Sp13.BD.MM15.SD	365
D	Metatranscriptome of estuarine sediment microbial communities from the Columbia River estuary, Washington, United States ? S.182 (Metagenome Metatranscriptome)	2
P	Forest soil microbial communities from Thunder Bay, Ontario, Canada - Black Spruce, Ontario site 2_A8_OM2_M3 (SPAdes)	77
D	Marine eukaryotic phytoplankton communities from Atlantic Ocean - Tropical Atlantic ANT8 Metagenome	168
D	Wetland microbial communities from Old Woman Creek Reserve in Ohio, USA - Open_0915_D1 (SPAdes)	58
P	Soil microbial communities from Rifle, Colorado - Rifle CSP2_sed 19_3	587
D	Groundwater sediment microbial communities from an aquifer in East River, Colorado, USA - PLM3-1_50_b2	66
D	Human skin bacterial and viral communities - University of Pennsylvania - MG100759	3
D	Estuarine microbial communities from the Columbia River estuary - metaG 1560A-3 (SPAdes)	5
D	Freshwater microbial communities from Mississippi River, Louisiana, United States - Miss_Miss_RepA_8h	7
D	Marine microbial communities from the Costa Rica Dome - N26 B7-1 mini metaG	2
D	Groundwater microbial communities from Cold Creek, Nevada to study Microbial Dark Matter (Phase II) - Lower Cold Creek	581
D	Estuarine microbial communities from the Columbia River estuary - metaG 1546C-3 (SPAdes)	8
D	Groundwater sediment microbial communities from an aquifer in Colorado, USA - East MetaG ERMZT534_2	65
P	Grasslands soil microbial communities from the Angelo Coastal Reserve, California, USA - Sample 9_17_2013_80cm (SPAdes)	65
P	Forest soil microbial communities from El Dorado National Forest, California, USA - Mediterranean Blodgett CA OM1_O3	547
P	Soil microbial communities from Arlington Agricultural Research Station in Wisconsin, USA - Nitrogen cycling UWRJ-SCHO22-C	433
D	Freshwater lake sediment microbial communities from low oxygen tension regimen in Lake Washington, USA - LO rep. 1 week 3 - L1_3_WGA	1
P	Forest soil microbial communities from Algoma, Ontario, Canada - Jack Pine, Ontario site 1_JW_Ref_O2 (SPAdes)	651
D	Urban prokaryotic and eukaryotic communities from the subway in New York, USA: city subway metal -P00437	5
P	Soil microbial communities from Arlington Agricultural Research Station in Wisconsin, USA - Nitrogen cycling UWRJ-G05A3-11 (SPAdes)	3
D	SSW_combined assebmly	3
D	Microbial mat bacterial communities from the Broadkill River, Lewes, Delaware, United States - FB_1_MG	4
P	Freshwater microbial communities from Lake Mendota, WI - 15JUL2010 deep hole epilimnion (SPAdes)	2
D	Soil microbial communities from Arlington Agricultural Research Station in Wisconsin, United States - UWRJ-S096-311B-4	44
D	Microbial communities of wastewater sludge from Singapore - Sludge1_b2_February	11
D	Urban prokaryotic and eukaryotic communities from the subway in New York, USA: city subway metal/plastic -P00553	5
D	Anoxic zone freshwater microbial communities from boreal shield lake in IISD Experimental Lakes Area, Ontario, Canada - Sep2016-L227-8m	7
D	Marine microbial communities from Tara Oceans - TARA_B100000959 (ERX556081-ERR598953)	4
D	Grasslands soil microbial communities from the Angelo Coastal Reserve, California, USA - Sample Angelo_141	323
D	Marine microbial communities from Tara Oceans - TARA_B100001971 (ERX555910-ERR599076)	5
D	Terrestrial microbial communites from a soil warming plot in Okalahoma, USA - C6	97
D	I_Bog_E2 coassembly	240
D	Anoxic zone freshwater microbial communities from boreal shield lake in IISD Experimental Lakes Area, Ontario, Canada - Jun2016-L227-10m	1
D	Marine gutless worms symbiont microbial communities from Max Planck institute for Marine Microbiology, Germany - Olavius geniculatus HERON ISLAND.1	1
D	Groundwater microbial communities from Crystal Geyser aquifers in Utah, USA - Crystal Geyser metaG 2015-02	55
D	Subsurface sediment microbial communities from Mancos shale, Colorado, United States - Mancos A1	17
D	Estuarine microbial communities from the Columbia River estuary - metaG 1548A-3	123
D	Urban prokaryotic and eukaryotic communities from the subway in New York, USA: city subway metal/plastic -P00724	1
D	Peatland microbial communities from SPRUCE experiment site at the Marcell Experimental Forest, Minnesota, USA - June2016WEW_10_150	98
D	Marine algal microbial communities from Bantry Bay, Ireland - BantryBay_4 metaG (SPAdes)	13
P	Arabidopsis root microbial communities from the University of North Carolina, USA - plate scrape CL_Cvi_mMS	69
P	Grasslands soil microbial communities from Gorham, Kansas, USA that are Nitrogen fertilized - NN611 (SPAdes)	3
P	Soil microbial communities from Manhattan, Kansas, USA - Sample 400um Nextera	448
D	Enrichment culture microbial communities from Arthur Kill intertidal strait, New Jersey, USA, that are MTBE-degrading - MTBE-AKS1 (Arthur Kill Sulfidogenic replicate 1) MetaG	14
P	Tropical forest soil microbial communities from Luquillo Experimental Forest, Puerto Rico - Sample 63 (SPAdes)	20
P	Grasslands soil microbial communities from Gorham, Kansas, USA that are Nitrogen fertilized -NN607 (SPAdes)	7
D	Oligotrophic lake water microbial communities from Sparkling Lake, Wisconsin, USA - GEODES039 metaT (Metagenome Metatranscriptome)	17
D	Corn rhizosphere microbial communities from Kellogg Biological Station, Michigan, USA - KBS C6-4 metaG (SPAdes)	554
D	Urban prokaryotic and eukaryotic communities from the subway in New York, USA: city subway wood -P00246	5
D	Marine algal microbial communities from Sidmouth, United Kingdom - Sidmouth_Male1 metaG	38
D	Surface soil microbial communities from Centralia Pennsylvania, which are recovering from an underground coalmine fire - Coalmine Soil_Cen04_05102014_R1	1394
D	Salt pond water microbial communities from South San Francisco under conditions of wetland restoration - Salt Pond MetaG R1_A_H2O_MG	13
P	Marine microbial communities from North Pacific Subtropical Gyre, Station ALOHA - HOT229_2_0500m	5
P	Soil microbial communities from Arlington Agricultural Research Station in Wisconsin, USA - Nitrogen cycling UWRJ-G05A2-11	417
D	Arabidopsis rhizosphere microbial communities from Chapel Hill, North Carolina, USA - Cvi Cl nosort	23
D	Active sludge microbial communities from Klosterneuburg, Austria, studying microevolution and ecology of nitrifiers - Klosterneuburg WWTP active sludge metagenome KNB14_precipitate	354
D	Freshwater microbial communities from Lake Croche, Canada to study carbon cycling - C_131016_EF_MetaG	187
D	Soil microbial communities from agricultural site in Penn Yan, New York, United States - 13C_PalmiticAcid_Day30	680
D	Feedstock adapted compost microbial communities from Newby Island compost facility, Milpitas, CA, USA - starting DNA	223
D	II_Bog_N2 coassembly	237
D	Enriched backyard soil microbial communities from Emeryville, California, USA - eDNA 3rd pass 37_C Kraft BY (version 2)	79
P	Freshwater microbial communities from Lake Mendota, WI - 25JUL2011 deep hole epilimnion	46
D	Freshwater sediment microbial communities from Prairie Pothole Lake near Jamestown, North Dakota, USA - PPLs Lake P8 Core (1) Depth 10-12cm May2015 (SPAdes)	26
D	Poplar biomass bioreactor microbial communities from Brookhaven National Lab, NY - total biomass decay community	42
P	Arctic peat soil from Barrow, Alaska - NGEE Surface sample 210-1 shallow-072012 (SPAdes)	76
D	Metatranscriptome of peatland microbial communities from Houghton, MN, USA - PEATcosm2014_Bin06_30_metaT (Metagenome Metatranscriptome)	1
D	Polar desert sand microbial communities from Dry Valleys, Antarctica - metaG UQ330 (21.06)	49
D	Vadose zone soil microbial communities from Angelo Coast Range Reserve, California, USA - Mad1_20_16 metaG	177
P	Freshwater microbial communities from Lake Mendota, WI - 03AUG2012 deep hole epilimnion	17
D	Human skin bacterial and viral communities - University of Pennsylvania - MG100477	11
D	Metatranscriptome of estuarine water microbial communities from the Columbia River estuary, Oregon, United States ? R881 (Metagenome Metatranscriptome)	1
P	Hot spring sediment microbial communities from Great Boiling Spring, Nevada - Cellulolytic enrichment CS 85C	1
D	Metatranscriptome of forest soil microbial communities from Barre Woods Harvard Forest LTER site, Petersham, Massachusetts, United States - Native-BW-C-12-O (Metagenome Metatranscriptome) (v2)	2
D	Arabidopsis rhizosphere microbial communities from North Carolina - M.Oy.2.yng.040610	45
D	Wastewater treatment Type I Accumulibacter community from EBPR Bioreactor in Madison, WI, USA - Reactor 1_5/23/2013_ DNA	111
P	Marine microbial communities from Key West, Florida, USA - GS015	6
D	Enriched soil microbial communities from UW Madison campus, WI, USA - DID2934_E24 MG	22
D	Peat permafrost microbial communities from Stordalen Mire near Abisko, Sweden - I_Fen_E3_2	57
D	Estuarine water microbial communities from San Francisco Bay, California, United States - C33_27D	61
D	Tropical soil microbial communities from Luquillo Experimental Forest, Puerto Rico - GRE.SIPMG.169b2f19	718
P	Marine microbial communities from Rosario Bank, Honduras - GS018	4
D	Seawater microbial communities from Jervis Inlet, British Columbia, Canada - JV7_2_9	68
P	Marine viral communities from the Pacific Ocean - LP-47 (SPAdes)	8
D	Enriched Miracle-Growth compost microbial communities from Emeryville, California, USA - RNA 5th pass 37_C Kraft MG (Metagenome Metatranscriptome)	15
D	Arabidopsis rhizosphere microbial communities from North Carolina - M.Oy.7.old.040610	25
D	Metatranscriptome of enriched soil aggregate microbial communities from Iowa State University, Ames, United States - MC6-MC0762-MT (Metagenome Metatranscriptome)	14
D	Freshwater microbial communities from Lake Simoncouche, Canada to study carbon cycling - S_130805_MF_MetaG (SPAdes)	28
D	Marine microbial and viral communities from oxygen minimum zone, Eastern Pacific Ocean - ETNP201406SV63 (SPAdes)	2
D	Permafrost soil microbial communities from the Arctic, to analyse light accelerated degradation of dissolved organic matter (DOM) - Organic soil replicate 3 DNA2013-050	853
D	Freshwater sediment methanotrophic microbial communities from Lake Washington under simulated oxygen tension - Sediment Metagenome 22_HOW5	49
D	Freshwater microbial communities from Trout Bog Lake, WI - 23JUN2009 hypolimnion	10
D	Freshwater microbial communities from Trout Bog Lake, WI - 01OCT2007 hypolimnion	19
P	Permafrost microbial communities from permafrost in Bonanza Creek, Alaska - Permafrost Layer P3	886
D	Leaf litter microbial communities from Shasta-Trinity National Forest, California, United States - GEON-DECOMP-297	1
D	Corn rhizosphere microbial communities from Kellogg Biological Station, Michigan, USA - Diel MetaT C5am-4 (Metagenome Metatranscriptome) (v2)	254
D	Urban prokaryotic and eukaryotic communities from the subway in New York, USA: city subway metal -P00421	1
P	Freshwater microbial communities from Lake Mendota, WI - 9JUL2008 deep hole epilimnion	77
D	Seawater microbial communities from Monterey Bay, California, United States - 70D	18
D	Metatranscriptome of estuarine water microbial communities from the Columbia River estuary, Oregon, United States ? R1166 (Metagenome Metatranscriptome)	1
D	Soil microbial communities from Rifle, Colorado, USA - Groundwater B2	1
D	Terrestrial sediment cell enrichment communities for BONCAT metagenomics from Utah, United States - 4hA_Boncat_plus	5
D	Rhizosphere microbial communities from Carex aquatilis grown in University of Washington, Seatle, WA, United States - 4-16-21 metaG	137
D	Human skin bacterial and viral communities - University of Pennsylvania - MG100680	20
P	Oil polluted marine microbial communities from Coal Oil Point, Santa Barbara, California, USA - Sample 3	215
P	Arctic peat soil from Barrow, Alaska - NGEE Surface sample 415-3 deep-092012 (SPAdes)	15
D	Freshwater sediment methanotrophic microbial communities from Lake Washington under simulated oxygen tension - Sediment Metagenome 49_LOW8	15
D	Metatranscriptome of marine eukaryotic protist communities collected during Tara Oceans survey from station TARA_072 - TARA_N000000836 (ERX1782266-ERR1711948)	2
P	Forest soil microbial communities from Harvard Forest Long Term Ecological Research site in Petersham, Massachusetts, USA - MetaG HF019 (SPAdes)	15
D	Coastal salt marsh microbial communities from the Groves Creek Marsh, Skidaway Island, Georgia - 101404AT metaG	114
P	Aerobic enrichment media microbial communities from Bioluminiscent Bay, La Parguera, Puerto Rico - Tt and M2	36
D	Urban prokaryotic and eukaryotic communities from the subway in New York, USA: city subway metal/plastic -P00719	1
D	Soil microbial communities from a riparian zone of the East river system, Colorado, United States ? U2m1	21
D	Peat permafrost microbial communities from Stordalen Mire near Abisko, Sweden - III_Bog_N3_1	31
D	Groundwater sediment microbial communities from an aquifer in Colorado, USA - East MetaG ERMGT200_2	69
P	Grasslands soil microbial communities from the Angelo Coastal Reserve, California, USA - Sample 09_25_2013_1_20cm	14
D	Arabidopsis rhizosphere microbial communities from North Carolina, USA - plate scrape CL_Col_mLB_r2 (SPAdes)	14
D	Dystrophic lake water microbial communities from Trout Bog Lake, Wisconsin, USA - GEODES083 metaT (Metagenome Metatranscriptome)	3
D	Peat permafrost microbial communities from Stordalen Mire near Abisko, Sweden - III_Bog_E2_2	21
D	Saline water microbial communities from Organic Lake, Antarctica - #177	6
D	Tropical forest soil microbial communities from Panama analyzed to predict greenhouse gas emissions - Panama Soil Plot 1 MoBio	1434
D	Salt marsh sediment microbial communities from the Plum Island Ecosystem LTER, Massachusetts, United States - Salt Marsh Sediment SW1601-20	9
D	Active sludge microbial communities of municipal wastewater-treating anaerobic digesters from Hong Kong - AD_UKC115_MetaG (SPAdes)	27
D	Enriched Miracle-Growth compost microbial communities from Emeryville, California, USA - eDNA 3rd pass 30_C Kraft MG (version 2)	182
D	Soil microbial communities from Risofladan, Vaasa, Finland - TR-2	17
D	Peat moss associated microbial communities from Sphagnum species from Minnesota, USA - S1T2_Fd - Sphagnum magellanicum MT (Eukaryote Community Metatranscriptome)	5
D	Sea salt viral communities from Beaufort Sea near Barrow, Alaska, United States - SSS 0.2	3
D	Grasslands soil microbial communities from the Angelo Coastal Reserve, California, USA - 15_R_Glu_40cm_5_24_2 metaT (Metagenome Metatranscriptome)	5
D	Polar desert sand microbial communities from Dry Valleys, Antarctica - metaG UQ859 (21.06)	48
D	Salt pond soil microbial communities from South San Francisco under conditions of wetland restoration - Salt Pond MetaG R2_A_D2_MG	60
P	Forest soil microbial communities from Harvard Forest Long Term Ecological Research site in Petersham, Massachusetts, USA - MetaG HF024	566
D	Urban prokaryotic and eukaryotic communities from the subway in New York, USA: city subway metal/plastic -P01218	3
D	Grassland soil microbial communities from Hopland, California, USA - Sample H1_Bulk_30 (Metagenome Metatranscriptome, Counting Only)	1
D	Human skin bacterial and viral communities - University of Pennsylvania - MG100467	13
D	Urban prokaryotic and eukaryotic communities from the subway in New York, USA: city subway missing -P00795	3
D	II_Palsa_N1 coassembly	630
D	Peatland microbial communities from Houghton, MN, USA - PEATcosm2014_Bin02_10_metaG	218
D	Corn rhizosphere microbial communities from Kellogg Biological Station, Michigan, USA - KBS Corn C5-2	2084
P	Soil microbial communities from Arlington Agricultural Research Station in Wisconsin, USA - Nitrogen cycling UWRJ-G07A5-12	255
D	Freshwater sediment methanotrophic microbial communities from Lake Washington under simulated oxygen tension - Sediment Metagenome 112_LOW13 (SPAdes)	7
P	Marine microbial communities from the coastal margin of the Columbia River, USA - 33 PSU, 16m	43
D	Wastewater treatment Type I Accumulibacter community from EBPR Bioreactor in Madison, WI, USA - TNR Reactor, Time C-32min-Anaerobic_ RNA (Metagenome Metatranscriptome)	15
D	Forest soil microbial communities from Amazon forest - 2010 replicate II A001	6603
D	Sorted cell/s from McNutts Creek water, Athens, Georgia, United States - Uncultured microbe JGI Ottese.MC11.SYBR.01.I15	1
D	Enriched fungal communities from goat fecal pellet, Isla Vista, California, United States - Reed Canary Grass, Gen5, Rep 2, Chloramphenicol (External Submission)	22
D	Aqueous microbial communities from the Delaware River and Bay under freshwater to marine salinity gradient to study organic matter cycling in a time-series - DEBay_Spr_20_>0.8_DNA (SPAdes)	46
D	Marine viral communities from the Subarctic Pacific Ocean - 1_ETSP_OMZ_AT15124 metaG	15
P	Freshwater lake microbial communities from Lake Huron, USA, analyzing microbial food webs and carbon cycling - Su13.BD.MM110.SN	140
D	Microbial mat bacterial communities from the Broadkill River, Lewes, Delaware, United States - FB_6_MG	23
P	Marine sediment microbial communities from Kolumbo Volcano mats, Greece - white/grey mat	27
D	Active sludge microbial communities of municipal wastewater-treating anaerobic digesters from USA - AD_UKC073_MetaG (SPAdes)	58
D	Wastewater microbial communities from municipal sewage treatment plant in Nanjing, China - DC_AS_meta	5
P	Sediment microbial communities from Lake Washington, Seattle, for Methane and Nitrogen Cycles, original sample replicate 1	26
D	Water microbial communities from South San Francisco under conditions of wetland restoration - Salt Pond MetaG R2A_A_H2O_MG	143
D	Metatranscriptome of seawater microbial communities from Monterey Bay, California, United States - 51R (Metagenome Metatranscriptome)	9
D	Active sludge microbial communities from Klosterneuburg, Austria, studying microevolution and ecology of nitrifiers - Klosterneuburg WWTP active sludge metagenome KNB14_supernatant (SPAdes)	68
D	Soil microbial communities from a riparian zone of the East river system, Colorado, United States ? U1s2	45
D	Switchgrass rhizosphere microbial communities from Kellogg Biological Station, Michigan, USA - KBS S6-3 metaG (SPAdes)	703
D	Marine microbial communities from Tara Oceans - TARA_B100001113 (ERX555941-ERR599014)	64
D	Soil microbial communities from Anza Borrego desert, Southern California, United States - S1+v_20	170
D	Serpentine soil microbial communities from UC McLaughlin Reserve, CA, USA - Plot60	1274
D	Enriched cells from forest soil in Barre Woods Harvard Forest LTER site, Petersham, Massachusetts, United States - Alteio_BWMinHeated_Nextera73	2
D	Urban prokaryotic and eukaryotic communities from the subway in New York, USA: city subway wood -P00332	3
D	Freshwater microbial communities from Lake Simoncouche, Canada to study carbon cycling - S_140806_EF_MetaG	187
D	Marine microbial communities from North Pacific Subtropical Gyre, Station ALOHA - HOT229_2_0025m	12
D	Metatranscriptome of seawater microbial communities from Monterey Bay, California, United States - 17R (Metagenome Metatranscriptome)	5
P	Arabidopsis root microbial communities from the University of North Carolina, USA - plate scrape MF_Cvi_mMS (SPAdes)	94
D	Peat permafrost microbial communities from Stordalen Mire near Abisko, Sweden - I_Bog_N2_1	84
D	Metatranscriptome of lab incubated forest soil microbial communities from Barre Woods Harvard Forest LTER site, Petersham, Massachusetts, United States - Inc-BW-C-19-O (Metagenome Metatranscriptome) (v2)	19
D	Switchgrass rhizosphere microbial communities from Kellogg Biological Station, Michigan, USA - KBS Switchgrass S7-2 (SPAdes)	1000
P	Freshwater microbial communities from Lake Mendota, WI - 03OCT2011 deep hole epilimnion	25
P	Grasslands soil microbial communities from Nunn, Colorado, USA, that are Nitrogen fertilized - NN1102 (SPAdes)	5
D	Phyllosphere microbial comminities from switchgrass, GLBRC, Michigan, United States - G5R3_MAIN_07AUG2017_LD1	3
D	Wetland sediment microbial communities from Neuse River Estuary, North Carolina, USA - Control_4	184
D	Urban prokaryotic and eukaryotic communities from the subway in New York, USA: city subway metal -P00602	2
D	Metatranscriptome of freshwater microbial communities from Mississippi River, Louisiana, United States - Miss_Yuk_RepA_8h (Metagenome Metatranscriptome)	26
D	Vadose zone soil fungal communities from Angelo Coast Range Reserve, California, USA - CZOMad2_2_16fungal (PacBio error correction)	50
D	Saline lake microbial communities from Ace Lake, Antarctica - Antarctic Ace Lake Metagenome 02UKH	9
D	Metatranscriptome of lab enriched sorghum-adapted microbial communities from California, United States - SM_Day7_3 (Metagenome Metatranscriptome)	2
D	Insectivorous bat viral communities from France - b9	1
D	Freshwater sediment methanotrophic microbial communities from Lake Washington under simulated oxygen tension - Sediment Metagenome 117_HOW13	19
D	Marine microbial communities from Tara Oceans - TARA_B000000609 (ERX555971-ERR599057)	43
D	Freshwater microbial communities from Crystal Bog, Wisconsin, USA - CBE06Nov07 (SPAdes)	5
P	Soil microbial communities from Arlington Agricultural Research Station in Wisconsin, USA - Nitrogen cycling UWRJ-G01A5-10 (SPAdes)	24
D	Marine microbial and viral communities from oxygen minimum zone, Eastern Pacific Ocean - ETNP201302PF89A	6
D	Tropical rainforest soil microbial communities from the Amazon Forest, Brazil, analyzing deforestation - Metatranscriptome F II A01 (Metagenome Metatranscriptome) (version 2)	10
D	Seawater microbial communities from Monterey Bay, California, United States - 66D	16
D	Human skin bacterial and viral communities - University of Pennsylvania - MG100250	6
D	Peatland microbial communities from Houghton, MN, USA - PEATcosm2014_Bin10_60_metaG	102
D	Cellulose-adapted microbial communities from the Joint BioEnergy Institute, USA - Passage B1F06	8
D	Urban prokaryotic and eukaryotic communities from the subway in New York, USA: city subway metal -P00789	2
D	Thermophilic enrichment culture from UC Davis - Sample SG0.5Z960 (454-Illumina assembly)	1
P	Bioremediated contaminated groundwater from EPA Superfund site, New Mexico - Sample SAE3-23	2
D	Metatranscriptome of marine microbial communities from Western Arctic Ocean, Canada - AG5_1295_SCM (Metagenome Metatranscriptome)	1
P	Arctic peat soil from Barrow, Alaska - NGEE Surface sample 210 shallow-092012	936
P	Tropical forest soil microbial communities from Luquillo Experimental Forest, Puerto Rico - Sample 43	1
D	Urban prokaryotic and eukaryotic communities from the subway in New York, USA: city subway metal/plastic -P01002	7
P	Forest soil microbial communities from Browns Valley, California, USA, that are Nitrogen fertilized - NN94 (SPAdes)	4
D	Rhizosphere microbial communities from Sorghum bicolor, Mead, Nebraska, USA - 072115-104_1 MetaG	149
D	Groundwater sediment microbial communities from an aquifer in East River, Colorado, USA - PLM3_127_b2	113
D	Soil microbial communities from Populus trichocarpa stands in riparian zone in the Pacific Northwest, United States - 9_S	225
D	Rice paddy soil microbial communities from Twitchell Island, California, USA - SF_Rice_20C_80N_103	315
P	Freshwater microbial communities from Lake Mendota, WI - 05NOV2012 deep hole epilimnion (SPAdes)	3
P	Arabidopsis root microbial communities from the University of North Carolina, USA - plate scrape CL_Cvi_mCL (SPAdes)	56
P	Serpentinite rock and fluid subsurface biosphere microbial communities from McLaughlin Reserve, Michigan, USA - CR11Aug_CSWold (SPAdes)	5
D	Enriched freshwater cyanobacterial communities from Lake Michigan, Michigan, United States - MI23.DCL.RED.C7	1
D	Soil microbial communities from Purdue University Martell Research Forest, Indiana, United States - CNK17	43
D	Agricultural soil microbial communities from Georgia to study Nitrogen management - GA AS200	1136
D	Groundwater microbial communities from Crystal Geyser aquifers in Utah, USA - Crystal Geyser metaG 2015-22	22
P	Marine microbial communities from expanding oxygen minimum zones in the Saanich Inlet - SI037_S3LV_130m_DNA	126
D	Sorted cell/s from McNutts Creek water, Athens, Georgia, United States - Uncultured microbe Ottese.MC1.SYBR.01.K14	1
D	Urban prokaryotic and eukaryotic communities from the subway in New York, USA: city subway metal -P00594	2
P	Corn rhizosphere microbial communities from Kellogg Biological Station, Michigan, USA - C5	4150
D	Active sludge microbial communities of municipal wastewater-treating anaerobic digesters from USA - AD_UKC087_MetaG	57
D	Metatranscriptome of enriched soil aggregate microbial communities from Iowa State University, Ames, United States - MC6-MC0927-MT (Metagenome Metatranscriptome)	16
D	Soil microbial communities from Populus trichocarpa stands in riparian zone in the Pacific Northwest, United States - 17_S	667
D	Wastewater bioreactor microbial communities from Cape Town, South Africa - Thiocy_cont_500_biof	41
D	Peat soil microbial communities from Stordalen Mire, Sweden - 717 P3 20-24	47
P	Arabidopsis thaliana rhizosphere microbial communities from the Joint Genome Institute, USA, that affect carbon cycling - Inoculated plant M2 S AM (SPAdes)	56
P	Subsurface groundwater microbial communities from S. Glens Falls, New York, USA - GMW36 contaminated, 6.7 m	126
D	Urban prokaryotic and eukaryotic communities from the subway in New York, USA: city subway metal -P00595	1
P	Forest soil microbial communities from Thunder Bay, Ontario, Canada - Black Spruce, Ontario site 2_A8_OM2_O1	1699
P	Macroalgal surface ecosystem from Botany Bay, Sydney, Australia - BBAY73	45
D	Soil microbial communities from Arlington Agricultural Research Station in Wisconsin, United States - UWRJ-S019-104C-5	48
D	Attine ant fungus gardens microbial communities from New Jersey, USA - TSNJ012 MetaG	21
D	Metatranscriptome of soil microbial communities from the East River watershed near Crested Butte, Colorado, United States - ER_RNA_152 (Metagenome Metatranscriptome)	1
D	Human skin bacterial and viral communities - University of Pennsylvania - MG100733	2
D	Metatranscriptome of freshwater microbial communities from Columbia River, Oregon, United States - Colum_Cont_RepA_8h (Metagenome Metatranscriptome)	12
D	Sorted cell/s from Southern Trench hydrothermal vent microbial mat, Guaymas Basin, Mexico ? 6L_4868_03_06	4
D	Enriched Miracle-Growth compost microbial communities from Emeryville, California, USA - eDNA 3rd pass 30_C BE-Lig MG (version 2)	110
P	Permafrost microbial communities from permafrost in Bonanza Creek, Alaska - Permafrost Layer P1	926
D	Saline lake microbial communities from Ace Lake in Antarctica - Synechococcus sp. Ace-P (Illumina Assembly)	21
D	Freshwater microbial communities from Lake Croche, Canada - C_130625_E_mt (Metagenome Metatranscriptome)	5
P	Forest soil microbial communities from Algoma, Ontario, Canada - Jack Pine, Ontario site 1_JW_OM1H0_M3	1723
D	Rice paddy soil microbial communities from Twitchell Island, California, USA - SF_Rice_5C_80N_201	292
D	Forest soil microbial communities from France for metatranscriptomics studies - Site 11 - Champenoux / Amance forest - OA9 SO (Eukaryote Community Metatranscriptome)	7
D	Rhizosphere microbial communities from Carex aquatilis grown in University of Washington, Seatle, WA, United States - 4-21-19 metaG	65
D	Marine microbial communities from expanding oxygen minimum zones in the Saanich Inlet - ESP_125SG_5_DNA	295
D	Mouse cecum microbial communities from Vienna, Austria - Inoculum for glucosamine and mucus D2O microcosms	3
P	Freshwater microbial communities from Lake Mendota, WI - 26OCT2009 deep hole epilimnion (SPAdes)	3
P	Soil microbial communities from Arlington Agricultural Research Station in Wisconsin, USA - Nitrogen cycling UWRJ-G10A2w-12	290
D	Sorghum-adapted microbial communities enriched on wild type (WT) sorghum from Joint BioEnergy Institute, Emeryville, California, United States - WT_Day14_5	13
D	A Catalogue of the Mouse Gut Metagenome - Mouse fecal microbial communities from multiple locations	4
D	Human skin bacterial and viral communities - University of Pennsylvania - MG100391	2
D	Plant litter microbial communities from Arlington Agricultural Research Station in Wisconsin, United States - UWRJ-L051-202B-4	125
D	Urban prokaryotic and eukaryotic communities from the subway in New York, USA: city subway metal/plastic -P00675	2
D	Enriched activated sludge microbial communities from anaerobic digester in WTTP, New Holstein, Wisconsin, United States - AAG_UR_Glu	1
D	Freshwater sediment microbial communities from Prairie Pothole Lake near Jamestown, North Dakota, USA - PPLs Lake P7 Core (6) Depth 1-3cm September2015	120
P	Human anterior nares microbial communities from NIH, USA - visit 1, subject 158398106 reassembly	1
D	Corn rhizosphere microbial communities from Kellogg Biological Station, Michigan, USA - KBS C5-4 metaG (SPAdes)	564
D	Metatranscriptome of marine microbial communities from Western Arctic Ocean, Canada - CBN3_325_SCM (Metagenome Metatranscriptome)	2
D	Arabidopsis rhizosphere microbial communities from North Carolina, USA - plate scrape CL_Cvi_mMS_r2	63
D	Urban prokaryotic and eukaryotic communities from the subway in New York, USA: city subway metal -P00422	2
P	Arabidopsis thaliana rhizosphere microbial communities from the Joint Genome Institute, USA, that affect carbon cycling - Inoculated plant M1 AM (SPAdes)	44
D	Vadose zone soil microbial communities from Angelo Coast Range Reserve, California, USA - Mad1_40_16 metaG	269
D	Rhizosphere microbial communities from salt marsh grasses in Alabama, United States - J5-7_050615r2r3	110
D	Active sludge microbial communities of municipal wastewater-treating anaerobic digesters from Hong Kong - AD_UKC113_MetaG	89
D	Tropical forest soil microbial communities from Panama - MetaG Plot_14	456
D	Freshwater microbial communities from Trout Bog Lake, WI - 29JUN2009 hypolimnion	11
D	Agave microbial communities from Guanajuato, Mexico - Or.Ma.rz (v2)	142
D	Saline lake microbial communities from Ace Lake, Antarctica - Antarctic Ace Lake Metagenome 02UKG (SPAdes)	1
P	Arctic peat soil from Barrow, Alaska - NGEE Surface sample 210-3 deep-092012 (SPAdes)	27
D	Grasslands soil microbial communities from the Angelo Coastal Reserve, California, USA - 15_D_Met_40cm_2_24_1 metaG	986
D	Groundwater microbial communities from the Columbia River, Washington, USA, for microbe roles in carbon and contaminant biogeochemistry - GW-RW metaG T4_30-Apr-14	249
P	Freshwater microbial communities from Lake Mendota, WI - 07OCT2009 deep hole epilimnion ns (SPAdes)	3
D	Grasslands soil microbial communities from the Angelo Coastal Reserve, California, USA - Sample Angelo_132	245
D	Permafrost microbial communities from Nunavut, Canada - A10_80cm_6M	108
P	Marine viral communities from the Pacific Ocean - ETNP_6_100	5
D	Enriched cells from forest soil in Barre Woods Harvard Forest LTER site, Petersham, Massachusetts, United States - Alteio_BWMinControl_Nextera91	1
D	Root nodule microbial communities of legume samples collected from Mexico - Turtle bean Mexico pink nodule	6
P	Marine microbial communities from expanding oxygen minimum zones in the Saanich Inlet - SI072_LV_150m_DNA	91
D	Arabidopsis rhizosphere microbial communities from North Carolina - M.Col.5.old.080610_R	36
D	Marine microbial communities from expanding oxygen minimum zones in the Saanich Inlet - 53 01/11/11 135m	1
P	Ammonia-oxidizing marine microbial communities from Monterey Bay, California, USA - CAN11_03_M0_10	146
D	Marine viral communities from the Subarctic Pacific Ocean - 27_WHOI_OMZ metaG	4
P	Soil microbial communities from Arlington Agricultural Research Station in Wisconsin, USA - Nitrogen cycling UWRJ-G01A3-11 (SPAdes)	6
P	Biogas fermentation microbial communities from Germany - Plant 3 RNA1 (Metagenome Metatranscriptome)	2
D	Metatranscriptome of freshwater microbial communities from Altamaha River, Georgia, United States - Atl_Miss_RepB_8d (Metagenome Metatranscriptome)	22
D	Freshwater sediment microbial communities in response to fracking from Pennsylvania, USA - Cold Stream Run_MetaG_CSR_2012 (SPAdes)	536
P	Upper troposphere microbial communities - SEAC4RS-RF7-005 (SPAdes)	4
D	Groundwater microbial communities from the Columbia River, Washington, USA - GW-RW N3_30_40 (SPAdes)	10
D	Enriched cells from forest soil in Barre Woods Harvard Forest LTER site, Petersham, Massachusetts, United States - Alteio_BWOrgHeat_Nextera91	1
D	Urban prokaryotic and eukaryotic communities from the subway in New York, USA: city subway wood -P00513	5
D	Bulk soil microbial communities from Mexico - Penjamo (Pe) metaG (v2)	120
D	Urban prokaryotic and eukaryotic communities from the subway in New York, USA: city subway metal/plastic -P00632	3
D	Phyllosphere microbial comminities from switchgrass, GLBRC, Michigan, United States - G5R1_MAIN_18SEP2017_LD1	2
P	Soil microbial communities from Arlington Agricultural Research Station in Wisconsin, USA - Nitrogen cycling UWRJ-G10A4w-12	385
D	Freshwater microbial communities from Lake Montjoie, Canada - M_130710_M_mt (Metagenome Metatranscriptome)	4
D	II_Palsa_E2 coassembly	430
P	Grasslands soil microbial communities from the Angelo Coastal Reserve, California, USA - Sample 09_27_2013_1_20cm (SPAdes)	69
D	Soil microbial communities from H.J. Andrews Experimental Forest, Oregon, United States - NR-01-B	24
D	Marine microbial communities from North Pacific Subtropical Gyre, Station ALOHA - HOT225_1_1000m	2
D	Freshwater sediment methanotrophic microbial communities from Lake Washington under simulated oxygen tension - Sediment Metagenome 50_LOW8 (SPAdes)	7
D	Wastewater microbial communities from Syncrude, Ft. McMurray, Alberta - Tailing Pond Surface TP_surface	116
D	Metatranscriptome of marine eukaryotic protist communities collected during Tara Oceans survey from station TARA_066 - TARA_N000000791 (ERX1782279-ERR1712192)	5
D	Sediment microbial communities from the Broadkill River, Lewes, Delaware, United States ? BLT_4-5_MG	1
D	Synthetic microbial communities for library methods comparison from University of Liverpool, United Kingdom - Mg5	3
D	Populus root and rhizosphere microbial communities from Tennessee, USA - Soil MetaG P. TD hybrid SBSTD1	1236
D	Peatland microbial communities from Minnesota, USA, analyzing carbon cycling and trace gas fluxes - June2015DPH_10_100	79
D	Urban prokaryotic and eukaryotic communities from the subway in New York, USA: city subway metal -P00188	2
D	Soil microbial communities from Purdue University Martell Research Forest, Indiana, United States - CNK18	49
D	Sediment microbial communities from the Broadkill River, Lewes, Delaware, United States ? FRC_0-1_MG	5
D	Pelagic marine microbial communities from North Sea - COGITO_mtgs_100430	126
P	Forest soil microbial communities from Thunder Bay, Ontario, Canada - Black Spruce, Ontario site 2_A8_OM1_M3 (SPAdes)	85
D	Miscanthus rhizosphere microbial communities from Kellogg Biological Station, Michigan, USA - KBS M4-4 metaG (SPAdes)	136
D	Forest soil microbial communities from Harvard Forest Long Term Ecological Research site in Petersham, Massachusetts, USA - MetaT HF226 (Metagenome Metatranscriptome)	1
D	Groundwater microbial communities from Crystal Geyser aquifers in Utah, USA - Crystal Geyser metaG 2015-13 (SPAdes)	9
P	Rhopaloeides odorabile metagenome replicate 1	5
D	I_Fen_N2 coassembly	621
P	Forest soil microbial communities from Harvard Forest Long Term Ecological Research site in Petersham, Massachusetts, USA - MetaG HF005 (SPAdes)	24
P	Soil microbial communities from Rifle, Colorado - Rifle CSP2_sed 16_3	302
D	Human fecal microbial communities from infant at 4 months in Denmark - 640_4M	1
D	Seawater microbial communities from Amundsen Gulf, Northwest Territories, Canada - Cases_109_9	65
P	Forest soil microbial communities from Harvard Forest Long Term Ecological Research site in Petersham, Massachusetts, USA - MetaG HF026 (SPAdes)	4
D	Freshwater microbial communities from St. Lawrence River, New York, United States - Law_Law_RepC_8d	6
D	Urban prokaryotic and eukaryotic communities from the subway in New York, USA: city subway wood -P01118	1
D	Freshwater sediment methanotrophic microbial communities from Lake Washington under simulated oxygen tension - Sediment Metagenome 15_LOW5 (SPAdes)	15
D	Urban prokaryotic and eukaryotic communities from the subway in New York, USA: city subway metal -P00475	2
D	Freshwater microbial communities from Crystal Bog, Wisconsin, USA - CBE25Jul07	57
D	Active sludge microbial communities of municipal wastewater-treating anaerobic digesters from Japan - AD_JPNTR2_MetaG	71
D	Estuarine microbial communities from the Columbia River estuary - metaG 1569-02 (SPAdes)	17
D	Populus adjacent soil microbial communities from riparian zone of Shoshone River, Wyoming, USA - 504 IS	907
D	Urban prokaryotic and eukaryotic communities from the subway in New York, USA: city subway metal -P00679	1
D	Forest soil microbial communities from Barre Woods Harvard Forest LTER site, Petersham, Massachusetts, United States - Inc-BW-H-26-O	834
D	Marine surface microbial communities from the North Atlantic Ocean - filtered matter	2
D	Freshwater sediment methanotrophic microbial communities from Lake Washington under simulated oxygen tension - Sediment Metagenome 122_LOW14 (SPAdes)	8
P	Grasslands soil microbial communities from Gorham, Kansas, USA that are Nitrogen fertilized - NN619	173
D	Populus root and rhizosphere microbial communities from Tennessee, USA - Rhizosphere MetaG P. deltoides SRZDD2	1609
D	Human skin bacterial and viral communities - University of Pennsylvania - MG100444	4
D	Metatranscriptome of spruce litter microbial communities from Bohemian Forest, Czech Republic - CLE5 (Metagenome Metatranscriptome) (v2)	1
D	Freshwater sediment methanotrophic microbial communities from Lake Washington under simulated oxygen tension - Sediment Metagenome 100_LOW12 (SPAdes)	6
D	Grassland soil microbial communities from Hopland, California, USA - Sample H2_Bulk_35 (Metagenome Metatranscriptome, Counting Only)	7
D	Wetland sediment microbial communities from Neuse River Estuary, North Carolina, USA - SourceSoil_4	148
D	Marine algal microbial communities from Sidmouth, United Kingdom - Sidmouth_Asex1 metaG	72
D	Groundwater sediment microbial communities from an aquifer in Colorado, USA - East MetaG ERMGT100_2	90
P	Tropical forest soil microbial communities from Luquillo Experimental Forest, Puerto Rico - Sample 8 (SPAdes)	12
D	Borup_combined assembly	113
D	Marine viral communities from the Subarctic Pacific Ocean - 13_ETSP_OMZ_AT15268 metaG (SPAdes)	2
D	Switchgrass associated microbial communities from Austin, Texas, USA, to study host-microbe interactions - RS_233 metaG	22
D	Marine microbial communities from the Southern Atlantic ocean - KN S17 DCM_B metaT (Metagenome Metatranscriptome) (version 2)	2
D	Urban prokaryotic and eukaryotic communities from the subway in New York, USA: city subway plastic -P01258	3
D	Human skin bacterial and viral communities - University of Pennsylvania - MG100662	4
D	Coral microbial communities from Lord Howe Island, Old Settlement Bay, Australia - Cyphastrea 2 metagenome	28
D	Saline water microbial communities from Organic Lake, Antarctica - #46	11
D	Seawater microbial communities from Monterey Bay, California, United States - 2D	24
D	Marine hydrothermal vent microbial communities from Guaymas Basin, Gulf of California to study Microbial Dark Matter (Phase II) - Marker 14 Mat core 4569-2 3-6 cm metaG	18
P	Tropical forest soil microbial communities from Luquillo Experimental Forest, Puerto Rico - Sample 18 (SPAdes)	14
D	Microbial mat bacterial communities from Rhone River delta, Camargue, France - 1	1
P	Soil microbial communities from Kellog Biological Station, Michigan, USA - Nitrogen cycling UWRJ-G05K4-12 (SPAdes)	9
P	Marine microbial communities from expanding oxygen minimum zones in the Saanich Inlet - MetaT SI074_100m_A (Metagenome Metatranscriptome)	1
D	Coastal seawater microbial communities from Marineland, Florida, United States - SWPA TP1 #3	25
D	Seawater microbial communities from Monterey Bay, California, United States - 21D	29
D	Marine microbial communities from Saanich Inlet, British Columbia, Canada - SI106_135	6
P	Freshwater microbial communities from Lake Mendota, WI - 22OCT2012 deep hole epilimnion	19
D	Urban prokaryotic and eukaryotic communities from the subway in New York, USA: city subway wood -P01183	6
P	Soil microbial communities from Arlington Agricultural Research Station in Wisconsin, USA - Nitrogen cycling UWRJ-G09.2A1-12	485
P	Soil microbial communities from Kellog Biological Station, Michigan, USA - Nitrogen cycling UWRJ-G07K2-12	390
D	Metatranscriptome of estuarine sediment microbial communities from the Columbia River estuary, Washington, United States ? S.487 (Metagenome Metatranscriptome)	2
D	Marine microbial communities from Tara Oceans - TARA_B100000953 (ERX555974-ERR599132)	13
D	Marine microbial communities from Tara Oceans - TARA_B100000029 (ERX556025-ERR599111)	58
D	Freshwater microbial communities from Altamaha River, Georgia, United States - Atl_Yuk_RepA_8h	24
P	Marine microbial communities from the Deep Atlantic Ocean - MP2913 (SPAdes)	9
P	Marine microbial communities from expanding oxygen minimum zones in the Saanich Inlet - SI037_S3LV_125m_DNA (SPAdes)	36
D	Rice paddy soil microbial communities from Twitchell Island, California, USA - SF_Rice_25C_0N_301 (SPAdes)	8
D	Marine microbial communities from Tara Oceans - TARA_B100000676 (ERX556089-ERR599161)	29
P	Forest soil microbial communities from El Dorado National Forest, California, USA - Mediterranean Blodgett CA OM1_M1	9
D	Peatland microbial communities from Minnesota, USA, analyzing carbon cycling and trace gas fluxes - June2015DPH_8_10 (SPAdes)	12
P	Human tongue dorsum microbial communities from NIH, USA - visit 1, subject 159551223 reassembly	2
D	Groundwater sediment microbial communities from an aquifer in Colorado, USA - East MetaG ERMLT660_2	50
D	Leaf surface microbial communities from sunflower plants in UC Gill Tract Community Farm, Albany, California, United States - DLSL S.R1 (v2)	13
D	Freshwater microbial communities from Trout Bog Lake, WI - 20SEP2008 hypolimnion	4
D	Metatranscriptome of enriched soil aggregate microbial communities from Iowa State University, Ames, United States - MC6-MC0933-MT (Metagenome Metatranscriptome)	2
D	Metatranscriptome of freshwater microbial communities from Altamaha River, Georgia, United States - Atl_Yuk_RepB_8h (Metagenome Metatranscriptome)	30
P	Forest soil microbial communities from Harvard Forest Long Term Ecological Research site in Petersham, Massachusetts, USA - MetaG HF021	506
D	Metatranscriptome of forest soil microbial communities from Boreal Montmorency Forest, Quebec, Canada - FO144-ARE044SO (Eukaryote Community Metatranscriptome) (v2)	2
D	Peat soil microbial communities from Stordalen Mire, Sweden - 717 E1 1-5	10
D	Marine microbial and viral communities from Louisana Shelf, Gulf of Mexico - GoM_2015_C6C_197_2m (Metagenome Metatranscriptome)	1
D	Compost microbial communities from Sao Paulo Zoo, Brazil - ZC4 m-RNA DAY 99	5
P	Marine microbial communities from Devil's Crown, Floreana Island, Equador - GS027	11
P	Forest soil microbial communities from Davy Crockett National Forest, Groveton, Texas, USA - Texas A ecozone_OM1H0_M1	973
D	Wastewater bioreactor microbial communities from Cape Town, South Africa - Thiocy_cont_500_biof - 1398105538000 (version 2)	80
D	Hypersaline lake sediment archaeal communities from the Salton Sea, California, USA - SS_3_D_2 metaG	10
D	II_Bog_N1 coassembly	296
D	Arabidopsis rhizosphere microbial communities from North Carolina, USA - plate scrape CL_Cvi_mMS_r2 (SPAdes)	27
D	Marine microbial communities from Delaware Coast, sample from Delaware MO Summer July 2011	132
D	Terrestrial sediment cell enrichment communities for BONCAT metagenomics from Utah, United States - 4hC_Boncat_plus	1
P	Forest soil microbial communities from Algoma, Ontario, Canada - Jack Pine, Ontario site 1_JW_OM2H0_O2	1528
D	Urban prokaryotic and eukaryotic communities from the subway in New York, USA: city subway metal/plastic -P00938	1
D	Metatranscriptome of seawater microbial communities from Monterey Bay, California, United States - 39R (Metagenome Metatranscriptome)	1
D	Human skin bacterial and viral communities - University of Pennsylvania - MG100446	11
D	Marine algal microbial communities from Sidmouth, United Kingdom - Sidmouth_Male2 metaG (SPAdes)	8
P	Marine sediment archaeal communities from Santa Barbara Basin, CA, that are methane-oxidizing, sample 15-18 cm	1
D	Miscanthus phyllosphere microbial communities from Michigan, USA - G6R1_MAIN_22AUG2016_LD1 MG	2
D	Sediment microbial communities from the Broadkill River, Lewes, Delaware, United States ? FLC_8-9_MG	2
P	Arabidopsis thaliana rhizosphere microbial communities from the Joint Genome Institute, USA, that affect carbon cycling - Inoculated plant Co S PM	539
D	Hypersaline microbial mat communities from Hot Lake, Washington, USA - Hot Lake Consortium UCC-R28 (version 3)	13
D	Arctic soil microbial communities form glacier forefield, Midre Lovenbreen, Svalbard, Norway (Sample 2 - S13.2.20.a - transect 2, age 3 years, surface depth)	4
P	Xyleborus affinis microbial communities from Bern, Switzerland - gallery community	41
D	Metatranscriptome of enriched soil aggregate microbial communities from Iowa State University, Ames, United States - MC6-MC0912-MT (Metagenome Metatranscriptome)	9
P	Freshwater microbial communities from Lake Mendota, WI - 05AUG2008 deep hole epilimnion	36
P	Marine microbial communities from expanding oxygen minimum zones in the Saanich Inlet - SI073_LV_150m_DNA	236
P	Upper troposphere microbial communities from California, USA - DAQCA-005 (SPAdes)	12
D	Freshwater microbial communities from Crystal Bog, Wisconsin, USA - CBE06Aug07 (version 2)	25
D	Freshwater microbial communities from Lake Fryxell liftoff mats and glacier meltwater in Antarctica - FRY-02	37
P	Upper troposphere microbial communities - SEAC4RS-RF7-005	13
D	Urban prokaryotic and eukaryotic communities from the subway in New York, USA: city subway metal -P00977	1
D	Rice paddy soil microbial communities from Twitchell Island, California, USA - SF_Rice_10C_0N_202	375
D	Marine microbial communities from the Southern Atlantic ocean transect to study dissolved organic matter and carbon cycling - Knorr_S7_td_NADW_ad_2505m_LV_A (SPAdes)	9
D	Sorted cell/s from McNutts Creek water, Athens, Georgia, United States - Uncultured microbe JGI Ottese.OR719.SYBR.02.H4	1
D	Freshwater microbial communities from Lake Fryxell liftoff mats and glacier meltwater in Antarctica - FRY-03	36
D	Peat permafrost microbial communities from Stordalen Mire near Abisko, Sweden - II_Bog_N2_2	134
D	Coastal salt marsh microbial communities from the Groves Creek Marsh, Skidaway Island, Georgia - 011501CT (spades assembly)	85
D	Groundwater microbial communities from Crystal Geyser aquifers in Utah, USA - Crystal Geyser metaG 2015-23	13
D	Deep subsurface shale carbon reservoir microbial communities from Ohio, USA - Methanotroph_Enrichment_5	43
D	Freshwater microbial communities from Trout Bog Lake, WI - 03JUN2009 epilimnion	20
P	Upper troposphere microbial communities from Maryland, USA - DAQMD-015 (SPAdes)	4
P	Tropical forest soil microbial communities from Luquillo Experimental Forest, Puerto Rico - Sample 55 (SPAdes)	18
D	Enriched cells from forest soil in Barre Woods Harvard Forest LTER site, Petersham, Massachusetts, United States - Alteio_BWOrgHeat_Nextera4	1
P	Human anterior nares microbial communities from NIH, USA - visit 1, subject 765560005 reassembly	2
D	Urban prokaryotic and eukaryotic communities from the subway in New York, USA: city subway metal -P00812	2
D	Freshwater sediment methanotrophic microbial communities from Lake Washington under simulated oxygen tension - Sediment Metagenome 26_LOW6	54
D	Salt pond soil microbial communities from South San Francisco under conditions of wetland restoration - Salt Pond MetaG R1_A_D1_MG	70
D	Peat permafrost microbial communities from Stordalen Mire near Abisko, Sweden - II_Bog_N1_1	59
D	Marine microbial and viral communities from oxygen minimum zone, Eastern Pacific Ocean - ETNP2014F10-02SV257	84
D	Soil microbial communities from Rifle, Colorado, USA - sediment 19ft 1	17
P	Soil microbial communities from Arlington Agricultural Research Station in Wisconsin, USA - Nitrogen cycling UWRJ-G05A1-12 (SPAdes)	8
P	Forest soil microbial communities from Harvard Forest Long Term Ecological Research site in Petersham, Massachusetts, USA - MetaG HF033	687
D	Freshwater lentic microbial communities from great Laurentian Lakes, MI, USA - Great Lakes metaG ON33MSRF (SPAdes)	34
D	Estuarine microbial communities from the Columbia River estuary - metaG 1555B-02	103
P	Soil microbial communities from Arlington Agricultural Research Station in Wisconsin, USA - Nitrogen cycling UWRJ-G01A2-11 (SPAdes)	8
D	Freshwater microbial communities from Crystal Bog, Wisconsin, USA - CBH24Jun08	29
D	Estuarine microbial communities from the Columbia River estuary - metaG 1554A-02	69
D	Vadose zone soil microbial communities from Angelo Coast Range Reserve, California, USA - 15con2h3.4A metaG	284
D	Freshwater microbial communities from Trout Bog Lake, WI - 14NOV2007 epilimnion	10
D	Freshwater sediment methanotrophic microbial communities from Lake Washington under simulated oxygen tension - Sediment Metagenome 38_LOW7	39
D	Urban prokaryotic and eukaryotic communities from the subway in New York, USA: city subway metal/plastic -P00535	1
P	Marine microbial communities from expanding oxygen minimum zones in the Saanich Inlet - ESP_105LU_22_DNA	311
D	Vadose zone soil microbial communities from Angelo Coast Range Reserve, California, USA - czorhiz2.16 metaG	261
D	Sediment microbial communities from the Broadkill River, Lewes, Delaware, United States ? FLT_1-2_MG	8
P	Bioremediated contaminated groundwater from EPA Superfund site, New Mexico - Sample SAE3-47	39
D	Freshwater microbial communities from Crystal Bog, Wisconsin, USA - MA10M	13
D	Laurentian Great Lakes metaT Su13.BD.MLB.SD (Metagenome Metatranscriptome)	10
P	Wetland microbial communities from Twitchell Island in the Sacramento Delta, sample from surface sediment Aug2011 Site A1 Bulk	42
D	Wetland microbial communities from Twitchell Island in the Sacramento Delta, sample from surface sediment Feb2011 Site B2 Tule	6861
D	Root nodule microbial communities of legume samples collected from California, USA - Siratro red BW (SPAdes)	3
D	Freshwater sediment microbial communities in response to fracking from Pennsylvania, USA - Cold Stream Run_MetaG_CSR_2013 (SPAdes)	421
D	Urban prokaryotic and eukaryotic communities from the subway in New York, USA: city subway metal -P00910	2
D	Metagenomes from anaerobic digester of solid waste, Toronto, Canda. Combined Assembly of Gp0238878, Gp0238879, Gp0242100, Gp0242119	137
P	Deep subsurface microbial communities from Mt. Terri, Switzerland - Autotrophic microbial communities BRH/23 (SPAdes)	34
D	Terrestrial microbial communites from a soil warming plot in Okalahoma, USA - T2	68
P	Tropical forest soil microbial communities from Luquillo Experimental Forest, Puerto Rico - Sample 12 (SPAdes)	19
D	Estuarine microbial communities from the Columbia River estuary - metaG 1568A-3 (SPAdes)	14
D	Freshwater microbial communities from Lake Lanier in Georgia, USA - LL_1007A	10
P	Lentic bog actinobacteria communities from Grosse Fuchskuhle, Germany - Sample acI-B2 co-culture F-B7 metagenome	25
D	Freshwater sediment methanotrophic microbial communities from Lake Washington under simulated oxygen tension - Sediment Metagenome 56_HOW8 (SPAdes)	5
P	Grasslands soil microbial communities from Gorham, Kansas, USA that are Nitrogen fertilized - NN603 (SPAdes)	2
D	Freshwater microbial communities from Trout Bog Lake, WI - 16OCT2007 epilimnion	22
D	Metatranscriptome of soil fungal communities from truffle orchard in Rollainville, France - Dnb12 (Eukaryote Community Metatranscriptome)	6
D	Marine viral communities from the Subarctic Pacific Ocean - 25B_WHOI_OMZ_CsCl metaG (SPAdes)	6
D	Urban prokaryotic and eukaryotic communities from the subway in New York, USA: city subway metal/plastic -P01161	6
D	Microbial mat bacterial communities from the Broadkill River, Lewes, Delaware, United States - FB_3_MG	15
D	Corn, switchgrass and miscanthus rhizosphere microbial communities from Kellogg Biological Station, Michigan, USA - KBS K5-10-1 metaG (SPAdes)	885
D	Metatranscriptome of freshwater sediment microbial communities from pre-fracked creek in Pennsylvania, United States - G-2016_18 (Metagenome Metatranscriptome)	3
D	Soil microbial communities from the East River watershed near Crested Butte, Colorado, United States - ER_DNA_184	157
P	Tropical forest soil microbial communities from Luquillo Experimental Forest, Puerto Rico - Sample 47 (SPAdes)	9
D	Arabidopsis rhizosphere microbial communities from the University of North Carolina, USA - metaT NBMF1_04_fullP_mix3_d1 (Metagenome Metatranscriptome, Counting Only)	1
D	Freshwater microbial communities from meromictic Lake La Cruz, Castile-La Mancha, Spain - LaCruzMarch2015_1m	52
D	Soil microbial communities from hillslope of Landscape Evolution Observatory, University of Arizona, Oracle, AZ, United States - 4-1-W_N	15
D	Salt pond water microbial communities from South San Francisco under conditions of wetland restoration - Salt Pond MetaG SF2_C_H2O_MG (SPAdes)	23
D	Metatranscriptome of estuarine water microbial communities from the Columbia River estuary, Oregon, United States ? R1072 (Metagenome Metatranscriptome)	16
D	Estuarine microbial communities from the Columbia River estuary - metaG 1546B-3 (SPAdes)	13
D	Aqueous microbial communities from the Delaware River and Bay under freshwater to marine salinity gradient to study organic matter cycling in a time-series - DEBay_Fall_0.3_<0.8_DNA	170
P	Marine microbial communities from the Deep Atlantic Ocean - MP2634	65
D	Coastal salt marsh microbial communities from the Groves Creek Marsh, Skidaway Island, Georgia - 101405AT metaG	109
D	Urban prokaryotic and eukaryotic communities from the subway in New York, USA: city subway metal/plastic -P00929	2
D	Peat soil microbial communities from Stordalen Mire, Sweden - 717 S2 30-34	12
D	Wastewater treatment Type I Accumulibacter community from EBPR Bioreactor in Madison, WI - Type I	7
D	Saline lake microbial communities from Rauer Islands, Antarctica - Metagenome Hop E1 #498	8
D	Metatranscriptome of peatland microbial communities from Houghton, MN, USA - PEATcosm2014_Bin11_10_metaT (Metagenome Metatranscriptome)	14
P	Soil microbial communities from Arlington Agricultural Research Station in Wisconsin, USA - Nitrogen cycling UWRJ-G10A1-11 (SPAdes)	6
D	Miscanthus rhizosphere microbial communities from Kellogg Biological Station, Michigan, USA - M3-5 metaG	1113
D	Urban prokaryotic and eukaryotic communities from the subway in New York, USA: city subway metal -P00199	5
D	Vadose zone soil microbial communities from Angelo Coast Range Reserve, California, USA - 15con2h2.4B metaG	282
D	Enriched backyard soil microbial communities from Emeryville, California, USA - eDNA 5th pass 37_C Kraft BY (version 2)	74
P	Arctic peat soil from Barrow, Alaska - NGEE Surface sample 415-3 shallow-072012 (SPAdes)	21
D	Marine microbial communities from expanding oxygen minimum zones in Line P, North Pacific Ocean - June 2009 P4 10m	10
D	Urban prokaryotic and eukaryotic communities from the subway in New York, USA: city subway wood -P01109	6
D	Soil microbial communities from Arlington Agricultural Research Station in Wisconsin, USA - Nitrogen cycling UWRJ-S074-202C-1	153
P	Marine viral communities from the Deep Pacific Ocean - MSP-103	135
D	Freshwater sediment microbial communities from North America - Little Laurel Run_MetaG_LLR_2013	1499
D	Estuarine microbial communities from the Columbia River estuary - metaG 1568A-3	103
D	Ant gut microbial communities from Cephalotes minutus, Brazil	7
P	Soil microbial communities from Kellog Biological Station, Michigan, USA - Nitrogen cycling UWRJ-G07K4-12	359
D	Pelagic marine microbial communities from North Sea - COGITO_mtgs_110519	144
P	Freshwater lake sediment microbial communities from the University of Notre Dame, USA, for methane emissions studies - LWP11 LW	303
D	Freshwater to marine salinity gradient microbial communities from Chesapeake Bay, USA - CPBay_Sum_15_0.2_RNA2 (Metagenome Metatranscriptome)	16
D	Marine sediment archaeal communities from Little Sippewissett salt marsh, Falmouth, MA, United States - SSM-MMB-Aug17	4
D	Poplar biomass bioreactor microbial communities from Brookhaven National Lab, NY - total biomass decay community	37
P	Freshwater microbial communities from Lake Mendota, WI - 05AUG2008 deep hole epilimnion (SPAdes)	5
D	Rhizosphere microbial communities from Carex aquatilis grown in University of Washington, Seatle, WA, United States - 4-19-19 metaG	201
D	Extremophilic microbial mat communities from Yellowstone National Park, USA - OSPB_Slides-mat_host_7_15 (SPAdes)	3
D	Urban prokaryotic and eukaryotic communities from the subway in New York, USA: city subway metal/plastic -P00547	3
D	Metatranscriptome of freshwater microbial communities from Altamaha River, Georgia, United States - Atl_Colum_RepC_8h (Metagenome Metatranscriptome)	31
D	Vadose zone soil fungal communities from Angelo Coast Range Reserve, California, USA - CZODoug1_16fungal (Hybrid Assembly)	627
D	Switchgrass rhizosphere microbial communities from Kellogg Biological Station, Michigan, USA - KBS S1-3 metaG (SPAdes)	1055
D	Sediment microbial communities from the Broadkill River, Lewes, Delaware, United States ? BLC_3-4_MG	8
P	Forest soil microbial communities from Algoma, Ontario, Canada - Jack Pine, Ontario site 1_JW_OM1H0_O3	1785
D	Arabidopsis root microbial communities from the University of North Carolina, USA - plate scrape MF_Cvi_mMF (version 2)	157
D	Enriched microbial communities from leaf-cutter ant dump, University of Wisconsin, Madison, United States - 1B0	15
D	Marine sediment microbial communities from the Atlantic coast under amendment with organic carbon and nitrate - tdDd47.1	190
D	Urban prokaryotic and eukaryotic communities from the subway in New York, USA: city subway metal -P00554	1
D	Root nodule microbial communities of legume samples collected from California, USA - Medicago truncatula BG	94
D	Freshwater microbial communities from Crystal Bog, Wisconsin, USA - CBH12Jul09 (SPAdes)	13
D	Aqueous microbial communities from the Delaware River and Bay under freshwater to marine salinity gradient to study organic matter cycling in a time-series - Viral MetaG DEL_Sep_01 (SPAdes)	22
D	Vadose zone soil microbial communities from Angelo Coast Range Reserve, California, USA - Sage2_R_115_16 metaG	172
P	Marine microbial communities from expanding oxygen minimum zones in Line P, North Pacific Ocean - sample_J_09_P20_500	2
D	Indoor hospital air microbial communities from San Diego, USA - 180_L2_2014-5-14	1
D	Wastewater bioreactor microbial communities from Cape Town, South Afric - Thiocy_cont_300_biof (SPAdes)	31
D	Urban prokaryotic and eukaryotic communities from the subway in New York, USA: city subway metal -P00773	1
D	Methane-oxidizing microbial communities from mesocosms in the Hudson Canyon - EN8B Hudson Canyon	15
P	Forest soil microbial communities from El Dorado National Forest, California, USA - Mediterranean Blodgett CA Ref_M3 (SPAdes)	89
D	Wastewater effluent complex algal communities from Wisconsin, to seasonally profile nutrient transformation and Carbon sequestration - JI 8/11/14 A brown DNA	126
D	Metatranscriptome of soil microbial communities from the East River watershed near Crested Butte, Colorado, United States - ER_RNA_367 (Metagenome Metatranscriptome)	44
D	Soil microbial communities from California, USA to study soil gas exchange rates - SR-CA-SC2 metaT (Metagenome Metatranscriptome)	30
D	Seawater microbial communities from Monterey Bay, California, United States - 10D	32
P	Freshwater microbial communities from Lake Superior, Canada - Sta WM archaea (SPAdes)	5
D	Coastal salt marsh microbial communities from the Groves Creek Marsh, Skidaway Island, Georgia - 011504AT metaG (spades assembly)	75
D	Grasslands soil microbial communities from the Angelo Coastal Reserve, California, USA - 15_R_Glu_40cm_5_0_2 metaT (Metagenome Metatranscriptome)	5
D	Saline water microbial communities from Ace Lake, Antarctica - #371	6
D	Freshwater microbial communities from Powell Lake, British Columbia, Canada to study Microbial Dark Matter (Phase II) - PL_2010_200m (SPAdes)	3
D	Oligotrophic lake water microbial communities from Sparkling Lake, Wisconsin, USA - GEODES050 metaT (Metagenome Metatranscriptome)	9
D	Arctic soil microbial communities from a glacier forefield, Russell Glacier, Kangerlussuaq, Greenland (Sample G5A, Northern proglacial tributary margin, adjacent to top of river)	37
D	Enrichment culture microbial communities from rom New York Harbor, USA that are MTBE-degrading - MTBE-NYH (New York Harbor Sulfidogenic) MetaG (SPAdes)	2
P	Bog forest soil microbial communities from Calvert Island, British Columbia, Canada - ECP14_OM1	2241
P	Grasslands soil microbial communities from the Angelo Coastal Reserve, California, USA - Sample 09_25_2013_1_20cm (SPAdes)	8
D	Saline lake microbial communities from Deep lake, Antarctica - Metagenome #186	1
P	Microbial Community from Halfdan Field MHDA3	58
D	Aqueous microbial communities from the Delaware River and Bay under freshwater to marine salinity gradient to study organic matter cycling in a time-series - DEBay_Fall_30_<0.8_DNA (SPAdes)	8
D	Reference soil microbial communities from the Hubbard Brook experimental Forest, New Hampshire, USA - Hubbard Brook CCASE Soil Metagenome REF2	1586
P	Marine microbial communities from North Pacific Subtropical Gyre, Station ALOHA - HOT229_1_1000m	3
D	Grasslands soil microbial communities from the Angelo Coastal Reserve, California, USA - 15_R_Glu_20cm_5_4_2 metaT (Metagenome Metatranscriptome)	2
D	Microbial communities from multiple species of Shipworm: Sample from Bankia setacea gill BSg1	37
D	Enriched backyard soil microbial communities from Emeryville, California, USA - eDNA 5th pass 37_C BE-Lig BY (version 2)	62
D	Corn, switchgrass and miscanthus rhizosphere microbial communities from Kellogg Biological Station, Michigan, USA - KBS K5-50-1 metaG (SPAdes)	414
D	Pelagic marine microbial communities from North Sea - COGITO_mtgs_110328	156
D	Human skin bacterial and viral communities - University of Pennsylvania - MG100616	1
P	Soil microbial communities from Rifle, Colorado - Rifle CSP2_sed 19_2	496
D	Soil microbial communities from uranium-contaminated site in the Upper Colorado River Basin, Wyoming, United States - RVT155D38	759
P	Forest soil microbial communities from Harvard Forest Long Term Ecological Research site in Petersham, Massachusetts, USA - MetaG HF044	684
D	Wastewater effluent complex algal communities from Wisconsin, to seasonally profile nutrient transformation and Carbon sequestration - JI 9/18/14 C2 DNA	109
D	Soil microbial communities from Arlington Agricultural Research Station in Wisconsin, USA - Nitrogen cycling UWRJ-S178-409R-2	71
P	Pelagic Microbial community sample from North Sea - COGITO 998_met_09 (SPAdes)	48
D	Freshwater microbial communities from Lake Tanganyika, Tanzania - TA2015054 Kigoma Offshore 80m	39
D	Microbial communities of water from Amazon river, Brazil - RCM22	86
D	Urban prokaryotic and eukaryotic communities from the subway in New York, USA: city subway wood -P00303	3
D	Marine microbial communities from western Arctic Ocean - ArcticOcean_MG_CB8_130	66
P	Soil microbial communities from Manhattan, Kansas, USA - Sample 200um Nextera	349
D	Saline water microbial communities from Ace Lake, Antarctica - #1398	2
D	Aqueous microbial communities from the Delaware River and Bay under freshwater to marine salinity gradient to study organic matter cycling in a time-series - Viral MetaG DEL_Mar_4	7
D	Metatranscriptome of estuarine sediment microbial communities from the Columbia River estuary, Washington, United States ? S.304 (Metagenome Metatranscriptome)	13
D	Freshwater microbial communities from Crystal Bog, Wisconsin, USA - CBH27Jul07 (SPAdes)	3
D	Urban prokaryotic and eukaryotic communities from the subway in New York, USA: city subway wood -P00235	1
D	Salt pond soil microbial communities from South San Francisco under conditions of wetland restoration - Salt Pond MetaG SF2_C_D2_MG	84
D	Microbial communities of Wadden Sea tidal flat in Germany - 0850 lateLowTide	1
D	II_Palsa_N2 coassembly	688
D	Freshwater microbial communities from Lake Simoncouche, Canada - S_140108_E_mt (Metagenome Metatranscriptome)	2
D	Metatranscriptome of enriched soil aggregate microbial communities from Iowa State University, Ames, United States - MC6-MC0492-MT (Metagenome Metatranscriptome)	17
P	Human stool microbial communities from NIH, USA - visit 2 of subject 159207311	1
D	Sediment microbial communities from tidal freshwater marsh on Altamaha River, Georgia, United States - 10-16 CS5	15
D	Marine viral communities from the Southern Atlantic ocean transect to study dissolved organic matter and carbon cycling - metaG 3737_250	10
D	Spruce rhizosphere microbial communities from Bohemian Forest, Czech Republic ? CZU2	15
P	Subsurface groundwater microbial communities from S. Glens Falls, New York, USA - GMW46 contaminated, 5.4 m	28
D	Metatranscriptome of soil fungal communities from truffle orchard in Rollainville, France - Db1 (Eukaryote Community Metatranscriptome)	1
D	Corn rhizosphere microbial communities from Kellogg Biological Station, Michigan, USA - KBS Corn C6-2 (SPAdes)	1081
D	Freshwater microbial communities from Columbia River, Oregon, United States - Colum_Miss_RepB_8h	7
D	Grasslands soil microbial communities from the Angelo Coastal Reserve, California, USA - Sample Angelo_110	407
D	Wastewater treatment Type I Accumulibacter community from EBPR Bioreactor in Madison, WI, USA - TNR Reactor_6/25/2014_ DNA	92
P	Nasutitermes corniger crop microbial communities from Max Planck Institute, Germany - Nc150C	3
D	Forest soil microbial communities from Amazon forest - Pasture72 2010 replicate I A100	10724
D	Marine viral communities from the Global Malaspina Expedition - Malaspina viral metaG DeepMed_s17	30
P	Arctic peat soil from Barrow, Alaska - NGEE Surface sample F53-1 deep-092012 (SPAdes)	83
D	Grasslands soil microbial communities from the Angelo Coastal Reserve, California, USA - Sample Angelo_133 (SPAdes)	73
D	Grasslands soil microbial communities from the Angelo Coastal Reserve, California, USA - Sample Angelo_122	378
D	Populus root and rhizosphere microbial communities from Tennessee, USA - Soil MetaG P. deltoides SBSDD5 (SPAdes)	582
D	Metatranscriptome of soil fungal communities from truffle orchard in Rollainville, France - Bb8 (Eukaryote Community Metatranscriptome)	1
D	Vadose zone soil microbial communities from Sagehorn Ranch, Mendocino, California, USA - Sage2_R_80_16 metaG	295
D	Metatranscriptome of freshwater microbial communities from Mississippi River, Louisiana, United States - Miss_Cont_RepA_0h (Metagenome Metatranscriptome)	12
D	Marine microbial communities from western Arctic Ocean - ArcticOcean_MG_CB4_136 (SPAdes)	9
D	Polar desert sand microbial communities from Dry Valleys, Antarctica - metaG UQ540 (21.06) (version 2)	42
D	Urban prokaryotic and eukaryotic communities from the subway in New York, USA: city subway metal/plastic -P00696	2
P	Soil microbial communities from Arlington Agricultural Research Station in Wisconsin, USA - Nitrogen cycling UWRJ-G08A1-10	348
D	Saline water microbial communities from Organic Lake, Antarctica - #179	6
D	Soil microbial communities from H.J. Andrews Experimental Forest, Oregon, United States - DL-02-B	28
D	Aqueous microbial communities from the Delaware River and Bay under freshwater to marine salinity gradient to study organic matter cycling in a time-series - DEBay_Sum_22_N_>0.8_RNA2 (Metagenome Metatranscriptome)	4
P	Forest soil microbial communities from El Dorado National Forest, California, USA - Mediterranean Blodgett CA OM2_M2 (SPAdes)	45
D	Pelagic marine microbial communities from North Sea - COGITO_mtgs_110414	86
D	Eutrophic lake water microbial communities from Lake Mendota, Wisconsin, USA - GEODES156 metaT (Metagenome Metatranscriptome)	2
D	Hot spring sediment bacterial and archeal communities from British Columbia, Canada, to study Microbial Dark Matter (Phase II) - Dewar Creek DC4 2012 metaG (SPAdes)	5
D	Freshwater microbial communities from Altamaha River, Georgia, United States - Atl_Yuk_RepB_8d	33
D	Urban prokaryotic and eukaryotic communities from the subway in New York, USA: city subway metal/plastic -P00464	2
D	Wastewater microbial communities from bioreactor in tannery plant in Nantong, China - SA	5
D	Urban prokaryotic and eukaryotic communities from the subway in New York, USA: city subway metal -P01122	1
D	Urban prokaryotic and eukaryotic communities from the subway in New York, USA: city subway metal/plastic -P00999	1
D	Permafrost soil microbial communities from the Arctic, to analyse light accelerated degradation of dissolved organic matter (DOM) - Organic soil replicate RNA 2013_055 (Metagenome Metatranscriptome)	31
D	Marine microbial communities from the Deep Indian Ocean - MP1372 (Metagenome Metatranscriptome)	3
P	Xyleborus affinis microbial communities from Bern, Switzerland, sample of adult community	3
D	Metatranscriptome of forest soil microbial communities from Barre Woods Harvard Forest LTER site, Petersham, Massachusetts, United States - Native-BW-H-11-O (Metagenome Metatranscriptome) (v2)	15
D	Urban prokaryotic and eukaryotic communities from the subway in New York, USA: city subway wood -P00868	2
D	Paint Pots_combined assembly	289
D	Tropical forest soil microbial communities from Panama - MetaG Plot_30	2356
D	Aqueous microbial communities from the Delaware River and Bay under freshwater to marine salinity gradient to study organic matter cycling in a time-series - DEBay_Sum_22_D_<0.8_DNA (SPAdes)	20
D	Freshwater sediment methanotrophic microbial communities from Lake Washington under simulated oxygen tension - Sediment Metagenome 70_HOW9	37
D	Metatranscriptome of marine microbial communities from Baltic Sea - GS845_ls3	2
P	Oil polluted marine microbial communities from Coal Oil Point, Santa Barbara, California, USA - Santa Barbara Oil Seep Sample 6	813
D	Freshwater microbial communities from Crystal Bog, Wisconsin, USA - CBE29Oct07	45
D	Phyllosphere microbial comminities from switchgrass, GLBRC, Michigan, United States - G5R4_MAIN_18SEP2017_LD1	5
D	Sorted cell/s from McNutts Creek water, Athens, Georgia, United States - Uncultured microbe JGI Ottese.MC11.SYBR.01.I14	1
D	Enriched Miracle-Growth compost microbial communities from Emeryville, California, USA - eDNA 3rd pass 37_C BE-Lig MG (version 2)	78
D	Salt marsh sediment microbial communities from the Plum Island Ecosystem LTER, Massachusetts, United States - WE1603-40	39
D	Marine microbial communities from water near the shore, Antarctic Ocean - #36	25
P	Groundwater microbial communities from Rifle, Colorado - Rifle Oxygen_injection A3	114
D	Eukaryotic communities from seawater of the North Pacific Subtropical Gyre - HoeDylan_E3	2
D	Microbial communities from wetland soil in Czech Republic - R3_cDNA	4
P	Forest soil microbial communities from Harvard Forest Long Term Ecological Research site in Petersham, Massachusetts, USA - MetaG HF041	1112
D	Plant litter microbial communities from Arlington Agricultural Research Station in Wisconsin, United States - UWRJ-L133-311R-2	124
D	Marine microbial communities from Tara Oceans - TARA_B100001105 (ERX556033-ERR599115)	46
D	Populus root and rhizosphere microbial communities from Tennessee, USA - Rhizosphere MetaG P. deltoides SRZDD1 (version 2)	1102
D	Human oral microbial communities of schizophrenia patients from Maryland, USA - ES_014	4
D	Enriched pill bug-associated microbial communities from UW Madison campus, WI, USA - HID1972M_E6 MG	14
D	Active sludge microbial communities of municipal wastewater-treating anaerobic digesters from Japan - AD_JPNNA4_MetaG (SPAdes)	8
D	Active sludge microbial communities of municipal wastewater-treating anaerobic digesters from Hong Kong - AD_UKC109_MetaG	135
D	Metatranscriptome of soil microbial communities from Anza Borrego desert, Southern California, United States - S1+v_5-13C (Metagenome Metatranscriptome)	2
P	Termite gut P1 segment microbial communities from Max Planck Institute, Germany - Nt197	265
D	Marine viral communities from the Gulf of Mexico - 32_GoM_OMZ_CsCl metaG	72
P	Forest soil microbial communities from El Dorado National Forest, California, USA - Mediterranean Blodgett CA OM3_M3 (SPAdes)	70
D	Arctic soil microbial communities from a glacier forefield, Storglaci?ren, Tarfala, Sweden (Sample st-2c, rock/snow interface)	36
D	Populus root and rhizosphere microbial communities from Tennessee, USA - Soil MetaG P. deltoides SBSDD3 (SPAdes)	223
D	Eukaryotic and microbial communities from ice edge, McMurdo Sound, Antarctica - 4C	2
D	Metatranscriptome of freshwater microbial communities from Altamaha River, Georgia, United States - Atl_Atl_RepA_8d (Metagenome Metatranscriptome)	13
D	Human skin bacterial and viral communities - University of Pennsylvania - MG100231	1
D	Forest soil microbial communities from USA, for metatranscriptomics studies - Jemez Pines PI 2B (Eukaryote Community Metatranscriptome)	21
D	Urban prokaryotic and eukaryotic communities from the subway in New York, USA: city subway metal/plastic -P00920	1
P	Marine viral communities from the Deep Pacific Ocean - MSP-144 (SPAdes)	23
D	Urban prokaryotic and eukaryotic communities from the subway in New York, USA: city subway metal -P00736	1
D	Switchgrass associated microbial communities from Austin, Texas, USA, to study host-microbe interactions - LS_101 metaG	28
P	Marine planktonic communities from Hawaii Ocean Times Series Station (HOT/ALOHA) - 6_Oxygen_minimum_layer_770m	1
D	Sorted cell/s from McNutts Creek water, Athens, Georgia, United States - Uncultured microbe Ottese.MC29.SYBR.01.I17	1
D	Enriched microbial communities from leaf-cutter ant dump, University of Wisconsin, Madison, United States - 2B50A	16
D	Permafrost microbial communities from permafrost in Bonanza Creek, Alaska - Thermokarst Bog cDNA B3 Metatranscriptome	1769
D	Wetland sediment microbial communities from St. Louis River estuary, USA, under dissolved organic matter induced mercury methylation - T4Bare1Fresh	707
P	Forest soil microbial communities from El Dorado National Forest, California, USA - Mediterranean Blodgett CA Ref_O2	793
P	Marine microbial communities from expanding oxygen minimum zones in the Saanich Inlet - SI074_LV_135m_DNA (SPAdes)	34
D	Human skin bacterial and viral communities - University of Pennsylvania - MG100243	2
D	Freshwater microbial communities from Trout Bog Lake, WI - 03JUN2009 hypolimnion	27
D	Peat soil microbial communities from Weissenstadt, Germany - Sb_50d_4_PS metaG (v2)	163
D	Seawater microbial communities from Monterey Bay, California, United States - 57D	13
P	Arctic peat soil from Barrow, Alaska - Barrow Graham LP Ref core NGADG0004-312 (SPAdes)	16
D	Freshwater lake bacterial and archeal communities from Alinen Mustajarvi, Finland, to study Microbial Dark Matter (Phase II) - Alinen Mustajarvi 4m metaG (SPAdes)	1
D	Soil microbial communities from a riparian zone of the East river system, Colorado, United States ? U3a2	21
D	Metatranscriptome of enriched soil aggregate microbial communities from Iowa State University, Ames, United States - MC6-MC0938-MT (Metagenome Metatranscriptome)	9
D	Marine sediment microbial communities from the Atlantic coast under amendment with organic carbon and nitrate - tdDd00.2 (SPAdes)	27
D	Enriched pill bug-associated microbial communities from UW Madison campus, WI, USA - HID1972K_E0 MG	17
P	Combined assembly of arab plate scrape MF_Cvi (Combined Assembly)	652
D	Coastal seawater microbial communities near Pivers Island, North Carolina, United States - PICO282	50
P	Earthworm egg capsule microbial community from the University of Washington, USA - E. fetida Yelm (SPADES assembly)	7
D	Forest soil microbial communities from Harvard Forest Long Term Ecological Research site in Petersham, Massachusetts, USA - MetaT HF204 (Metagenome Metatranscriptome)	3
D	Unplanted soil (control) microbial communities from North Carolina - M.Soil.2.old.190510	22
D	Human skin bacterial and viral communities - University of Pennsylvania - MG100531	4
D	Peatland microbial communities from Minnesota, USA, analyzing carbon cycling and trace gas fluxes - June2015DPH_10_10 (SPAdes)	17
D	Enriched soil aggregate microbial communities from Iowa State university to study microbial drivers of carbon cycling - Hofmockel_1000192-3 ISU MetaT (Metagenome Metatranscriptome)	9
D	Populus root and rhizosphere microbial communities from Tennessee, USA - Endosphere MetaG P. TD hybrid TD303-1	1565
D	Marine microbial communities from the West Antarctic Peninsula - Coastal water metaG017-DNA (SPAdes)	14
D	Arctic soil microbial communities from a glacier forefield, Storglaci?ren, Tarfala, Sweden (Sample st-6b, vegetation/snow interface)	18
D	Urban prokaryotic and eukaryotic communities from the subway in New York, USA: city subway plastic -P01223	1
D	Sediment microbial communities from San Francisco Bay, California, United States - SF_Jul11_sed_USGS_21	38
P	Freshwater microbial communities from Lake Mendota, WI - 19JUL2008 deep hole epilimnion (SPAdes)	1
P	Delisea pulchra microbial communities from Sydney, Australia, affected by bleaching disease - 2012_LB_H17	153
D	Peatland microbial communities from SPRUCE experiment site at the Marcell Experimental Forest, Minnesota, USA - June2016WEW_13_100	80
D	Urban prokaryotic and eukaryotic communities from the subway in New York, USA: city subway metal/plastic -P00196	2
P	Panchlora_midgut_metagenome	12
D	Microbial communities of water from Amazon river, Brazil - RCM7	6
P	Marine viral communities from the Pacific Ocean - LP-43	62
P	Upper troposphere microbial communities from Maryland, USA - DAQMD-015	10
D	Seawater microbial communities from Jervis Inlet, British Columbia, Canada - JV7_2_22	36
D	Vadose zone soil fungal communities from Angelo Coast Range Reserve, California, USA - CZODoug3_1_2_16fungal (PacBio error correction)	76
D	Freshwater microbial communities from Trout Bog Lake, WI - 12JUL2007 epilimnion	12
D	Marine microbial communities from the West Antarctic Peninsula - Coastal water metaG002-DNA (SPAdes)	7
D	Peatland microbial communities from Minnesota, USA, analyzing carbon cycling and trace gas fluxes - June2015DPH_8_150	65
D	Metatranscriptome of rhizosphere microbial communities from Maridalen valley, Oslo, Norway - NZU5 (Metagenome Metatranscriptome)	1
P	Tropical forest soil microbial communities from Luquillo Experimental Forest, Puerto Rico - Sample 68 (SPAdes)	30
D	Marine microbial communities from the Southern Atlantic ocean transect to study dissolved organic matter and carbon cycling - DeepDOM_E7_R_0.2 metaT (Eukaryote Community Metatranscriptome)	2
D	Marine microbial communities from Tara Oceans - TARA_B100000965 (ERX555930-ERR599113)	8
D	Corn, switchgrass and miscanthus rhizosphere microbial communities from Kellogg Biological Station, Michigan, USA - LAR L8-2 metaG (SPAdes)	900
D	Sediment microbial communities from San Francisco Bay, California, United States - SF_Oct11_sed_USGS_8_1	61
D	Marine prokaryotic communities collected during Tara Oceans survey from station TARA_151 - TARA_B100001564 (ERX555957-ERR598976)	63
D	Compost microbial communities from Sao Paulo Zoo, Brazil - ZC3b day 30	9
P	Freshwater microbial communities from Lake Mendota, WI - Practice 29OCT2010 epilimnion	126
D	Geitlerinema_BBD_1991 (Combined data, binned.)	2
D	Coral microbial communities from Petempiche,Puerto Morelos, Mexico - Orbicella C C metagenome	44
D	Soil microbial communities amended with pyrogenic organic matter from upstate New York, USA - Whitman soil sample_202_MG	614
D	Urban prokaryotic and eukaryotic communities from the subway in New York, USA: city subway wood -P00777	3
D	Metatranscriptome of enriched soil aggregate microbial communities from Iowa State University, Ames, United States - MC6-MC0947-MT (Metagenome Metatranscriptome)	8
D	Grasslands soil microbial communities from the Angelo Coastal Reserve, California, USA - Sample Angelo_142 (SPAdes)	23
D	Peat permafrost microbial communities from Stordalen Mire near Abisko, Sweden - I_Bog_N3_3	257
D	Freshwater sediment methanotrophic microbial communities from Lake Washington under simulated oxygen tension - Sediment Metagenome 76_LOW10 (SPAdes)	7
D	Corn, switchgrass and miscanthus rhizosphere microbial communities from Kellogg Biological Station, Michigan, USA - KBS K5-10-2 metaG	1700
P	Marine microbial communities from expanding oxygen minimum zones in Line P, North Pacific Ocean - sample_J_08_P26_500	2
P	Groundwater microbial communities from S. Glens Falls, New York, USA - Naphthalene biodegradation metagenome 12C8dose (SPAdes)	22
D	Active sludge microbial communities of municipal wastewater-treating anaerobic digesters from USA - AD_STIC08_MetaG (SPAdes)	42
D	Wetland sediment microbial communities from Neuse River Estuary, North Carolina, USA - Control_2	140
D	Urban prokaryotic and eukaryotic communities from the subway in New York, USA: city subway metal -P01407	4
D	Boreal forest soil eukaryotic communities from Alaska, USA - C5-5 Metatranscriptome (Eukaryote Community Metatranscriptome)	6
D	Marine microbial communities from chronically polluted sediments in the Baltic Sea - site KBA sample SWE 02_21m	439
D	Sorghum-adapted microbial communities enriched on wild type (WT) sorghum from Joint BioEnergy Institute, Emeryville, California, United States - WT_Day14_4	11
D	Urban prokaryotic and eukaryotic communities from the subway in New York, USA: city subway metal -P00351	4
P	Groundwater microbial communities from S. Glens Falls, New York, USA - Naphthalene biodegradation metagenome 12C5dose (SPAdes)	15
D	Aqueous microbial communities from the Delaware River and Bay under freshwater to marine salinity gradient to study organic matter cycling in a time-series - DEBay_Sum_22_N_>0.8_DNA (SPAdes)	17
D	Metatranscriptome of enriched soil aggregate microbial communities from Iowa State University, Ames, United States - MC6-MC0438-MT (Metagenome Metatranscriptome)	10
D	Human skin bacterial and viral communities - University of Pennsylvania - MG100665	9
D	Urban prokaryotic and eukaryotic communities from the subway in New York, USA: city subway wood -P00590	2
P	Tropical forest soil microbial communities from Luquillo Experimental Forest, Puerto Rico - Sample 35	8
D	Grasslands soil microbial communities from the Angelo Coastal Reserve, California, USA - 15_D_Wat_20cm_5_0_1 metaG	119
D	Enriched cells from forest soil in Barre Woods Harvard Forest LTER site, Petersham, Massachusetts, United States - Alteio_BWMinHeated_Nextera31	1
D	Salt pond soil microbial communities from South San Francisco under conditions of wetland restoration - Salt Pond MetaG R1_C_D2_MG (SPAdes)	17
D	Marine microbial communities from Western Arctic Ocean, Canada - CBN3_surface	48
P	Marine microbial communities from expanding oxygen minimum zones in the Saanich Inlet - SI073_LV_100m_DNA (SPAdes)	55
D	Urban prokaryotic and eukaryotic communities from the subway in New York, USA: city subway metal -P00610	2
P	Soil microbial communities from Arlington Agricultural Research Station in Wisconsin, USA - Nitrogen cycling UWRJ-G10K2-12	546
D	Freshwater sediment microbial communities in response to fracking from Pennsylvania, USA - Cold Stream Run_MetaG_CSR_2013	1672
P	Soil microbial communities from Kellog Biological Station, Michigan, USA - Nitrogen cycling UWRJ-G10K5-12	233
D	Soil microbial communities from the East River watershed near Crested Butte, Colorado, United States - ER_DNA_139	150
P	Marine cyanobacterial communities from Panama - species 1 Leptolyngbya sp. v3	276
D	Estuarine microbial communities from the Columbia River estuary - metaG 1555B-3 (SPAdes)	11
D	Peatland microbial communities from Minnesota, USA, analyzing carbon cycling and trace gas fluxes - June2015DPH_16_40	96
P	Soil microbial communities from Arlington Agricultural Research Station in Wisconsin, USA - Nitrogen cycling UWRJ-G06A3a-10	453
D	Marine sediment microbial communities from the Atlantic coast under amendment with organic carbon and nitrate - tdAd00.2 (SPAdes)	44
D	Grasslands soil microbial communities from the Angelo Coastal Reserve, California, USA - Sample Angelo_138	351
D	Metatranscriptome of ammonia-oxidizing marine archaeal communities from Monterey Bay, California, United States - M1 80m 12015 (Metagenome Metatranscriptome)	1
D	Urban prokaryotic and eukaryotic communities from the subway in New York, USA: city subway metal -P00630	3
D	Oligotrophic lake water microbial communities from Sparkling Lake, Wisconsin, USA - GEODES003 metaT (Metagenome Metatranscriptome)	1
D	Marine microbial communities from expanding oxygen minimum zones in the Saanich Inlet - SI075_LV_DNA_135m	38
D	Estuarine microbial communities from the Columbia River estuary - Flood tide ETM metaG S.725	119
D	Human skin bacterial and viral communities - University of Pennsylvania - MG100659	12
D	Freshwater microbial communities from Trout Bog Lake, WI - 23JUN2009 epilimnion	15
D	Pelagic marine microbial communities from North Sea - COGITO_mtgs_110509	112
P	Anoxygenic and chlorotrophic microbial mat microbial communities from Yellowstone National Park, USA - YNP Bryant BLVA 2012 (SPAdes)	3
D	Coastal salt marsh microbial communities from the Groves Creek Marsh, Skidaway Island, Georgia - 071404AT metaG	104
D	Ammonia-oxidizing marine archaeal communities from Monterey Bay, California, United States - M2 100m 12015	12
D	Soil microbial communities from Arlington Agricultural Research Station in Wisconsin, United States - UWRJ-S166-409R-6	78
D	Peat soil microbial communities from Stordalen Mire, Sweden - 717 S3 1-5	76
D	Peatland microbial communities from Houghton, MN, USA - PEATcosm2014_Bin01_30_metaG	26
D	Peatland microbial communities from SPRUCE experiment site at the Marcell Experimental Forest, Minnesota, USA - June2016WEW_13_40	31
D	Alkaline brine water microbial communities from Lake Bitter, Kulunda Steppe, Russia - 5KL_010_BRINE	127
D	Subsurface microbial communities from deep shales in Ohio, USA - Utica-3 well 1 S input2 FT (SPAdes)	32
D	Urban prokaryotic and eukaryotic communities from the subway in New York, USA: city subway wood -P01165	4
D	Groundwater microbial communities from the Columbia River, Washington, USA, for microbe roles in carbon and contaminant biogeochemistry - GW-RW metaG T4_23-Sept-14	220
P	Hot spring thermophilic microbial communities from Obsidian Pool, Yellowstone National Park, USA - OP-RAMG-01	187
D	Human skin bacterial and viral communities - University of Pennsylvania - MG100122	2
D	northern Canada Lakes metatranscriptome co-assembly	178
P	Upper troposphere microbial communities from Midwestern USA - DC3-114	28
D	Marine microbial communities from Western Arctic Ocean, Canada - AG5_Bottom	30
D	Urban prokaryotic and eukaryotic communities from the subway in New York, USA: city subway metalplastic -P00212	1
P	Forest soil microbial communities from Willamette National Forest, Oregon, USA, amended with Nitrogen - NN410	421
D	Biofilm microbial communities from the roof of an iron ore cave, State of Minas Gerais, Brazil - TC_06 Biofilm (v2)	91
D	Microbial communities of nutrient treated water from Blanes Bay, Barcelona, Spain - NB1	3
D	Freshwater microbial communities from Trout Bog Lake, WI - 22MAY2008 epilimnion	2
D	Freshwater microbial communities from Lake Croche, Canada to study carbon cycling - C_130625_EF_MetaG	160
D	Freshwater microbial communities from Lake Huron, USA - Fa13.BD.MLB.SN	317
D	Freshwater microbial communities from Crystal Bog, Wisconsin, USA - CBE08Jun09 (SPAdes)	2
D	Urban prokaryotic and eukaryotic communities from the subway in New York, USA: city subway metal -P00687	4
D	Cyanobacterial communities from the Joint Genome Institute, California, USA - FECB-27 Dark/N+ metaT (Metagenome Metatranscriptome)	2
D	Freshwater microbial communities from Trout Bog Lake, WI - 13JUN2007 hypolimnion	2
P	Human stool microbial communities from NIH, USA - visit 2, subject 763678604 reassembly	6
D	Cellulose-adapted microbial communities from the Joint BioEnergy Institute, USA - Passage B1F11 (SPAdes)	5
D	Marine microbial communities from Tara Oceans - TARA_B100000066 (ERX556116-ERR599158)	14
D	Marine microbial communities from Tara Oceans - TARA_B100000482 (ERX556041-ERR599103)	8
P	Forest soil microbial communities from Harvard Forest Long Term Ecological Research site in Petersham, Massachusetts, USA - MetaG HF001	993
P	Aerobic enrichment media from Eden Landing Ponds, California, USA - A23 M3	148
D	Urban prokaryotic and eukaryotic communities from the subway in New York, USA: city subway metal -P00482	1
D	Arctic peat soil microbial communities from the Barrow Environmental Observatory site, Barrow, Alaska, USA - NGEE Permafrost159B-4B	33
D	Metatranscriptome of tropical peat soil microbial communities from peatlands in Department of Meta, Colombia - 0116_SJ02_MP15_10_MT (Metagenome Metatranscriptome)	1
D	Eukaryotic communities of water from different depths collected during the Tara Oceans expedition - TARA_N000000616 (ERX1782105-ERR1711908)	2
D	Groundwater sediment microbial communities from an aquifer adjacent to Colorado River, USA - East River metaG ERMLT200B_16_10D	30
D	Mine pit pond microbial communities from Vermont, USA - 2M	3
D	Freshwater lake microbial communities from Lake Huron, USA - Su13.BD.MM15.SD (version 2)	134
D	Freshwater microbial communities from Lake Tanganyika, Tanzania - TA2015034 Kigoma Deep Cast 250m	51
P	Grasslands soil microbial communities from Chapel Hill, North Carolina, USA that are Nitrogen fertilized -NN350	345
P	Miscanthus rhizosphere microbial communities from Kellogg Biological Station, Michigan, USA - M6	6680
D	Sediment microbial communities from the Broadkill River, Lewes, Delaware, United States ? BRC_5-6_MG	7
D	Peat permafrost microbial communities from Stordalen Mire near Abisko, Sweden - I_Fen_E1_1	8
D	Urban prokaryotic and eukaryotic communities from the subway in New York, USA: city subway plastic -P00220	1
P	Serpentinite rock and fluid subsurface biosphere microbial communities from McLaughlin Reserve, Michigan, USA - CR11Jul_8B1	42
P	Freshwater microbial communities from Lake Mendota, WI - 16NOV2012 deep hole epilimnion (SPAdes)	2
P	Soil microbial communities from Arlington Agricultural Research Station in Wisconsin, USA - Nitrogen cycling UWRJ-G10A2w-11 (SPAdes)	7
D	Peat soil microbial communities from Weissenstadt, Germany - Metatranscriptome 53 (Metagenome Metatranscriptome)	3
D	Freshwater microbial communities from Lake Montjoie, Canada - M_140807_E_mt (Metagenome Metatranscriptome)	4
P	Hypersaline microbial communities from Antarctic Deep Lake - 5mRS 0.1um	38
D	Estuarine microbial communities from the Columbia River estuary - R.1189 metaT (Metagenome Metatranscriptome)	11
D	Metatranscriptome of seawater microbial communities from Monterey Bay, California, United States - 32R (Metagenome Metatranscriptome)	2
D	Agave microbial communities from Guanajuato, Mexico - At.Am.e (v2)	7
D	Metatranscriptome of deep ocean microbial communities from Atlantic Ocean - MP0101 (Metagenome Metatranscriptome)	3
D	Soil microbial communities from South San Francisco under conditions of wetland restoration - Salt Pond MetaG R2A_A_D2_MG (SPAdes)	43
P	Soil microbial communities from Rifle, Colorado - Rifle CSP2_sed 19_1	331
D	Arabidopsis rhizosphere microbial communities from North Carolina, USA - plate scrape MF_Cvi_mMS_r2 (SPAdes)	103
D	Metatranscriptome of freshwater microbial communities from McNutts Creek, Athens, Georgia, United States - 3-17 MT (Metagenome Metatranscriptome)	6
P	Soil microbial communities from Arlington Agricultural Research Station in Wisconsin, USA - Nitrogen cycling UWRJ-G08A3-11 (SPAdes)	3
D	Tropical forest soil microbial communities from Panama analyzed to predict greenhouse gas emissions - Panama Soil Plot 36 MoBio (SPAdes)	64
D	Sediment microbial communities from tidal freshwater marsh on Altamaha River, Georgia, United States - 7-17 PU6	20
D	Active sludge microbial communities of municipal wastewater-treating anaerobic digesters from USA - AD_UKC097_MetaG	127
P	Soil microbial communities from Kellog Biological Station, Michigan, USA - Nitrogen cycling UWRJ-G08K5-12 (SPAdes)	3
D	Metatranscriptome of marine eukaryotic protist communities collected during Tara Oceans survey from station TARA_041 - TARA_N000000072 (ERX1782177-ERR1712164)	1
D	Salt pond soil microbial communities from South San Francisco under conditions of wetland restoration - Salt Pond MetaG SF2_B_D2_MG (SPAdes)	4
D	Rhizosphere microbial communities from Maridalen valley, Oslo, Norway - NZA6	6
D	Marine microbial communities from the Southern Atlantic ocean transect to study dissolved organic matter and carbon cycling - Knorr_S23_td_SurfaceB_ad_5m_LV_B	97
F	Human fecal ecosystem from the Genome Institute of Singapore - Sample 2	1
D	Peatland microbial communities from SPRUCE experiment site at the Marcell Experimental Forest, Minnesota, USA - June2016WEW_17_100	37
P	Mediterranean Blodgett CA OM1_O3 (Mediterranean Blodgett coassembly)	16160
D	Marine microbial communities from water near the shore, Antarctic Ocean - #181	23
D	Hot spring microbial mat communities from Yellowstone National Park, Wyoming, USA - ECH_B nyco_MetaG	4
D	Freshwater wetland microbial communities from Ohio, USA, analyzing the effect of biotic and abiotic controls - Mud 3 Core 4 Depth 3 metaG (Illumina Assembly)	334
D	Urban prokaryotic and eukaryotic communities from the subway in New York, USA: city subway metal/plastic -P00667	1
D	Root nodule microbial communities of legume samples collected from California USA - Cow pea white BW	27
P	Upper troposphere microbial communities from Louisiana-East Texas, USA - DC3-131	46
D	Estuarine microbial communities from the Columbia River estuary - metaG 1546C-3	107
D	Peat soil microbial communities from Stordalen Mire, Sweden - 717 P3 10-14	39
D	Marine microbial communities from the Southern Atlantic ocean transect to study dissolved organic matter and carbon cycling - KN S2 Surf_B metaT (Metagenome Metatranscriptome)	13
D	Marine microbial communities from Tara Oceans - TARA_B100000575 (ERX555933-ERR599077)	76
D	Metatranscriptome of freshwater microbial communities from Mississippi River, Louisiana, United States - Miss_Miss_RepC_8d (Metagenome Metatranscriptome)	20
D	Estuarine microbial communities from the Columbia River estuary - metaG 1371B-02	28
D	Freshwater microbial communities from Crystal Bog, Wisconsin, USA - CBE28Sep08	54
D	Surface soil microbial communities from Centralia Pennsylvania, which are recovering from an underground coalmine fire - Coalmine Soil_Cen06_05102014_R1 (SPAdes)	209
D	Wastewater treatment Type I Accumulibacter community from EBPR Bioreactor in Madison, WI, USA - Reactor 1_10/4/2010_ DNA (SPAdes)	34
D	Soil microbial communities from a riparian zone of the East river system, Colorado, United States ? L2s1	19
P	Forest soil microbial communities from El Dorado National Forest, California, USA - Mediterranean Blodgett CA Ref_O3	1
D	Metatranscriptome of enriched soil aggregate microbial communities from Iowa State University, Ames, United States - MC6-MC0936-MT (Metagenome Metatranscriptome)	11
D	Permafrost microbial communities from Stordalen Mire, Sweden - 612S2D metaG	37
D	Permafrost microbial communities from Nunavut, Canada - A30_5cm_6M	56
P	Macroalgal surface ecosystem from Botany Bay, Sydney, Australia - BBAY70	119
D	Tropical soil microbial communities from Luquillo Experimental Forest, Puerto Rico - GRE.SIPMG.117b4f27	322
D	Forest soil microbial communities from France for metatranscriptomics studies - Site 11 - Champenoux / Amance forest - FB6 Emin (Eukaryote Community Metatranscriptome)	19
D	Soil microbial communities from a riparian zone of the East river system, Colorado, United States ? L3m2	38
D	Freshwater microbial communities from Trout Bog Lake, WI - 28JUL2008 hypolimnion	3
D	Freshwater microbial communities from Mississippi River, Louisiana, United States - Miss_Atlam_RepC_8h	17
P	Deep oceanic, basalt-hosted subsurface ecosystem from Juan de Fuca Ridge flank, Pacific Ocean, CORK Borehole 1362B_J2.571 (SPAdes)	34
D	Sorted cell/s from leaf-associated microbial communities from Pinus flexilis in Colorado, USA - Sphingobacterium bacterium JGI PFNR15_J10	1
D	Human skin bacterial and viral communities - University of Pennsylvania - MG100639	2
D	Freshwater microbial communities from Lake Tanganyika, Tanzania - TA2015038 Kigoma Deep Cast 35m	40
D	Marine microbial communities from expanding oxygen minimum zones in Line P, North Pacific Ocean - June 2009 P16 500m	2
P	Soil microbial communities from Arlington Agricultural Research Station in Wisconsin, USA - Nitrogen cycling UWRJ-G01.2K2-12	443
D	Urban prokaryotic and eukaryotic communities from the subway in New York, USA: city subway metal -P00558	1
D	Enriched soil microbial communities from UW Madison campus, WI, USA - HID1975I_E0 MG	44
D	Enriched Organic Plus compost microbial communities from Emeryville, California, USA - RNA 3rd pass 37_C Kraft OP (Metagenome Metatranscriptome)	8
D	Dystrophic lake water microbial communities from Trout Bog Lake, Wisconsin, USA - GEODES079 metaT (Metagenome Metatranscriptome)	2
D	Saline lake microbial communities from Deep lake, Antarctica - Metagenome #51 (v2)	1
D	Tropical soil microbial communities from Luquillo Experimental Forest, Puerto Rico - GRE.SIPMG.052b4f24	318
D	Phyllosphere microbial comminities from switchgrass, GLBRC, Michigan, United States - G5R4_NF_18SEP2017_LD1	4
D	Metatranscriptome of marine eukaryotic phytoplankton communities from Antarctic Ocean - PS103-34 (Eukaryote Community Metatranscriptome)	1
D	Human oral microbial communities of schizophrenia patients from Maryland, USA - ES_106	2
D	Grasslands soil microbial communities from the Angelo Coastal Reserve, California, USA - Sample Angelo_156 (SPAdes)	26
D	Urban prokaryotic and eukaryotic communities from the subway in New York, USA: city subway wood -P00591	4
P	Tropical forest soil microbial communities from Luquillo Experimental Forest, Puerto Rico - Sample 54 (SPAdes)	13
D	Groundwater microbial communities from aquifer - Crystal Geyser CG18_big_fil_WC_8/21/14_2.50	116
D	Hypersaline lake sediment archaeal communities from the Salton Sea, California, USA - SS_3_S_1 metaG	36
D	Attine ant fungus gardens microbial communities from Georgia, USA - TSGA069 MetaG	1
P	Ammonia-oxidizing marine microbial communities from Monterey Bay, California, USA - C0912_C49A8_35 (SPAdes)	10
D	Metatranscriptome of anaerobic ammonium oxidizing microbial communities from anammox membrane bioreactor (MBR) in UC Berkley, California, United States - LAC_MetaT_11 (Metagenome Metatranscriptome)	1
D	Metatranscriptome of lab incubated forest soil microbial communities from Barre Woods Harvard Forest LTER site, Petersham, Massachusetts, United States - Inc-BW-H-32-O (Metagenome Metatranscriptome) (v2)	23
D	Soil microbial communities from Purdue University Martell Research Forest, Indiana, United States - CNK33	26
D	Sediment microbial communities from Lake Kivu, Rwanda - Sediment site 69cm	1
D	Freshwater microbial communities from Powell Lake, British Columbia, Canada to study Microbial Dark Matter (Phase II) - PL_2010_200m	4
D	Marine microbial communities from expanding oxygen minimum zones in the Saanich Inlet - SI047_100m_RNA (Metagenome Metatranscriptome)	6
D	Marine microbial communities from expanding oxygen minimum zones in the Saanich Inlet - SI075_LV_DNA_150m (SPAdes)	3
D	Switchgrass rhizosphere microbial communities from Kellogg Biological Station, Michigan, USA - KBS S4-3 metaG	2264
D	Soil microbial communities from a riparian zone of the East river system, Colorado, United States ? L3s2	20
D	Marine microbial communities from Tara Oceans - TARA_B000000475 (ERX556107-ERR598973)	7
D	Saline water microbial communities from Ace Lake, Antarctica - #46	2
P	Marine microbial communities from the Sargasso Sea - GS000a &b	50
D	Peat permafrost microbial communities from Stordalen Mire near Abisko, Sweden - II_Fen_E3_4	166
D	Wastewater effluent complex algal communities from Wisconsin, to seasonally profile nutrient transformation and Carbon sequestration - JI 6/11/14 B RNA (Eukaryote Community Metatranscriptome)	12
D	Freshwater microbial communities from Crystal Bog, Wisconsin, USA - CBH16Oct07 (SPAdes)	8
D	Synthetic microbial communities for library methods comparison from University of Liverpool, United Kingdom - Mg70	3
P	Grasslands soil microbial communities from Kansas, USA, that are Nitrogen fertilized - NN595	106
P	Soil microbial communities from Arlington Agricultural Research Station in Wisconsin, USA - Nitrogen cycling UWRJ-G09A1-12 (SPAdes)	4
D	Metatranscriptome of coastal salt marsh microbial communities from the Groves Creek Marsh, Georgia, USA - 041412AT metaT (Metagenome Metatranscriptome)	28
D	Urban prokaryotic and eukaryotic communities from the subway in New York, USA: city subway wood -P00716	4
D	Freshwater microbial communities from Mississippi River, Louisiana, United States - Miss_Yuk_RepB_8h	9
D	Metatranscriptomics of polar marine prokaryotic and eukaryotic communities from Arthur Harbor ice station, Antarctica - RNA6.ICE_1m.20151110 (Metagenome Metatranscriptome)	6
D	Arabidopsis rhizosphere microbial communities from North Carolina - M.Oy.9.old.080610	20
P	Marine microbial communities from expanding oxygen minimum zones in the Saanich Inlet - ESP_105LU_22_DNA (SPAdes)	73
D	Hot spring microbial communities from Jinze hot spring, China to study Microbial Dark Matter (Phase II) - JNZ 20120812A	6
P	Marine microbial communities from expanding oxygen minimum zones in the Saanich Inlet - ESP_153SG_22_DNA (SPAdes)	62
P	Forest soil microbial communities from Willamette National Forest, Oregon, USA, amended with Nitrogen - NN395 (SPAdes)	3
D	Metatranscriptome of freshwater microbial communities from Altamaha River, Georgia, United States - Atl_UVDOM_RepB_8d (Metagenome Metatranscriptome)	21
D	Microbial Communities from Little Sippewissett Salt Marsh, Woods Hole, MA that are anoxygenic and photosynthetic, Photosynthetic Consortia grown using light of 590nm sample 2	3
D	Corn rhizosphere microbial communities from Kellogg Biological Station, Michigan, USA - KBS C6-3B metaG (SPAdes)	717
D	Grasslands soil microbial communities from the Angelo Coastal Reserve, California, USA - 15_R_Glu_20cm_5_8_1 metaT (Metagenome Metatranscriptome)	1
D	Urban prokaryotic and eukaryotic communities from the subway in New York, USA: city subway metal -P01534	2
P	Oil sands microbial community from Northern Alberta which degrade Naphthaline	1
D	Vellozia epidendroides bulk soil microbial communities from rupestrian grasslands, the National Park of Serra do Cipo, Brazil - BS_R02	231
D	Marine gutless worms symbiont microbial communities from Max Planck institute for Marine Microbiology, Germany - Olavius vacuus BELIZE.2 (SPAdes)	12
D	Freshwater sediment microbial communities from Prairie Pothole Lake near Jamestown, North Dakota, USA - PPLs Lake P7 Core (6) Depth 1-3cm September2015 (SPAdes)	7
D	Freshwater microbial communities from Lake Tanganyika, Tanzania - TA2015023 Mahale A surface	34
D	Grasslands soil microbial communities from the Angelo Coastal Reserve, California, USA - Sample Angelo_110 (SPAdes)	51
D	Grasslands soil microbial communities from the Angelo Coastal Reserve, California, USA - Sample Angelo_159	580
D	Urban prokaryotic and eukaryotic communities from the subway in New York, USA: city subway metal/plastic -P01525	3
D	Vadose zone soil and rhizosphere microbial communities from the Eel River Critical Zone Observatory, Northern California to study diel carbon cycling - Rivendell_Oct2014_Saprolite_2_DNA_Bulk_3 (SPAdes)	33
P	Combined assembly of arab plate scrape CL_Col (Combined Assembly)	248
D	Urban prokaryotic and eukaryotic communities from the subway in New York, USA: city subway metal/plastic -P00649	3
D	Freshwater microbial communities from Crystal Bog, Wisconsin, USA - CBE02Aug07 (SPAdes)	24
D	Vadose zone soil microbial communities from the Eel River Critical Zone Observatory, Northern California, USA - Rivendell_Oct2014_Saprolite_2_DNA_Rhizosphere_2	524
D	Freshwater sediment microbial communities from Lake Towuti, South Sulawesi, Indonesia - Balambano_FR1_MetaG	42
D	Enriched pill bug-associated microbial communities from UW Madison campus, WI, USA - HID1972M_E11 MG	9
D	Enriched cells from forest soil in Barre Woods Harvard Forest LTER site, Petersham, Massachusetts, United States - Alteio_BWOrgControl_Nextera87	1
D	Switchgrass associated microbial communities from Austin, Texas, USA, to study host-microbe interactions - LS_227 metaG	3
D	Saline lake microbial communities from Deep lake, Antarctica - Metagenome #192	2
D	Soil microbial communities from Populus trichocarpa stands in riparian zone in the Pacific Northwest, United States - 23_S	390
D	Plant litter microbial communities from Arlington Agricultural Research Station in Wisconsin, United States - UWRJ-L019-104C-5	26
P	Marine sediment microbial community from Fremont, CA, USA - Pond A23 Sediment 2 (SPAdes)	1
D	Metatranscriptome of soil microbial communities from the East River watershed near Crested Butte, Colorado, United States - ER_RNA_184 (Metagenome Metatranscriptome)	36
D	Cyanobacterial communities from the Joint Genome Institute, California, USA - FECB-27 (SPAdes)	17
D	Coastal salt marsh microbial communities from the Groves Creek Marsh, Skidaway Island, Georgia - 071410BT metaG	112
D	Warmed soil microbial communities from the Hubbard Brook experimental Forest, New Hampshire - Hubbard Brook CCASE Soil Metagenome WRM 3 (SPAdes)	353
D	Corn, switchgrass and miscanthus rhizosphere microbial communities from Kellogg Biological Station, Michigan, USA - LAR L5-2 metaG (SPAdes)	626
D	Enriched microbial communities from leaf-cutter ant dump, University of Wisconsin, Madison, United States - 2B20A	27
D	Groundwater microbial communities from Crystal Geyser aquifers in Utah, USA - Crystal Geyser metaG 2015-08	26
D	Seawater microbial communities from Saanich Inlet, British Columbia, Canada - Na_anoxic_12_MG	10
D	Human skin bacterial and viral communities - University of Pennsylvania - MG100785	1
D	Urban prokaryotic and eukaryotic communities from the subway in New York, USA: city subway metal/plastic -P00261	1
D	Metatranscriptome of freshwater microbial communities from Altamaha River, Georgia, United States - Atl_Cont_RepA_8d (Metagenome Metatranscriptome)	37
P	Freshwater sediment microbial communities from Lake Washington, Seattle, for methane and nitrogen Cycles - from flow sorted aerobic no nitrate	1
D	Human skin bacterial and viral communities - University of Pennsylvania - MG100500	6
D	Estuarine microbial communities from the Columbia River estuary - metaG 1551A-02 (SPAdes)	15
D	Peat permafrost microbial communities from Stordalen Mire near Abisko, Sweden - I_Bog_E2_3	121
D	Anaerobic biogas reactor microbial communites from Washington, USA - Biogas_R1_B C13 SIP DNA	164
P	Marine microbial communities from the Deep Indian Ocean - MP0900	62
D	Marine algal microbial communities from Maine, USA - Maine_Asex2 metaG (SPAdes)	44
D	Peatland microbial communities from Minnesota, USA, analyzing carbon cycling and trace gas fluxes - June2015DPH_6_40	168
D	Unplanted soil (control) microbial communities from North Carolina - M.Soil.5.yng.040610	24
D	Peat permafrost microbial communities from Stordalen Mire near Abisko, Sweden - III_Fen_N2_4	89
D	Freshwater microbial communities from Crystal Bog, Wisconsin, USA - CBH29Jul08	68
D	Human skin bacterial and viral communities - University of Pennsylvania - MG100681	4
P	Upper troposphere microbial communities from Maryland, USA - DAQMD-018 (SPAdes)	6
D	Urban prokaryotic and eukaryotic communities from the subway in New York, USA: city subway wood -P01469	9
D	Plant litter microbial communities from Arlington Agricultural Research Station in Wisconsin, United States - UWRJ-L103-311B-2	82
D	Dystrophic lake water microbial communities from Trout Bog Lake, Wisconsin, USA - GEODES055 metaT (Metagenome Metatranscriptome)	3
D	Peat soil microbial communities from Stordalen Mire, Sweden - 717 S3 30-34	8
D	Groundwater microbial communities from the Columbia River, Washington, USA - GW-RW S3_40_50	286
D	Marine microbial and viral communities from oxygen minimum zone, Eastern Pacific Ocean - ETNP201406SV67 (SPAdes)	4
D	Groundwater microbial communities from aquifer - Crystal Geyser CG12_big_fil_rev_8/21/14_0.65	31
P	Saline water microbial communities from Great Salt Lake, Utah, sample from South Arm Antelope Island 1	8
D	Marine viral communities from the Subarctic Pacific Ocean - 1_ETSP_OMZ_AT15124 metaG (SPAdes)	8
D	Switchgrass rhizosphere microbial communities from Kellogg Biological Station, Michigan, USA - KBS Switchgrass S2-2	2273
D	Forest soil microbial communities from France for metatranscriptomics studies - Site 11 - Champenoux / Amance forest - FB5 EcM (Eukaryote Community Metatranscriptome)	21
D	Aqueous microbial communities from the Delaware River and Bay under freshwater to marine salinity gradient to study organic matter cycling in a time-series - DEBay_Spr_30_>0.8_DNA	67
P	Marine microbial communities from expanding oxygen minimum zones in the Saanich Inlet - ESP_116LU_22_DNA	207
P	Soil microbial communities from Kellog Biological Station, Michigan, USA - Nitrogen cycling UWRJ-G09K1-12	271
D	Soil microbial communities from sample at FACE Site Metagenome WIR_ElevOz2	91
D	Urban prokaryotic and eukaryotic communities from the subway in New York, USA: city subway metal -P00860	5
D	Switchgrass-associated microbial communities from reclaimed mine lands soil in West Virginia, United States ? Hobet_Shaw_2	1
D	Miscanthus phyllosphere microbial communities from Michigan, USA - G6R2_NF_07NOV2016_LD1 MG	21
D	Metatranscriptome of soil microbial communities from Risofladan, Vaasa, Finland - OX-1 (Metagenome Metatranscriptome)	13
D	Soil microbial communities from a riparian zone of the East river system, Colorado, United States ? H1m1	10
D	Peat permafrost microbial communities from Stordalen Mire near Abisko, Sweden - I_Palsa_N3_2	181
P	Soil microbial communities from Arlington Agricultural Research Station in Wisconsin, USA - Nitrogen cycling UWRJ-G01A5-11	429
P	Marine microbial communities from North Pacific Subtropical Gyre, Station ALOHA - HOT238_1_0500m	2
D	Groundwater microbial communities from the Columbia River, Washington, USA - GW-RW S2_20_30 (SPAdes)	4
D	Freshwater microbial communities from Lake Simoncouche, Canada to study carbon cycling - S_140625_EF_MetaG (SPAdes)	73
D	Groundwater microbial communities from Crystal Geyser aquifers in Utah, USA - Crystal Geyser metaG 2015-13	40
D	Forest soil microbial communities from USA, for metatranscriptomics studies - Jemez Pines Pi 3A (Eukaryote Community Metatranscriptome)	14
D	Salt marsh sediment microbial communities from the Plum Island Ecosystem LTER, Massachusetts, United States - WE1602-40	5
D	Metatranscriptome of plant litter fungal communities from Pinus contorta in Tenderfoot Creek Experimental Forest, Montana, United States - TCEF2-LITTER (Eukaryote Community Metatranscriptome)	2
P	Forest soil microbial communities from Davy Crockett National Forest, Groveton, Texas, USA - Texas A ecozone_OM3H0_O3 (SPAdes)	202
D	Enriched soil microbial communities from UW Madison campus, WI, USA - HID1975M_E1 MG	20
D	Marine microbial communities from the Southern Atlantic ocean - KN S14 DCM2_B metaT (Metagenome Metatranscriptome)	4
P	Forest soil microbial communities from Harvard Forest Long Term Ecological Research site in Petersham, Massachusetts, USA - MetaG HF010 (SPAdes)	32
D	Miscanthus phyllosphere microbial communities from Michigan, USA - G6R4_NF_03OCT2016_LD1 MG	12
P	Freshwater microbial communities from Lake Mendota, WI - Practice 20APR2010 epilimnion	125
D	Peat soil microbial communities from Weissenstadt, Germany - Metatranscriptome 72 (Metagenome Metatranscriptome)	2
D	Human skin bacterial and viral communities - University of Pennsylvania - MG100117	3
D	Human skin bacterial and viral communities - University of Pennsylvania - MG100738	1
P	Marine cyanobacterial communities from Panama - species 1 Leptolyngbya sp. v2	70
D	Peat soil microbial communities from Weissenstadt, Germany - Metatranscriptome 31 (Metagenome Metatranscriptome)	1
D	Permafrost soil microbial communities from the Arctic, to analyse light accelerated degradation of dissolved organic matter (DOM) - Organic soil replicate 3 DNA2013-049	790
D	Seawater microbial communities from Monterey Bay, California, United States - 1D	13
D	Metatranscriptome of freshwater microbial communities from Mississippi River, Louisiana, United States - Miss_Yuk_RepC_8h (Metagenome Metatranscriptome)	29
D	Groundwater microbial communities from Devils Hole, Nevada to study Microbial Dark Matter (Phase II) - Devils Hole	149
D	Marine microbial communities from expanding oxygen minimum zones in Line P, North Pacific Ocean - June 2009 P12 500m	3
D	Freshwater microbial communities from Mississippi River, Louisiana, United States - Miss_Atlam_RepA_8d	20
D	Fecal eukaryotic communites from dung pellets of Tule Elk in California, USA - Elk Dung D8	11
P	Arctic peat soil from Barrow, Alaska - NGEE Surface sample 53-3 shallow-072012	635
D	Populus root and rhizosphere microbial communities from Tennessee, USA - Soil MetaG P. deltoides SBSDD1 (SPAdes)	204
D	Seawater microbial communities from Strait of Georgia, British Columbia, Canada - BC1_12_3	63
D	Estuarine microbial communities from the Columbia River estuary - Freshwater metaG S.747 (SPAdes)	19
D	Marine microbial communities from the Costa Rica Dome - N26 C3 mini metaG	6
D	Human skin bacterial and viral communities - University of Pennsylvania - MG100314	5
D	Corn rhizosphere microbial communities from Kellogg Biological Station, Michigan, USA - KBS C6-3 metaG (SPAdes)	1181
D	Attine ant fungus gardens microbial communities from New Jersey, USA - TSNJ015 MetaG	3
D	Peat soil microbial communities from Stordalen Mire, Sweden - 717 P3 1-5	51
D	Anoxic zone freshwater microbial communities from boreal shield lake in IISD Experimental Lakes Area, Ontario, Canada - Jun2016-L239-20m	41
D	Sorted cell/s from hot spring sediment in Dewar Creek, British Columbia, Canada - JGI.MDM2.DC4.SYBR.04.M04	1
D	Freshwater microbial communities from Crystal Bog, Wisconsin, USA - CBE07Jul09 (SPAdes)	10
D	Grasslands soil microbial communities from the Angelo Coastal Reserve, California, USA - Sample Angelo_134 (SPAdes)	30
P	Freshwater microbial communities from Lake Mendota, WI - Practice 29OCT2010 epilimnion	14
D	Urban prokaryotic and eukaryotic communities from the subway in New York, USA: city subway metal -P00222	1
D	Urban prokaryotic and eukaryotic communities from the subway in New York, USA: city subway wood -P01115	2
D	Terrestrial microbial communites from a soil warming plot in Okalahoma, USA - T1	88
P	Grasslands soil microbial communities from the Angelo Coastal Reserve, California, USA - Sample 10_02_2013_1_20cm (SPAdes)	54
D	Marine microbial communities from the West Antarctic Peninsula - Coastal water metaG029-DNA (SPAdes)	12
D	Metatranscriptome of estuarine water microbial communities from the Columbia River estuary, Washington, United States ? R1119 (Metagenome Metatranscriptome)	1
D	Arabidopsis rhizosphere microbial communities from North Carolina, USA - Arabidopsis Col CL FACS sort 2	5
P	Soil microbial communities from Arlington Agricultural Research Station in Wisconsin, USA - Nitrogen cycling UWRJ-G09A3-11 (SPAdes)	7
D	Groundwater sediment microbial communities from an aquifer in Colorado, USA - East MetaG ERMLT231_2	66
D	Microbial communities of surface water sampled in Lagrangian time series from North Pacific Subtropical Gyre - BioLINCS_ESP_3022	1
D	Marine microbial communities from the Southern Atlantic ocean transect to study dissolved organic matter and carbon cycling - Knorr_S23_td_250_ad_251m_LV_A (SPAdes)	8
D	Subsurface microbial communities from deep shales in Ohio, USA - Utica-3 well 1 S-1-Day59	1240
D	Human skin bacterial and viral communities - University of Pennsylvania - MG100245	3
D	Metatranscriptome of enriched soil aggregate microbial communities from Iowa State University, Ames, United States - MC6-MC0436-MT (Metagenome Metatranscriptome)	12
P	Soil microbial communities from Arlington Agricultural Research Station in Wisconsin, USA - Nitrogen cycling UWRJ-G06K4-12 (SPAdes)	4
P	Soil microbial communities from Rifle, Colorado - Rifle CSP2_sed 19_2 (SPAdes)	65
D	Miscanthus rhizosphere microbial communities from Kellogg Biological Station, Michigan, USA - KBS M3-4 metaG (SPAdes)	933
P	Freshwater microbial communities from Lake Mendota, WI - 17OCT2008 deep hole epilimnion (SPAdes)	1
D	Active sludge microbial communities of municipal wastewater-treating anaerobic digesters from USA - AD_UKC083_MetaG	70
D	Marine microbial communities from Saanich Inlet, British Columbia, Canada - SI106_120	7
D	Urban prokaryotic and eukaryotic communities from the subway in New York, USA: city subway wood -P01264	2
P	Forest soil microbial communities from Davy Crockett National Forest, Groveton, Texas, USA - Texas A ecozone_OM3H0_M3	2104
P	Macroalgal surface ecosystem from Botany Bay, Sydney, Australia - A-A2	24
D	Ammonia-oxidizing marine archaeal communities from Monterey Bay, California, United States - M1 150m 12015	33
D	Microbial communities of water from Amazon river, Brazil - RCM1	33
P	Arabidopsis root microbial communities from the University of North Carolina, USA - plate scrape CL_Cvi_mCL	153
P	Archaeal communities from Yellowstone National Park, Wyoming, USA - Perpetual Spouter C (PS_C) MetaG	8
D	Plant litter microbial communities from Arlington Agricultural Research Station in Wisconsin, United States - UWRJ-L079-202R-5	122
D	Wetland sediment microbial communities from St. Louis River estuary, USA, under dissolved organic matter induced mercury methylation - T4Bare3Fresh (SPAdes)	101
D	Switchgrass phyllosphere microbial communities from Michigan, USA - G5R1_NF_01AUG2016_LD1 MG	1
D	Freshwater sediment methanotrophic microbial communities from Lake Washington under simulated oxygen tension - Sediment Metagenome 22_HOW5 (SPAdes)	4
D	Sewage treatment plant microbial communities from Vermont, USA - ANOX_W	47
D	Marine microbial communities from Tara Oceans - TARA_B100000459 (ERX556111-ERR599135)	7
D	Populus trichocarpa ectomycorrhiza microbial communities from riparian zone in the Pacific Northwest, United States - 15_EM	330
D	Pelagic subsurface seawater microbial communities from Kabeltonne, Helgoland, North Sea - Helgoland_Spring_Bloom_20160412_1	58
D	Freshwater microbial communities from Trout Bog Lake, WI - 13JUN2008 hypolimnion	1
D	Peat soil microbial communities from Weissenstadt, Germany - Sb_50d_8_FC metaG	358
D	Peat permafrost microbial communities from Stordalen Mire near Abisko, Sweden - II_Palsa_E3_2	173
D	Estuarine microbial communities from the Columbia River estuary - Freshwater metaG S.747	139
D	Marine microbial and viral communities from oxygen minimum zone, Eastern Pacific Ocean - ETNP2014F10-02SV253	3
D	Tropical forest soil microbial communities from Panama analyzed to predict greenhouse gas emissions - Panama Soil Plot 30 MoBio (SPAdes)	64
D	Freshwater microbial communities from Columbia River, Oregon, United States - Colum_Atlam_RepB_8h	13
D	Marine sediment microbial communities from subtidal zone of North Sea - Hel_20160420 (Illumina Assembly)	64
D	Freshwater sediment methanotrophic microbial communities from Lake Washington under simulated oxygen tension - Sediment Metagenome 63_LOW9	17
D	Metatranscriptome of lab incubated forest soil microbial communities from Barre Woods Harvard Forest LTER site, Petersham, Massachusetts, United States - Inc-BW-H-4-O (Metagenome Metatranscriptome) (v2)	11
D	Oligotrophic lake water microbial communities from Sparkling Lake, Wisconsin, USA - GEODES041 metaT (Metagenome Metatranscriptome)	13
D	Seawater microbial communities from Saanich Inlet, British Columbia, Canada - SI_124_October2016_200_MG	28
D	Seawater microbial communities from Monterey Bay, California, United States - 46D	24
D	Subsurface microbial communities from deep shales in Ohio, USA - Utica-3 well 1 S-1-Day23 (SPAdes)	2
D	Enriched Miracle-Growth compost microbial communities from Emeryville, California, USA - RNA 3rd pass 37_C BE-Lig MG (Metagenome Metatranscriptome)	1
D	Marine microbial communities from the Southern Atlantic ocean - KN S15 DCM_B metaT (Metagenome Metatranscriptome)	5
D	Marine microbial communities from Northeast Subartic Pacific Ocean, Canada - LP_J_2015_P26_500m	8
D	Enriched cells from forest soil in Barre Woods Harvard Forest LTER site, Petersham, Massachusetts, United States - Alteio_BWOrgHeat_Nextera22	1
D	Groundwater microbial communities from Crystal Geyser aquifers in Utah, USA - Crystal Geyser metaG 2015-23 (SPAdes)	8
D	Freshwater microbial communities from Trout Bog Lake, WI - 05NOV2007 epilimnion	15
D	Soil microbial communities from Arlington Agricultural Research Station in Wisconsin, USA - Nitrogen cycling UWRJ-S209-509C-1 (version 2)	421
P	Soil microbial communities from Arlington Agricultural Research Station in Wisconsin, USA - Nitrogen cycling UWRJ-HINK08-E (SPAdes)	1
D	Anoxic zone freshwater microbial communities from boreal shield lake in IISD Experimental Lakes Area, Ontario, Canada - Sep2016-L442-9m	34
D	Urban prokaryotic and eukaryotic communities from the subway in New York, USA: city subway metal -P01600	10
D	Marine microbial communities from the West Antarctic Peninsula - Coastal water metaG104-DNA	44
P	Forest soil microbial communities from Browns Valley, California, USA, that are Nitrogen fertilized - NN91 (SPAdes)	38
D	Forest soil microbial communities from Amazon forest - Pasture72 2010 replicate I A10	6786
D	Active sludge microbial communities of municipal wastewater-treating anaerobic digesters from Japan - AD_JPNTR2_MetaG (SPAdes)	7
D	Unamended control soil microbial communities from upstate New York, USA - Whitman soil sample_221_MG	516
D	Human skin bacterial and viral communities - University of Pennsylvania - MG100270	14
D	Peat soil microbial communities from Stordalen Mire, Sweden - G.F.S.T50	1
D	Urban prokaryotic and eukaryotic communities from the subway in New York, USA: city subway wood -P01473	4
D	Grasslands soil microbial communities from the Angelo Coastal Reserve, California, USA - 15_D_Rain_40cm_2_09082015	524
D	Attine ant fungus gardens microbial communities from North Carolina, USA - TSNC075 MetaG	2
D	Agave microbial communities from Guanajuato, Mexico - Or.Sf.e (v2)	28
P	Marine microbial communities from the Deep Atlantic Ocean - MP2914	53
D	Urban prokaryotic and eukaryotic communities from the subway in New York, USA: city subway metal/plastic -P01499	1
P	Soil microbial communities from Arlington Agricultural Research Station in Wisconsin, USA - Nitrogen cycling UWRJ-G05.2A5-11	446
D	Enrichment culture microbial communities from Arthur Kill intertidal strait, New Jersey, USA, that are MTBE-degrading - MTBE-AKS1 (Arthur Kill Sulfidogenic replicate 1) MetaG (SPAdes)	2
D	Freshwater microbial communities from McNutts Creek, Athens, Georgia, United States - 1-17 MG	18
D	Freshwater microbial communities from Mississippi River, Louisiana, United States - Miss_Cont_RepA_8d	13
D	Passalidae beetle gut microbial communities from Costa Rica - Gallery material (4MSU+4BSU+3MSU+3BSU)	22
D	Soil microbial communities from Arlington Agricultural Research Station in Wisconsin, USA - Nitrogen cycling UWRJ-S149-409B-1	163
D	Urban prokaryotic and eukaryotic communities from the subway in New York, USA: city subway metal -P01303	1
P	Soil microbial communities from Kellog Biological Station, Michigan, USA - Nitrogen cycling UWRJ-G01K4-12 (SPAdes)	15
D	Tropical soil microbial communities from Luquillo Experimental Forest, Puerto Rico - GRE.SIPMG.088b5f24	350
P	Soil microbial communities from Rifle, Colorado, USA - Groundwater A2	19
D	Marine microbial communities from Tara Oceans - TARA_B100000795 (ERX555997-ERR599121)	23
D	Human skin bacterial and viral communities - University of Pennsylvania - MG100311	5
P	Soil microbial communities from Arlington Agricultural Research Station in Wisconsin, USA - Nitrogen cycling UWRJ-G08A4-12	305
D	Marine microbial communities from expanding oxygen minimum zones in the Saanich Inlet - SI048_120m_RNA (Metagenome Metatranscriptome)	1
P	Arctic peat soil from Barrow, Alaska - NGEE Surface sample F52-2 deep-092012	912
D	Switchgrass rhizosphere microbial communities from Kellogg Biological Station, Michigan, USA - KBS S1-3H metaG	1962
D	Corn rhizosphere microbial communities from Kellogg Biological Station, Michigan, USA - KBS C3-4 metaG (SPAdes)	874
P	Forest soil microbial communities from Davy Crockett National Forest, Groveton, Texas, USA - Texas A ecozone_OM3H0_M1	1747
D	Estuarine microbial communities from the Columbia River estuary - metaG 1554B-3	99
D	Aqueous microbial communities from the Delaware River and Bay under freshwater to marine salinity gradient to study organic matter cycling in a time-series - DEBay_Fall_15_<0.8_DNA (SPAdes)	21
D	Corn, switchgrass and miscanthus rhizosphere microbial communities from Kellogg Biological Station, Michigan, USA - LAR L5-1 metaG	1586
D	Urban prokaryotic and eukaryotic communities from the subway in New York, USA: city subway wood -P00893	1
D	Soil microbial communities from Rifle, Colorado, USA - sediment 16ft 1	61
D	Cellulose-adapted microbial communities from the Joint BioEnergy Institute, USA - Passage D2F08 (SPAdes)	3
P	Saline microbial communities from Lake Vida, Antarctica (Lake Vida Brine Hole Two - Combined Assembly 2 samples, Mar 2013 Assem)	12
D	Soil microbial communities from a riparian zone of the East river system, Colorado, United States ? L1s1	10
D	Freshwater microbial communities from Trout Bog Lake, WI - 13JUN2007 hypolimnion	1
D	Soil microbial communities from South San Francisco under conditions of wetland restoration - Salt Pond MetaG R2A_C_D1_MG	433
D	Saline lake microbial communities from Deep Lake, Antarctica - Antarctic Deep Lake Metagenome 02WF4	23
D	Aqueous microbial communities from the Delaware River and Bay under freshwater to marine salinity gradient to study organic matter cycling in a time-series - DEBay_Sum_29_D_>0.8_DNA	120
D	Estuarine microbial communities from Columbia River, sample from South Channel ETM site, GS313-0p1-ETM-15m	29
D	Soil microbial communities from a riparian zone of the East river system, Colorado, United States ? U3c2	48
D	Freshwater microbial communities from Columbia River, Oregon, United States - Colum_Law_RepB_8h	10
D	Microbial communities of water from Amazon river, Brazil - RCM19	9
D	Forest soil microbial communities from Harvard Forest Long Term Ecological Research site in Petersham, Massachusetts, USA - MetaT HF109 (Metagenome Metatranscriptome)	39
D	Rhizosphere microbial communities from Carex aquatilis grown in University of Washington, Seatle, WA, United States - 4-20-23 metaG	132
D	Metatranscriptome of coastal salt marsh microbial communities from the Groves Creek Marsh, Georgia, USA - 071412AT (Metagenome Metatranscriptome)	36
D	Enriched cells from forest soil in Barre Woods Harvard Forest LTER site, Petersham, Massachusetts, United States - Alteio_BWOrgHeat_Nextera75	1
D	Groundwater microbial communities from the Columbia River, Washington, USA - GW-RW N1_30_40 (SPAdes)	13
D	Miscanthus rhizosphere microbial communities from Kellogg Biological Station, Michigan, USA - KBS Miscanthus M3-2	2384
D	Metatranscriptome of estuarine sediment microbial communities from the Columbia River estuary, Washington, United States ? S.765 (Metagenome Metatranscriptome)	19
D	Vadose zone soil microbial communities from the Eel River Critical Zone Observatory, Northern California, USA - CZOApr15con2H2.8 metaG	561
D	Permafrost microbial communities from Nunavut, Canada - A7_80cm_12M	12
D	Switchgrass rhizosphere bacterial communities from Rose Lake, Michigan, USA - RL3 Bulk Soil	3
D	Aqueous microbial communities from the Delaware River and Bay under freshwater to marine salinity gradient to study organic matter cycling in a time-series - DEBay_Spr_20_>0.8_DNA	178
D	Agricultural soil microbial communities from Utah to study Nitrogen management - NC AS100 (SPAdes)	56
D	Soil microbial communities from Great Prairies - Iowa, Continuous Corn soil	124
D	Sediment microbial communities from San Francisco Bay, California, United States - SF_Oct11_sed_USGS_21	53
D	Groundwater microbial communities from the Olkiluoto Island deep subsurface site, Finland - KR46_M_MetaG	3
P	Marine microbial communities from North Pacific Subtropical Gyre, Station ALOHA - HOT238_1_0125m	10
D	Human fecal microbial communities from infant at 12 months in Denmark - 637_12M	1
D	Human skin bacterial and viral communities - University of Pennsylvania - MG100671	2
D	Urban prokaryotic and eukaryotic communities from the subway in New York, USA: city subway metal -P00764	6
D	Seawater microbial communities from Monterey Bay, California, United States - 58D_r	24
D	Marine microbial and viral communities from Louisana Shelf, Gulf of Mexico - GoM_2015_C6C_194_18m (Metagenome Metatranscriptome)	2
D	Grasslands soil microbial communities from the Angelo Coastal Reserve, California, USA - Sample Angelo_130 (SPAdes)	54
D	Subsurface sediment microbial communities from gas well in West Virginia, United States - MSEEL Well Study Marcellus 5H_FC	2
D	Human oral microbial communities of schizophrenia patients from Maryland, USA - ES_080	2
D	Soil microbial communities from a riparian zone of the East river system, Colorado, United States ? U1a2	43
D	II_Bog_N3 coassembly	258
P	Forest soil microbial communities from Thunder Bay, Ontario, Canada - Black Spruce, Ontario site 2_A8_OM3_M1	1276
P	Bioremediated contaminated groundwater microbial communities from EPA Superfund site, New Mexico - SAE3-05	12
D	Estuarine microbial communities from the Columbia River estuary - Flood tide non-ETM metaG S.545	127
D	Soil microbial communities from South San Francisco under conditions of wetland restoration - Salt Pond MetaG R2A_A_D2_MG	542
D	Freshwater microbial communities from meromictic Lake La Cruz, Castile-La Mancha, Spain - LaCruzMarch2017_8m	37
D	Rice paddy soil microbial communities from Twitchell Island, California, USA - SF_Rice_5C_80N_102	321
D	Seawater microbial communities from Jervis Inlet, British Columbia, Canada - JV7_2_1	68
P	Marine viral communities from the Pacific Ocean - LP-37 (SPAdes)	3
D	Permafrost microbial communities from Nunavut, Canada - A39_80cm_12M	55
D	Marine microbial community from Union City, CA, USA - Pond 2C Liquid 2	502
P	Wastewater treatment Type I Accumulibacter community from EBPR Bioreactor in Madison, WI - N_134min_Aerobic (Metagenome Metatranscriptome)	6
D	Attine ant fungus gardens microbial communities from Florida, USA - TSFL044 MetaG	1
D	Marine microbial communities from expanding oxygen minimum zones in the Saanich Inlet - SI037_S2LV_200m_DNA (SPAdes)	4
D	Metatranscriptome of marine prokaryotic communities collected during Tara Oceans survey from station TARA_076 - TARA_B100000513	2
P	Tropical forest soil microbial communities from Luquillo Experimental Forest, Puerto Rico - Sample 19 (SPAdes)	13
D	Corn rhizosphere microbial communities from Kellogg Biological Station, Michigan, USA - C6-5 metaG	398
D	Urban prokaryotic and eukaryotic communities from the subway in New York, USA: city subway metal/plastic -P01498	1
D	Cellulose-adapted microbial communities from the Joint BioEnergy Institute, USA - Passage B1F02 (SPAdes)	8
D	Freshwater microbial communities from Lake Simoncouche, Canada - S_140709_E_mt (Metagenome Metatranscriptome)	15
P	Marine microbial communities from North Pacific Subtropical Gyre, Station ALOHA - HOT233_1_1000m	11
P	Marine microbial communities from oxygen minimum zone in mesopelagic equatorial Pacific - METZYME_3_300m	88
D	Estuarine microbial communities from the Columbia River estuary - metaG 1551A-02	61
D	Freshwater microbial communities from Crystal Bog, Wisconsin, USA - CBE23Jun09 (SPAdes)	12
D	Switchgrass associated microbial communities from Austin, Texas, USA, to study host-microbe interactions - LS_222 metaG	2
D	Seawater microbial communities from Saanich Inlet, British Columbia, Canada - Na_anoxic_10_MG	18
P	Freshwater microbial communities from Lake Mendota, WI - 13AUG2008 deep hole epilimnion	35
D	Marine microbial and viral communities from Louisana Shelf, Gulf of Mexico - GoM_2015_C6C_240_2m (Metagenome Metatranscriptome)	2
D	Soil microbial communities from Bohemian Forest, Czech Republic ? CSU1	13
D	Metatranscriptome of forest soil microbial communities from Barre Woods Harvard Forest LTER site, Petersham, Massachusetts, United States - Native-BW-C-27-O (Metagenome Metatranscriptome) (v2)	3
D	Freshwater microbial communities from Crystal Bog, Wisconsin, USA - CBH04Jul08 (SPAdes)	4
D	Human skin bacterial and viral communities - University of Pennsylvania - MG100427	2
D	Metatranscriptome of freshwater microbial communities from Columbia River, Oregon, United States - Colum_Law_RepC_8d (Metagenome Metatranscriptome)	27
D	Eutrophic lake water microbial communities from Lake Mendota, Wisconsin, USA - GEODES158 metaT (Metagenome Metatranscriptome)	2
D	Soil microbial communities from the East River watershed near Crested Butte, Colorado, United States - ER_DNA_123	227
D	Marine microbial and viral communities from oxygen minimum zone, Eastern Pacific Ocean - ETNP201406SV205	104
P	Soil microbial communities from Arlington Agricultural Research Station in Wisconsin, USA - Nitrogen cycling UWRJ-G01A4-11 (SPAdes)	3
D	Human skin bacterial and viral communities - University of Pennsylvania - MG100423	2
D	Groundwater microbial communities from Crystal Geyser aquifers in Utah, USA - Crystal Geyser metaG 2015-21	16
D	Metatranscriptome of enriched soil aggregate microbial communities from Iowa State University, Ames, United States - MC6-MC0925-MT (Metagenome Metatranscriptome)	4
D	Soil microbial communities from Shasta-Trinity National Forest, California, United States - GEON-SFM-MS2	29
D	Lab incubated soil microbial communities from West Virginia University Organic Research Farm, Morgantown, WV, United States - T20D1	412
D	Active sludge microbial communities of municipal wastewater-treating anaerobic digesters from Hong Kong - AD_UKC107_MetaG	87
D	Metatranscriptome of deep ocean microbial communities from Blanes Bay, Balearic Sea - MPBL130115 (Metagenome Metatranscriptome)	4
D	Extremophilic microbial mat communities from Yellowstone National Park, USA - BED_Mat_virus_6_15	40
D	Marine microbial communities from Tara Oceans - TARA_B100000446 (ERX556016-ERR599044)	17
P	Marine viral communities from the Deep Pacific Ocean - MSP-118 (SPAdes)	24
P	Marine microbial communities from North Pacific Subtropical Gyre, Station ALOHA - HOT232_3_0500m	8
D	Peat permafrost microbial communities from Stordalen Mire near Abisko, Sweden - II_Palsa_N2_3	361
D	Freshwater sediment methanotrophic microbial communities from Lake Washington under simulated oxygen tension - Sediment Metagenome 93_HOW11 (SPAdes)	12
P	Tropical forest soil microbial communities from Luquillo Experimental Forest, Puerto Rico - Sample 4	3
D	Corn rhizosphere microbial communities from Kellogg Biological Station, Michigan, USA - Diel MetaT C5am-3 (Metagenome Metatranscriptome)	2
D	Permafrost microbial communities from Nunavut, Canada - A34_5cm_12M	69
D	Agave microbial communities from Guanajuato, Mexico - At.P.rz	1202
D	Metatranscriptome of freshwater microbial communities from Columbia River, Oregon, United States - Colum_Law_RepA_8d (Metagenome Metatranscriptome)	10
D	Seawater microbial communities from Strait of Georgia, British Columbia, Canada - BC1_12_2	81
D	Peat soil microbial communities from Stordalen Mire, Sweden - P.F.S.T25	1
D	Hot spring microbial communities from Gongxiaoshe hot spring, China to study Microbial Dark Matter (Phase II) - GXS 110809B	6
D	Tropical peat soil microbial communities from peatlands in Department of Meta, Colombia - 0116_SJ02_MP02_20_MG	408
P	Ammonia-oxidizing marine microbial communities from Monterey Bay, California, USA - C0912_C43A7_80	124
D	Forest soil microbial communities from Harvard Forest Long Term Ecological Research site in Petersham, Massachusetts, USA - MetaT HF244 (Metagenome Metatranscriptome)	2
P	Barrow Graham LP Ref core NGADG0002-212 (Barrow Graham LP Ref core NGADG0002-212,NGADG0004-211, ASSEMBLY_DATE=20131010)	777
P	Marine cyanobacterial communities from Panama - species 1 Leptolyngbya sp.	378
D	Switchgrass phyllosphere microbial communities from Michigan, USA - G5R1_NF_12SEP2016_LD1 MG	12
D	Soil microbial communities from H.J. Andrews Experimental Forest, Oregon, United States - NL-11-A	75
D	Peatland microbial communities from SPRUCE experiment site at the Marcell Experimental Forest, Minnesota, USA - June2016WEW_7_100	47
D	Switchgrass rhizosphere and bulk soil microbial communities from Kellogg Biological Station, Michigan, USA for expression studies - soil CB-1 (Metagenome Metatranscriptome)	39
D	Corn, switchgrass and miscanthus rhizosphere microbial communities from Kellogg Biological Station, Michigan, USA - LAR L5-3 metaG (SPAdes)	793
D	Urban prokaryotic and eukaryotic communities from the subway in New York, USA: city subway wood -P00520	2
D	Peat permafrost microbial communities from Stordalen Mire near Abisko, Sweden - I_Bog_E2_2	98
D	Urban prokaryotic and eukaryotic communities from the subway in New York, USA: city subway wood -P01159	1
P	Fresh water microbial communities from LaBonte Lake, Laramie, Wyoming, sample from post-bloom	2
D	Freshwater microbial communities from Crystal Bog, Wisconsin, USA - MA5M	65
D	Saline water microbial communities from Ace Lake, Antarctica - #1234	9
D	Plant litter microbial communities from Maridalen valley, Oslo, Norway - NLE2	12
P	Forest soil microbial communities from Harvard Forest Long Term Ecological Research site in Petersham, Massachusetts, USA - MetaG HF033 (SPAdes)	27
P	Marine microbial communities from expanding oxygen minimum zones in the Saanich Inlet - ESP_153SG_22_DNA	201
P	Forest soil microbial communities from Algoma, Ontario, Canada - Jack Pine, Ontario site 1_JW_OM2H0_M2 (SPAdes)	69
D	Active sludge microbial communities from Illinois, USA, of municipal wastewater-treating anaerobic digesters - ADurb_H2B_01_SludgeMetaT (Metagenome Metatranscriptome)	1
D	Peat permafrost microbial communities from Stordalen Mire near Abisko, Sweden - II_Bog_E3_3	169
P	Marine microbial communities from expanding oxygen minimum zones in Line P, North Pacific Ocean - sample_J_09_P20_1000	2
P	Soil microbial communities from Arlington Agricultural Research Station in Wisconsin, USA - Nitrogen cycling UWRJ-G09A4-12 (SPAdes)	1
D	Soil microbial communities from hillslope of Landscape Evolution Observatory, University of Arizona, Oracle, AZ, United States - 4-4-W_D	2
D	Coastal salt marsh microbial communities from the Groves Creek Marsh, Skidaway Island, Georgia - 071413AT metaG	151
D	Vadose zone soil fungal communities from Angelo Coast Range Reserve, California, USA - CZODoug2_1_16fungal (PacBio error correction)	55
D	Coastal salt marsh microbial communities from the Groves Creek Marsh, Skidaway Island, Georgia - 041406US metaG	96
D	Pelagic marine microbial communities from North Sea - COGITO_mtgs_100413	114
D	Vadose zone soil fungal communities from Angelo Coast Range Reserve, California, USA - CZODoug2_1_16fungal (Hybrid Assembly)	697
D	Urban prokaryotic and eukaryotic communities from the subway in New York, USA: city subway wood -P01091	2
P	Forest soil microbial communities from Browns Valley, California, USA, that are Nitrogen fertilized - NN120 (SPAdes)	1
D	Grasslands soil microbial communities from the Angelo Coastal Reserve, California, USA - Sample Angelo_118	509
D	Seawater microbial communities from Monterey Bay, California, United States - 52D	10
P	Marine viral communities from the Deep Pacific Ocean - MSP-118	161
D	Urban prokaryotic and eukaryotic communities from the subway in New York, USA: city subway metal -P01164	4
D	Saline lake microbial communities from Deep lake, Antarctica - Metagenome #50	1
P	Forest soil microbial communities from Thunder Bay, Ontario, Canada - Black Spruce, Ontario site 2_A8_OM2_M1	1462
D	Microbial mat bacterial communities from the Broadkill River, Lewes, Delaware, United States - FB_8_MG	2
D	Saline water microbial communities from Organic Lake, Antarctica - #3	9
D	Marine microbial communities from expanding oxygen minimum zones in Line P, North Pacific Ocean - June 2008 P12 500m	2
D	Soil microbial communities from H.J. Andrews Experimental Forest, Oregon, United States - NR-04-A	38
D	Forest soil microbial communities from Barre Woods Harvard Forest LTER site, Petersham, Massachusetts, United States - Inc-BW-H-2-O	786
D	Human skin bacterial and viral communities - University of Pennsylvania - MG100544	1
D	Freshwater microbial mat bacterial communities from Lake Vanda, McMurdo Dry Valleys, Antarctica- Oligotrophic Lake LV.19.MP7.P2	31
P	Estuarine microbial mat communities from Elkhorn Slough, Moss Landing, CA, USA - CR3A Metatranscriptome (Metagenome Metatranscriptome)	1
D	Hypersaline microbial mat communities from Hot Lake, Washington, USA - Hot Lake Consortium UCC-R28 (Hybrid Assembly)	14
D	Freshwater microbial communities from Altamaha River, Georgia, United States - Atl_Miss_RepC_8d	20
P	Marine viral communities from the Deep Pacific Ocean - MSP-82 (SPAdes)	23
D	Attine ant fungus gardens microbial communities from New Jersey, USA - TSNJ026 MetaG	2
P	Upper troposphere microbial communities - SDPR-002	3
D	Marine sediment microbial communities from the Atlantic coast under amendment with organic carbon and nitrate - tdAd00.1 (SPAdes)	39
D	Human skin bacterial and viral communities - University of Pennsylvania - MG100411	8
P	Arctic peat soil from Barrow, Alaska - NGEE Surface sample 210 deep-092012	242
D	Soil and rhizosphere microbial communities from Laval, Canada - mgHAC	478
D	Peatland microbial communities from SPRUCE experiment site at the Marcell Experimental Forest, Minnesota, USA - June2016WEW_21_40	22
D	Methane-oxidizing microbial communities from mesocosms in the Hudson Canyon - EN1E Hudson Canyon	68
D	Freshwater sediment methanotrophic microbial communities from Lake Washington under simulated oxygen tension - Sediment Metagenome 130_HOW14 (SPAdes)	7
D	Groundwater sediment microbial communities from an aquifer adjacent to Colorado River, USA - East River metaG ERMLIBT47_16_1Da	40
P	Freshwater microbial communities from dead zone in Lake Erie, Canada - CCB epilimnion July 2011	18
D	Wastewater effluent complex algal communities from Wisconsin, to seasonally profile nutrient transformation and Carbon sequestration - JI 10/23/14 D RNA (Eukaryote Community Metatranscriptome)	7
P	Marine microbial communities from the Lost City Hydrothermal Field	1
D	Marine gutless worms symbiont microbial communities from Max Planck institute for Marine Microbiology, Germany - Olavius sp. DAHAB.2 (SPAdes)	6
D	Urban prokaryotic and eukaryotic communities from the subway in New York, USA: city subway metal -P00579	2
P	Marine viral communities from the Deep Pacific Ocean - MSP-109	115
D	Groundwater microbial communities from the Columbia River, Washington, USA - GW-RW S3_30_40 (SPAdes)	19
D	Metatranscriptome of plant litter microbial communities from East Loma Ridge, Irvine, California - P3 T3 (Metagenome Metatranscriptome)	1
D	Freshwater microbial communities from Finland to study Microbial Dark Matter (Phase II) - AM7a DNA metaG	28
D	Soil microbial communities from sample at FACE Site Metagenome WIR_Oz2	60
D	Forest soil microbial communities from Harvard Forest Long Term Ecological Research site in Petersham, Massachusetts, USA - MetaT HF232 (Metagenome Metatranscriptome)	3
D	Saline water microbial communities from Sakinaw Lake, British Columbia, Canada - sak_2010_1_5_80m	1
P	Soil microbial communities from Arlington Agricultural Research Station in Wisconsin, USA - Nitrogen cycling UWRJ-G05A2w-11 (SPAdes)	3
D	Urban prokaryotic and eukaryotic communities from the subway in New York, USA: city subway wood -P01396	2
D	Enriched cells from forest soil in Barre Woods Harvard Forest LTER site, Petersham, Massachusetts, United States - Alteio_BWMinControl_Nextera83	1
D	Urban prokaryotic and eukaryotic communities from the subway in New York, USA: city subway metal -P00780	1
D	Freshwater microbial communities from Trout Bog Lake, WI - 14NOV2007 hypolimnion	5
D	Wastewater treatment Type I Accumulibacter community from EBPR Bioreactor in Madison, WI, USA - TNR Reactor, Time D- 0min-Aerobic_ RNA (Metagenome Metatranscriptome)	11
D	Groundwater microbial communities from aquifer - Crystal Geyser CG15_big_fil_post_rev_8/21/14_0.20	23
D	Estuarine microbial communities from the Columbia River estuary - metaG 1555A-02	90
D	Freshwater microbial communities from Lake Croche, Canada to study carbon cycling - C_130820_EF_MetaG (SPAdes)	96
D	Enriched pill bug-associated microbial communities from UW Madison campus, WI, USA - HID1972I_E11 MG	14
P	Freshwater microbial communities from Lake Mendota, WI - 05AUG2010 deep hole epilimnion	29
D	Saline lake microbial communities from Ace Lake, Antarctica - Antarctic Ace Lake Metagenome 02UKX	12
D	Tropical soil microbial communities from Luquillo Experimental Forest, Puerto Rico - GRE.SIPMG.052b4f26	386
D	Metatranscriptome of freshwater microbial communities from Mississippi River, Louisiana, United States - Miss_Miss_RepB_8h (Metagenome Metatranscriptome)	27
D	Marine microbial communities from Tara Oceans - TARA_E500000081 (ERX289006-ERR315859)	32
D	Freshwater microbial communities from Lake Montjoie, Canada to study carbon cycling - M_140807_MF_MetaG	126
D	Grasslands soil microbial communities from the Angelo Coastal Reserve, California, USA - 15_R_Glu_40cm_2_4_2 metaT (Metagenome Metatranscriptome)	3
D	Glacier valley bacterial and archeal communities from Borup Fiord, Nunavut, Canada, to study Microbial Dark Matter (Phase II) - ?SSSS metaG	169
P	Freshwater microbial communities from Lake Mendota, WI - 16JUL2010 deep hole epilimnion (SPAdes)	2
D	Urban prokaryotic and eukaryotic communities from the subway in New York, USA: city subway metal -P01490	7
D	Freshwater microbial communities from Lake Croche, Canada to study carbon cycling - C_131016_MF_MetaG	98
D	Switchgrass-associated microbial communities from reclaimed mine lands soil in West Virginia, United States ? Hobet_Shaw_3	2
D	Miscanthus phyllosphere microbial communities from Michigan, USA - G6R1_NF_22AUG2016_LD1 MG	6
[truncated: 22,754 more rows]
