# Supplementary material for: Phenolic acid-degrading Paraburkholderia prime decomposition in forest soil
Source: ISME Commun. 2021 Mar 25;1:4. doi: 10.1038/s43705-021-00009-z (PMC9723775; doi:10.1038/s43705-021-00009-z)
Supplement: Supplementary file 5 — Supplementary Data [file 43705_2021_9_MOESM5_ESM.zip › Supplementary Data/raw_data/IMG.pobA.metagenomes.sample.info.csv]

taxon_oid	Domain	Sequencing Status	Study Name	Genome Name / Sample Name	Sequencing Center	IMG Genome ID	Ecosystem Category	Ecosystem Subtype	Ecosystem Type	Ecotype	Habitat	Latitude	Longitude	pH	Genome Size * assembled	Gene Count * assembled
3300024970	Metagenome	Draft	Freshwater sediment methanotrophic microbial communities from Lake Washington under simulated oxygen tension	Freshwater sediment methanotrophic microbial communities from Lake Washington under simulated oxygen tension - Sediment Metagenome 20_HOW5 (SPAdes)	DOE Joint Genome Institute (JGI)	3300024970	Aquatic	Sediment	Freshwater		Freshwater Sediment	48.3807	-122.1599		91696917	162696
3300005508	Metagenome	Draft	Microbial and viral regulation of community carbon cycling across diverse low-oxygen zones	Marine microbial and viral communities from oxygen minimum zone, Eastern Pacific Ocean - ETNP2014F12-01SV259	DOE Joint Genome Institute (JGI)	3300005508	Aquatic	Oceanic	Marine		Marine				599226425	1505525
3300012988	Metagenome	Draft	Amended soil microbial communities from New York, USA to study carbon cycling	Soil microbial communities amended with fresh organic matter from upstate New York, USA - Whitman soil sample_242_MG	DOE Joint Genome Institute (JGI)	3300012988	Terrestrial		Soil		soil	42.4531	-76.3842		2814679140	6330577
3300005994	Metagenome	Draft	Permafrost soil microbial communities from the Arctic, to analyse light accelerated degradation of dissolved organic matter (DOM)	Permafrost soil microbial communities from the Arctic, to analyse light accelerated degradation of dissolved organic matter (DOM) - Organic soil replicate 3 DNA2013-049	DOE Joint Genome Institute (JGI)	3300005994	Terrestrial	Wetlands	Soil		Soil	68.6135	-149.3144		1176759502	3302883
3300020339	Metagenome	Draft	Marine microbial communities from Tara Oceans	Marine microbial communities from Tara Oceans - TARA_B100000674 (ERX555929-ERR599080)	CEA Genoscope	3300020339	Aquatic		Marine		Marine	-9.1552	-140.5284		292567602	732499
3300020508	Metagenome	Permanent Draft	Freshwater microbial communities from Lake Mendota and Trout Bog Lake, Wisconsin, USA	Freshwater microbial communities from Lake Mendota, WI - 15JUN2010 deep hole epilimnion (SPAdes)	DOE Joint Genome Institute (JGI)	3300020508	Aquatic	Lentic	Freshwater		Freshwater	43.098333	-89.405278		94956560	192055
7000000674	Metagenome	Permanent Draft	Human microbial communities from the National Institute of Health, USA, HMP production phase	Human supragingival plaque microbial communities from the National Institute of Health, USA - subject 159490532, visit 2	Baylor College of Medicine, J. Craig Venter Institute (JCVI), Washington University in St. Louis	7000000674	Human	Oral	Digestive system		Human				63046801	123826
7000000187	Metagenome	Permanent Draft	Human microbial communities from the National Institute of Health, USA, HMP production phase	Human stool microbial communities from the National Institute of Health, USA - subject 158499257, visit 2	Baylor College of Medicine, J. Craig Venter Institute (JCVI), Washington University in St. Louis	7000000187	Human	Large intestine	Digestive system		Human	39.0042816	-77.1012173		214070692	328287
3300024223	Metagenome	Draft	Seawater microbial communities from Monterey Bay, California, United States	Seawater microbial communities from Monterey Bay, California, United States - 1D	DOE Joint Genome Institute (JGI)	3300024223	Aquatic	Coastal	Marine		seawater	36.8313	-121.9047		167813364	472710
3300031218	Metagenome	Draft	Saline lake microbial communities from various lakes in Antarctica	Saline water microbial communities from Organic Lake, Antarctica - #919	DOE Joint Genome Institute (JGI)	3300031218	Aquatic	Saline	Non-marine Saline and Alkaline		saline water	-68.4563	78.1898		285280396	543477
3300018086	Metagenome	Draft	Tropical peatland microbial communities from different locations	Tropical peat soil microbial communities from peatlands in Department of Meta, Colombia - 0116_SJ02_MP02_10_MG	DOE Joint Genome Institute (JGI)	3300018086	Terrestrial	Wetlands	Soil		Tropical peatland	4.0627	-73.195		2235592144	4574948
3300011936	Metagenome	Draft	Human oral microbial communities from Los Angeles, CA, USA	Human oral microbial communities from Los Angeles, CA, USA - S01-06-R	University of California, Los Angeles	3300011936	Human	Oral	Digestive system		Human oral	34.0722	-118.4441		115238576	179565
3300027470	Metagenome	Permanent Draft	Soil microbial communities from Arlington Agricultural Research Station in Wisconsin and Kellogg Biological Station in Michigan, replicating the bioenergy cropping systems trials (BCSTs)	Soil microbial communities from Arlington Agricultural Research Station in Wisconsin, USA - Nitrogen cycling UWRJ-BECK03-D (SPAdes)	DOE Joint Genome Institute (JGI)	3300027470	Terrestrial	Unclassified	Soil		Soil	43.3	-89.38		14986323	51385
2189573020	Metagenome	Draft	Panchlora sp. gut microbial communities from Gamboa, Panama	Panchlora gut microbial communities from Gamboa, Panama - Panchlora_hindgut_metagenome	DOE Joint Genome Institute (JGI)	2189573020	Arthropoda	Hindgut	Digestive system		Panchlora sp. gut	9.116667	-79.7		78124425	108897
3300026656	Metagenome	Permanent Draft	Soil microbial communities from 10 grassland sites in CA, CO, KS, KY, MN, MO, NM, SC, TX, that have been nitrogen fertilized	Grasslands soil microbial communities from Kansas, USA, that are Nitrogen fertilized - NN577 (SPAdes)	DOE Joint Genome Institute (JGI)	3300026656	Terrestrial	Loam	Soil		Soil	39.070856	-96.582821		6643647	18885
3300026218	Metagenome	Permanent Draft	Upper troposphere microbial communities above oceans and continental USA that affect ice or cloud condensation nuclei	Upper troposphere microbial communities from Maryland, USA - DAQMD-001 (SPAdes)	DOE Joint Genome Institute (JGI)	3300026218	Air	Unclassified	Outdoor Air		Upper troposphere				27681290	48360
3300006208	Metagenome	Draft	Intestinal microbial communities from Inflammed Rag1 mice from UTSWMC, Dallas, Texas, USA	Intestinal microbial communities from Inflammed Rag1 mice from UTSWMC, Dallas, Texas, USA - GF2 control_feces - microbial_metagenome	University of Texas Southwestern Medical Center	3300006208	Mammals		Digestive system		mouse feces	32.73	96.97		1130544	3836
3300028189	Metagenome	Draft	Marine microbial communities from expanding oxygen minimum zones in the northeastern subarctic Pacific Ocean	Marine microbial communities from Saanich Inlet, British Columbia, Canada - SI060_135m	DOE Joint Genome Institute (JGI)	3300028189	Aquatic	Inlet	Marine		marine	48.6	-123.5		449905649	856501
3300014529	Metagenome	Draft	Human host-associated microbial communities from fecal samples of mother and infant in Denmark	Human fecal microbial communities from infant at 4 months in Denmark - 78_4M	Beijing Genomics Institute (BGI)	3300014529	Human	Large intestine	Digestive system		Human host-associated	55.678	12.531		78391073	83579
3300011855	Metagenome	Draft	Urban prokaryotic and eukaryotic communities from the subway and surrounding areas in New York, USA	Urban prokaryotic and eukaryotic communities from the subway in New York, USA: city subway metal/plastic -P00997	Weill Cornell Medical College	3300011855	Built environment	Subway	City		city subway metal/plastic	40.59	-73.78		45657854	69100
3300001986	Metagenome	Permanent Draft	Hot spring microbial communities from Yellowstone National Park	Hot spring thermophilic microbial communities from Obsidian Pool, Yellowstone National Park, USA - site 3 B9	DOE Joint Genome Institute (JGI)	3300001986	Aquatic	Hot (42-90C)	Thermal springs		Hot spring	44.6102	-110.4387		8676194	11634
3300022913	Metagenome	Draft	Methane metabolizing microbial communities from different methane-rich environments from various locations	Seawater microbial communities from Saanich Inlet, British Columbia, Canada - Na_oxic_2_MG	DOE Joint Genome Institute (JGI)	3300022913	Aquatic	Inlet	Marine		seawater	48.6569	-123.4875		469340894	1191475
3300017540	Metagenome	Draft	Lignin-adapted enriched soil microbial communities from Emeryville, California, USA	Enriched Organic Plus compost microbial communities from Emeryville, California, USA - eDNA 3rd pass 37_C BE-Lig OP (version 2)	DOE Joint Genome Institute (JGI)	3300017540	Terrestrial		Soil		compost	37.83	-122.29		519181799	792144
3300022065	Metagenome	Draft	Aqueous microbial communities from the Delaware River/Bay and Chesapeake Bay under freshwater to marine salinity gradient to study organic matter cycling in a time-series	Aqueous microbial communities from the Delaware River and Bay under freshwater to marine salinity gradient to study organic matter cycling in a time-series - Viral MetaG DEL_Nov_24 (v2)	DOE Joint Genome Institute (JGI)	3300022065	Aquatic	Coastal	Marine		Aqueous	39.12	-75.25		172253638	479863
3300012865	Metagenome	Draft	Characterization of biomass-degrading enzymes from insect-associated, soil, and chicken feces microbial communities	Enriched soil microbial communities from UW Madison campus, WI, USA - HID1975I_E1 MG	DOE Joint Genome Institute (JGI)	3300012865	Terrestrial		Soil		soil	43.073	-89.4011		195085006	296413
7000000660	Metagenome	Permanent Draft	Human microbial communities from the National Institute of Health, USA, HMP production phase	Human buccal mucosa microbial communities from NIH, USA - visit 1, subject 765074482	Baylor College of Medicine, J. Craig Venter Institute (JCVI), Washington University in St. Louis	7000000660	Human	Oral	Digestive system		Human				7106222	18280
3300011659	Metagenome	Draft	Urban prokaryotic and eukaryotic communities from the subway and surrounding areas in New York, USA	Urban prokaryotic and eukaryotic communities from the subway in New York, USA: city subway metal -P00970	Weill Cornell Medical College	3300011659	Built environment	Subway	City		city subway metal	40.68	-73.82		27786070	47037
3300005656	Metagenome	Draft	Active sludge and wastewater microbial communities from Klosterneuburg, Austria	Active sludge microbial communities from Klosterneuburg, Austria, studying microevolution and ecology of nitrifiers - Klosterneuburg WWTP active sludge metagenome KNB19-Kit	DOE Joint Genome Institute (JGI)	3300005656	Wastewater	Unclassified	Activated Sludge		Activated Sludge	48.3	16.2		1131200198	2888844
3300009594	Metagenome	Draft	Bacterial and archaeal communities from various locations to study Microbial Dark Matter (Phase II)	Groundwater microbial communities from Devils Hole, Nevada to study Microbial Dark Matter (Phase II) - Devils Hole	DOE Joint Genome Institute (JGI)	3300009594	Aquatic	Groundwater	Freshwater		Groundwater	36.43	-116.29		32867632	58451
3300027538	Metagenome	Draft	Freshwater microbial communities amended with dissolved organic matter (DOM) from various rivers in the United States	Freshwater microbial communities from Columbia River, Oregon, United States - Colum_Cont_RepB_8d	DOE Joint Genome Institute (JGI)	3300027538	Aquatic	River	Freshwater		Freshwater	46.1812	-123.1834		262577963	588339
3300012262	Metagenome	Draft	Saline lake microbial communities from various lakes in Antarctica	Saline lake microbial communities from Deep Lake, Antarctica - Metagenome #680	DOE Joint Genome Institute (JGI)	3300012262	Aquatic	Saline	Non-marine Saline and Alkaline		Saline lake	-68.5602	78.1968		86277388	166627
3300000826	Metagenome	Permanent Draft	Compost microbial communities from Hongzhou City, China	Compost microbial communities from Hongzhou City, China, sample 1	Beijing Genomics Institute (BGI)	3300000826	Solid waste	Grass	Composting		Compost	30.295869	120.102097		114252819	173949
3300006927	Metagenome	Draft	Marine viral communities from the Subarctic Pacific Ocean and the Gulf of Mexico	Marine viral communities from the Subarctic Pacific Ocean - 2_ETSP_OMZ_AT15125 metaG	DOE Joint Genome Institute (JGI)	3300006927	Aquatic	Oceanic	Marine		Marine	-13.003	-80.809		358231583	811076
3300009655	Metagenome	Draft	Active sludge microbial communities of municipal wastewater-treating anaerobic digesters from various locations	Active sludge microbial communities of municipal wastewater-treating anaerobic digesters from Japan - AD_JPNTR4_MetaG	DOE Joint Genome Institute (JGI)	3300009655	Wastewater	Unclassified	Anaerobic digestor		Anaerobic digestor sludge	34.65	135.05		593528173	1062322
3300000222	Metagenome	Draft	Marine microbial communities from expanding oxygen minimum zones in the northeastern subarctic Pacific Ocean	Marine microbial communities from expanding oxygen minimum zones in Line P, North Pacific Ocean - June 2009 P12 500m	DOE Joint Genome Institute (JGI)	3300000222	Aquatic	Oceanic	Marine		Marine	48.97	-130.666667		174490890	430705
3300002396	Metagenome	Permanent Draft	Freshwater microbial communities from Lake Mendota and Trout Bog Lake, Wisconsin, USA	Freshwater microbial communities from Lake Mendota, WI - 13OCT2010 deep hole epilimnion	DOE Joint Genome Institute (JGI)	3300002396	Aquatic	Lentic	Freshwater		Freshwater	43.098333	-89.405278		47212161	121385
3300006678	Metagenome	Permanent Draft	Human microbial communities from the National Institute of Health, USA, HMP production phase	Human tongue dorsum microbial communities from NIH, USA - visit 2 of subject 159005010	Baylor College of Medicine, J. Craig Venter Institute (JCVI), Washington University in St. Louis	3300006678	Human	Oral	Digestive system		Human	39.0042816	-77.1012173		126767300	166495
3300005346	Metagenome	Draft	Saline water and sediment microbial community from Etoliko Lagoon, Greece	Saline sediment microbial community from Etoliko Lagoon, Greece	DOE Joint Genome Institute (JGI)	3300005346	Aquatic	Saline	Non-marine Saline and Alkaline		Saline water and sediment	38.482158	21.313175		427127693	1263951
3300002402	Metagenome	Permanent Draft	Freshwater microbial communities from Lake Mendota and Trout Bog Lake, Wisconsin, USA	Freshwater microbial communities from Lake Mendota, WI - 13SEP2009 deep hole epilimnion	DOE Joint Genome Institute (JGI)	3300002402	Aquatic	Lentic	Freshwater		Freshwater	43.098333	-89.405278		55331861	140545
3300003592	Metagenome	Permanent Draft	Marine microbial communities from expanding oxygen minimum zones in the northeastern subarctic Pacific Ocean	Marine microbial communities from expanding oxygen minimum zones in the Saanich Inlet - SI072_LV_10m_DNA	DOE Joint Genome Institute (JGI)	3300003592	Aquatic	Intertidal zone	Marine		Marine	48.6	-123.5		248277646	490669
3300028071	Metagenome	Draft	Freshwater microbial communities amended with dissolved organic matter (DOM) from various rivers in the United States	Freshwater microbial communities from Mississippi River, Louisiana, United States - Miss_Atlam_RepA_8d	DOE Joint Genome Institute (JGI)	3300028071	Aquatic	River	Freshwater		Freshwater	29.8571	-89.9778		132265979	279140
3300013188	Metagenome	Draft	Marine hypoxic microbial communities from the Gulf of Mexico, USA	Marine hypoxic microbial communities from the Gulf of Mexico, USA - 6m_Station1_GOM_Metagenome	Georgia Institute of Technology	3300013188	Aquatic	Oceanic	Marine		Marine				276475795	661707
3300031643	Metagenome	Draft	Salt marsh sediment microbial communities from the Plum Island Ecosystem LTER, Massachusetts, United States	Salt marsh sediment microbial communities from the Plum Island Ecosystem LTER, Massachusetts, United States - Salt Marsh Sediment SW1601-30	DOE Joint Genome Institute (JGI)	3300031643	Aquatic	Intertidal zone	Marine		salt marsh sediment	42.722	-70.847		419527777	749240
3300025774	Metagenome	Draft	Arctic peat soil microbial communities from the Barrow Environmental Observatory site, Barrow, Alaska, USA	Arctic peat soil microbial communities from the Barrow Environmental Observatory site, Barrow, Alaska, USA - NGEE Permafrost159B-4B (SPAdes)	DOE Joint Genome Institute (JGI)	3300025774	Terrestrial	Unclassified	Soil		Arctic peat soil	71.299	-156.61		63850416	178678
3300010055	Metagenome	Draft	Marine viral communities from the Subarctic Pacific Ocean and the Gulf of Mexico	Marine viral communities from the Subarctic Pacific Ocean - 26_WHOI_OMZ metaG	DOE Joint Genome Institute (JGI)	3300010055	Aquatic	Oceanic	Marine		Marine	10.847	-65.114		192692570	360440
3300027313	Metagenome	Permanent Draft	Tropical forest soil microbial communities from Luquillo Experimental Forest, Puerto Rico	Tropical forest soil microbial communities from Luquillo Experimental Forest, Puerto Rico - Sample 45 (SPAdes)	DOE Joint Genome Institute (JGI)	3300027313	Terrestrial	Loam	Soil		Tropical forest soil	18	-65		206272783	481964
3300028556	Metagenome	Draft	Rhizosphere microbial communities from Carex aquatilis grown in University of Washington, Seatle, WA, United States	Rhizosphere microbial communities from Carex aquatilis grown in University of Washington, Seatle, WA, United States - 4-21-22 metaG	DOE Joint Genome Institute (JGI)	3300028556	Plants	Soil	Rhizosphere		rhizosphere	47.6516	-122.3045		511001391	1186650
3300007914	Metagenome	Permanent Draft	Human microbial communities from the National Institute of Health, USA, HMP production phase	Human anterior nares microbial communities from NIH, USA - visit 1, subject 508703490 reassembly	Baylor College of Medicine, J. Craig Venter Institute (JCVI), Washington University in St. Louis	3300007914	Human	Nasopharyngeal	Respiratory system		Human	39.0042816	-77.1012173		16308	43
3300003755	Metagenome	Draft	Cyanobacterial communities from the Joint Genome Institute, California, USA	Cyanobacterial communities from the Joint Genome Institute, California, USA - FECB-27	DOE Joint Genome Institute (JGI)	3300003755	Microbial	Unclassified	Bacteria		Cyanobacterial	37.9313884	-122.0239394		104231309	146890
3300028482	Metagenome	Draft	Fecal eukaryotic communites from dung pellets of Tule Elk in California, USA	Fecal eukaryotic communites from dung pellets of Tule Elk in California, USA - Elk Dung D8	DOE Joint Genome Institute (JGI)	3300028482	Mammals	Fecal	Digestive system		Elk feces	38.04	-122.5		169745134	342907
3300023074	Metagenome	Draft	Soil microbial communities from Arlington Agricultural Research Station in Wisconsin and Kellogg Biological Station in Michigan, replicating the bioenergy cropping systems trials (BCSTs)	Plant litter microbial communities from Arlington Agricultural Research Station in Wisconsin, United States - UWRJ-L028-104C-2	DOE Joint Genome Institute (JGI)	3300023074	Terrestrial		Plant litter		plant litter	43.3	-89.38		430434393	920495
3300009657	Metagenome	Draft	Active sludge microbial communities of municipal wastewater-treating anaerobic digesters from various locations	Active sludge microbial communities of municipal wastewater-treating anaerobic digesters from USA - AD_UKC071_MetaG	DOE Joint Genome Institute (JGI)	3300009657	Wastewater	Unclassified	Anaerobic digestor		Anaerobic digestor sludge	37.8	-122.27		579264584	1076038
3300000408	Metagenome	Permanent Draft	Hydrocarbon resource environments microbial communities from Canada and USA	Coal-degrading lab enrichment microbial communities from Bowden, Alberta, Canada- methanogenic culture: QSAFCN2	McGill University	3300000408	Lab enrichment	Anaerobic media	Defined media		Hydrocarbon resource environments	51.9740275	-113.8051889		18846681	25476
3300027217	Metagenome	Draft	Estuarine microbial communities from the Columbia River estuary, to analyze effect of nutrient fluxes, a time series	Estuarine microbial communities from the Columbia River estuary - metaG 1547A-3 (SPAdes)	DOE Joint Genome Institute (JGI)	3300027217	Aquatic	Intertidal zone	Marine		Estuarine	46.2314	-123.8828		117931715	246758
7000000180	Metagenome	Permanent Draft	Human microbial communities from the National Institute of Health, USA, HMP production phase	Human buccal mucosa microbial communities from NIH, USA - visit 1, subject 159490532	Baylor College of Medicine, J. Craig Venter Institute (JCVI), Washington University in St. Louis	7000000180	Human	Oral	Digestive system		Human	39.0042816	-77.1012173		25494081	50947
3300028242	Metagenome	Draft	Determining the genomic basis for interactions between gut fungi and methanogenic archaea	Goat fecal pellet enrichment culture fungal communities from Isla Vista, California, USA - Alfalfa, Gen0, Rep 2, Chloramphenicol (v3)	DOE Joint Genome Institute (JGI)	3300028242	Mammals	Fecal	Digestive system		Goate feces	34.4148	-119.8405		3020796866	6926664
3300026252	Metagenome	Draft	Anaerobic biogas reactor microbial communites from Washington, USA	Anaerobic biogas reactor microbial communites from Washington, USA - Biogas_R1_A C12 SIP DNA (SPAdes)	DOE Joint Genome Institute (JGI)	3300026252	Bioreactor		Anaerobic		Anaerobic biogas reactor	47.6525	-122.3049		465378870	803647
3300009131	Metagenome	Draft	Wetland microbial communities from Old Woman Creek Reserve in Ohio, USA	Wetland microbial communities from Old Woman Creek Reserve in Ohio, USA - Open_0915_D1	DOE Joint Genome Institute (JGI)	3300009131	Aquatic	Sediment	Freshwater		Wetland	41.224	-82.304		2309030813	4918483
3300002529	Metagenome	Permanent Draft	Soil microbial communities from Rifle, Colorado, USA	Soil microbial communities from Rifle, Colorado - Rifle CSP2_plank highO2_0.2	DOE Joint Genome Institute (JGI)	3300002529	Terrestrial	Loam	Soil		Soil	39.534762	-107.782602		940025225	2102800
3300002064	Metagenome	Permanent Draft	Macroalgal surface microbial communities	Macroalgal surface ecosystem from Botany Bay, Galicia, Spain - SR2-P2	J. Craig Venter Institute (JCVI)	3300002064	Algae	Ectosymbionts	Green algae		Macroalgal surface	42.52	-8.82		284014369	923507
3300021064	Metagenome	Draft	Subsurface microbial communities from deep shales in Ohio and West Virginia, USA	Subsurface sediment microbial communities from Mancos shale, Colorado, United States - Mancos B2	DOE Joint Genome Institute (JGI)	3300021064	Terrestrial		Deep subsurface		Deep subsurface sediment	38.96	-106.99		307874459	797334
3300012277	Metagenome	Draft	Urban prokaryotic and eukaryotic communities from the subway and surrounding areas in New York, USA	Urban prokaryotic and eukaryotic communities from the subway in New York, USA: city subway wood -P00200	Weill Cornell Medical College	3300012277	Built environment	Subway	City		city subway wood	40.59	-73.98		57634251	76277
3300001644	Metagenome	Permanent Draft	Forest soil microbial communities from Harvard Forest Long Term Ecological Research (LTER) site in Petersham, MA, for long-term soil warming studies	Forest soil microbial communities from Harvard Forest Long Term Ecological Research site in Petersham, Massachusetts, USA - MetaG HF045	DOE Joint Genome Institute (JGI)	3300001644	Terrestrial	Loam	Soil		Forest soil	42.550409	-72.180244		6868805	23523
3300027542	Metagenome	Draft	Mouse cecum microbial communities from Vienna, Austria	Mouse cecum microbial communities from Vienna, Austria - Inoculum for glucosamine and mucus D2O microcosms (SPAdes)	DOE Joint Genome Institute (JGI)	3300027542	Mammals	Intestine	Gastrointestinal tract		Mouse cecum	48.2	16.37		448638217	677640
3300023171	Metagenome	Draft	Soil microbial communities from Arlington Agricultural Research Station in Wisconsin and Kellogg Biological Station in Michigan, replicating the bioenergy cropping systems trials (BCSTs)	Plant litter microbial communities from Arlington Agricultural Research Station in Wisconsin, United States - UWRJ-L169-409C-1	DOE Joint Genome Institute (JGI)	3300023171	Terrestrial		Plant litter		plant litter	43.3	-89.38		786445810	1570955
3300024284	Metagenome	Draft	Soil microbial communities from Purdue University Martell Research Forest, Indiana, United States	Soil microbial communities from Purdue University Martell Research Forest, Indiana, United States - CNK12	DOE Joint Genome Institute (JGI)	3300024284	Terrestrial	Unclassified	Soil		soil	40.4449	-87.0297		234297416	596066
3300004802	Metagenome	Draft	Freshwater microbial communities from Crystal Bog lake, Wisconsin, USA	Freshwater microbial communities from Crystal Bog, Wisconsin, USA - MA2M	DOE Joint Bioenergy Institute (JBEI), DOE Joint Genome Institute (JGI)	3300004802	Aquatic	Lentic	Freshwater		Freshwater	46.0072	-89.6063		527995768	1302828
7000000516	Metagenome	Permanent Draft	Human microbial communities from the National Institute of Health, USA, HMP production phase	Human stool microbial communities from NIH, USA - visit 2, subject 763496533	Baylor College of Medicine, J. Craig Venter Institute (JCVI), Washington University in St. Louis	7000000516	Human	Large intestine	Digestive system		Human	39.0042816	-77.1012173		193953910	295092
3300023102	Metagenome	Draft	Soil microbial communities from Arlington Agricultural Research Station in Wisconsin and Kellogg Biological Station in Michigan, replicating the bioenergy cropping systems trials (BCSTs)	Soil microbial communities from Arlington Agricultural Research Station in Wisconsin, United States - UWRJ-S184-509B-5	DOE Joint Genome Institute (JGI)	3300023102	Terrestrial	Unclassified	Soil		soil	43.3	-89.38		382633763	956769
3300012979	Metagenome	Draft	Fecal eukaryotic communites from dung pellets of Tule Elk in California, USA	Fecal eukaryotic communites from dung pellets of Tule Elk in California, USA - Elk Dung B1 Day 1 Metagenome	DOE Joint Genome Institute (JGI)	3300012979	Mammals	Fecal	Digestive system		Fecal	38.04	-122.5		1405344782	3000482
3300001384	Metagenome	Permanent Draft	Arctic peat soil microbial communities from the Barrow Environmental Observatory site, Barrow, Alaska, USA	Arctic peat soil from Barrow, Alaska - NGEE Surface sample 53-3 shallow-072012	DOE Joint Genome Institute (JGI)	3300001384	Terrestrial	Unclassified	Soil		Arctic peat soil	71.2999	-156.61		58832366	149871
3300005469	Metagenome	Draft	Mouse cecum microbial communities from Vienna, Austria	Mouse cecum microbial communities from Vienna, Austria - Glucosamine amended microcosms incubated with D2O	DOE Joint Genome Institute (JGI)	3300005469	Mammals	Intestine	Gastrointestinal tract		Mouse cecum	48.2	16.37		414985242	701784
3300013691	Metagenome	Draft	Human skin bacterial and viral communities - University of Pennsylvania	Human skin bacterial and viral communities - University of Pennsylvania - MG100289	University of Pennsylvania	3300013691	Human	Unclassified	Skin		Human skin				8228913	25733
3300011406	Metagenome	Draft	Groundwater sediment microbial communities from an aquifer adjacent to Colorado River, USA	Groundwater sediment microbial communities from an aquifer in Colorado, USA - East MetaG ERMGT539_2	DOE Joint Genome Institute (JGI)	3300011406	Aquatic		Sediment		Groundwater sediment	38.9781	-107.0029		183000096	472994
3300027794	Metagenome	Draft	Wastewater effluent complex algal communities from Wisconsin, to seasonally profile nutrient transformation and Carbon sequestration	Wastewater effluent complex algal communities from Wisconsin, to seasonally profile nutrient transformation and Carbon sequestration - JI 6/11/14 C2 DNA (SPAdes)	DOE Joint Genome Institute (JGI)	3300027794	Wastewater	Unclassified	Nutrient removal		Wastewater effluent	43.023	-87.895		906981758	1824754
3300015319	Metagenome	Draft	Phyllosphere microbial comminities from bioenergy crops switchgrass and miscanthus from Michigan, USA	Switchgrass phyllosphere microbial communities from Michigan, USA - G5R1_MAIN_20JUN2016_LD1 MG	DOE Joint Genome Institute (JGI)	3300015319	Plants		Phyllosphere		Switchgrass phyllosphere	42.39	-85.37		182729190	319057
3300000449	Metagenome	Permanent Draft	Forest soil microbial communities from multiple locations in Canada and USA	Forest soil microbial communities from El Dorado National Forest, California, USA - Mediterranean Blodgett CA OM2_M3	DOE Joint Genome Institute (JGI)	3300000449	Terrestrial	Loam	Soil		Forest soil	38.88	-120.64		884169	2768
3300027873	Metagenome	Draft	Populus root and rhizosphere microbial communities from Tennessee, USA	Populus root and rhizosphere microbial communities from Tennessee, USA - Soil MetaG P. deltoides SBSDD1 (SPAdes)	DOE Joint Genome Institute (JGI)	3300027873	Plants	Unclassified	Rhizosphere		Populus rhizosphere	35.8443	-83.9607		1283567223	3398490
3300027837	Metagenome	Draft	Methane metabolizing microbial communities from different methane-rich environments from various locations	Seawater microbial communities from Strait of Georgia, British Columbia, Canada - BC1_12_3	DOE Joint Genome Institute (JGI)	3300027837	Aquatic	Strait	Marine		seawater	49.2166667	-123.5333333		859415036	2240630
2124908008	Metagenome	Draft	Soil microbial communities from FACE and OTC sites in USA	Soil microbial communities from sample at FACE Site Metagenome WIR_Elev2	DOE Joint Genome Institute (JGI)	2124908008	Terrestrial	Unclassified	Soil		Soil	45.68	-89.63		380892539	1038025
3300015373	Metagenome	Permanent Draft	Arabidopsis rhizosphere microbial communities from the University of North Carolina	Combined assembly of cpr5 rhizosphere	DOE Joint Genome Institute (JGI)	3300015373	Plants	Unclassified	Rhizoplane		Arabidopsis rhizosphere	35.9	-79.05		7353065826	16521412
3300031415	Metagenome	Draft	Leaf surface microbial communities from various plants in UC Gill Tract Community Farm, Albany, California, United States	Phyllosphere microbial communities from UC Gill Tract Community Farm, Albany, California, United States - DLSLSG.R2	DOE Joint Genome Institute (JGI)	3300031415	Plants		Phyllosphere		Phyllosphere	37.8864	-122.2981		206528709	293419
3300005896	Metagenome	Draft	Natural and restored wetland microbial communities from the San Francisco Bay, California, USA, that impact long-term carbon sequestration	Rice paddy soil microbial communities from Twitchell Island, California, USA - SF_Rice_10C_80N_204	DOE Joint Genome Institute (JGI)	3300005896	Terrestrial	Wetlands	Soil		Rice paddy soil	38.1087	-121.653		281472170	973823
3300006165	Metagenome	Draft	Marine microbial communities from the West Antarctic Peninsula, for metatranscriptomic analysis	Marine microbial communities from the West Antarctic Peninsula - Coastal water metaG006-DNA	DOE Joint Genome Institute (JGI)	3300006165	Aquatic	Unclassified	Marine		Marine	-64.8156	-64.0406		1399272735	4615274
3300001009	Metagenome	Permanent Draft	Soil microbial communities from 10 grassland sites in CA, CO, KS, KY, MN, MO, NM, SC, TX, that have been nitrogen fertilized	Grasslands soil microbial communities from Chapel Hill, North Carolina, USA that are Nitrogen fertilized -NN352	DOE Joint Genome Institute (JGI)	3300001009	Terrestrial	Loam	Soil		Soil	35.913	-79.056		117241	366
3300029705	Metagenome	Draft	Determining the genomic basis for interactions between gut fungi and methanogenic archaea	Goat Fecal Pellets diluted in media	DOE Joint Genome Institute (JGI)	3300029705	Mammals	Fecal	Digestive system		Goate feces	34.4204	-119.6671		5856320095	9908475
3300007562	Metagenome	Draft	Estuarine microbial communities from the Columbia River estuary, to analyze effect of nutrient fluxes, a time series	Estuarine microbial communities from the Columbia River estuary - metaG 1561A-02	DOE Joint Genome Institute (JGI)	3300007562	Aquatic	Intertidal zone	Marine		Estuarine	46.2637	-123.4651		429592047	838391
3300027994	Metagenome	Draft	Soil microbial communities from Arlington Agricultural Research Station in Wisconsin and Kellogg Biological Station in Michigan, replicating the bioenergy cropping systems trials (BCSTs)	Plant litter microbial communities from Arlington Agricultural Research Station in Wisconsin, United States - UWRJ-L134-311R-1	DOE Joint Genome Institute (JGI)	3300027994	Terrestrial		Plant litter		plant litter	43.3	-89.38		398404505	931932
3300020441	Metagenome	Draft	Marine viral and eukaryotic protist communities collected from different water depths during Tara Oceans survey	Marine prokaryotic communities collected during Tara Oceans survey from station TARA_078 - TARA_B100000524 (ERX556088-ERR599006)	CEA Genoscope	3300020441	Aquatic		Marine		Marine	-30.1885	-43.2831		1144691683	3336556
3300006249	Metagenome	Permanent Draft	Human microbial communities from the National Institute of Health, USA, HMP production phase	Human supragingival plaque microbial communities from NIH, USA - visit 1, subject 764508039	Baylor College of Medicine, J. Craig Venter Institute (JCVI), Washington University in St. Louis	3300006249	Human	Oral	Digestive system		Human	39.0042816	-77.1012173		155433720	256807
3300012891	Metagenome	Draft	Soil microbial communities from Arlington Agricultural Research Station in Wisconsin and Kellogg Biological Station in Michigan, replicating the bioenergy cropping systems trials (BCSTs)	Soil microbial communities from Arlington Agricultural Research Station in Wisconsin, USA - Nitrogen cycling UWRJ-S148-409B-2	DOE Joint Genome Institute (JGI)	3300012891	Terrestrial		Soil		soil	43.3	-89.38		489091657	1245880
3300024256	Metagenome	Draft	Methane metabolizing microbial communities from different methane-rich environments from various locations	Seawater microbial communities from Saanich Inlet, British Columbia, Canada - SI_124_October2016_120_MG	DOE Joint Genome Institute (JGI)	3300024256	Aquatic	Inlet	Marine		seawater	48.5847	-123.5008		463195704	868975
3300012676	Metagenome	Draft	Groundwater sediment microbial communities from an aquifer adjacent to Colorado River, USA	Groundwater sediment microbial communities from an aquifer in Colorado, USA - East MetaG ERMLT433_2	DOE Joint Genome Institute (JGI)	3300012676	Aquatic		Sediment		Groundwater sediment	38.9228	-106.9519		138246276	316051
3300027418	Metagenome	Draft	Estuarine microbial communities from the Columbia River estuary, to analyze effect of nutrient fluxes, a time series	Estuarine microbial communities from the Columbia River estuary - Freshwater metaG S.747 (SPAdes)	DOE Joint Genome Institute (JGI)	3300027418	Aquatic	Intertidal zone	Marine		Estuarine	46.2	-123.94		242211544	524197
3300028649	Metagenome	Draft	Peat permafrost microbial communities from Stordalen Mire near Abisko, Sweden	Peat permafrost microbial communities from Stordalen Mire near Abisko, Sweden - I_Fen_E2_2	DOE Joint Genome Institute (JGI)	3300028649	Terrestrial		Peat		fen	68.3532	19.0469		577268008	1557184
3300028002	Metagenome	Draft	Soil microbial communities from hillslopes of Landscape Evolution Observatory, University of Arizona, Oracle, AZ, United States	Soil microbial communities from hillslope of Landscape Evolution Observatory, University of Arizona, Oracle, AZ, United States - 4-4-E_N	DOE Joint Genome Institute (JGI)	3300028002	Terrestrial		Soil		soil	32.5788	-110.8509		8925032	26521
3300020468	Metagenome	Draft	Marine viral and eukaryotic protist communities collected from different water depths during Tara Oceans survey	Marine microbial communities from Tara Oceans - TARA_A100000164 (ERX555914-ERR598993)	CEA Genoscope	3300020468	Aquatic		Marine		Marine	35.7392	14.3321		1305021765	3113166
3300010267	Metagenome	Draft	Switchgrass degrading microbial communities from high solid loading bioreactors in New Hampshire, USA	Switchgrass degrading microbial communities from high solid loading bioreactors in New Hampshire, USA - 12_48_3.3_201_A2 metaG	DOE Joint Genome Institute (JGI)	3300010267	Bioreactor		Unclassified		Switchgrass degrading	43.726	-72.1429		236289755	384323
3300006796	Metagenome	Draft	Grasslands soil microbial communities from the Angelo Coastal Reserve, California, USA	Grasslands soil microbial communities from the Angelo Coastal Reserve, California, USA - Sample Angelo_114	DOE Joint Genome Institute (JGI)	3300006796	Terrestrial	Unclassified	Soil		Soil	39.7392	-123.6308		2589494781	5813674
3300027626	Metagenome	Draft	Marine gutless worms symbiont microbial communities from various locations	Marine gutless worms symbiont microbial communities from Max Planck institute for Marine Microbiology, Germany - Olavius algarvensis Type A CAVOLI.2 (SPAdes)	DOE Joint Genome Institute (JGI)	3300027626	Annelida	Digestive tube	Digestive system		Marine gutless worms symbiont	51.321602	12.394572		823776709	858578
3300008480	Metagenome	Permanent Draft	Human microbial communities from the National Institute of Health, USA, HMP production phase	Human supragingival plaque microbial communities from NIH, USA - visit 2, subject 160158126 reassembly	Baylor College of Medicine, J. Craig Venter Institute (JCVI), Washington University in St. Louis	3300008480	Human	Oral	Digestive system		Human				233400835	339367
3300006950	Metagenome	Draft	Arctic peat soil microbial communities from the Barrow Environmental Observatory site, Barrow, Alaska, USA	Arctic peat soil microbial communities from the Barrow Environmental Observatory site, Barrow, Alaska, USA - NGEE Permafrost154B-one	DOE Joint Genome Institute (JGI)	3300006950	Terrestrial	Unclassified	Soil		Arctic peat soil	71.299	-156.61		1728384265	5628134
3300028195	Metagenome	Draft	Marine microbial communities from expanding oxygen minimum zones in the northeastern subarctic Pacific Ocean	Marine microbial communities from Saanich Inlet, British Columbia, Canada - SI106_200	DOE Joint Genome Institute (JGI)	3300028195	Aquatic	Inlet	Marine		marine	48.6	-123.5		526187208	931089
3300020353	Metagenome	Draft	Marine microbial communities from Tara Oceans	Marine microbial communities from Tara Oceans - TARA_B100000686 (ERX556093-ERR598998)	CEA Genoscope	3300020353	Aquatic		Marine		Marine	-8.896	-140.2861		374047645	965503
3300003641	Metagenome	Permanent Draft	Cnidaria microbial communities from the Caribbean, with Black Band disease	Belize Diploria		3300003641	Cnidaria	Unclassified	Unclassified		Cnidaria	16.80288	-88.08213		34028000	70141
3300027394	Metagenome	Draft	Thawing permafrost microbial communities from the Arctic, studying carbon transformations	Thawing permafrost microbial communities from the Arctic, studying carbon transformations - Permafrost 712P3D	DOE Joint Genome Institute (JGI)	3300027394	Terrestrial	Unclassified	Soil		Thawing permafrost	68.3534	19.0472		93828420	294842
3300020220	Metagenome	Draft	Freshwater microbial communities from Lake Tanganyika, Tanzania	Freshwater microbial communities from Lake Tanganyika, Tanzania - TA2015018 Mahale Deep Cast 100m	DOE Joint Genome Institute (JGI)	3300020220	Aquatic	Lake	Freshwater		freshwater lake	-6.1786	29.658		1951145379	3322972
3300020703	Metagenome	Draft	Freshwater microbial communities from Lake Mendota and Trout Bog Lake, Wisconsin, USA	Freshwater microbial communities from Trout Bog Lake, WI - 16OCT2007 hypolimnion	DOE Joint Genome Institute (JGI)	3300020703	Aquatic	Lentic	Freshwater		Freshwater	46.041	-89.686		76999047	177042
3300012245	Metagenome	Draft	Human skin bacterial and viral communities - University of Pennsylvania	Human skin bacterial and viral communities - University of Pennsylvania - MG100314	University of Pennsylvania	3300012245	Human	Unclassified	Skin		Human skin				17792125	42045
3300011840	Metagenome	Draft	Urban prokaryotic and eukaryotic communities from the subway and surrounding areas in New York, USA	Urban prokaryotic and eukaryotic communities from the subway in New York, USA: city subway metal/plastic -P00995	Weill Cornell Medical College	3300011840	Built environment	Subway	City		city subway metal/plastic	40.59	-73.77		41131089	65314
3300028714	Metagenome	Draft	Soil microbial communities from the East River watershed near Crested Butte, Colorado, United States	Soil microbial communities from the East River watershed near Crested Butte, Colorado, United States - ER_DNA_196	DOE Joint Genome Institute (JGI)	3300028714	Terrestrial		Soil		soil	38.9206	-106.9489		548817932	1550356
3300028586	Metagenome	Draft	Plant litter microbial communities from East Loma Ridge, Irvine, California	Plant litter microbial communities from East Loma Ridge, Irvine, California - P3 T30	DOE Joint Genome Institute (JGI)	3300028586	Terrestrial		Plant litter		plant litter	33.7417	-117.7043		2364763104	4278380
3300026067	Metagenome	Draft	Corn, switchgrass and miscanthus rhizosphere microbial communities from Kellogg Biological Station, Michigan, USA	Corn rhizosphere microbial communities from Kellogg Biological Station, Michigan, USA - KBS C6-3 metaG (SPAdes)	DOE Joint Genome Institute (JGI)	3300026067	Plants	Soil	Rhizosphere		Corn rhizosphere	42.3948	-85.3738		4116356054	10171416
3300020296	Metagenome	Draft	Marine viral and eukaryotic protist communities collected from different water depths during Tara Oceans survey	Marine microbial communities from Tara Oceans - TARA_A100000164 (ERX556002-ERR599140)	CEA Genoscope	3300020296	Aquatic		Marine		Marine	35.7392	14.3321		170206352	439559
3300020328	Metagenome	Draft	Marine microbial communities from Tara Oceans	Marine microbial communities from Tara Oceans - TARA_B100001971 (ERX555937-ERR599015)	CEA Genoscope	3300020328	Aquatic		Marine		Marine	14.1468	-116.6821		296148660	686882
3300020520	Metagenome	Permanent Draft	Freshwater microbial communities from Lake Mendota and Trout Bog Lake, Wisconsin, USA	Freshwater microbial communities from Lake Mendota, WI - 02JUN2010 deep hole epilimnion (SPAdes)	DOE Joint Genome Institute (JGI)	3300020520	Aquatic	Lentic	Freshwater		Freshwater	43.098333	-89.405278		106673611	211506
3300027001	Metagenome	Draft	Marine gutless worms symbiont microbial communities from various locations	Marine gutless worms symbiont microbial communities from Max Planck institute for Marine Microbiology, Germany - Inanidrilus leukodermatus Group 1a BELIZE.2 (SPAdes)	DOE Joint Genome Institute (JGI)	3300027001	Annelida	Digestive tube	Digestive system		Marine gutless worms symbiont	51.321602	12.394572		149412956	254328
3300009472	Metagenome	Draft	Pelagic marine microbial communities from North Sea	Pelagic marine microbial communities from North Sea - COGITO_mtgs_110404	DOE Joint Genome Institute (JGI)	3300009472	Aquatic	Pelagic	Marine		Pelagic marine	54.1883	7.9		720808417	1380630
3300030517	Metagenome	Draft	Rock endolithic microbial communities from Victoria Land, Antarctica	Rock endolithic microbial communities from Victoria Land, Antarctica - Battleship Promontory nord	DOE Joint Genome Institute (JGI)	3300030517	Terrestrial		Rock-dwelling (endoliths)		rock	-76.9	160.9		456721885	678172
3300026202	Metagenome	Draft	Microbial and viral regulation of community carbon cycling across diverse low-oxygen zones	Marine microbial and viral communities from oxygen minimum zone, Eastern Pacific Ocean - ETNP201306PF43B (SPAdes)	DOE Joint Genome Institute (JGI)	3300026202	Aquatic	Oceanic	Marine		Marine				368211926	749322
3300012217	Metagenome	Draft	Urban prokaryotic and eukaryotic communities from the subway and surrounding areas in New York, USA	Urban prokaryotic and eukaryotic communities from the subway in New York, USA: city subway metalplastic -P01027	Weill Cornell Medical College	3300012217	Built environment	Subway	City		city subway metalplastic	40.68	-73.83		11942832	18567
3300000383	Metagenome	Draft	Switchgrass adapted compost microbial communities from mini bioreactor at UC Davis	Microcrystalline cellulose adapted microbial communities from mini bioreactor at UC Davis - Sample JP60#7	DOE Joint Genome Institute (JGI)	3300000383	Solid waste	Grass	Composting		Switchgrass adapted compost	38.546	-121.7533		58951776	100364
3300027148	Metagenome	Draft	Freshwater microbial communities amended with dissolved organic matter (DOM) from various rivers in the United States	Freshwater microbial communities from St. Lawrence River, New York, United States - Law_Law_RepB_8h	DOE Joint Genome Institute (JGI)	3300027148	Aquatic	River	Freshwater		Freshwater	45.0061	-74.7949		154072978	291628
3300007074	Metagenome	Draft	Saline lake microbial communities from various lakes in Antarctica	Saline lake microbial communities from Ace Lake, Antarctica - Antarctic Ace Lake Metagenome 02UK8	DOE Joint Genome Institute (JGI)	3300007074	Aquatic	Saline	Non-marine Saline and Alkaline		Saline lake	-68.4725	78.188		300659399	758049
3300024238	Metagenome	Draft	Peatland microbial communities from Stordalen Mire, Sweden	Peat soil microbial communities from Stordalen Mire, Sweden - C.F.S.T50	DOE Joint Genome Institute (JGI)	3300024238	Terrestrial		Peat		soil	68.3533	19.0466		323124358	651570
3300022865	Metagenome	Draft	Saline lake microbial communities from various lakes in Antarctica	Saline water microbial communities from Ace Lake, Antarctica - #728	DOE Joint Genome Institute (JGI)	3300022865	Aquatic	Saline	Non-marine Saline and Alkaline		saline water	-68.4725	78.188		159691784	285440
3300005575	Metagenome	Draft	Grasslands soil microbial communities from the Angelo Coastal Reserve, California, USA	Grasslands soil microbial communities from the Angelo Coastal Reserve, California, USA - Sample Angelo_151	DOE Joint Genome Institute (JGI)	3300005575	Terrestrial	Unclassified	Soil		Soil	39.7392	-123.6308		2467145930	7444365
3300012097	Metagenome	Draft	Attine ant fungus gardens microbial communities from various locations in USA	Attine ant fungus gardens microbial communities from New Jersey, USA - TSNJ015 MetaG	DOE Joint Genome Institute (JGI)	3300012097	Fungi		Mycelium		Attine ant fungus gardens	39.7095	-74.6639		56710290	83175
3300025904	Metagenome	Permanent Draft	Corn, switchgrass and miscanthus rhizosphere microbial communities from Kellogg Biological Station, Michigan, USA	Corn rhizosphere microbial communities from Kellogg Biological Station, Michigan, USA - C2 (SPAdes)	DOE Joint Genome Institute (JGI)	3300025904	Plants	Epiphytes	Rhizoplane		Corn rhizosphere	42.3948	-85.3738		1618083422	3683158
3300018025	Metagenome	Draft	Peatland microbial communities from Minnesota, USA, analyzing carbon cycling and trace gas fluxes	Peatland microbial communities from SPRUCE experiment site at the Marcell Experimental Forest, Minnesota, USA - June2016WEW_20_100	DOE Joint Genome Institute (JGI)	3300018025	Aquatic	Wetlands	Freshwater		Peatland	47.5028	-93.4828		994196240	1879889
3300012841	Metagenome	Draft	Characterization of biomass-degrading enzymes from insect-associated, soil, and chicken feces microbial communities	Enriched pill bug-associated microbial communities from UW Madison campus, WI, USA - HID1972K_E1 MG	DOE Joint Genome Institute (JGI)	3300012841	Insecta		Digestive system		insecta	43.073	-89.4011		93833202	138065
3300026286	Metagenome	Draft	Wastewater treatment Type I Accumulibacter community from EBPR Bioreactor in Madison, WI, USA	Wastewater treatment Type I Accumulibacter community from EBPR Bioreactor in Madison, WI, USA - Reactor 2_5/13/2013_ DNA (SPAdes)	DOE Joint Genome Institute (JGI)	3300026286	Wastewater	Biological phosphorus removal	Nutrient removal		Wastewater treatment	43.076217	-89.411742		208284685	308722
3300005056	Metagenome	Permanent Draft	Deep marine subsurface microbial communities from Mid-Atlantic Ridge (IODP Expedition 336)	Mid-Atlantic Ridge North Pond Expedition - Sample 1383C Shallow	The Marine Biological Laboratory	3300005056	Aquatic	Unclassified	Marine		marine subseafloor aquifer	22.8	-46.05		279233715	399161
3300021481	Metagenome	Draft	Anoxic zone freshwater microbial communities from boreal shield lakes in IISD Experimental Lakes Area, Ontario, Canada	Anoxic zone freshwater microbial communities from boreal shield lake in IISD Experimental Lakes Area, Ontario, Canada - Jun2016-L239-10m	DOE Joint Genome Institute (JGI)	3300021481	Aquatic	Lake	Freshwater		anoxic zone freshwater	49.663	-93.723		32613146	94408
3300000248	Metagenome	Draft	Marine microbial communities from expanding oxygen minimum zones in the northeastern subarctic Pacific Ocean	Marine microbial communities from expanding oxygen minimum zones in Line P, North Pacific Ocean - February 2009 P12 500m	DOE Joint Genome Institute (JGI)	3300000248	Aquatic	Oceanic	Marine		Marine	48.97	-130.666667		91988334	236353
3300002704	Metagenome	Permanent Draft	Arabidopsis, maize, boechera and miscanthus rhizosphere microbial communities from different US locations	Arabidopsis root microbial communities from the University of North Carolina, USA - plate scrape CL_Col_mLB	DOE Joint Genome Institute (JGI)	3300002704	Plants	Epiphytes	Rhizoplane		Arabidopsis root	35.9082	-79.0499		37601042	65406
3300000754	Metagenome	Draft	Soil microbial communities from Kansas Great Prairie, USA, amended with BrdU	Amended soil microbial communities from Kansas Great Prairies, USA - acetate Total DNA F2.4TB	DOE Joint Genome Institute (JGI)	3300000754	Terrestrial	Loam	Soil		Soil	39.100992	-96.608258		30174236	99902
3300022840	Metagenome	Draft	Peatland microbial communities from Stordalen Mire, Sweden	Peat soil microbial communities from Stordalen Mire, Sweden - 717 P3 1-5	DOE Joint Genome Institute (JGI)	3300022840	Terrestrial		Peat		soil	68.3535	19.0472		128687113	304103
3300028764	Metagenome	Draft	Peat permafrost microbial communities from Stordalen Mire near Abisko, Sweden	Peat permafrost microbial communities from Stordalen Mire near Abisko, Sweden - II_Fen_E1_4	DOE Joint Genome Institute (JGI)	3300028764	Terrestrial		Peat		fen	68.3532	19.0469		321343700	817934
3300005444	Metagenome	Draft	Corn, switchgrass and miscanthus rhizosphere microbial communities from Kellogg Biological Station, Michigan, USA	Corn, switchgrass and miscanthus rhizosphere microbial communities from Kellogg Biological Station, Michigan, USA - KBS K1-25-1 metaG	DOE Joint Genome Institute (JGI)	3300005444	Terrestrial	Loam	Soil		Corn, switchgrass and miscanthus rhizosphere	42.3948	-85.3738		4571613329	12685945
3300020167	Metagenome	Draft	Anoxic zone freshwater microbial communities from boreal shield lakes in IISD Experimental Lakes Area, Ontario, Canada	Anoxic zone freshwater microbial communities from boreal shield lake in IISD Experimental Lakes Area, Ontario, Canada - Jun2016-L239-20m	DOE Joint Genome Institute (JGI)	3300020167	Aquatic	Lake	Freshwater		anoxic zone freshwater	49.663	-93.723		523497799	1083960
7000000037	Metagenome	Permanent Draft	Human microbial communities from the National Institute of Health, USA, HMP production phase	Human anterior nares microbial communities from NIH, USA - visit 2 of subject 764325968	Baylor College of Medicine, J. Craig Venter Institute (JCVI), Washington University in St. Louis	7000000037	Human	Nasopharyngeal	Respiratory system		Human	39.0042816	-77.1012173		449647	1252
3300025323	Metagenome	Permanent Draft	Soil microbial communities from Rifle, Colorado, USA	Soil microbial communities from Rifle, Colorado - Rifle CSP2_plank highO2_0.1 (SPAdes)	DOE Joint Genome Institute (JGI)	3300025323	Terrestrial	Loam	Soil		Soil	39.534762	-107.782602		2291696989	4091278
3300012848	Metagenome	Draft	Characterization of biomass-degrading enzymes from insect-associated, soil, and chicken feces microbial communities	Enriched pill bug-associated microbial communities from UW Madison campus, WI, USA - HID1972I_E1 MG	DOE Joint Genome Institute (JGI)	3300012848	Insecta		Digestive system		insecta	43.073	-89.4011		119002155	165341
3300012949	Metagenome	Draft	Switchgrass degrading microbial communities from high solid loading bioreactors in New Hampshire, USA	Switchgrass enrichment cultures co-assembly	DOE Joint Genome Institute (JGI)	3300012949	Bioreactor		Unclassified		Switchgrass degrading	43.726	-72.1429		1663430965	4564764
3300025863	Metagenome	Permanent Draft	Deep ocean microbial communities from the Global Malaspina Expedition	Marine microbial communities from the Deep Pacific Ocean - MP1788 (SPAdes)	DOE Joint Genome Institute (JGI)	3300025863	Aquatic	Oceanic	Marine		Deep ocean	9.22	-163.53		143873797	278579
3300002795	Metagenome	Permanent Draft	Soil microbial communities from Arlington Agricultural Research Station in Wisconsin and Kellogg Biological Station in Michigan, replicating the bioenergy cropping systems trials (BCSTs)	Soil microbial communities from Kellog Biological Station, Michigan, USA - Nitrogen cycling UWRJ-G08K2-12	DOE Joint Genome Institute (JGI)	3300002795	Terrestrial	Unclassified	Soil		Soil	42.4	-85.37		56469	199
3300002629	Metagenome	Permanent Draft	Soil microbial communities from Arlington Agricultural Research Station in Wisconsin and Kellogg Biological Station in Michigan, replicating the bioenergy cropping systems trials (BCSTs)	Soil microbial communities from Arlington Agricultural Research Station in Wisconsin, USA - Nitrogen cycling UWRJ-G06A2a-12	DOE Joint Genome Institute (JGI)	3300002629	Terrestrial	Unclassified	Soil		Soil	43.3	-89.38		400531	1365
3300018054	Metagenome	Draft	Groundwater sediment microbial communities from an aquifer adjacent to Colorado River, USA	Groundwater sediment microbial communities from an aquifer in East River, Colorado, USA - PLM1_30_b1	DOE Joint Genome Institute (JGI)	3300018054	Aquatic		Sediment		Groundwater sediment	38.9195	-106.9496		625928749	1431786
3300025353	Metagenome	Draft	Freshwater microbial communities from Crystal Bog lake, Wisconsin, USA	Freshwater microbial communities from Crystal Bog, Wisconsin, USA - CBH06Jun08 (SPAdes)	DOE Joint Bioenergy Institute (JBEI), DOE Joint Genome Institute (JGI)	3300025353	Aquatic	Lentic	Freshwater		Freshwater	46.0072	-89.6063		53095998	123791
3300025292	Metagenome	Draft	Arabidopsis, maize, boechera and miscanthus rhizosphere microbial communities from different US locations	Arabidopsis rhizosphere microbial communities from North Carolina, USA - plate scrape MF_Cvi_mLB_r2 (SPAdes)	DOE Joint Genome Institute (JGI)	3300025292	Plants	Epiphytes	Rhizoplane		Arabidopsis rhizosphere	35.6667	-78.5097		376569731	562710
3300020582	Metagenome	Draft	Forest soil microbial communities from Barre Woods Harvard Forest LTER site, Petersham, Massachusetts, United States	Forest soil microbial communities from Barre Woods Harvard Forest LTER site, Petersham, Massachusetts, United States - Inc-BW-H-4-O	DOE Joint Genome Institute (JGI)	3300020582	Terrestrial	Unclassified	Soil		soil	42.481016	-72.178343		2554318182	5500127
3300002782	Metagenome	Permanent Draft	Soil microbial communities from Arlington Agricultural Research Station in Wisconsin and Kellogg Biological Station in Michigan, replicating the bioenergy cropping systems trials (BCSTs)	Soil microbial communities from Arlington Agricultural Research Station in Wisconsin, USA - Nitrogen cycling UWRJ-G05A1w-11	DOE Joint Genome Institute (JGI)	3300002782	Terrestrial	Unclassified	Soil		Soil	43.3	-89.38		321177	1085
3300000628	Metagenome	Draft	Freshwater microbial communities from Lake Mendota and Trout Bog Lake, Wisconsin, USA	Freshwater microbial communities from Trout Bog Lake, WI - 24JUN2008 epilimnion	DOE Joint Genome Institute (JGI)	3300000628	Aquatic	Lentic	Freshwater		Freshwater	46.041	-89.686		0	0
3300030693	Metagenome	Draft	Peat permafrost microbial communities from Stordalen Mire near Abisko, Sweden	Peat permafrost microbial communities from Stordalen Mire near Abisko, Sweden - III_Palsa_N2_2	DOE Joint Genome Institute (JGI)	3300030693	Terrestrial		Peat		palsa	68.3535	19.0473		962657942	2097705
2008193001	Metagenome	Permanent Draft	Marine bacterioplankton communities from Palmer Station B, Arthur Harbor, Antarctica	Marine bacterioplankton communities from Palmer Station B, Arthur Harbor, Antarctica - Winter	DOE Joint Genome Institute (JGI)	2008193001	Aquatic	Oceanic	Marine		Marine	-64.766667	-64.05		12733012	21193
3300007837	Metagenome	Permanent Draft	Human microbial communities from the National Institute of Health, USA, HMP production phase	Human anterior nares microbial communities from NIH, USA - visit 1, subject 159915365 reassembly	Baylor College of Medicine, J. Craig Venter Institute (JCVI), Washington University in St. Louis	3300007837	Human	Nasopharyngeal	Respiratory system		Human	39.0042816	-77.1012173		1846001	5261
3300013458	Metagenome	Draft	Human skin bacterial and viral communities - University of Pennsylvania	Human skin bacterial and viral communities - University of Pennsylvania - MG100486	University of Pennsylvania	3300013458	Human	Unclassified	Skin		Human skin				4685243	13228
3300007009	Metagenome	Permanent Draft	Human microbial communities from the National Institute of Health, USA, HMP production phase	Human anterior nares microbial communities from NIH, USA - visit 2, subject 764062976	Baylor College of Medicine, J. Craig Venter Institute (JCVI), Washington University in St. Louis	3300007009	Human	Nasopharyngeal	Respiratory system		Human	39.0042816	-77.1012173		475444	1467
3300025659	Metagenome	Permanent Draft	Marine microbial communities from expanding oxygen minimum zones in the northeastern subarctic Pacific Ocean	Marine microbial communities from expanding oxygen minimum zones in the Saanich Inlet - SI037_S3LV_200m_DNA (SPAdes)	DOE Joint Genome Institute (JGI)	3300025659	Aquatic	Intertidal zone	Marine		Marine	48.6	-123.5		477099450	822728
3300028167	Metagenome	Draft	Marine microbial communities from the Southern Atlantic ocean transect to study dissolved organic matter and carbon cycling	Saline water microbial communities from Sakinaw Lake, British Columbia, Canada - sak_2013_06_06_120m	DOE Joint Genome Institute (JGI)	3300028167	Aquatic	Saline	Non-marine Saline and Alkaline		saline water	49.68	-124.009		318056209	652075
7000000272	Metagenome	Permanent Draft	Human microbial communities from the National Institute of Health, USA, HMP production phase	Human stool microbial communities from NIH, USA - visit 1, subject 764649650	Baylor College of Medicine, J. Craig Venter Institute (JCVI), Washington University in St. Louis	7000000272	Human	Large intestine	Digestive system		Human	39.0042816	-77.1012173		82320272	126559
3300028667	Metagenome	Draft	Sewage microbial communities from Oakland, California, United States	Sewage microbial communities from Oakland, California, United States - Biofuel Metagenome 11 (PacBio Assembly)	DOE Joint Genome Institute (JGI)	3300028667	Wastewater		Anaerobic digestor		sewage	37.82	-122.29		60756028	69840
3300027453	Metagenome	Permanent Draft	Soil microbial communities from Arlington Agricultural Research Station in Wisconsin and Kellogg Biological Station in Michigan, replicating the bioenergy cropping systems trials (BCSTs)	Soil microbial communities from Arlington Agricultural Research Station in Wisconsin, USA - Nitrogen cycling UWRJ-ROWE15-D (SPAdes)	DOE Joint Genome Institute (JGI)	3300027453	Terrestrial	Unclassified	Soil		Soil	43.42	-89.33		31838534	93132
3300003203	Metagenome	Permanent Draft	Tabebuia heterophylla rhizosphere microbial communities from the University of Puerto Rico	Tabebuia heterophylla rhizosphere microbial communities from the University of Puerto Rico - S4T2R2	DOE Joint Genome Institute (JGI)	3300003203	Plants	Epiphytes	Rhizoplane		Tabebuia heterophylla rhizosphere	18.402889	-66.050054		655453516	1538178
3300004270	Metagenome	Draft	Development of a pipeline for high-throughput recovery of near-complete and complete microbial genomes from complex metagenomic datasets	Groundwater microbial communities from aquifer - Crystal Geyser CG16_big_fil_post_rev_8/21/14_0.65	DOE Joint Genome Institute (JGI)	3300004270	Aquatic	Groundwater	Freshwater		Groundwater	38.9383	-110.1342		1320248	5430
3300006114	Metagenome	Draft	Freshwater microbial communities from Crystal Bog lake, Wisconsin, USA	Freshwater microbial communities from Crystal Bog, Wisconsin, USA - CBE02Aug09	DOE Joint Bioenergy Institute (JBEI), DOE Joint Genome Institute (JGI)	3300006114	Aquatic	Lentic	Freshwater		Freshwater	46.0072	-89.6063		262546515	670241
3300026838	Metagenome	Draft	Groundwater microbial communities from the Columbia River, Washington, USA	Groundwater microbial communities from the Columbia River, Washington, USA, for microbe roles in carbon and contaminant biogeochemistry - GW-RW metaG T4_2-Sept-14 (SPAdes)	DOE Joint Genome Institute (JGI)	3300026838	Terrestrial	Sand	Soil		Sand	46.372	-119.272		45341147	126599
3300007087	Metagenome	Permanent Draft	Human microbial communities from the National Institute of Health, USA, HMP production phase	Human buccal mucosa microbial communities from NIH, USA - visit 2, subject 158944319	Baylor College of Medicine, J. Craig Venter Institute (JCVI), Washington University in St. Louis	3300007087	Human	Oral	Digestive system		Human	39.0042816	-77.1012173		24025828	31883
3300001344	Metagenome	Permanent Draft	Pelagic marine microbial communities from North Sea	Pelagic Microbial community sample from North Sea - COGITO 998_met_02	DOE Joint Genome Institute (JGI)	3300001344	Aquatic	Neritic zone	Marine		Pelagic marine	54.184167	7.9		315784915	611833
3300027825	Metagenome	Permanent Draft	Bog forest soil microbial communities from Calvert Island, British Columbia, Canada	Bog forest soil microbial communities from Calvert Island, British Columbia, Canada - ECP12_OM1 (SPAdes)	DOE Joint Genome Institute (JGI)	3300027825	Aquatic	Wetlands	Freshwater		Bog forest soil	51.62	-128.09		942212073	2058119
3300027488	Metagenome	Draft	Freshwater microbial communities amended with dissolved organic matter (DOM) from various rivers in the United States	Freshwater microbial communities from Columbia River, Oregon, United States - Colum_Cont_RepA_8d	DOE Joint Genome Institute (JGI)	3300027488	Aquatic	River	Freshwater		Freshwater	46.1812	-123.1834		142548013	280720
3300027768	Metagenome	Permanent Draft	Bog forest soil microbial communities from Calvert Island, British Columbia, Canada	Bog forest soil microbial communities from Calvert Island, British Columbia, Canada - ECP03_OM1 (SPAdes)	DOE Joint Genome Institute (JGI)	3300027768	Aquatic	Wetlands	Freshwater		Bog forest soil	51.62	-128.09		651274353	1653725
3300027102	Metagenome	Permanent Draft	Forest soil microbial communities from Harvard Forest Long Term Ecological Research (LTER) site in Petersham, MA, for long-term soil warming studies	Forest soil microbial communities from Harvard Forest Long Term Ecological Research site in Petersham, Massachusetts, USA - MetaG HF028 (SPAdes)	DOE Joint Genome Institute (JGI)	3300027102	Terrestrial	Loam	Soil		Forest soil	42.471116	-72.17263		17778847	55230
3300011582	Metagenome	Draft	Urban prokaryotic and eukaryotic communities from the subway and surrounding areas in New York, USA	Urban prokaryotic and eukaryotic communities from the subway in New York, USA: city subway metal -P00942	Weill Cornell Medical College	3300011582	Built environment	Subway	City		city subway metal	40.69	-73.91		23197420	37534
3300003097	Metagenome	Permanent Draft	Insect gut microbial communities from Hangzhou, China	Cutworm gut microbial communities from Hangzhou, China	Texas A and M University	3300003097	Arthropoda	Unclassified	Digestive system		Insect gut				5348496	7964
3300012613	Metagenome	Draft	Human skin bacterial and viral communities - University of Pennsylvania	Human skin bacterial and viral communities - University of Pennsylvania - MG100559	University of Pennsylvania	3300012613	Human	Unclassified	Skin		Human skin				20588966	43694
3300002042	Metagenome	Permanent Draft	Delisea pulchra microbial communities from Sydney, Australia, affected by bleaching disease	Delisea pulchra microbial communities from Sydney, Australia, affected by bleaching disease - 2012_LB_B1		3300002042	Algae	Ectosymbionts	Red algae		Delisea pulchra	-33.57	151.15		895471522	3029783
3300007791	Metagenome	Permanent Draft	Human microbial communities from the National Institute of Health, USA, HMP production phase	Human supragingival plaque microbial communities from NIH, USA - visit 1, subject 159268001 reassembly	Baylor College of Medicine, J. Craig Venter Institute (JCVI), Washington University in St. Louis	3300007791	Human	Oral	Digestive system		Human	39.0042816	-77.1012173		173851277	246990
3300007929	Metagenome	Permanent Draft	Human microbial communities from the National Institute of Health, USA, HMP production phase	Human posterior fornix microbial communities from NIH, USA - visit 1, subject 160502038 reassembly	Baylor College of Medicine, J. Craig Venter Institute (JCVI), Washington University in St. Louis	3300007929	Human	Vagina	Reproductive system		Human	39.0042816	-77.1012173		3004949	4235
3300000269	Metagenome	Permanent Draft	Lotic microbial communities from Mississippi River at two locations in the state of Minnesota	Lotic microbial communities from Mississippi River at two locations in the state of Minnesota, sample from River Site 7, Mississippi Headwaters	University of Minnesota	3300000269	Aquatic	Lotic	Freshwater		Lotic	44.745767	-92.85015		183070581	545416
3300000820	Metagenome	Draft	Freshwater microbial communities from Lake Mendota and Trout Bog Lake, Wisconsin, USA	Freshwater microbial communities from Trout Bog Lake, WI - 28JUN2007 epilimnion	DOE Joint Genome Institute (JGI)	3300000820	Aquatic	Lentic	Freshwater		Freshwater	46.041	-89.686		1419216	1473
3300013715	Metagenome	Draft	Human skin bacterial and viral communities - University of Pennsylvania	Human skin bacterial and viral communities - University of Pennsylvania - MG100349	University of Pennsylvania	3300013715	Human	Unclassified	Skin		Human skin				19531033	32575
3300026262	Metagenome	Draft	Microbial and viral regulation of community carbon cycling across diverse low-oxygen zones	Marine microbial and viral communities from oxygen minimum zone, Eastern Pacific Ocean - ETNP201406SV75 (SPAdes)	DOE Joint Genome Institute (JGI)	3300026262	Aquatic	Oceanic	Marine		Marine				394888313	886507
3300024499	Metagenome	Draft	Freshwater microbial communities amended with dissolved organic matter (DOM) from various rivers in the United States	Freshwater microbial communities from Mississippi River, Louisiana, United States - Miss_Yuk_RepC_8h	DOE Joint Genome Institute (JGI)	3300024499	Aquatic	River	Freshwater		Freshwater	29.8571	-89.9778		124449897	277128
3300027330	Metagenome	Permanent Draft	Tropical forest soil microbial communities from Luquillo Experimental Forest, Puerto Rico	Tropical forest soil microbial communities from Luquillo Experimental Forest, Puerto Rico - Sample 35 (SPAdes)	DOE Joint Genome Institute (JGI)	3300027330	Terrestrial	Loam	Soil		Tropical forest soil	18	-65		208674086	485793
3300014509	Metagenome	Draft	Lettuce associated viral communities from produce distribution center in Michigan, USA	Romaine lettuce associated viral communities from produce distribution center in Michigan, USA - FR15	Michigan State University	3300014509	Plants		Leaf		Romaine lettuce				2639095	4406
7000000075	Metagenome	Permanent Draft	Human microbial communities from the National Institute of Health, USA, HMP production phase	Human stool microbial communities from NIH, USA - visit 1, subject 764508039	Baylor College of Medicine, J. Craig Venter Institute (JCVI), Washington University in St. Louis	7000000075	Human	Large intestine	Digestive system		Human	39.0042816	-77.1012173		71094101	99129
3300028408	Metagenome	Draft	Saline lake microbial communities from various lakes in Antarctica	Saline lake microbial communities from Rauer Islands, Antarctica - Metagenome Torckler E5 #430 (v2)	DOE Joint Genome Institute (JGI)	3300028408	Aquatic	Saline	Non-marine Saline and Alkaline		Saline lake	-68.5558	78.1913		124249850	195723
3300006298	Metagenome	Permanent Draft	Human microbial communities from the National Institute of Health, USA, HMP production phase	Human stool microbial communities from NIH, USA - visit 1, subject 737052003	Baylor College of Medicine, J. Craig Venter Institute (JCVI), Washington University in St. Louis	3300006298	Human	Large intestine	Digestive system		Human	39.0042816	-77.1012173		85053889	110898
3300018041	Metagenome	Draft	Coastal salt marsh microbial communities from the Groves Creek Marsh, Skidaway Island, Georgia	Coastal salt marsh microbial communities from the Groves Creek Marsh, Skidaway Island, Georgia - 041407BS metaG (megahit assembly)	DOE Joint Genome Institute (JGI)	3300018041	Aquatic	Intertidal zone	Marine		Salt marsh	31.972	-81.028		1471616336	3224960
3300026886	Metagenome	Draft	Soil and rhizosphere microbial communities from Centre INRS-Institut Armand-Frappier, Laval, Canada	Soil and rhizosphere microbial communities from Laval, Canada - mgHAB (SPAdes)	DOE Joint Genome Institute (JGI)	3300026886	Terrestrial	Unclassified	Soil		Soil	45.54	-73.72		49131848	158669
3300026074	Metagenome	Draft	Marine microbial communities from the Southern Atlantic ocean transect to study dissolved organic matter and carbon cycling	Marine microbial communities from the Southern Atlantic ocean transect to study dissolved organic matter and carbon cycling - Knorr_S7_td_AAIW_ad_750m_LV_A (SPAdes)	DOE Joint Genome Institute (JGI)	3300026074	Aquatic	Oceanic	Marine		Marine	-0.015038	-22.962334		275513798	650485
3300008732	Metagenome	Permanent Draft	Human microbial communities from the National Institute of Health, USA, HMP production phase	Human tongue dorsum microbial communities from NIH, USA - visit 1, subject 159611913 reassembly	Baylor College of Medicine, J. Craig Venter Institute (JCVI), Washington University in St. Louis	3300008732	Human	Oral	Digestive system		Human	39.0042816	-77.1012173		71254703	97577
3300025789	Metagenome	Draft	Freshwater microbial communities from Crystal Bog lake, Wisconsin, USA	Freshwater microbial communities from Crystal Bog, Wisconsin, USA - CBE07Jul09 (SPAdes)	DOE Joint Bioenergy Institute (JBEI), DOE Joint Genome Institute (JGI)	3300025789	Aquatic	Lentic	Freshwater		Freshwater	46.0072	-89.6063		149423457	307589
3300026540	Metagenome	Draft	Grasslands soil microbial communities from the Angelo Coastal Reserve, California, USA	Grasslands soil microbial communities from the Angelo Coastal Reserve, California, USA - Sample Angelo_134 (SPAdes)	DOE Joint Genome Institute (JGI)	3300026540	Terrestrial	Unclassified	Soil		Soil	39.7392	-123.6308		824872132	1393929
3300013596	Metagenome	Draft	Human skin bacterial and viral communities - University of Pennsylvania	Human skin bacterial and viral communities - University of Pennsylvania - MG100140	University of Pennsylvania	3300013596	Human	Unclassified	Skin		Human skin				4673932	9130
3300011817	Metagenome	Draft	Urban prokaryotic and eukaryotic communities from the subway and surrounding areas in New York, USA	Urban prokaryotic and eukaryotic communities from the subway in New York, USA: city subway metal/plastic -P00781	Weill Cornell Medical College	3300011817	Built environment	Subway	City		city subway metal/plastic	40.59	-73.95		39799497	57166
3300007124	Metagenome	Permanent Draft	Human microbial communities from the National Institute of Health, USA, HMP production phase	Human tongue dorsum microbial communities from NIH, USA - visit 2, subject 159268001	Baylor College of Medicine, J. Craig Venter Institute (JCVI), Washington University in St. Louis	3300007124	Human	Oral	Digestive system		Human	39.0042816	-77.1012173		141297932	188868
3300003523	Metagenome	Permanent Draft	Camel rumen microbial communities from Jandagh-Isfahan, Iran	Camel rumen microbial communities from Jandagh-Isfahan, Iran - Sample 1	Beijing Genomics Institute (BGI)	3300003523	Mammals	Foregut	Digestive system		Camel rumen	34.041281	54.414582		1259982046	2166453
3300002087	Metagenome	Permanent Draft	Soil microbial communities from Kansas (Konza Prairie Natural Area and Manhattan, Kansas, USA)	Soil microbial communities from Manhattan, Kansas, USA - Sample 300um emPCR	DOE Joint Genome Institute (JGI)	3300002087	Terrestrial	Unclassified	Soil		Soil	39.214	-96.5852		35689	91
7000000119	Metagenome	Permanent Draft	Human microbial communities from the National Institute of Health, USA, HMP production phase	Human supragingival plaque microbial communities from NIH, USA - visit 2, subject 159369152	Baylor College of Medicine, J. Craig Venter Institute (JCVI), Washington University in St. Louis	7000000119	Human	Oral	Digestive system		Human	39.0042816	-77.1012173		96895722	174843
3300014602	Metagenome	Draft	Urban prokaryotic and eukaryotic communities from the subway and surrounding areas in New York, USA	Urban prokaryotic and eukaryotic communities from the subway in New York, USA: city subway metal -P01352	Weill Cornell Medical College	3300014602	Built environment	Subway	City		city subway metal	40.85	-73.82		23322747	37777
3300007307	Metagenome	Permanent Draft	Human microbial communities from the National Institute of Health, USA, HMP production phase	Human retroauricular crease microbial communities from NIH, USA - visit 2, subject 159591683 replicate 1 reassembly	Baylor College of Medicine, J. Craig Venter Institute (JCVI), Washington University in St. Louis	3300007307	Human	retroauricular crease	Skin		Human	39.0042816	-77.1012173		17691260	19470
3300028061	Metagenome	Draft	Phyllosphere microbial comminities from bioenergy crops switchgrass and miscanthus from Michigan, USA	Phyllosphere microbial comminities from switchgrass, GLBRC, Michigan, United States - G5R3_NF_05JUN2017_LD1	DOE Joint Genome Institute (JGI)	3300028061	Plants		Phyllosphere		phyllosphere	42.39	-85.37		111226140	203937
3300021311	Metagenome	Draft	Determining the genomic basis for interactions between gut fungi and methanogenic archaea	Enriched fungal communities from goat fecal pellet, Isla Vista, California, United States - Bagasse, Gen10, Rep 2	DOE Joint Genome Institute (JGI)	3300021311	Mammals	Fecal	Digestive system		Goate feces	34.4149	-119.841		150005910	184406
3300026372	Metagenome	Draft	Sediment microbial communities from tidal freshwater marsh on Altamaha River, Georgia, United States	Sediment microbial communities from tidal freshwater marsh on Altamaha River, Georgia, United States - 10-16 F5	DOE Joint Genome Institute (JGI)	3300026372	Aquatic	Wetlands	Freshwater		sediment	31.3377	-81.4644		114007101	330439
3300012127	Metagenome	Draft	Saline lake microbial communities from various lakes in Antarctica	Saline lake microbial communities from Deep Lake, Antarctica - Metagenome TFF 2006 #1	DOE Joint Genome Institute (JGI)	3300012127	Aquatic	Saline	Non-marine Saline and Alkaline		Saline lake	-68.5627	78.1882		110118418	219074
3300014153	Metagenome	Draft	Peatland microbial communities from Minnesota, USA, analyzing carbon cycling and trace gas fluxes	Peatland microbial communities from Houghton, MN, USA - PEATcosm2014_Bin06_60_metaG	DOE Joint Genome Institute (JGI)	3300014153	Aquatic	Wetlands	Freshwater		Bog	47.1149	-88.5476		809448634	1396741
3300028339	Metagenome	Draft	Saline lake microbial communities from various lakes in Antarctica	Saline lake microbial communities from Deep Lake, Antarctica - Metagenome TFF 2006 #2 (v2)	DOE Joint Genome Institute (JGI)	3300028339	Aquatic	Saline	Non-marine Saline and Alkaline		Saline lake	-68.5627	78.1882		48405177	76522
3300014576	Metagenome	Draft	Urban prokaryotic and eukaryotic communities from the subway and surrounding areas in New York, USA	Urban prokaryotic and eukaryotic communities from the subway in New York, USA: city subway metal -PQiagenBeadWash928-10	Weill Cornell Medical College	3300014576	Built environment	Subway	City		city subway metal	40.76	-73.96		8890306	8448
3300000782	Metagenome	Permanent Draft	Freshwater microbial communities from Lake Mendota and Trout Bog Lake, Wisconsin, USA	Freshwater microbial communities from Lake Mendota, WI - Practice 29OCT2010 epilimnion	DOE Joint Genome Institute (JGI)	3300000782	Aquatic	Lentic	Freshwater		Freshwater	43.098333	-89.405278		0	0
3300020727	Metagenome	Draft	Freshwater microbial communities from Lake Mendota and Trout Bog Lake, Wisconsin, USA	Freshwater microbial communities from Trout Bog Lake, WI - 29MAY2009 hypolimnion	DOE Joint Genome Institute (JGI)	3300020727	Aquatic	Lentic	Freshwater		Freshwater	46.041	-89.686		129099922	271160
3300000555	Metagenome	Draft	Wetland microbial communities from Twitchell Island in the Sacramento Delta	Wetland microbial communities from Twitchell Island in the Sacramento Delta, sample from surface sediment Feb2011 Site A1 Bulk	DOE Joint Genome Institute (JGI)	3300000555	Aquatic	Wetlands	Marine		Wetland	38.107057	-121.647578		0	0
3300006916	Metagenome	Draft	Aqueous microbial communities from the Delaware River/Bay and Chesapeake Bay under freshwater to marine salinity gradient to study organic matter cycling in a time-series	Aqueous microbial communities from the Delaware River and Bay under freshwater to marine salinity gradient to study organic matter cycling in a time-series - Viral MetaG DEL_Nov_24	DOE Joint Genome Institute (JGI)	3300006916	Aquatic	Coastal	Marine		Aqueous	39.12	-75.25		809753694	1980314
3300004092	Metagenome	Permanent Draft	Bog forest soil microbial communities from Calvert Island, British Columbia, Canada	Coassembly of ECP03_0M1, ECP03_OM2, ECP03_OM3, ECP04_OM1, ECP04_OM2, ECP04_OM3, ECP14_OM1, ECP14_OM2, ECP14_OM3	DOE Joint Genome Institute (JGI)	3300004092	Aquatic	Wetlands	Freshwater		Bog forest soil	51.62	-128.09		12170310832	35152872
3300000853	Metagenome	Permanent Draft	Freshwater and marine microbial communities from the Columbia River, USA, of estuaries and plumes across salinity gradients	Marine plume microbial communities from the Columbia River - Metatranscriptome 15 PSU	University of Maryland	3300000853	Aquatic	Neritic zone	Marine		Freshwater and marine	46.239	-124.161		7327946	18177
3300031261	Metagenome	Draft	Peat permafrost microbial communities from Stordalen Mire near Abisko, Sweden	Peat permafrost microbial communities from Stordalen Mire near Abisko, Sweden - I_Bog_E1_1	DOE Joint Genome Institute (JGI)	3300031261	Terrestrial		Peat		bog	68.3532	19.0477		2494940321	4665732
3300006048	Metagenome	Draft	Populus root and rhizosphere microbial communities from Tennessee, USA	Populus root and rhizosphere microbial communities from Tennessee, USA - Endosphere MetaG P. deltoides DD176-3	DOE Joint Genome Institute (JGI)	3300006048	Plants	Unclassified	Endosphere		Populus endosphere	35.8443	-83.9607		3448730310	11528002
3300001278	Metagenome	Permanent Draft	Macroalgal surface microbial communities	Macroalgal surface ecosystem from Botany Bay, Sydney, Australia - BBAY75	J. Craig Venter Institute (JCVI)	3300001278	Algae	Ectosymbionts	Green algae		Macroalgal surface	-33.966629	151.166614		1573782393	5620449
3300008634	Metagenome	Permanent Draft	Human microbial communities from the National Institute of Health, USA, HMP production phase	Human supragingival plaque microbial communities from NIH, USA - visit 1, subject 765701615 reassembly	Baylor College of Medicine, J. Craig Venter Institute (JCVI), Washington University in St. Louis	3300008634	Human	Oral	Digestive system		Human	39.0042816	-77.1012173		153023900	222519
3300001004	Metagenome	Permanent Draft	Deep ocean microbial communities from the Global Malaspina Expedition	Marine microbial communities from the Deep Atlantic Ocean - MMD3.0	DOE Joint Genome Institute (JGI)	3300001004	Aquatic	Oceanic	Marine		Deep ocean	40.83194	2.44806		334105	953
3300014042	Metagenome	Draft	Epidermal mucus viral and microbial communities from European eel in Spain	Epidermal mucus viral and microbial communities from European eel in Spain - Ebro delta (0.22 um filter)	University of Valencia	3300014042	Fish	Epidermal mucus	Skin		Epidermal mucus	40.647955	-0.738702		218457901	450971
3300010317	Metagenome	Draft	Bacterial and archaeal communities from various locations to study Microbial Dark Matter (Phase II)	Hot spring sediment microbial communities from Zodletone spring, Oklahoma to study Microbial Dark Matter (Phase II) - Zodletone Spring source 2m metaG	DOE Joint Genome Institute (JGI)	3300010317	Aquatic	Hot (42-90C)	Sediment		Hot spring sediment	34.9956	-98.6889	7.5	405129816	958808
3300006754	Metagenome	Draft	Marine viral communities from the Subarctic Pacific Ocean and the Gulf of Mexico	Marine viral communities from the Subarctic Pacific Ocean - 10_ETSP_OMZ_AT15264 metaG	DOE Joint Genome Institute (JGI)	3300006754	Aquatic	Oceanic	Marine		Marine	-14.205	-77.515		624766230	1370303
3300026701	Metagenome	Permanent Draft	Soil microbial communities from 10 grassland sites in CA, CO, KS, KY, MN, MO, NM, SC, TX, that have been nitrogen fertilized	Forest soil microbial communities from Willamette National Forest, Oregon, USA, amended with Nitrogen - NN407 (SPAdes)	DOE Joint Genome Institute (JGI)	3300026701	Terrestrial	Loam	Soil		Soil	44.20517707	-122.1284473		15233200	49683
3300011871	Metagenome	Draft	Urban prokaryotic and eukaryotic communities from the subway and surrounding areas in New York, USA	Urban prokaryotic and eukaryotic communities from the subway in New York, USA: city subway metal -P00705	Weill Cornell Medical College	3300011871	Built environment	Subway	City		city subway metal	40.86	-73.91		48428460	72142
3300020344	Metagenome	Draft	Marine viral and eukaryotic protist communities collected from different water depths during Tara Oceans survey	Marine microbial communities from Tara Oceans - TARA_B100001964 (ERX556104-ERR598987)	CEA Genoscope	3300020344	Aquatic		Marine		Marine	14.2016	-116.696		325557960	733533
3300020720	Metagenome	Draft	Freshwater microbial communities from Lake Mendota and Trout Bog Lake, Wisconsin, USA	Freshwater microbial communities from Trout Bog Lake, WI - 13JUL2009 hypolimnion	DOE Joint Genome Institute (JGI)	3300020720	Aquatic	Lentic	Freshwater		Freshwater	46.041	-89.686		118262174	244608
3300012952	Metagenome	Draft	Marine eukaryotic phytoplankton communities from the Norwegian Sea, Arctic and Atlantic Ocean	Marine eukaryotic phytoplankton communities from the Atlantic Ocean - Atlantic ANT 4 Metagenome	DOE Joint Genome Institute (JGI)	3300012952	Aquatic	Oceanic	Marine		seawater	26.049	-17.4585		2976120333	6078271
3300011553	Metagenome	Draft	Urban prokaryotic and eukaryotic communities from the subway and surrounding areas in New York, USA	Urban prokaryotic and eukaryotic communities from the subway in New York, USA: city subway metal -P00222	Weill Cornell Medical College	3300011553	Built environment	Subway	City		city subway metal	40.87	-73.9		17351259	34782
3300007355	Metagenome	Permanent Draft	Human microbial communities from the National Institute of Health, USA, HMP production phase	Human supragingival plaque microbial communities from NIH, USA - visit 1, subject 765640925 reassembly	Baylor College of Medicine, J. Craig Venter Institute (JCVI), Washington University in St. Louis	3300007355	Human	Oral	Digestive system		Human	39.0042816	-77.1012173		109878523	189410
3300026186	Metagenome	Draft	Microbial and viral regulation of community carbon cycling across diverse low-oxygen zones	Marine microbial and viral communities from oxygen minimum zone, Eastern Pacific Ocean - ETNP201306PF51B (SPAdes)	DOE Joint Genome Institute (JGI)	3300026186	Aquatic	Oceanic	Marine		Marine				322039810	677056
3300009525	Metagenome	Draft	Peatlands soil microbial communities from Germany and Austria, that are sulfate reducing	Peat soil microbial communities from Weissenstadt, Germany - Sb_50d_7_NC metaG	DOE Joint Genome Institute (JGI)	3300009525	Terrestrial	Unclassified	Soil		Peatlands soil	50.1318	11.881		804144766	1585856
2030936001	Metagenome	Draft	Termite hindgut microbial communities from Amitermes wheeleri in the Arizona desert and from Nasutitermes corniger in Florida, USA	Nasutitermes corniger hindgut microbial communities from Florida, USA	DOE Joint Genome Institute (JGI)	2030936001	Arthropoda	Hindgut	Digestive system		Termite hindgut	26.135	-80.129		70019037	151164
3300011636	Metagenome	Draft	Urban prokaryotic and eukaryotic communities from the subway and surrounding areas in New York, USA	Urban prokaryotic and eukaryotic communities from the subway in New York, USA: city subway wood -P01115	Weill Cornell Medical College	3300011636	Built environment	Subway	City		city subway wood	40.66	-73.89		32729435	43955
3300020687	Metagenome	Draft	Freshwater microbial communities from Lake Mendota and Trout Bog Lake, Wisconsin, USA	Freshwater microbial communities from Trout Bog Lake, WI - 12MAY2008 hypolimnion	DOE Joint Genome Institute (JGI)	3300020687	Aquatic	Lentic	Freshwater		Freshwater	46.041	-89.686		61544036	117334
3300013594	Metagenome	Draft	Human skin bacterial and viral communities - University of Pennsylvania	Human skin bacterial and viral communities - University of Pennsylvania - MG100595	University of Pennsylvania	3300013594	Human	Unclassified	Skin		Human skin				5848814	9072
3300006845	Metagenome	Draft	Populus root and rhizosphere microbial communities from Tennessee, USA	Populus root and rhizosphere microbial communities from Tennessee, USA - Soil MetaG P. deltoides SBSDD5	DOE Joint Genome Institute (JGI)	3300006845	Plants	Unclassified	Rhizosphere		Populus rhizosphere	35.8443	-83.9607		5908119456	14891109
3300028439	Metagenome	Draft	Systems level insights into methane cycling in arid and semi-arid ecosystems	Soil microbial communities from Anza Borrego Desert, Southern California, United States - Methanotrophic co-culture BM	DOE Joint Genome Institute (JGI)	3300028439	Terrestrial	Unclassified	Soil		soil	33.305	-116.2548		13277389	12712
3300004781	Metagenome	Draft	Wetland sediment microbial communities from St. Louis River estuary, Michigan under dissolved organic matter induced mercury methylation	Wetland sediment microbial communities from St. Louis River estuary, USA, under dissolved organic matter induced mercury methylation - T0Bare2Fresh	DOE Joint Genome Institute (JGI)	3300004781	Aquatic	Wetlands	Freshwater		Wetland sediment	46.6972164	-92.3279105		847854160	2733870
3300021361	Metagenome	Draft	Plant-associated microbial communities from Velloziaceae species in rupestrian grasslands, the National Park of Serra do Cipo, Brazil	Rhizosphere microbial communities from Vellozia epidendroides in rupestrian grasslands, the National Park of Serra do Cipo, Brazil - RX_R2	DOE Joint Genome Institute (JGI)	3300021361	Plants		Rhizosphere		rhizosphere	-19.2822	-43.5936		976288217	2159522
3300012021	Metagenome	Draft	Terrestrial microbial communites from a soil warming plot in Okalahoma, USA	Terrestrial microbial communites from a soil warming plot in Okalahoma, USA - T1	Georgia Institute of Technology	3300012021	Terrestrial	Unclassified	Soil		Terrestrial	34.975667	-97.519		430348090	1341379
3300025766	Metagenome	Draft	Arctic peat soil microbial communities from the Barrow Environmental Observatory site, Barrow, Alaska, USA	Arctic peat soil microbial communities from the Barrow Environmental Observatory site, Barrow, Alaska, USA - NGEE Permafrost154B-three (SPAdes)	DOE Joint Genome Institute (JGI)	3300025766	Terrestrial	Unclassified	Soil		Arctic peat soil	71.299	-156.61		42210641	121633
3300012629	Metagenome	Draft	Human skin bacterial and viral communities - University of Pennsylvania	Human skin bacterial and viral communities - University of Pennsylvania - MG100685	University of Pennsylvania	3300012629	Human	Unclassified	Skin		Human skin				20976123	52172
3300011634	Metagenome	Draft	Urban prokaryotic and eukaryotic communities from the subway and surrounding areas in New York, USA	Urban prokaryotic and eukaryotic communities from the subway in New York, USA: city subway metal -P00737	Weill Cornell Medical College	3300011634	Built environment	Subway	City		city subway metal	40.75	-73.99		29797111	43726
3300028553	Metagenome	Draft	Methane metabolizing microbial communities from different methane-rich environments from various locations	Freshwater microbial communities from meromictic Lake La Cruz, Castile-La Mancha, Spain - LaCruzMarch2015_16m	DOE Joint Genome Institute (JGI)	3300028553	Aquatic	Lake	Freshwater		freshwater	39.9879	-1.8737		915332413	1547374
3300028251	Metagenome	Draft	Phyllosphere microbial comminities from bioenergy crops switchgrass and miscanthus from Michigan, USA	Phyllosphere microbial comminities from switchgrass, GLBRC, Michigan, United States - G5R1_MAIN_17JUL2017_LD1	DOE Joint Genome Institute (JGI)	3300028251	Plants		Phyllosphere		phyllosphere	42.39	-85.37		64630816	121424
3300024294	Metagenome	Draft	Seawater microbial communities from Monterey Bay, California, United States	Seawater microbial communities from Monterey Bay, California, United States - 78D	DOE Joint Genome Institute (JGI)	3300024294	Aquatic	Coastal	Marine		seawater	36.8313	-121.9047		287974489	552726
3300003076	Metagenome	Permanent Draft	Hot spring microbial communities from Five Geothermal Springs in Yellowstone National Park, USA	Hot spring microbial communities from Five Geothermal Springs in Yellowstone National Park, USA - Mammoth Hot Springs-Narrow Gauge	J. Craig Venter Institute (JCVI)	3300003076	Aquatic	Hot (42-90C)	Thermal springs		Hot spring	44.969421	-110.709833	6.6	1722505	2060
3300015297	Metagenome	Draft	Phyllosphere microbial comminities from bioenergy crops switchgrass and miscanthus from Michigan, USA	Switchgrass phyllosphere microbial communities from Michigan, USA - G5R3_NF_09MAY2016_LD1 MG	DOE Joint Genome Institute (JGI)	3300015297	Plants		Phyllosphere		Switchgrass phyllosphere	42.39	-85.37		156881451	272596
3300009164	Metagenome	Draft	Freshwater microbial communities from northern lakes of Canada to study carbon cycling	Freshwater microbial communities from Lake Simoncouche, Canada to study carbon cycling - S_130626_EF_MetaG	DOE Joint Genome Institute (JGI)	3300009164	Aquatic	Lake	Freshwater		Freshwater lake	48.2311	-71.2508		1139277327	2199069
3300022602	Metagenome	Draft	Freshwater microbial communities from Trout Bog Lake, Vilas County, Wisconsin, United States	Freshwater microbial communities from Trout Bog Lake, Vilas County, Wisconsin, United States - 30JULY2014 epilimnion	U.S. Department of Energy (DOE)	3300022602	Aquatic	Lake	Freshwater		freshwater	46.0412	-89.6861		348392524	389997
7000000412	Metagenome	Permanent Draft	Human microbial communities from the National Institute of Health, USA, HMP production phase	Human posterior fornix microbial communities from NIH, USA - visit 2, subject 159713063	Baylor College of Medicine, J. Craig Venter Institute (JCVI), Washington University in St. Louis	7000000412	Human	Vagina	Reproductive system		Human	39.0042816	-77.1012173		3591306	3487
3300026301	Metagenome	Permanent Draft	Grasslands soil microbial communities from the Angelo Coastal Reserve, California, USA	Grasslands soil microbial communities from the Angelo Coastal Reserve, California, USA - Sample 10_02_2013_1_20cm (SPAdes)	DOE Joint Genome Institute (JGI)	3300026301	Terrestrial	Unclassified	Soil		Grasslands soil	39.73825	-123.6301		460883150	883430
3300014037	Metagenome	Draft	Human oral microbial communities from Los Angeles, CA, USA	Human oral microbial communities from Los Angeles, CA, USA - S21-04-R	University of California, Los Angeles	3300014037	Human	Oral	Digestive system		Human oral	34.0722	-118.4441		243037019	365757
3300027672	Metagenome	Draft	Marine microbial communities from the West Antarctic Peninsula, for metatranscriptomic analysis	Marine microbial communities from the West Antarctic Peninsula - Coastal water metaG029-DNA (SPAdes)	DOE Joint Genome Institute (JGI)	3300027672	Aquatic	Unclassified	Marine		Marine	-64.8156	-64.0406		487753708	976356
3300014762	Metagenome	Draft	Human fecal microbial communities from obese patients in Germany	Human fecal microbial communities from obese patients in Germany - AS51_24	University of Hohenheim	3300014762	Human	Large intestine	Digestive system		Human fecal				84230976	146505
3300013002	Metagenome	Draft	Characterization of biomass-degrading enzymes from insect-associated, soil, and chicken feces microbial communities	Fungus gardens microbial communities from leaf cutter ant in Ribeir?o Preto, State of S?o Paulo, Brazil - Atta sexdens ASBM2	DOE Joint Genome Institute (JGI)	3300013002	Fungi		Mycelium		fungus garden	-21.165	-47.853		806785955	1094051
3300002624	Metagenome	Permanent Draft	Soil microbial communities from Arlington Agricultural Research Station in Wisconsin and Kellogg Biological Station in Michigan, replicating the bioenergy cropping systems trials (BCSTs)	Soil microbial communities from Arlington Agricultural Research Station in Wisconsin, USA - Nitrogen cycling UWRJ-G08A2-11	DOE Joint Genome Institute (JGI)	3300002624	Terrestrial	Unclassified	Soil		Soil	43.3	-89.38		679729	2235
3300026712	Metagenome	Permanent Draft	Soil microbial communities from Arlington Agricultural Research Station in Wisconsin and Kellogg Biological Station in Michigan, replicating the bioenergy cropping systems trials (BCSTs)	Soil microbial communities from Arlington Agricultural Research Station in Wisconsin, USA - Nitrogen cycling UWRJ-G10A1w-12 (SPAdes)	DOE Joint Genome Institute (JGI)	3300026712	Terrestrial	Unclassified	Soil		Soil	43.3	-89.38		16523797	54685
3300015061	Metagenome	Draft	Metagenomes of Arctic soils	Arctic soil microbial communities from a glacier forefield, Russell Glacier, Kangerlussuaq, Greenland (Sample G5B, Northern proglacial tributary margin, adjacent to top of river)	University of Bristol	3300015061	Terrestrial	Unclassified	Soil		Glacier forefield soil	67.156461	-50.083665	5.91	22184640	48779
3300026645	Metagenome	Permanent Draft	Soil microbial communities from 10 grassland sites in CA, CO, KS, KY, MN, MO, NM, SC, TX, that have been nitrogen fertilized	Grasslands soil microbial communities from Chapel Hill, North Carolina, USA that are Nitrogen fertilized -Nitrogen NN342 (SPAdes)	DOE Joint Genome Institute (JGI)	3300026645	Terrestrial	Loam	Soil		Soil	35.913	-79.056		3077562	10174
7000000013	Metagenome	Permanent Draft	Human microbial communities from the National Institute of Health, USA, HMP production phase	Human buccal mucosa microbial communities from NIH, USA - visit 2 of subject 764325968	Baylor College of Medicine, J. Craig Venter Institute (JCVI), Washington University in St. Louis	7000000013	Human	Oral	Digestive system		Human	39.0042816	-77.1012173		591093	1607
3300031243	Metagenome	Draft	Saline lake microbial communities from various lakes in Antarctica	Saline water microbial communities from Organic Lake, Antarctica - #712	DOE Joint Genome Institute (JGI)	3300031243	Aquatic	Saline	Non-marine Saline and Alkaline		saline water	-68.4563	78.1898		311296816	605705
3300013320	Metagenome	Draft	Human skin bacterial and viral communities - University of Pennsylvania	Human skin bacterial and viral communities - University of Pennsylvania - MG100280	University of Pennsylvania	3300013320	Human	Unclassified	Skin		Human skin				3761139	11622
3300031687	Metagenome	Draft	Saline lake microbial communities from various lakes in Antarctica	Marine microbial communities from water near the shore, Antarctic Ocean - #125	DOE Joint Genome Institute (JGI)	3300031687	Aquatic		Marine		marine	-68.5596	77.8957		410396926	914988
3300014941	Metagenome	Draft	Human fecal microbial communities from obese patients in Germany	Human fecal microbial communities from obese patients in Germany - AS63_0	University of Hohenheim	3300014941	Human	Large intestine	Digestive system		Human fecal				83760640	142323
3300013908	Metagenome	Draft	Urban prokaryotic and eukaryotic communities from the subway and surrounding areas in New York, USA	Urban prokaryotic and eukaryotic communities from the subway in New York, USA: city subway metal -P00875	Weill Cornell Medical College	3300013908	Built environment	Subway	City		city subway metal	40.69	-73.85		6526078	9978
3300013999	Metagenome	Draft	Urban prokaryotic and eukaryotic communities from the subway and surrounding areas in New York, USA	Urban prokaryotic and eukaryotic communities from the subway in New York, USA: city subway wood -P01336	Weill Cornell Medical College	3300013999	Built environment	Subway	City		city subway wood	40.83	-73.84		17317161	24342
3300020416	Metagenome	Draft	Marine viral and eukaryotic protist communities collected from different water depths during Tara Oceans survey	Marine microbial communities from Tara Oceans - TARA_B100001109 (ERX556137-ERR599039)	CEA Genoscope	3300020416	Aquatic		Marine		Marine	-1.972	-84.601		1052342825	2708443
3300028017	Metagenome	Draft	Soil, plant litter and rhizosphere microbial communities from European coniferous forests	Rhizosphere microbial communities from Maridalen valley, Oslo, Norway - NZE4	DOE Joint Genome Institute (JGI)	3300028017	Plants	Soil	Rhizosphere		rhizosphere	59.9992	10.7901		92491056	216474
3300024317	Metagenome	Draft	Soil microbial communities from Purdue University Martell Research Forest, Indiana, United States	Soil microbial communities from Purdue University Martell Research Forest, Indiana, United States - CNK01	DOE Joint Genome Institute (JGI)	3300024317	Terrestrial	Unclassified	Soil		soil	40.4449	-87.0297		210507738	553873
3300027286	Metagenome	Draft	Freshwater microbial communities amended with dissolved organic matter (DOM) from various rivers in the United States	Freshwater microbial communities from St. Lawrence River, New York, United States - Law_Yuk_RepA_8d	DOE Joint Genome Institute (JGI)	3300027286	Aquatic	River	Freshwater		Freshwater	45.0061	-74.7949		117235061	217861
3300025650	Metagenome	Draft	Arctic peat soil microbial communities from the Barrow Environmental Observatory site, Barrow, Alaska, USA	Arctic peat soil microbial communities from the Barrow Environmental Observatory site, Barrow, Alaska, USA - NGEE PermafrostAB12-B (SPAdes)	DOE Joint Genome Institute (JGI)	3300025650	Terrestrial	Unclassified	Soil		Arctic peat soil	71.299	-156.61		426471453	806935
3300013876	Metagenome	Draft	Microbial communities from methanogenic microcosms from oil petroleum samples	laboratory microbial enrichments from Reconcavo Basin petroleum reservoir, Newcastle Upon Tyne, UK - 15 gl 50C L3 15gl 50C L3	UNIVERSIDADE DE SAO PAULO	3300013876	Lab enrichment	Anaerobic media	Defined media		Laboratory microcosms	54.97825278	-1.61778056		19744048	35578
3300026480	Metagenome	Draft	Soil microbial communities from H.J. Andrews Experimental Forest, Oregon, United States	Soil microbial communities from H.J. Andrews Experimental Forest, Oregon, United States - NL-07-B	DOE Joint Genome Institute (JGI)	3300026480	Terrestrial	Unclassified	Soil		soil	44.23	-122.22		189066356	498596
3300012193	Metagenome	Draft	Urban prokaryotic and eukaryotic communities from the subway and surrounding areas in New York, USA	Urban prokaryotic and eukaryotic communities from the subway in New York, USA: city subway metal -P00898	Weill Cornell Medical College	3300012193	Built environment	Subway	City		city subway metal	40.74	-73.92		19168255	30311
3300014905	Metagenome	Draft	Urban prokaryotic and eukaryotic communities from the subway and surrounding areas in New York, USA	Urban prokaryotic and eukaryotic communities from the subway in New York, USA: city subway wood -P01300	Weill Cornell Medical College	3300014905	Built environment	Subway	City		city subway wood	40.85	-73.85		17937125	33753
3300013263	Metagenome	Draft	Human skin bacterial and viral communities - University of Pennsylvania	Human skin bacterial and viral communities - University of Pennsylvania - MG100492	University of Pennsylvania	3300013263	Human	Unclassified	Skin		Human skin				17045553	37785
3300009764	Metagenome	Draft	Peatland microbial communities from Minnesota, USA, analyzing carbon cycling and trace gas fluxes	Peatland microbial communities from Minnesota, USA, analyzing carbon cycling and trace gas fluxes - June2015DPH_19_40	DOE Joint Genome Institute (JGI)	3300009764	Aquatic	Wetlands	Freshwater		Peatland	47.5028	-93.4828		514369900	922773
3300014136	Metagenome	Draft	Pacific white shrimp tissue microbial communities imported from various locations to Iowa, USA	Pacific white shrimp tissue microbial communities imported from Thailand to Iowa, USA - T9	Iowa State University	3300014136	Arthropoda		Tissue		Pacific white shrimp tissue	42.0347	-93.62		39321627	81413
3300026719	Metagenome	Permanent Draft	Soil microbial communities from Arlington Agricultural Research Station in Wisconsin and Kellogg Biological Station in Michigan, replicating the bioenergy cropping systems trials (BCSTs)	Soil microbial communities from Arlington Agricultural Research Station in Wisconsin, USA - Nitrogen cycling UWRJ-G09A3-11 (SPAdes)	DOE Joint Genome Institute (JGI)	3300026719	Terrestrial	Unclassified	Soil		Soil	43.3	-89.38		17891687	60976
3300024306	Metagenome	Draft	Freshwater microbial communities amended with dissolved organic matter (DOM) from various rivers in the United States	Freshwater microbial communities from Altamaha River, Georgia, United States - Atl_Miss_RepB_8h	DOE Joint Genome Institute (JGI)	3300024306	Aquatic	River	Freshwater		Freshwater	31.4271	-81.6053		183398807	409005
3300012456	Metagenome	Draft	Human skin bacterial and viral communities - University of Pennsylvania	Human skin bacterial and viral communities - University of Pennsylvania - MG100460	University of Pennsylvania	3300012456	Human	Unclassified	Skin		Human skin				9200051	25207
3300011207	Metagenome	Draft	Urban prokaryotic and eukaryotic communities from the subway and surrounding areas in New York, USA	Urban prokaryotic and eukaryotic communities from the subway in New York, USA: city subway metal -P00204	Weill Cornell Medical College	3300011207	Built environment	Subway	City		city subway metal				27088257	47186
3300000256	Metagenome	Permanent Draft	Marine microbial communities from expanding oxygen minimum zones in the northeastern subarctic Pacific Ocean	Marine microbial communities from expanding oxygen minimum zones in Line P, North Pacific Ocean - ample_F_10_SI03_120	DOE Joint Genome Institute (JGI)	3300000256	Aquatic	Oceanic	Marine		Marine	48.35	-123.3		193892245	429148
3300001586	Metagenome	Permanent Draft	Deep ocean microbial communities from the Global Malaspina Expedition	Marine microbial communities from the Deep Pacific Ocean - MP1649	DOE Joint Genome Institute (JGI)	3300001586	Aquatic	Oceanic	Marine		Deep ocean	-5.74	-170.77		53520525	137764
7000000219	Metagenome	Permanent Draft	Human microbial communities from the National Institute of Health, USA, HMP production phase	Human supragingival plaque microbial communities from NIH, USA - visit 2, subject 763759525	Baylor College of Medicine, J. Craig Venter Institute (JCVI), Washington University in St. Louis	7000000219	Human	Oral	Digestive system		Human	39.0042816	-77.1012173		105174310	202893
3300005402	Metagenome	Draft	Microbial and viral regulation of community carbon cycling across diverse low-oxygen zones	Marine microbial and viral communities from oxygen minimum zone, Eastern Pacific Ocean - ETNP201406SV73	DOE Joint Genome Institute (JGI)	3300005402	Aquatic	Oceanic	Marine		Marine				741707990	2027451
3300027198	Metagenome	Draft	Estuarine microbial communities from the Columbia River estuary, to analyze effect of nutrient fluxes, a time series	Estuarine microbial communities from the Columbia River estuary - Ebb tide non-ETM metaG S.753 (SPAdes)	DOE Joint Genome Institute (JGI)	3300027198	Aquatic	Intertidal zone	Marine		Estuarine	46.2	-123.94		169874970	387428
3300011158	Metagenome	Draft	Urban prokaryotic and eukaryotic communities from the subway and surrounding areas in New York, USA	Urban prokaryotic and eukaryotic communities from the subway in New York, USA: city subway wood -P00073	Weill Cornell Medical College	3300011158	Built environment	Subway	City		city subway wood	40.62	-73.96		25621363	28456
3300003824	Metagenome	Draft	Freshwater microbial communities from Crystal Bog lake, Wisconsin, USA	Freshwater microbial communities from Crystal Bog, Wisconsin, USA - CBH22May08	DOE Joint Bioenergy Institute (JBEI), DOE Joint Genome Institute (JGI)	3300003824	Aquatic	Lentic	Freshwater		Freshwater	46.0072	-89.6063		50147694	110950
3300014145	Metagenome	Draft	Chrysochromulina tobin associated microbial communities from unialgal haptophyte culture in Seattle, Washington, USA	Chrysochromulina tobin associated microbial communities from unialgal haptophyte culture, Seattle, Washington, USA - P5_0mM MetaG	DOE Joint Genome Institute (JGI)	3300014145	Modeled		Simulated communities (microbial mixture)		defined medium	47.6519	-122.3113		86920228	94621
3300011413	Metagenome	Draft	Groundwater sediment microbial communities from an aquifer adjacent to Colorado River, USA	Groundwater sediment microbial communities from an aquifer in Colorado, USA - East MetaG ERMLT231_2	DOE Joint Genome Institute (JGI)	3300011413	Aquatic		Sediment		Groundwater sediment	38.9225	-106.9515		270124585	599004
3300013846	Metagenome	Draft	Marine and human oral microbial communities from various locations - University of British Columbia	Marine microbial communities from various locations - University of British Columbia - sediment SCG72	University of British Columbia	3300013846	Aquatic	Oceanic	Marine		Marine				544666	1709
3300013272	Metagenome	Draft	Human skin bacterial and viral communities - University of Pennsylvania	Human skin bacterial and viral communities - University of Pennsylvania - MG100222	University of Pennsylvania	3300013272	Human	Unclassified	Skin		Human skin				34222774	64140
7000000607	Metagenome	Permanent Draft	Human microbial communities from the National Institute of Health, USA, HMP production phase	Human buccal mucosa microbial communities from NIH, USA - visit 1, subject 765337473	Baylor College of Medicine, J. Craig Venter Institute (JCVI), Washington University in St. Louis	7000000607	Human	Oral	Digestive system		Human	39.0042816	-77.1012173		21380566	40255
3300009476	Metagenome	Draft	Pelagic marine microbial communities from North Sea	Pelagic marine microbial communities from North Sea - COGITO_mtgs_110407	DOE Joint Genome Institute (JGI)	3300009476	Aquatic	Pelagic	Marine		Pelagic marine	54.1883	7.9		741551293	1444641
3300026211	Metagenome	Draft	Microbial and viral regulation of community carbon cycling across diverse low-oxygen zones	Marine microbial and viral communities from oxygen minimum zone, Eastern Pacific Ocean - ETNP201406SV199 (SPAdes)	DOE Joint Genome Institute (JGI)	3300026211	Aquatic	Oceanic	Marine		Marine				284150843	583004
3300013209	Metagenome	Draft	Human skin bacterial and viral communities - University of Pennsylvania	Human skin bacterial and viral communities - University of Pennsylvania - MG100324	University of Pennsylvania	3300013209	Human	Unclassified	Skin		Human skin				28926320	58312
3300011468	Metagenome	Draft	Urban prokaryotic and eukaryotic communities from the subway and surrounding areas in New York, USA	Urban prokaryotic and eukaryotic communities from the subway in New York, USA: city subway metal -P00985	Weill Cornell Medical College	3300011468	Built environment	Subway	City		city subway metal	40.58	-73.83		15331232	24945
3300015159	Metagenome	Draft	Metagenomes of Arctic soils	Arctic soil microbial communities from a glacier forefield, Russell Glacier, Kangerlussuaq, Greenland (Sample G3C, Proglacial river margin, by glacier terminus)	University of Bristol	3300015159	Terrestrial	Unclassified	Soil		Glacier forefield soil	67.152107	-50.048517	6.63	157627061	341383
3300012793	Metagenome	Draft	Characterization of biomass-degrading enzymes from insect-associated, soil, and chicken feces microbial communities	Enriched chicken feces microbial communities from UW Madison campus, WI, USA - DID2874_E49 MG	DOE Joint Genome Institute (JGI)	3300012793	Birds	Fecal	Digestive system		feces	43.073	-89.4011		30589734	44961
3300026086	Metagenome	Draft	Marine microbial communities from the Southern Atlantic ocean transect to study dissolved organic matter and carbon cycling	Marine microbial communities from the Southern Atlantic ocean transect to study dissolved organic matter and carbon cycling - Knorr_S23_td_250_ad_251m_LV_A (SPAdes)	DOE Joint Genome Institute (JGI)	3300026086	Aquatic	Oceanic	Marine		Marine				296687271	685043
3300009625	Metagenome	Draft	Subsurface microbial communities from deep shales in Ohio and West Virginia, USA	Subsurface microbial communities from deep shales in Ohio, USA - Utica-3 well 1 S-1-Day59	DOE Joint Genome Institute (JGI)	3300009625	Terrestrial	Unclassified	Deep subsurface		Deep subsurface	39.849	-81.036		17229256	38778
3300001053	Metagenome	Permanent Draft	Soil microbial communities from 10 grassland sites in CA, CO, KS, KY, MN, MO, NM, SC, TX, that have been nitrogen fertilized	Grasslands soil microbial communities from Kansas, USA, that are Nitrogen fertilized - NN588	DOE Joint Genome Institute (JGI)	3300001053	Terrestrial	Loam	Soil		Soil	39.070856	-96.582821		62391	204
3300020354	Metagenome	Draft	Marine viral and eukaryotic protist communities collected from different water depths during Tara Oceans survey	Marine microbial communities from Tara Oceans - TARA_B100000408 (ERX555905-ERR599164)	CEA Genoscope	3300020354	Aquatic		Marine		Marine	-29.5082	37.9202		345769636	870084
3300017818	Metagenome	Draft	Coastal salt marsh microbial communities from the Groves Creek Marsh, Skidaway Island, Georgia	Coastal salt marsh microbial communities from the Groves Creek Marsh, Skidaway Island, Georgia - 101401AT metaG (megahit assembly)	DOE Joint Genome Institute (JGI)	3300017818	Aquatic	Intertidal zone	Marine		Salt marsh	31.972	-81.028		1893146635	4153941
3300002037	Metagenome	Permanent Draft	Delisea pulchra microbial communities from Sydney, Australia, affected by bleaching disease	Delisea pulchra microbial communities from Sydney, Australia, affected by bleaching disease - 2012_BI_B1	University of New South Wales	3300002037	Algae	Ectosymbionts	Red algae		Delisea pulchra	-33.59	151.13		800993314	2631172
3300028067	Metagenome	Draft	Freshwater microbial communities amended with dissolved organic matter (DOM) from various rivers in the United States	Freshwater microbial communities from Mississippi River, Louisiana, United States - Miss_Miss_RepC_8h	DOE Joint Genome Institute (JGI)	3300028067	Aquatic	River	Freshwater		Freshwater	29.8571	-89.9778		116036125	256146
3300002480	Metagenome	Permanent Draft	Fumarolic subsurface microbial communities from Tramway Ridge at Mt. Erebus, Antarctica for carbon cycling studies in geothermal environments	Geothermal fumarole subsurface microbial communities from Mt. Erebus, Antarctica - 1A2E	DOE Joint Genome Institute (JGI)	3300002480	Terrestrial	Fumaroles	Volcanic		Fumarolic subsurface	-77.5182	167.1113		2494345	4180
3300013235	Metagenome	Draft	Human skin bacterial and viral communities - University of Pennsylvania	Human skin bacterial and viral communities - University of Pennsylvania - MG100245	University of Pennsylvania	3300013235	Human	Unclassified	Skin		Human skin				10586878	25479
3300011447	Metagenome	Draft	Marine and human oral microbial communities from various locations - University of British Columbia	Marine microbial communities from various locations - University of British Columbia - seawater enrichment SCG57	University of British Columbia	3300011447	Aquatic	Oceanic	Marine		Marine				2125850	4475
3300013934	Metagenome	Draft	Urban prokaryotic and eukaryotic communities from the subway and surrounding areas in New York, USA	Urban prokaryotic and eukaryotic communities from the subway in New York, USA: city subway metal -P00685	Weill Cornell Medical College	3300013934	Built environment	Subway	City		city subway metal	40.78	-73.97		41215436	63908
3300031587	Metagenome	Draft	Freshwater sediment microbial communities from Lake Towuti, South Sulawesi, Indonesia	Freshwater sediment microbial communities from Lake Towuti, South Sulawesi, Indonesia - TDP3	DOE Joint Genome Institute (JGI)	3300031587	Aquatic	Lake	Freshwater		sediment	-2.7726	121.4938		636117364	1265140
3300024931	Metagenome	Draft	Freshwater sediment methanotrophic microbial communities from Lake Washington under simulated oxygen tension	Freshwater sediment methanotrophic microbial communities from Lake Washington under simulated oxygen tension - Sediment Metagenome 49_LOW8 (SPAdes)	DOE Joint Genome Institute (JGI)	3300024931	Aquatic	Sediment	Freshwater		Freshwater Sediment	48.3807	-122.1599		63887197	90351
3300020501	Metagenome	Permanent Draft	Freshwater microbial communities from Lake Mendota and Trout Bog Lake, Wisconsin, USA	Freshwater microbial communities from Lake Mendota, WI - 27SEP2009 deep hole epilimnion (SPAdes)	DOE Joint Genome Institute (JGI)	3300020501	Aquatic	Lentic	Freshwater		Freshwater	43.098333	-89.405278		79283832	171622
3300031119	Metagenome	Draft	Fungi-associated bovine rumen microbial communities from the University of Illinois at Urbana-Champaign, USA, for metatranscriptome analysis	Coassembly of Cow X and Y Corn Stover	DOE Joint Genome Institute (JGI)	3300031119	Mammals	Foregut	Digestive system		Fungi-associated bovine rumen	40.102108	-88.227299		1736297801	3832358
3300012361	Metagenome	Draft	Vadose zone soil and rhizosphere microbial communities from the Eel River Critical Zone Observatory, Northern California to study diel carbon cycling	Vadose zone soil microbial communities from Angelo Coast Range Reserve, California, USA - Mad1_60_16 metaG	DOE Joint Genome Institute (JGI)	3300012361	Terrestrial		Soil		Vadose zone soil	39.7291	-123.6419		2764741931	5758013
3300009812	Metagenome	Draft	Groundwater microbial communities from the Columbia River, Washington, USA	Groundwater microbial communities from the Columbia River, Washington, USA - GW-RW N2_50_60	DOE Joint Genome Institute (JGI)	3300009812	Terrestrial	Sand	Soil		Groundwater sand	46.372	-119.272		152249048	349432
3300005063	Metagenome	Draft	Compost microbial communities from Sao Paulo Zoo, Brazil	Compost microbial communities from Sao Paulo Zoo, Brazil - Zoo Compost 4 - DAY 03 soap2	Center for Advanced Technologies in Genomics, Sao Paulo University	3300005063	Solid waste		Solid animal waste		Compost	-23.651072	-46.620675		219225795	566561
3300007196	Metagenome	Permanent Draft	Human microbial communities from the National Institute of Health, USA, HMP production phase	Human saliva microbial communities from NIH, USA - visit 1, subject 763961826	Baylor College of Medicine, J. Craig Venter Institute (JCVI), Washington University in St. Louis	3300007196	Human	Oral	Digestive system		Human	39.0042816	-77.1012173		110290466	175728
3300026655	Metagenome	Permanent Draft	Soil microbial communities from Arlington Agricultural Research Station in Wisconsin and Kellogg Biological Station in Michigan, replicating the bioenergy cropping systems trials (BCSTs)	Soil microbial communities from Kellog Biological Station, Michigan, USA - Nitrogen cycling UWRJ-G10K1-12 (SPAdes)	DOE Joint Genome Institute (JGI)	3300026655	Terrestrial	Unclassified	Soil		Soil	42.4	-85.37		5229602	17442
3300028359	Metagenome	Draft	Saline lake microbial communities from various lakes in Antarctica	Saline lake microbial communities from Deep lake, Antarctica - Metagenome #49 (v2)	DOE Joint Genome Institute (JGI)	3300028359	Aquatic	Saline	Non-marine Saline and Alkaline		Saline lake	-68.5558	78.1913		52135148	89991
3300015350	Metagenome	Draft	Phyllosphere microbial comminities from bioenergy crops switchgrass and miscanthus from Michigan, USA	Switchgrass phyllosphere microbial communities from Michigan, USA - G5R2_MAIN_01AUG2016_LD1 MG	DOE Joint Genome Institute (JGI)	3300015350	Plants		Phyllosphere		Switchgrass phyllosphere	42.39	-85.37		383572455	619298
3300015288	Metagenome	Draft	Phyllosphere microbial comminities from bioenergy crops switchgrass and miscanthus from Michigan, USA	Miscanthus phyllosphere microbial communities from Michigan, USA - G6R4_MAIN_01AUG2016_LD1 MG	DOE Joint Genome Institute (JGI)	3300015288	Plants		Phyllosphere		Miscanthus phyllosphere	42.39	-85.37		127520474	240249
3300001607	Metagenome	Permanent Draft	Forest soil microbial communities from Harvard Forest Long Term Ecological Research (LTER) site in Petersham, MA, for long-term soil warming studies	Forest soil microbial communities from Harvard Forest Long Term Ecological Research site in Petersham, Massachusetts, USA - MetaG HF025	DOE Joint Genome Institute (JGI)	3300001607	Terrestrial	Loam	Soil		Forest soil	42.532967	-72.17263		282222	992
3300000755	Metagenome	Draft	Freshwater microbial communities from Lake Mendota and Trout Bog Lake, Wisconsin, USA	Freshwater microbial communities from Trout Bog Lake, WI - 09SEP2008 hypolimnion	DOE Joint Genome Institute (JGI)	3300000755	Aquatic	Lentic	Freshwater		Freshwater	46.041	-89.686		0	0
3300014893	Metagenome	Draft	Human host-associated microbial communities from fecal samples of mother and infant in Denmark	Human fecal microbial communities from newborn in Denmark - 622_B	Beijing Genomics Institute (BGI)	3300014893	Human	Large intestine	Digestive system		Human host-associated	55.678	12.531		17534904	21577
3300023051	Metagenome	Draft	Fecal eukaryotic communites from dung pellets of Tule Elk in California, USA	Fecal eukaryotic communites from dung pellets of Tule Elk in California, USA - Elk Dung F1	DOE Joint Genome Institute (JGI)	3300023051	Mammals	Fecal	Digestive system		Elk feces	38.04	-122.5		125592333	305680
3300006352	Metagenome	Draft	Marine microbial communities from the West Antarctic Peninsula, for metatranscriptomic analysis	Marine microbial communities from the West Antarctic Peninsula - Coastal water metaG108-DNA	DOE Joint Genome Institute (JGI)	3300006352	Aquatic	Unclassified	Marine		Marine	-64.8156	-64.0406		703643715	2042806
3300014496	Metagenome	Draft	Permafrost microbial communities from Stordalen Mire, Sweden	Permafrost microbial communities from Stordalen Mire, Sweden - 711E1D metaG	DOE Joint Genome Institute (JGI)	3300014496	Terrestrial	Wetlands	Soil		Fen	68.35	19.05		1675261529	3240329
3300027803	Metagenome	Draft	Thawing permafrost microbial communities from the Arctic, studying carbon transformations	Thawing permafrost microbial communities from the Arctic, studying carbon transformations - Permafrost 712S3S	DOE Joint Genome Institute (JGI)	3300027803	Terrestrial	Unclassified	Soil		Thawing permafrost	68.3533	19.0475		531389687	1972247
3300023092	Metagenome	Draft	Soil microbial communities from Arlington Agricultural Research Station in Wisconsin and Kellogg Biological Station in Michigan, replicating the bioenergy cropping systems trials (BCSTs)	Plant litter microbial communities from Arlington Agricultural Research Station in Wisconsin, United States - UWRJ-L148-409B-2	DOE Joint Genome Institute (JGI)	3300023092	Terrestrial		Plant litter		plant litter	43.3	-89.38		582255311	1306344
3300020367	Metagenome	Draft	Marine viral and eukaryotic protist communities collected from different water depths during Tara Oceans survey	Marine microbial communities from Tara Oceans - TARA_B100000508 (ERX556112-ERR599005)	CEA Genoscope	3300020367	Aquatic		Marine		Marine	-8.7887	-17.9142		475064840	1281535
3300008505	Metagenome	Permanent Draft	Human microbial communities from the National Institute of Health, USA, HMP production phase	Human supragingival plaque microbial communities from NIH, USA - visit 2, subject 764224817 reassembly	Baylor College of Medicine, J. Craig Venter Institute (JCVI), Washington University in St. Louis	3300008505	Human	Oral	Digestive system		Human	39.0042816	-77.1012173		88914304	150884
3300026758	Metagenome	Permanent Draft	Soil microbial communities from Arlington Agricultural Research Station in Wisconsin and Kellogg Biological Station in Michigan, replicating the bioenergy cropping systems trials (BCSTs)	Soil microbial communities from Arlington Agricultural Research Station in Wisconsin, USA - Nitrogen cycling UWRJ-G06K4-12 (SPAdes)	DOE Joint Genome Institute (JGI)	3300026758	Terrestrial	Unclassified	Soil		Soil	43.3	-89.38		22752531	73211
3300025167	Metagenome	Permanent Draft	Soil microbial communities from Rifle, Colorado, USA	Soil microbial communities from Rifle, Colorado - Rifle CSP2_sed 19_2 (SPAdes)	DOE Joint Genome Institute (JGI)	3300025167	Terrestrial	Loam	Soil		Soil	39.53	-107.78		1344589407	2874124
7000000287	Metagenome	Permanent Draft	Human microbial communities from the National Institute of Health, USA, HMP production phase	Human right retroauricular crease microbial communities from NIH, USA - visit 2, subject 15961191 replicate 2	Baylor College of Medicine, J. Craig Venter Institute (JCVI), Washington University in St. Louis	7000000287	Human	retroauricular crease	Skin		Human	39.0042816	-77.1012173		5961778	8941
3300021972	Metagenome	Draft	Groundwater sediment microbial communities from an aquifer adjacent to Colorado River, USA	Soil microbial communities from a riparian zone of the East river system, Colorado, United States ? L2m2	DOE Joint Genome Institute (JGI)	3300021972	Terrestrial		Soil		soil	38.8825	-106.9105		125067366	299244
3300025935	Metagenome	Draft	Corn, switchgrass and miscanthus rhizosphere microbial communities from Kellogg Biological Station, Michigan, USA	Miscanthus rhizosphere microbial communities from Kellogg Biological Station, Michigan, USA - KBS M3-4 metaG (SPAdes)	DOE Joint Genome Institute (JGI)	3300025935	Plants	Unclassified	Rhizosphere		Miscanthus rhizosphere	42.3948	-85.3738		3345676673	8053121
3300027126	Metagenome	Draft	Freshwater microbial communities amended with dissolved organic matter (DOM) from various rivers in the United States	Freshwater microbial communities from Columbia River, Oregon, United States - Colum_Atlam_RepC_8d	DOE Joint Genome Institute (JGI)	3300027126	Aquatic	River	Freshwater		Freshwater	46.1812	-123.1834		118069690	224514
3300011191	Metagenome	Draft	Metagenomes of Arctic soils	Arctic soil microbial communities form glacier forefield, Midre Lovenbreen, Svalbard, Norway (Sample 16 - S13.2.60.1.a - transect 2, repeat 1, age 113 years, surface depth)	University of Bristol	3300011191	Terrestrial	Unclassified	Soil		Glacier forefield soil	78.99	12.08277778	7.5	2827176	7547
3300013093	Metagenome	Draft	Freshwater microbial communities from oligotrophic, dystrophic, and eutrophic lakes in Wisonsin, USA	Dystrophic lake water microbial communities from Trout Bog Lake, Wisconsin, USA - GEODES057 metaG	DOE Joint Genome Institute (JGI)	3300013093	Aquatic	Lake	Freshwater		freshwater	46.041	-89.686		823432030	1474108
3300017816	Metagenome	Permanent Draft	Feedstock adapted compost microbial communities from Newby Island compost facility, Milpitas CA	Cellulose adapted compost microbial communities from Newby Island Compost Facility, Milpitas, CA, USA - Passage2 37A (version 2)	DOE Joint Genome Institute (JGI)	3300017816	Solid waste	Unclassified	Composting		Feedstock adapted compost	37.840898	-122.289614		351196916	635693
3300019360	Metagenome	Draft	Deep subsurface microbial communities from various oceans to uncover new lineages of life (NeLLi)	White microbial mat communities from a lava cave in the Kipuka Kanohina Cave System on the Island of Hawaii, USA - GBC170108-1 metaG	DOE Joint Genome Institute (JGI)	3300019360	Terrestrial		Cave		Microbial mat on rocks	19.2894	155.8119		1023564476	1808083
3300000551	Metagenome	Permanent Draft	Soil microbial communities from Great Prairies (Kansas, Wisconsin and Iowa)	Soil microbial communities from Great Prairies - Kansas Corn soil	DOE Joint Genome Institute (JGI)	3300000551	Terrestrial	Unclassified	Soil		Soil	39.211666	-96.594768	6.6	0	0
3300014540	Metagenome	Draft	Human fecal microbial communities from obese patients in Germany	Human fecal microbial communities from obese patients in Germany - AS44_6	University of Hohenheim	3300014540	Human	Large intestine	Digestive system		Human fecal				90148349	137757
3300000611	Metagenome	Draft	Freshwater microbial communities from Lake Mendota and Trout Bog Lake, Wisconsin, USA	Freshwater microbial communities from Trout Bog Lake, WI - 08JUL2008 hypolimnion	DOE Joint Genome Institute (JGI)	3300000611	Aquatic	Lentic	Freshwater		Freshwater	46.041	-89.686		0	0
3300020488	Metagenome	Permanent Draft	Freshwater microbial communities from Lake Mendota and Trout Bog Lake, Wisconsin, USA	Freshwater microbial communities from Lake Mendota, WI - 17OCT2008 deep hole epilimnion (SPAdes)	DOE Joint Genome Institute (JGI)	3300020488	Aquatic	Lentic	Freshwater		Freshwater	43.098333	-89.405278		39893704	87709
3300021496	Metagenome	Draft	Microbial communities from sediments and microbial mats in various locations	Hydrothermal vent microbial mat bacterial communities from Southern Trench, Guaymas Basin, Mexico - 4872-13-1-2_MG	DOE Joint Genome Institute (JGI)	3300021496	Aquatic	Hydrothermal vents	Marine		hydrothermal vent microbial mat	27.0114	-110.5956		136289761	306073
3300018019	Metagenome	Draft	Peatland microbial communities from Minnesota, USA, analyzing carbon cycling and trace gas fluxes	Peatland microbial communities from SPRUCE experiment site at the Marcell Experimental Forest, Minnesota, USA - June2016WEW_16_150	DOE Joint Genome Institute (JGI)	3300018019	Aquatic	Wetlands	Freshwater		Peatland	47.5028	-93.4828		832639360	1594125
3300014073	Metagenome	Draft	Urban prokaryotic and eukaryotic communities from the subway and surrounding areas in New York, USA	Urban prokaryotic and eukaryotic communities from the subway in New York, USA: city subway metal/plastic -P00606	Weill Cornell Medical College	3300014073	Built environment	Subway	City		city subway metal/plastic	40.79	-73.94		60952626	87557
3300006930	Metagenome	Draft	Deep subsurface shale carbon reservoir microbial communities from Ohio and West Virginia, USA	Deep subsurface shale carbon reservoir microbial communities from Ohio, USA - Methanogen_OWC	DOE Joint Genome Institute (JGI)	3300006930	Terrestrial	Unclassified	Deep subsurface		Deep subsurface	41.3769	-82.5172		1429935107	4467463
3300026981	Metagenome	Permanent Draft	Tropical forest soil microbial communities from Luquillo Experimental Forest, Puerto Rico	Tropical forest soil microbial communities from Luquillo Experimental Forest, Puerto Rico - Sample 67 (SPAdes)	DOE Joint Genome Institute (JGI)	3300026981	Terrestrial	Loam	Soil		Tropical forest soil	18	-65		91391974	229518
3300025621	Metagenome	Draft	Pelagic marine microbial communities from North Sea	Pelagic marine microbial communities from North Sea - COGITO_mtgs_100511 (SPAdes)	DOE Joint Genome Institute (JGI)	3300025621	Aquatic	Pelagic	Marine		Pelagic marine	54.1883	7.9		392017218	694876
3300009802	Metagenome	Draft	Groundwater microbial communities from the Columbia River, Washington, USA	Groundwater microbial communities from the Columbia River, Washington, USA - GW-RW N3_50_60	DOE Joint Genome Institute (JGI)	3300009802	Terrestrial	Sand	Soil		Groundwater sand	46.372	-119.272		103767269	250209
3300007746	Metagenome	Permanent Draft	Human microbial communities from the National Institute of Health, USA, HMP production phase	Human supragingival plaque microbial communities from NIH, USA - visit 1, subject 160502038 reassembly	Baylor College of Medicine, J. Craig Venter Institute (JCVI), Washington University in St. Louis	3300007746	Human	Oral	Digestive system		Human	39.0042816	-77.1012173		164506575	250963
3300006521	Metagenome	Permanent Draft	Human microbial communities from the National Institute of Health, USA, HMP production phase	Human buccal mucosa microbial communities from NIH, USA - visit 1, subject 159753524 replicate 2	Baylor College of Medicine, J. Craig Venter Institute (JCVI), Washington University in St. Louis	3300006521	Human	Oral	Digestive system		Human	39.0042816	-77.1012173		22398228	43046
3300009682	Metagenome	Draft	Active sludge microbial communities of municipal wastewater-treating anaerobic digesters from various locations	Active sludge microbial communities of municipal wastewater-treating anaerobic digesters from USA - AD_UKC083_MetaG	DOE Joint Genome Institute (JGI)	3300009682	Wastewater	Unclassified	Anaerobic digestor		Anaerobic digestor sludge	39.88	-75.22		979830275	1703918
3300013163	Metagenome	Draft	Human skin bacterial and viral communities - University of Pennsylvania	Human skin bacterial and viral communities - University of Pennsylvania - MG100272	University of Pennsylvania	3300013163	Human	Unclassified	Skin		Human skin				27257527	58525
3300000239	Metagenome	Draft	Marine microbial communities from expanding oxygen minimum zones in the northeastern subarctic Pacific Ocean	Marine microbial communities from expanding oxygen minimum zones in the Saanich Inlet - 36 08/11/09 120m	DOE Joint Genome Institute (JGI)	3300000239	Aquatic	Intertidal zone	Marine		Marine	48.5663346	-123.5193257		214734412	491926
3300025135	Metagenome	Draft	Bacterial and archaeal communities from various locations to study Microbial Dark Matter (Phase II)	Lake sediment microbial communities from Walker lake, Nevada to study Microbial Dark Matter (Phase II) - Walker Lake 11/02/13 Deep Sediment (SPAdes)	DOE Joint Genome Institute (JGI)	3300025135	Aquatic	Sediment	Freshwater		Sediment	38.7	-118.7		648792911	1257243
3300011879	Metagenome	Draft	Urban prokaryotic and eukaryotic communities from the subway and surrounding areas in New York, USA	Urban prokaryotic and eukaryotic communities from the subway in New York, USA: city subway wood -P00316	Weill Cornell Medical College	3300011879	Built environment	Subway	City		city subway wood	40.74	-74		49681191	75819
3300000741	Metagenome	Draft	Freshwater microbial communities from Lake Mendota and Trout Bog Lake, Wisconsin, USA	Freshwater microbial communities from Trout Bog Lake, WI - 25AUG2008 hypolimnion	DOE Joint Genome Institute (JGI)	3300000741	Aquatic	Lentic	Freshwater		Freshwater	46.041	-89.686		0	0
3300025723	Metagenome	Draft	Freshwater microbial communities from Crystal Bog lake, Wisconsin, USA	Freshwater microbial communities from Crystal Bog, Wisconsin, USA - CBE03Jun09 (SPAdes)	DOE Joint Bioenergy Institute (JBEI), DOE Joint Genome Institute (JGI)	3300025723	Aquatic	Lentic	Freshwater		Freshwater	46.0072	-89.6063		512472479	1041096
3300005809	Metagenome	Draft	Deep-sea mud volcano sediment microbial communities from Gulf of Cadiz, Spain - an anaerobic methane oxidizing consortium CY-M12	Deep-sea mud volcano sediment microbial communities from Gulf of Cadiz, Spain - an anaerobic methane oxidizing consortium CY-M12	Beijing Genomics Institute (BGI), Macrogen	3300005809	Aquatic		Sediment		sediment	35.651944	-7.336667		4068357	4318
3300030011	Metagenome	Draft	Peat permafrost microbial communities from Stordalen Mire near Abisko, Sweden	Peat permafrost microbial communities from Stordalen Mire near Abisko, Sweden - III_Bog_E2_3	DOE Joint Genome Institute (JGI)	3300030011	Terrestrial		Peat		bog	68.3532	19.0477		1481681825	2981163
3300022841	Metagenome	Draft	Saline lake microbial communities from various lakes in Antarctica	Saline water microbial communities from Ace Lake, Antarctica - #291	DOE Joint Genome Institute (JGI)	3300022841	Aquatic	Saline	Non-marine Saline and Alkaline		saline water	-68.4725	78.188		109878484	206746
3300013227	Metagenome	Draft	Human skin bacterial and viral communities - University of Pennsylvania	Human skin bacterial and viral communities - University of Pennsylvania - MG100421	University of Pennsylvania	3300013227	Human	Unclassified	Skin		Human skin				32667717	62055
3300027210	Metagenome	Draft	Estuarine microbial communities from the Columbia River estuary, to analyze effect of nutrient fluxes, a time series	Estuarine microbial communities from the Columbia River estuary - metaG 1449C-3 (SPAdes)	DOE Joint Genome Institute (JGI)	3300027210	Aquatic	Intertidal zone	Marine		Estuarine	46.2327	-123.9168		114975439	275114
3300003339	Metagenome	Permanent Draft	Upper troposphere microbial communities above oceans and continental USA that affect ice or cloud condensation nuclei	Upper troposphere microbial communities from Midwestern USA - DC3-124	DOE Joint Genome Institute (JGI)	3300003339	Air	Unclassified	Outdoor Air		Upper troposphere				1679339	5462
3300031622	Metagenome	Draft	Marine microbial communities from Western Arctic Ocean, Canada	Marine microbial communities from Western Arctic Ocean, Canada - CB4_20m	DOE Joint Genome Institute (JGI)	3300031622	Aquatic	Oceanic	Marine		Marine	75.0007	-150.0027		707215473	1425744
3300028177	Metagenome	Draft	Marine microbial communities from expanding oxygen minimum zones in the northeastern subarctic Pacific Ocean	Marine microbial communities from Saanich Inlet, British Columbia, Canada - SI106_120	DOE Joint Genome Institute (JGI)	3300028177	Aquatic	Inlet	Marine		marine	48.6	-123.5		408634935	735188
3300031510	Metagenome	Draft	Saline lake microbial communities from various lakes in Antarctica	Marine microbial communities from water near the shore, Antarctic Ocean - #129	DOE Joint Genome Institute (JGI)	3300031510	Aquatic		Marine		marine	-68.5596	77.8957		662792909	1407132
3300011211	Metagenome	Draft	Urban prokaryotic and eukaryotic communities from the subway and surrounding areas in New York, USA	Urban prokaryotic and eukaryotic communities from the subway in New York, USA: city subway wood -P01264	Weill Cornell Medical College	3300011211	Built environment	Subway	City		city subway wood	40.58	-73.97		34646551	50865
3300013410	Metagenome	Draft	Human skin bacterial and viral communities - University of Pennsylvania	Human skin bacterial and viral communities - University of Pennsylvania - MG100183	University of Pennsylvania	3300013410	Human	Unclassified	Skin		Human skin				8420327	15594
3300001204	Metagenome	Permanent Draft	Forest soil microbial communities from multiple locations in Canada and USA	Forest soil microbial communities from Davy Crockett National Forest, Groveton, Texas, USA - Texas A ecozone_OM3H0_M3	DOE Joint Genome Institute (JGI)	3300001204	Terrestrial	Loam	Soil		Forest soil	31.11	-95.15		8884293	27896
2022827001	Metagenome	Draft	Human fecal microbial communities from Valencia, Spain, of healthy infants and adults	Gut Microbiota of 1 Month Old Human Infant	DOE Joint Genome Institute (JGI)	2022827001	Human	Large intestine	Digestive system		Human fecal				43228554	85906
7000000669	Metagenome	Permanent Draft	Human microbial communities from the National Institute of Health, USA, HMP production phase	Human stool microbial communities from NIH, USA - visit 1, subject 370425937	Baylor College of Medicine, J. Craig Venter Institute (JCVI), Washington University in St. Louis	7000000669	Human	Large intestine	Digestive system		Human				60534267	91084
3300024977	Metagenome	Draft	Freshwater sediment methanotrophic microbial communities from Lake Washington under simulated oxygen tension	Freshwater sediment methanotrophic microbial communities from Lake Washington under simulated oxygen tension - Sediment Metagenome 13_LOW5 (SPAdes)	DOE Joint Genome Institute (JGI)	3300024977	Aquatic	Sediment	Freshwater		Freshwater Sediment	48.3807	-122.1599		122069038	222814
3300014671	Metagenome	Draft	Urban prokaryotic and eukaryotic communities from the subway and surrounding areas in New York, USA	Urban prokaryotic and eukaryotic communities from the subway in New York, USA: city subway metal -P01537	Weill Cornell Medical College	3300014671	Built environment	Subway	City		city subway metal	40.75	-73.99		30473486	51128
7000000063	Metagenome	Permanent Draft	Human microbial communities from the National Institute of Health, USA, HMP production phase	Human tongue dorsum microbial communities from NIH, USA - visit 2, subject 763577454	Baylor College of Medicine, J. Craig Venter Institute (JCVI), Washington University in St. Louis	7000000063	Human	Oral	Digestive system		Human	39.0042816	-77.1012173		108359052	194294
3300027722	Metagenome	Draft	Freshwater sediment microbial communities from Cottonwood Lakes Research site near Jamestown, North Dakota, USA	Freshwater sediment microbial communities from Prairie Pothole Lake near Jamestown, North Dakota, USA - PPLs Lake P7 Core (1) Depth 19-21cm March2015 (SPAdes)	DOE Joint Genome Institute (JGI)	3300027722	Aquatic	Sediment	Freshwater		Freshwater sediment	47.0956	-99.1001		601814959	1344475
3300018475	Metagenome	Draft	Determining the genomic basis for interactions between gut fungi and methanogenic archaea	Goat fecal pellet fungal communities from Santa Barbara, California, USA ? pellet 1	DOE Joint Genome Institute (JGI)	3300018475	Mammals	Fecal	Digestive system		Goate feces	34.4204	-119.6671		4308757852	7528181
3300002055	Metagenome	Permanent Draft	Macroalgal surface microbial communities	Macroalgal surface ecosystem from Botany Bay, Sydney, Australia - A-A2	J. Craig Venter Institute (JCVI)	3300002055	Algae	Ectosymbionts	Green algae		Macroalgal surface	-33.966629	151.166614		101444815	311095
3300021352	Metagenome	Draft	Marine archaeal communities from Monterey Bay, CA, that are ammonia-oxidizing	Ammonia-oxidizing marine archaeal communities from Monterey Bay, California, United States - M1 150m 12015	DOE Joint Genome Institute (JGI)	3300021352	Aquatic	Intertidal zone	Marine		seawater	36.7468	-122.0193		950794943	2336440
3300003907	Metagenome	Permanent Draft	Ionic liquid and high solid enriched microbial communities from the Joint BioEnergy Institute, California, USA	High solid enriched microbial communities from the Joint BioEnergy Institute, USA - SP1-10-D	DOE Joint Genome Institute (JGI)	3300003907	Lab enrichment	Unclassified	Defined media		Ionic liquid and high solid enriched	38.5402	-121.75		64688348	116117
3300006337	Metagenome	Permanent Draft	Marine microbial communities from the North Pacific Subtropical Gyre, ALOHA station	Marine microbial communities from North Pacific Subtropical Gyre, Station ALOHA - HOT237_3_0025m	University of Hawaii	3300006337	Aquatic	Oceanic	Marine		Marine	22.75	-158		624315509	1439713
3300003233	Metagenome	Permanent Draft	Soil microbial communities from Arlington Agricultural Research Station in Wisconsin and Kellogg Biological Station in Michigan, replicating the bioenergy cropping systems trials (BCSTs)	Soil microbial communities from Arlington Agricultural Research Station in Wisconsin, USA - Nitrogen cycling UWRJ-HINK07-E	DOE Joint Genome Institute (JGI)	3300003233	Terrestrial	Unclassified	Soil		Soil	43.3	-89.38		156017	501
3300027339	Metagenome	Draft	Freshwater microbial communities amended with dissolved organic matter (DOM) from various rivers in the United States	Freshwater microbial communities from Mississippi River, Louisiana, United States - Miss_Yuk_RepA_8d	DOE Joint Genome Institute (JGI)	3300027339	Aquatic	River	Freshwater		Freshwater	29.8571	-89.9778		220159803	454498
3300011847	Metagenome	Draft	Urban prokaryotic and eukaryotic communities from the subway and surrounding areas in New York, USA	Urban prokaryotic and eukaryotic communities from the subway in New York, USA: city subway wood -P00297	Weill Cornell Medical College	3300011847	Built environment	Subway	City		city subway wood	40.69	-73.99		37342767	67360
3300008078	Metagenome	Permanent Draft	Human microbial communities from the National Institute of Health, USA, HMP production phase	Human supragingival plaque microbial communities from NIH, USA - visit 1, subject 159632143 reassembly	Baylor College of Medicine, J. Craig Venter Institute (JCVI), Washington University in St. Louis	3300008078	Human	Oral	Digestive system		Human	39.0042816	-77.1012173		105642860	152725
3300014235	Metagenome	Draft	Indoor hospital air microbial communities from San Diego, USA	Indoor hospital air microbial communities from San Diego, USA - 265_L1_2014-9-26	San Diego State University	3300014235	Air		Indoor Air		Indoor hospital air				571136	2027
3300013346	Metagenome	Draft	Human skin bacterial and viral communities - University of Pennsylvania	Human skin bacterial and viral communities - University of Pennsylvania - MG100363	University of Pennsylvania	3300013346	Human	Unclassified	Skin		Human skin				17274587	40985
3300009814	Metagenome	Draft	Groundwater microbial communities from the Columbia River, Washington, USA	Groundwater microbial communities from the Columbia River, Washington, USA - GW-RW S2_50_60	DOE Joint Genome Institute (JGI)	3300009814	Terrestrial	Sand	Soil		Groundwater sand	46.372	-119.272		163165539	371036
3300003214	Metagenome	Permanent Draft	Arabidopsis, maize, boechera and miscanthus rhizosphere microbial communities from different US locations	Arabidopsis root microbial communities from the University of North Carolina, USA - plate scrape CL_Cvi_mCL	DOE Joint Genome Institute (JGI)	3300003214	Plants	Epiphytes	Rhizoplane		Arabidopsis rhizosphere	35.9082	-79.0499		183666840	313865
3300027201	Metagenome	Draft	Rhizosphere and bulk soil microbial communities from Harvard Forest, USA	Bulk soil microbial communities from Harvard Forest, USA - 2Bulk_NRpos metaG (SPAdes)	DOE Joint Genome Institute (JGI)	3300027201	Terrestrial	Unclassified	Soil		bulk soil	42.5502	-72.1737		3753852	9764
3300002747	Metagenome	Permanent Draft	Soil microbial communities from Arlington Agricultural Research Station in Wisconsin and Kellogg Biological Station in Michigan, replicating the bioenergy cropping systems trials (BCSTs)	Soil microbial communities from Arlington Agricultural Research Station in Wisconsin, USA - Nitrogen cycling UWRJ-HINK08-B	DOE Joint Genome Institute (JGI)	3300002747	Terrestrial	Unclassified	Soil		Soil	43.42	-89.4		45215	136
3300027811	Metagenome	Draft	Soil microbial communities from uranium-contaminated sites across the Upper Colorado River Basin region	Soil microbial communities from uranium-contaminated site in the Upper Colorado River Basin, Wyoming, United States - RVT92D227 HiSeq	DOE Joint Genome Institute (JGI)	3300027811	Terrestrial		Soil		soil	42.9888	-108.3994		879458664	1898824
3300007004	Metagenome	Draft	Agricultural soil microbial communities from Utah and Georgia to study Nitrogen management	Agricultural soil microbial communities from Utah to study Nitrogen management - NC Compost	DOE Joint Genome Institute (JGI)	3300007004	Terrestrial	Crop	Soil		Agricultural soil	41.7655	-111.8143		4918595864	11245631
3300013584	Metagenome	Draft	Human skin bacterial and viral communities - University of Pennsylvania	Human skin bacterial and viral communities - University of Pennsylvania - MG100199	University of Pennsylvania	3300013584	Human	Unclassified	Skin		Human skin				2569820	6709
3300025065	Metagenome	Draft	Marine viral communities from the Subarctic Pacific Ocean and the Gulf of Mexico	Marine viral communities from the Subarctic Pacific Ocean - 26B_WHOI_OMZ_CsCl metaG (SPAdes)	DOE Joint Genome Institute (JGI)	3300025065	Aquatic	Oceanic	Marine		Marine	10.847	-65.114		129410472	216998
3300020715	Metagenome	Draft	Freshwater microbial communities from Lake Mendota and Trout Bog Lake, Wisconsin, USA	Freshwater microbial communities from Trout Bog Lake, WI - 27JUL2009 hypolimnion	DOE Joint Genome Institute (JGI)	3300020715	Aquatic	Lentic	Freshwater		Freshwater	46.041	-89.686		107414156	217192
2004247003	Metagenome	Permanent Draft	Hypersaline mat microbial communities from Guerrero Negro, Baja California Sur, Mexico	Hypersaline mat microbial communities from Guerrero Negro, Mexico - 3-4 mm depth into microbial mat	DOE Joint Genome Institute (JGI)	2004247003	Aquatic	Salt crystallizer ponds	Non-marine Saline and Alkaline		Hypersaline mat	27.68908	-113.917	09-Jun	8215056	13330
3300014769	Metagenome	Draft	Human fecal microbial communities from obese patients in Germany	Human fecal microbial communities from obese patients in Germany - AS43_18	University of Hohenheim	3300014769	Human	Large intestine	Digestive system		Human fecal				92319007	155235
3300003603	Metagenome	Permanent Draft	Saline, thermophilic phototrophic and chemotrophic mat microbial communities from various locations in USA and Mexico	Archaeal communities from Yellowstone National Park, Wyoming, USA - Perpetual Spouter C (PS_C) MetaG	DOE Joint Genome Institute (JGI)	3300003603	Aquatic		Thermal springs		Hot spring	44.376	-110.69		79761076	124430
3300013200	Metagenome	Draft	Human skin bacterial and viral communities - University of Pennsylvania	Human skin bacterial and viral communities - University of Pennsylvania - MG100409	University of Pennsylvania	3300013200	Human	Unclassified	Skin		Human skin				11086686	19158
3300000518	Metagenome	Permanent Draft	Forest soil microbial communities from multiple locations in Canada and USA	Forest soil microbial communities from El Dorado National Forest, California, USA - Mediterranean Blodgett CA OM3_M2	DOE Joint Genome Institute (JGI)	3300000518	Terrestrial	Loam	Soil		Forest soil	38.88	-120.64		3361323	11030
3300014586	Metagenome	Draft	Urban prokaryotic and eukaryotic communities from the subway and surrounding areas in New York, USA	Urban prokaryotic and eukaryotic communities from the subway in New York, USA: city subway metal -P01350	Weill Cornell Medical College	3300014586	Built environment	Subway	City		city subway metal	40.85	-73.82		21128775	21789
3300020735	Metagenome	Draft	Freshwater microbial communities from Lake Mendota and Trout Bog Lake, Wisconsin, USA	Freshwater microbial communities from Trout Bog Lake, WI - 25JUL2007 hypolimnion	DOE Joint Genome Institute (JGI)	3300020735	Aquatic	Lentic	Freshwater		Freshwater	46.041	-89.686		158939914	344575
3300002425	Metagenome	Permanent Draft	Human fecal microbial communities from Valencia, Spain, of mother-infant pairs	Human fecal microbial communities from Valencia, Spain, of mother-infant pairs - MIP07-I1		3300002425	Human	Large intestine	Digestive system		Human fecal				0	0
3300008499	Metagenome	Permanent Draft	Human microbial communities from the National Institute of Health, USA, HMP production phase	Human stool microbial communities from NIH, USA - visit 1, subject 159490532 reassembly	Baylor College of Medicine, J. Craig Venter Institute (JCVI), Washington University in St. Louis	3300008499	Human	Large intestine	Digestive system		Human	39.0042816	-77.1012173		95252405	115475
3300005936	Metagenome	Draft	Saline lake microbial communities from various lakes in Antarctica	Saline lake microbial communities from Ace Lake, Antarctica - Antarctic Ace Lake Metagenome 02UKS	DOE Joint Genome Institute (JGI)	3300005936	Aquatic	Saline	Non-marine Saline and Alkaline		Lake water	-68.4725	78.188		777839517	2019474
3300014724	Metagenome	Draft	Urban prokaryotic and eukaryotic communities from the subway and surrounding areas in New York, USA	Urban prokaryotic and eukaryotic communities from the subway in New York, USA: city subway metal/plastic -P01235	Weill Cornell Medical College	3300014724	Built environment	Subway	City		city subway metal/plastic	40.65	-73.97		17056856	26520
3300027471	Metagenome	Permanent Draft	Arabidopsis thaliana rhizosphere microbial communities from the Joint Genome Institute, USA, that affect carbon cycling	Arabidopsis thaliana rhizosphere microbial communities from the Joint Genome Institute, USA, that affect carbon cycling - Inoculated plant M3 AM (SPAdes)	DOE Joint Genome Institute (JGI)	3300027471	Plants	Epiphytes	Rhizoplane		Arabidopsis thaliana rhizosphere	37.931388	-122.021761		215047433	573395
3300027251	Metagenome	Draft	Estuarine microbial communities from the Columbia River estuary, to analyze effect of nutrient fluxes, a time series	Estuarine microbial communities from the Columbia River estuary - metaG 1556B-02 (SPAdes)	DOE Joint Genome Institute (JGI)	3300027251	Aquatic	Intertidal zone	Marine		Estuarine	46.2022	-123.941		144028346	312108
3300023265	Metagenome	Draft	Soil microbial communities from Arlington Agricultural Research Station in Wisconsin and Kellogg Biological Station in Michigan, replicating the bioenergy cropping systems trials (BCSTs)	Plant litter microbial communities from Arlington Agricultural Research Station in Wisconsin, United States - UWRJ-L079-202R-5	DOE Joint Genome Institute (JGI)	3300023265	Terrestrial		Plant litter		plant litter	43.3	-89.38		474305741	1038753
3300013610	Metagenome	Draft	Human skin bacterial and viral communities - University of Pennsylvania	Human skin bacterial and viral communities - University of Pennsylvania - MG100189	University of Pennsylvania	3300013610	Human	Unclassified	Skin		Human skin				5228211	10516
3300027462	Metagenome	Permanent Draft	Arabidopsis thaliana rhizosphere microbial communities from the Joint Genome Institute, USA, that affect carbon cycling	Arabidopsis thaliana rhizosphere microbial communities from the Joint Genome Institute, USA, that affect carbon cycling - Inoculated plant Co PM (SPAdes)	DOE Joint Genome Institute (JGI)	3300027462	Plants	Epiphytes	Rhizoplane		Arabidopsis thaliana rhizosphere	37.931388	-122.021761		208186630	569557
3300003618	Metagenome	Permanent Draft	Marine microbial communities from expanding oxygen minimum zones in the northeastern subarctic Pacific Ocean	Marine microbial communities from expanding oxygen minimum zones in the Saanich Inlet - SI073_LV_165m_DNA	DOE Joint Genome Institute (JGI)	3300003618	Aquatic	Intertidal zone	Marine		Marine	48.6	-123.5		284430813	582012
3300002095	Metagenome	Permanent Draft	Soil microbial communities from Rifle, Colorado, USA	Groundwater microbial communities from Rifle, Colorado - Rifle Oxygen_injection C3	DOE Joint Genome Institute (JGI)	3300002095	Aquatic	Groundwater	Freshwater		Groundwater	39.534762	-107.782602		73108706	174109
3300008083	Metagenome	Permanent Draft	Human microbial communities from the National Institute of Health, USA, HMP production phase	Human supragingival plaque microbial communities from NIH, USA - visit 1, subject 764447348 reassembly	Baylor College of Medicine, J. Craig Venter Institute (JCVI), Washington University in St. Louis	3300008083	Human	Oral	Digestive system		Human	39.0042816	-77.1012173		84869181	115280
3300008502	Metagenome	Permanent Draft	Human microbial communities from the National Institute of Health, USA, HMP production phase	Human tongue dorsum microbial communities from NIH, USA - visit 1, subject 160421117 reassembly	Baylor College of Medicine, J. Craig Venter Institute (JCVI), Washington University in St. Louis	3300008502	Human	Oral	Digestive system		Human				118459572	157067
3300020055	Metagenome	Draft	Coastal salt marsh microbial communities from the Groves Creek Marsh, Skidaway Island, Georgia	Coastal salt marsh microbial communities from the Groves Creek Marsh, Skidaway Island, Georgia - 101411CT metaG (spades assembly)	DOE Joint Genome Institute (JGI)	3300020055	Aquatic	Intertidal zone	Marine		Salt marsh	31.972	-81.028		1323426462	2719257
3300000589	Metagenome	Permanent Draft	Hydrocarbon resource environments microbial communities from Canada and USA	Coal bed microbial communities from San Jean Basin, New Mexico, USA - CG8	McGill University	3300000589	Wastewater	Petrochemical	Industrial wastewater		Hydrocarbon resource environments	37	-108	7.05	4731096	8390
3300025587	Metagenome	Draft	Active sludge microbial communities of municipal wastewater-treating anaerobic digesters from various locations	Active sludge microbial communities of municipal wastewater-treating anaerobic digesters from USA - AD_UKC125_MetaG (SPAdes)	DOE Joint Genome Institute (JGI)	3300025587	Wastewater	Unclassified	Anaerobic digestor		Anaerobic digestor sludge	37.78	-122.42		325937571	605475
3300027941	Metagenome	Permanent Draft	Environmental microbial communities from Fremont, CA and La Paraguera, Puerto Rico	Aerobic enrichment media microbial communities from Eden Landing Ponds, California, USA - A23 P3 (3) (SPAdes)	DOE Joint Genome Institute (JGI)	3300027941	Lab enrichment	Aerobic media	Defined media		Aerobic enrichment media	37.840854	-122.289843		103211255	155939
3300020473	Metagenome	Draft	Marine microbial communities from Tara Oceans	Marine microbial communities from Tara Oceans - TARA_B100000700 (ERX555932-ERR598948)	CEA Genoscope	3300020473	Aquatic		Marine		Marine	-8.9632	-139.2276		1427411060	3219407
3300021602	Metagenome	Draft	Anoxic zone freshwater microbial communities from boreal shield lakes in IISD Experimental Lakes Area, Ontario, Canada	Anoxic zone freshwater microbial communities from boreal shield lake in IISD Experimental Lakes Area, Ontario, Canada - Sep2016-L222-5m	DOE Joint Genome Institute (JGI)	3300021602	Aquatic	Lake	Freshwater		anoxic zone freshwater	49.697	-93.722		1181292648	2464145
3300027843	Metagenome	Draft	Wetland sediment microbial communities from St. Louis River estuary, Michigan under dissolved organic matter induced mercury methylation	Wetland sediment microbial communities from St. Louis River estuary, USA, under dissolved organic matter induced mercury methylation - T4Bare3Fresh (SPAdes)	DOE Joint Genome Institute (JGI)	3300027843	Aquatic	Wetlands	Freshwater		Wetland sediment	46.6972164	-92.3279105		1107176304	2448051
3300020534	Metagenome	Permanent Draft	Freshwater microbial communities from Lake Mendota and Trout Bog Lake, Wisconsin, USA	Freshwater microbial communities from Lake Mendota, WI - 12JUL2011 deep hole epilimnion (SPAdes)	DOE Joint Genome Institute (JGI)	3300020534	Aquatic	Lentic	Freshwater		Freshwater	43.098333	-89.405278		115035682	232285
3300012006	Metagenome	Draft	Freshwater microbial communities from Lake Lanier in Georgia, USA	Freshwater microbial communities from Lake Lanier in Georgia, USA - LL_1101B	Georgia Institute of Technology	3300012006	Aquatic	Lake	Freshwater		Freshwater	34.21	-83.96		386353595	790262
3300013243	Metagenome	Draft	Human skin bacterial and viral communities - University of Pennsylvania	Human skin bacterial and viral communities - University of Pennsylvania - MG100658	University of Pennsylvania	3300013243	Human	Unclassified	Skin		Human skin				30924735	77239
3300011200	Metagenome	Draft	Metagenomes of Arctic soils	Arctic soil microbial communities form glacier forefield, Midre Lovenbreen, Svalbard, Norway (Sample 6 - S13.3.30.a - transect 3, age 5 years, surface depth)	University of Bristol	3300011200	Terrestrial	Unclassified	Soil		Glacier forefield soil	79.10444444	12.27888889	7.33	16375348	44461
3300011140	Metagenome	Draft	Urban prokaryotic and eukaryotic communities from the subway and surrounding areas in New York, USA	Urban prokaryotic and eukaryotic communities from the subway in New York, USA: city subway wood -P01018	Weill Cornell Medical College	3300011140	Built environment	Subway	City		city subway wood	40.66	-73.83		27018314	31742
3300008222	Metagenome	Draft	Methane-oxidizing microbial communities from mesocosms in the Gulf of Mexico and Hudson Canyon, USA	Methane-oxidizing microbial communities from mesocosms in the Gulf of Mexico - GOM9D Gulf of Mexico	DOE Joint Genome Institute (JGI)	3300008222	Aquatic	Unclassified	Marine		Methane seep mesocosm	27.37	-90.57		1230878677	2179785
3300006959	Metagenome	Permanent Draft	Human microbial communities from the National Institute of Health, USA, HMP production phase	Human retroauricular crease microbial communities from NIH, USA - visit 2, subject 15961191	Baylor College of Medicine, J. Craig Venter Institute (JCVI), Washington University in St. Louis	3300006959	Human	retroauricular crease	Skin		Human	39.0042816	-77.1012173		8987590	16641
3300006633	Metagenome	Draft	Deep subsurface shale carbon reservoir microbial communities from Ohio and West Virginia, USA	Deep subsurface shale carbon reservoir microbial communities from Ohio, USA - Utica-2 Time Series 2014_10_11	DOE Joint Genome Institute (JGI)	3300006633	Terrestrial	Unclassified	Deep subsurface		Deep subsurface	40.178	-81.073		16549434	46338
3300009650	Metagenome	Draft	Permafrost soil microbial communities from the Arctic, to analyse light accelerated degradation of dissolved organic matter (DOM)	Permafrost soil microbial communities from the Arctic, to analyse light accelerated degradation of dissolved organic matter (DOM) - Organic soil DNA_2013-061	DOE Joint Genome Institute (JGI)	3300009650	Terrestrial	Wetlands	Soil		Permafrost soil	68.6137	-149.3144		408747743	858820
3300019705	Metagenome	Draft	Microbial communities from sediments and microbial mats in various locations	Sediment microbial communities from the Broadkill River, Lewes, Delaware, United States ? BLT_2-3_MG	DOE Joint Genome Institute (JGI)	3300019705	Aquatic	Sediment	Freshwater		sediment	38.7906	-75.1638		102222029	253167
3300015326	Metagenome	Draft	Phyllosphere microbial comminities from bioenergy crops switchgrass and miscanthus from Michigan, USA	Switchgrass phyllosphere microbial communities from Michigan, USA - G5R1_NF_01AUG2016_LD1 MG	DOE Joint Genome Institute (JGI)	3300015326	Plants		Phyllosphere		Switchgrass phyllosphere	42.39	-85.37		189941300	335827
3300009551	Metagenome	Draft	Corn, switchgrass and miscanthus rhizosphere microbial communities from Kellogg Biological Station, Michigan, USA	Corn rhizosphere microbial communities from Kellogg Biological Station, Michigan, USA - KBS C3-4 metaG	DOE Joint Genome Institute (JGI)	3300009551	Plants	Unclassified	Rhizosphere		Corn rhizosphere	42.3948	-85.3738		4035493088	8066354
2077657018	Metagenome	Permanent Draft	Marine sediment archaeal communities from Santa Barbara Basin, CA, that are anaerobic and methane-oxidizing	Marine sediment archaeal communities from Santa Barbara Basin, CA, that are methane-oxidizing, sample 0-3 cm	DOE Joint Genome Institute (JGI)	2077657018	Aquatic	Oceanic	Marine		Marine sediment	34.21	-119.5		202177532	556613
3300030906	Metagenome	Draft	Peat permafrost microbial communities from Stordalen Mire near Abisko, Sweden	Peat permafrost microbial communities from Stordalen Mire near Abisko, Sweden - III_Palsa_N2_3	DOE Joint Genome Institute (JGI)	3300030906	Terrestrial		Peat		palsa	68.3535	19.0473		3989702171	7570745
3300024893	Metagenome	Draft	Freshwater sediment methanotrophic microbial communities from Lake Washington under simulated oxygen tension	Freshwater sediment methanotrophic microbial communities from Lake Washington under simulated oxygen tension - Sediment Metagenome 22_HOW5 (SPAdes)	DOE Joint Genome Institute (JGI)	3300024893	Aquatic	Sediment	Freshwater		Freshwater Sediment	48.3807	-122.1599		75282919	136168
3300011604	Metagenome	Draft	Urban prokaryotic and eukaryotic communities from the subway and surrounding areas in New York, USA	Urban prokaryotic and eukaryotic communities from the subway in New York, USA: city subway metal -P00947	Weill Cornell Medical College	3300011604	Built environment	Subway	City		city subway metal	40.7	-73.9		25892104	39794
3300020490	Metagenome	Permanent Draft	Freshwater microbial communities from Lake Mendota and Trout Bog Lake, Wisconsin, USA	Freshwater microbial communities from Lake Mendota, WI - 18JUL2008 deep hole epilimnion (SPAdes)	DOE Joint Genome Institute (JGI)	3300020490	Aquatic	Lentic	Freshwater		Freshwater	43.098333	-89.405278		44229334	99574
3300026864	Metagenome	Permanent Draft	Forest soil microbial communities from multiple locations in Canada and USA	Forest soil microbial communities from Davy Crockett National Forest, Groveton, Texas, USA - Texas A ecozone_OM2H0_O3 (SPAdes)	DOE Joint Genome Institute (JGI)	3300026864	Terrestrial	Loam	Soil		Forest soil	31.11	-95.15		51998141	145989
3300002146	Metagenome	Permanent Draft	Soil microbial communities from Rifle, Colorado, USA	Groundwater microbial communities from Rifle, Colorado - Rifle Oxygen_injection A2	DOE Joint Genome Institute (JGI)	3300002146	Aquatic	Groundwater	Freshwater		Groundwater	39.53	-107.78		118930077	269038
3300014055	Metagenome	Draft	Sewage treatment plant microbial communities from Vermont, USA	Sewage treatment plant microbial communities from Vermont, USA - ANOX_W	Norwich University	3300014055	Wastewater	Unclassified	Industrial wastewater		Sewage treatment plant	43.727094	-72.425964		417698152	975644
3300005530	Metagenome	Draft	Corn, switchgrass and miscanthus rhizosphere microbial communities from Kellogg Biological Station, Michigan, USA	Corn rhizosphere microbial communities from Kellogg Biological Station, Michigan, USA - KBS C6-3B metaG	DOE Joint Genome Institute (JGI)	3300005530	Terrestrial	Loam	Soil		Corn rhizosphere	42.3948	-85.3738		4969523751	12780905
3300002524	Metagenome	Permanent Draft	Marine archaeal communities from Monterey Bay, CA, that are ammonia-oxidizing	Ammonia-oxidizing marine microbial communities from Monterey Bay, California, USA - C0912_C49A8_35	DOE Joint Genome Institute (JGI)	3300002524	Aquatic	Intertidal zone	Marine		Marine	36.25	-122.2099		52767936	126395
3300022903	Metagenome	Draft	Soil microbial communities from Arlington Agricultural Research Station in Wisconsin and Kellogg Biological Station in Michigan, replicating the bioenergy cropping systems trials (BCSTs)	Plant litter microbial communities from Arlington Agricultural Research Station in Wisconsin, United States - UWRJ-L001-104B-6	DOE Joint Genome Institute (JGI)	3300022903	Terrestrial		Plant litter		plant litter	43.3	-89.38		400403789	851025
3300002522	Metagenome	Permanent Draft	Polar desert microbial communities from Antarctic Dry Valleys	Polar desert microbial communities from Antarctic Dry Valleys - UQ493	DOE Joint Genome Institute (JGI)	3300002522	Aquatic	Ice	Freshwater		Polar desert	-78.0836	164.2839		19512069	20040
3300012084	Metagenome	Draft	Attine ant fungus gardens microbial communities from various locations in USA	Attine ant fungus gardens microbial communities from New Jersey, USA - TSNJ018 MetaG	DOE Joint Genome Institute (JGI)	3300012084	Fungi		Mycelium		Attine ant fungus gardens	39.7781	-74.6307		242891846	450440
3300003398	Metagenome	Permanent Draft	Arabidopsis thaliana rhizosphere microbial communities from the Joint Genome Institute, USA, that affect carbon cycling	Arabidopsis thaliana rhizosphere microbial communities from the Joint Genome Institute, USA, that affect carbon cycling - Inoculated plant Co AM	DOE Joint Genome Institute (JGI)	3300003398	Plants	Epiphytes	Rhizoplane		Arabidopsis thaliana rhizosphere	37.931388	-122.021761		11798878	33219
3300008412	Metagenome	Permanent Draft	Human microbial communities from the National Institute of Health, USA, HMP production phase	Human supragingival plaque microbial communities from NIH, USA - visit 1, subject 638754422 reassembly	Baylor College of Medicine, J. Craig Venter Institute (JCVI), Washington University in St. Louis	3300008412	Human	Oral	Digestive system		Human				187536378	356452
3300002208	Metagenome	Permanent Draft	Hot spring microbial communities from Yellowstone National Park	Hot spring thermophilic microbial communities from Obsidian Pool, Yellowstone National Park, USA - site 1 bottle C1	DOE Joint Genome Institute (JGI)	3300002208	Aquatic	Hot (42-90C)	Thermal springs		Hot spring	44.6102	-110.4387		5684792	10447
3300002070	Metagenome	Permanent Draft	Corn, switchgrass and miscanthus rhizosphere microbial communities from Kellogg Biological Station, Michigan, USA	Switchgrass rhizosphere microbial communities from Kellogg Biological Station, Michigan, USA - S4	DOE Joint Genome Institute (JGI)	3300002070	Plants	Epiphytes	Rhizoplane		Corn, switchgrass and miscanthus rhizosphere	42.3948	-85.3738		246552581	719525
3300027228	Metagenome	Draft	Estuarine microbial communities from the Columbia River estuary, to analyze effect of nutrient fluxes, a time series	Estuarine microbial communities from the Columbia River estuary - metaG 1550A-3 (SPAdes)	DOE Joint Genome Institute (JGI)	3300027228	Aquatic	Intertidal zone	Marine		Estuarine	46.2328	-123.878		103202643	234732
3300021344	Metagenome	Draft	Groundwater sediment microbial communities from an aquifer adjacent to Colorado River, USA	Soil microbial communities from a riparian zone of the East river system, Colorado, United States ? U2a2	DOE Joint Genome Institute (JGI)	3300021344	Terrestrial		Soil		soil	38.9362	-106.9425		798625692	1702744
3300013498	Metagenome	Draft	Urban prokaryotic and eukaryotic communities from the subway and surrounding areas in New York, USA	Urban prokaryotic and eukaryotic communities from the subway in New York, USA: city subway metal -P00492	Weill Cornell Medical College	3300013498	Built environment	Subway	City		city subway metal	40.84	-73.88		39145190	59995
3300006636	Metagenome	Draft	Arctic peat soil microbial communities from the Barrow Environmental Observatory site, Barrow, Alaska, USA	Arctic peat soil microbial communities from the Barrow Environmental Observatory site, Barrow, Alaska, USA - NGEE Permafrost154B-two	DOE Joint Genome Institute (JGI)	3300006636	Terrestrial	Unclassified	Soil		Arctic peat soil	71.299	-156.61		444898215	1457463
3300005924	Metagenome	Draft	Saline lake microbial communities from various lakes in Antarctica	Saline lake microbial communities from Deep Lake, Antarctica, in enrichment culture - Antarctic Deep Lake Metagenome NANO	DOE Joint Genome Institute (JGI)	3300005924	Lab enrichment	Unclassified	Unclassified		Saline lake	-68.5602	78.1968		8254505	23103
3300001782	Metagenome	Permanent Draft	Marine sediment microbial communities from White Oak River estuary, North Carolina	Marine sediment microbial communities from White Oak River estuary, North Carolina - WOR_deep_samples	DOE Joint Genome Institute (JGI)	3300001782	Aquatic	Intertidal zone	Marine		Marine sediment	34.6478111	-77.1112083		449385852	488203
3300011453	Metagenome	Draft	Urban prokaryotic and eukaryotic communities from the subway and surrounding areas in New York, USA	Urban prokaryotic and eukaryotic communities from the subway in New York, USA: city subway metal -P00967	Weill Cornell Medical College	3300011453	Built environment	Subway	City		city subway metal	40.68	-73.82		10759488	16926
3300000585	Metagenome	Draft	Freshwater microbial communities from Lake Mendota and Trout Bog Lake, Wisconsin, USA	Freshwater microbial communities from Trout Bog Lake, WI - 22JUL2008 epilimnion	DOE Joint Genome Institute (JGI)	3300000585	Aquatic	Lentic	Freshwater		Freshwater	46.041	-89.686		0	0
3300008131	Metagenome	Permanent Draft	Human microbial communities from the National Institute of Health, USA, HMP production phase	Human supragingival plaque microbial communities from NIH, USA - visit 2, subject 159713063 reassembly	Baylor College of Medicine, J. Craig Venter Institute (JCVI), Washington University in St. Louis	3300008131	Human	Oral	Digestive system		Human	39.0042816	-77.1012173		104525727	151676
3300031708	Metagenome	Draft	Soil, plant litter and rhizosphere microbial communities from European coniferous forests	FICUS49499 Metagenome Czech Republic combined assembly	DOE Joint Genome Institute (JGI)	3300031708	Terrestrial		Soil		soil	49.043	13.6183		11822863956	24048879
3300026894	Metagenome	Draft	Soil and rhizosphere microbial communities from Centre INRS-Institut Armand-Frappier, Laval, Canada	Soil and rhizosphere microbial communities from Laval, Canada - mgLPA (SPAdes)	DOE Joint Genome Institute (JGI)	3300026894	Terrestrial	Unclassified	Soil		Soil	45.54	-73.72		52632197	162398
3300018469	Metagenome	Draft	Populus soil microbial communities from riparian zone of different river systems in the western United States	Populus adjacent soil microbial communities from riparian zone of Weber River, Utah, USA - 320 T	DOE Joint Genome Institute (JGI)	3300018469	Terrestrial		Soil		soil	41.136	-111.9047		4851033254	11069847
3300023301	Metagenome	Permanent Draft	Hypersaline microbial communities from Lake Vida, Antarctica	Hypersaline microbial communities from Lake Vida, Antarctica - Brine Hole Two &gt;0.2 micron (SPAdes)	DOE Joint Genome Institute (JGI)	3300023301	Aquatic	Hypersaline	Non-marine Saline and Alkaline		Hypersaline	-77.38861	161.931111		291778277	615900
3300028468	Metagenome	Draft	Phyllosphere microbial comminities from bioenergy crops switchgrass and miscanthus from Michigan, USA	Phyllosphere microbial comminities from switchgrass, GLBRC, Michigan, United States - G5R2_MAIN_26JUN2017_LD1	DOE Joint Genome Institute (JGI)	3300028468	Plants		Phyllosphere		phyllosphere	42.39	-85.37		40224480	76728
3300006058	Metagenome	Draft	Populus root and rhizosphere microbial communities from Tennessee, USA	Populus root and rhizosphere microbial communities from Tennessee, USA - Rhizosphere MetaG P. TD hybrid SRZTD1	DOE Joint Genome Institute (JGI)	3300006058	Plants	Unclassified	Rhizosphere		Populus rhizosphere	35.8444	-83.9599		2514540635	8949073
3300025083	Metagenome	Draft	Marine viral communities from the Subarctic Pacific Ocean and the Gulf of Mexico	Marine viral communities from the Subarctic Pacific Ocean - 11_ETSP_OMZ_AT15265 metaG (SPAdes)	DOE Joint Genome Institute (JGI)	3300025083	Aquatic	Oceanic	Marine		Marine	-14.205	-77.515		184705879	418017
3300006897	Metagenome	Permanent Draft	Human microbial communities from the National Institute of Health, USA, HMP production phase	Human buccal mucosa microbial communities from NIH, USA - visit 1, subject 508703490	Baylor College of Medicine, J. Craig Venter Institute (JCVI), Washington University in St. Louis	3300006897	Human	Oral	Digestive system		Human	39.0042816	-77.1012173		24181924	43292
3300020245	Metagenome	Draft	Marine viral and eukaryotic protist communities collected from different water depths during Tara Oceans survey	Marine microbial communities from Tara Oceans - TARA_B100000459 (ERX556111-ERR599135)	CEA Genoscope	3300020245	Aquatic		Marine		Marine	-20.3976	-3.2009		148534233	363078
3300014773	Metagenome	Draft	Activated sludge bacterial and viral communities from EBPR bioreactors in Australia	Activated sludge bacterial and viral communities from EBPR bioreactors in Queensland, Australia - SBR4-V92810	California Institute of Technology	3300014773	Wastewater	Biological phosphorus removal	Nutrient removal		Activated sludge	-27.49999	153.01209		69567008	165157
3300012658	Metagenome	Draft	Human skin bacterial and viral communities - University of Pennsylvania	Human skin bacterial and viral communities - University of Pennsylvania - MG100654	University of Pennsylvania	3300012658	Human	Unclassified	Skin		Human skin				38544108	82076
3300003780	Metagenome	Draft	Marine gutless worms symbiont microbial communities from various locations	Marine gutless worms symbiont microbial communities from Max Planck institute for Marine Microbiology, Germany - Olavius imperfectus BELIZE.1	DOE Joint Genome Institute (JGI)	3300003780	Annelida	Unclassified	Digestive system		Marine gutless worms symbiont	50.8	8.81		184595402	474731
3300002546	Metagenome	Permanent Draft	Deep subsurface microbial communities from Mt. Terri Underground Rock Laboratory, Switzerland, that are autotrophic	Deep subsurface microbial communities from Mt. Terri, Switzerland - Autotrophic microbial communities BRH/9	DOE Joint Genome Institute (JGI)	3300002546	Terrestrial	Clay	Deep subsurface		Deep subsurface	47.379	7.1648		135800316	237611
3300026626	Metagenome	Draft	Deep subsurface shale carbon reservoir microbial communities from Ohio and West Virginia, USA	Deep subsurface shale carbon reservoir microbial communities from Ohio, USA - Utica-2 Time Series 2014_10_20 (SPAdes)	DOE Joint Genome Institute (JGI)	3300026626	Terrestrial	Unclassified	Deep subsurface		Deep subsurface	40.178	-81.073		26141227	36342
3300007804	Metagenome	Permanent Draft	Human microbial communities from the National Institute of Health, USA, HMP production phase	Human stool microbial communities from NIH, USA - visit 2, subject 159814214 reassembly	Baylor College of Medicine, J. Craig Venter Institute (JCVI), Washington University in St. Louis	3300007804	Human	Large intestine	Digestive system		Human	39.0042816	-77.1012173		100761432	131805
3300027633	Metagenome	Permanent Draft	Forest soil microbial communities from multiple locations in Canada and USA	Forest soil microbial communities from El Dorado National Forest, California, USA - Mediterranean Blodgett CA Ref_M1 (SPAdes)	DOE Joint Genome Institute (JGI)	3300027633	Terrestrial	Loam	Soil		Forest soil	38.88	-120.64		333334921	792296
3300005858	Metagenome	Draft	Saline, thermophilic phototrophic and chemotrophic mat microbial communities from various locations in USA and Mexico	Freshwater microbial communities from Yellowstone National Park, Wyoming, USA - Fairy Falls C (FF_Mn_C) (SPADES assembly)	DOE Joint Genome Institute (JGI)	3300005858	Aquatic	Lotic	Freshwater		Freshwater	44.376	-110.69		159158850	256694
3300027805	Metagenome	Permanent Draft	Freshwater and sediment microbial communities from a dead zone in Lake Erie, USA	Freshwater and sediment microbial communities from dead zone in Sandusky Bay, Ohio, USA (SPAdes)	DOE Joint Genome Institute (JGI)	3300027805	Aquatic	Lentic	Freshwater		Freshwater and sediment	41.474889	-82.854137		917662337	2000747
7000000307	Metagenome	Permanent Draft	Human microbial communities from the National Institute of Health, USA, HMP production phase	Human supragingival plaque microbial communities from NIH, USA - visit 1, subject 550534656	Baylor College of Medicine, J. Craig Venter Institute (JCVI), Washington University in St. Louis	7000000307	Human	Oral	Digestive system		Human	39.0042816	-77.1012173		18973597	35645
2032320006	Metagenome	Draft	Soil microbial communities from FACE and OTC sites in USA	Soil microbial communities from sample at FACE Site 5 Oak Ridge CO2+	DOE Joint Genome Institute (JGI)	2032320006	Terrestrial	Unclassified	Soil		Soil	35.94106884	-84.4		130858946	341601
3300026761	Metagenome	Permanent Draft	Soil microbial communities from Arlington Agricultural Research Station in Wisconsin and Kellogg Biological Station in Michigan, replicating the bioenergy cropping systems trials (BCSTs)	Soil microbial communities from Arlington Agricultural Research Station in Wisconsin, USA - Nitrogen cycling UWRJ-G08A5-11 (SPAdes)	DOE Joint Genome Institute (JGI)	3300026761	Terrestrial	Unclassified	Soil		Soil	43.3	-89.38		24453291	79694
3300024299	Metagenome	Draft	Methane metabolizing microbial communities from different methane-rich environments from various locations	Seawater microbial communities from Saanich Inlet, British Columbia, Canada - SI_124_October2016_150_MG	DOE Joint Genome Institute (JGI)	3300024299	Aquatic	Inlet	Marine		seawater	48.5847	-123.5008		439410377	832311
3300020518	Metagenome	Permanent Draft	Freshwater microbial communities from Lake Mendota and Trout Bog Lake, Wisconsin, USA	Freshwater microbial communities from Lake Mendota, WI - 17AUG2010 deep hole epilimnion (SPAdes)	DOE Joint Genome Institute (JGI)	3300020518	Aquatic	Lentic	Freshwater		Freshwater	43.098333	-89.405278		92637055	205756
7000000269	Metagenome	Permanent Draft	Human microbial communities from the National Institute of Health, USA, HMP production phase	Human supragingival plaque microbial communities from NIH, USA - visit 1, subject 159611913	Baylor College of Medicine, J. Craig Venter Institute (JCVI), Washington University in St. Louis	7000000269	Human	Oral	Digestive system		Human	39.0042816	-77.1012173		13042066	26410
3300010399	Metagenome	Draft	Terrestrial soil microbial communities with and without Nitrogen fertilizer from Kellogg Biological Station, Michigan, USA	Terrestrial soil microbial communities with excess Nitrogen fertilizer from Kellogg Biological Station, Michigan, USA - KB3-175-3	DOE Joint Genome Institute (JGI)	3300010399	Terrestrial		Soil		Terrestrial soil	42.3938	-85.3708		5338708425	11914595
3300004277	Metagenome	Draft	Marine microbial communities from expanding oxygen minimum zones in the northeastern subarctic Pacific Ocean	Marine microbial communities from expanding oxygen minimum zones in the Saanich Inlet - SI075_LV_DNA_200m	DOE Joint Genome Institute (JGI)	3300004277	Aquatic		Marine		Marine	48.6	-123.5		728946061	1734385
3300028810	Metagenome	Draft	Soil microbial communities from the East River watershed near Crested Butte, Colorado, United States	Soil microbial communities from the East River watershed near Crested Butte, Colorado, United States - ER_DNA_151	DOE Joint Genome Institute (JGI)	3300028810	Terrestrial		Soil		soil	38.9206	-106.9489		936169881	2518967
3300025185	Metagenome	Permanent Draft	Deep ocean microbial communities from the Global Malaspina Expedition	Marine microbial communities from the Deep Pacific Ocean - MP1482 (SPAdes)	DOE Joint Genome Institute (JGI)	3300025185	Aquatic	Oceanic	Marine		Deep ocean	-28.41	179.14		45342302	84361
3300012312	Metagenome	Draft	Human skin bacterial and viral communities - University of Pennsylvania	Human skin bacterial and viral communities - University of Pennsylvania - MG100385	University of Pennsylvania	3300012312	Human	Unclassified	Skin		Human skin				15748780	25823
3300031257	Metagenome	Draft	Salt marsh sediment microbial communities from the Plum Island Ecosystem LTER, Massachusetts, United States	Salt marsh sediment microbial communities from the Plum Island Ecosystem LTER, Massachusetts, United States - Salt Marsh Sediment SW1603-80	DOE Joint Genome Institute (JGI)	3300031257	Aquatic	Intertidal zone	Marine		salt marsh sediment	42.722	-70.847		739925382	1386638
3300020486	Metagenome	Permanent Draft	Freshwater microbial communities from Lake Mendota and Trout Bog Lake, Wisconsin, USA	Freshwater microbial communities from Lake Mendota, WI - 20AUG2008 deep hole epilimnion (SPAdes)	DOE Joint Genome Institute (JGI)	3300020486	Aquatic	Lentic	Freshwater		Freshwater	43.099444	-89.404444		41338551	92330
3300031456	Metagenome	Draft	Soil and ectomycorrhiza microbial communities from Populus trichocarpa stands in riparian zones in the Pacific Northwest, United States	Populus trichocarpa ectomycorrhiza microbial communities from riparian zone in the Pacific Northwest, United States - 15_EM	DOE Joint Genome Institute (JGI)	3300031456	Plants		Roots		ectomycorrhiza	45.9233	-120.701		2325142524	3984526
3300015336	Metagenome	Draft	Phyllosphere microbial comminities from bioenergy crops switchgrass and miscanthus from Michigan, USA	Switchgrass phyllosphere microbial communities from Michigan, USA - G5R1_NF_12JUL2016_LD1 MG	DOE Joint Genome Institute (JGI)	3300015336	Plants		Phyllosphere		Switchgrass phyllosphere	42.39	-85.37		214307302	367005
3300020595	Metagenome	Draft	Pelagic marine microbial communities from North Sea	Pelagic subsurface seawater microbial communities from Kabeltonne, Helgoland, North Sea - Helgoland_Spring_Bloom_20160412_1	DOE Joint Genome Institute (JGI)	3300020595	Aquatic	Pelagic	Marine		seawater	54.1841	7.9		1058118899	1939231
3300014276	Metagenome	Draft	Urban prokaryotic and eukaryotic communities from the subway and surrounding areas in New York, USA	Urban prokaryotic and eukaryotic communities from the subway in New York, USA: city subway metal -P00990	Weill Cornell Medical College	3300014276	Built environment	Subway	City		city subway metal	40.6	-73.75		11563838	16951
3300002713	Metagenome	Permanent Draft	Soil microbial communities from Arlington Agricultural Research Station in Wisconsin and Kellogg Biological Station in Michigan, replicating the bioenergy cropping systems trials (BCSTs)	Soil microbial communities from Arlington Agricultural Research Station in Wisconsin, USA - Nitrogen cycling UWRJ-G08A4-11	DOE Joint Genome Institute (JGI)	3300002713	Terrestrial	Unclassified	Soil		Soil	43.3	-89.38		917047	3089
3300000602	Metagenome	Draft	Freshwater microbial communities from Lake Mendota and Trout Bog Lake, Wisconsin, USA	Freshwater microbial communities from Trout Bog Lake, WI - 13JUN2008 hypolimnion	DOE Joint Genome Institute (JGI)	3300000602	Aquatic	Lentic	Freshwater		Freshwater	46.041	-89.686		0	0
3300003272	Metagenome	Permanent Draft	Cnidaria microbial communities from the Caribbean, with Black Band disease	Black Band Cyanobacteria Enrichment		3300003272	Cnidaria	Unclassified	Unclassified		Cnidaria	24.5484806	-81.4059137		117262816	147489
3300023203	Metagenome	Draft	Metagenomes from anaerobic digester of solid waste	Combined Assembly of Gp0238866, Gp0238878	University of Toronto	3300023203	Bioreactor	Unclassified	Anaerobic		Anaerobic digester digestate	43.5479	-79.6609		1202075960	1820670
3300011382	Metagenome	Draft	Urban prokaryotic and eukaryotic communities from the subway and surrounding areas in New York, USA	Urban prokaryotic and eukaryotic communities from the subway in New York, USA: city subway wood -P00729	Weill Cornell Medical College	3300011382	Built environment	Subway	City		city subway wood	40.7	-74		15190453	19482
3300011665	Metagenome	Draft	Urban prokaryotic and eukaryotic communities from the subway and surrounding areas in New York, USA	Urban prokaryotic and eukaryotic communities from the subway in New York, USA: city subway wood -P00525	Weill Cornell Medical College	3300011665	Built environment	Subway	City		city subway wood	40.68	-73.97		35354369	48127
3300011531	Metagenome	Draft	Urban prokaryotic and eukaryotic communities from the subway and surrounding areas in New York, USA	Urban prokaryotic and eukaryotic communities from the subway in New York, USA: city subway metal/plastic -P01240	Weill Cornell Medical College	3300011531	Built environment	Subway	City		city subway metal/plastic	40.62	-73.97		23376451	33057
3300003601	Metagenome	Permanent Draft	Marine microbial communities from expanding oxygen minimum zones in the northeastern subarctic Pacific Ocean	Marine microbial communities from expanding oxygen minimum zones in the Saanich Inlet - SI074_LV_165m_DNA	DOE Joint Genome Institute (JGI)	3300003601	Aquatic	Intertidal zone	Marine		Marine	48.6	-123.5		259650553	528258
3300007348	Metagenome	Permanent Draft	Human microbial communities from the National Institute of Health, USA, HMP production phase	Human supragingival plaque microbial communities from NIH, USA - visit 1, subject 763860675 reassembly	Baylor College of Medicine, J. Craig Venter Institute (JCVI), Washington University in St. Louis	3300007348	Human	Oral	Digestive system		Human	39.0042816	-77.1012173		117883956	178382
7000000457	Metagenome	Permanent Draft	Human microbial communities from the National Institute of Health, USA, HMP production phase	Human supragingival plaque microbial communities from NIH, USA - visit 2, subject 159571453	Baylor College of Medicine, J. Craig Venter Institute (JCVI), Washington University in St. Louis	7000000457	Human	Oral	Digestive system		Human	39.0042816	-77.1012173		93276695	181019
3300014530	Metagenome	Draft	Human host-associated microbial communities from fecal samples of mother and infant in Denmark	Human fecal microbial communities from infant at 4 months in Denmark - 511_4M	Beijing Genomics Institute (BGI)	3300014530	Human	Large intestine	Digestive system		Human host-associated	55.678	12.531		95510007	103012
3300023208	Metagenome	Draft	Methane metabolizing microbial communities from different methane-rich environments from various locations	Freshwater microbial communities from Lake Towuti, South Sulawesi, Indonesia - Watercolumn_Towuti2014_125_MG	DOE Joint Genome Institute (JGI)	3300023208	Aquatic	Lake	Freshwater		freshwater	-2.7	121.4042		840544565	1710229
3300031507	Metagenome	Draft	Soil and ectomycorrhiza microbial communities from Populus trichocarpa stands in riparian zones in the Pacific Northwest, United States	Populus trichocarpa ectomycorrhiza microbial communities from riparian zone in the Pacific Northwest, United States - 10_EM	DOE Joint Genome Institute (JGI)	3300031507	Plants		Roots		ectomycorrhiza	46.0356	-122.86		2142592313	3511448
3300013852	Metagenome	Draft	Urban prokaryotic and eukaryotic communities from the subway and surrounding areas in New York, USA	Urban prokaryotic and eukaryotic communities from the subway in New York, USA: city subway stone -PAB008	Weill Cornell Medical College	3300013852	Built environment	Subway	City		city subway stone	40.7	-74.01		17986775	27918
3300004837	Metagenome	Draft	Marine surface microbial communities from the North Atlantic Ocean, enriched with methanesulfonate	Marine surface microbial communities from the North Atlantic Ocean, enriched with methanesulfonate	Molecular Research LP (MR DNA)	3300004837	Aquatic	Oceanic	Marine		Surface seawater	41.226956	-8.720528		42344971	104359
3300003909	Metagenome	Draft	Marine microbial communities from expanding oxygen minimum zones in the northeastern subarctic Pacific Ocean	Marine microbial communities from expanding oxygen minimum zones in the Saanich Inlet - ESP_133SG_5_DNA	DOE Joint Genome Institute (JGI)	3300003909	Aquatic	Intertidal zone	Marine		Marine	48.6	-123.5		98799978	246107
3300000734	Metagenome	Permanent Draft	Tropical forest soil microbial communities from Luquillo Experimental Forest, Puerto Rico	Tropical forest soil microbial communities from Luquillo Experimental Forest, Puerto Rico - Sample 81	DOE Joint Genome Institute (JGI)	3300000734	Terrestrial	Loam	Soil		Tropical forest soil	18	-65		60616743	171177
3300020252	Metagenome	Draft	Marine viral and eukaryotic protist communities collected from different water depths during Tara Oceans survey	Marine prokaryotic communities collected during Tara Oceans survey from station TARA_078 - TARA_B100000524 (ERX555968-ERR599022)	CEA Genoscope	3300020252	Aquatic		Marine		Marine	-30.1885	-43.2831		122055192	347662
3300014870	Metagenome	Draft	Groundwater sediment microbial communities from an aquifer adjacent to Colorado River, USA	Groundwater sediment microbial communities from an aquifer adjacent to Colorado River, USA - East River metaG ERMLT560_16_10D	DOE Joint Genome Institute (JGI)	3300014870	Aquatic		Sediment		Groundwater sediment	38.9229	-106.9511		167059373	411523
3300014068	Metagenome	Draft	Urban prokaryotic and eukaryotic communities from the subway and surrounding areas in New York, USA	Urban prokaryotic and eukaryotic communities from the subway in New York, USA: city subway metal -P00387	Weill Cornell Medical College	3300014068	Built environment	Subway	City		city subway				24239962	38328
3300002745	Metagenome	Permanent Draft	Soil microbial communities from Arlington Agricultural Research Station in Wisconsin and Kellogg Biological Station in Michigan, replicating the bioenergy cropping systems trials (BCSTs)	Soil microbial communities from Arlington Agricultural Research Station in Wisconsin, USA - Nitrogen cycling UWRJ-HINK08-E	DOE Joint Genome Institute (JGI)	3300002745	Terrestrial	Unclassified	Soil		Soil	43.42	-89.4		93425	315
3300009523	Metagenome	Draft	Peatlands soil microbial communities from Germany and Austria, that are sulfate reducing	Peat soil microbial communities from Weissenstadt, Germany - Sb_50d_8_FC metaG	DOE Joint Genome Institute (JGI)	3300009523	Terrestrial	Unclassified	Soil		Peatlands soil	50.1318	11.881		804034670	1461251
3300027065	Metagenome	Permanent Draft	Forest soil microbial communities from Harvard Forest Long Term Ecological Research (LTER) site in Petersham, MA, for long-term soil warming studies	Forest soil microbial communities from Harvard Forest Long Term Ecological Research site in Petersham, Massachusetts, USA - MetaG HF006 (SPAdes)	DOE Joint Genome Institute (JGI)	3300027065	Terrestrial	Loam	Soil		Forest soil	42.532967	-72.209488		48220602	145716
3300010162	Metagenome	Draft	Cubitermes and Nasutitermes termite gut microbial communities from Max Planck Institute for Terrestrial Microbiology, Germany	Termite gut microbial communities from Petit-Saut, French Guiana - Lab288P1 metaG (version 2)	DOE Joint Genome Institute (JGI)	3300010162	Arthropoda	Gut	Digestive system		Termite gut	5.0626	-53.0462		3054717051	4715749
3300001124	Metagenome	Permanent Draft	Forest soil microbial communities from multiple locations in Canada and USA	Forest soil microbial communities from Thunder Bay, Ontario, Canada - Black Spruce, Ontario site 2_A8_Ref_O3	DOE Joint Genome Institute (JGI)	3300001124	Terrestrial	Loam	Soil		Forest soil	49.08	-89.38		35909008	104536
3300013587	Metagenome	Draft	Human skin bacterial and viral communities - University of Pennsylvania	Human skin bacterial and viral communities - University of Pennsylvania - MG100360	University of Pennsylvania	3300013587	Human	Unclassified	Skin		Human skin				2806404	7835
3300031393	Metagenome	Draft	Saline lake microbial communities from various lakes in Antarctica	Saline water microbial communities from Organic Lake, Antarctica - #648	DOE Joint Genome Institute (JGI)	3300031393	Aquatic	Saline	Non-marine Saline and Alkaline		saline water	-68.4561	78.1899		491935071	865689
3300027170	Metagenome	Permanent Draft	Marine archaeal communities from Monterey Bay, CA, that are ammonia-oxidizing	Ammonia-oxidizing marine microbial communities from Monterey Bay, California, USA - C0912_C43A7_35 (SPAdes)	DOE Joint Genome Institute (JGI)	3300027170	Aquatic	Intertidal zone	Marine		Marine	36.25	-122.2099		173785748	406862
3300028412	Metagenome	Draft	Saline lake microbial communities from various lakes in Antarctica	Saline lake microbial communities from Rauer Islands, Antarctica - Metagenome Filla 2 #698 (v2)	DOE Joint Genome Institute (JGI)	3300028412	Aquatic	Saline	Non-marine Saline and Alkaline		Saline lake	-68.5558	78.1913		160574556	308108
3300028741	Metagenome	Draft	Peat permafrost microbial communities from Stordalen Mire near Abisko, Sweden	Peat permafrost microbial communities from Stordalen Mire near Abisko, Sweden - I_Fen_E3_4	DOE Joint Genome Institute (JGI)	3300028741	Terrestrial		Peat		fen	68.3532	19.0469		522197653	1354978
3300000767	Metagenome	Draft	Freshwater microbial communities from Lake Mendota and Trout Bog Lake, Wisconsin, USA	Freshwater microbial communities from Trout Bog Lake, WI - 25JUL2007 hypolimnion	DOE Joint Genome Institute (JGI)	3300000767	Aquatic	Lentic	Freshwater		Freshwater	46.041	-89.686		0	0
3300018057	Metagenome	Draft	Peatland microbial communities from Minnesota, USA, analyzing carbon cycling and trace gas fluxes	Peatland microbial communities from SPRUCE experiment site at the Marcell Experimental Forest, Minnesota, USA - June2016WEW_8_150	DOE Joint Genome Institute (JGI)	3300018057	Aquatic	Wetlands	Freshwater		Peatland	47.5028	-93.4828		1615286087	3083631
3300012601	Metagenome	Draft	Urban prokaryotic and eukaryotic communities from the subway and surrounding areas in New York, USA	Urban prokaryotic and eukaryotic communities from the subway in New York, USA: city subway metal/plastic -P01506	Weill Cornell Medical College	3300012601	Built environment	Subway	City		city subway metal/plastic	40.75	-73.99		26552549	40632
3300015302	Metagenome	Draft	Phyllosphere microbial comminities from bioenergy crops switchgrass and miscanthus from Michigan, USA	Miscanthus phyllosphere microbial communities from Michigan, USA - G6R2_NF_20JUN2016_LD1 MG	DOE Joint Genome Institute (JGI)	3300015302	Plants		Phyllosphere		Miscanthus phyllosphere	42.39	-85.37		152903272	276804
3300009980	Metagenome	Draft	Switchgrass associated microbial communities from Austin, Texas, USA, to study host-microbe interactions	Switchgrass associated microbial communities from Austin, Texas, USA, to study host-microbe interactions - LS_219 metaG	DOE Joint Genome Institute (JGI)	3300009980	Plants		Phylloplane		Switchgrass associated	30.387	-97.7301		37953662	70197
3300011761	Metagenome	Draft	Urban prokaryotic and eukaryotic communities from the subway and surrounding areas in New York, USA	Urban prokaryotic and eukaryotic communities from the subway in New York, USA: city subway wood -P00670	Weill Cornell Medical College	3300011761	Built environment	Subway	City		city subway wood	40.8	-73.94		34597165	55548
3300011435	Metagenome	Draft	Groundwater sediment microbial communities from an aquifer adjacent to Colorado River, USA	Groundwater sediment microbial communities from an aquifer in Colorado, USA - East MetaG ERMZT660_2	DOE Joint Genome Institute (JGI)	3300011435	Aquatic		Sediment		Groundwater sediment	38.8893	-106.9078		442286394	1024613
3300003268	Metagenome	Permanent Draft	Marine archaeal communities from Monterey Bay, CA, that are ammonia-oxidizing	Ammonia-oxidizing marine microbial communities from Monterey Bay, California, USA - CAN11_07_M0_10	DOE Joint Genome Institute (JGI)	3300003268	Aquatic	Intertidal zone	Marine		Marine	36.25	-122.2099		98609327	228049
3300000711	Metagenome	Permanent Draft	Tropical forest soil microbial communities from Luquillo Experimental Forest, Puerto Rico	Tropical forest soil microbial communities from Luquillo Experimental Forest, Puerto Rico - Sample 26	DOE Joint Genome Institute (JGI)	3300000711	Terrestrial	Loam	Soil		Tropical forest soil	18	-65		11770306	34132
3300020079	Metagenome	Draft	Determining the genomic basis for interactions between gut fungi and methanogenic archaea	Goat fecal pellet enrichment culture fungal communities from Isla Vista, California, USA - Xylan, Gen0, Rep 3	DOE Joint Genome Institute (JGI)	3300020079	Mammals	Fecal	Digestive system		Goate feces	34.4148	-119.8405		542910111	1022910
3300027310	Metagenome	Draft	Soil and rhizosphere microbial communities from Centre INRS-Institut Armand-Frappier, Laval, Canada	Soil and rhizosphere microbial communities from Laval, Canada - mgHMB (SPAdes)	DOE Joint Genome Institute (JGI)	3300027310	Terrestrial	Unclassified	Soil		Soil	45.54	-73.72		159146940	459546
3300009073	Metagenome	Draft	Genome and metagenome analysis of marine red algae Porphyra	Marine algal microbial communities from Bantry Bay, Ireland - BantryBay_4 metaG	DOE Joint Genome Institute (JGI)	3300009073	Algae	Unclassified	Red algae		Marine	51.64	-9.71		584101450	883521
3300000158	Metagenome	Draft	Marine microbial communities from expanding oxygen minimum zones in the northeastern subarctic Pacific Ocean	Marine microbial communities from expanding oxygen minimum zones in the Saanich Inlet - 54 02/08/11 100m	DOE Joint Genome Institute (JGI)	3300000158	Aquatic	Intertidal zone	Marine		Marine	48.6	-123.5		148206261	313803
3300003750	Metagenome	Draft	Wastewater treatment Type I Accumulibacter community from EBPR Bioreactor in Madison, WI, USA	Wastewater treatment Type I Accumulibacter community from EBPR Bioreactor in Madison, WI, USA - Reactor 1_6/14/2005_ DNA	DOE Joint Genome Institute (JGI)	3300003750	Wastewater	Biological phosphorus removal	Nutrient removal		Wastewater treatment	43.076217	-89.411742		131716788	258478
3300004214	Metagenome	Draft	Development of a pipeline for high-throughput recovery of near-complete and complete microbial genomes from complex metagenomic datasets	Groundwater microbial communities from aquifer - Crystal Geyser CG17_big_fil_post_rev_8/21/14_2.50	DOE Joint Genome Institute (JGI)	3300004214	Aquatic	Groundwater	Freshwater		Groundwater	38.9383	-110.1342		1221945471	2879647
2100351011	Metagenome	Permanent Draft	Coastal water and sediment microbial communities from Arctic Ocean, off the coast from Alaska	Marine sediment microbial communities from Arctic Ocean, off the coast from Alaska - sample from medium methane PC12-240-170cm	DOE Joint Genome Institute (JGI)	2100351011	Aquatic	Neritic zone	Marine		Coastal water and sediment	74.0678	-145.54687		386166283	1071024
3300002535	Metagenome	Permanent Draft	Polar desert microbial communities from Antarctic Dry Valleys	Polar desert microbial communities from Antarctic Dry Valleys - UQ836	DOE Joint Genome Institute (JGI)	3300002535	Aquatic	Ice	Freshwater		Polar desert	-78.0482	164.1133		19420373	20000
3300028780	Metagenome	Draft	Peat permafrost microbial communities from Stordalen Mire near Abisko, Sweden	Peat permafrost microbial communities from Stordalen Mire near Abisko, Sweden - II_Palsa_E3_2	DOE Joint Genome Institute (JGI)	3300028780	Terrestrial		Peat		palsa	68.3535	19.0473		1208289179	2635211
3300003801	Metagenome	Draft	Marine gutless worms symbiont microbial communities from various locations	Marine gutless worms symbiont microbial communities from Max Planck institute for Marine Microbiology, Germany - Olavius algarvensis Type A CAVOLI.1	DOE Joint Genome Institute (JGI)	3300003801	Annelida	Digestive tube	Digestive system		Marine gutless worms symbiont	51.321602	12.394572		220517222	552669
3300027559	Metagenome	Permanent Draft	Forest soil microbial communities from multiple locations in Canada and USA	Forest soil microbial communities from Thunder Bay, Ontario, Canada - Black Spruce, Ontario site 2_A8_Ref_O3 (SPAdes)	DOE Joint Genome Institute (JGI)	3300027559	Terrestrial	Loam	Soil		Forest soil	49.08	-89.38		267455872	649653
3300025204	Metagenome	Permanent Draft	Deep ocean microbial communities from the Global Malaspina Expedition	Marine microbial communities from the Deep Atlantic Ocean - MP0203 (SPAdes)	DOE Joint Genome Institute (JGI)	3300025204	Aquatic	Oceanic	Marine		Deep ocean	7.33	-26		105599227	199762
3300025044	Metagenome	Permanent Draft	Marine viral communities from the Subarctic Pacific Ocean and the Gulf of Mexico	Marine viral communities from the Pacific Ocean - LP-50 (SPAdes)	DOE Joint Genome Institute (JGI)	3300025044	Aquatic	Oceanic	Marine		Marine	49.9998	-145		146500045	254436
3300007923	Metagenome	Permanent Draft	Human microbial communities from the National Institute of Health, USA, HMP production phase	Human anterior nares microbial communities from NIH, USA - visit 1, subject 737052003 reassembly	Baylor College of Medicine, J. Craig Venter Institute (JCVI), Washington University in St. Louis	3300007923	Human	Nasopharyngeal	Respiratory system		Human	39.0042816	-77.1012173		786427	2480
2081372012	Metagenome	Draft	Wastewater treatment Type I Accumulibacter community from EBPR Bioreactor in Madison, WI, USA	Wastewater treatment Type I Accumulibacter community from EBPR Bioreactor in Madison, WI - Type I	DOE Joint Genome Institute (JGI)	2081372012	Wastewater	Biological phosphorus removal	Nutrient removal		Wastewater treatment	43.078418	-89.386482	7.0-7.5	23429396	27797
3300007012	Metagenome	Permanent Draft	Human microbial communities from the National Institute of Health, USA, HMP production phase	Human anterior nares microbial communities from NIH, USA - visit 1, subject 764649650	Baylor College of Medicine, J. Craig Venter Institute (JCVI), Washington University in St. Louis	3300007012	Human	Nasopharyngeal	Respiratory system		Human	39.0042816	-77.1012173		4113414	10453
3300000489	Metagenome	Draft	Compost microbial communities from Sao Paulo Zoo, Brazil	ZC3D64	University of Sao Paulo	3300000489	Solid waste	Unclassified	Composting		Compost	-23.651079	-46.620668		20493222	36883
3300015283	Metagenome	Draft	Phyllosphere microbial comminities from bioenergy crops switchgrass and miscanthus from Michigan, USA	Miscanthus phyllosphere microbial communities from Michigan, USA - G6R3_MAIN_12JUL2016_LD1 MG	DOE Joint Genome Institute (JGI)	3300015283	Plants		Phyllosphere		Miscanthus phyllosphere	42.39	-85.37		128499668	233654
3300020016	Metagenome	Draft	Groundwater sediment microbial communities from an aquifer adjacent to Colorado River, USA	Soil microbial communities from a riparian zone of the East river system, Colorado, United States ? L3m1	DOE Joint Genome Institute (JGI)	3300020016	Terrestrial		Soil		soil	38.9138	-106.8952		333372090	726302
3300011574	Metagenome	Draft	Urban prokaryotic and eukaryotic communities from the subway and surrounding areas in New York, USA	Urban prokaryotic and eukaryotic communities from the subway in New York, USA: city subway metal -P00435	Weill Cornell Medical College	3300011574	Built environment	Subway	City		city subway metal	40.71	-73.83		24589697	36888
3300011944	Metagenome	Draft	Urban prokaryotic and eukaryotic communities from the subway and surrounding areas in New York, USA	Urban prokaryotic and eukaryotic communities from the subway in New York, USA: city subway metal -P00223	Weill Cornell Medical College	3300011944	Built environment	Subway	City		city subway metal	40.87	-73.91		25192336	38917
3300026308	Metagenome	Draft	Grasslands soil microbial communities from the Angelo Coastal Reserve, California, USA	Grasslands soil microbial communities from the Angelo Coastal Reserve, California, USA - Sample Angelo_103 (SPAdes)	DOE Joint Genome Institute (JGI)	3300026308	Terrestrial	Unclassified	Soil		Soil	39.7392	-123.6308		381620668	767106
3300012588	Metagenome	Draft	Urban prokaryotic and eukaryotic communities from the subway and surrounding areas in New York, USA	Urban prokaryotic and eukaryotic communities from the subway in New York, USA: city subway metal -P00623	Weill Cornell Medical College	3300012588	Built environment	Subway	City		city subway metal	40.81	-73.9		22514438	35500
3300024338	Metagenome	Draft	Methane metabolizing microbial communities from different methane-rich environments from various locations	Seawater microbial communities from Strait of Georgia, British Columbia, Canada - BC1_12_9	DOE Joint Genome Institute (JGI)	3300024338	Aquatic	Strait	Marine		seawater	49.2166667	-123.5333333		661974112	1593235
3300013202	Metagenome	Draft	Human skin bacterial and viral communities - University of Pennsylvania	Human skin bacterial and viral communities - University of Pennsylvania - MG100533	University of Pennsylvania	3300013202	Human	Unclassified	Skin		Human skin				17134298	25608
3300012620	Metagenome	Draft	Human skin bacterial and viral communities - University of Pennsylvania	Human skin bacterial and viral communities - University of Pennsylvania - MG100118	University of Pennsylvania	3300012620	Human	Unclassified	Skin		Human skin				21154567	48992
3300002291	Metagenome	Permanent Draft	Human fecal microbial communities from Valencia, Spain, of mother-infant pairs	Human fecal microbial communities from Valencia, Spain, of mother-infant pairs - MIP06-I3		3300002291	Human	Large intestine	Digestive system		Human fecal				0	0
3300019933	Metagenome	Draft	Arctic soil viral communities from Stordalen Mire, Sweden	Arctic soil viral communities from Stordalen Mire, Sweden - P-A2	DOE Joint Genome Institute (JGI)	3300019933	Terrestrial	Wetlands	Soil		arctic soil	68.3526	19.0147		4505121	12838
3300012032	Metagenome	Draft	Saline lake microbial communities from various lakes in Antarctica	Saline lake microbial communities from Rauer Islands, Antarctica - Metagenome Torckler E5 #431	DOE Joint Genome Institute (JGI)	3300012032	Aquatic	Saline	Non-marine Saline and Alkaline		Saline lake	-68.5558	78.1913		256454164	409857
3300027531	Metagenome	Draft	Estuarine microbial communities from the Columbia River estuary, to analyze effect of nutrient fluxes, a time series	Estuarine microbial communities from the Columbia River estuary - metaG 1568-02 (SPAdes)	DOE Joint Genome Institute (JGI)	3300027531	Aquatic	Intertidal zone	Marine		Estuarine	46.2861	-123.7318		275811806	576316
3300012453	Metagenome	Draft	Human skin bacterial and viral communities - University of Pennsylvania	Human skin bacterial and viral communities - University of Pennsylvania - MG100210	University of Pennsylvania	3300012453	Human	Unclassified	Skin		Human skin				11015395	23248
3300024239	Metagenome	Draft	Subsurface microbial communities from deep shales in Ohio and West Virginia, USA	Subsurface sediment microbial communities from gas well in Oklahoma, United States - OK STACK MC-2-E	DOE Joint Genome Institute (JGI)	3300024239	Terrestrial		Deep subsurface		deep subsurface sediment	35.7	-98.594		206026064	377630
3300027386	Metagenome	Permanent Draft	Host-associated microbial community of the marine sponge Aplysina aerophoba from Gulf of Piran, Adriatic Sea	Host-associated microbial community of the marine sponge Aplysina aerophoba from Gulf of Piran - sponge pinacoderm, lysed by freeze-thaw cycling (SPAdes)	DOE Joint Genome Institute (JGI)	3300027386	Porifera	Unclassified	Unclassified		Host-associated	45.5099	13.56		359189761	539453
3300021072	Metagenome	Draft	Anoxic zone freshwater microbial communities from boreal shield lakes in IISD Experimental Lakes Area, Ontario, Canada	Anoxic zone freshwater microbial communities from boreal shield lake in IISD Experimental Lakes Area, Ontario, Canada - Sep2016-L442-15m	DOE Joint Genome Institute (JGI)	3300021072	Aquatic	Lake	Freshwater		anoxic zone freshwater	49.775	-93.818		677046203	1471786
3300023245	Metagenome	Draft	Saline lake microbial communities from various lakes in Antarctica	Saline water microbial communities from Ace Lake, Antarctica - #423	DOE Joint Genome Institute (JGI)	3300023245	Aquatic	Saline	Non-marine Saline and Alkaline		saline water	-68.4725	78.188		141659134	287839
3300005284	Metagenome	Permanent Draft	Hoatzin crop microbial communities from Cojedes, Venezuela	Hoatzin crop microbial communities from Cojedes, Venezuela, sample from fiber fraction 12	DOE Joint Genome Institute (JGI)	3300005284	Birds	Crop	Digestive system		Hoatzin crop	8.956944	-68.299167		403873235	922096
7000000313	Metagenome	Permanent Draft	Human microbial communities from the National Institute of Health, USA, HMP production phase	Human supragingival plaque microbial communities from NIH, USA - visit 1, subject 604812005	Baylor College of Medicine, J. Craig Venter Institute (JCVI), Washington University in St. Louis	7000000313	Human	Oral	Digestive system		Human	39.0042816	-77.1012173		120282478	241830
3300015346	Metagenome	Draft	Phyllosphere microbial comminities from bioenergy crops switchgrass and miscanthus from Michigan, USA	Miscanthus phyllosphere microbial communities from Michigan, USA - G6R2_MAIN_20JUN2016_LD1 MG	DOE Joint Genome Institute (JGI)	3300015346	Plants		Phyllosphere		Miscanthus phyllosphere	42.39	-85.37		331397070	570560
3300012160	Metagenome	Draft	Groundwater sediment microbial communities from an aquifer adjacent to Colorado River, USA	Groundwater sediment microbial communities from an aquifer in Colorado, USA - East MetaG ERMLT630_2	DOE Joint Genome Institute (JGI)	3300012160	Aquatic		Sediment		Groundwater sediment	38.9231	-106.9514		174603579	416879
3300031652	Metagenome	Draft	Salt marsh sediment microbial communities from the Plum Island Ecosystem LTER, Massachusetts, United States	Salt marsh sediment microbial communities from the Plum Island Ecosystem LTER, Massachusetts, United States - Salt Marsh Sediment SW1601-40	DOE Joint Genome Institute (JGI)	3300031652	Aquatic	Intertidal zone	Marine		salt marsh sediment	42.722	-70.847		885720362	1666146
3300027677	Metagenome	Permanent Draft	Marine microbial communities from oxygen minimum zone in the mesopelagic equatorial Pacific	Marine microbial communities from oxygen minimum zone in mesopelagic equatorial Pacific - METZYME_3_300m (SPAdes)	DOE Joint Genome Institute (JGI)	3300027677	Aquatic	Oceanic	Marine		Marine	8	-156		483179241	1097378
3300027342	Metagenome	Draft	Mesophilic and thermophilic cellulose-adapted microbial communities from the Joint BioEnergy Institute, California, USA	Cellulose-adapted microbial communities from the Joint BioEnergy Institute, USA - Passage B1F05 (SPAdes)	DOE Joint Genome Institute (JGI)	3300027342	Lab enrichment	Unclassified	Defined media		Cellulose-adapted	37.8408	-122.2896		38954862	45212
3300011687	Metagenome	Draft	Urban prokaryotic and eukaryotic communities from the subway and surrounding areas in New York, USA	Urban prokaryotic and eukaryotic communities from the subway in New York, USA: city subway metal -P00523	Weill Cornell Medical College	3300011687	Built environment	Subway	City		city subway metal	40.68	-73.98		10578973	19002
3300011133	Metagenome	Draft	Urban prokaryotic and eukaryotic communities from the subway and surrounding areas in New York, USA	Urban prokaryotic and eukaryotic communities from the subway in New York, USA: city subway wood -P01367	Weill Cornell Medical College	3300011133	Built environment	Subway	City		city subway wood	40.66	-73.99		22795420	32880
3300009822	Metagenome	Draft	Groundwater microbial communities from the Columbia River, Washington, USA	Groundwater microbial communities from the Columbia River, Washington, USA - GW-RW S1_30_40	DOE Joint Genome Institute (JGI)	3300009822	Terrestrial	Sand	Soil		Groundwater sand	46.372	-119.272		219028217	471130
3300007603	Metagenome	Draft	Estuarine microbial communities from the Columbia River estuary, to analyze effect of nutrient fluxes, a time series	Estuarine microbial communities from the Columbia River estuary - metaG 1568-02	DOE Joint Genome Institute (JGI)	3300007603	Aquatic	Intertidal zone	Marine		Estuarine	46.2861	-123.7318		521516363	1025624
3300008996	Metagenome	Draft	Estuarine microbial communities from the Columbia River estuary, to analyze effect of nutrient fluxes, a time series	Estuarine microbial communities from the Columbia River estuary - Freshwater metaG S.747	DOE Joint Genome Institute (JGI)	3300008996	Aquatic	Intertidal zone	Marine		Estuarine	46.2	-123.94		464475095	913897
3300007880	Metagenome	Permanent Draft	Human microbial communities from the National Institute of Health, USA, HMP production phase	Human posterior fornix microbial communities from NIH, USA - visit 1, subject 160643649 reassembly	Baylor College of Medicine, J. Craig Venter Institute (JCVI), Washington University in St. Louis	3300007880	Human	Vagina	Reproductive system		Human	39.0042816	-77.1012173		3485190	5991
3300019722	Metagenome	Draft	Microbial communities from sediments and microbial mats in various locations	Sediment microbial communities from the Broadkill River, Lewes, Delaware, United States ? BRT_7-8_MG	DOE Joint Genome Institute (JGI)	3300019722	Aquatic	Sediment	Freshwater		sediment	38.7906	-75.1638		113334864	277834
2008193000	Metagenome	Permanent Draft	Marine bacterioplankton communities from Palmer Station B, Arthur Harbor, Antarctica	Marine bacterioplankton communities from Palmer Station B, Arthur Harbor, Antarctica - Summer	DOE Joint Genome Institute (JGI)	2008193000	Aquatic	Neritic zone	Marine		Marine	-64.766667	-64.05		10579509	16071
3300012296	Metagenome	Draft	Human skin bacterial and viral communities - University of Pennsylvania	Human skin bacterial and viral communities - University of Pennsylvania - MG100583	University of Pennsylvania	3300012296	Human	Unclassified	Skin		Human skin				4853314	12314
3300031211	Metagenome	Draft	Saline lake microbial communities from various lakes in Antarctica	Saline water microbial communities from Organic Lake, Antarctica - #784	DOE Joint Genome Institute (JGI)	3300031211	Aquatic	Saline	Non-marine Saline and Alkaline		saline water	-68.4563	78.1898		487295888	840716
3300005116	Metagenome	Draft	Mesophilic and thermophilic cellulose-adapted microbial communities from the Joint BioEnergy Institute, California, USA	Cellulose-adapted microbial communities from the Joint BioEnergy Institute, USA - Passage B1F02	DOE Joint Genome Institute (JGI)	3300005116	Lab enrichment	Unclassified	Defined media		Cellulose-adapted	37.8408	-122.2896		56536934	80780
3300005428	Metagenome	Draft	Microbial and viral regulation of community carbon cycling across diverse low-oxygen zones	Marine microbial and viral communities from oxygen minimum zone, Eastern Pacific Ocean - ETNP2014F10-02SV253	DOE Joint Genome Institute (JGI)	3300005428	Aquatic	Oceanic	Marine		Marine				757285744	1850859
3300002243	Metagenome	Permanent Draft	Soil microbial communities from Rifle, Colorado, USA	Soil microbial communities from Rifle, Colorado - Rifle CSP2_sed 16_2	DOE Joint Genome Institute (JGI)	3300002243	Terrestrial	Loam	Soil		Soil	39.53	-107.78		742520532	1843038
3300031785	Metagenome	Draft	Comprehensive metagenome and single cell genome sequencing from the open ocean community of North Pacfic Subtropical Gyre, Station ALOHA	Marine microbial communities from station ALOHA, North Pacific Subtropical Gyre - HC15-DNA-20-25_MG	DOE Joint Genome Institute (JGI)	3300031785	Aquatic	Oceanic	Marine		Seawater	22.8367	-158.0236		2900738061	7049814
3300030659	Metagenome	Draft	Peatlands soil microbial communities from Germany and Austria, that are sulfate reducing	Peat soil microbial communities from Weissenstadt, Germany - Sb_50d_a_PC metaG (v2)	DOE Joint Genome Institute (JGI)	3300030659	Terrestrial	Unclassified	Soil		Peatlands soil	50.1318	11.881		878106051	1690975
3300027984	Metagenome	Permanent Draft	Cubitermes and Nasutitermes termite gut microbial communities from Max Planck Institute for Terrestrial Microbiology, Germany	Cubitermes P5 segment microbial communities from Max Planck Institute, Germany - Cu122P5 (SPAdes)	DOE Joint Genome Institute (JGI)	3300027984	Arthropoda	Gut	Digestive system		Cubitermes and Nasutitermes termite gut	0.2917	34.856		1869771769	2465217
3300006237	Metagenome	Draft	Corn, switchgrass and miscanthus rhizosphere microbial communities from Kellogg Biological Station, Michigan, USA	Miscanthus rhizosphere microbial communities from Kellogg Biological Station, Michigan, USA - KBS Miscanthus M7-2 (version 2)	DOE Joint Genome Institute (JGI)	3300006237	Plants	Epiphytes	Rhizoplane		Miscanthus rhizosphere	42.405765	-85.399014		5479999950	15806239
3300000392	Metagenome	Permanent Draft	Porifera Rhopaloeides odorabile microbial communities from Palm Island, Great Barrier Reef	Rhopaloeides odorabile metagenome replicate 3	J. Craig Venter Institute (JCVI)	3300000392	Porifera	Unclassified	Unclassified		Porifera Rhopaloeides odorabile	-18.68	146.58		20555004	48166
3300013491	Metagenome	Draft	Urban prokaryotic and eukaryotic communities from the subway and surrounding areas in New York, USA	Urban prokaryotic and eukaryotic communities from the subway in New York, USA: city subway wood -P01105	Weill Cornell Medical College	3300013491	Built environment	Subway	City		city subway wood	40.66	-73.93		20138462	33502
3300005562	Metagenome	Draft	Agave microbial communities from California, USA, and Mexico	Agave microbial communities from Guanajuato, Mexico - As.Ma.e	DOE Joint Genome Institute (JGI)	3300005562	Plants	Unclassified	Phylloplane		Agave	21.7658	-100.163		3006819398	10463100
3300001710	Metagenome	Permanent Draft	Marine viral communities from the Subarctic Pacific Ocean and the Gulf of Mexico	Marine viral communities from the Pacific Ocean - LP-35	DOE Joint Genome Institute (JGI)	3300001710	Aquatic	Oceanic	Marine		Marine	49.2831	-134.6656		55175319	77758
3300027646	Metagenome	Draft	Tropical forest soil microbial communities from Panama analyzed to predict greenhouse gas emissions	Tropical forest soil microbial communities from Panama analyzed to predict greenhouse gas emissions - Panama Soil Plot 30 MoBio (SPAdes)	DOE Joint Genome Institute (JGI)	3300027646	Terrestrial	Loam	Soil		Tropical forest soil	9.1086	-79.8436		336227422	901027
3300015265	Metagenome	Draft	Sorghum-associated microbial communities from plants grown in Nebraska, USA	Rhizosphere microbial communities from Sorghum bicolor, Mead, Nebraska, USA - 072115-103_1 MetaG	DOE Joint Genome Institute (JGI)	3300015265	Plants		Rhizosphere		Rhizosphere	41.1613	-96.6752		559543434	1269441
3300014025	Metagenome	Draft	Human oral microbial communities from Los Angeles, CA, USA	Human oral microbial communities from Los Angeles, CA, USA - S13-04-R	University of California, Los Angeles	3300014025	Human	Oral	Digestive system		Human oral	34.0722	-118.4441		162485660	228102
3300011686	Metagenome	Draft	Urban prokaryotic and eukaryotic communities from the subway and surrounding areas in New York, USA	Urban prokaryotic and eukaryotic communities from the subway in New York, USA: city subway metal -P01028	Weill Cornell Medical College	3300011686	Built environment	Subway	City		city subway metal	40.68	-73.83		12602969	16748
3300025110	Metagenome	Draft	Marine viral communities from the Subarctic Pacific Ocean and the Gulf of Mexico	Marine viral communities from the Subarctic Pacific Ocean - 8_ETSP_OMZ_AT15162 metaG (SPAdes)	DOE Joint Genome Institute (JGI)	3300025110	Aquatic	Oceanic	Marine		Marine	-11.499	-81.401		312146953	763752
3300005984	Metagenome	Draft	Marine gutless worms symbiont microbial communities from various locations	Marine gutless worms symbiont microbial communities from Max Planck institute for Marine Microbiology, Germany - Inanidrilus manae LIZARD ISLAND	DOE Joint Genome Institute (JGI)	3300005984	Annelida	Digestive tube	Digestive system		Marine gutless worms symbiont	51.321602	12.394572		728033284	1783119
3300027087	Metagenome	Permanent Draft	Forest soil microbial communities from Harvard Forest Long Term Ecological Research (LTER) site in Petersham, MA, for long-term soil warming studies	Forest soil microbial communities from Harvard Forest Long Term Ecological Research site in Petersham, Massachusetts, USA - MetaG HF017 (SPAdes)	DOE Joint Genome Institute (JGI)	3300027087	Terrestrial	Loam	Soil		Forest soil	42.471116	-72.17263		12254333	38361
3300023089	Metagenome	Draft	Methane metabolizing microbial communities from different methane-rich environments from various locations	Seawater microbial communities from Saanich Inlet, British Columbia, Canada - Na_oxic_11_MG	DOE Joint Genome Institute (JGI)	3300023089	Aquatic	Inlet	Marine		seawater	48.6569	-123.4875		648839788	1956380
3300024921	Metagenome	Draft	Freshwater sediment methanotrophic microbial communities from Lake Washington under simulated oxygen tension	Freshwater sediment methanotrophic microbial communities from Lake Washington under simulated oxygen tension - Sediment Metagenome 33_HOW6 (SPAdes)	DOE Joint Genome Institute (JGI)	3300024921	Aquatic	Sediment	Freshwater		Freshwater Sediment	48.3807	-122.1599		58307075	84994
3300014608	Metagenome	Draft	Urban prokaryotic and eukaryotic communities from the subway and surrounding areas in New York, USA	Urban prokaryotic and eukaryotic communities from the subway in New York, USA: city subway metal -P01459	Weill Cornell Medical College	3300014608	Built environment	Subway	City		city subway metal	40.65	-73.96		29946813	41701
3300012447	Metagenome	Draft	Human skin bacterial and viral communities - University of Pennsylvania	Human skin bacterial and viral communities - University of Pennsylvania - MG100211	University of Pennsylvania	3300012447	Human	Unclassified	Skin		Human skin				10389767	21765
3300005860	Metagenome	Permanent Draft	Saline, thermophilic phototrophic and chemotrophic mat microbial communities from various locations in USA and Mexico	Sulfidic aquatic microbial communities from Washburn Spring, Yellowstone National Park, USA - WS (SPADES assembly)	DOE Joint Genome Institute (JGI)	3300005860	Aquatic	Alkaline	Non-marine Saline and Alkaline		Sulfidic aquatic	44.376	-110.69		391796779	608147
3300027601	Metagenome	Draft	Freshwater microbial communities amended with dissolved organic matter (DOM) from various rivers in the United States	Freshwater microbial communities from Columbia River, Oregon, United States - Colum_Atlam_RepB_8h	DOE Joint Genome Institute (JGI)	3300027601	Aquatic	River	Freshwater		Freshwater	46.1812	-123.1834		187720107	366950
3300007986	Metagenome	Draft	Development of a pipeline for high-throughput recovery of near-complete and complete microbial genomes from complex metagenomic datasets	Groundwater microbial communities from Crystal Geyser aquifers in Utah, USA - Crystal Geyser metaG 2015-04	DOE Joint Genome Institute (JGI)	3300007986	Aquatic	Groundwater	Freshwater		Aquifer	38.9383	-110.1342		1067773198	1851003
3300030606	Metagenome	Draft	Soil microbial communities from uranium-contaminated sites across the Upper Colorado River Basin region	Soil microbial communities from uranium-contaminated site in the Upper Colorado River Basin, Wyoming, United States - RVT145D125	DOE Joint Genome Institute (JGI)	3300030606	Terrestrial		Soil		soil	42.9888	-108.3994		2472396115	5218082
3300013682	Metagenome	Draft	Urban prokaryotic and eukaryotic communities from the subway and surrounding areas in New York, USA	Urban prokaryotic and eukaryotic communities from the subway in New York, USA: city subway metal -P00855	Weill Cornell Medical College	3300013682	Built environment	Subway	City		city subway metal	40.71	-73.99		17004976	23848
3300014918	Metagenome	Draft	Urban prokaryotic and eukaryotic communities from the subway and surrounding areas in New York, USA	Urban prokaryotic and eukaryotic communities from the subway in New York, USA: city subway metal/plastic -P00429	Weill Cornell Medical College	3300014918	Built environment	Subway	City		city subway metal/plastic	40.74	-73.89		40114522	57749
3300002475	Metagenome	Permanent Draft	Human fecal microbial communities from Valencia, Spain, of mother-infant pairs	Human fecal microbial communities from Valencia, Spain, of mother-infant pairs - MIP19-I4		3300002475	Human	Large intestine	Digestive system		Human fecal				20853656	66951
3300006811	Metagenome	Permanent Draft	Human microbial communities from the National Institute of Health, USA, HMP production phase	Human posterior fornix microbial communities from NIH, USA - visit 1, subject 508703490	Baylor College of Medicine, J. Craig Venter Institute (JCVI), Washington University in St. Louis	3300006811	Human	Vagina	Reproductive system		Human	39.0042816	-77.1012173		3778494	6073
3300014357	Metagenome	Draft	Human fecal and colon tissue microbial communities from Howard University Cancer Center, USA	Human colon tissue microbial communities from Howard University Cancer Center, USA - CC0929	HiThru Analytics LLC	3300014357	Human	Large intestine	Digestive system		Human colon tissue				31743415	48625
3300026025	Metagenome	Draft	Natural and restored wetland microbial communities from the San Francisco Bay, California, USA, that impact long-term carbon sequestration	Rice paddy soil microbial communities from Twitchell Island, California, USA - SF_Rice_20C_80N_103 (SPAdes)	DOE Joint Genome Institute (JGI)	3300026025	Terrestrial	Wetlands	Soil		Rice paddy soil	38.1087	-121.653		71916116	185154
3300027014	Metagenome	Permanent Draft	Tropical forest soil microbial communities from Luquillo Experimental Forest, Puerto Rico	Tropical forest soil microbial communities from Luquillo Experimental Forest, Puerto Rico - Sample 4 (SPAdes)	DOE Joint Genome Institute (JGI)	3300027014	Terrestrial	Loam	Soil		Tropical forest soil	18	-65		102013575	241417
3300004177	Metagenome	Draft	Freshwater sediment methanotrophic microbial communities from Lake Washington under simulated oxygen tension	Freshwater sediment methanotrophic microbial communities from Lake Washington under simulated oxygen tension - Sediment Metagenome 15_LOW5	DOE Joint Genome Institute (JGI)	3300004177	Aquatic	Sediment	Freshwater		Freshwater Sediment	48.3807	-122.1599		225594198	586378
3300006903	Metagenome	Draft	Populus root and rhizosphere microbial communities from Tennessee, USA	Populus root and rhizosphere microbial communities from Tennessee, USA - Soil MetaG P. TD hybrid SBSTD5	DOE Joint Genome Institute (JGI)	3300006903	Plants	Unclassified	Rhizosphere		Populus rhizosphere	35.8444	-83.9599		3779319491	11039885
3300007352	Metagenome	Draft	Sanford Underground Research Facility - Deep subsurface aquifer microbial community from Lead, South Dakota	Deep subsurface aquifer microbial community from Lead, South Dakota (DUSEL-D aquifer)	National Aeronautics and Space Administration (NASA)	3300007352	Terrestrial	Aquifer	Deep subsurface		Deep subsurface aquifer	44.03416667	-103.7658333	7.4	513212813	815222
3300012598	Metagenome	Draft	Human skin bacterial and viral communities - University of Pennsylvania	Human skin bacterial and viral communities - University of Pennsylvania - MG100652	University of Pennsylvania	3300012598	Human	Unclassified	Skin		Human skin				15363153	39012
3300012138	Metagenome	Draft	Attine ant fungus gardens microbial communities from various locations in USA	Attine ant fungus gardens microbial communities from Georgia, USA - TSGA056 MetaG	DOE Joint Genome Institute (JGI)	3300012138	Fungi		Mycelium		Attine ant fungus gardens	32.5454	-82.1221		146130721	262574
3300031197	Metagenome	Draft	Methane metabolizing microbial communities from different methane-rich environments from various locations	Sandy soil microbial communities from University of British Columbia, Vancouver, Canada - EtOH1_T0_E1	DOE Joint Genome Institute (JGI)	3300031197	Terrestrial	Sand	Soil		sandy soil	49.2598372	-123.2459363		542383748	1406145
3300028598	Metagenome	Draft	Pelagic marine microbial communities from North Sea	Marine sediment microbial communities from subtidal zone of North Sea - Hel_20160420 (Illumina Assembly)	DOE Joint Genome Institute (JGI)	3300028598	Aquatic	Subtidal zone	Marine		sediment	54.1817	7.9018		1624939106	3778892
3300004189	Metagenome	Draft	Freshwater sediment methanotrophic microbial communities from Lake Washington under simulated oxygen tension	Freshwater sediment methanotrophic microbial communities from Lake Washington under simulated oxygen tension - Sediment Metagenome 63_LOW9	DOE Joint Genome Institute (JGI)	3300004189	Aquatic	Sediment	Freshwater		Freshwater	48.3807	-122.1599		52576339	122767
3300010043	Metagenome	Draft	Tropical forest soil microbial communities from Panama analyzed to predict greenhouse gas emissions	Tropical forest soil microbial communities from Panama - MetaG Plot_26	DOE Joint Genome Institute (JGI)	3300010043	Terrestrial		Soil		Tropical forest soil	9.1086	-79.8436		2711698855	5752390
3300017655	Metagenome	Draft	Lignin-adapted enriched soil microbial communities from Emeryville, California, USA	Enriched backyard soil microbial communities from Emeryville, California, USA - eDNA 5th pass 30_C BE-Lig BY (version 2)	DOE Joint Genome Institute (JGI)	3300017655	Terrestrial		Soil		soil	37.83	-122.29		774665585	1291076
3300024302	Metagenome	Draft	Methane metabolizing microbial communities from different methane-rich environments from various locations	Seawater microbial communities from Saanich Inlet, British Columbia, Canada - SI_124_October2016_200_MG	DOE Joint Genome Institute (JGI)	3300024302	Aquatic	Inlet	Marine		seawater	48.5847	-123.5008		636615894	1250674
3300002633	Metagenome	Permanent Draft	Soil microbial communities from Arlington Agricultural Research Station in Wisconsin and Kellogg Biological Station in Michigan, replicating the bioenergy cropping systems trials (BCSTs)	Soil microbial communities from Arlington Agricultural Research Station in Wisconsin, USA - Nitrogen cycling UWRJ-G05A1-12	DOE Joint Genome Institute (JGI)	3300002633	Terrestrial	Unclassified	Soil		Soil	43.3	-89.38		1416288	4535
3300020495	Metagenome	Permanent Draft	Freshwater microbial communities from Lake Mendota and Trout Bog Lake, Wisconsin, USA	Freshwater microbial communities from Lake Mendota, WI - 20APR2010 deep hole epilimnion (SPAdes)	DOE Joint Genome Institute (JGI)	3300020495	Aquatic	Lentic	Freshwater		Freshwater	43.098333	-89.405278		86760539	171499
3300012343	Metagenome	Draft	Human skin bacterial and viral communities - University of Pennsylvania	Human skin bacterial and viral communities - University of Pennsylvania - MG100661	University of Pennsylvania	3300012343	Human	Unclassified	Skin		Human skin				34502425	73663
3300028352	Metagenome	Draft	Saline lake microbial communities from various lakes in Antarctica	Saline lake microbial communities from Deep lake, Antarctica - Metagenome #138 (v2)	DOE Joint Genome Institute (JGI)	3300028352	Aquatic	Saline	Non-marine Saline and Alkaline		Saline lake	-68.5558	78.1913		43555309	76990
3300027407	Metagenome	Permanent Draft	Soil microbial communities from Arlington Agricultural Research Station in Wisconsin and Kellogg Biological Station in Michigan, replicating the bioenergy cropping systems trials (BCSTs)	Soil microbial communities from Arlington Agricultural Research Station in Wisconsin, USA - Nitrogen cycling UWRJ-G01A5-12 (SPAdes)	DOE Joint Genome Institute (JGI)	3300027407	Terrestrial	Unclassified	Soil		Soil	43.2958	-89.3799		17522440	58485
3300020730	Metagenome	Draft	Freshwater microbial communities from Lake Mendota and Trout Bog Lake, Wisconsin, USA	Freshwater microbial communities from Trout Bog Lake, WI - 27JUN2007 hypolimnion	DOE Joint Genome Institute (JGI)	3300020730	Aquatic	Lentic	Freshwater		Freshwater	46.041	-89.686		130505942	278065
3300028293	Metagenome	Draft	Soil microbial communities from Purdue University Martell Research Forest, Indiana, United States	Soil microbial communities from Purdue University Martell Research Forest, Indiana, United States - CNK03	DOE Joint Genome Institute (JGI)	3300028293	Terrestrial	Unclassified	Soil		soil	40.4449	-87.0297		230948191	606390
3300025144	Metagenome	Draft	Bacterial and archaeal communities from various locations to study Microbial Dark Matter (Phase II)	Lake sediment bacterial and archeal communities from Gulf of Boni, Indonesia to study Microbial Dark Matter (Phase II) - ?I18A1 metaG (SPAdes)	DOE Joint Genome Institute (JGI)	3300025144	Aquatic	Lake	Freshwater		Lake sediment	-2.75	121.05	7.2-7.4	544306806	1136967
2013843002	Metagenome	Permanent Draft	Enriched contaminated groundwater dechlorinating microbial communities from synthetic mineral medium in Toronto, Ontario, Canada (KB-1)	Groundwater dechlorinating microbial communities from synthetic mineral medium in Toronto, Ontario, Canada - Site contaminated with chlorinated ethenes	DOE Joint Genome Institute (JGI)	2013843002	Bioremediation	Chloroethene	Tetrachloroethylene and derivatives		Enriched contaminated groundwater	43.449776	-80.489086	7 for optimal dechlorination	29947996	41096
3300031629	Metagenome	Draft	Saline lake microbial communities from various lakes in Antarctica	Marine microbial communities from Ellis Fjord, Antarctic Ocean - #80	DOE Joint Genome Institute (JGI)	3300031629	Aquatic		Marine		marine	-68.5958	78.1913		806100132	1627096
3300022934	Metagenome	Draft	Coastal salt marsh microbial communities from the Groves Creek Marsh, Skidaway Island, Georgia	Coastal salt marsh microbial communities from the Groves Creek Marsh, Skidaway Island, Georgia - 101413BT metaG	DOE Joint Genome Institute (JGI)	3300022934	Aquatic	Intertidal zone	Marine		Salt marsh	31.972	-81.028		935577504	1802991
3300025077	Metagenome	Draft	Bacterial and archaeal communities from various locations to study Microbial Dark Matter (Phase II)	Freshwater bacterial and archeal communities from Indian Creek, Illinois, USA to study Microbial Dark Matter (Phase II) - 3B3 metaG (SPAdes)	DOE Joint Genome Institute (JGI)	3300025077	Aquatic		Freshwater		Freshwater	41.6655	-87.5437	>13	15368364	32530
3300024318	Metagenome	Draft	Seawater microbial communities from Monterey Bay, California, United States	Seawater microbial communities from Monterey Bay, California, United States - 46D	DOE Joint Genome Institute (JGI)	3300024318	Aquatic	Coastal	Marine		seawater	36.8313	-121.9047		275991527	538078
7000000725	Metagenome	Permanent Draft	Human microbial communities from the National Institute of Health, USA, HMP production phase	Human buccal mucosa microbial communities from NIH, USA - visit 1, subject 763577454	Baylor College of Medicine, J. Craig Venter Institute (JCVI), Washington University in St. Louis	7000000725	Human	Oral	Digestive system		Human				4371818	8861
3300009176	Metagenome	Draft	Corn, switchgrass and miscanthus rhizosphere microbial communities from Kellogg Biological Station, Michigan, USA	Miscanthus rhizosphere microbial communities from Kellogg Biological Station, Michigan, USA - KBS M2-4 metaG	DOE Joint Genome Institute (JGI)	3300009176	Plants	Unclassified	Rhizosphere		Miscanthus rhizosphere	42.3948	-85.3738		4160152041	8562826
3300003281	Metagenome	Permanent Draft	Enhanced biological phosphorus removal bioreactor microbial communities from the University of Queensland, Australia	Enhanced biological phosphorus removal bioreactor microbial communities from the University of Queensland, Australia- Sample GRAN	Australian Centre for Ecogenomics	3300003281	Wastewater	Biological phosphorus removal	Nutrient removal		Enhanced biological phosphorus removal bioreactor	-27.485973	153.190699		100180505	137048
3300012632	Metagenome	Draft	Human skin bacterial and viral communities - University of Pennsylvania	Human skin bacterial and viral communities - University of Pennsylvania - MG100305	University of Pennsylvania	3300012632	Human	Unclassified	Skin		Human skin				24631550	54507
3300011495	Metagenome	Draft	Urban prokaryotic and eukaryotic communities from the subway and surrounding areas in New York, USA	Urban prokaryotic and eukaryotic communities from the subway in New York, USA: city subway metal/plastic -P01181	Weill Cornell Medical College	3300011495	Built environment	Subway	City		city subway metal/plastic	40.69	-73.83		18908675	28289
3300024311	Metagenome	Draft	Freshwater microbial communities amended with dissolved organic matter (DOM) from various rivers in the United States	Freshwater microbial communities from Mississippi River, Louisiana, United States - Miss_Yuk_RepB_8d	DOE Joint Genome Institute (JGI)	3300024311	Aquatic	River	Freshwater		Freshwater	29.8571	-89.9778		175953953	371027
3300011766	Metagenome	Draft	Urban prokaryotic and eukaryotic communities from the subway and surrounding areas in New York, USA	Urban prokaryotic and eukaryotic communities from the subway in New York, USA: city subway wood -P00257	Weill Cornell Medical College	3300011766	Built environment	Subway	City		city subway wood	40.68	-74.01		31108835	55695
3300000439	Metagenome	Permanent Draft	Freshwater microbial communities from Lake Mendota and Trout Bog Lake, Wisconsin, USA	Trout Bog Lake June 7 2007 Epilimnion (Trout Bog Lake Combined Assembly 48 Epilimnion Samples, Aug 2012 Assem)	DOE Joint Genome Institute (JGI)	3300000439	Aquatic	Lentic	Freshwater		Freshwater	46.0412	-89.6864		259543496	352188
3300000232	Metagenome	Draft	Groundwater microbial communities from subsurface biofilms in sulfidic aquifier in Frasassi Gorge, Italy	Groundwater microbial communities from subsurface biofilms in sulfidic aquifier in Frasassi Gorge, Italy, sample from two redox zones- PC08_64	DOE Joint Genome Institute (JGI)	3300000232	Aquatic	Groundwater	Freshwater		Groundwater	43.383333	12.95		270071044	568490
3300023295	Metagenome	Draft	Saline lake microbial communities from various lakes in Antarctica	Saline water microbial communities from Ace Lake, Antarctica - #1075	DOE Joint Genome Institute (JGI)	3300023295	Aquatic	Saline	Non-marine Saline and Alkaline		saline water	-68.4725	78.188		166137713	370407
3300014898	Metagenome	Draft	Freshwater lake sediment microbial communities from two oxygen tension regimens in Lake Washington, USA	Freshwater lake sediment microbial communities from low oxygen tension regimen in Lake Washington, USA - LO rep. 1 week 11 - L1_11_WGA	University of Washington	3300014898	Aquatic	Lake	Freshwater		Freshwater lake sediment	47.631156	-122.254601		16960693	29396
3300001717	Metagenome	Permanent Draft	Marine viral communities from the Subarctic Pacific Ocean and the Gulf of Mexico	Marine viral communities from the Pacific Ocean - LP-47	DOE Joint Genome Institute (JGI)	3300001717	Aquatic	Oceanic	Marine		Marine	50.0008	-145.0003		49253914	96926
2013515000	Metagenome	Draft	Hot spring microbial communities from Yellowstone National Park, Wyoming, USA	Hot spring microbial communities from Yellowstone National Park, Wyoming, USA - YNP6 White Creek Site 3	DOE Joint Genome Institute (JGI)	2013515000	Aquatic	Hot (42-90C)	Thermal springs		Hot spring	44.733519	-110.404033		38275783	55998
3300002897	Metagenome	Permanent Draft	Soil microbial communities from Kansas (Konza Prairie Natural Area and Manhattan, Kansas, USA)	Soil microbial communities from Manhattan, Kansas, USA - Sample 500um Nextera	DOE Joint Genome Institute (JGI)	3300002897	Terrestrial	Unclassified	Soil		Soil	39.214	-96.5852		58150411	160851
3300014559	Metagenome	Draft	Human fecal microbial communities from obese patients in Germany	Human fecal microbial communities from obese patients in Germany - AS64_0	University of Hohenheim	3300014559	Human	Large intestine	Digestive system		Human fecal				108760969	173023
3300013929	Metagenome	Draft	Urban prokaryotic and eukaryotic communities from the subway and surrounding areas in New York, USA	Urban prokaryotic and eukaryotic communities from the subway in New York, USA: city subway metal -P00661	Weill Cornell Medical College	3300013929	Built environment	Subway	City		city subway metal	40.82	-73.93		24799551	37323
3300026735	Metagenome	Draft	Subsurface microbial communities from deep shales in Ohio and West Virginia, USA	Subsurface microbial communities from deep shales in Ohio, USA - Utica-3 well 1 S-1-Day23 (SPAdes)	DOE Joint Genome Institute (JGI)	3300026735	Terrestrial	Unclassified	Deep subsurface		Deep subsurface	39.849	-81.036		14162303	31451
3300005877	Metagenome	Draft	Natural and restored wetland microbial communities from the San Francisco Bay, California, USA, that impact long-term carbon sequestration	Rice paddy soil microbial communities from Twitchell Island, California, USA - SF_Rice_25C_0N_404	DOE Joint Genome Institute (JGI)	3300005877	Terrestrial	Wetlands	Soil		Rice paddy soil	38.1087	-121.653		175913092	649985
3300027258	Metagenome	Draft	Estuarine microbial communities from the Columbia River estuary, to analyze effect of nutrient fluxes, a time series	Estuarine microbial communities from the Columbia River estuary - metaG 1562A-3 (SPAdes)	DOE Joint Genome Institute (JGI)	3300027258	Aquatic	Intertidal zone	Marine		Estuarine	46.2105	-123.7516		115517783	264254
3300005293	Metagenome	Permanent Draft	Miscanthus rhizosphere microbial communities from Kellogg Biological Station, Michigan State University, USA	Miscanthus rhizosphere microbial communities from Kellogg Biological Station, MSU, sample Bulk Soil Replicate 1 : eDNA_1	DOE Joint Genome Institute (JGI)	3300005293	Plants		Rhizoplane		Miscanthus rhizosphere	42.406189	-85.40016		2324669068	5721892
3300003188	Metagenome	Permanent Draft	Freshwater sediment microbial communities from Taif River, Saudi Arabia, that are influenced by wastewater discharge	Lotic sediment microbial communities from Taif River, Saudi Arabia - Lab simulation Sediment Column8K7-120	454 Life Sciences	3300003188	Wastewater	Dissolved organics (aerobic)	Nutrient removal		Freshwater sediment	21.342219	40.479289	08-Jun	0	0
3300002196	Metagenome	Draft	Compost microbial communities from Sao Paulo Zoo, Brazil	Compost microbial communities from Sao Paulo Zoo, Brazil - ZC3b day 99	University of Sao Paulo, Virginia Bioinformatics Institute	3300002196	Solid waste	Unclassified	Composting		Compost	-23.651072	-46.620675		103781231	285550
3300004164	Metagenome	Draft	Freshwater sediment methanotrophic microbial communities from Lake Washington under simulated oxygen tension	Freshwater sediment methanotrophic microbial communities from Lake Washington under simulated oxygen tension - Sediment Metagenome 37_LOW7	DOE Joint Genome Institute (JGI)	3300004164	Aquatic	Sediment	Freshwater		Freshwater Sediment	48.3807	-122.1599		82602774	195663
3300009155	Metagenome	Draft	Freshwater microbial communities from northern lakes of Canada to study carbon cycling	Freshwater microbial communities from Lake Montjoie, Canada to study carbon cycling - M_130807_EF_MetaG	DOE Joint Genome Institute (JGI)	3300009155	Aquatic	Lake	Freshwater		Freshwater lake	45.4091	-72.0994		1207935310	2296264
7000000525	Metagenome	Permanent Draft	Human microbial communities from the National Institute of Health, USA, HMP production phase	Human buccal mucosa microbial communities from NIH, USA - visit 2, subject 763496533	Baylor College of Medicine, J. Craig Venter Institute (JCVI), Washington University in St. Louis	7000000525	Human	Oral	Digestive system		Human	39.0042816	-77.1012173		36007195	62900
3300005298	Metagenome	Permanent Draft	Hot Spring microbial communities from Great Boiling Spring, Nevada	Hot spring sediment microbial communities from Great Boiling Spring, Nevada - Cellulolytic enrichment Sediment 77C	DOE Joint Genome Institute (JGI)	3300005298	Aquatic	Hot (42-90C)	Thermal springs		Hot Spring	40.71458	-119.369659	6.37	150187695	231170
7000000080	Metagenome	Permanent Draft	Human microbial communities from the National Institute of Health, USA, HMP production phase	Human posterior fornix microbial communities from NIH, USA - visit 2, subject 158256496	Baylor College of Medicine, J. Craig Venter Institute (JCVI), Washington University in St. Louis	7000000080	Human	Vagina	Reproductive system		Human	39.0042816	-77.1012173		2245909	2483
3300013744	Metagenome	Draft	Oral microbial communities from fossilized dental plaque from Dalheim, Germany	Oral microbial communities from fossilized dental plaque from Dalheim, Germany - S8-Shot-G12-calc	University of Oklahoma	3300013744	Human	Oral	Digestive system		Fossilized dental plaque	51.565093	8.849015		60148504	152280
3300012567	Metagenome	Draft	Human skin bacterial and viral communities - University of Pennsylvania	Human skin bacterial and viral communities - University of Pennsylvania - MG100735	University of Pennsylvania	3300012567	Human	Unclassified	Skin		Human skin				13733642	27544
3300007899	Metagenome	Permanent Draft	Human microbial communities from the National Institute of Health, USA, HMP production phase	Human anterior nares microbial communities from NIH, USA - visit 1, subject 160582958 reassembly	Baylor College of Medicine, J. Craig Venter Institute (JCVI), Washington University in St. Louis	3300007899	Human	Nasopharyngeal	Respiratory system		Human	39.0042816	-77.1012173		7203343	14849
3300014228	Metagenome	Draft	Indoor hospital air microbial communities from San Diego, USA	Indoor hospital air microbial communities from San Diego, USA - 211_L1_2014-6-9	San Diego State University	3300014228	Air		Indoor Air		Indoor hospital air				489416	1634
3300002559	Metagenome	Permanent Draft	Ionic liquid and high solid enriched microbial communities from the Joint BioEnergy Institute, California, USA	Ionic liquid and high solid enriched microbial communities from the Joint BioEnergy Institute, USA - AR20-5-D	DOE Joint Genome Institute (JGI)	3300002559	Lab enrichment	Unclassified	Defined media		Ionic liquid and high solid enriched	38.5402	-121.75		92370238	172508
3300006945	Metagenome	Draft	Bacterial and archaeal communities from various locations to study Microbial Dark Matter (Phase II)	Hot spring sediment bacterial and archeal communities from British Columbia, Canada, to study Microbial Dark Matter (Phase II) - Dewar Creek DC16 2012 metaG	DOE Joint Genome Institute (JGI)	3300006945	Aquatic	Sediment	Thermal springs		hot spring sediment	49.9543	-116.5155	8.15	338563328	495648
3300018424	Metagenome	Draft	Coastal salt marsh microbial communities from the Groves Creek Marsh, Skidaway Island, Georgia	Coastal salt marsh microbial communities from the Groves Creek Marsh, Skidaway Island, Georgia - 071412AT metaG (megahit assembly)	DOE Joint Genome Institute (JGI)	3300018424	Aquatic	Intertidal zone	Marine		Salt marsh	31.972	-81.028		2148444358	4639920
3300028142	Metagenome	Draft	Phyllosphere microbial comminities from bioenergy crops switchgrass and miscanthus from Michigan, USA	Phyllosphere microbial comminities from switchgrass, GLBRC, Michigan, United States - G5R4_NF_28AUG2017_LD1	DOE Joint Genome Institute (JGI)	3300028142	Plants		Phyllosphere		phyllosphere	42.39	-85.37		84186399	159804
3300008640	Metagenome	Permanent Draft	Human microbial communities from the National Institute of Health, USA, HMP production phase	Human stool microbial communities from NIH, USA - visit 2, subject 763901136 reassembly	Baylor College of Medicine, J. Craig Venter Institute (JCVI), Washington University in St. Louis	3300008640	Human	Large intestine	Digestive system		Human	39.0042816	-77.1012173		141074577	186849
3300013477	Metagenome	Draft	Marine and human oral microbial communities from various locations - University of British Columbia	Marine microbial communities from various locations - University of British Columbia - sediment SCG91	University of British Columbia	3300013477	Aquatic	Oceanic	Marine		Marine				438757	1280
3300025735	Metagenome	Draft	Corn, switchgrass and miscanthus rhizosphere microbial communities from Kellogg Biological Station, Michigan, USA	Switchgrass rhizosphere microbial communities from Kellogg Biological Station, Michigan, USA - KBS S6-4 metaG (SPAdes)	DOE Joint Genome Institute (JGI)	3300025735	Plants	Unclassified	Rhizosphere		Switchgrass rhizosphere	42.3948	-85.3738		600849187	1111532
3300009441	Metagenome	Draft	Marine eukaryotic phytoplankton communities from the Norwegian Sea, Arctic and Atlantic Ocean	Marine eukaryotic phytoplankton communities from Arctic Ocean - Arctic Ocean ARC135M Metagenome	DOE Joint Genome Institute (JGI)	3300009441	Aquatic	Oceanic	Marine		Marine	78.8669	-3.2286		1913999552	3593688
3300009343	Metagenome	Permanent Draft	Human microbial communities from the National Institute of Health, USA, HMP production phase	Human stool microbial communities from NIH, USA - visit 1, subject 159753524 replicate 2 reassembly	Baylor College of Medicine, J. Craig Venter Institute (JCVI), Washington University in St. Louis	3300009343	Human	Large intestine	Digestive system		Human	39.0042816	-77.1012173		88195902	130573
7000000376	Metagenome	Permanent Draft	Human microbial communities from the National Institute of Health, USA, HMP production phase	Human buccal mucosa microbial communities from NIH, USA - visit 1, subject 765094712	Baylor College of Medicine, J. Craig Venter Institute (JCVI), Washington University in St. Louis	7000000376	Human	Oral	Digestive system		Human	39.0042816	-77.1012173		4172972	9039
3300006083	Metagenome	Draft	Diffuse hydrothermal flow volcanic vent microbial communities from Axial Seamount, northeast Pacific ocean	Diffuse hydrothermal flow volcanic vent microbial communities from Axial Seamount, northeast Pacific ocean - Sample FS908_Marker33_DNA	Marine Biological Laboratory	3300006083	Aquatic	Hydrothermal vents	Marine		Diffuse hydrothermal flow volcanic vent	45.9332	-129.982268		235585392	563401
3300021500	Metagenome	Draft	Microbial communities from sediments and microbial mats in various locations	Hydrothermal vent microbial mat bacterial communities from Southern Trench, Guaymas Basin, Mexico - 4872-13-5-6_MG	DOE Joint Genome Institute (JGI)	3300021500	Aquatic	Hydrothermal vents	Marine		hydrothermal vent microbial mat	27.0114	-110.5956		159679707	329643
3300027301	Metagenome	Draft	Freshwater microbial communities amended with dissolved organic matter (DOM) from various rivers in the United States	Freshwater microbial communities from St. Lawrence River, New York, United States - Law_Miss_RepB_8d	DOE Joint Genome Institute (JGI)	3300027301	Aquatic	River	Freshwater		Freshwater	45.0061	-74.7949		154749926	265702
3300013667	Metagenome	Draft	Urban prokaryotic and eukaryotic communities from the subway and surrounding areas in New York, USA	Urban prokaryotic and eukaryotic communities from the subway in New York, USA: city subway metal -P00969	Weill Cornell Medical College	3300013667	Built environment	Subway	City		city subway metal	40.68	-73.82		17386182	21170
3300022206	Metagenome	Draft	Estuarine microbial communities from the San Francisco Bay-Delta (SFBD), California, United States	Sediment microbial communities from San Francisco Bay, California, United States - SF_Jul11_sed_USGS_24	DOE Joint Genome Institute (JGI)	3300022206	Aquatic	Sediment	Marine		sediment	37.7	-122.34		633408647	1460562
3300030504	Metagenome	Draft	Agave microbial communities from California, USA, and Mexico	Agave microbial communities from Guanajuato, Mexico - At.P.e (v2)	DOE Joint Genome Institute (JGI)	3300030504	Plants	Unclassified	Phylloplane		Agave	20.6863	-101.8747		173440829	267476
3300002900	Metagenome	Draft	Iron-reducing enrichment culture microbial communities from Chocolate Pots hot spring, Yellowstone National Park, Wyoming, USA	Vent enrichment cultures of iron-reducing bacteria from Chocolate Pots hot spring, Yellowstone National Park	University of Wisconsin, Madison	3300002900	Aquatic	Hot (42-90C)	Thermal springs		Iron-reducing enrichment culture	44.71538	-110.73627	6	42105186	66294
3300027752	Metagenome	Draft	Marine microbial communities from western Arctic Ocean	Marine microbial communities from western Arctic Ocean - ArcticOcean_MG_CB2_154 (SPAdes)	DOE Joint Genome Institute (JGI)	3300027752	Aquatic	Oceanic	Marine		Marine	73.2247	-150.2247		745443261	1445610
2067725000	Metagenome	Permanent Draft	Soil microbial communities from Great Prairies (Kansas, Wisconsin and Iowa)	Soil microbial communities from Great Prairies - Wisconsin Restored Prairie soil	DOE Joint Genome Institute (JGI)	2067725000	Terrestrial	Unclassified	Soil		Soil	43.303611	-89.332778	6.8	149161609	409243
3300002268	Metagenome	Permanent Draft	Human fecal microbial communities from Valencia, Spain, of mother-infant pairs	Human fecal microbial communities from Valencia, Spain, of mother-infant pairs - MIP09-MB		3300002268	Human	Large intestine	Digestive system		Human fecal				0	0
3300001679	Metagenome	Permanent Draft	Black smokers hydrothermal plume microbial communities from Tahi Moana, Lau Basin, Pacific Ocean	Black smokers hydrothermal plume microbial communities from Tahi Moana, Lau Basin, Pacific Ocean		3300001679	Aquatic	Hydrothermal vents	Marine		Black smokers hydrothermal plume	-20.682131	-176.183363		213649834	270314
3300025824	Metagenome	Draft	Bacterial and archaeal communities from various locations to study Microbial Dark Matter (Phase II)	Freshwater microbial communities from Powell Lake, British Columbia, Canada to study Microbial Dark Matter (Phase II) - PL_2010_330m (SPAdes)	DOE Joint Genome Institute (JGI)	3300025824	Aquatic	Lake	Freshwater		freshwater	50.0621	-124.7214		341382689	830543
3300014199	Metagenome	Draft	Peatland microbial communities from Minnesota, USA, analyzing carbon cycling and trace gas fluxes	Peatland microbial communities from Houghton, MN, USA - PEATcosm2014_Bin17_30_metaG	DOE Joint Genome Institute (JGI)	3300014199	Aquatic	Wetlands	Freshwater		Bog	47.1149	-88.5476		1523341253	2785818
3300007251	Metagenome	Permanent Draft	Human microbial communities from the National Institute of Health, USA, HMP production phase	Human anterior nares microbial communities from NIH, USA - visit 2, subject 158337416 reassembly	Baylor College of Medicine, J. Craig Venter Institute (JCVI), Washington University in St. Louis	3300007251	Human	Nasopharyngeal	Respiratory system		Human	39.0042816	-77.1012173		8394080	20369
3300027774	Metagenome	Permanent Draft	Marine microbial communities from oxygen minimum zone in the mesopelagic equatorial Pacific	Marine microbial communities from oxygen minimum zone in mesopelagic equatorial Pacific - METZYME_5_50m (SPAdes)	DOE Joint Genome Institute (JGI)	3300027774	Aquatic	Oceanic	Marine		Marine	0	-158		721427331	1719611
3300026766	Metagenome	Permanent Draft	Soil microbial communities from Arlington Agricultural Research Station in Wisconsin and Kellogg Biological Station in Michigan, replicating the bioenergy cropping systems trials (BCSTs)	Soil microbial communities from Arlington Agricultural Research Station in Wisconsin, USA - Nitrogen cycling UWRJ-SCHO22-D (SPAdes)	DOE Joint Genome Institute (JGI)	3300026766	Terrestrial	Unclassified	Soil		Soil	43.3	-89.38		25781940	79948
3300005341	Metagenome	Draft	Corn, switchgrass and miscanthus rhizosphere microbial communities from Kellogg Biological Station, Michigan, USA	Corn, switchgrass and miscanthus rhizosphere microbial communities from Kellogg Biological Station, Michigan, USA - KBS K1-10-1 metaG	DOE Joint Genome Institute (JGI)	3300005341	Terrestrial	Loam	Soil		Corn, switchgrass and miscanthus rhizosphere	42.3948	-85.3738		3014391022	8986338
3300021357	Metagenome	Draft	Bacterial and archaeal communities from various locations to study Microbial Dark Matter (Phase II)	Freshwater microbial communities from subterranean cave lake in Wind Cave National Park, South Dakota, United States - WICALVC2017	DOE Joint Genome Institute (JGI)	3300021357	Aquatic	Lake	Freshwater		freshwater	43.5566	-103.4781		527448849	1216183
3300001745	Metagenome	Permanent Draft	Soil microbial communities from Arlington Agricultural Research Station in Wisconsin and Kellogg Biological Station in Michigan, replicating the bioenergy cropping systems trials (BCSTs)	Soil microbial communities from Arlington Agricultural Research Station in Wisconsin, USA - Nitrogen cycling UWRJ-G10A4-12	DOE Joint Genome Institute (JGI)	3300001745	Terrestrial	Unclassified	Soil		Soil	43.2958	-89.3799		195893	714
3300011490	Metagenome	Draft	Urban prokaryotic and eukaryotic communities from the subway and surrounding areas in New York, USA	Urban prokaryotic and eukaryotic communities from the subway in New York, USA: city subway metal/plastic -P01019	Weill Cornell Medical College	3300011490	Built environment	Subway	City		city subway metal/plastic	40.66	-73.83		20324881	27658
3300009512	Metagenome	Draft	Marine microbial communities from western Arctic Ocean	Marine microbial communities from western Arctic Ocean - ArcticOcean_MG_CB11_88	DOE Joint Genome Institute (JGI)	3300009512	Aquatic	Oceanic	Marine		Marine	79.2466	-150.0613		1495240833	3054582
3300005331	Metagenome	Draft	Corn, switchgrass and miscanthus rhizosphere microbial communities from Kellogg Biological Station, Michigan, USA	Switchgrass rhizosphere microbial communities from Kellogg Biological Station, Michigan, USA - KBS S6-3 metaG	DOE Joint Genome Institute (JGI)	3300005331	Plants	Soil	Rhizosphere		Switchgrass rhizosphere	42.3948	-85.3738		5067408604	13384663
3300007985	Metagenome	Draft	Development of a pipeline for high-throughput recovery of near-complete and complete microbial genomes from complex metagenomic datasets	Groundwater microbial communities from Crystal Geyser aquifers in Utah, USA - Crystal Geyser metaG 2015-05	DOE Joint Genome Institute (JGI)	3300007985	Aquatic	Groundwater	Freshwater		Aquifer	38.9383	-110.1342		930701049	1626830
3300002835	Metagenome	Permanent Draft	Freshwater microbial communities from Lake Mendota and Trout Bog Lake, Wisconsin, USA	Freshwater microbial communities from Lake Mendota, WI - (Lake Mendota Combined Ray assembly, ASSEMBLY_DATE=20140605)	DOE Joint Genome Institute (JGI)	3300002835	Aquatic	Lentic	Freshwater		Freshwater	43.099444	-89.404444		4236863689	8885607
3300001723	Metagenome	Permanent Draft	Deep ocean microbial communities from the Global Malaspina Expedition	Marine viral communities from the Deep Pacific Ocean - MSP-144	DOE Joint Genome Institute (JGI)	3300001723	Aquatic	Oceanic	Marine		Deep ocean	29.1475	-23.6838		106309061	202910
3300019756	Metagenome	Draft	Microbial communities from sediments and microbial mats in various locations	Freshwater microbial communities from the Broadkill River, Lewes, Delaware, United States ? IW6Sep16_MG	DOE Joint Genome Institute (JGI)	3300019756	Aquatic	River	Freshwater		freshwater	38.7906	-75.1638		216320795	493782
3300028535	Metagenome	Draft	Marine microbial communities from expanding oxygen minimum zones in the northeastern subarctic Pacific Ocean	Marine microbial communities from Northeast Subartic Pacific Ocean, Canada - LP_J_2015_P26_500m	DOE Joint Genome Institute (JGI)	3300028535	Aquatic	Oceanic	Marine		marine	50	-145		489316995	1087482
7000000390	Metagenome	Permanent Draft	Human microbial communities from the National Institute of Health, USA, HMP production phase	Human buccal mucosa microbial communities from NIH, USA - visit 2, subject 764305738	Baylor College of Medicine, J. Craig Venter Institute (JCVI), Washington University in St. Louis	7000000390	Human	Oral	Digestive system		Human	39.0042816	-77.1012173		23035264	43161
3300014879	Metagenome	Draft	Groundwater sediment microbial communities from an aquifer adjacent to Colorado River, USA	Groundwater sediment microbial communities from an aquifer adjacent to Colorado River, USA - East River metaG ERMLIBT45_16_10D	DOE Joint Genome Institute (JGI)	3300014879	Aquatic		Sediment		Groundwater sediment	38.9232	-106.9513		265838818	608272
3300001937	Metagenome	Permanent Draft	Marine microbial communities from Global Ocean Sampling (GOS)	Marine microbial communities from the Equatorial Pacific Ocean - GS037	J. Craig Venter Institute (JCVI)	3300001937	Aquatic	Oceanic	Marine		Marine	-1.9738889	-95.014725		36191958	63262
3300025542	Metagenome	Permanent Draft	Ionic liquid and high solid enriched microbial communities from the Joint BioEnergy Institute, California, USA	High solid enriched microbial communities from the Joint BioEnergy Institute, USA - SP1-7-D (SPAdes)	DOE Joint Genome Institute (JGI)	3300025542	Lab enrichment	Unclassified	Defined media		Ionic liquid and high solid enriched	38.5402	-121.75		276199444	567490
3300020286	Metagenome	Draft	Marine viral and eukaryotic protist communities collected from different water depths during Tara Oceans survey	Marine microbial communities from Tara Oceans - TARA_B100000470 (ERX556011-ERR599131)	CEA Genoscope	3300020286	Aquatic		Marine		Marine	-31.056	4.6606		132344070	333350
3300018415	Metagenome	Draft	Coastal salt marsh microbial communities from the Groves Creek Marsh, Skidaway Island, Georgia	Coastal salt marsh microbial communities from the Groves Creek Marsh, Skidaway Island, Georgia - 011508AT metaG (megahit assembly)	DOE Joint Genome Institute (JGI)	3300018415	Aquatic	Intertidal zone	Marine		Salt marsh	31.972	-81.028		1582031123	3390124
3300014224	Metagenome	Draft	Indoor hospital air microbial communities from San Diego, USA	Indoor hospital air microbial communities from San Diego, USA - 216_D1_2014-6-18	San Diego State University	3300014224	Air		Indoor Air		Indoor hospital air				204520	796
3300008307	Metagenome	Permanent Draft	Human microbial communities from the National Institute of Health, USA, HMP production phase	Human buccal mucosa microbial communities from NIH, USA - visit 1, subject 765074482 reassembly	Baylor College of Medicine, J. Craig Venter Institute (JCVI), Washington University in St. Louis	3300008307	Human	Oral	Digestive system		Human				32508817	69535
3300005537	Metagenome	Draft	Surface soil microbial communities from Centralia Pennsylvania, which are recovering from an underground coalmine fire.	Surface soil microbial communities from Centralia Pennsylvania, which are recovering from an underground coalmine fire - Coalmine Soil_Cen01_05102014_R1	DOE Joint Genome Institute (JGI)	3300005537	Terrestrial	Unclassified	Soil		Surface soil	40.7999	-76.3402		2437071457	6432437
3300031751	Metagenome	Draft	Lab enrichment of tropical soil microbial communities from Luquillo Experimental Forest, Puerto Rico	Tropical soil microbial communities from Luquillo Experimental Forest, Puerto Rico - GRE.SIPMG.108b1f24	DOE Joint Genome Institute (JGI)	3300031751	Terrestrial	Unclassified	Soil		soil	18.321	-65.8172		1928615312	4734311
3300014621	Metagenome	Draft	Urban prokaryotic and eukaryotic communities from the subway and surrounding areas in New York, USA	Urban prokaryotic and eukaryotic communities from the subway in New York, USA: city subway metal -P01375	Weill Cornell Medical College	3300014621	Built environment	Subway	City		city subway metal	40.65	-73.99		13242117	18511
3300012578	Metagenome	Draft	Human skin bacterial and viral communities - University of Pennsylvania	Human skin bacterial and viral communities - University of Pennsylvania - MG100384	University of Pennsylvania	3300012578	Human	Unclassified	Skin		Human skin				15397901	31470
3300025714	Metagenome	Draft	Active sludge microbial communities of municipal wastewater-treating anaerobic digesters from various locations	Active sludge microbial communities of municipal wastewater-treating anaerobic digesters from USA - AD_UKC085_MetaG (SPAdes)	DOE Joint Genome Institute (JGI)	3300025714	Wastewater	Unclassified	Anaerobic digestor		Anaerobic digestor sludge	39.88	-75.22		559791615	1003218
3300025020	Metagenome	Draft	Development of a pipeline for high-throughput recovery of near-complete and complete microbial genomes from complex metagenomic datasets	Groundwater microbial communities from Crystal Geyser aquifers in Utah, USA - Crystal Geyser metaG 2015-23 (SPAdes)	DOE Joint Genome Institute (JGI)	3300025020	Aquatic	Groundwater	Freshwater		Aquifer	38.9383	-110.1342		434125281	756987
3300020696	Metagenome	Draft	Freshwater microbial communities from Lake Mendota and Trout Bog Lake, Wisconsin, USA	Freshwater microbial communities from Trout Bog Lake, WI - 05NOV2007 epilimnion	DOE Joint Genome Institute (JGI)	3300020696	Aquatic	Lentic	Freshwater		Freshwater	46.041	-89.686		80341740	158801
3300020197	Metagenome	Draft	Freshwater microbial communities from Lake Tanganyika, Tanzania	Freshwater microbial communities from Lake Tanganyika, Tanzania - TA2015037 Kigoma Deep Cast 65m	DOE Joint Genome Institute (JGI)	3300020197	Aquatic	Lake	Freshwater		freshwater lake	-4.9054	29.4853		1380338900	2497338
3300015251	Metagenome	Draft	Groundwater sediment microbial communities from an aquifer adjacent to Colorado River, USA	Groundwater sediment microbial communities from an aquifer adjacent to Colorado River, USA - East River metaG ERMLT293_16_10D	DOE Joint Genome Institute (JGI)	3300015251	Aquatic		Sediment		Groundwater sediment	38.9228	-106.9508		121009264	305432
3300009837	Metagenome	Draft	Groundwater microbial communities from the Columbia River, Washington, USA	Groundwater microbial communities from the Columbia River, Washington, USA - GW-RW N1_20_30	DOE Joint Genome Institute (JGI)	3300009837	Terrestrial	Sand	Soil		Groundwater sand	46.372	-119.272		249477213	534590
3300006994	Metagenome	Permanent Draft	Human microbial communities from the National Institute of Health, USA, HMP production phase	Human anterior nares microbial communities from NIH, USA - visit 1, subject 160421117	Baylor College of Medicine, J. Craig Venter Institute (JCVI), Washington University in St. Louis	3300006994	Human	Nasopharyngeal	Respiratory system		Human	39.0042816	-77.1012173		14453137	29985
3300027963	Metagenome	Draft	Freshwater microbial communities from northern lakes of Canada to study carbon cycling	Freshwater microbial communities from Lake Montjoie, Canada to study carbon cycling - M_130807_EF_MetaG (SPAdes)	DOE Joint Genome Institute (JGI)	3300027963	Aquatic	Lake	Freshwater		Freshwater lake	45.4091	-72.0994		771180665	1469455
3300015200	Metagenome	Draft	Soil microbial communities from Arlington Agricultural Research Station in Wisconsin and Kellogg Biological Station in Michigan, replicating the bioenergy cropping systems trials (BCSTs)	Soil microbial communities from Arlington Agricultural Research Station in Wisconsin, USA - Nitrogen cycling UWRJ-S209-509C-1 (version 2)	DOE Joint Genome Institute (JGI)	3300015200	Terrestrial		Soil		soil	43.3	-89.38		1882444774	4419224
2199352005	Metagenome	Permanent Draft	Freshwater microbial communities from Lake Mendota and Trout Bog Lake, Wisconsin, USA	Freshwater microbial communities from Lake Mendota, WI - Practice 29OCT2010 epilimnion	DOE Joint Genome Institute (JGI)	2199352005	Aquatic	Lentic	Freshwater		Freshwater	43.098333	-89.405278		63922670	157669
3300026684	Metagenome	Permanent Draft	Soil microbial communities from Arlington Agricultural Research Station in Wisconsin and Kellogg Biological Station in Michigan, replicating the bioenergy cropping systems trials (BCSTs)	Soil microbial communities from Arlington Agricultural Research Station in Wisconsin, USA - Nitrogen cycling UWRJ-HINK08-E (SPAdes)	DOE Joint Genome Institute (JGI)	3300026684	Terrestrial	Unclassified	Soil		Soil	43.42	-89.4		9105426	28276
3300021079	Metagenome	Draft	Anoxic zone freshwater microbial communities from boreal shield lakes in IISD Experimental Lakes Area, Ontario, Canada	Anoxic zone freshwater microbial communities from boreal shield lake in IISD Experimental Lakes Area, Ontario, Canada - Sep2016-L442-9m	DOE Joint Genome Institute (JGI)	3300021079	Aquatic	Lake	Freshwater		anoxic zone freshwater	49.775	-93.818		791799527	1497719
3300026888	Metagenome	Draft	Groundwater microbial communities from the Columbia River, Washington, USA	Groundwater microbial communities from the Columbia River, Washington, USA - GW-RW S2_10_20 (SPAdes)	DOE Joint Genome Institute (JGI)	3300026888	Terrestrial	Sand	Soil		Groundwater sand	46.372	-119.272		59637801	158697
3300005338	Metagenome	Draft	Corn, switchgrass and miscanthus rhizosphere microbial communities from Kellogg Biological Station, Michigan, USA	Miscanthus rhizosphere microbial communities from Kellogg Biological Station, Michigan, USA - KBS Miscanthus M4-2	DOE Joint Genome Institute (JGI)	3300005338	Plants	Epiphytes	Rhizoplane		Miscanthus rhizosphere	42.3948	-85.3738		5663751459	15590375
3300014808	Metagenome	Draft	Human fecal microbial communities from obese patients in Germany	Human fecal microbial communities from obese patients in Germany - AS66_3	University of Hohenheim	3300014808	Human	Large intestine	Digestive system		Human fecal				152219093	255546
3300014739	Metagenome	Draft	Human host-associated microbial communities from fecal samples of mother and infant in Denmark	Human fecal microbial communities from newborn in Denmark - 577_B	Beijing Genomics Institute (BGI)	3300014739	Human	Large intestine	Digestive system		Human host-associated	55.678	12.531		12514133	13819
3300012327	Metagenome	Draft	Human skin bacterial and viral communities - University of Pennsylvania	Human skin bacterial and viral communities - University of Pennsylvania - MG100562	University of Pennsylvania	3300012327	Human	Unclassified	Skin		Human skin				15251276	39208
3300025090	Metagenome	Draft	Bacterial and archaeal communities from various locations to study Microbial Dark Matter (Phase II)	Hot spring microbial communities from Jinze hot spring, China to study Microbial Dark Matter (Phase II) - JNZ 110809A (SPAdes)	DOE Joint Genome Institute (JGI)	3300025090	Aquatic	Hot (42-90C)	Thermal springs		Hot spring	25.4413	98.46	6.71	159721048	243959
3300025091	Metagenome	Draft	Bacterial and archaeal communities from various locations to study Microbial Dark Matter (Phase II)	Freshwater bacterial and archeal communities from Indian Creek, Illinois, USA - Floc-Cal metaG (SPAdes)	DOE Joint Genome Institute (JGI)	3300025091	Aquatic	Sediment	Freshwater		Freshwater	41.6655	-87.5437	>13	107832312	268739
3300027938	Metagenome	Draft	Groundwater microbial communities from the Columbia River, Washington, USA	Groundwater microbial communities from the Columbia River, Washington, USA, for microbe roles in carbon and contaminant biogeochemistry - GW-RW metaG T3_30-Apr-14 (SPAdes)	DOE Joint Genome Institute (JGI)	3300027938	Terrestrial	Sand	Soil		Sand	46.372	-119.272		101916964	222958
3300021338	Metagenome	Draft	Coastal seawater microbial communities from Marineland, Florida, United States	Coastal seawater microbial communities from Marineland, Florida, United States - SWPA TP2 #1	DOE Joint Genome Institute (JGI)	3300021338	Aquatic	Coastal	Marine		seawater	29.6703	-81.2145		440483660	711523
3300026964	Metagenome	Permanent Draft	Environmental microbial communities from Fremont, CA and La Paraguera, Puerto Rico	Aerobic enrichment media microbial communities from Eden Landing Ponds, California, USA - A23 P3 (4) (SPAdes)	DOE Joint Genome Institute (JGI)	3300026964	Lab enrichment	Aerobic media	Defined media		Aerobic enrichment media	37.840854	-122.289843		72441881	111431
3300013354	Metagenome	Draft	Urban prokaryotic and eukaryotic communities from the subway and surrounding areas in New York, USA	Urban prokaryotic and eukaryotic communities from the subway in New York, USA: city subway metal -P01600	Weill Cornell Medical College	3300013354	Built environment	Subway	City		city subway metal	40.88	-73.87		96924040	221977
3300006191	Metagenome	Draft	Marine microbial communities from the West Antarctic Peninsula, for metatranscriptomic analysis	Marine microbial communities from the West Antarctic Peninsula - Coastal water metaG104-DNA	DOE Joint Genome Institute (JGI)	3300006191	Aquatic	Unclassified	Marine		Marine	-64.8156	-64.0406		800696355	2281572
3300027279	Metagenome	Draft	Anoxygenic and chlorotrophic microbial mat microbial communities from Yellowstone National Park, USA	Anoxygenic and chlorotrophic microbial mat microbial communities from Yellowstone National Park, USA - YNP MS-B MetaG (SPAdes)	DOE Joint Genome Institute (JGI)	3300027279	Aquatic	Hot (42-90C)	Thermal springs		Anoxygenic and chlorotrophic	44.963	-110.715		229767490	414374
3300027662	Metagenome	Draft	Peatlands soil microbial communities from Germany and Austria, that are sulfate reducing	Peat soil microbial communities from Weissenstadt, Germany - Sb_50d_2_FS metaG (SPAdes)	DOE Joint Genome Institute (JGI)	3300027662	Terrestrial	Unclassified	Soil		Peatlands soil	50.1318	11.881		488794124	963345
3300002950	Metagenome	Permanent Draft	Ionic liquid and high solid enriched microbial communities from the Joint BioEnergy Institute, California, USA	High solid enriched microbial communities from the Joint BioEnergy Institute, USA - SP1-5-D	DOE Joint Genome Institute (JGI)	3300002950	Lab enrichment	Unclassified	Defined media		Ionic liquid and high solid enriched	38.5402	-121.75		65026790	152216
3300008404	Metagenome	Permanent Draft	Human microbial communities from the National Institute of Health, USA, HMP production phase	Human stool microbial communities from NIH, USA - visit 2, subject 764002286 reassembly	Baylor College of Medicine, J. Craig Venter Institute (JCVI), Washington University in St. Louis	3300008404	Human	Large intestine	Digestive system		Human				130560240	168302
3300001182	Metagenome	Permanent Draft	Forest soil microbial communities from multiple locations in Canada and USA	Forest soil microbial communities from Algoma, Ontario, Canada - Jack Pine, Ontario site 1_JW_OM1H0_M2	DOE Joint Genome Institute (JGI)	3300001182	Terrestrial	Loam	Soil		Forest soil	46.42	-83.37		36853430	112932
3300008522	Metagenome	Permanent Draft	Human microbial communities from the National Institute of Health, USA, HMP production phase	Human tongue dorsum microbial communities from NIH, USA - visit 1, subject 765135172 reassembly	Baylor College of Medicine, J. Craig Venter Institute (JCVI), Washington University in St. Louis	3300008522	Human	Oral	Digestive system		Human	39.0042816	-77.1012173		124642862	179428
3300007135	Metagenome	Permanent Draft	Human microbial communities from the National Institute of Health, USA, HMP production phase	Human supragingival plaque microbial communities from NIH, USA - visit 1, subject 158458797	Baylor College of Medicine, J. Craig Venter Institute (JCVI), Washington University in St. Louis	3300007135	Human	Oral	Digestive system		Human	39.0042816	-77.1012173		95715543	146386
3300017968	Metagenome	Draft	Coastal salt marsh microbial communities from the Groves Creek Marsh, Skidaway Island, Georgia	Coastal salt marsh microbial communities from the Groves Creek Marsh, Skidaway Island, Georgia - 071409AT metaG (megahit assembly)	DOE Joint Genome Institute (JGI)	3300017968	Aquatic	Intertidal zone	Marine		Salt marsh	31.972	-81.028		1828264925	3888950
3300006457	Metagenome	Permanent Draft	Human microbial communities from the National Institute of Health, USA, HMP production phase	Human supragingival plaque microbial communities from NIH, USA - visit 1, subject 765337473	Baylor College of Medicine, J. Craig Venter Institute (JCVI), Washington University in St. Louis	3300006457	Human	Oral	Digestive system		Human	39.0042816	-77.1012173		78283055	135051
3300003221	Metagenome	Permanent Draft	Soil microbial communities from Arlington Agricultural Research Station in Wisconsin and Kellogg Biological Station in Michigan, replicating the bioenergy cropping systems trials (BCSTs)	Soil microbial communities from Arlington Agricultural Research Station in Wisconsin, USA - Nitrogen cycling UWRJ-SCHO21-B	DOE Joint Genome Institute (JGI)	3300003221	Terrestrial	Unclassified	Soil		Soil	43.3	-89.38		1023459	3414
3300009294	Metagenome	Permanent Draft	Human microbial communities from the National Institute of Health, USA, HMP production phase	Human supragingival plaque microbial communities from NIH, USA - visit 2, subject 686765762 reassembly	Baylor College of Medicine, J. Craig Venter Institute (JCVI), Washington University in St. Louis	3300009294	Human	Oral	Digestive system		Human	39.0042816	-77.1012173		2930069	8342
3300025192	Metagenome	Permanent Draft	Deep ocean microbial communities from the Global Malaspina Expedition	Marine microbial communities from the Deep Atlantic Ocean - MP0145 (SPAdes)	DOE Joint Genome Institute (JGI)	3300025192	Aquatic	Oceanic	Marine		Deep ocean	14.52	-26		43858761	89550
3300027514	Metagenome	Permanent Draft	Soil microbial communities from 10 grassland sites in CA, CO, KS, KY, MN, MO, NM, SC, TX, that have been nitrogen fertilized	Forest soil microbial communities from Browns Valley, California, USA, that are Nitrogen fertilized - NN91 (SPAdes)	DOE Joint Genome Institute (JGI)	3300027514	Terrestrial	Loam	Soil		Soil	39.23550963	-121.2836963		169023987	559852
3300008607	Metagenome	Permanent Draft	Human microbial communities from the National Institute of Health, USA, HMP production phase	Human tongue dorsum microbial communities from NIH, USA - visit 1, subject 686765762 reassembly	Baylor College of Medicine, J. Craig Venter Institute (JCVI), Washington University in St. Louis	3300008607	Human	Oral	Digestive system		Human	39.0042816	-77.1012173		99602943	136158
3300002927	Metagenome	Permanent Draft	Delisea pulchra microbial communities from Sydney, Australia, affected by bleaching disease	Delisea pulchra microbial communities from Sydney, Australia, affected by bleaching disease - 2012_LB_H21		3300002927	Algae	Unclassified	Red algae		Delisea pulchra	-33.57	150.15		1008368351	4073866
3300027456	Metagenome	Permanent Draft	Soil microbial communities from Arlington Agricultural Research Station in Wisconsin and Kellogg Biological Station in Michigan, replicating the bioenergy cropping systems trials (BCSTs)	Soil microbial communities from Arlington Agricultural Research Station in Wisconsin, USA - Nitrogen cycling UWRJ-ROWE17-E (SPAdes)	DOE Joint Genome Institute (JGI)	3300027456	Terrestrial	Unclassified	Soil		Soil	43.42	-89.32		21456184	65211
3300000651	Metagenome	Draft	Forest soil microbial communities from Amazon Forest, Brazil	Forest soil microbial communities from Amazon forest - Pasture72 2010 replicate I A10	DOE Joint Genome Institute (JGI)	3300000651	Terrestrial	Unclassified	Soil		Forest soil	-10.171667	-62.7875		155914064	453690
3300014208	Metagenome	Draft	Leachate and groundwater microbial communities from a municipal landfill and adjacent aquifer in Southern Ontario, Canada	Groundwater microbial communities from an aquifer near a municipal landfill in Southern Ontario, Canada - Groundwater well OW334 metaG	DOE Joint Genome Institute (JGI)	3300014208	Aquatic	Groundwater	Freshwater		groundwater	43.442	-80.577		1835938605	3307093
3300012571	Metagenome	Draft	Human skin bacterial and viral communities - University of Pennsylvania	Human skin bacterial and viral communities - University of Pennsylvania - MG100497	University of Pennsylvania	3300012571	Human	Unclassified	Skin		Human skin				10882892	29141
3300026857	Metagenome	Draft	Soil and rhizosphere microbial communities from Centre INRS-Institut Armand-Frappier, Laval, Canada	Soil and rhizosphere microbial communities from Laval, Canada - mgLMB (SPAdes)	DOE Joint Genome Institute (JGI)	3300026857	Terrestrial	Unclassified	Soil		Soil	45.54	-73.72		38452579	130893
7000000089	Metagenome	Permanent Draft	Human microbial communities from the National Institute of Health, USA, HMP production phase	Human anterior nares microbial communities from NIH, USA - visit 2, subject 763982056	Baylor College of Medicine, J. Craig Venter Institute (JCVI), Washington University in St. Louis	7000000089	Human	Nasopharyngeal	Respiratory system		Human	39.0042816	-77.1012173		15918	40
3300000690	Metagenome	Permanent Draft	Tropical forest soil microbial communities from Luquillo Experimental Forest, Puerto Rico	Tropical forest soil microbial communities from Luquillo Experimental Forest, Puerto Rico - Sample 75	DOE Joint Genome Institute (JGI)	3300000690	Terrestrial	Loam	Soil		Tropical forest soil	18	-65		7101410	21347
3300019998	Metagenome	Draft	Groundwater sediment microbial communities from an aquifer adjacent to Colorado River, USA	Soil microbial communities from a riparian zone of the East river system, Colorado, United States ? H3m1	DOE Joint Genome Institute (JGI)	3300019998	Terrestrial		Soil		soil	38.9825	-107.0101		70839924	172604
3300011652	Metagenome	Draft	Urban prokaryotic and eukaryotic communities from the subway and surrounding areas in New York, USA	Urban prokaryotic and eukaryotic communities from the subway in New York, USA: city subway metal -P00728	Weill Cornell Medical College	3300011652	Built environment	Subway	City		city subway metal	40.7	-74		30632571	46099
3300001499	Metagenome	Finished	Human fecal microbial communities from the University of Tokyo, Japan, of healthy Japanese infants and adults	Human fecal microbial communities from the University of Tokyo - healthy human sample In-D, Adult, Male		3300001499	Human	Large intestine	Digestive system		Human fecal	35.71	139.76		0	0
3300007335	Metagenome	Permanent Draft	Human microbial communities from the National Institute of Health, USA, HMP production phase	Human supragingival plaque microbial communities from NIH, USA - visit 2, subject 763759525 reassembly	Baylor College of Medicine, J. Craig Venter Institute (JCVI), Washington University in St. Louis	3300007335	Human	Oral	Digestive system		Human	39.0042816	-77.1012173		205945221	348385
3300027366	Metagenome	Draft	Estuarine microbial communities from the Columbia River estuary, to analyze effect of nutrient fluxes, a time series	Estuarine microbial communities from the Columbia River estuary - metaG 1547B-3 (SPAdes)	DOE Joint Genome Institute (JGI)	3300027366	Aquatic	Intertidal zone	Marine		Estuarine	46.2314	-123.8828		182967007	384276
3300031225	Metagenome	Draft	Saline lake microbial communities from various lakes in Antarctica	Saline water microbial communities from Organic Lake, Antarctica - #175	DOE Joint Genome Institute (JGI)	3300031225	Aquatic	Saline	Non-marine Saline and Alkaline		saline water	-68.4561	78.1899		483703151	808872
3300025638	Metagenome	Draft	Active sludge microbial communities of municipal wastewater-treating anaerobic digesters from various locations	Active sludge microbial communities of municipal wastewater-treating anaerobic digesters from Japan - AD_JPNTR2_MetaG (SPAdes)	DOE Joint Genome Institute (JGI)	3300025638	Wastewater	Unclassified	Anaerobic digestor		Anaerobic digestor sludge	34.65	135.05		444494212	748563
3300024928	Metagenome	Draft	Freshwater sediment methanotrophic microbial communities from Lake Washington under simulated oxygen tension	Freshwater sediment methanotrophic microbial communities from Lake Washington under simulated oxygen tension - Sediment Metagenome 61_LOW9 (SPAdes)	DOE Joint Genome Institute (JGI)	3300024928	Aquatic	Sediment	Freshwater		Freshwater Sediment	48.3807	-122.1599		68058933	98499
3300009744	Metagenome	Draft	Subsurface microbial communities from deep shales in Ohio and West Virginia, USA	Subsurface microbial communities from deep shales in Ohio, USA - Utica-3 well 1 S-1-Day9	DOE Joint Genome Institute (JGI)	3300009744	Terrestrial	Unclassified	Deep subsurface		Deep subsurface	39.849	-81.036		33123761	61354
7000000210	Metagenome	Permanent Draft	Human microbial communities from the National Institute of Health, USA, HMP production phase	Human tongue dorsum microbial communities from NIH, USA - visit 2, subject 159247771	Baylor College of Medicine, J. Craig Venter Institute (JCVI), Washington University in St. Louis	7000000210	Human	Oral	Digestive system		Human	39.0042816	-77.1012173		88262983	155670
3300012529	Metagenome	Draft	Polar desert microbial communities from Antarctic Dry Valleys	Polar desert sand microbial communities from Dry Valleys, Antarctica - metaG UQ568 (21.06)	DOE Joint Genome Institute (JGI)	3300012529	Aquatic	Ice	Freshwater		Polar desert sand	-78.1031	163.6192		626557785	1385786
3300012159	Metagenome	Draft	Groundwater sediment microbial communities from an aquifer adjacent to Colorado River, USA	Groundwater sediment microbial communities from an aquifer in Colorado, USA - East MetaG ERMLT500_2	DOE Joint Genome Institute (JGI)	3300012159	Aquatic		Sediment		Groundwater sediment	38.9234	-106.9514		174553917	414244
3300025438	Metagenome	Draft	Saline lake microbial communities from various lakes in Antarctica	Saline lake microbial communities from Ace Lake, Antarctica - Antarctic Ace Lake Metagenome 02UK9 (SPAdes)	DOE Joint Genome Institute (JGI)	3300025438	Aquatic	Saline	Non-marine Saline and Alkaline		Saline lake	-68.4725	78.188		208281887	385214
3300002261	Metagenome	Permanent Draft	Human fecal microbial communities from Valencia, Spain, of mother-infant pairs	Human fecal microbial communities from Valencia, Spain, of mother-infant pairs - MIP19-MA		3300002261	Human	Large intestine	Digestive system		Human fecal				0	0
3300009081	Metagenome	Draft	Freshwater sediment microbial communities from Cottonwood Lakes Research site near Jamestown, North Dakota, USA	Freshwater sediment microbial communities from Prairie Pothole Lake near Jamestown, North Dakota, USA - PPLs Lake P7 Core (1) Depth 19-21cm May2015	DOE Joint Genome Institute (JGI)	3300009081	Aquatic	Sediment	Freshwater		Freshwater sediment	47.0956	-99.1001		1049920163	2257102
3300020392	Metagenome	Draft	Marine microbial communities from Tara Oceans	Marine microbial communities from Tara Oceans - TARA_B100000963 (ERX555916-ERR599163)	CEA Genoscope	3300020392	Aquatic		Marine		Marine	-12.9488	-96.0293		838691294	1961896
3300014923	Metagenome	Draft	Synthetic microbial community for library methods comparison from University of Liverpool, United Kingdom	Synthetic microbial communities for library methods comparison from University of Liverpool, United Kingdom - Mg10	University of Liverpool	3300014923	Modeled		Simulated communities (DNA mixture)		Synthetic	53.405936	-2.9677609		34826419	77336
3300002436	Metagenome	Permanent Draft	Human fecal microbial communities from Valencia, Spain, of mother-infant pairs	Human fecal microbial communities from Valencia, Spain, of mother-infant pairs - MIP16-I1		3300002436	Human	Large intestine	Digestive system		Human fecal				0	0
3300024991	Metagenome	Permanent Draft	Wastewater bioreactor microbial communities from Cape Town, South Africa	Wastewater bioreactor microbial communities from Cape Town, South Africa - Thiocy_expt_500_plan (SPAdes)	DOE Joint Genome Institute (JGI)	3300024991	Bioremediation		Thiocyanate		Wastewater bioreactor	-33.927	18.452665		412698899	554457
3300005687	Metagenome	Draft	Enhanced biological phosphorus removal bioreactor microbial communities from the University of Queensland, Australia	Enhanced biological phosphorus removal bioreactor viral communities from the University of Queensland, Australia - SBR4-V92704 Phage Sequencing	University of Queensland	3300005687	Wastewater	Biological phosphorus removal	Nutrient removal		lab-scale EBPR bioreactor	-27.49999	153.012098		11804141	30357
3300000352	Metagenome	Draft	Alkaline sediment microbial communities from Soda lakes and Soda Solonchak soils	Alkaline sediment microbial communities from bioreactor in Germany - TP_S3	DOE Joint Genome Institute (JGI)	3300000352	Aquatic	Alkaline	Non-marine Saline and Alkaline		Alkaline sediment	53.109	8.845		57866727	100117
3300011885	Metagenome	Draft	Urban prokaryotic and eukaryotic communities from the subway and surrounding areas in New York, USA	Urban prokaryotic and eukaryotic communities from the subway in New York, USA: city subway metal/plastic -P01136	Weill Cornell Medical College	3300011885	Built environment	Subway	City		city subway metal/plastic	40.7	-73.92		50066182	76488
3300026383	Metagenome	Draft	Leaf surface microbial communities from various plants in UC Gill Tract Community Farm, Albany, California, United States	Leaf surface microbial communities from sunflower plants in UC Gill Tract Community Farm, Albany, California, United States - DLSL S.R1	DOE Joint Genome Institute (JGI)	3300026383	Plants	Epiphytes	Phylloplane		leaf surface	37.8864	-122.2981		152652060	249921
3300013241	Metagenome	Draft	Human skin bacterial and viral communities - University of Pennsylvania	Human skin bacterial and viral communities - University of Pennsylvania - MG100270	University of Pennsylvania	3300013241	Human	Unclassified	Skin		Human skin				35446778	74378
3300012958	Metagenome	Draft	Amended soil microbial communities from New York, USA to study carbon cycling	Unamended control soil microbial communities from upstate New York, USA - Whitman soil sample_221_MG	DOE Joint Genome Institute (JGI)	3300012958	Terrestrial		Soil		soil	42.4531	-76.3842		2430626430	5813106
3300013647	Metagenome	Draft	Human skin bacterial and viral communities - University of Pennsylvania	Human skin bacterial and viral communities - University of Pennsylvania - MG100565	University of Pennsylvania	3300013647	Human	Unclassified	Skin		Human skin				7602654	17566
3300025702	Metagenome	Draft	Active sludge microbial communities of municipal wastewater-treating anaerobic digesters from various locations	Active sludge microbial communities of municipal wastewater-treating anaerobic digesters from Hong Kong - AD_UKC109_MetaG (SPAdes)	DOE Joint Genome Institute (JGI)	3300025702	Wastewater	Unclassified	Anaerobic digestor		Anaerobic digestor sludge	22.28	114.17		520188022	971985
3300019740	Metagenome	Draft	Microbial communities from sediments and microbial mats in various locations	Sediment microbial communities from the Broadkill River, Lewes, Delaware, United States ? FRC_4-5_MG	DOE Joint Genome Institute (JGI)	3300019740	Aquatic	Sediment	Freshwater		sediment	38.7906	-75.1638		142294969	339118
3300008361	Metagenome	Permanent Draft	Human microbial communities from the National Institute of Health, USA, HMP production phase	Human stool microbial communities from NIH, USA - visit 1, subject 764325968 reassembly	Baylor College of Medicine, J. Craig Venter Institute (JCVI), Washington University in St. Louis	3300008361	Human	Large intestine	Digestive system		Human				126719161	154320
3300030494	Metagenome	Draft	Peatlands soil microbial communities from Germany and Austria, that are sulfate reducing	Peat soil microbial communities from Weissenstadt, Germany - Sb_50d_3_AS metaG (v2)	DOE Joint Genome Institute (JGI)	3300030494	Terrestrial	Unclassified	Soil		Peatlands soil	50.1318	11.881		876098598	1779823
3300012367	Metagenome	Draft	Human skin bacterial and viral communities - University of Pennsylvania	Human skin bacterial and viral communities - University of Pennsylvania - MG100749	University of Pennsylvania	3300012367	Human	Unclassified	Skin		Human skin				691285	1789
3300000717	Metagenome	Permanent Draft	Tropical forest soil microbial communities from Luquillo Experimental Forest, Puerto Rico	Tropical forest soil microbial communities from Luquillo Experimental Forest, Puerto Rico - Sample 68	DOE Joint Genome Institute (JGI)	3300000717	Terrestrial	Loam	Soil		Tropical forest soil	18	-65		13597321	39041
3300025961	Metagenome	Draft	Corn, switchgrass and miscanthus rhizosphere microbial communities from Kellogg Biological Station, Michigan, USA	Switchgrass rhizosphere microbial communities from Kellogg Biological Station, Michigan, USA - KBS S4-4 metaG (SPAdes)	DOE Joint Genome Institute (JGI)	3300025961	Plants	Unclassified	Rhizosphere		Switchgrass rhizosphere	42.3948	-85.3738		3810786997	9033987
3300020679	Metagenome	Draft	Freshwater microbial communities from Lake Mendota and Trout Bog Lake, Wisconsin, USA	Freshwater microbial communities from Trout Bog Lake, WI - 13JUN2008 hypolimnion	DOE Joint Genome Institute (JGI)	3300020679	Aquatic	Lentic	Freshwater		Freshwater	46.041	-89.686		31359678	66171
3300026535	Metagenome	Draft	Soil microbial communities from uranium-contaminated sites across the Upper Colorado River Basin region	Soil microbial communities from uranium-contaminated site in the Upper Colorado River Basin, Wyoming, United States - RVT150D86 (HiSeq)	DOE Joint Genome Institute (JGI)	3300026535	Terrestrial		Soil		soil	42.9888	-108.3994		658030837	1394356
3300027429	Metagenome	Permanent Draft	Soil microbial communities from Arlington Agricultural Research Station in Wisconsin and Kellogg Biological Station in Michigan, replicating the bioenergy cropping systems trials (BCSTs)	Soil microbial communities from Arlington Agricultural Research Station in Wisconsin, USA - Nitrogen cycling UWRJ-G06A5a-10 (SPAdes)	DOE Joint Genome Institute (JGI)	3300027429	Terrestrial	Unclassified	Soil		Soil	43.3	-89.38		24424955	81886
3300008102	Metagenome	Permanent Draft	Human microbial communities from the National Institute of Health, USA, HMP production phase	Human supragingival plaque microbial communities from NIH, USA - visit 1, subject 404239096 reassembly	Baylor College of Medicine, J. Craig Venter Institute (JCVI), Washington University in St. Louis	3300008102	Human	Oral	Digestive system		Human	39.0042816	-77.1012173		133971712	231890
3300001930	Metagenome	Permanent Draft	Marine microbial communities from Global Ocean Sampling (GOS)	Marine microbial communities from the Tropical South Pacific Ocean - GS039	J. Craig Venter Institute (JCVI)	3300001930	Aquatic	Oceanic	Marine		Marine	-3.3433332	-101.373886		641644	1142
3300022852	Metagenome	Draft	Enriched soil aggregate microbial communities from Iowa State university to study microbial drivers of carbon cycling	Enriched soil aggregate microbial communities from Iowa State University, Ames, United States - MC6-MC0909-MG	DOE Joint Genome Institute (JGI)	3300022852	Terrestrial		Soil		enriched soil aggregate	42	-93		201621591	347297
3300026365	Metagenome	Draft	Peatland microbial communities from Stordalen Mire, Sweden	Peat soil microbial communities from Stordalen Mire, Sweden - G.F.S.T50	DOE Joint Genome Institute (JGI)	3300026365	Terrestrial		Peat		soil	68.3533	19.0466		93611526	217743
3300009051	Metagenome	Draft	Estuarine microbial communities from the Columbia River estuary, to analyze effect of nutrient fluxes, a time series	Estuarine microbial communities from the Columbia River estuary - metaG 1449B-02	DOE Joint Genome Institute (JGI)	3300009051	Aquatic	Intertidal zone	Marine		Estuarine	46.2327	-123.9168		296642656	599941
3300025068	Metagenome	Draft	Bacterial and archaeal communities from various locations to study Microbial Dark Matter (Phase II)	Hot spring microbial communities from Little Hot Creek, USA to study Microbial Dark Matter (Phase II) - LHC4sed_replicate (SPAdes)	DOE Joint Genome Institute (JGI)	3300025068	Aquatic	Hot (42-90C)	Thermal springs		Hot spring	37.6906	-118.8442	6.83	145292550	280398
3300007129	Metagenome	Draft	Cephalotes ants gut microbiomes	Ant gut microbial communities from Cephalotes atratus, Brazil	Harvard University	3300007129	Arthropoda	Gut	Digestive system		ant gut	-19.11	-48.24		218359261	386952
3300005870	Metagenome	Draft	Rhizosphere and bulk soil microbial communities from Harvard Forest, USA	Rhizosphere microbial communities from Harvard Forest, USA - 4Rhizosphere_NRpos metaG	DOE Joint Genome Institute (JGI)	3300005870	Terrestrial	Unclassified	Soil		rhizosphere	42.5502	-72.1737		5106579	21404
3300026669	Metagenome	Permanent Draft	Soil microbial communities from 10 grassland sites in CA, CO, KS, KY, MN, MO, NM, SC, TX, that have been nitrogen fertilized	Grasslands soil microbial communities from Gorham, Kansas, USA that are Nitrogen fertilized - NN619 (SPAdes)	DOE Joint Genome Institute (JGI)	3300026669	Terrestrial	Loam	Soil		Soil	39.05	-99.1		5436863	18751
3300017548	Metagenome	Draft	Lignin-adapted enriched soil microbial communities from Emeryville, California, USA	Enriched Organic Plus compost microbial communities from Emeryville, California, USA - eDNA 3rd pass 30_C Kraft OP (version 2)	DOE Joint Genome Institute (JGI)	3300017548	Terrestrial		Soil		compost	37.83	-122.29		589984846	998891
3300026195	Metagenome	Draft	Anaerobic biogas reactor microbial communites from Washington, USA	Anaerobic biogas reactor microbial communites from Washington, USA - Biogas_R1_B C13 SIP DNA (SPAdes)	DOE Joint Genome Institute (JGI)	3300026195	Bioreactor		Anaerobic		Anaerobic biogas reactor	47.6525	-122.3049		379091379	655298
3300012819	Metagenome	Draft	Characterization of biomass-degrading enzymes from insect-associated, soil, and chicken feces microbial communities	Enriched pill bug-associated microbial communities from UW Madison campus, WI, USA - HID1972K_E11 MG	DOE Joint Genome Institute (JGI)	3300012819	Insecta		Digestive system		insecta	43.073	-89.4011		79106640	110916
3300031679	Metagenome	Draft	Lab enrichment of tropical soil microbial communities from Luquillo Experimental Forest, Puerto Rico	Tropical soil microbial communities from Luquillo Experimental Forest, Puerto Rico - GRE.SIPMG.065b5f23	DOE Joint Genome Institute (JGI)	3300031679	Terrestrial	Unclassified	Soil		soil	18.321	-65.8172		1644495971	3980088
3300025179	Metagenome	Permanent Draft	Deep ocean microbial communities from the Global Malaspina Expedition	Marine microbial communities from the Deep Pacific Ocean - MP2252 (SPAdes)	DOE Joint Genome Institute (JGI)	3300025179	Aquatic	Oceanic	Marine		Deep ocean	10.09	-99.25		78341090	134313
3300031151	Metagenome	Draft	Leaf surface microbial communities from various plants in UC Gill Tract Community Farm, Albany, California, United States	Phyllosphere microbial communities from UC Gill Tract Community Farm, Albany, California, United States - DLSLS.R2	DOE Joint Genome Institute (JGI)	3300031151	Plants		Phyllosphere		Phyllosphere	37.8864	-122.2981		244754331	379742
3300025119	Metagenome	Permanent Draft	Soil microbial communities from Rifle, Colorado, USA	Soil microbial communities from Rifle, Colorado - Rifle CSP2_sed 19_1 (SPAdes)	DOE Joint Genome Institute (JGI)	3300025119	Terrestrial	Loam	Soil		Soil	39.53	-107.78		398385407	908780
3300012220	Metagenome	Draft	Human skin bacterial and viral communities - University of Pennsylvania	Human skin bacterial and viral communities - University of Pennsylvania - MG100216	University of Pennsylvania	3300012220	Human	Unclassified	Skin		Human skin				7902265	22317
2199034002	Metagenome	Permanent Draft	Soil microbial community from bioreactor at Alameda Naval Air Station, CA, contaminated with Chloroethene	Soil microbial communities from bioreactor at Alameda Naval Air Station, CA, contaminated with Chloroethene -196	DOE Joint Genome Institute (JGI)	2199034002	Bioremediation	Chloroethene	Tetrachloroethylene and derivatives		Soil from Bioreactor	37.786111	-122.318611		30615378	43132
3300006488	Metagenome	Permanent Draft	Human microbial communities from the National Institute of Health, USA, HMP production phase	Human supragingival plaque microbial communities from NIH, USA - visit number 1 of subject 675950834	Baylor College of Medicine, J. Craig Venter Institute (JCVI), Washington University in St. Louis	3300006488	Human	Oral	Digestive system		Human	39.0042816	-77.1012173		82622564	134510
3300020362	Metagenome	Draft	Marine viral and eukaryotic protist communities collected from different water depths during Tara Oceans survey	Marine microbial communities from Tara Oceans - TARA_A100001234 (ERX556035-ERR599049)	CEA Genoscope	3300020362	Aquatic		Marine		Marine	22.1283	38.1967		501489763	1206406
7000000637	Metagenome	Permanent Draft	Human microbial communities from the National Institute of Health, USA, HMP production phase	Human palatine tonsils microbial communities from NIH, USA - visit 2, subject 763577454	Baylor College of Medicine, J. Craig Venter Institute (JCVI), Washington University in St. Louis	7000000637	Human	Oral	Digestive system		Human				12539859	24806
3300017928	Metagenome	Draft	Coastal wetland sediment microbial communities from the Mid-Atlantic and Southeast Atlantic Coast of USA, responding to salinity intrusion.	Wetland sediment microbial communities from Neuse River Estuary, North Carolina, USA - ASW_1	DOE Joint Genome Institute (JGI)	3300017928	Aquatic	Wetlands	Freshwater		Freshwater sediment	35.9061	-76.1569		569341036	1273041
3300011215	Metagenome	Draft	Urban prokaryotic and eukaryotic communities from the subway and surrounding areas in New York, USA	Urban prokaryotic and eukaryotic communities from the subway in New York, USA: city subway wood -P01473	Weill Cornell Medical College	3300011215	Built environment	Subway	City		city subway wood	40.57	-73.96		43453085	53183
3300000183	Metagenome	Draft	Marine microbial communities from expanding oxygen minimum zones in the northeastern subarctic Pacific Ocean	Marine microbial communities from expanding oxygen minimum zones in Line P, North Pacific Ocean - August 2008 P20 500m	DOE Joint Genome Institute (JGI)	3300000183	Aquatic	Oceanic	Marine		Marine	49.566667	-138.666667		47736055	127075
3300025097	Metagenome	Draft	Marine viral communities from the Subarctic Pacific Ocean and the Gulf of Mexico	Marine viral communities from the Subarctic Pacific Ocean - 2_ETSP_OMZ_AT15125 metaG (SPAdes)	DOE Joint Genome Institute (JGI)	3300025097	Aquatic	Oceanic	Marine		Marine	-13.003	-80.809		250141497	588014
3300010301	Metagenome	Draft	Grasslands soil microbial communities from the Angelo Coastal Reserve, California, USA	Grasslands soil microbial communities from the Angelo Coastal Reserve, California, USA - 15_D_Rain_40cm_2_09082015	DOE Joint Genome Institute (JGI)	3300010301	Terrestrial		Soil		Grasslands soil	39.7181	-123.6527		731348176	1660244
3300023066	Metagenome	Draft	Soil microbial communities from Arlington Agricultural Research Station in Wisconsin and Kellogg Biological Station in Michigan, replicating the bioenergy cropping systems trials (BCSTs)	Soil microbial communities from Arlington Agricultural Research Station in Wisconsin, United States - UWRJ-S223-509R-6	DOE Joint Genome Institute (JGI)	3300023066	Terrestrial	Unclassified	Soil		soil	43.3	-89.38		231750347	612892
3300029919	Metagenome	Draft	Peat permafrost microbial communities from Stordalen Mire near Abisko, Sweden	Peat permafrost microbial communities from Stordalen Mire near Abisko, Sweden - I_Bog_E1_2	DOE Joint Genome Institute (JGI)	3300029919	Terrestrial		Peat		bog	68.3532	19.0477		447079194	1036226
3300007666	Metagenome	Permanent Draft	Human microbial communities from the National Institute of Health, USA, HMP production phase	Human supragingival plaque microbial communities from NIH, USA - visit 1, subject 765074482 reassembly	Baylor College of Medicine, J. Craig Venter Institute (JCVI), Washington University in St. Louis	3300007666	Human	Oral	Digestive system		Human	39.0042816	-77.1012173		134307418	211707
3300012059	Metagenome	Draft	Attine ant fungus gardens microbial communities from various locations in USA	Attine ant fungus gardens microbial communities from North Carolina, USA - TSNC075 MetaG	DOE Joint Genome Institute (JGI)	3300012059	Fungi		Mycelium		Attine ant fungus gardens	34.5814	-78.4485		143708860	253385
3300006735	Metagenome	Draft	Marine viral communities from the Subarctic Pacific Ocean and the Gulf of Mexico	Marine viral communities from the Subarctic Pacific Ocean - 5B_ETSP_OMZ_AT15132_CsCl metaG	DOE Joint Genome Institute (JGI)	3300006735	Aquatic	Oceanic	Marine		Marine	-12.999	-80.801		451532675	1020602
3300015082	Metagenome	Draft	Metagenomes of Arctic soils	Arctic soil microbial communities from a glacier forefield, Storglaci?ren, Tarfala, Sweden (Sample st-11c, vegetated hydrological feature)	University of Bristol	3300015082	Terrestrial	Unclassified	Soil		Glacier forefield soil	67.904687	18.610965	6.6	103140952	241697
3300012222	Metagenome	Draft	Human skin bacterial and viral communities - University of Pennsylvania	Human skin bacterial and viral communities - University of Pennsylvania - MG100793	University of Pennsylvania	3300012222	Human	Unclassified	Skin		Human skin				11156819	22828
3300028374	Metagenome	Draft	Saline lake microbial communities from various lakes in Antarctica	Saline lake microbial communities from Rauer Islands, Antarctica - Metagenome Torckler E11 #897 (v2)	DOE Joint Genome Institute (JGI)	3300028374	Aquatic	Saline	Non-marine Saline and Alkaline		Saline lake	-68.5558	78.1913		155160650	304688
3300012498	Metagenome	Draft	Arabidopsis, maize, boechera and miscanthus rhizosphere microbial communities from different US locations	Arabidopsis rhizosphere microbial communities from North Carolina - M.Oy.3.yng.090410	DOE Joint Genome Institute (JGI)	3300012498	Plants	Epiphytes	Rhizoplane		Arabidopsis rhizosphere	35.9076	-79.0506		125552624	324888
3300014801	Metagenome	Draft	Aquatic microbial communities from drinking water treatment system in Nanjing, China	Aquatic microbial communities from drinking water treatment system in Nanjing, China - Filtered water - FW	Nanjing University	3300014801	Aquatic	Drinking water	Freshwater		Aquatic				86538123	228096
3300009759	Metagenome	Draft	Peatland microbial communities from Minnesota, USA, analyzing carbon cycling and trace gas fluxes	Peatland microbial communities from Minnesota, USA, analyzing carbon cycling and trace gas fluxes - June2015DPH_4_10	DOE Joint Genome Institute (JGI)	3300009759	Aquatic	Wetlands	Freshwater		Peatland	47.5028	-93.4828		258970574	549793
3300018037	Metagenome	Draft	Peatland microbial communities from Minnesota, USA, analyzing carbon cycling and trace gas fluxes	Peatland microbial communities from SPRUCE experiment site at the Marcell Experimental Forest, Minnesota, USA - June2016WEW_20_10	DOE Joint Genome Institute (JGI)	3300018037	Aquatic	Wetlands	Freshwater		Peatland	47.5028	-93.4828		1216538912	2480101
3300014123	Metagenome	Draft	Clean room microbial communities from NASA Spacecraft Assembly Facility at Jet Propulsion Laboratory, Pasadena, California, USA	Clean room microbial communities from NASA Spacecraft Assembly Facility at Jet Propulsion Laboratory, Pasadena, California, USA - In3P-11 SPAdes reassembly	DOE Joint Genome Institute (JGI)	3300014123	Built environment	Unclassified	Unclassified		Clean room	34.1	-118.1		12523442	18251
3300001034	Metagenome	Permanent Draft	Soil microbial communities from 10 grassland sites in CA, CO, KS, KY, MN, MO, NM, SC, TX, that have been nitrogen fertilized	Grasslands soil microbial communities from Gorham, Kansas, USA that are Nitrogen fertilized -NN607	DOE Joint Genome Institute (JGI)	3300001034	Terrestrial	Loam	Soil		Soil	39.05	-99.1		926756	3098
3300030495	Metagenome	Draft	Agave microbial communities from California, USA, and Mexico	Agave microbial communities from Guanajuato, Mexico - Or.Sf.e (v2)	DOE Joint Genome Institute (JGI)	3300030495	Plants	Unclassified	Phylloplane		Agave	21.7658	-100.163		631553214	1246953
3300009036	Metagenome	Draft	Corn, switchgrass and miscanthus rhizosphere microbial communities from Kellogg Biological Station, Michigan, USA	Miscanthus rhizosphere microbial communities from Kellogg Biological Station, Michigan, USA - KBS M4-4 metaG	DOE Joint Genome Institute (JGI)	3300009036	Plants	Unclassified	Rhizosphere		Miscanthus rhizosphere	42.3948	-85.3738		937889633	1746829
3300007815	Metagenome	Draft	Extremophilic microbial mat communities from USA and Mexico	Extremophilic microbial mat communities from Yellowstone National Park, USA - OSPB_Mat_virus_9_15	DOE Joint Genome Institute (JGI)	3300007815	Aquatic	Hot (42-90C)	Thermal springs		Hot spring	44.733	-110.709	3	39320922	136240
3300012167	Metagenome	Draft	Groundwater sediment microbial communities from an aquifer adjacent to Colorado River, USA	Groundwater sediment microbial communities from an aquifer in Colorado, USA - East MetaG ERMZT333_2	DOE Joint Genome Institute (JGI)	3300012167	Aquatic		Sediment		Groundwater sediment	38.8895	-106.9077		224271076	482309
3300025155	Metagenome	Draft	Soil microbial communities from Rifle, Colorado, USA	Soil microbial communities from Rifle, Colorado, USA - sediment 13ft 4	DOE Joint Genome Institute (JGI)	3300025155	Terrestrial	Unclassified	Soil		Soil	39.53	-107.78		843480685	1876415
3300013558	Metagenome	Draft	Human skin bacterial and viral communities - University of Pennsylvania	Human skin bacterial and viral communities - University of Pennsylvania - MG100756	University of Pennsylvania	3300013558	Human	Unclassified	Skin		Human skin				1070066	3120
3300031250	Metagenome	Draft	Rhizosphere microbial communities from Carex aquatilis grown in University of Washington, Seatle, WA, United States	Rhizosphere microbial communities from Carex aquatilis grown in University of Washington, Seatle, WA, United States - 4-19-23 metaG	DOE Joint Genome Institute (JGI)	3300031250	Plants	Soil	Rhizosphere		rhizosphere	47.6516	-122.3045		1249288132	2835316
3300023299	Metagenome	Draft	Saline lake microbial communities from various lakes in Antarctica	Saline water microbial communities from Ace Lake, Antarctica - #1504	DOE Joint Genome Institute (JGI)	3300023299	Aquatic	Saline	Non-marine Saline and Alkaline		saline water	-68.4725	78.188		217304898	444761
3300012898	Metagenome	Draft	Soil microbial communities from Arlington Agricultural Research Station in Wisconsin and Kellogg Biological Station in Michigan, replicating the bioenergy cropping systems trials (BCSTs)	Soil microbial communities from Arlington Agricultural Research Station in Wisconsin, USA - Nitrogen cycling UWRJ-S194-509B-1	DOE Joint Genome Institute (JGI)	3300012898	Terrestrial		Soil		soil	43.3	-89.38		587531920	1515511
3300025729	Metagenome	Permanent Draft	Marine microbial communities from expanding oxygen minimum zones in the northeastern subarctic Pacific Ocean	Marine microbial communities from expanding oxygen minimum zones in the Saanich Inlet - SI074_LV_150m_DNA (SPAdes)	DOE Joint Genome Institute (JGI)	3300025729	Aquatic	Intertidal zone	Marine		Marine	48.6	-123.5		565130565	1084925
3300014684	Metagenome	Draft	Urban prokaryotic and eukaryotic communities from the subway and surrounding areas in New York, USA	Urban prokaryotic and eukaryotic communities from the subway in New York, USA: city subway metal -P01346	Weill Cornell Medical College	3300014684	Built environment	Subway	City		city subway metal	40.85	-73.82		37020365	61151
3300021589	Metagenome	Draft	Microbial communities from sediments and microbial mats in various locations	Hydrothermal vent microbial mat bacterial communities from Southern Trench, Guaymas Basin, Mexico - 4872-13-13-14_MG	DOE Joint Genome Institute (JGI)	3300021589	Aquatic	Hydrothermal vents	Marine		hydrothermal vent microbial mat	27.0114	-110.5956		44940317	121160
2022920013	Metagenome	Draft	Hot spring microbial communities from Yellowstone National Park, Wyoming, USA	Hot spring microbial communities from Yellowstone National Park, Wyoming, USA - YNP7 Chocolate Pots	DOE Joint Genome Institute (JGI)	2022920013	Aquatic	Hot (42-90C)	Thermal springs		Hot spring	44.710087	-110.7413395	6	27959912	41922
3300005513	Metagenome	Permanent Draft	Arabidopsis, maize, boechera and miscanthus rhizosphere microbial communities from different US locations	Combined assembly of arab plate scrape CL_Cvi (Combined Assembly)	DOE Joint Genome Institute (JGI)	3300005513	Plants	Epiphytes	Rhizoplane		Arabidopsis rhizosphere	35.9082	-79.0499		790937801	1550966
3300001575	Metagenome	Permanent Draft	Deep ocean microbial communities from the Global Malaspina Expedition	Marine microbial communities from the Deep Atlantic Ocean - MP2914	DOE Joint Genome Institute (JGI)	3300001575	Aquatic	Oceanic	Marine		Deep ocean	29.97	-23.69		60091275	137155
3300025899	Metagenome	Draft	Corn, switchgrass and miscanthus rhizosphere microbial communities from Kellogg Biological Station, Michigan, USA	Miscanthus rhizosphere microbial communities from Kellogg Biological Station, Michigan, USA - KBS Miscanthus M2-2 (SPAdes)	DOE Joint Genome Institute (JGI)	3300025899	Plants	Epiphytes	Rhizoplane		Miscanthus rhizosphere	42.3948	-85.3738		2078720976	5204555
3300010998	Metagenome	Draft	Rumen microbial communities from healthy moose, Palmer, Alaska	Rumen fluid microbial communities from healthy moose, Palmer, Alaska - F02	Ohio State University	3300010998	Microbial	Endosymbionts	Dinoflagellates		Moose rumen	61.5997	-148.112		692634458	904582
3300015291	Metagenome	Draft	Phyllosphere microbial comminities from bioenergy crops switchgrass and miscanthus from Michigan, USA	Miscanthus phyllosphere microbial communities from Michigan, USA - G6R4_MAIN_31MAY2016_LD1 MG	DOE Joint Genome Institute (JGI)	3300015291	Plants		Phyllosphere		Miscanthus phyllosphere	42.39	-85.37		139118823	253381
3300028396	Metagenome	Draft	Seawater microbial communities from Monterey Bay, California, United States	Seawater microbial communities from Monterey Bay, California, United States - 55D	DOE Joint Genome Institute (JGI)	3300028396	Aquatic	Coastal	Marine		seawater	36.8313	-121.9047		315053214	674306
3300003494	Metagenome	Permanent Draft	Marine microbial communities from expanding oxygen minimum zones in the northeastern subarctic Pacific Ocean	Marine microbial communities from expanding oxygen minimum zones in the Saanich Inlet - SI037_S3LV_150m_DNA	DOE Joint Genome Institute (JGI)	3300003494	Aquatic	Intertidal zone	Marine		Marine	48.6	-123.5		168081602	332811
3300014048	Metagenome	Draft	Urban prokaryotic and eukaryotic communities from the subway and surrounding areas in New York, USA	Urban prokaryotic and eukaryotic communities from the subway in New York, USA: city subway metal/plastic -P00569	Weill Cornell Medical College	3300014048	Built environment	Subway	City		city subway metal/plastic	40.7	-74		41167244	57109
3300012175	Metagenome	Draft	Groundwater sediment microbial communities from an aquifer adjacent to Colorado River, USA	Groundwater sediment microbial communities from an aquifer in Colorado, USA - East MetaG ERMZT399_2	DOE Joint Genome Institute (JGI)	3300012175	Aquatic		Sediment		Groundwater sediment	38.8894	-106.9084		247633801	550275
3300012306	Metagenome	Draft	Human skin bacterial and viral communities - University of Pennsylvania	Human skin bacterial and viral communities - University of Pennsylvania - MG100441	University of Pennsylvania	3300012306	Human	Unclassified	Skin		Human skin				8540514	22495
3300011388	Metagenome	Draft	Urban prokaryotic and eukaryotic communities from the subway and surrounding areas in New York, USA	Urban prokaryotic and eukaryotic communities from the subway in New York, USA: city subway metal -P00393	Weill Cornell Medical College	3300011388	Built environment	Subway	City		city subway metal	40.67	-73.99		12084066	22479
3300014565	Metagenome	Draft	Human host-associated microbial communities from fecal samples of mother and infant in Denmark	Human fecal microbial communities from infant at 12 months in Denmark - 82_12M	Beijing Genomics Institute (BGI)	3300014565	Human	Large intestine	Digestive system		Human host-associated	55.678	12.531		145894151	179421
3300014694	Metagenome	Draft	Urban prokaryotic and eukaryotic communities from the subway and surrounding areas in New York, USA	Urban prokaryotic and eukaryotic communities from the subway in New York, USA: city subway metal/plastic -P00307	Weill Cornell Medical College	3300014694	Built environment	Subway	City		city subway metal/plastic	40.75	-73.99		45160589	75750
3300014645	Metagenome	Draft	Urban prokaryotic and eukaryotic communities from the subway and surrounding areas in New York, USA	Urban prokaryotic and eukaryotic communities from the subway in New York, USA: city subway metal -P01362	Weill Cornell Medical College	3300014645	Built environment	Subway	City		city subway metal	40.68	-73.99		20236722	36886
3300026521	Metagenome	Draft	Marine microbial communities from hydrothermal vents in the Atlantic and Pacific Ocean	Hydrothermal vent microbial communities from East Pacific Rise, Pacific Ocean - CV88	DOE Joint Genome Institute (JGI)	3300026521	Aquatic	Hydrothermal vents	Marine		hydrothermal vent	9.8441	-104.2967		395783452	750764
3300025840	Metagenome	Draft	Aqueous microbial communities from the Delaware River/Bay and Chesapeake Bay under freshwater to marine salinity gradient to study organic matter cycling in a time-series	Aqueous microbial communities from the Delaware River and Bay under freshwater to marine salinity gradient to study organic matter cycling in a time-series - DEBay_Sum_22_D_>0.8_DNA (SPAdes)	DOE Joint Genome Institute (JGI)	3300025840	Aquatic	Coastal	Marine		Aqueous	39.283	-75.3633		551081378	1182059
3300020424	Metagenome	Draft	Marine microbial communities from Tara Oceans	Marine microbial communities from Tara Oceans - TARA_B100000242 (ERX556056-ERR599138)	CEA Genoscope	3300020424	Aquatic		Marine		Marine	-9.4112	66.3281		1030600519	2614842
3300007093	Metagenome	Permanent Draft	Human microbial communities from the National Institute of Health, USA, HMP production phase	Human supragingival plaque microbial communities from NIH, USA - visit 2, subject 763820215	Baylor College of Medicine, J. Craig Venter Institute (JCVI), Washington University in St. Louis	3300007093	Human	Oral	Digestive system		Human	39.0042816	-77.1012173		103719426	181349
3300013260	Metagenome	Draft	Human skin bacterial and viral communities - University of Pennsylvania	Human skin bacterial and viral communities - University of Pennsylvania - MG100253	University of Pennsylvania	3300013260	Human	Unclassified	Skin		Human skin				13781069	35057
3300027263	Metagenome	Draft	Estuarine microbial communities from the Columbia River estuary, to analyze effect of nutrient fluxes, a time series	Estuarine microbial communities from the Columbia River estuary - metaG 1569A-3 (SPAdes)	DOE Joint Genome Institute (JGI)	3300027263	Aquatic	Intertidal zone	Marine		Estuarine	46.2861	-123.7318		171532742	366490
3300018034	Metagenome	Draft	Peatland microbial communities from Minnesota, USA, analyzing carbon cycling and trace gas fluxes	Peatland microbial communities from SPRUCE experiment site at the Marcell Experimental Forest, Minnesota, USA - June2016WEW_11_10	DOE Joint Genome Institute (JGI)	3300018034	Aquatic	Wetlands	Freshwater		Peatland	47.5028	-93.4828		1411724534	2828232
3300002416	Metagenome	Permanent Draft	Human fecal microbial communities from Valencia, Spain, of mother-infant pairs	Human fecal microbial communities from Valencia, Spain, of mother-infant pairs - MIP08-I1		3300002416	Human	Large intestine	Digestive system		Human fecal				0	0
3300025698	Metagenome	Draft	Saline lake microbial communities from various lakes in Antarctica	Saline lake microbial communities from Ace Lake, Antarctica - Antarctic Ace Lake Metagenome 02UKX (SPAdes)	DOE Joint Genome Institute (JGI)	3300025698	Aquatic	Saline	Non-marine Saline and Alkaline		Saline lake	-68.4725	78.188		428043704	903648
3300003142	Metagenome	Draft	Marine sediment microbial communities from deep subseafloor	Marine sediment microbial communities from deep subseafloor - Sample from 5.1 mbsf	Japan Agency for Marine-Earth Science and Technology	3300003142	Aquatic	Neritic zone	Marine		Marine sediment	41.1773	142.2013		37446132	71971
3300007876	Metagenome	Permanent Draft	Human microbial communities from the National Institute of Health, USA, HMP production phase	Human anterior nares microbial communities from NIH, USA - visit 1, subject 160643649 reassembly	Baylor College of Medicine, J. Craig Venter Institute (JCVI), Washington University in St. Louis	3300007876	Human	Nasopharyngeal	Respiratory system		Human	39.0042816	-77.1012173		21818654	34426
3300028860	Metagenome	Draft	Peat permafrost microbial communities from Stordalen Mire near Abisko, Sweden	Peat permafrost microbial communities from Stordalen Mire near Abisko, Sweden - II_Bog_N2_3	DOE Joint Genome Institute (JGI)	3300028860	Terrestrial		Peat		bog	68.3532	19.0477		549339405	1152753
3300027974	Metagenome	Draft	Freshwater microbial communities from northern lakes of Canada to study carbon cycling	Freshwater microbial communities from Lake Simoncouche, Canada to study carbon cycling - S_140806_MF_MetaG (SPAdes)	DOE Joint Genome Institute (JGI)	3300027974	Aquatic	Lake	Freshwater		Freshwater lake	48.2311	-71.2508		644935380	1330375
3300026498	Metagenome	Draft	Soil microbial communities from H.J. Andrews Experimental Forest, Oregon, United States	Soil microbial communities from H.J. Andrews Experimental Forest, Oregon, United States - NI-49-A	DOE Joint Genome Institute (JGI)	3300026498	Terrestrial	Unclassified	Soil		soil	44.23	-122.22		259069154	615793
3300026873	Metagenome	Permanent Draft	Soil microbial communities from Arlington Agricultural Research Station in Wisconsin and Kellogg Biological Station in Michigan, replicating the bioenergy cropping systems trials (BCSTs)	Soil microbial communities from Arlington Agricultural Research Station in Wisconsin, USA - Nitrogen cycling UWRJ-G05A5-12 (SPAdes)	DOE Joint Genome Institute (JGI)	3300026873	Terrestrial	Unclassified	Soil		Soil	43.3	-89.38		51091805	135695
3300010373	Metagenome	Draft	Terrestrial soil microbial communities with and without Nitrogen fertilizer from Kellogg Biological Station, Michigan, USA	Terrestrial soil microbial communities with excess Nitrogen fertilizer from Kellogg Biological Station, Michigan, USA - KB3-175-4	DOE Joint Genome Institute (JGI)	3300010373	Terrestrial		Soil		Terrestrial soil	42.3938	-85.3708		5032435539	10499380
7000000238	Metagenome	Permanent Draft	Human microbial communities from the National Institute of Health, USA, HMP production phase	Human subgingival plaque microbial communities from NIH, USA - visit 1, subject 763496533	Baylor College of Medicine, J. Craig Venter Institute (JCVI), Washington University in St. Louis	7000000238	Human	Oral	Digestive system		Human	39.0042816	-77.1012173		84093198	157268
3300013928	Metagenome	Draft	Urban prokaryotic and eukaryotic communities from the subway and surrounding areas in New York, USA	Urban prokaryotic and eukaryotic communities from the subway in New York, USA: city subway metal/plastic -P01499	Weill Cornell Medical College	3300013928	Built environment	Subway	City		city subway metal/plastic	40.75	-73.99		23755870	36915
3300021519	Metagenome	Draft	Anoxic zone freshwater microbial communities from boreal shield lakes in IISD Experimental Lakes Area, Ontario, Canada	Anoxic zone freshwater microbial communities from boreal shield lake in IISD Experimental Lakes Area, Ontario, Canada - Jun2016-L222-5m	DOE Joint Genome Institute (JGI)	3300021519	Aquatic	Lake	Freshwater		anoxic zone freshwater	49.697	-93.722		715644017	1585880
3300003361	Metagenome	Permanent Draft	Soil microbial communities from Arlington Agricultural Research Station in Wisconsin and Kellogg Biological Station in Michigan, replicating the bioenergy cropping systems trials (BCSTs)	Soil microbial communities from Arlington Agricultural Research Station in Wisconsin, USA - Nitrogen cycling UWRJ-G05.2A5-11	DOE Joint Genome Institute (JGI)	3300003361	Terrestrial	Unclassified	Soil		Soil	43.3	-89.38		444141	1519
3300011868	Metagenome	Draft	Urban prokaryotic and eukaryotic communities from the subway and surrounding areas in New York, USA	Urban prokaryotic and eukaryotic communities from the subway in New York, USA: city subway wood -P00584	Weill Cornell Medical College	3300011868	Built environment	Subway	City		city subway wood	40.73	-73.98		48318833	71781
3300030740	Metagenome	Draft	Forest soil microbial communities from France, Sweden, Spain and USA, for metatranscriptomics studies	Forest Soil Metatranscriptomes Boreal Montmorency Forest, Quebec, Canada ARE Co-assembly	DOE Joint Genome Institute (JGI)	3300030740	Terrestrial	Unclassified	Soil		soil	47.265	-71.2174		3925344865	8142545
3300015351	Metagenome	Draft	Phyllosphere microbial comminities from bioenergy crops switchgrass and miscanthus from Michigan, USA	Miscanthus phyllosphere microbial communities from Michigan, USA - G6R4_NF_12JUL2016_LD1 MG	DOE Joint Genome Institute (JGI)	3300015351	Plants		Phyllosphere		Miscanthus phyllosphere	42.39	-85.37		363336674	619538
3300013182	Metagenome	Draft	Human skin bacterial and viral communities - University of Pennsylvania	Human skin bacterial and viral communities - University of Pennsylvania - MG100367	University of Pennsylvania	3300013182	Human	Unclassified	Skin		Human skin				95805534	225278
3300027592	Metagenome	Draft	Enrichment culture microbial communities from Rutgers university that are MTBE-degrading	Enrichment culture microbial communities from Arthur Kill intertidal strait, New Jersey, USA, that are MTBE-degrading - MTBE-AKS1 (Arthur Kill Sulfidogenic replicate 1) MetaG (SPAdes)	DOE Joint Genome Institute (JGI)	3300027592	Lab enrichment	Anaerobic media	Defined media		Enrichment culture	40.58	-74.01		509018477	774083
3300012110	Metagenome	Draft	Saline lake microbial communities from various lakes in Antarctica	Saline lake microbial communities from Deep Lake, Antarctica - Metagenome TFF #359	DOE Joint Genome Institute (JGI)	3300012110	Aquatic	Saline	Non-marine Saline and Alkaline		Saline lake	-68.5558	78.1913		78340986	156383
3300026342	Metagenome	Draft	Grasslands soil microbial communities from the Angelo Coastal Reserve, California, USA	Grasslands soil microbial communities from the Angelo Coastal Reserve, California, USA - Sample Angelo_146 (SPAdes)	DOE Joint Genome Institute (JGI)	3300026342	Terrestrial	Unclassified	Soil		Soil	39.7392	-123.6308		537000777	878749
3300005585	Metagenome	Draft	Freshwater lentic microbial communities from the great Laurentian Lakes, MI, USA for biogeochemical studies	Freshwater lentic microbial communities from great Laurentian Lakes, MI, USA - Great Lakes metaG ON33MSRF	DOE Joint Genome Institute (JGI)	3300005585	Aquatic	Lentic	Freshwater		Freshwater lentic	44.701094	-82.854085		707147577	1836110
3300024514	Metagenome	Draft	Freshwater microbial communities amended with dissolved organic matter (DOM) from various rivers in the United States	Freshwater microbial communities from Altamaha River, Georgia, United States - Atl_Atlam_RepB_8d	DOE Joint Genome Institute (JGI)	3300024514	Aquatic	River	Freshwater		Freshwater	31.4271	-81.6053		175621211	385189
3300025908	Metagenome	Draft	Corn, switchgrass and miscanthus rhizosphere microbial communities from Kellogg Biological Station, Michigan, USA	Miscanthus rhizosphere microbial communities from Kellogg Biological Station, Michigan, USA - KBS Miscanthus M6-2 (SPAdes)	DOE Joint Genome Institute (JGI)	3300025908	Plants	Epiphytes	Rhizoplane		Miscanthus rhizosphere	42.3948	-85.3738		2281378737	5727862
3300012839	Metagenome	Draft	Characterization of biomass-degrading enzymes from insect-associated, soil, and chicken feces microbial communities	Enriched mosquito-associated microbial communities from UW Madison campus, WI, USA - HID1973M_E11 MG	DOE Joint Genome Institute (JGI)	3300012839	Insecta		Digestive system		insecta	43.073	-89.4011		104746685	136958
3300005422	Metagenome	Draft	Microbial and viral regulation of community carbon cycling across diverse low-oxygen zones	Marine microbial and viral communities from oxygen minimum zone, Eastern Pacific Ocean - ETNP201306SV43	DOE Joint Genome Institute (JGI)	3300005422	Aquatic	Oceanic	Marine		Marine				584363615	1469786
3300026487	Metagenome	Draft	Leaf surface microbial communities from various plants in UC Gill Tract Community Farm, Albany, California, United States	Leaf surface microbial communities from alfalfa plants in UC Gill Tract Community Farm, Albany, California, United States - DLSL A.R1	DOE Joint Genome Institute (JGI)	3300026487	Plants	Epiphytes	Phylloplane		leaf surface	37.8864	-122.2981		298298276	488944
3300021437	Metagenome	Draft	Freshwater microbial communities from McNutts Creek, Athens, Georgia, United States	Freshwater microbial communities from McNutts Creek, Athens, Georgia, United States - 1-17 MG	DOE Joint Genome Institute (JGI)	3300021437	Aquatic	Creek	Freshwater		freshwater	33.9406	-83.5607		155244191	468836
3300014664	Metagenome	Draft	Urban prokaryotic and eukaryotic communities from the subway and surrounding areas in New York, USA	Urban prokaryotic and eukaryotic communities from the subway in New York, USA: city subway metal -P00237	Weill Cornell Medical College	3300014664	Built environment	Subway	City		city subway metal	40.8	-73.96		27700039	37319
3300013025	Metagenome	Draft	Characterization of biomass-degrading enzymes from insect-associated, soil, and chicken feces microbial communities	Fungus gardens microbial communities from leaf cutter ant in Botucatu, State of S?o Paulo, Brazil - Atta bisphaerica ABBM2	DOE Joint Genome Institute (JGI)	3300013025	Fungi		Mycelium		fungus garden	-22.847	-48.434		627226396	914178
3300006017	Metagenome	Draft	Rhizosphere and bulk soil microbial communities from Harvard Forest, USA	Rhizosphere microbial communities from Harvard Forest, USA - 6Rhizosphere_unsorted metaG	DOE Joint Genome Institute (JGI)	3300006017	Terrestrial	Unclassified	Soil		rhizosphere	42.5502	-72.1737		28678267	120818
3300026785	Metagenome	Permanent Draft	Soil microbial communities from Arlington Agricultural Research Station in Wisconsin and Kellogg Biological Station in Michigan, replicating the bioenergy cropping systems trials (BCSTs)	Soil microbial communities from Arlington Agricultural Research Station in Wisconsin, USA - Nitrogen cycling UWRJ-G10A5w-11 (SPAdes)	DOE Joint Genome Institute (JGI)	3300026785	Terrestrial	Unclassified	Soil		Soil	43.3	-89.38		25724208	82915
3300006100	Metagenome	Draft	Freshwater microbial communities from Crystal Bog lake, Wisconsin, USA	Freshwater microbial communities from Crystal Bog, Wisconsin, USA - CBE18Aug09	DOE Joint Bioenergy Institute (JBEI), DOE Joint Genome Institute (JGI)	3300006100	Aquatic	Lentic	Freshwater		Freshwater	46.0072	-89.6063		254926879	675600
3300013727	Metagenome	Draft	Human skin bacterial and viral communities - University of Pennsylvania	Human skin bacterial and viral communities - University of Pennsylvania - MG100397	University of Pennsylvania	3300013727	Human	Unclassified	Skin		Human skin				14923928	37833
3300027236	Metagenome	Draft	Estuarine microbial communities from the Columbia River estuary, to analyze effect of nutrient fluxes, a time series	Estuarine microbial communities from the Columbia River estuary - metaG 1554A-3 (SPAdes)	DOE Joint Genome Institute (JGI)	3300027236	Aquatic	Intertidal zone	Marine		Estuarine	46.2871	-123.9424		107042866	233191
3300027683	Metagenome	Draft	Freshwater sediment microbial communities from Cottonwood Lakes Research site near Jamestown, North Dakota, USA	Freshwater sediment microbial communities from Prairie Pothole Lake near Jamestown, North Dakota, USA - PPLs Lake P7 Core (1) Depth 1-3cm May2015 (SPAdes)	DOE Joint Genome Institute (JGI)	3300027683	Aquatic	Sediment	Freshwater		Freshwater sediment	47.0956	-99.1001		464156592	1033136
3300027976	Metagenome	Draft	Freshwater microbial communities from lake liftoff mats and glacier meltwater in Antarctica	Freshwater microbial communities from Lake Fryxell liftoff mats and glacier meltwater in Antarctica - FRY-01 (SPAdes)	DOE Joint Genome Institute (JGI)	3300027976	Aquatic	Ice	Freshwater		Freshwater	-77.605	163.163		1057267724	1743532
3300006045	Metagenome	Permanent Draft	Cubitermes and Nasutitermes termite gut microbial communities from Max Planck Institute for Terrestrial Microbiology, Germany	Termite gut P3 segment microbial communities from Max Planck Institute, Germany - Nt197 P3	DOE Joint Genome Institute (JGI)	3300006045	Arthropoda	Gut	Digestive system		Cubitermes and Nasutitermes termite gut	50.8	8.81		3193530320	6901629
3300000150	Metagenome	Draft	Marine microbial communities from expanding oxygen minimum zones in the northeastern subarctic Pacific Ocean	Marine microbial communities from expanding oxygen minimum zones in the Saanich Inlet - 48 08/11/10 120m	DOE Joint Genome Institute (JGI)	3300000150	Aquatic	Intertidal zone	Marine		Marine	48.6	-123.5		111823186	222106
3300025316	Metagenome	Draft	Bacterial and archaeal communities from various locations to study Microbial Dark Matter (Phase II)	Freshwater lake bacterial and archeal communities from Alinen Mustajarvi, Finland, to study Microbial Dark Matter (Phase II) - Alinen Mustajarvi 5m metaG (SPAdes)	DOE Joint Genome Institute (JGI)	3300025316	Aquatic	Lake	Freshwater		freshwater lake hypolimnion	61.5637	22.044		1290359424	2179024
3300021408	Metagenome	Draft	Groundwater sediment microbial communities from an aquifer adjacent to Colorado River, USA	Soil microbial communities from a riparian zone of the East river system, Colorado, United States ? H3c1	DOE Joint Genome Institute (JGI)	3300021408	Terrestrial		Soil		soil	38.9821	-107.0102		187045460	381197
3300007651	Metagenome	Draft	Estuarine microbial communities from the Columbia River estuary, to analyze effect of nutrient fluxes, a time series	Estuarine microbial communities from the Columbia River estuary - metaG 1555C-3	DOE Joint Genome Institute (JGI)	3300007651	Aquatic	Intertidal zone	Marine		Estuarine	46.2024	-123.9409		215494442	428714
3300005697	Metagenome	Finished	Human fecal microbial communities from the State University of New York at Buffalo, New York, USA, of three healthy adults	Human fecal microbial communities J Craig Venter Institute, Maryland, USA - Subject 8	J. Craig Venter Institute (JCVI), Washington University in St. Louis	3300005697	Human	Large intestine	Digestive system		Human fecal	39.134321	-77.181702		20492925	28154
3300005102	Metagenome	Draft	Wastewater treatment Type I Accumulibacter community from EBPR Bioreactor in Madison, WI, USA	Wastewater treatment Type I Accumulibacter community from EBPR Bioreactor in Madison, WI, USA - Reactor 1_1/10/2011_ DNA	DOE Joint Genome Institute (JGI)	3300005102	Wastewater	Biological phosphorus removal	Nutrient removal		Wastewater treatment	43.076217	-89.411742		279740073	488504
3300003597	Metagenome	Permanent Draft	Saline, thermophilic phototrophic and chemotrophic mat microbial communities from various locations in USA and Mexico	Archaeal communities from Yellowstone National Park, Wyoming, USA - Archaeal consortia 1 (NAG2) MetaG	DOE Joint Genome Institute (JGI)	3300003597	Aquatic		Thermal springs		Thermal springs	44.376	-110.69		8232657	10354
3300029910	Metagenome	Draft	Peat permafrost microbial communities from Stordalen Mire near Abisko, Sweden	III_Palsa_E2 coassembly	DOE Joint Genome Institute (JGI)	3300029910	Terrestrial		Peat		palsa	68.3535	19.0473		2854786806	5423131
3300026662	Metagenome	Permanent Draft	Soil microbial communities from Arlington Agricultural Research Station in Wisconsin and Kellogg Biological Station in Michigan, replicating the bioenergy cropping systems trials (BCSTs)	Soil microbial communities from Arlington Agricultural Research Station in Wisconsin, USA - Nitrogen cycling UWRJ-HINK08-B (SPAdes)	DOE Joint Genome Institute (JGI)	3300026662	Terrestrial	Unclassified	Soil		Soil	43.42	-89.4		6536758	21536
3300007716	Metagenome	Draft	Estuarine microbial communities from the Columbia River estuary, to analyze effect of nutrient fluxes, a time series	Estuarine microbial communities from the Columbia River estuary - metaG 1546B-3	DOE Joint Genome Institute (JGI)	3300007716	Aquatic	Intertidal zone	Marine		Estuarine	46.2311	-123.8825		324702934	640716
3300013296	Metagenome	Draft	Corn, switchgrass and miscanthus rhizosphere microbial communities from Kellogg Biological Station, Michigan, USA	Miscanthus rhizosphere microbial communities from Kellogg Biological Station, Michigan, USA - M2-5 metaG	DOE Joint Genome Institute (JGI)	3300013296	Plants		Rhizosphere		miscanthus rhizosphere	42.3948	-85.3738		4442547738	9444032
3300024276	Metagenome	Draft	Freshwater microbial communities amended with dissolved organic matter (DOM) from various rivers in the United States	Freshwater microbial communities from Mississippi River, Louisiana, United States - Miss_Cont_RepA_8d	DOE Joint Genome Institute (JGI)	3300024276	Aquatic	River	Freshwater		Freshwater	29.8571	-89.9778		126367657	275805
3300014021	Metagenome	Draft	Urban prokaryotic and eukaryotic communities from the subway and surrounding areas in New York, USA	Urban prokaryotic and eukaryotic communities from the subway in New York, USA: city subway metal/plastic -P00941	Weill Cornell Medical College	3300014021	Built environment	Subway	City		city subway metal/plastic	40.69	-73.91		26179537	44056
3300018027	Metagenome	Draft	Groundwater sediment microbial communities from an aquifer adjacent to Colorado River, USA	Groundwater sediment microbial communities from an aquifer in East River, Colorado, USA - PLM0_30_coex	DOE Joint Genome Institute (JGI)	3300018027	Aquatic		Sediment		Groundwater sediment	38.9195	-106.9496		856036770	1845397
3300011503	Metagenome	Draft	Urban prokaryotic and eukaryotic communities from the subway and surrounding areas in New York, USA	Urban prokaryotic and eukaryotic communities from the subway in New York, USA: city subway metal -P00619	Weill Cornell Medical College	3300011503	Built environment	Subway	City		city subway metal				16357996	29218
3300001561	Metagenome	Finished	Human fecal microbial communities from the University of Tokyo, Japan, of healthy Japanese infants and adults	Human fecal microbial communities from the University of Tokyo - healthy human sample F1-U, Infant, Female		3300001561	Human	Large intestine	Digestive system		Human fecal	35.71	139.76		0	0
3300001422	Metagenome	Permanent Draft	Hydrocarbon resource environments microbial communities from Canada and USA	Oil sands microbial communities from Horse River, Alberta, Canada - outcrops	McGill University	3300001422	Terrestrial	Sand	Soil		Hydrocarbon resource environments	56.70268	-111.398858		23719607	35050
3300000036	Metagenome	Draft	Passalidae beetle gut microbial communities from Costa Rica	Passalidae beetle gut microbial communities from Costa Rica - Gallery material (4MSU+4BSU+3MSU+3BSU)	DOE Joint Genome Institute (JGI)	3300000036	Arthropoda	Midgut	Digestive system		Passalidae beetle gut	10.207151	-84.007673		170323120	433068
3300018046	Metagenome	Draft	Peatland microbial communities from Minnesota, USA, analyzing carbon cycling and trace gas fluxes	Peatland microbial communities from SPRUCE experiment site at the Marcell Experimental Forest, Minnesota, USA - June2016WEW_6_10	DOE Joint Genome Institute (JGI)	3300018046	Aquatic	Wetlands	Freshwater		Peatland	47.5028	-93.4828		1453067486	2815276
3300026845	Metagenome	Permanent Draft	Tropical forest soil microbial communities from Luquillo Experimental Forest, Puerto Rico	Tropical forest soil microbial communities from Luquillo Experimental Forest, Puerto Rico - Sample 24 (SPAdes)	DOE Joint Genome Institute (JGI)	3300026845	Terrestrial	Loam	Soil		Tropical forest soil	18	-65		48583672	117856
7000000742	Metagenome	Permanent Draft	Human microbial communities from the National Institute of Health, USA, HMP production phase	Human supragingival plaque microbial communities from NIH, USA - visit 1, subject 763901136	Baylor College of Medicine, J. Craig Venter Institute (JCVI), Washington University in St. Louis	7000000742	Human	Oral	Digestive system		Human				102666880	195986
3300012909	Metagenome	Draft	Soil microbial communities from Arlington Agricultural Research Station in Wisconsin and Kellogg Biological Station in Michigan, replicating the bioenergy cropping systems trials (BCSTs)	Soil microbial communities from Arlington Agricultural Research Station in Wisconsin, USA - Nitrogen cycling UWRJ-S149-409B-1	DOE Joint Genome Institute (JGI)	3300012909	Terrestrial		Soil		soil	43.3	-89.38		734621408	1813071
3300028052	Metagenome	Draft	Phyllosphere microbial comminities from bioenergy crops switchgrass and miscanthus from Michigan, USA	Phyllosphere microbial comminities from switchgrass, GLBRC, Michigan, United States - G5R1_MAIN_15MAY2017_LD1	DOE Joint Genome Institute (JGI)	3300028052	Plants		Phyllosphere		phyllosphere	42.39	-85.37		43150399	84279
2199352004	Metagenome	Permanent Draft	Freshwater microbial communities from Lake Mendota and Trout Bog Lake, Wisconsin, USA	Freshwater microbial communities from Lake Mendota, WI - Practice 15JUN2010 epilimnion	DOE Joint Genome Institute (JGI)	2199352004	Aquatic	Lentic	Freshwater		Freshwater	43.098333	-89.405278		71094217	160817
3300025890	Metagenome	Permanent Draft	Pelagic marine microbial communities from North Sea	Pelagic Microbial community sample from North Sea - COGITO 998_met_08 (SPAdes)	DOE Joint Genome Institute (JGI)	3300025890	Aquatic	Neritic zone	Marine		Pelagic marine	54.184167	7.9		1223297760	2443370
3300026638	Metagenome	Draft	Deep subsurface shale carbon reservoir microbial communities from Ohio and West Virginia, USA	Deep subsurface shale carbon reservoir microbial communities from Ohio, USA - Utica-2 Time Series 2014_12_3 (SPAdes)	DOE Joint Genome Institute (JGI)	3300026638	Terrestrial	Unclassified	Deep subsurface		Deep subsurface	40.178	-81.073		8757031	10038
3300027585	Metagenome	Draft	Marine gutless worms symbiont microbial communities from various locations	Marine gutless worms symbiont microbial communities from Max Planck institute for Marine Microbiology, Germany - Olavius algarvensis Type A CAVOLI.3 (SPAdes)	DOE Joint Genome Institute (JGI)	3300027585	Annelida	Digestive tube	Digestive system		Marine gutless worms symbiont	51.321602	12.394572		582813252	702148
3300009632	Metagenome	Draft	Peatland microbial communities from Minnesota, USA, analyzing carbon cycling and trace gas fluxes	Peatland microbial communities from Minnesota, USA, analyzing carbon cycling and trace gas fluxes - June2015DPH_4_40	DOE Joint Genome Institute (JGI)	3300009632	Aquatic	Wetlands	Freshwater		Peatland	47.5028	-93.4828		336453559	589300
3300014609	Metagenome	Draft	Urban prokaryotic and eukaryotic communities from the subway and surrounding areas in New York, USA	Urban prokaryotic and eukaryotic communities from the subway in New York, USA: city subway metal -P01303	Weill Cornell Medical College	3300014609	Built environment	Subway	City		city subway metal	40.86	-73.84		30348074	42036
3300000695	Metagenome	Permanent Draft	Tropical forest soil microbial communities from Luquillo Experimental Forest, Puerto Rico	Tropical forest soil microbial communities from Luquillo Experimental Forest, Puerto Rico - Sample 74	DOE Joint Genome Institute (JGI)	3300000695	Terrestrial	Loam	Soil		Tropical forest soil	18	-65		8332006	24073
3300014115	Metagenome	Permanent Draft	Clean room microbial communities from NASA Spacecraft Assembly Facility at Jet Propulsion Laboratory, Pasadena, California, USA	Clean room spacecraft assembly facility microbial communities from NASA Jet Propulsion Laboratory, California, USA - Floor swab, replicate B, treated with PMA SPAdes reassembly	DOE Joint Genome Institute (JGI)	3300014115	Unclassified	Unclassified	Unclassified		Clean room	34.1991	-118.1715		2173529	4242
7000000043	Metagenome	Permanent Draft	Human microbial communities from the National Institute of Health, USA, HMP production phase	Human buccal mucosa microbial communities from NIH, USA - visit 2 of subject 158883629	Baylor College of Medicine, J. Craig Venter Institute (JCVI), Washington University in St. Louis	7000000043	Human	Oral	Digestive system		Human	39.0042816	-77.1012173		4093351	8902
3300000699	Metagenome	Permanent Draft	Tropical forest soil microbial communities from Luquillo Experimental Forest, Puerto Rico	Tropical forest soil microbial communities from Luquillo Experimental Forest, Puerto Rico - Sample 79	DOE Joint Genome Institute (JGI)	3300000699	Terrestrial	Loam	Soil		Tropical forest soil	18	-65		9424338	27148
3300027364	Metagenome	Permanent Draft	Arabidopsis thaliana rhizosphere microbial communities from the Joint Genome Institute, USA, that affect carbon cycling	Arabidopsis thaliana rhizosphere microbial communities from the Joint Genome Institute, USA, that affect carbon cycling - Inoculated plant Co AM (SPAdes)	DOE Joint Genome Institute (JGI)	3300027364	Plants	Epiphytes	Rhizoplane		Arabidopsis thaliana rhizosphere	37.931388	-122.021761		187116213	514216
3300002289	Metagenome	Permanent Draft	Human fecal microbial communities from Valencia, Spain, of mother-infant pairs	Human fecal microbial communities from Valencia, Spain, of mother-infant pairs - MIP08-I3		3300002289	Human	Large intestine	Digestive system		Human fecal				0	0
3300026753	Metagenome	Permanent Draft	Soil microbial communities from Arlington Agricultural Research Station in Wisconsin and Kellogg Biological Station in Michigan, replicating the bioenergy cropping systems trials (BCSTs)	Soil microbial communities from Arlington Agricultural Research Station in Wisconsin, USA - Nitrogen cycling UWRJ-G06A4a-12 (SPAdes)	DOE Joint Genome Institute (JGI)	3300026753	Terrestrial	Unclassified	Soil		Soil	43.3	-89.38		23078731	74587
3300013632	Metagenome	Draft	Urban prokaryotic and eukaryotic communities from the subway and surrounding areas in New York, USA	Urban prokaryotic and eukaryotic communities from the subway in New York, USA: city subway wood -P00936	Weill Cornell Medical College	3300013632	Built environment	Subway	City		city subway wood	40.76	-73.92		10012234	14711
3300031245	Metagenome	Draft	Phototrophic mat microbial and viral communities from various hot springs in Yellowstone National Park, Wyoming, United States	Hot spring phototrophic mat microbial communities from Mushroom Spring, Yellowstone National Park, Wyoming, United States - 20050930_P4	DOE Joint Genome Institute (JGI)	3300031245	Aquatic	Hot (42-90C)	Thermal springs		hot spring phototrophic mat	44.5387	-110.798		368404207	717367
3300010321	Metagenome	Draft	Grasslands soil microbial communities from the Angelo Coastal Reserve, California, USA	Grasslands soil microbial communities from the Angelo Coastal Reserve, California, USA - 15_D_Rain_20cm_5_09212015	DOE Joint Genome Institute (JGI)	3300010321	Terrestrial		Soil		Grasslands soil	39.7181	-123.6527		763988925	1792801
7000000276	Metagenome	Permanent Draft	Human microbial communities from the National Institute of Health, USA, HMP production phase	Human tongue dorsum microbial communities from NIH, USA - visit 1, subject 706846339	Baylor College of Medicine, J. Craig Venter Institute (JCVI), Washington University in St. Louis	7000000276	Human	Oral	Digestive system		Human	39.0042816	-77.1012173		72299973	142631
3300021416	Metagenome	Draft	Coastal seawater microbial communities from Marineland, Florida, United States	Coastal seawater microbial communities from Marineland, Florida, United States - SWPA TP1 #2	DOE Joint Genome Institute (JGI)	3300021416	Aquatic	Coastal	Marine		seawater	29.6703	-81.2145		229884227	347165
7000000625	Metagenome	Permanent Draft	Human microbial communities from the National Institute of Health, USA, HMP production phase	Human supragingival plaque microbial communities from NIH, USA - visit 1, subject 686765762	Baylor College of Medicine, J. Craig Venter Institute (JCVI), Washington University in St. Louis	7000000625	Human	Oral	Digestive system		Human				32456199	67257
3300011989	Metagenome	Draft	Ruminant gut microbial communities from various locations in USA	Sheep rumen microbial communities from Wyoming, USA - O_aries_Con_7429	University of Missouri	3300011989	Mammals	Foregut	Digestive system		Sheep rumen	41.314168	-105.584589		249485710	386719
3300011739	Metagenome	Draft	Urban prokaryotic and eukaryotic communities from the subway and surrounding areas in New York, USA	Urban prokaryotic and eukaryotic communities from the subway in New York, USA: city subway wood -P01063	Weill Cornell Medical College	3300011739	Built environment	Subway	City		city subway wood	40.67	-73.95		42202195	54172
3300012517	Metagenome	Draft	Arabidopsis, maize, boechera and miscanthus rhizosphere microbial communities from different US locations	Unplanted soil (control) microbial communities from North Carolina - M.Soil.6.yng.070610	DOE Joint Genome Institute (JGI)	3300012517	Terrestrial		Soil		unplanted soil	35.9076	-79.0506		183945783	486314
3300007138	Metagenome	Permanent Draft	Human microbial communities from the National Institute of Health, USA, HMP production phase	Human stool microbial communities from NIH, USA - visit 2, subject 764811490	Baylor College of Medicine, J. Craig Venter Institute (JCVI), Washington University in St. Louis	3300007138	Human	Large intestine	Digestive system		Human	39.0042816	-77.1012173		70747507	98264
3300031770	Metagenome	Draft	Lab enrichment of tropical soil microbial communities from Luquillo Experimental Forest, Puerto Rico	Tropical soil microbial communities from Luquillo Experimental Forest, Puerto Rico - GRE.SIPMG.178b2f17	DOE Joint Genome Institute (JGI)	3300031770	Terrestrial	Unclassified	Soil		soil	18.321	-65.8172		2102581471	5252864
3300013718	Metagenome	Draft	Urban prokaryotic and eukaryotic communities from the subway and surrounding areas in New York, USA	Urban prokaryotic and eukaryotic communities from the subway in New York, USA: city subway metal -P00496	Weill Cornell Medical College	3300013718	Built environment	Subway	City		city subway metal	40.84	-73.86		17866746	33952
3300020109	Metagenome	Draft	Freshwater microbial communities from Lake Tanganyika, Tanzania	Freshwater microbial communities from Lake Tanganyika, Tanzania - TA2015016 Mahale Deep Cast 400m	DOE Joint Genome Institute (JGI)	3300020109	Aquatic	Lake	Freshwater		freshwater lake	-6.1786	29.658		2234159249	4281133
3300005111	Metagenome	Draft	Mesophilic and thermophilic cellulose-adapted microbial communities from the Joint BioEnergy Institute, California, USA	Cellulose-adapted microbial communities from the Joint BioEnergy Institute, USA - Passage D2F06	DOE Joint Genome Institute (JGI)	3300005111	Lab enrichment	Unclassified	Defined media		Cellulose-adapted	37.8408	-122.2896		50016243	70399
3300027533	Metagenome	Draft	Groundwater sediment microbial communities from an aquifer adjacent to Colorado River, USA	Groundwater sediment microbial communities from an aquifer in East River, Colorado, USA - East River MetaG ERMLT700 (SPAdes)	DOE Joint Genome Institute (JGI)	3300027533	Aquatic	Unclassified	Sediment		Groundwater sediment	38.9232	-106.9519		305871710	666477
3300025102	Metagenome	Draft	Marine viral communities from the Subarctic Pacific Ocean and the Gulf of Mexico	Marine viral communities from the Subarctic Pacific Ocean - 5B_ETSP_OMZ_AT15132_CsCl metaG (SPAdes)	DOE Joint Genome Institute (JGI)	3300025102	Aquatic	Oceanic	Marine		Marine	-12.999	-80.801		296021308	653145
3300005580	Metagenome	Draft	Freshwater lentic microbial communities from the great Laurentian Lakes, MI, USA for biogeochemical studies	Freshwater lentic microbial communities from great Laurentian Lakes, MI, USA - Great Lakes metaG MI27MSRF	DOE Joint Genome Institute (JGI)	3300005580	Aquatic	Lentic	Freshwater		Freshwater lentic	44.504638	-83.045851		683853879	1796254
3300026966	Metagenome	Permanent Draft	Environmental microbial communities from Fremont, CA and La Paraguera, Puerto Rico	Aerobic enrichment media microbial communities from Eden Landing Ponds, California, USA - A23 M2 (2) (SPAdes)	DOE Joint Genome Institute (JGI)	3300026966	Lab enrichment	Aerobic media	Defined media		Aerobic enrichment media	37.840854	-122.289843		114589098	175538
3300027026	Metagenome	Permanent Draft	Environmental microbial communities from Fremont, CA and La Paraguera, Puerto Rico	Aerobic enrichment media microbial communities from Bioluminiscent Bay, La Parguera, Puerto Rico - Tt and P1 (2) (SPAdes)	DOE Joint Genome Institute (JGI)	3300027026	Lab enrichment	Aerobic media	Defined media		Aerobic enrichment media	17.967317	-67.018833		117816321	166887
7000000635	Metagenome	Permanent Draft	Human microbial communities from the National Institute of Health, USA, HMP production phase	Human supragingival plaque microbial communities from NIH, USA - visit 2, subject 763577454	Baylor College of Medicine, J. Craig Venter Institute (JCVI), Washington University in St. Louis	7000000635	Human	Oral	Digestive system		Human				59774460	104185
3300000728	Metagenome	Permanent Draft	Tropical forest soil microbial communities from Luquillo Experimental Forest, Puerto Rico	Tropical forest soil microbial communities from Luquillo Experimental Forest, Puerto Rico - Sample 11	DOE Joint Genome Institute (JGI)	3300000728	Terrestrial	Loam	Soil		Tropical forest soil	18	-65		28987603	76831
3300001736	Metagenome	Permanent Draft	Deep ocean microbial communities from the Global Malaspina Expedition	Marine viral communities from the Deep Pacific Ocean - MSP-131	DOE Joint Genome Institute (JGI)	3300001736	Aquatic	Oceanic	Marine		Deep ocean	17.4274	-59.8286		77968528	189201
3300026900	Metagenome	Permanent Draft	Soil microbial communities from Arlington Agricultural Research Station in Wisconsin and Kellogg Biological Station in Michigan, replicating the bioenergy cropping systems trials (BCSTs)	Soil microbial communities from Kellog Biological Station, Michigan, USA - Nitrogen cycling UWRJ-G01K4-12 (SPAdes)	DOE Joint Genome Institute (JGI)	3300026900	Terrestrial	Unclassified	Soil		Soil	42.4	-85.37		54610317	161548
3300028032	Metagenome	Draft	Leachate and groundwater microbial communities from a municipal landfill and adjacent aquifer in Southern Ontario, Canada	Groundwater microbial communities from a municipal landfill in Southern Ontario, Canada - Pumphouse #1	DOE Joint Genome Institute (JGI)	3300028032	Aquatic	Groundwater	Freshwater		groundwater	43.442	-80.577		746937909	1379627
3300027776	Metagenome	Draft	Wastewater effluent complex algal communities from Wisconsin, to seasonally profile nutrient transformation and Carbon sequestration	Wastewater effluent complex algal communities from Wisconsin, to seasonally profile nutrient transformation and Carbon sequestration - JI 8/11/14 A brown DNA (SPAdes)	DOE Joint Genome Institute (JGI)	3300027776	Wastewater	Unclassified	Nutrient removal		Wastewater effluent	43.023	-87.895		805429203	1648562
3300009027	Metagenome	Draft	Salt pond water, soil and salt crust microbial communities from South San Francisco under conditions of wetland restoration.	Salt pond water microbial communities from South San Francisco under conditions of wetland restoration - Salt Pond MetaG SF2_A_H2O_MG	DOE Joint Genome Institute (JGI)	3300009027	Aquatic	Saline	Non-marine Saline and Alkaline		Pond water	37.4971	-122.129		563998784	1191755
3300019767	Metagenome	Draft	Populus soil microbial communities from riparian zone of different river systems in the western United States	Populus adjacent soil microbial communities from riparian zone of Oak Creek, Arizona, USA - 239 T	DOE Joint Genome Institute (JGI)	3300019767	Terrestrial		Soil		soil	35.0244	-111.7363		2823046742	7202101
3300008468	Metagenome	Draft	Subsurface hydrocarbon microbial communities from various worldwide Shell locations	Sea floor sediment microbial communities from Gulf of Mexico Methane Seep - MPC10T	Shell Corporation	3300008468	Aquatic	Unclassified	Sediment		Sediment	27.4	-93.2		422857366	1470248
3300007345	Metagenome	Draft	Aqueous microbial communities from the Delaware River/Bay and Chesapeake Bay under freshwater to marine salinity gradient to study organic matter cycling in a time-series	Aqueous microbial communities from the Delaware River and Bay under freshwater to marine salinity gradient to study organic matter cycling in a time-series - Viral MetaG DEL_Aug_30	DOE Joint Genome Institute (JGI)	3300007345	Aquatic	Coastal	Marine		Aqueous	39.130153	-75.249887		724055380	1596587
3300026035	Metagenome	Draft	Corn, switchgrass and miscanthus rhizosphere microbial communities from Kellogg Biological Station, Michigan, USA	Switchgrass rhizosphere microbial communities from Kellogg Biological Station, Michigan, USA - KBS Switchgrass S1-2 (SPAdes)	DOE Joint Genome Institute (JGI)	3300026035	Plants	Epiphytes	Rhizoplane		Switchgrass rhizosphere	42.3948	-85.3738		4353717491	10066448
3300013480	Metagenome	Draft	Urban prokaryotic and eukaryotic communities from the subway and surrounding areas in New York, USA	Urban prokaryotic and eukaryotic communities from the subway in New York, USA: city subway metal -P00882	Weill Cornell Medical College	3300013480	Built environment	Subway	City		city subway metal	40.71	-73.82		4291514	4799
3300025147	Metagenome	Draft	Bacterial and archaeal communities from various locations to study Microbial Dark Matter (Phase II)	Glacier valley bacterial and archeal communities from Borup Fiord, Nunavut, Canada, to study Microbial Dark Matter (Phase II) - ?SSSS metaG (SPAdes)	DOE Joint Genome Institute (JGI)	3300025147	Aquatic	Ice	Freshwater		Glacier valley	81.017	-81.583		716024491	1303309
3300012576	Metagenome	Draft	Human skin bacterial and viral communities - University of Pennsylvania	Human skin bacterial and viral communities - University of Pennsylvania - MG100455	University of Pennsylvania	3300012576	Human	Unclassified	Skin		Human skin				11458980	31160
3300000979	Metagenome	Permanent Draft	Macroalgal surface microbial communities	Macroalgal surface ecosystem from Botany Bay, Sydney, Australia - BBAY78	J. Craig Venter Institute (JCVI)	3300000979	Algae	Ectosymbionts	Green algae		Macroalgal surface	-33.966629	151.166614		880526102	2888506
3300023024	Metagenome	Draft	Soil and plant litter microbial communities from temperate forests in California, United States	Leaf litter microbial communities from Shasta-Trinity National Forest, California, United States - GEON-DECOMP-209	DOE Joint Genome Institute (JGI)	3300023024	Terrestrial		Plant litter		leaf litter	40.2526	-123.026		80449751	150150
3300005907	Metagenome	Draft	Saline lake microbial communities from various lakes in Antarctica	Saline lake microbial communities from Rauer Lake, Antarctica, in enrichment culture - Antartic Rauer Lake 1 Metagenome VIRRA1	DOE Joint Genome Institute (JGI)	3300005907	Lab enrichment	Unclassified	Unclassified		Saline lake	-68.8136	77.9341		15563824	31599
3300031549	Metagenome	Draft	Lab enrichment of tropical soil microbial communities from Luquillo Experimental Forest, Puerto Rico	Tropical soil microbial communities from Luquillo Experimental Forest, Puerto Rico - GRE.SIPMG.088b5f24	DOE Joint Genome Institute (JGI)	3300031549	Terrestrial	Unclassified	Soil		soil	18.321	-65.8172		1110820267	3024633
3300025308	Metagenome	Permanent Draft	Soil microbial communities from Rifle, Colorado, USA	Soil microbial communities from Rifle, Colorado, USA - Groundwater A2	DOE Joint Genome Institute (JGI)	3300025308	Aquatic	Groundwater	Freshwater		Soil	39.53	-107.78		1499031777	2638399
3300007869	Metagenome	Permanent Draft	Human microbial communities from the National Institute of Health, USA, HMP production phase	Human buccal mucosa microbial communities from NIH, USA - visit 2, subject 764305738 reassembly	Baylor College of Medicine, J. Craig Venter Institute (JCVI), Washington University in St. Louis	3300007869	Human	Oral	Digestive system		Human	39.0042816	-77.1012173		54376829	97643
3300025358	Metagenome	Draft	Freshwater microbial communities from Crystal Bog lake, Wisconsin, USA	Freshwater microbial communities from Crystal Bog, Wisconsin, USA - CBH05Oct08 (SPAdes)	DOE Joint Bioenergy Institute (JBEI), DOE Joint Genome Institute (JGI)	3300025358	Aquatic	Lentic	Freshwater		Freshwater	46.0072	-89.6063		92518102	188305
3300025274	Metagenome	Draft	Deep ocean microbial communities from the Global Malaspina Expedition	Marine viral communities from the Global Malaspina Expedition - Malaspina viral metaG DeepMed_51 (SPAdes)	DOE Joint Genome Institute (JGI)	3300025274	Aquatic	Oceanic	Marine		Deep ocean	39.47	11.53		230315946	506009
3300007145	Metagenome	Permanent Draft	Human microbial communities from the National Institute of Health, USA, HMP production phase	Human subgingival plaque microbial communities from NIH, USA - visit 1, subject 763435843	Baylor College of Medicine, J. Craig Venter Institute (JCVI), Washington University in St. Louis	3300007145	Human	Oral	Digestive system		Human	39.0042816	-77.1012173		67262502	137951
3300002619	Metagenome	Permanent Draft	Soil microbial communities from Arlington Agricultural Research Station in Wisconsin and Kellogg Biological Station in Michigan, replicating the bioenergy cropping systems trials (BCSTs)	Soil microbial communities from Arlington Agricultural Research Station in Wisconsin, USA - Nitrogen cycling UWRJ-G09A3-11	DOE Joint Genome Institute (JGI)	3300002619	Terrestrial	Unclassified	Soil		Soil	43.3	-89.38		179507	612
2156126005	Metagenome	Draft	Marine Trichodesmium cyanobacterial communities from the Bermuda Atlantic Time-Series	Marine Trichodesmium cyanobacterial communities from the Bermuda Atlantic Time-Series	DOE Joint Genome Institute (JGI)	2156126005	Aquatic	Oceanic	Marine		Marine	25.5	-67.3		131475334	242907
3300028141	Metagenome	Draft	Phyllosphere microbial comminities from bioenergy crops switchgrass and miscanthus from Michigan, USA	Phyllosphere microbial comminities from switchgrass, GLBRC, Michigan, United States - G5R3_MAIN_17JUL2017_LD1	DOE Joint Genome Institute (JGI)	3300028141	Plants		Phyllosphere		phyllosphere	42.39	-85.37		41362284	80151
3300013405	Metagenome	Draft	Human skin bacterial and viral communities - University of Pennsylvania	Human skin bacterial and viral communities - University of Pennsylvania - MG100152	University of Pennsylvania	3300013405	Human	Unclassified	Skin		Human skin				4148464	7300
3300025769	Metagenome	Draft	Aqueous microbial communities from the Delaware River/Bay and Chesapeake Bay under freshwater to marine salinity gradient to study organic matter cycling in a time-series	Aqueous microbial communities from the Delaware River and Bay under freshwater to marine salinity gradient to study organic matter cycling in a time-series - Viral MetaG DEL_Mar_21 (SPAdes)	DOE Joint Genome Institute (JGI)	3300025769	Aquatic	Coastal	Marine		Aqueous	39.12	-75.25		577620871	1225812
3300026337	Metagenome	Draft	Determining the genomic basis for interactions between gut fungi and methanogenic archaea	Enriched fungal communities from goat fecal pellet, Isla Vista, California, United States - Xylan, Gen5, Rep 2	DOE Joint Genome Institute (JGI)	3300026337	Mammals	Fecal	Digestive system		feces	34.4149	-119.841		11411377	16944
3300025682	Metagenome	Draft	Active sludge microbial communities of municipal wastewater-treating anaerobic digesters from various locations	Active sludge microbial communities of municipal wastewater-treating anaerobic digesters from Japan - AD_JPNAS1_MetaG (SPAdes)	DOE Joint Genome Institute (JGI)	3300025682	Wastewater	Unclassified	Anaerobic digestor		Anaerobic digestor sludge	43.77	142.37		536123735	886855
3300012070	Metagenome	Draft	Attine ant fungus gardens microbial communities from various locations in USA	Attine ant fungus gardens microbial communities from Florida, USA - TSFL047 MetaG	DOE Joint Genome Institute (JGI)	3300012070	Fungi		Mycelium		Attine ant fungus gardens	28.5711	-82.2848		140448343	267593
3300020376	Metagenome	Draft	Marine viral and eukaryotic protist communities collected from different water depths during Tara Oceans survey	Marine microbial communities from Tara Oceans - TARA_B100000795 (ERX555997-ERR599121)	CEA Genoscope	3300020376	Aquatic		Marine		Marine	-62.2658	-49.1658		771976005	1723808
3300027507	Metagenome	Draft	Coral microbial communities from various locations to study host-microbial communication	APAL treatment+control metatranscriptome co-assembly	DOE Joint Genome Institute (JGI)	3300027507	Invertebrates	Coral	Cnidaria		coral	9.1956	-82.1254		382327242	548701
3300022520	Metagenome	Draft	Peatland microbial communities from Stordalen Mire, Sweden	Peat soil microbial communities from Stordalen Mire, Sweden - 717 E2 20-24	DOE Joint Genome Institute (JGI)	3300022520	Terrestrial		Peat		soil	68.3533	19.0468		87106692	222768
7000000723	Metagenome	Permanent Draft	Human microbial communities from the National Institute of Health, USA, HMP production phase	Human palatine tonsils microbial communities from NIH, USA - visit 1, subject 763577454	Baylor College of Medicine, J. Craig Venter Institute (JCVI), Washington University in St. Louis	7000000723	Human	Oral	Digestive system		Human				8092526	19105
3300013157	Metagenome	Draft	Human skin bacterial and viral communities - University of Pennsylvania	Human skin bacterial and viral communities - University of Pennsylvania - MG100311	University of Pennsylvania	3300013157	Human	Unclassified	Skin		Human skin				17005003	43268
3300014571	Metagenome	Draft	Human fecal microbial communities from obese patients in Germany	Human fecal microbial communities from obese patients in Germany - AS60_0	University of Hohenheim	3300014571	Human	Large intestine	Digestive system		Human fecal				127675257	187012
3300012917	Metagenome	Draft	Vadose zone soil and rhizosphere microbial communities from the Eel River Critical Zone Observatory, Northern California to study diel carbon cycling	Vadose zone soil microbial communities from Angelo Coast Range Reserve, California, USA - czobulk2.16 metaG	DOE Joint Genome Institute (JGI)	3300012917	Terrestrial		Soil		Vadose zone soil	39.7291	-123.6419		1897940603	3929692
3300003796	Metagenome	Draft	Freshwater microbial communities from Crystal Bog lake, Wisconsin, USA	Freshwater microbial communities from Crystal Bog, Wisconsin, USA - CBH27Jul09	DOE Joint Bioenergy Institute (JBEI), DOE Joint Genome Institute (JGI)	3300003796	Aquatic	Lentic	Freshwater		Freshwater	46.0072	-89.6063		65961790	158342
7000000479	Metagenome	Permanent Draft	Human microbial communities from the National Institute of Health, USA, HMP production phase	Human supragingival plaque microbial communities from NIH, USA - visit 2, subject 763435843	Baylor College of Medicine, J. Craig Venter Institute (JCVI), Washington University in St. Louis	7000000479	Human	Oral	Digestive system		Human	39.0042816	-77.1012173		88161634	160533
3300028888	Metagenome	Draft	Rumen microbial communities from sheep, dairy cows and beef cattle from various locations	Sheep rumen microbial communities from Palmerston North, Manawatu-Wanganui, New Zealand - 1728 DNA GHGlow gp2	DOE Joint Genome Institute (JGI)	3300028888	Mammals	Foregut	Digestive system		rumen	-40.3794	175.6106		3739977822	7395057
3300001655	Metagenome	Permanent Draft	Soil microbial communities from 10 grassland sites in CA, CO, KS, KY, MN, MO, NM, SC, TX, that have been nitrogen fertilized	Grasslands soil microbial communities from Kansas, USA, that are Nitrogen fertilized - NN584	DOE Joint Genome Institute (JGI)	3300001655	Terrestrial	Loam	Soil		Soil	39.070856	-96.582821		2714	9
3300027705	Metagenome	Draft	Active sludge and wastewater microbial communities from Klosterneuburg, Austria	Active sludge microbial communities from Klosterneuburg, Austria, studying microevolution and ecology of nitrifiers - Klosterneuburg WWTP active sludge metagenome KNB19-Kit (SPAdes)	DOE Joint Genome Institute (JGI)	3300027705	Wastewater	Unclassified	Activated Sludge		Activated Sludge	48.3	16.2		599735164	1220679
3300006028	Metagenome	Draft	Corn, switchgrass and miscanthus rhizosphere microbial communities from Kellogg Biological Station, Michigan, USA	Corn, switchgrass and miscanthus rhizosphere microbial communities from Kellogg Biological Station, Michigan, USA - LAR L11-3 metaG	DOE Joint Genome Institute (JGI)	3300006028	Terrestrial	Loam	Soil		Corn, switchgrass and miscanthus rhizosphere	42.4774	-85.451		4502491703	12308638
3300027427	Metagenome	Permanent Draft	Soil microbial communities from Arlington Agricultural Research Station in Wisconsin and Kellogg Biological Station in Michigan, replicating the bioenergy cropping systems trials (BCSTs)	Soil microbial communities from Arlington Agricultural Research Station in Wisconsin, USA - Nitrogen cycling UWRJ-G08A2-11 (SPAdes)	DOE Joint Genome Institute (JGI)	3300027427	Terrestrial	Unclassified	Soil		Soil	43.3	-89.38		19681766	62898
3300014655	Metagenome	Draft	Peatland microbial communities from Minnesota, USA, analyzing carbon cycling and trace gas fluxes	Peatland microbial communities from Houghton, MN, USA - PEATcosm2014_Bin01_10_metaG	DOE Joint Genome Institute (JGI)	3300014655	Aquatic	Wetlands	Freshwater		Bog	47.1149	-88.5476		1201575385	2387332
3300022181	Metagenome	Draft	Enriched cultures of PCE-dechlorinating microbial communities from Ithaca, New York, USA	Enriched culture of PCE-dechlorinating microbial communities from Ithaca, New York, USA - SJ1	DOE Joint Genome Institute (JGI)	3300022181	Modeled		Simulated communities (microbial mixture)		defined medium	42.4447	-76.485		376029271	518002
3300001743	Metagenome	Permanent Draft	Marine viral communities from the Subarctic Pacific Ocean and the Gulf of Mexico	Marine viral communities from the Pacific Ocean - LP-38	DOE Joint Genome Institute (JGI)	3300001743	Aquatic	Oceanic	Marine		Marine	49.9853	-145.0838		61867566	172993
2017108002	Metagenome	Draft	Bioreactor Anammox bacterial community from Nijmegen, The Netherlands	Bioreactor Anammox bacterial community from Nijmegen, The Netherlands - Scalindua species enirchment	DOE Joint Genome Institute (JGI)	2017108002	Wastewater	Nitrogen removal	Nutrient removal		Bioreactor	51.842	5.858		20878222	22586
3300002709	Metagenome	Permanent Draft	Soil microbial communities from Arlington Agricultural Research Station in Wisconsin and Kellogg Biological Station in Michigan, replicating the bioenergy cropping systems trials (BCSTs)	Soil microbial communities from Arlington Agricultural Research Station in Wisconsin, USA - Nitrogen cycling UWRJ-G08A4-12	DOE Joint Genome Institute (JGI)	3300002709	Terrestrial	Unclassified	Soil		Soil	43.3	-89.38		441456	1561
3300002320	Metagenome	Permanent Draft	Human fecal microbial communities from Valencia, Spain, of mother-infant pairs	Human fecal microbial communities from Valencia, Spain, of mother-infant pairs - MIP03-I4		3300002320	Human	Large intestine	Digestive system		Human fecal				0	0
3300001408	Metagenome	Permanent Draft	Arctic peat soil microbial communities from the Barrow Environmental Observatory site, Barrow, Alaska, USA	Arctic peat soil from Barrow, Alaska - NGEE Surface sample F52-2 deep-092012	DOE Joint Genome Institute (JGI)	3300001408	Terrestrial	Unclassified	Soil		Arctic peat soil	71.2999	-156.61		163096863	393210
3300000116	Metagenome	Draft	Marine microbial communities from Delaware Coast	Marine microbial communities from Delaware Coast, sample from Delaware MO Spring March 2010	DOE Joint Genome Institute (JGI)	3300000116	Aquatic	Neritic zone	Marine		Marine	38.848917	-75.1076		590073671	1417215
3300005623	Metagenome	Draft	Hot spring microbial communities from Yellowstone National Park, Wyoming, USA	Hot spring microbial communities from Yellowstone National Park, Wyoming, USA - YNP2 Nymph Lake 10	DOE Joint Genome Institute (JGI)	3300005623	Aquatic	Hot (42-90C)	Thermal springs		Hot spring	44.7523206	-110.7253926	3.75	3818442	6925
3300007268	Metagenome	Permanent Draft	Human microbial communities from the National Institute of Health, USA, HMP production phase	Human buccal mucosa microbial communities from NIH, USA - visit 2, subject 763840445 reassembly	Baylor College of Medicine, J. Craig Venter Institute (JCVI), Washington University in St. Louis	3300007268	Human	Oral	Digestive system		Human	39.0042816	-77.1012173		27143538	57683
3300026010	Metagenome	Draft	Natural and restored wetland microbial communities from the San Francisco Bay, California, USA, that impact long-term carbon sequestration	Rice paddy soil microbial communities from Twitchell Island, California, USA - SF_Rice_10C_80N_103 (SPAdes)	DOE Joint Genome Institute (JGI)	3300026010	Terrestrial	Wetlands	Soil		Rice paddy soil	38.1087	-121.653		73050138	197142
3300025460	Metagenome	Draft	Peatland microbial communities from Minnesota, USA, analyzing carbon cycling and trace gas fluxes	Peatland microbial communities from Minnesota, USA, analyzing carbon cycling and trace gas fluxes - June2015DPH_16_150 (SPAdes)	DOE Joint Genome Institute (JGI)	3300025460	Aquatic	Wetlands	Freshwater		Peatland	47.5028	-93.4828		231793962	437355
3300005365	Metagenome	Draft	Corn, switchgrass and miscanthus rhizosphere microbial communities from Kellogg Biological Station, Michigan, USA	Switchgrass rhizosphere microbial communities from Kellogg Biological Station, Michigan, USA - KBS S1-3H metaG	DOE Joint Genome Institute (JGI)	3300005365	Terrestrial	Loam	Soil		Switchgrass rhizosphere	42.3948	-85.3738		4265998722	11962745
3300019827	Metagenome	Draft	Microbial mat bacterial communities from Rhone River delta, Camargue, France	Microbial mat bacterial communities from Rhone River delta, Camargue, France - 4	University of Barcelona	3300019827	Aquatic	Unclassified	Sediment		Microbial mats	43.6	4.6		49732618	135448
3300007502	Metagenome	Permanent Draft	Human microbial communities from the National Institute of Health, USA, HMP production phase	Human tongue dorsum microbial communities from NIH, USA - visit 1, subject 764285508 reassembly	Baylor College of Medicine, J. Craig Venter Institute (JCVI), Washington University in St. Louis	3300007502	Human	Oral	Digestive system		Human	39.0042816	-77.1012173		56754890	72125
3300002727	Metagenome	Permanent Draft	Soil microbial communities from Rifle, Colorado, USA	Soil microbial communities from Rifle, Colorado - Rifle Oxygen_injection B1	DOE Joint Genome Institute (JGI)	3300002727	Terrestrial	Loam	Soil		Soil	39.534762	-107.782602		105275472	232174
3300027528	Metagenome	Permanent Draft	Forest soil microbial communities from multiple locations in Canada and USA	Forest soil microbial communities from El Dorado National Forest, California, USA - Mediterranean Blodgett CA Ref_O1 (SPAdes)	DOE Joint Genome Institute (JGI)	3300027528	Terrestrial	Loam	Soil		Forest soil	38.88	-120.64		234846570	574857
3300027521	Metagenome	Permanent Draft	Forest soil microbial communities from multiple locations in Canada and USA	Forest soil microbial communities from Algoma, Ontario, Canada - Jack Pine, Ontario site 1_JW_OM1H0_M1 (SPAdes)	DOE Joint Genome Institute (JGI)	3300027521	Terrestrial	Loam	Soil		Forest soil	46.42	-83.37		264778874	650226
3300000956	Metagenome	Permanent Draft	Soil microbial communities from Great Prairies (Kansas, Wisconsin and Iowa)	Soil microbial communities from Great Prairies - Kansas, Native Prairie soil	DOE Joint Genome Institute (JGI)	3300000956	Terrestrial	Unclassified	Soil		Soil	39.214012	-96.585283	7.6	9280824611	31876498
3300005598	Metagenome	Draft	Grasslands soil microbial communities from the Angelo Coastal Reserve, California, USA	Grasslands soil microbial communities from the Angelo Coastal Reserve, California, USA - Sample Angelo_155	DOE Joint Genome Institute (JGI)	3300005598	Terrestrial	Unclassified	Soil		Soil	39.7392	-123.6308		3477973195	10033006
3300001932	Metagenome	Permanent Draft	Marine microbial communities from Global Ocean Sampling (GOS)	Marine microbial communities from Moorea, Cooks Bay, Polynesia Archipelagos - GS049	J. Craig Venter Institute (JCVI)	3300001932	Aquatic	Intertidal zone	Marine		Marine	-17.453056	-149.79889		638416	1194
3300027660	Metagenome	Permanent Draft	Forest soil microbial communities from multiple locations in Canada and USA	Forest soil microbial communities from Thunder Bay, Ontario, Canada - Black Spruce, Ontario site 2_A8_Ref_M3 (SPAdes)	DOE Joint Genome Institute (JGI)	3300027660	Terrestrial	Loam	Soil		Forest soil	49.08	-89.38		432992817	997446
3300004282	Metagenome	Draft	Freshwater pond sediment microbial communities from the University of Edinburgh, under environmental carbon perturbations	Freshwater pond sediment microbial communities from the University of Edinburgh, under environmental carbon perturbations - Initial sediment	DOE Joint Genome Institute (JGI)	3300004282	Aquatic	Pond	Freshwater		Freshwater	55.9232	-3.1878		4428151954	13483359
3300001626	Metagenome	Permanent Draft	Forest soil microbial communities from Harvard Forest Long Term Ecological Research (LTER) site in Petersham, MA, for long-term soil warming studies	Forest soil microbial communities from Harvard Forest Long Term Ecological Research site in Petersham, Massachusetts, USA - MetaG HF013	DOE Joint Genome Institute (JGI)	3300001626	Terrestrial	Loam	Soil		Forest soil	42.532967	-72.209488		3967586	13916
3300025924	Metagenome	Draft	Corn, switchgrass and miscanthus rhizosphere microbial communities from Kellogg Biological Station, Michigan, USA	Corn rhizosphere microbial communities from Kellogg Biological Station, Michigan, USA - KBS C3-4 metaG (SPAdes)	DOE Joint Genome Institute (JGI)	3300025924	Plants	Unclassified	Rhizosphere		Corn rhizosphere	42.3948	-85.3738		3431096444	7945382
3300014196	Metagenome	Draft	Human oral microbial communities of schizophrenia patients from Maryland, USA	Human oral microbial communities of schizophrenia patients from Maryland, USA - ES_116	The George Washington University (GWU)	3300014196	Human	Oral	Digestive system		Human oral				79941407	130238
3300012233	Metagenome	Draft	Urban prokaryotic and eukaryotic communities from the subway and surrounding areas in New York, USA	Urban prokaryotic and eukaryotic communities from the subway in New York, USA: city subway metal -P01034	Weill Cornell Medical College	3300012233	Built environment	Subway	City		city subway metal	40.67	-73.86		22149771	28120
3300031364	Metagenome	Draft	Salt marsh sediment microbial communities from the Plum Island Ecosystem LTER, Massachusetts, United States	Salt marsh sediment microbial communities from the Plum Island Ecosystem LTER, Massachusetts, United States - SW1603-30	DOE Joint Genome Institute (JGI)	3300031364	Aquatic	Intertidal zone	Marine		salt marsh	42.722	-70.891		668798643	1401789
3300001143	Metagenome	Permanent Draft	Forest soil microbial communities from multiple locations in Canada and USA	Forest soil microbial communities from Davy Crockett National Forest, Groveton, Texas, USA - Texas A ecozone_OM3H0_M1	DOE Joint Genome Institute (JGI)	3300001143	Terrestrial	Loam	Soil		Forest soil	31.11	-95.15		15453478	48948
2199352027	Metagenome	Draft	Microbial communities from bioreactor (seeded with sewage sludge) at LBNL, California, USA	Microbial communities from bioreactor (seeded with sewage sludge) at LBNL, California, USA - Biofuel metagenome 3 version 2	DOE Joint Genome Institute (JGI)	2199352027	Bioreactor		Unclassified		Bioreactor	37.8754404	-122.2477251		110983244	228289
3300007629	Metagenome	Draft	Estuarine microbial communities from the Columbia River estuary, to analyze effect of nutrient fluxes, a time series	Estuarine microbial communities from the Columbia River estuary - metaG 1554B-3	DOE Joint Genome Institute (JGI)	3300007629	Aquatic	Intertidal zone	Marine		Estuarine	46.2871	-123.9424		271285109	534346
3300000946	Metagenome	Permanent Draft	Deep ocean microbial communities from the Global Malaspina Expedition	Marine microbial communities from the Deep Atlantic Ocean - MP0555	DOE Joint Genome Institute (JGI)	3300000946	Aquatic	Oceanic	Marine		Deep ocean	-26.91	-21.43		22429581	50031
3300012067	Metagenome	Draft	Attine ant fungus gardens microbial communities from various locations in USA	Attine ant fungus gardens microbial communities from Georgia, USA - TSGA061 MetaG	DOE Joint Genome Institute (JGI)	3300012067	Fungi		Mycelium		Attine ant fungus gardens	33.0839	-81.7699		100679114	174861
3300006755	Metagenome	Draft	Agricultural soil microbial communities from Utah and Georgia to study Nitrogen management	Agricultural soil microbial communities from Georgia to study Nitrogen management - GA Plitter	DOE Joint Genome Institute (JGI)	3300006755	Terrestrial	Crop	Soil		Agricultural soil	33.8834	-83.4195		3270200477	7661283
3300028371	Metagenome	Draft	Saline lake microbial communities from various lakes in Antarctica	Saline lake microbial communities from Rauer Islands, Antarctica - Metagenome Torckler E11 #899 (v2)	DOE Joint Genome Institute (JGI)	3300028371	Aquatic	Saline	Non-marine Saline and Alkaline		Saline lake	-68.5558	78.1913		145847415	273815
3300026744	Metagenome	Draft	Subsurface microbial communities from deep shales in Ohio and West Virginia, USA	Subsurface microbial communities from deep shales in Ohio, USA - Utica-3 well 1 S-1-Day87 (SPAdes)	DOE Joint Genome Institute (JGI)	3300026744	Terrestrial	Unclassified	Deep subsurface		Deep subsurface	39.849	-81.036		6235909	7609
3300026347	Metagenome	Draft	Sediment microbial communities from tidal freshwater marsh on Altamaha River, Georgia, United States	Sediment microbial communities from tidal freshwater marsh on Altamaha River, Georgia, United States - 10-16 PU4	DOE Joint Genome Institute (JGI)	3300026347	Aquatic	Wetlands	Freshwater		sediment	31.3377	-81.4644		85039952	250694
3300000818	Metagenome	Draft	Freshwater microbial communities from Lake Mendota and Trout Bog Lake, Wisconsin, USA	Freshwater microbial communities from Trout Bog Lake, WI - 28MAY2007 hypolimnion	DOE Joint Genome Institute (JGI)	3300000818	Aquatic	Lentic	Freshwater		Freshwater	46.041	-89.686		1202517	1234
3300024352	Metagenome	Draft	Freshwater microbial communities amended with dissolved organic matter (DOM) from various rivers in the United States	Freshwater microbial communities from Altamaha River, Georgia, United States - Atl_Cont_RepB_0h	DOE Joint Genome Institute (JGI)	3300024352	Aquatic	River	Freshwater		Freshwater	31.4271	-81.6053		149218592	345297
7000000497	Metagenome	Permanent Draft	Human microbial communities from the National Institute of Health, USA, HMP production phase	Human posterior fornix microbial communities from NIH, USA - visit 1, subject 160502038	Baylor College of Medicine, J. Craig Venter Institute (JCVI), Washington University in St. Louis	7000000497	Human	Vagina	Reproductive system		Human	39.0042816	-77.1012173		2434659	2832
3300009620	Metagenome	Draft	Deep ocean microbial communities from the Global Malaspina Expedition	Marine viral communities from the Global Malaspina Expedition - Malaspina viral metaG DeepMed_51	DOE Joint Genome Institute (JGI)	3300009620	Aquatic	Oceanic	Marine		Deep ocean	39.47	11.53		286385729	594941
3300025199	Metagenome	Permanent Draft	Deep ocean microbial communities from the Global Malaspina Expedition	Marine microbial communities from the Deep Pacific Ocean - MP1648 (SPAdes)	DOE Joint Genome Institute (JGI)	3300025199	Aquatic	Oceanic	Marine		Deep ocean	-5.74	-170.77		69660325	131948
3300025818	Metagenome	Draft	Aqueous microbial communities from the Delaware River/Bay and Chesapeake Bay under freshwater to marine salinity gradient to study organic matter cycling in a time-series	Aqueous microbial communities from the Delaware River and Bay under freshwater to marine salinity gradient to study organic matter cycling in a time-series - DEBay_Fall_15_<0.8_DNA (SPAdes)	DOE Joint Genome Institute (JGI)	3300025818	Aquatic	Coastal	Marine		Aqueous	39.283	-75.3633		389795832	899826
3300002917	Metagenome	Permanent Draft	Grasslands soil microbial communities from the Angelo Coastal Reserve, California, USA	Grasslands soil microbial communities from the Angelo Coastal Reserve, California, USA - Sample 9_17_2013_100cm	DOE Joint Genome Institute (JGI)	3300002917	Terrestrial	Unclassified	Soil		Grasslands soil	39.7392	-123.6308		757346763	1678570
3300005462	Metagenome	Permanent Draft	Marine microbial communities from the North Pacific Subtropical Gyre, ALOHA station	Marine microbial communities from North Pacific Subtropical Gyre, Station ALOHA - HOT238_2_1000m	University of Hawaii	3300005462	Aquatic	Oceanic	Marine		Marine	22.75	-158		979766	1845
3300003806	Metagenome	Draft	Freshwater microbial communities from Crystal Bog lake, Wisconsin, USA	Freshwater microbial communities from Crystal Bog, Wisconsin, USA - CBH16Oct07	DOE Joint Bioenergy Institute (JBEI), DOE Joint Genome Institute (JGI)	3300003806	Aquatic	Lentic	Freshwater		Freshwater	46.0072	-89.6063		46165242	114691
3300011890	Metagenome	Draft	Urban prokaryotic and eukaryotic communities from the subway and surrounding areas in New York, USA	Urban prokaryotic and eukaryotic communities from the subway in New York, USA: city subway metal -P00374	Weill Cornell Medical College	3300011890	Built environment	Subway	City		city subway metal	40.75	-73.92		45495996	79962
3300008145	Metagenome	Permanent Draft	Human microbial communities from the National Institute of Health, USA, HMP production phase	Human tongue dorsum microbial communities from NIH, USA - visit 1, subject 160704339 reassembly	Baylor College of Medicine, J. Craig Venter Institute (JCVI), Washington University in St. Louis	3300008145	Human	Oral	Digestive system		Human	39.0042816	-77.1012173		41422320	62142
7000000541	Metagenome	Permanent Draft	Human microbial communities from the National Institute of Health, USA, HMP production phase	Human tongue dorsum microbial communities from NIH, USA - visit 2, subject 763982056	Baylor College of Medicine, J. Craig Venter Institute (JCVI), Washington University in St. Louis	7000000541	Human	Oral	Digestive system		Human	39.0042816	-77.1012173		59787548	119708
3300005434	Metagenome	Draft	Corn, switchgrass and miscanthus rhizosphere microbial communities from Kellogg Biological Station, Michigan, USA	Corn, switchgrass and miscanthus rhizosphere microbial communities from Kellogg Biological Station, Michigan, USA - LAR L5-1 metaG	DOE Joint Genome Institute (JGI)	3300005434	Terrestrial	Loam	Soil		Corn, switchgrass and miscanthus rhizosphere	42.4774	-85.451		4003641639	10894879
3300022838	Metagenome	Draft	Saline lake microbial communities from various lakes in Antarctica	Saline water microbial communities from Ace Lake, Antarctica - #1006	DOE Joint Genome Institute (JGI)	3300022838	Aquatic	Saline	Non-marine Saline and Alkaline		saline water	-68.4725	78.188		158062637	301869
3300018418	Metagenome	Draft	Coastal salt marsh microbial communities from the Groves Creek Marsh, Skidaway Island, Georgia	Coastal salt marsh microbial communities from the Groves Creek Marsh, Skidaway Island, Georgia - 101403AT metaG (megahit assembly)	DOE Joint Genome Institute (JGI)	3300018418	Aquatic	Intertidal zone	Marine		Salt marsh	31.972	-81.028		1847372468	4000569
3300025281	Metagenome	Permanent Draft	Deep ocean microbial communities from the Global Malaspina Expedition	Marine viral communities from the Deep Pacific Ocean - MSP-97 (SPAdes)	DOE Joint Genome Institute (JGI)	3300025281	Aquatic	Oceanic	Marine		Deep ocean	9.2013	163.4956		161893122	323886
7000000200	Metagenome	Permanent Draft	Human microbial communities from the National Institute of Health, USA, HMP production phase	Human stool microbial communities from NIH, USA - visit 2, subject 158802708	Baylor College of Medicine, J. Craig Venter Institute (JCVI), Washington University in St. Louis	7000000200	Human	Large intestine	Digestive system		Human	39.0042816	-77.1012173		169160711	261263
3300004212	Metagenome	Draft	Development of a pipeline for high-throughput recovery of near-complete and complete microbial genomes from complex metagenomic datasets	Groundwater microbial communities from aquifer - Crystal Geyser CG02_land_8/20/14_3.00	DOE Joint Genome Institute (JGI)	3300004212	Aquatic	Groundwater	Freshwater		Groundwater	38.9383	-110.1342		966993198	2286000
3300007299	Metagenome	Permanent Draft	Human microbial communities from the National Institute of Health, USA, HMP production phase	Human stool microbial communities from NIH, USA - visit 1, subject 160765029 reassembly	Baylor College of Medicine, J. Craig Venter Institute (JCVI), Washington University in St. Louis	3300007299	Human	Large intestine	Digestive system		Human	39.0042816	-77.1012173		178999590	250757
3300011451	Metagenome	Draft	Urban prokaryotic and eukaryotic communities from the subway and surrounding areas in New York, USA	Urban prokaryotic and eukaryotic communities from the subway in New York, USA: city subway wood -P00893	Weill Cornell Medical College	3300011451	Built environment	Subway	City		city subway wood	40.75	-73.94		12791040	16231
3300026019	Metagenome	Draft	Natural and restored wetland microbial communities from the San Francisco Bay, California, USA, that impact long-term carbon sequestration	Rice paddy soil microbial communities from Twitchell Island, California, USA - SF_Rice_5C_80N_305 (SPAdes)	DOE Joint Genome Institute (JGI)	3300026019	Terrestrial	Wetlands	Soil		Rice paddy soil	38.1087	-121.653		76502321	200137
3300010036	Metagenome	Draft	Serpentine soil microbial communities from UC McLaughlin Reserve, CA, USA	Serpentine soil microbial communities from UC McLaughlin Reserve, CA, USA - Plot26	DOE Joint Genome Institute (JGI)	3300010036	Terrestrial		Soil		Serpentine soil	38.8693	-122.4283		1855514221	4053490
3300025700	Metagenome	Permanent Draft	Marine microbial communities from expanding oxygen minimum zones in the northeastern subarctic Pacific Ocean	Marine microbial communities from expanding oxygen minimum zones in the Saanich Inlet - SI072_LV_120m_DNA (SPAdes)	DOE Joint Genome Institute (JGI)	3300025700	Aquatic	Intertidal zone	Marine		Marine	48.6	-123.5		461524645	927954
3300005655	Metagenome	Draft	Active sludge and wastewater microbial communities from Klosterneuburg, Austria	Active sludge microbial communities from Klosterneuburg, Austria, studying microevolution and ecology of nitrifiers - Klosterneuburg WWTP active sludge metagenome KNB14_supernatant	DOE Joint Genome Institute (JGI)	3300005655	Wastewater	Unclassified	Activated Sludge		Activated Sludge	48.3	16.2		1065305055	2572538
3300027412	Metagenome	Draft	Deep subsurface and oceanic microbial communities from Witwatersrand Basin, South Africa, and the Canadian and Fennoscandian shields and at the Lost City Hydrothermal Field	Deep subsurface microbial communities from North Pacific Ocean - 450_OLKR46/470m Metagenome (SPAdes)	DOE Joint Genome Institute (JGI)	3300027412	Terrestrial	Unclassified	Deep subsurface		Deep subsurface	47.88611	-127.75		144576246	242822
3300003140	Metagenome	Permanent Draft	Human fecal microbial communities from Washington University at St. Louis, Missouri, USA, of twins	Human fecal microbial communities from Washington University at St. Louis, Missouri, USA, of twins - TS29	Washington University in St. Louis	3300003140	Human	Large intestine	Digestive system		Huma fecal	38.63549	-90.264891		53705938	66787
3300025319	Metagenome	Draft	Soil microbial communities from Rifle, Colorado, USA	Soil microbial communities from Rifle, Colorado, USA - sediment 16ft 1	DOE Joint Genome Institute (JGI)	3300025319	Terrestrial	Unclassified	Soil		Soil	39.53	-107.78		1395877549	2940214
3300013427	Metagenome	Draft	Permafrost microbial communities from Nunavut, Canada to study carbon cycling	Permafrost microbial communities from Nunavut, Canada - A15_35cm_18M	University of Tennessee	3300013427	Terrestrial	Unclassified	Soil		Permafrost				249710099	557025
3300027354	Metagenome	Draft	Mesophilic and thermophilic cellulose-adapted microbial communities from the Joint BioEnergy Institute, California, USA	Cellulose-adapted microbial communities from the Joint BioEnergy Institute, USA - Passage D2F08 (SPAdes)	DOE Joint Genome Institute (JGI)	3300027354	Lab enrichment	Unclassified	Defined media		Cellulose-adapted	37.8408	-122.2896		39293849	47423
3300014764	Metagenome	Draft	Human host-associated microbial communities from fecal samples of mother and infant in Denmark	Human fecal microbial communities from newborn in Denmark - 615_B	Beijing Genomics Institute (BGI)	3300014764	Human	Large intestine	Digestive system		Human host-associated	55.678	12.531		27624631	31092
3300006261	Metagenome	Permanent Draft	Human microbial communities from the National Institute of Health, USA, HMP production phase	Human supragingival plaque microbial communities from NIH, USA - visit 1, subject 764588959	Baylor College of Medicine, J. Craig Venter Institute (JCVI), Washington University in St. Louis	3300006261	Human	Oral	Digestive system		Human	39.0042816	-77.1012173		62140761	86509
3300013150	Metagenome	Draft	Human skin bacterial and viral communities - University of Pennsylvania	Human skin bacterial and viral communities - University of Pennsylvania - MG100279	University of Pennsylvania	3300013150	Human	Unclassified	Skin		Human skin				16920688	34635
3300008274	Metagenome	Permanent Draft	Human microbial communities from the National Institute of Health, USA, HMP production phase	Human tongue dorsum microbial communities from NIH, USA - visit 1, subject 764042746 reassembly	Baylor College of Medicine, J. Craig Venter Institute (JCVI), Washington University in St. Louis	3300008274	Human	Oral	Digestive system		Human	39.0042816	-77.1012173		61518432	88357
3300031277	Metagenome	Draft	Salt marsh sediment microbial communities from the Plum Island Ecosystem LTER, Massachusetts, United States	Salt marsh sediment microbial communities from the Plum Island Ecosystem LTER, Massachusetts, United States - WE1603-30	DOE Joint Genome Institute (JGI)	3300031277	Aquatic	Intertidal zone	Marine		salt marsh	42.759	-70.891		544434986	1112821
3300020470	Metagenome	Draft	Marine microbial communities from Tara Oceans	Marine microbial communities from Tara Oceans - TARA_B100000287 (ERX555976-ERR599053)	CEA Genoscope	3300020470	Aquatic		Marine		Marine	14.5375	70.0244		1277741350	3159004
3300006477	Metagenome	Permanent Draft	Human microbial communities from the National Institute of Health, USA, HMP production phase	Human tongue dorsum microbial communities from NIH, USA - visit 2 of subject 158883629	Baylor College of Medicine, J. Craig Venter Institute (JCVI), Washington University in St. Louis	3300006477	Human	Oral	Digestive system		Human	39.0042816	-77.1012173		127012939	183457
3300001097	Metagenome	Permanent Draft	Hypersaline microbial communities from Lake Vida, Antarctica	Saline microbial communities from Lake Vida, Antarctica (Lake Vida Brine Hole Two - Combined Assembly 2 samples, Mar 2013 Assem)	DOE Joint Genome Institute (JGI)	3300001097	Aquatic	Hypersaline	Non-marine Saline and Alkaline		Hypersaline	-77.38861	161.931111		292700959	707118
3300007524	Metagenome	Permanent Draft	Human microbial communities from the National Institute of Health, USA, HMP production phase	Human stool microbial communities from NIH, USA - visit 1, subject 763496533 reassembly	Baylor College of Medicine, J. Craig Venter Institute (JCVI), Washington University in St. Louis	3300007524	Human	Large intestine	Digestive system		Human	39.0042816	-77.1012173		183776594	274592
3300011911	Metagenome	Draft	Urban prokaryotic and eukaryotic communities from the subway and surrounding areas in New York, USA	Urban prokaryotic and eukaryotic communities from the subway in New York, USA: city subway wood -P00474	Weill Cornell Medical College	3300011911	Built environment	Subway	City		city subway wood	40.8	-73.94		61931308	96349
3300012291	Metagenome	Draft	Human skin bacterial and viral communities - University of Pennsylvania	Human skin bacterial and viral communities - University of Pennsylvania - MG100382	University of Pennsylvania	3300012291	Human	Unclassified	Skin		Human skin				5146611	9191
3300007285	Metagenome	Permanent Draft	Human microbial communities from the National Institute of Health, USA, HMP production phase	Human attached/keratinized gingiva microbial communities from NIH, USA - visit 1, subject 763496533	Baylor College of Medicine, J. Craig Venter Institute (JCVI), Washington University in St. Louis	3300007285	Human	Oral	Digestive system		Human	39.0042816	-77.1012173		52921953	64343
3300004205	Metagenome	Draft	Freshwater sediment methanotrophic microbial communities from Lake Washington under simulated oxygen tension	Freshwater sediment methanotrophic microbial communities from Lake Washington under simulated oxygen tension - Sediment Metagenome 21_HOW5	DOE Joint Genome Institute (JGI)	3300004205	Aquatic	Sediment	Freshwater		Freshwater Sediment	48.3807	-122.1599		124011253	329392
3300002124	Metagenome	Permanent Draft	Soil microbial communities from Rifle, Colorado, USA	Soil microbial communities from Rifle, Colorado - Rifle CSP2_sed 10_3	DOE Joint Genome Institute (JGI)	3300002124	Terrestrial	Loam	Soil		Soil	39.53	-107.78		694927644	1786976
3300011898	Metagenome	Draft	Urban prokaryotic and eukaryotic communities from the subway and surrounding areas in New York, USA	Urban prokaryotic and eukaryotic communities from the subway in New York, USA: city subway metal -P00588	Weill Cornell Medical College	3300011898	Built environment	Subway	City		city subway metal	40.72	-73.99		50602825	82529
3300010290	Metagenome	Draft	Marine gutless worms symbiont microbial communities from various locations	Marine gutless worms symbiont microbial communities from Oahu, Hawaii - Inanidrilus sp. 2 OAHU.JWI-54 metaG	DOE Joint Genome Institute (JGI)	3300010290	Annelida		Digestive system		Marine gutless worms	21.4686	-157.8184		619394788	838653
3300025886	Metagenome	Permanent Draft	Pelagic marine microbial communities from North Sea	Pelagic Microbial community sample from North Sea - COGITO 998_met_10 (SPAdes)	DOE Joint Genome Institute (JGI)	3300025886	Aquatic	Neritic zone	Marine		Pelagic marine	54.184167	7.9		1126227822	2139494
3300019865	Metagenome	Draft	Groundwater sediment microbial communities from an aquifer adjacent to Colorado River, USA	Soil microbial communities from a riparian zone of the East river system, Colorado, United States ? L1s1	DOE Joint Genome Institute (JGI)	3300019865	Terrestrial		Soil		soil	38.8926	-106.9111		60075723	156800
7000000361	Metagenome	Permanent Draft	Human microbial communities from the National Institute of Health, USA, HMP production phase	Human anterior nares microbial communities from NIH, USA - visit 1, subject 823052294	Baylor College of Medicine, J. Craig Venter Institute (JCVI), Washington University in St. Louis	7000000361	Human	Nasopharyngeal	Respiratory system		Human	39.0042816	-77.1012173		896379	2362
3300004106	Metagenome	Draft	Development of a pipeline for high-throughput recovery of near-complete and complete microbial genomes from complex metagenomic datasets	Groundwater microbial communities from aquifer in Utah, USA - Crystal Geyser 4/9/14 0.2 um filter (version 2)	DOE Joint Genome Institute (JGI)	3300004106	Aquatic	Groundwater	Freshwater		Groundwater	38.9383	-110.1342		532534014	1275496
3300009990	Metagenome	Draft	Switchgrass associated microbial communities from Austin, Texas, USA, to study host-microbe interactions	Switchgrass associated microbial communities from Austin, Texas, USA, to study host-microbe interactions - LS_206 metaG	DOE Joint Genome Institute (JGI)	3300009990	Plants		Phylloplane		Switchgrass associated	30.387	-97.7301		54571558	102905
3300008719	Metagenome	Permanent Draft	Human microbial communities from the National Institute of Health, USA, HMP production phase	Human posterior fornix microbial communities from NIH, USA - visit 2, subject 763901136 reassembly	Baylor College of Medicine, J. Craig Venter Institute (JCVI), Washington University in St. Louis	3300008719	Human	Vagina	Reproductive system		Human				3887152	4588
3300000980	Metagenome	Permanent Draft	Macroalgal surface microbial communities	Macroalgal surface ecosystem from Botany Bay, Sydney, Australia - BBAY79	J. Craig Venter Institute (JCVI)	3300000980	Algae	Ectosymbionts	Green algae		Macroalgal surface	-33.966629	151.166614		941135696	3067013
3300000608	Metagenome	Draft	Freshwater microbial communities from Lake Mendota and Trout Bog Lake, Wisconsin, USA	Freshwater microbial communities from Trout Bog Lake, WI - 13JUN2007 hypolimnion	DOE Joint Genome Institute (JGI)	3300000608	Aquatic	Lentic	Freshwater		Freshwater	46.041	-89.686		0	0
3300007769	Metagenome	Draft	Salt pond water, soil and salt crust microbial communities from South San Francisco under conditions of wetland restoration.	Soil microbial communities from South San Francisco under conditions of wetland restoration - Salt Pond MetaG R2A_C_D1_MG	DOE Joint Genome Institute (JGI)	3300007769	Terrestrial	Wetlands	Soil		Soil	37.4965	-122.1329		456622735	914465
3300031573	Metagenome	Draft	Lab enrichment of tropical soil microbial communities from Luquillo Experimental Forest, Puerto Rico	Lab enrichment of tropical soil microbial communities from Luquillo Experimental Forest, Puerto Rico - GRE.bulkMG.AN111	DOE Joint Genome Institute (JGI)	3300031573	Terrestrial	Unclassified	Soil		soil	18.321	-65.8172		2212374572	4918452
3300004128	Metagenome	Permanent Draft	Freshwater lake microbial communities from the Great Lakes, USA, analyzing microbial food webs and carbon cycling	Freshwater lake microbial communities from Lake Huron, USA, analyzing microbial food webs and carbon cycling - Su13.BD.MM110.SN (version 2)	DOE Joint Genome Institute (JGI)	3300004128	Aquatic	Lentic	Freshwater		Freshwater lake	43.1998	-86.5698		1074262896	2935136
7000000076	Metagenome	Permanent Draft	Human microbial communities from the National Institute of Health, USA, HMP production phase	Human buccal mucosa microbial communities from NIH, USA - visit 1, subject 823052294	Baylor College of Medicine, J. Craig Venter Institute (JCVI), Washington University in St. Louis	7000000076	Human	Oral	Digestive system		Human	39.0042816	-77.1012173		13729251	27967
[truncated: 13,949 more rows]
