# Supplementary material for: Phenolic acid-degrading Paraburkholderia prime decomposition in forest soil
Source: ISME Commun. 2021 Mar 25;1:4. doi: 10.1038/s43705-021-00009-z (PMC9723775; doi:10.1038/s43705-021-00009-z)
Supplement: Supplementary file 5 — Supplementary Data [file 43705_2021_9_MOESM5_ESM.zip › Supplementary Data/raw_data/IMG.ranks.genomes.csv]

genomeID	imgID	Phylum	Class	Order	Family	Genus	Species	NCBI_taxon	refSeq	Strain	Ecosystem	Ecosystem Category	Ecosystem Subtype	Ecosystem Type	Habitat	Host Name	Isolation	Latitude	Longitude	genome.size	n.Scaffolds	coding.density	rrn.copy
Streptomyces sp. BK308	2795386111	Actinobacteria	Actinobacteria	Streptomycetales	Streptomycetaceae	Streptomyces	Streptomyces sp. BK308	2512170	0											9289576	58	8205019	1
Bifidobacterium longum infantis 157F-NC	649633017	Actinobacteria	Actinobacteria	Bifidobacteriales	Bifidobacteriaceae	Bifidobacterium	Bifidobacterium longum	565040	62693	157F-NC	Host-associated	Human	Large intestine	Digestive system	Host	Homo sapiens	faeces of a human infant			2408831	3	2089220	4
Mycobacterium tuberculosis BT2	2565956582	Actinobacteria	Actinobacteria	Corynebacteriales	Mycobacteriaceae	Mycobacterium	Mycobacterium tuberculosis	1010835	0	BT2										4401899	1	4025477	1
Cutibacterium acnes HL110PA3	2537561578	Actinobacteria	Actinobacteria	Propionibacteriales	Propionibacteriaceae	Cutibacterium	Cutibacterium acnes	765079	0	HL110PA3	Host-associated	Human	Unclassified	Unclassified	Host	Homo sapiens				2490836	89	2240958	0
Rhodococcus sp. PBTS 2	2773857827	Actinobacteria	Actinobacteria	Corynebacteriales	Nocardiaceae	Rhodococcus	Rhodococcus sp. PBTS 2	1653479	0	PBTS 2	Host-associated	Plants				Pistachio				5263279	25	4866564	1
Mycobacterium tuberculosis TB_RSA56	2603879741	Actinobacteria	Actinobacteria	Corynebacteriales	Mycobacteriaceae	Mycobacterium	Mycobacterium tuberculosis	1421972	0	TB_RSA56						Homo sapiens				4389221	20	3967574	1
Amycolatopsis jejuensis NRRL B-24427	2751185827	Actinobacteria	Actinobacteria	Pseudonocardiales	Pseudonocardiaceae	Amycolatopsis	Amycolatopsis jejuensis	330084	0	NRRL B-24427	Host-associated	Mammals	Large intestine	Digestive system			dried bat dung			10084711	92	9065440	1
Mycobacterium tuberculosis M1283	2576861262	Actinobacteria	Actinobacteria	Corynebacteriales	Mycobacteriaceae	Mycobacterium	Mycobacterium tuberculosis	1448646	0	M1283						Homo sapiens				4423227	21	4006274	1
Mycobacteroides abscessus massiliense 1168_10	2795385669	Actinobacteria	Actinobacteria	Corynebacteriales	Mycobacteriaceae	Mycobacteroides	Mycobacteroides abscessus	1962118	0		Host-associated	Human		Respiratory system		Homo sapiens	respiratory system			5158979	7	4760980	1
Mycobacteroides abscessus abscessus 606	2795385815	Actinobacteria	Actinobacteria	Corynebacteriales	Mycobacteriaceae	Mycobacteroides	Mycobacteroides abscessus	1185650	0		Host-associated	Human		Respiratory system		Homo sapiens	respiratory system			5160094	15	4790224	1
Mycobacterium avium 2285 (R)	2565956782	Actinobacteria	Actinobacteria	Corynebacteriales	Mycobacteriaceae	Mycobacterium	Mycobacterium avium	1299330	0	2285 (R)										5363719	4	4729193	1
Xylanimonas cellulosilytica XIL07, DSM 15894	646311968	Actinobacteria	Actinobacteria	Micrococcales	Promicromonosporaceae	Xylanimonas	Xylanimonas cellulosilytica	446471	41935	XIL07, DSM 15894	Host-associated	Plants	Unclassified	Unclassified	Plants, Wood		Decaying tree in Salamanca Spain	40.964972	-5.663047	3831380	2	3520207	3
Calidifontibacter indicus DSM 22967	2778260926	Actinobacteria	Actinobacteria	Micrococcales	Dermacoccaceae	Calidifontibacter	Calidifontibacter indicus	419650	0	DSM 22967	Environmental	Aquatic	Unclassified	Thermal springs	Aquatic		warm spring water			3600642	2	3298619	2
Dietzia cinnamea P4	649989929	Actinobacteria	Actinobacteria	Corynebacteriales	Dietziaceae	Dietzia	Dietzia cinnamea	910954	62173	P4	Environmental	Terrestrial	Unclassified	Soil	Soil		microcosms containing oil-contaminated soil collected from an environmentally protected area of a tropical Atlantic forest (Biological Reserve of Poco das Antas)	-29.402	-51.629	3555295	428	3160665	3
Mycobacteroides abscessus massiliense 1168_1	2795385673	Actinobacteria	Actinobacteria	Corynebacteriales	Mycobacteriaceae	Mycobacteroides	Mycobacteroides abscessus	1962118	0		Host-associated	Human		Respiratory system		Homo sapiens	respiratory system			5160263	5	4765541	1
Mycobacterium tuberculosis 400711	2657245571	Actinobacteria	Actinobacteria	Corynebacteriales	Mycobacteriaceae	Mycobacterium	Mycobacterium tuberculosis	1773	0	400711							sputum			4370902	77	3954068	1
Bifidobacterium animalis animalis MCC 1489	2636415789	Actinobacteria	Actinobacteria	Bifidobacteriales	Bifidobacteriaceae	Bifidobacterium	Bifidobacterium animalis	1365957	0	MCC 1489										1909917	14	1674277	1
Mycobacteroides abscessus massiliense 184	2795385594	Actinobacteria	Actinobacteria	Corynebacteriales	Mycobacteriaceae	Mycobacteroides	Mycobacteroides abscessus	1962118	0		Host-associated	Human		Respiratory system		Homo sapiens	respiratory system			5214095	7	4820100	1
Mycobacteroides abscessus PAP008	2660238558	Actinobacteria	Actinobacteria	Corynebacteriales	Mycobacteriaceae	Mycobacteroides	Mycobacteroides abscessus	36809	0	PAP008							sputum			5297345	28	4888898	1
Geodermatophilus telluris DSM 45421	2602042050	Actinobacteria	Actinobacteria	Geodermatophilales	Geodermatophilaceae	Geodermatophilus	Geodermatophilus telluris	1190417	0	DSM 45421	Environmental	Terrestrial	Sand	Soil			arid desert sand			4806788	13	4417750	3
Mycobacteroides chelonae CM 6388	2627854125	Actinobacteria	Actinobacteria	Corynebacteriales	Mycobacteriaceae	Mycobacteroides	Mycobacteroides chelonae	1774	0	CM 6388										4898027	1	4557182	1
Mycobacteroides abscessus abscessus 349	2802429183	Actinobacteria	Actinobacteria	Corynebacteriales	Mycobacteriaceae	Mycobacteroides	Mycobacteroides abscessus	1185650	0		Host-associated	Human		Respiratory system		Homo sapiens	respiratory system			5046282	26	4671344	1
Promicromonospora sp. CF082	2738543027	Actinobacteria	Actinobacteria	Micrococcales	Promicromonosporaceae	Promicromonospora	Promicromonospora sp. CF082	2135724	0	CF082	Host-associated	Plants		Roots		Populus	Populus root			6409078	40	5810101	1
Rhodococcus ruber P25	2634166395	Actinobacteria	Actinobacteria	Corynebacteriales	Nocardiaceae	Rhodococcus	Rhodococcus ruber	1830	0	P25										5726768	64	5218103	1
Mycobacterium tuberculosis 300239	2657245686	Actinobacteria	Actinobacteria	Corynebacteriales	Mycobacteriaceae	Mycobacterium	Mycobacterium tuberculosis	1773	0	300239							sputum			4373597	66	3952241	0
Corynebacterium diphtheriae bv. gravis ISS 4749	2636415748	Actinobacteria	Actinobacteria	Corynebacteriales	Corynebacteriaceae	Corynebacterium	Corynebacterium diphtheriae	1450523	0	ISS 4749										2366484	40	2129652	1
Mycobacterium bovis BCG Tokyo 172	643692028	Actinobacteria	Actinobacteria	Corynebacteriales	Mycobacteriaceae	Mycobacterium	Mycobacterium tuberculosis	561275	59281	Tokyo 172	Host-associated	Unclassified	Unclassified	Unclassified	Host	Homo sapiens				4371711	1	3953757	1
Mycobacterium tuberculosis TKK_02_0016	2590828647	Actinobacteria	Actinobacteria	Corynebacteriales	Mycobacteriaceae	Mycobacterium	Mycobacterium tuberculosis	1397861	0	TKK_02_0016										4399964	7	4001259	1
Mycobacterium tuberculosis KT-0191	2630968929	Actinobacteria	Actinobacteria	Corynebacteriales	Mycobacteriaceae	Mycobacterium	Mycobacterium tuberculosis	1773	0	KT-0191										4350857	110	3932132	1
Mycobacteroides abscessus abscessus 640	2795385688	Actinobacteria	Actinobacteria	Corynebacteriales	Mycobacteriaceae	Mycobacteroides	Mycobacteroides abscessus	1185650	0		Host-associated	Human		Respiratory system		Homo sapiens	respiratory system			5360028	37	4958932	1
Corynebacterium kroppenstedtii ITA205	2634166511	Actinobacteria	Actinobacteria	Corynebacteriales	Corynebacteriaceae	Corynebacterium	Corynebacterium kroppenstedtii	161879	0	ITA205										2514376	14	2233180	2
Mycobacterium sp. MOTT36Y	2518645550	Actinobacteria	Actinobacteria	Corynebacteriales	Mycobacteriaceae	Mycobacterium	Mycobacterium sp. MOTT36Y	1168287	0	MOTT36Y	Host-associated	Animal	Unclassified	Respiratory system		Homo sapiens	sputa			5613626	1	5068694	1
Streptomyces prasinopilosus CGMCC 4.3504	2663762722	Actinobacteria	Actinobacteria	Streptomycetales	Streptomycetaceae	Streptomyces	Streptomyces prasinopilosus	67344	0	CGMCC 4.3504										7125330	28	6067843	1
Mycobacteroides abscessus massiliense 866	2795386057	Actinobacteria	Actinobacteria	Corynebacteriales	Mycobacteriaceae	Mycobacteroides	Mycobacteroides abscessus	1962118	0		Host-associated	Human		Respiratory system		Homo sapiens	respiratory system			4919528	14	4542680	1
Mycobacterium tuberculosis M1461	2619619609	Actinobacteria	Actinobacteria	Corynebacteriales	Mycobacteriaceae	Mycobacterium	Mycobacterium tuberculosis	1448696	0	M1461						Homo sapiens				4412619	32	3985718	1
Streptomyces sp. SCC 2136, ATCC 55186	651716760	Actinobacteria	Actinobacteria	Streptomycetales	Streptomycetaceae	Streptomyces	Streptomyces sp. SCC 2136	264024	0	SCC 2136										77550	1	64545	0
Actinobacteria bacterium IMCC26207	2630968948	Actinobacteria	Actinobacteria	unclassified	unclassified	unclassified	Actinobacteria bacterium IMCC26207	1641811	0	IMCC26207										3316799	10	3093531	1
Citricoccus muralis DSM 14442	2773857773	Actinobacteria	Actinobacteria	Micrococcales	Micrococcaceae	Citricoccus	Citricoccus muralis	169134	0	DSM 14442							medieval wall painting			3520711	1	3218125	2
Leifsonia sp. 115AMFTsu3.1	2639763198	Actinobacteria	Actinobacteria	Micrococcales	Microbacteriaceae	Leifsonia	unclassified	110932	0	115AMFTsu3.1										4051791	2	3759008	1
Actinobacteria bacterium acSTL-A JGI_MCM14ME264 (contamination screened)	2739367555	Actinobacteria	Actinobacteria	unclassified	unclassified	unclassified	unclassified	1760	0	acSTL-A JGI_MCM14ME264	Environmental	Aquatic	Lake	Freshwater			Lake Mendota Epilimnion	43.099	-89.405	207071	16	193689	0
Mycobacterium sp. 365MFTsu	2639762559	Actinobacteria	Actinobacteria	Corynebacteriales	Mycobacteriaceae	Mycobacterium	Mycobacterium sp. 365mftsu	1761811	0	365MFTsu										5566563	14	5210895	3
Streptomyces natalensis NRRL B-5314	2811995052	Actinobacteria	Actinobacteria	Streptomycetales	Streptomycetaceae	Streptomyces	Streptomyces natalensis	68242	0		Environmental	Terrestrial		Soil			soil			8207085	1751	6954542	1
Streptomyces sp. 2114.4	2731639226	Actinobacteria	Actinobacteria	Streptomycetales	Streptomycetaceae	Streptomyces	Streptomyces sp. 2114.4	1938836	0	2114.4										8074230	2	6897722	7
Microbacterium sp. EAC709	2791355185	Actinobacteria	Actinobacteria	Micrococcales	Microbacteriaceae	Microbacterium	Microbacterium sp.	51671	0		Environmental	Aquatic		Marine	Marine		TARA_042	6.0124	73.8985	2611269	148	2397855	0
Mycobacterium tuberculosis 1700302	2660238106	Actinobacteria	Actinobacteria	Corynebacteriales	Mycobacteriaceae	Mycobacterium	Mycobacterium tuberculosis	1773	0	1700302							sputum			4364052	88	3944691	1
Mycobacterium vulneris ICS2043	2808606779	Actinobacteria	Actinobacteria	Corynebacteriales	Mycobacteriaceae	Mycolicibacterium	Mycolicibacterium vulneris	547163	0		Host-associated	Human				Homo sapiens				6988099	89	6473326	1
Cellulomonas sp. PhB150	2791354811	Actinobacteria	Actinobacteria	Micrococcales	Cellulomonadaceae	Cellulomonas	Cellulomonas sp. PhB150	2485188	0											3798457	9	3523644	1
Mycobacterium tuberculosis MD18112	2619619485	Actinobacteria	Actinobacteria	Corynebacteriales	Mycobacteriaceae	Mycobacterium	Mycobacterium tuberculosis	1447459	0	MD18112						Homo sapiens				4409116	83	3984514	1
Mycobacteroides abscessus abscessus 64	2795385677	Actinobacteria	Actinobacteria	Corynebacteriales	Mycobacteriaceae	Mycobacteroides	Mycobacteroides abscessus	1185650	0		Host-associated	Human		Respiratory system		Homo sapiens	respiratory system			5173330	13	4798242	1
Salinispora arenicola CNH996B	2571042014	Actinobacteria	Actinobacteria	Micromonosporales	Micromonosporaceae	Salinispora	Salinispora arenicola	1408330	0	CNH996B										5939586	155	5175191	2
Combined assembly of Amycolatopsis endophytes JGI 0001050 (unscreened)	2681812933	Actinobacteria	Actinobacteria	Pseudonocardiales	Pseudonocardiaceae	Amycolatopsis	Amycolatopsis sp. JGI 0001006-E10	1286828	0	JGI 0001006-E10										2356570	293	1976387	16
Streptomyces sahachiroi ATCC 33158	2582581458	Actinobacteria	Actinobacteria	Streptomycetales	Streptomycetaceae	Streptomyces	Streptomyces sahachiroi	285525	0	ATCC 33158										8521	1	7780	0
Mycobacterium tuberculosis XTB13-265	2619619387	Actinobacteria	Actinobacteria	Corynebacteriales	Mycobacteriaceae	Mycobacterium	Mycobacterium tuberculosis	1427325	0	XTB13-265						Homo sapiens				4415753	10	3992799	1
Rhodococcus imtechensis RKJ300	2513237290	Actinobacteria	Actinobacteria	Corynebacteriales	Nocardiaceae	Rhodococcus	Rhodococcus imtechensis	1165867	158667	RKJ300	Environmental	Terrestrial	Unclassified	Soil	Soil		pesticide-contaminated soil			8231340	178	7003067	0
Mycobacterium sp. E740	2808606587	Actinobacteria	Actinobacteria	Corynebacteriales	Mycobacteriaceae	Mycobacterium	Mycobacterium sp. E740	1834149	0											4606200	209	4321854	1
Actinotalea fermentans DSM 3133	2636415524	Actinobacteria	Actinobacteria	Micrococcales	Cellulomonadaceae	Actinotalea	Actinotalea fermentans	862422	0	M	Engineered	Solid waste	Unclassified	Landfill			municipal dumping ground, Montaubert, Essone, France			3617111	838	3318877	1
Mycobacteroides abscessus abscessus 608	2795386041	Actinobacteria	Actinobacteria	Corynebacteriales	Mycobacteriaceae	Mycobacteroides	Mycobacteroides abscessus	1185650	0		Host-associated	Human		Respiratory system		Homo sapiens	respiratory system			4965306	10	4623044	1
Microbacterium sp. Root1433D1	2643221542	Actinobacteria	Actinobacteria	Micrococcales	Microbacteriaceae	Microbacterium	Microbacterium sp. Root1433D1	1736463	0	Root1433D1							Arabidopsis root	50.958	6.856	3563959	6	3318044	1
Mycobacterium tuberculosis TB_RSA153	2602041984	Actinobacteria	Actinobacteria	Corynebacteriales	Mycobacteriaceae	Mycobacterium	Mycobacterium tuberculosis	1422069	0	TB_RSA153						Homo sapiens				4386092	26	3964130	1
Mycobacterium tuberculosis MAL020182	2588254123	Actinobacteria	Actinobacteria	Corynebacteriales	Mycobacteriaceae	Mycobacterium	Mycobacterium tuberculosis	1354121	0	MAL020182						Homo sapiens				4399284	21	3997528	1
Composite genome from Trout Bog Hypolimnion pan-assembly TBhypo.metabat.680	2582580705	Actinobacteria	unclassified	unclassified	unclassified	unclassified	unclassified	201174	0	TBhypo.metabat.680	Environmental	Aquatic	Lentic	Freshwater	Freshwater		Trout Bog, Vilas County, Wisconsin, USA	46.041	-89.686	1257796	81	1196347	0
Streptomyces hygroscopicus 17997	651716729	Actinobacteria	Actinobacteria	Streptomycetales	Streptomycetaceae	Streptomyces	Streptomyces hygroscopicus	1912	0											26277	1	23572	0
Corynebacterium aurimucosum CN-1, ATCC 700975	643692018	Actinobacteria	Actinobacteria	Corynebacteriales	Corynebacteriaceae	Corynebacterium	Corynebacterium aurimucosum	548476	59409	CN-1	Host-associated	Human	Vagina	Reproductive system	Host, Human vaginal microflora	Homo sapiens	vaginal swab of a 34-year-old woman who experienced a spontaneous abortion during month six of pregnancy			2819226	2	2507351	4
Mycobacteroides abscessus PAP003	2663763230	Actinobacteria	Actinobacteria	Corynebacteriales	Mycobacteriaceae	Mycobacteroides	Mycobacteroides abscessus	36809	0	PAP003							sputum			5438729	123	4988884	2
Streptomyces ansochromogenes	2582581838	Actinobacteria	Actinobacteria	Streptomycetales	Streptomycetaceae	Streptomyces	Streptomyces ansochromogenes	115647	0											12978	1	11610	0
Glycomyces harbinensis CGMCC 4.3516	2663762751	Actinobacteria	Actinobacteria	Glycomycetales	Glycomycetaceae	Glycomyces	Glycomyces harbinensis	58114	0	CGMCC 4.3516										6171523	36	5477859	1
Mycobacterium tuberculosis M2376	2639763130	Actinobacteria	Actinobacteria	Corynebacteriales	Mycobacteriaceae	Mycobacterium	Mycobacterium tuberculosis	1448796	0	M2376						Homo sapiens				4413093	85	3994219	1
Mycobacteroides abscessus massiliense 631	2802429150	Actinobacteria	Actinobacteria	Corynebacteriales	Mycobacteriaceae	Mycobacteroides	Mycobacteroides abscessus	1962118	0		Host-associated	Human		Respiratory system		Homo sapiens	respiratory system			5010821	21	4636007	1
Corynebacterium sp. KPL1857	2558860406	Actinobacteria	Actinobacteria	Corynebacteriales	Corynebacteriaceae	Corynebacterium	Corynebacterium sp. KPL1857	1203564	0	KPL1857	Host-associated	Human	Unclassified	Unclassified		Homo sapiens				2487341	8	2256585	5
Mycobacterium tuberculosis BTB08-183	2603879708	Actinobacteria	Actinobacteria	Corynebacteriales	Mycobacteriaceae	Mycobacterium	Mycobacterium tuberculosis	1423486	0	BTB08-183						Homo sapiens				4394398	37	3976313	1
Streptomyces canus 299MFChir4.1	2521172643	Actinobacteria	Actinobacteria	Streptomycetales	Streptomycetaceae	Streptomyces	Streptomyces canus	1172183	0	299MFChir4.1										10479972	116	9128296	2
Mycobacterium tuberculosis TB_RSA89	2602041993	Actinobacteria	Actinobacteria	Corynebacteriales	Mycobacteriaceae	Mycobacterium	Mycobacterium tuberculosis	1422005	0	TB_RSA89						Homo sapiens				4418113	20	3997375	1
Bifidobacterium bifidum IPLA 20015	2660238472	Actinobacteria	Actinobacteria	Bifidobacteriales	Bifidobacteriaceae	Bifidobacterium	Bifidobacterium bifidum	1681	0	IPLA 20015							Breast milk fed infants			2172992	17	1872514	0
Rhodococcus sp. JCM 9791	2734481911	Actinobacteria	Actinobacteria	Corynebacteriales	Nocardiaceae	Rhodococcus	Rhodococcus sp. JCM 9791	1298611	0	JCM 9791										6238330	803	5388805	1
Mycobacterium tuberculosis BTB11-192	2603880048	Actinobacteria	Actinobacteria	Corynebacteriales	Mycobacteriaceae	Mycobacterium	Mycobacterium tuberculosis	1423540	0	BTB11-192						Homo sapiens				4409146	13	3987144	1
Mycobacteroides abscessus abscessus 129	2795386036	Actinobacteria	Actinobacteria	Corynebacteriales	Mycobacteriaceae	Mycobacteroides	Mycobacteroides abscessus	1185650	0		Host-associated	Human		Respiratory system		Homo sapiens	respiratory system			5089092	15	4725904	1
Mycobacteroides abscessus massiliense 1018	2802428966	Actinobacteria	Actinobacteria	Corynebacteriales	Mycobacteriaceae	Mycobacteroides	Mycobacteroides abscessus	1962118	0		Host-associated	Human		Respiratory system		Homo sapiens	respiratory system			5386135	37	4968292	1
Actinobacteria bacterium acI-C JGI_MCM14ME077 (contamination screened)	2739367546	Actinobacteria	Actinobacteria	unclassified	unclassified	unclassified	unclassified	1760	0	acI-C JGI_MCM14ME077	Environmental	Aquatic	Lake	Freshwater			Lake Mendota Epilimnion	43.099	-89.405	390134	27	368746	1
Actinobacterium Actino7 (unscreened)	2019105004	Actinobacteria	Actinobacteria	unclassified	unclassified	unclassified	unclassified	1760	0		Host-associated	Insecta	Unclassified	Digestive system	Host		P3 gut segment of Nasutitermes corniger	26.135833	-80.129444	255558	23	234857	1
Cutibacterium acnes HL050PA3	2531839429	Actinobacteria	Actinobacteria	Propionibacteriales	Propionibacteriaceae	Cutibacterium	Cutibacterium acnes	765102	0	HL050PA3	Host-associated	Human	Unclassified	Unclassified	Host	Homo sapiens				2476239	24	2220830	1
Mycobacterium tuberculosis P09501258	2671180572	Actinobacteria	Actinobacteria	Corynebacteriales	Mycobacteriaceae	Mycobacterium	Mycobacterium tuberculosis	1773	0	P09501258	Host-associated	Human				Homo sapiens				4256774	224	3846885	1
Mycobacterium tuberculosis J09800554	2690316326	Actinobacteria	Actinobacteria	Corynebacteriales	Mycobacteriaceae	Mycobacterium	Mycobacterium tuberculosis	1773	0	J09800554	Host-associated	Human				Homo sapiens				4282378	177	3868212	1
Pseudonocardia dioxanivorans CB1190	651053061	Actinobacteria	Actinobacteria	Pseudonocardiales	Pseudonocardiaceae	Pseudonocardia	Pseudonocardia dioxanivorans	675635	65087	CB1190	Engineered	Wastewater	Unclassified	Unclassified	Fresh water, Sludge, Wastewater		Industrial sludge contaminated with 1,4-dioxane	34.299366	-79.876714	7440794	6	6688722	3
Mycobacteroides abscessus abscessus 30	2795385956	Actinobacteria	Actinobacteria	Corynebacteriales	Mycobacteriaceae	Mycobacteroides	Mycobacteroides abscessus	1185650	0											5370818	23	4946372	1
Corynebacterium lipophiloflavum DSM 44291	643886002	Actinobacteria	Actinobacteria	Corynebacteriales	Corynebacteriaceae	Corynebacterium	Corynebacterium lipophiloflavum	525263	55469	DSM 44291	Host-associated	Human	Unclassified	Unclassified	Host	Homo sapiens	Patient with bacterial vaginosis			2293743	178	2099927	1
Geodermatophilus saharensis DSM 45423	2622736631	Actinobacteria	Actinobacteria	Geodermatophilales	Geodermatophilaceae	Geodermatophilus	Geodermatophilus saharensis	1137994	0	DSM 45423	Environmental	Terrestrial	Sand	Soil			desert sand			4892778	20	4470116	4
Mycobacteroides abscessus abscessus 668	2795386053	Actinobacteria	Actinobacteria	Corynebacteriales	Mycobacteriaceae	Mycobacteroides	Mycobacteroides abscessus	1185650	0		Host-associated	Human		Respiratory system		Homo sapiens	respiratory system			5632426	32	5203822	1
Nocardia tenerifensis DSM 44704	2770939559	Actinobacteria	Actinobacteria	Corynebacteriales	Nocardiaceae	Nocardia	Nocardia tenerifensis	228006	0	DSM 44704	Host-associated	Plants					rhizosphere			9840405	48	8676405	1
Mycobacteroides abscessus massiliense 1168_20	2802429032	Actinobacteria	Actinobacteria	Corynebacteriales	Mycobacteriaceae	Mycobacteroides	Mycobacteroides abscessus	1962118	0		Host-associated	Human		Respiratory system		Homo sapiens	respiratory system			5160153	7	4764693	1
Collinsella ihuae GD7	2698536431	Actinobacteria	Coriobacteriia	Coriobacteriales	Coriobacteriaceae	Collinsella	Collinsella ihuae	1720204	0	GD7	Host-associated	Human				Homo sapiens				2833723	32	2415397	3
Streptomyces sp. MMG1522	2582581635	Actinobacteria	Actinobacteria	Streptomycetales	Streptomycetaceae	Streptomyces	Streptomyces sp. MMG1522	1415545	0	MMG1522										63435	1	52997	0
Mycolicibacterium austroafricanum DSM 44191	2648501395	Actinobacteria	Actinobacteria	Corynebacteriales	Mycobacteriaceae	Mycolicibacterium	Mycolicibacterium austroafricanum	39687	0	DSM 44191										6681543	68	6149256	1
Corynebacterium accolens ATCC 49725	643886058	Actinobacteria	Actinobacteria	Corynebacteriales	Corynebacteriaceae	Corynebacterium	Corynebacterium accolens	525260	55467	ATCC 49725	Host-associated	Human	Unclassified	Respiratory system	Host	Homo sapiens	Human sample from respiratory tract			2413333	64	2167371	1
Actinoplanes liguriensis NRRL B-16723	2775506939	Actinobacteria	Actinobacteria	Micromonosporales	Micromonosporaceae	Actinoplanes	Actinoplanes liguriensis	69484	0	NRRL B-16723	Environmental	Terrestrial		Soil			garden soil			10459767	3115	9318067	1
Rhodococcus pyridinivorans ZKA49	2772190985	Actinobacteria	Actinobacteria	Corynebacteriales	Nocardiaceae	Rhodococcus	Rhodococcus pyridinivorans	103816	0	ZKA49	Environmental	Terrestrial		Peat			peat marsh			6415396	4	5859533	4
Streptomyces rapamycinicus NRRL 5491	2563366593	Actinobacteria	Actinobacteria	Streptomycetales	Streptomycetaceae	Streptomyces	Streptomyces rapamycinicus	1343740	0	NRRL 5491					Soil		Soil			12700734	1	10525760	0
unclassified Pseudonocardiales bacterium bin8	2698536730	Actinobacteria	Actinobacteria	Pseudonocardiales	unclassified	unclassified	unclassified	85010	0	bin8	Environmental	Terrestrial		Soil	soil		surface soil	-66.369451	110.585574	5379217	608	4622191	0
Streptomyces sp. TLI_235	2739367638	Actinobacteria	Actinobacteria	Streptomycetales	Streptomycetaceae	Streptomyces	Streptomyces sp. TLI_235	1938860	0	TLI_235										9254774	12	8018324	9
Rhodococcus rhodochrous DSM 43241	2744054617	Actinobacteria	Actinobacteria	Corynebacteriales	Nocardiaceae	Rhodococcus	Rhodococcus rhodochrous	1829	0	DSM 43241										5179077	99	4751968	1
Salinispora pacifica CNT150	2515154136	Actinobacteria	Actinobacteria	Micromonosporales	Micromonosporaceae	Salinispora	Salinispora pacifica	999545	0	CNT150										5038539	160	4397551	4
Cutibacterium acnes 266	651053058	Actinobacteria	Actinobacteria	Propionibacteriales	Propionibacteriaceae	Cutibacterium	Cutibacterium acnes	909952	162059	266	Host-associated	Human	Unclassified	Unclassified	Host, Human skin	Homo sapiens	human isolate from a pleuropulmonary infection			2494578	1	2221576	3
Rhodococcus rhodochrous J38	2505679065	Actinobacteria	Actinobacteria	Corynebacteriales	Nocardiaceae	Rhodococcus	Rhodococcus rhodochrous	935843	0	J38										6020427	101	5451097	1
Mycobacterium tuberculosis H37Rv	2603879731	Actinobacteria	Actinobacteria	Corynebacteriales	Mycobacteriaceae	Mycobacterium	Mycobacterium tuberculosis	83332	0	H37Rv	Host-associated	Human	Unclassified	Respiratory system	Host	Homo sapiens	Human-lung H37 isolate in 1934			4372083	50	3958619	1
Isoptericola variabilis J7	2505679053	Actinobacteria	Actinobacteria	Micrococcales	Promicromonosporaceae	Isoptericola	Isoptericola variabilis	935841	0	J7										3336068	59	3029255	0
Streptomyces sp. NRRL S-241	2767802124	Actinobacteria	Actinobacteria	Streptomycetales	Streptomycetaceae	Streptomyces	Streptomyces sp. NRRL S-241	1463896	0	NRRL S-241	Environmental	Terrestrial		Soil			soil			8739644	134	7760754	1
Streptomyces sp. NRRL S-378	2765235983	Actinobacteria	Actinobacteria	Streptomycetales	Streptomycetaceae	Streptomyces	Streptomyces sp. NRRL S-378	1463904	0	NRRL S-378	Environmental	Terrestrial		Soil			soil			8125634	176	7077679	1
Actinobacteria FNEB7 bin_37	2651869517	Actinobacteria	unclassified	unclassified	unclassified	unclassified	unclassified	201174	0	FNEB7 bin_37	Environmental	Aquatic	Lentic	Freshwater	Lentic		Grosse Fuchskuhle, Brandenburg, Germany	53.152741	13.022518	2407101	543	2188003	0
Composite genome from Trout Bog Epilimnion pan-assembly TBepi.metabat.3256	2582580631	Actinobacteria	unclassified	unclassified	unclassified	unclassified	unclassified	201174	0	TBepi.metabat.3256	Environmental	Aquatic	Lentic	Freshwater	Freshwater		Trout Bog, Vilas County, Wisconsin, USA	46.0412	-89.6864	1750488	204	1657329	1
Saccharomonospora viridis P101, DSM 43017	644736404	Actinobacteria	Actinobacteria	Pseudonocardiales	Pseudonocardiaceae	Saccharomonospora	Saccharomonospora viridis	471857	59055	P101, DSM 43017	Environmental	Aquatic	Wetlands	Freshwater	Bog, Wetland		Irish peat-bog at 250 cm depth			4308349	1	3798335	3
Micromonospora chaiyaphumensis DSM 45246	2622736432	Actinobacteria	Actinobacteria	Micromonosporales	Micromonosporaceae	Micromonospora	Micromonospora chaiyaphumensis	307119	0	DSM 45246	Environmental	Terrestrial		Soil			soil			6743815	23	6060680	4
Mycobacteroides abscessus massiliense 256	2795385597	Actinobacteria	Actinobacteria	Corynebacteriales	Mycobacteriaceae	Mycobacteroides	Mycobacteroides abscessus	1962118	0		Host-associated	Human		Respiratory system		Homo sapiens	respiratory system			5211098	8	4816987	1
Streptomycetaceae bacterium MP113-05	2602041598	Actinobacteria	Actinobacteria	Streptomycetales	Streptomycetaceae	unclassified	Streptomycetaceae bacterium MP113-05	1380770	0	MP113-05										5725432	974	5047184	1
Nocardia mikamii NBRC 108933	2731957757	Actinobacteria	Actinobacteria	Corynebacteriales	Nocardiaceae	Nocardia	Nocardia mikamii	1223548	0	W8061	Host-associated	Animal	Unclassified	Respiratory system	Host	Homo sapiens	Clinical respiratory source			7559534	38	6767903	1
Cellulosimicrobium cellulans DSM 43879	2623620579	Actinobacteria	Actinobacteria	Micrococcales	Promicromonosporaceae	Cellulosimicrobium	Cellulosimicrobium cellulans	1710	0	DSM 43879					Soil		single colony isolate from Chalk soil			4477957	20	4092999	4
Cellulomonas sp. HZM	2585427833	Actinobacteria	Actinobacteria	Micrococcales	Cellulomonadaceae	Cellulomonas	Cellulomonas sp. HZM	1454010	0	HZM										3559280	77	3276896	1
Microbacterium paraoxydans 77MFTsu3.2	2521172614	Actinobacteria	Actinobacteria	Micrococcales	Microbacteriaceae	Microbacterium	Microbacterium paraoxydans	1151126	0	77MFTsu3.2										3479032	7	3258740	3
Streptomyces sp. EN23	2767802107	Actinobacteria	Actinobacteria	Streptomycetales	Streptomycetaceae	Streptomyces	Streptomyces sp. EN23	212774	0	EN23										7407692	90	6528543	1
Nocardia asiatica NBRC 100129	2551306156	Actinobacteria	Actinobacteria	Corynebacteriales	Nocardiaceae	Nocardia	Nocardia asiatica	1206721	0	NBRC 100129	Host-associated	Animal	Unclassified	Respiratory system	Host	Homo sapiens	Sputum of a patient with nocardiosis, Japan			8461316	475	7373492	1
Streptomyces maritimus	651716643	Actinobacteria	Actinobacteria	Streptomycetales	Streptomycetaceae	Streptomyces	Streptomyces maritimus	115828	0											22511	1	19182	0
Mycobacterium tuberculosis N00401131	2681813350	Actinobacteria	Actinobacteria	Corynebacteriales	Mycobacteriaceae	Mycobacterium	Mycobacterium tuberculosis	1773	0	N00401131	Host-associated	Human				Homo sapiens				4261302	187	3849669	1
Actinomadura chibensis NBRC 106107	2675903560	Actinobacteria	Actinobacteria	Streptosporangiales	Thermomonosporaceae	Actinomadura	Actinomadura chibensis	1220554	0	IFM 10266	Host-associated	Human	Unclassified	Unclassified	Host		human			9404273	127	8461183	2
Actinotalea fermentans ATCC 43279, JCM 9966, DSM 3133	2734481966	Actinobacteria	Actinobacteria	Micrococcales	Cellulomonadaceae	Actinotalea	Actinotalea fermentans	862422	0	M										694598	398	584377	1
Mycobacteroides sp. H092	2671180585	Actinobacteria	Actinobacteria	Corynebacteriales	Mycobacteriaceae	Mycobacteroides	Mycobacteroides sp. H092	1720573	0	H092	Environmental	Aquatic	Drinking water	Freshwater			Drinking Water			5706717	83	5261790	1
Streptomyces clavuligerus ATCC 27064	651324105	Actinobacteria	Actinobacteria	Streptomycetales	Streptomycetaceae	Streptomyces	Streptomyces clavuligerus	443255	64411	ATCC 27064	Environmental	Terrestrial	Unclassified	Soil	Soil		soil			9134976	89	7572895	9
Streptacidiphilus carbonis NBRC 100919	2706794555	Actinobacteria	Actinobacteria	Streptomycetales	Streptomycetaceae	Streptacidiphilus	Streptacidiphilus carbonis	105422	0	NBRC 100919										8457280	139	7409053	0
Streptomyces sp. XY413	2765236015	Actinobacteria	Actinobacteria	Streptomycetales	Streptomycetaceae	Streptomyces	Streptomyces sp. XY413	1519479	0	XY413	Environmental	Terrestrial		Soil			soil			8524008	157	7503175	1
Mycobacteroides abscessus abscessus 964	2802429172	Actinobacteria	Actinobacteria	Corynebacteriales	Mycobacteriaceae	Mycobacteroides	Mycobacteroides abscessus	1185650	0		Host-associated	Human		Respiratory system		Homo sapiens	respiratory system			5081570	23	4709104	1
Mycobacterium tuberculosis TKK_05MA_0046	2619619433	Actinobacteria	Actinobacteria	Corynebacteriales	Mycobacteriaceae	Mycobacterium	Mycobacterium tuberculosis	1448513	0	TKK_05MA_0046										4388750	90	3969458	1
Mycobacterium tuberculosis TKK-01-0051	2576861218	Actinobacteria	Actinobacteria	Corynebacteriales	Mycobacteriaceae	Mycobacterium	Mycobacterium colombiense	1324261	0	TKK-01-0051						Homo sapiens				6039470	14	5510414	1
Mycobacterium tuberculosis TKK_04_0132	2576861181	Actinobacteria	Actinobacteria	Corynebacteriales	Mycobacteriaceae	Mycobacterium	Mycobacterium tuberculosis	1448592	0	TKK_04_0132										4400261	3	4003597	1
Mycobacterium tuberculosis PanR0405	2554235292	Actinobacteria	Actinobacteria	Corynebacteriales	Mycobacteriaceae	Mycobacterium	Mycobacterium tuberculosis	1346771	0	PanR0405	Host-associated	Unclassified	Unclassified	Unclassified		Homo sapiens				4395881	65	3974547	1
Nocardia takedensis NBRC 100417	2551306172	Actinobacteria	Actinobacteria	Corynebacteriales	Nocardiaceae	Nocardia	Nocardia takedensis	1206735	0	MS1-3	Environmental	Aquatic	Unclassified	Sediment			sediments of moat			8033735	265	7121741	1
Corynebacterium aurimucosum 118_CAUR	2773857941	Actinobacteria	Actinobacteria	Corynebacteriales	Corynebacteriaceae	Corynebacterium	Corynebacterium aurimucosum	169292	0	118_CAUR	Host-associated	Human				Homo sapiens				8480838	1101	7628496	2
Williamsia sp. 1138	2775507282	Actinobacteria	Actinobacteria	Corynebacteriales	Williamsiaceae	Williamsia	Williamsia sp. 1138	1903117	0	1138	Environmental	Terrestrial		Soil			soil			6079870	52	5578913	3
Streptomyces sp. WAC04657	2690315863	Actinobacteria	Actinobacteria	Streptomycetales	Streptomycetaceae	Streptomyces	Streptomyces sp. WAC04657	1779145	0	WAC04657							soil			7761583	5	6798897	6
Corynebacterium camporealensis CIP 105508	2808606813	Actinobacteria	Actinobacteria	Corynebacteriales	Corynebacteriaceae	Corynebacterium	Corynebacterium camporealensis	161896	0								Sheep Milk			2450029	1	2222527	4
Mycobacteroides abscessus massiliense 496	2802428899	Actinobacteria	Actinobacteria	Corynebacteriales	Mycobacteriaceae	Mycobacteroides	Mycobacteroides abscessus	1962118	0		Host-associated	Human		Respiratory system		Homo sapiens	respiratory system			5166573	19	4782343	1
Streptomyces tendae Tue901	651716739	Actinobacteria	Actinobacteria	Streptomycetales	Streptomycetaceae	Streptomyces	Streptomyces tendae	1932	0											6504	1	3189	0
Mycobacterium peregrinum 852002-10433_SCH5171157	2808606628	Actinobacteria	Actinobacteria	Corynebacteriales	Mycobacteriaceae	Mycolicibacterium	Mycolicibacterium peregrinum	43304	0									-33.646	19.448	6733997	179	6227493	1
Microbacterium resistens NBRC 103078	2731957582	Actinobacteria	Actinobacteria	Micrococcales	Microbacteriaceae	Microbacterium	Microbacterium resistens	1223505	0	NBRC 103078	Host-associated	Human	Unclassified	Unclassified	Host	Homo sapiens	Corneal ulcer of a 14 year-old female			3970055	220	3634964	1
Microbacterium pygmaeum DSM 23142	2634166516	Actinobacteria	Actinobacteria	Micrococcales	Microbacteriaceae	Microbacterium	Microbacterium pygmaeum	370764	0	DSM 23142	Environmental	Terrestrial		Soil			soil			3668570	1	3410493	1
Mycobacterium tuberculosis MD15974	2576861090	Actinobacteria	Actinobacteria	Corynebacteriales	Mycobacteriaceae	Mycobacterium	Mycobacterium tuberculosis	1447487	0	MD15974						Homo sapiens				4428462	87	3989802	1
Micromonospora carbonacea JXNU-1	2630968772	Actinobacteria	Actinobacteria	Micromonosporales	Micromonosporaceae	Micromonospora	Micromonospora carbonacea	47853	0	JXNU-1										7626891	3	6835048	2
Bifidobacterium bifidum CBT BF3	2747842551	Actinobacteria	Actinobacteria	Bifidobacteriales	Bifidobacteriaceae	Bifidobacterium	Bifidobacterium bifidum	1681	0	CBT BF3	Host-associated	Human		Excretory system			originally from infant feces			2210370	1	1903607	3
Mycobacteroides abscessus abscessus 961	2802429045	Actinobacteria	Actinobacteria	Corynebacteriales	Mycobacteriaceae	Mycobacteroides	Mycobacteroides abscessus	1185650	0		Host-associated	Human		Respiratory system		Homo sapiens	respiratory system			5002642	22	4639070	1
Mycobacterium nebraskense AKUC1	2636416180	Actinobacteria	Actinobacteria	Corynebacteriales	Mycobacteriaceae	Mycobacterium	Mycobacterium nebraskense	244292	0	AKUC1										6460620	834	5847168	1
Arthrobacter sp. CAL618	2571042271	Actinobacteria	Actinobacteria	Micrococcales	Micrococcaceae	Arthrobacter	Arthrobacter sp. CAL618	1055770	0	CAL618						Haliclonissa verrucosa				3654388	288	3286744	6
Mycobacteroides abscessus abscessus 1090	2799113228	Actinobacteria	Actinobacteria	Corynebacteriales	Mycobacteriaceae	Mycobacteroides	Mycobacteroides abscessus	1185650	0		Host-associated	Human		Respiratory system		Homo sapiens	respiratory system			5060038	7	4694121	1
Mycobacterium tuberculosis XTB13-209	2574179941	Actinobacteria	Actinobacteria	Corynebacteriales	Mycobacteriaceae	Mycobacterium	Mycobacterium tuberculosis	1427286	0	XTB13-209						Homo sapiens				4413681	17	4007896	1
Streptomyces zinciresistens K42	2531839181	Actinobacteria	Actinobacteria	Streptomycetales	Streptomycetaceae	Streptomyces	Streptomyces zinciresistens	700597	0	K42	Environmental	Terrestrial	Mine	Geologic	Soil, Terrestrial		Shaanxi province, north-western China	34.542762	108.99353	8221694	525	6985989	1
Corynebacterium halotolerans YIM 70093, DSM 44683	2524023198	Actinobacteria	Actinobacteria	Corynebacteriales	Corynebacteriaceae	Corynebacterium	Corynebacterium halotolerans	1121362	0	YIM 70093, DSM 44683	Environmental	Terrestrial	Unclassified	Soil	Saline soil, Soil		Saline soil			3222008	2	2809985	4
Micrococcus luteus VTM4R57	2623620484	Actinobacteria	Actinobacteria	Micrococcales	Micrococcaceae	Micrococcus	Micrococcus luteus	1270	0	VTM4R57										2562419	37	2339869	1
Mycobacterium tuberculosis CPHL_A	2576861059	Actinobacteria	Actinobacteria	Corynebacteriales	Mycobacteriaceae	Mycobacterium	Mycobacterium tuberculosis	611303	0	CPHL_A	Host-associated	Unclassified	Unclassified	Unclassified	Host	Homo sapiens				4397241	33	3961182	1
Mycobacterium avium hominissuis MAH-P-9060-06	2724679020	Actinobacteria	Actinobacteria	Corynebacteriales	Mycobacteriaceae	Mycobacterium	Mycobacterium avium	439334	0	MAH-P-9060-06										5337774	183	4871048	1
Streptomyces prasinopilosus NRRL B-24621	2681813211	Actinobacteria	Actinobacteria	Streptomycetales	Streptomycetaceae	Streptomyces	Streptomyces prasinopilosus	67344	0	NRRL B-24621										6421263	1009	5494312	3
Mycobacteroides abscessus abscessus 638	2795385621	Actinobacteria	Actinobacteria	Corynebacteriales	Mycobacteriaceae	Mycobacteroides	Mycobacteroides abscessus	1185650	0		Host-associated	Human		Respiratory system		Homo sapiens	respiratory system			5098056	14	4727008	1
Mycobacterium bovis MbURU-001	2645727999	Actinobacteria	Actinobacteria	Corynebacteriales	Mycobacteriaceae	Mycobacterium	Mycobacterium tuberculosis	1765	0	MbURU-001										4272869	78	3858361	1
Mycobacterium xenopi 4042	2565956798	Actinobacteria	Actinobacteria	Corynebacteriales	Mycobacteriaceae	Mycobacterium	Mycobacterium xenopi	1299334	0	4042										5477373	93	4754698	2
Mycobacteroides abscessus massiliense 1057	2802429136	Actinobacteria	Actinobacteria	Corynebacteriales	Mycobacteriaceae	Mycobacteroides	Mycobacteroides abscessus	1962118	0		Host-associated	Human		Respiratory system		Homo sapiens	respiratory system			5477490	17	5052103	1
Mycobacteroides abscessus abscessus 552	2799113101	Actinobacteria	Actinobacteria	Corynebacteriales	Mycobacteriaceae	Mycobacteroides	Mycobacteroides abscessus	1185650	0		Host-associated	Human		Respiratory system		Homo sapiens	respiratory system			5073150	16	4707300	1
Mycobacteroides abscessus abscessus 450	2799113266	Actinobacteria	Actinobacteria	Corynebacteriales	Mycobacteriaceae	Mycobacteroides	Mycobacteroides abscessus	1185650	0		Host-associated	Human		Respiratory system		Homo sapiens	respiratory system			5289911	15	4904258	1
Mycobacteroides abscessus bolletii 912	2795385538	Actinobacteria	Actinobacteria	Corynebacteriales	Mycobacteriaceae	Mycobacteroides	Mycobacteroides abscessus	319705	0		Host-associated	Human		Respiratory system		Homo sapiens	respiratory system			5191887	17	4803546	1
Mycobacterium tuberculosis XTB13-113	2582581179	Actinobacteria	Actinobacteria	Corynebacteriales	Mycobacteriaceae	Mycobacterium	Mycobacterium tuberculosis	1427205	0	XTB13-113						Homo sapiens				4420337	4	4007134	1
Mycobacterium tuberculosis TB_RSA149	2576861030	Actinobacteria	Actinobacteria	Corynebacteriales	Mycobacteriaceae	Mycobacterium	Mycobacterium tuberculosis	1422065	0	TB_RSA149						Homo sapiens				4420162	39	3990713	1
Collinsella intestinalis DSM 13280	2562617146	Actinobacteria	Coriobacteriia	Coriobacteriales	Coriobacteriaceae	Collinsella	Collinsella intestinalis	521003	0	RCA56-68	Host-associated	Human	Large intestine	Digestive system	Feces, Gastrointestinal tract, Host	Homo sapiens	Human feces collected in Japan			1804297	55	1616722	2
Mycobacterium tuberculosis XTB13-176	2606217128	Actinobacteria	Actinobacteria	Corynebacteriales	Mycobacteriaceae	Mycobacterium	Mycobacterium tuberculosis	1427255	0	XTB13-176						Homo sapiens				4421639	18	3998890	1
Mycobacteroides abscessus abscessus 430	2802429188	Actinobacteria	Actinobacteria	Corynebacteriales	Mycobacteriaceae	Mycobacteroides	Mycobacteroides abscessus	1185650	0		Host-associated	Human		Respiratory system		Homo sapiens	respiratory system			5216452	22	4831748	1
Mycobacterium tuberculosis BTB03-144	2576861021	Actinobacteria	Actinobacteria	Corynebacteriales	Mycobacteriaceae	Mycobacterium	Mycobacterium tuberculosis	1423461	0	BTB03-144						Homo sapiens				4411475	17	4011058	1
Mycobacterium tuberculosis TB_RSA120	2576861148	Actinobacteria	Actinobacteria	Corynebacteriales	Mycobacteriaceae	Mycobacterium	Mycobacterium tuberculosis	1422036	0	TB_RSA120						Homo sapiens				4402558	18	3991710	1
Actinobacteria FNED7-bin-2	2648501553	Actinobacteria	Actinobacteria	unclassified	unclassified	unclassified	unclassified	1655545	0	FNED7-bin-2	Environmental	Aquatic	Lentic	Freshwater	Lentic		Grosse Fuchskuhle, Brandenburg, Germany	53.1666	13.0333	1480246	11	1408708	1
Mycobacterium tuberculosis TB_RSA180	2603879524	Actinobacteria	Actinobacteria	Corynebacteriales	Mycobacteriaceae	Mycobacterium	Mycobacterium tuberculosis	1422096	0	TB_RSA180						Homo sapiens				4400044	10	3984075	1
Olsenella sp. An270	2788500460	Actinobacteria	Coriobacteriia	Coriobacteriales	Atopobiaceae	Olsenella	Olsenella sp. An270	1965615	0		Host-associated	Birds	Ceca	Digestive system		Gallus gallus	caecum			2012640	13	1814035	1
Mycobacterium tuberculosis TKK_03_0100	2639762973	Actinobacteria	Actinobacteria	Corynebacteriales	Mycobacteriaceae	Mycobacterium	Mycobacterium tuberculosis	1448434	0	TKK_03_0100										4399439	19	3982267	1
Mycobacteroides abscessus abscessus 517	2802429022	Actinobacteria	Actinobacteria	Corynebacteriales	Mycobacteriaceae	Mycobacteroides	Mycobacteroides abscessus	1185650	0		Host-associated	Human		Respiratory system		Homo sapiens	respiratory system			4978797	36	4605344	1
Mycobacterium tuberculosis GM 1503	2576861289	Actinobacteria	Actinobacteria	Corynebacteriales	Mycobacteriaceae	Mycobacterium	Mycobacterium tuberculosis	537209	0	GM 1503	Host-associated	Unclassified	Unclassified	Unclassified	Host	Homo sapiens				4420537	72	3972832	1
Mycobacterium fortuitum 1165541.1	2814123381	Actinobacteria	Actinobacteria	Corynebacteriales	Mycobacteriaceae	Mycolicibacterium	Mycolicibacterium fortuitum	1766	0									-25.406	32.807	6728674	137	6215122	1
Mycobacterium tuberculosis BTB10-253	2603879713	Actinobacteria	Actinobacteria	Corynebacteriales	Mycobacteriaceae	Mycobacterium	Mycobacterium tuberculosis	1423519	0	BTB10-253						Homo sapiens				4382766	26	3968174	1
Mycobacterium tuberculosis EAI5/NITR206	2545824630	Actinobacteria	Actinobacteria	Corynebacteriales	Mycobacteriaceae	Mycobacterium	Mycobacterium tuberculosis	1310115	0	EAI5/NITR206	Host-associated	Unclassified	Unclassified	Unclassified						4390306	1	3827978	1
Rhodococcus sp. MEB064	2645727692	Actinobacteria	Actinobacteria	Corynebacteriales	Nocardiaceae	Rhodococcus	Rhodococcus sp. MEB064	1587522	0	MEB064										4657452	59	4325880	1
Actinomadura rifamycini DSM 43936	2523533532	Actinobacteria	Actinobacteria	Streptosporangiales	Thermomonosporaceae	Actinomadura	Actinomadura rifamycini	1120937	0	DSM 43936	Environmental	Terrestrial	Unclassified	Soil	Soil		Soil			8387248	76	7559533	2
Mycolicibacterium neoaurum MN4	2627854064	Actinobacteria	Actinobacteria	Corynebacteriales	Mycobacteriaceae	Mycolicibacterium	Mycolicibacterium neoaurum	1795	0	MN4										5390529	33	5020087	1
Streptomyces sp. 2238-SVT4	651716588	Actinobacteria	Actinobacteria	Streptomycetales	Streptomycetaceae	Streptomyces	Streptomyces sp. 2238-SVT4	681626	0	2238-SVT4										34927	1	27940	0
Mycobacteroides abscessus massiliense 471	2802429166	Actinobacteria	Actinobacteria	Corynebacteriales	Mycobacteriaceae	Mycobacteroides	Mycobacteroides abscessus	1962118	0		Host-associated	Human		Respiratory system		Homo sapiens	respiratory system			5201573	11	4815452	1
Streptomyces puniceus NRRL 2423	2767802092	Actinobacteria	Actinobacteria	Streptomycetales	Streptomycetaceae	Streptomyces	Streptomyces puniceus	67351	0	NRRL 2423	Environmental	Terrestrial		Soil			soil			7888591	43	6870329	1
Mycobacterium tuberculosis R09401839	2695420560	Actinobacteria	Actinobacteria	Corynebacteriales	Mycobacteriaceae	Mycobacterium	Mycobacterium tuberculosis	1773	0	R09401839	Host-associated	Human				Homo sapiens				4287633	180	3871828	1
Mobiluncus curtisii NCTC 11820	2814123174	Actinobacteria	Actinobacteria	Actinomycetales	Actinomycetaceae	Mobiluncus	Mobiluncus curtisii	2051	0											2448374	20	2185118	2
Mycobacterium tuberculosis MAL020208	2588254138	Actinobacteria	Actinobacteria	Corynebacteriales	Mycobacteriaceae	Mycobacterium	Mycobacterium tuberculosis	1354115	0	MAL020208						Homo sapiens				4415967	21	4006598	1
Nocardioides sp. URHA0020	2558860971	Actinobacteria	Actinobacteria	Propionibacteriales	Nocardioidaceae	Nocardioides	Nocardioides sp. URHA0020	1380392	0	URHA0020	Environmental	Terrestrial	Unclassified	Soil			unknown			4684622	13	4329451	4
Microbacterium testaceum RSA3	2731957895	Actinobacteria	Actinobacteria	Micrococcales	Microbacteriaceae	Microbacterium	Microbacterium testaceum	2033	0	RSA3										3877904	169	3553561	1
Mycobacteroides abscessus bolletii 457	2795385545	Actinobacteria	Actinobacteria	Corynebacteriales	Mycobacteriaceae	Mycobacteroides	Mycobacteroides abscessus	319705	0		Host-associated	Human		Respiratory system		Homo sapiens	respiratory system			5064344	18	4688535	1
Olsenella sp. KH2P3	2606217754	Actinobacteria	Coriobacteriia	Coriobacteriales	Atopobiaceae	Olsenella	Olsenella sp. kh2p3	1797112	0	KH2P3	Host-associated	Mammals	Stomach	Digestive system			cow rumen			2421020	29	2105725	2
Corynebacterium atypicum R2070	2585427661	Actinobacteria	Actinobacteria	Corynebacteriales	Corynebacteriaceae	Corynebacterium	Corynebacterium atypicum	191610	0	R2070					Host, Human	Homo Sapiens	Human clinical sample	51.48	-3.17	2359448	2	1717233	4
Salinispora arenicola CNX482	2515154137	Actinobacteria	Actinobacteria	Micromonosporales	Micromonosporaceae	Salinispora	Salinispora arenicola	1136426	0	CNX482	Host-associated	Plants	Unclassified	Rhizoplane	Rhizosphere, Soil		rhizosphere soils			5711575	89	4968813	4
Mycobacterium tuberculosis CTRI-2	2511231130	Actinobacteria	Actinobacteria	Corynebacteriales	Mycobacteriaceae	Mycobacterium	Mycobacterium tuberculosis	707235	161997	CTRI-2	Host-associated	Human	Unclassified	Unclassified	Host, Human skin	Homo sapiens	Russia			4398525	1	3972593	1
Mycobacterium tuberculosis TKK_02_0002	2582581175	Actinobacteria	Actinobacteria	Corynebacteriales	Mycobacteriaceae	Mycobacterium	Mycobacterium tuberculosis	1397854	0	TKK_02_0002										4388408	33	3968662	1
Mycobacteroides abscessus abscessus 333	2795385765	Actinobacteria	Actinobacteria	Corynebacteriales	Mycobacteriaceae	Mycobacteroides	Mycobacteroides abscessus	1185650	0		Host-associated	Human		Respiratory system		Homo sapiens	respiratory system			5199048	14	4816922	1
Streptomyces sp. GXT6	2565956599	Actinobacteria	Actinobacteria	Streptomycetales	Streptomycetaceae	Streptomyces	Streptomyces sp. GXT6	711393	0	GXT6										7208851	151	6219514	5
Mycobacterium tuberculosis W09900434	2671180910	Actinobacteria	Actinobacteria	Corynebacteriales	Mycobacteriaceae	Mycobacterium	Mycobacterium tuberculosis	1773	0	W09900434	Host-associated	Human				Homo sapiens				4240722	329	3829560	1
Mycobacterium tuberculosis TKK_04_0029	2590828682	Actinobacteria	Actinobacteria	Corynebacteriales	Mycobacteriaceae	Mycobacterium	Mycobacterium tuberculosis	1397938	0	TKK_04_0029						Homo sapiens				4416251	25	4008551	1
Frankia coriariae BMG5.1	2700989114	Actinobacteria	Actinobacteria	Frankiales	Frankiaceae	Frankia	Frankia coriariae	1562887	0	BMG5.1						Coriaria sp.	Tunisia			5789716	102	4735684	1
Bifidobacterium pullorum DSM 20433	2660238454	Actinobacteria	Actinobacteria	Bifidobacteriales	Bifidobacteriaceae	Bifidobacterium	Bifidobacterium pullorum	1437600	0	DSM 20433	Host-associated	Birds					faeces of chicken			2093799	23	1855976	1
Streptomyces sp. Ag82_G6-1	2738541359	Actinobacteria	Actinobacteria	Streptomycetales	Streptomycetaceae	Streptomyces	Streptomyces sp. Ag82_G6-1	1938853	0	Ag82_G6-1										8434102	2	7467413	6
Mycobacterium avium hominissuis MAH-E-57-3	2724678994	Actinobacteria	Actinobacteria	Corynebacteriales	Mycobacteriaceae	Mycobacterium	Mycobacterium avium	439334	0	MAH-E-57-3							Dust			5338124	178	4869227	1
Nakamurella multipartita Y-104, DSM 44233	644736393	Actinobacteria	Actinobacteria	Nakamurellales	Nakamurellaceae	Nakamurella	Nakamurella multipartita	479431	59221	Y-104, DSM 44233	Engineered	Wastewater	Unclassified	Unclassified	Bioreactor, Sludge		Actived sludge cultured in fed-batch reactors			6060298	1	5459569	2
Janibacter sp. Soil728	2643221703	Actinobacteria	Actinobacteria	Micrococcales	Intrasporangiaceae	Janibacter	Janibacter sp. Soil728	1736393	0	Soil728							Soil	50.958	6.856	3637840	10	3386345	1
Mycobacterium tuberculosis P00401210	2671180863	Actinobacteria	Actinobacteria	Corynebacteriales	Mycobacteriaceae	Mycobacterium	Mycobacterium tuberculosis	1773	0	P00401210	Host-associated	Human				Homo sapiens				4273887	151	3863656	1
Salinispora pacifica CNT-133	2582581507	Actinobacteria	Actinobacteria	Micromonosporales	Micromonosporaceae	Salinispora	Salinispora pacifica	1050198	0	CNT-133	Environmental	Aquatic	Oceanic	Marine	Aquatic					26264	1	22217	0
Mycolicibacterium aromaticivorans JS19b1	2734481972	Actinobacteria	Actinobacteria	Corynebacteriales	Mycobacteriaceae	Mycolicibacterium	Mycolicibacterium aromaticivorans	1440774	0	JS19b1										4399897	1700	3600745	1
Streptomyces venezuelae	2582581396	Actinobacteria	Actinobacteria	Streptomycetales	Streptomycetaceae	Streptomyces	Streptomyces venezuelae	54571	0											3871	1	3843	0
Streptomyces sp. 2321.6	2739367648	Actinobacteria	Actinobacteria	Streptomycetales	Streptomycetaceae	Streptomyces	Streptomyces sp. 2321.6	1938840	0	2321.6										8186214	3	6999721	7
Streptomyces graminofaciens A-8890	2563366632	Actinobacteria	Actinobacteria	Streptomycetales	Streptomycetaceae	Streptomyces	Streptomyces graminofaciens	68212	0	A-8890										74321	1	70980	0
Micromonospora rifamycinica DSM 44983	2623620551	Actinobacteria	Actinobacteria	Micromonosporales	Micromonosporaceae	Micromonospora	Micromonospora rifamycinica	291594	0	DSM 44983	Environmental	Aquatic	Unclassified	Marine	Sediment		marine mangrove sediment			7011269	1	6240698	4
Mycobacteroides abscessus abscessus 38	2799113158	Actinobacteria	Actinobacteria	Corynebacteriales	Mycobacteriaceae	Mycobacteroides	Mycobacteroides abscessus	1185650	0		Host-associated	Human		Respiratory system		Homo sapiens	respiratory system			5377652	30	4952286	1
Corynebacterium sp. DNF00584	2675903457	Actinobacteria	Actinobacteria	Corynebacteriales	Corynebacteriaceae	Corynebacterium	Corynebacterium sp. DNF00584	1384076	0	DNF00584										2686617	49	2402048	1
Mycobacterium tuberculosis Beijing-like 323	2645727796	Actinobacteria	Actinobacteria	Corynebacteriales	Mycobacteriaceae	Mycobacterium	Mycobacterium tuberculosis	1773	0	Beijing-like 323										4411216	1	3971481	1
Streptomyces yokosukanensis DSM 40224	2775507095	Actinobacteria	Actinobacteria	Streptomycetales	Streptomycetaceae	Streptomyces	Streptomyces yokosukanensis	67386	0	DSM 40224							soil			10084366	156	8896978	1
Mycobacterium sp. 1274756.6	2808606613	Actinobacteria	Actinobacteria	Corynebacteriales	Mycobacteriaceae	Mycobacterium	Mycobacterium sp. 1274756.6	1834076	0									-25.406	32.807	3752800	87	3471471	1
Mycobacterium tuberculosis TKK_02_0046	2590828635	Actinobacteria	Actinobacteria	Corynebacteriales	Mycobacteriaceae	Mycobacterium	Mycobacterium tuberculosis	1397877	0	TKK_02_0046										4404550	21	3988025	1
Mycobacterium sp. NRRL B-3805	2684623113	Actinobacteria	Actinobacteria	Corynebacteriales	Mycobacteriaceae	Mycobacterium	Mycobacterium sp. NRRL B-3805	1570328	0	NRRL B-3805							soil			5421338	1	5051062	2
Mycobacterium tuberculosis TKK-01-0059	2588254012	Actinobacteria	Actinobacteria	Corynebacteriales	Mycobacteriaceae	Mycobacterium	Mycobacterium sp. TKK-01-0059	1324269	0	TKK-01-0059										5672864	28	5165035	1
Rhodococcus jostii 8	2645727767	Actinobacteria	Actinobacteria	Corynebacteriales	Nocardiaceae	Rhodococcus	Rhodococcus jostii	132919	0	8										8468987	434	7589043	3
Mycobacterium persicum 1010001469	2744054851	Actinobacteria	Actinobacteria	Corynebacteriales	Mycobacteriaceae	Mycobacterium	Mycobacterium persicum	1487726	0	1010001469										6257969	156	5560956	1
Mycobacterium tuberculosis KT-0194	2630968338	Actinobacteria	Actinobacteria	Corynebacteriales	Mycobacteriaceae	Mycobacterium	Mycobacterium tuberculosis	1773	0	KT-0194										4374651	135	3950739	1
Streptomyces sp. WM6386	2582581789	Actinobacteria	Actinobacteria	Streptomycetales	Streptomycetaceae	Streptomyces	Streptomyces sp. WM6386	1415558	0	WM6386										33993	1	30719	0
Streptomyces aurantiacus JA 4570	2545824776	Actinobacteria	Actinobacteria	Streptomycetales	Streptomycetaceae	Streptomyces	Streptomyces aurantiacus	1286094	0	JA 4570	Environmental	Terrestrial	Unclassified	Soil						8762126	568	7400605	0
Cellulomonas sp. B12	2784132102	Actinobacteria	Actinobacteria	Micrococcales	Cellulomonadaceae	Cellulomonas	unclassified	1707	0		Environmental	Terrestrial	Unclassified	Soil						3121199	1071	2817594	1
Actinoalloteichus hymeniacidonis DSM 45092 Genome sequencing	2615840661	Actinobacteria	Actinobacteria	Pseudonocardiales	Pseudonocardiaceae	Actinoalloteichus	Actinoalloteichus hymeniacidonis	340345	0	HPA 177	Host-associated	Porifera				Hymeniacidon perlevis	intertidal marine sponge from the beach of Dalian	38.8667	121.6833	6306386	1	5516402	3
Streptomyces sp. NRRL B-3648	2767802015	Actinobacteria	Actinobacteria	Streptomycetales	Streptomycetaceae	Streptomyces	Streptomyces sp. NRRL B-3648	1519493	0	NRRL B-3648										8531266	120	7476032	1
Mycobacteroides abscessus massiliense aerosol_9	2795385793	Actinobacteria	Actinobacteria	Corynebacteriales	Mycobacteriaceae	Mycobacteroides	Mycobacteroides abscessus	1962118	0		Host-associated	Human		Respiratory system		Homo sapiens	respiratory system			4826392	6	4464676	1
Mycobacterium tuberculosis XTB13-218	2606217134	Actinobacteria	Actinobacteria	Corynebacteriales	Mycobacteriaceae	Mycobacterium	Mycobacterium tuberculosis	1427294	0	XTB13-218						Homo sapiens				4422264	11	3997131	1
Geodermatophilus turciae DSM 44513	2585427555	Actinobacteria	Actinobacteria	Geodermatophilales	Geodermatophilaceae	Geodermatophilus	Geodermatophilus sp. DSM 44513	1528104	0	DSM 44513							Unknown			4640112	2	4128688	3
Actinomyces coleocanis DSM 15436	643886017	Actinobacteria	Actinobacteria	Actinomycetales	Actinomycetaceae	Actinomyces	Actinomyces coleocanis	525245	55457	DSM 15436	Host-associated	Human	Vagina	Reproductive system	Host, Human vaginal microflora	Homo sapiens	Human vaginal flora			1719346	40	1561397	1
Mycobacterium tuberculosis TKK_03_0047	2627854071	Actinobacteria	Actinobacteria	Corynebacteriales	Mycobacteriaceae	Mycobacterium	Mycobacterium tuberculosis	1448404	0	TKK_03_0047										4398066	30	3982296	1
Bifidobacterium longum longum 9	2744054476	Actinobacteria	Actinobacteria	Bifidobacteriales	Bifidobacteriaceae	Bifidobacterium	Bifidobacterium longum	1679	0	9							Commercial Probiotic			2233101	30	1961269	1
Streptomyces albus NRRL B-1335	2663763463	Actinobacteria	Actinobacteria	Streptomycetales	Streptomycetaceae	Streptomyces	Streptomyces albus	1888	0	NRRL B-1335										6953866	931	6065150	1
Gardnerella vaginalis 00703Bmash	2600255001	Actinobacteria	Actinobacteria	Bifidobacteriales	Bifidobacteriaceae	Gardnerella	Gardnerella vaginalis	698958	0	00703Bmash	Host-associated	Unclassified	Unclassified	Unclassified	Host, Vagina	Homo sapiens				1566055	16	1371707	1
Candidatus Planktophila dulcis MMS-21-155	2775506798	Actinobacteria	Actinobacteria	Candidatus Nanopelagicales	Candidatus Nanopelagicaceae	Candidatus Planktophila	Candidatus Planktophila dulcis	1884914	0	MMS-21-155								47.31	8.58	1361776	1	1304370	1
Streptomyces sp. Tu 6176	2579778720	Actinobacteria	Actinobacteria	Streptomycetales	Streptomycetaceae	Streptomyces	Streptomyces sp. Tu 6176	1470557	0	Tu 6176										8270750	1265	6903261	0
Salinibacterium amurskyense PAMC 21357	2548876810	Actinobacteria	Actinobacteria	Micrococcales	Microbacteriaceae	Salinibacterium	Salinibacterium sp. PAMC 21357	1112215	0	PAMC 21357	Environmental	Terrestrial	Unclassified	Soil						3109262	6	2875352	2
Mycobacteroides abscessus abscessus 47	2799113178	Actinobacteria	Actinobacteria	Corynebacteriales	Mycobacteriaceae	Mycobacteroides	Mycobacteroides abscessus	1185650	0		Host-associated	Human		Respiratory system		Homo sapiens	respiratory system			5232917	19	4843721	1
Mycobacteroides abscessus PAP147	2695420756	Actinobacteria	Actinobacteria	Corynebacteriales	Mycobacteriaceae	Mycobacteroides	Mycobacteroides abscessus	36809	0	PAP147							sputum			5103309	18	4707084	1
Mycobacterium tuberculosis 1615	2576861307	Actinobacteria	Actinobacteria	Corynebacteriales	Mycobacteriaceae	Mycobacterium	Mycobacterium tuberculosis	1438839	0	1615						Homo sapiens				4400770	111	3951652	1
Mycobacterium tuberculosis O09501127	2693429714	Actinobacteria	Actinobacteria	Corynebacteriales	Mycobacteriaceae	Mycobacterium	Mycobacterium tuberculosis	1773	0	O09501127	Host-associated	Human				Homo sapiens				4217584	204	3815748	1
Mycobacterium tuberculosis BTB13-001	2602041973	Actinobacteria	Actinobacteria	Corynebacteriales	Mycobacteriaceae	Mycobacterium	Mycobacterium tuberculosis	1423569	0	BTB13-001										4424867	19	3999121	1
Streptomyces sp. NRRL WC-3742	2765236032	Actinobacteria	Actinobacteria	Streptomycetales	Streptomycetaceae	Streptomyces	Streptomyces sp. NRRL WC-3742	1463934	0	NRRL WC-3742	Environmental	Terrestrial		Soil			soil			8712763	166	7649743	1
Mycobacterium tuberculosis P09501329	2690316238	Actinobacteria	Actinobacteria	Corynebacteriales	Mycobacteriaceae	Mycobacterium	Mycobacterium tuberculosis	1773	0	P09501329	Host-associated	Human				Homo sapiens				4244267	227	3835379	1
Streptomyces sp. NRRL S-149	2775507088	Actinobacteria	Actinobacteria	Streptomycetales	Streptomycetaceae	Streptomyces	Streptomyces sp. NRRL S-149	1463885	0	NRRL S-149	Environmental	Terrestrial		Soil			soil			7857951	2356	6744444	1
Catenuloplanes niger JCM 9533	2734481994	Actinobacteria	Actinobacteria	Micromonosporales	Micromonosporaceae	Catenuloplanes	Catenuloplanes niger	1307449	0	JCM 9533										1179353	683	936280	1
Mycobacterium tuberculosis CTRI-4	2547132221	Actinobacteria	Actinobacteria	Corynebacteriales	Mycobacteriaceae	Mycobacterium	Mycobacterium tuberculosis	707237	0	CTRI-4	Host-associated	Human	Unclassified	Unclassified	Host, Human skin	Homo sapiens	Russia			4321569	44	3906033	1
Mycobacterium sp. GA-1999	2660238020	Actinobacteria	Actinobacteria	Corynebacteriales	Mycobacteriaceae	Mycobacterium	Mycobacterium sp. GA-1999	1772275	0	GA-1999										5152125	35	4775098	1
Arthrobacter sp. Hiyo4	2775507010	Actinobacteria	Actinobacteria	Micrococcales	Micrococcaceae	Arthrobacter	Arthrobacter sp. Hiyo4	1588021	0	Hiyo4								38.1635	141.5216	3779248	1	3172461	4
Promicromonospora sp. AC04	2738541272	Actinobacteria	Actinobacteria	Micrococcales	Promicromonosporaceae	Promicromonospora	Promicromonospora sp. AC04	2135723	0	AC04	Host-associated	Plants		Roots		Populus	Populus root			6848551	26	6210942	1
Mycobacteroides abscessus massiliense 865	2802429107	Actinobacteria	Actinobacteria	Corynebacteriales	Mycobacteriaceae	Mycobacteroides	Mycobacteroides abscessus	1962118	0		Host-associated	Human		Respiratory system		Homo sapiens	respiratory system			4919666	17	4542283	1
Unclutured actinobacterium RUG844	2799112341	Actinobacteria	Actinobacteria	unclassified	unclassified	unclassified	uncultured actinobacterium	152507	0		Host-associated	Mammals	Stomach	Digestive system	Rumen	Bos taurus	beef cattle rumen	57.185073	-2.2146697	1162571	217	1040269	0
Mycobacteroides abscessus PAP034	2695420435	Actinobacteria	Actinobacteria	Corynebacteriales	Mycobacteriaceae	Mycobacteroides	Mycobacteroides abscessus	36809	0	PAP034							sputum			4835625	40	4478507	1
Salinispora arenicola CNS-205	641228504	Actinobacteria	Actinobacteria	Micromonosporales	Micromonosporaceae	Salinispora	Salinispora arenicola	391037	58659	CNS-205	Environmental	Terrestrial	Unclassified	Geologic	Fresh water, Marine, Sand, Sediment		Beach sand at a depth of 1 meter from Sweetings Cay in the Bahamas	26.6	-77.8833	5786361	1	5079430	3
Mycobacteroides abscessus abscessus 1171	2795385971	Actinobacteria	Actinobacteria	Corynebacteriales	Mycobacteriaceae	Mycobacteroides	Mycobacteroides abscessus	1185650	0		Host-associated	Human		Respiratory system		Homo sapiens	respiratory system			5195232	13	4801672	1
Mycolicibacterium porcinum CSURP1564	2802429607	Actinobacteria	Actinobacteria	Corynebacteriales	Mycobacteriaceae	Mycolicibacterium	Mycolicibacterium porcinum	39693	0								sputum			6977991	5	6483209	2
Streptomyces violaceusniger NRRL F-8817	2808606946	Actinobacteria	Actinobacteria	Streptomycetales	Streptomycetaceae	Streptomyces	Streptomyces violaceusniger	68280	0											10369018	208	9055084	1
Mycobacterium sinense 1274684.2	2806310677	Actinobacteria	Actinobacteria	Corynebacteriales	Mycobacteriaceae	Mycolicibacter	Mycolicibacter sinensis	875328	0									-25.406	32.807	4673138	122	4349904	1
Mycobacterium tuberculosis M2278	2639763039	Actinobacteria	Actinobacteria	Corynebacteriales	Mycobacteriaceae	Mycobacterium	Mycobacterium tuberculosis	1448783	0	M2278						Homo sapiens				4412740	76	3991441	1
Bifidobacterium ruminantium DSM 6489	2558860117	Actinobacteria	Actinobacteria	Bifidobacteriales	Bifidobacteriaceae	Bifidobacterium	Bifidobacterium ruminantium	1410647	0	DSM 6489					Rumen	Bos taurus	rumen			2218565	43	1961586	0
Actinokineospora cianjurensis DSM 45657	2734482175	Actinobacteria	Actinobacteria	Pseudonocardiales	Pseudonocardiaceae	Actinokineospora	Actinokineospora cianjurensis	585224	0	DSM 45657	Host-associated	Plants					leaf-litter			7615874	18	6773983	1
Streptomyces sp. NBRC 110027 TP-A0598	2765236035	Actinobacteria	Actinobacteria	Streptomycetales	Streptomycetaceae	Streptomyces	Streptomyces sp. NBRC 110027	1546107	0	TP-A0598	Environmental	Aquatic	Oceanic	Marine			Sea water	36.82637	137.241701	1269470	1	1099375	0
Mycobacterium tuberculosis M1004	2576861107	Actinobacteria	Actinobacteria	Corynebacteriales	Mycobacteriaceae	Mycobacterium	Mycobacterium tuberculosis	1448614	0	M1004						Homo sapiens				4418187	13	3996360	1
Rhodococcus sp. BS-15	2639763074	Actinobacteria	Actinobacteria	Corynebacteriales	Nocardiaceae	Rhodococcus	Rhodococcus sp. BS-15	1304954	0	BS-15										5503008	655	4942732	1
Mycobacterium tuberculosis TB_RSA113	2603879517	Actinobacteria	Actinobacteria	Corynebacteriales	Mycobacteriaceae	Mycobacterium	Mycobacterium tuberculosis	1422029	0	TB_RSA113						Homo sapiens				4372351	73	3951752	1
Mycobacterium canettii CIPT 140070010	2540341073	Actinobacteria	Actinobacteria	Corynebacteriales	Mycobacteriaceae	Mycobacterium	Mycobacterium canettii	1205674	0	CIPT 140070010										4525948	1	4084425	1
Mycobacteroides abscessus FLAC051	2795385520	Actinobacteria	Actinobacteria	Corynebacteriales	Mycobacteriaceae	Mycobacteroides	Mycobacteroides abscessus	36809	0		Host-associated	Human				Homo sapiens				4982528	31	4620524	1
Streptomyces hygroscopicus limoneus KCTC 1717	2684623091	Actinobacteria	Actinobacteria	Streptomycetales	Streptomycetaceae	Streptomyces	Streptomyces hygroscopicus	264445	0	KCTC 1717							soil			10537932	2	9123060	6
Actinoplanes sp. SE50/110	2511231151	Actinobacteria	Actinobacteria	Micromonosporales	Micromonosporaceae	Actinoplanes	Actinoplanes sp. SE50/110	134676	162333	SE50/110										9239851	1	8201474	6
Corynebacterium diphtheriae PW8	2511231111	Actinobacteria	Actinobacteria	Corynebacteriales	Corynebacteriaceae	Corynebacterium	Corynebacterium diphtheriae	698964	84303	PW8	Host-associated	Human	Unclassified	Unclassified	Host	Homo sapiens	diphtheria patient in New York, 1896			2530683	1	2248210	5
Corynebacterium mycetoides DSM 20632	2634166344	Actinobacteria	Actinobacteria	Corynebacteriales	Corynebacteriaceae	Corynebacterium	Corynebacterium mycetoides	38302	0	DSM 20632							tropicaloid ulcer			2266370	1	2102214	4
Cutibacterium granulosum ATCC 25564	2518285595	Actinobacteria	Actinobacteria	Propionibacteriales	Propionibacteriaceae	Cutibacterium	Cutibacterium granulosum	1160719	0	ATCC 25564	Host-associated	Human	Unclassified	Unclassified	Human skin, Skin	Homo sapiens	Culture contaminant	37.43157	-78.65689	2167659	15	1854280	1
Corynebacterium jeikeium Cj19409	2657245028	Actinobacteria	Actinobacteria	Corynebacteriales	Corynebacteriaceae	Corynebacterium	Corynebacterium jeikeium	38289	0	Cj19409							Spine			2354626	40	2126036	3
Brachybacterium sp. SW0106-09	2648501705	Actinobacteria	Actinobacteria	Micrococcales	Dermabacteraceae	Brachybacterium	Brachybacterium sp. SW0106-09	1704590	0	SW0106-09										3710856	62	3318804	0
Mycolicibacter nonchromogenicus NCK 8460	2684622559	Actinobacteria	Actinobacteria	Corynebacteriales	Mycobacteriaceae	Mycolicibacter	Mycolicibacter nonchromogenicus	1782	0	NCK 8460							muddy cattle farm soil			5501755	86	5117807	1
Mycobacterium tuberculosis TKK_04_0118	2645727609	Actinobacteria	Actinobacteria	Corynebacteriales	Mycobacteriaceae	Mycobacterium	Mycobacterium tuberculosis	1448580	0	TKK_04_0118						Homo sapiens				4422221	51	3992674	1
Mycobacterium tuberculosis MD17901	2630968478	Actinobacteria	Actinobacteria	Corynebacteriales	Mycobacteriaceae	Mycobacterium	Mycobacterium tuberculosis	1447482	0	MD17901										4383054	92	3968272	1
unclassified Coriobacteriaceae BinFW12m55	2772190823	Actinobacteria	Coriobacteriia	Coriobacteriales	Coriobacteriaceae	unclassified	unclassified	84107	0	BinFW12m55	Engineered	Bioreactor		Aerobic	food waste		food waste	44.1763	-80.8185	1937849	762	1695971	0
Corynebacterium diphtheriae Aberdeen	2541047478	Actinobacteria	Actinobacteria	Corynebacteriales	Corynebacteriaceae	Corynebacterium	Corynebacterium diphtheriae	1206107	0	Aberdeen	Host-associated	Animal	Unclassified	Respiratory system		Homo sapiens				2367453	38	2077540	1
Mycobacterium tuberculosis TB_RSA110	2603879620	Actinobacteria	Actinobacteria	Corynebacteriales	Mycobacteriaceae	Mycobacterium	Mycobacterium tuberculosis	1422026	0	TB_RSA110						Homo sapiens				4403859	17	3987470	1
Mycobacterium tuberculosis TRUG0081	2603879510	Actinobacteria	Actinobacteria	Corynebacteriales	Mycobacteriaceae	Mycobacterium	Mycobacterium tuberculosis	1408946	0	TRUG0081						Homo sapiens				4389509	29	3970897	1
Mycobacterium avium paratuberculosis 1281	2548876681	Actinobacteria	Actinobacteria	Corynebacteriales	Mycobacteriaceae	Mycobacterium	Mycobacterium avium	1078001	0	1281	Host-associated	Mammals	Lymph nodes	Lymphatic	Host, Ponds, Soil	Oryx	Lymph node from antelope			4754853	1029	4344039	1
Mycobacterium tuberculosis 200541	2690316011	Actinobacteria	Actinobacteria	Corynebacteriales	Mycobacteriaceae	Mycobacterium	Mycobacterium tuberculosis	1773	0	200541							sputum			4341626	77	3932169	1
Mycobacteroides abscessus abscessus 587	2795385732	Actinobacteria	Actinobacteria	Corynebacteriales	Mycobacteriaceae	Mycobacteroides	Mycobacteroides abscessus	1185650	0											5097776	17	4726944	1
Mycobacterium tuberculosis TRUG0038	2603880055	Actinobacteria	Actinobacteria	Corynebacteriales	Mycobacteriaceae	Mycobacterium	Mycobacterium tuberculosis	1408922	0	TRUG0038						Homo sapiens				4391865	15	3968903	1
Mycobacterium tuberculosis A70144_2	2695420420	Actinobacteria	Actinobacteria	Corynebacteriales	Mycobacteriaceae	Mycobacterium	Mycobacterium tuberculosis	1773	0	A70144_2							sputum			4259170	243	3842376	1
Salinispora pacifica CNH732	2571042006	Actinobacteria	Actinobacteria	Micromonosporales	Micromonosporaceae	Salinispora	Salinispora pacifica	1408347	0	CNH732										5188493	68	4553798	5
Mycobacterium tuberculosis TBR28	2574180031	Actinobacteria	Actinobacteria	Corynebacteriales	Mycobacteriaceae	Mycobacterium	Mycobacterium tuberculosis	1295744	0	TBR28						Homo sapiens				4399975	5	3997670	1
Mycolicibacterium phlei DSM 43239	2728369596	Actinobacteria	Actinobacteria	Corynebacteriales	Mycobacteriaceae	Mycolicibacterium	Mycolicibacterium phlei	1226750	0	DSM 43239										5313297	36	4955187	1
Mycobacterium bovis BCG Tice	2695420355	Actinobacteria	Actinobacteria	Corynebacteriales	Mycobacteriaceae	Mycobacterium	Mycobacterium tuberculosis	33892	0	Tice										4317624	1	3907339	1
Mycobacterium tuberculosis 300234	2671180618	Actinobacteria	Actinobacteria	Corynebacteriales	Mycobacteriaceae	Mycobacterium	Mycobacterium tuberculosis	1773	0	300234							sputum			4339774	92	3928309	1
Mycobacterium tuberculosis SUMu012	648276704	Actinobacteria	Actinobacteria	Corynebacteriales	Mycobacteriaceae	Mycobacterium	Mycobacterium tuberculosis	675523	51949	SUMu012	Host-associated	Unclassified	Unclassified	Unclassified	Host	Homo sapiens				4325814	316	3725873	1
Mycobacteroides abscessus abscessus 4	2799113171	Actinobacteria	Actinobacteria	Corynebacteriales	Mycobacteriaceae	Mycobacteroides	Mycobacteroides abscessus	1185650	0		Host-associated	Human		Respiratory system		Homo sapiens	respiratory system			5031709	20	4656746	1
Mycobacterium tuberculosis F11	2602041978	Actinobacteria	Actinobacteria	Corynebacteriales	Mycobacteriaceae	Mycobacterium	Mycobacterium tuberculosis	336982	0	F11						Homo sapiens				4397745	25	3969839	1
Mycobacteroides abscessus abscessus 1158	2802428885	Actinobacteria	Actinobacteria	Corynebacteriales	Mycobacteriaceae	Mycobacteroides	Mycobacteroides abscessus	1185650	0		Host-associated	Human		Respiratory system		Homo sapiens	respiratory system			5112064	30	4712487	1
Pseudarthrobacter sulfonivorans Ar51	2728369374	Actinobacteria	Actinobacteria	Micrococcales	Micrococcaceae	Pseudarthrobacter	Pseudarthrobacter sulfonivorans	121292	0	Ar51	Environmental	Terrestrial		Soil			soil			5056151	2	4477486	5
Mycobacterium tuberculosis D00000538	2671180487	Actinobacteria	Actinobacteria	Corynebacteriales	Mycobacteriaceae	Mycobacterium	Mycobacterium tuberculosis	1773	0	D00000538	Host-associated	Human				Homo sapiens				4154419	588	3744360	1
Mycobacterium tuberculosis TKK_04_0075	2574179902	Actinobacteria	Actinobacteria	Corynebacteriales	Mycobacteriaceae	Mycobacterium	Mycobacterium tuberculosis	1448477	0	TKK_04_0075										4417113	13	4003903	1
Mycobacteroides abscessus PAP166	2663763319	Actinobacteria	Actinobacteria	Corynebacteriales	Mycobacteriaceae	Mycobacteroides	Mycobacteroides abscessus	36809	0	PAP166							sputum			5531702	339	5083178	1
Nocardiopsis sp. CNZ308	2791354860	Actinobacteria	Actinobacteria	Streptosporangiales	Nocardiopsaceae	Nocardiopsis	Nocardiopsis sp. CNZ308	2512142	0		Environmental	Aquatic	Oceanic	Marine			Marine Sediments			6727629	1	5759568	5
Mycobacterium tuberculosis 302235	2695420882	Actinobacteria	Actinobacteria	Corynebacteriales	Mycobacteriaceae	Mycobacterium	Mycobacterium tuberculosis	1773	0	302235										4313699	81	3910916	1
Streptomyces hirsutus NRRL B-3040	2671180628	Actinobacteria	Actinobacteria	Streptomycetales	Streptomycetaceae	Streptomyces	Streptomyces hirsutus	35620	0	NRRL B-3040										8325619	802	7095921	1
Streptomyces sp. KhCrAH-340	2515154098	Actinobacteria	Actinobacteria	Streptomycetales	Streptomycetaceae	Streptomyces	Streptomyces sp. KhCrAH-340	1157629	0	KhCrAH-340	Engineered	Solid waste	Unclassified	Composting			Compost feedstock			8143430	66	7184086	1
Mycobacterium tuberculosis M1233	2574180118	Actinobacteria	Actinobacteria	Corynebacteriales	Mycobacteriaceae	Mycobacterium	Mycobacterium tuberculosis	1448639	0	M1233						Homo sapiens				4419460	70	3981876	1
Cutibacterium acnes HL036PA1	2531839425	Actinobacteria	Actinobacteria	Propionibacteriales	Propionibacteriaceae	Cutibacterium	Cutibacterium acnes	765106	0	HL036PA1	Host-associated	Human	Unclassified	Unclassified	Host	Homo sapiens				2477526	21	2225227	1
Nocardioides sp. CF167	2738541305	Actinobacteria	Actinobacteria	Propionibacteriales	Nocardioidaceae	Nocardioides	Nocardioides sp. CF167	2135685	0	CF167	Host-associated	Plants		Roots		Populus	Populus root			4910150	36	4578028	1
Mycobacteroides abscessus abscessus 409	2795385697	Actinobacteria	Actinobacteria	Corynebacteriales	Mycobacteriaceae	Mycobacteroides	Mycobacteroides abscessus	1185650	0		Host-associated	Human		Respiratory system		Homo sapiens	respiratory system			5213963	15	4822012	1
Corynebacterium glyciniphilum AJ 3170	2576861442	Actinobacteria	Actinobacteria	Corynebacteriales	Corynebacteriaceae	Corynebacterium	Corynebacterium glyciniphilum	1404245	0	AJ 3170										3568218	2	3253582	4
Pseudonocardia asaccharolytica DSM 44247	2522572182	Actinobacteria	Actinobacteria	Pseudonocardiales	Pseudonocardiaceae	Pseudonocardia	Pseudonocardia asaccharolytica	1123024	0	DSM 44247	Engineered	Biotransformation	Unclassified	Unclassified	Compost		Tree-bark compost biofilters from an animal-rendering plant			5056835	72	4529828	3
Mycobacterium sp. KMS	639633042	Actinobacteria	Actinobacteria	Corynebacteriales	Mycobacteriaceae	Mycobacterium	Mycobacterium sp. KMS	189918	58491	KMS	Environmental	Terrestrial	Unclassified	Soil	Creosote-contaminated soil, Soil		Creosote-contaminated soil from the Champion International Superfund site in Libby Montana	48.38828	115.55581	6256079	3	5822954	2
Streptomyces resistomycificus DSM 40133	2806310739	Actinobacteria	Actinobacteria	Streptomycetales	Streptomycetaceae	Streptomyces	Streptomyces resistomycificus	67356	0		Environmental	Terrestrial	Unclassified	Soil	Soil		soil			9161922	54	8044987	1
Streptomyces sp. di50b	2657245705	Actinobacteria	Actinobacteria	Streptomycetales	Streptomycetaceae	Streptomyces	Streptomyces sp. di50b	1839760	0	di50b										6468676	383	5580402	1
Arthrobacter enclensis NIO-1008	2675903326	Actinobacteria	Actinobacteria	Micrococcales	Micrococcaceae	Arthrobacter	Arthrobacter enclensis	993070	0	NIO-1008							single colony isolate			4225531	19	3816623	6
Candidatus Blastococcus massiliensis AP3	2600255077	Actinobacteria	Actinobacteria	Geodermatophilales	Geodermatophilaceae	Blastococcus	Candidatus Blastococcus massiliensis	1211815	0	AP3										3864252	78	3523543	1
Mycobacterium tuberculosis MD16571	2619619504	Actinobacteria	Actinobacteria	Corynebacteriales	Mycobacteriaceae	Mycobacterium	Mycobacterium tuberculosis	1447492	0	MD16571						Homo sapiens				4378008	93	3960684	1
Mycobacterium tuberculosis KT-0084	2588254234	Actinobacteria	Actinobacteria	Corynebacteriales	Mycobacteriaceae	Mycobacterium	Mycobacterium tuberculosis	1400925	0	KT-0084						Homo sapiens				4387096	28	3965208	1
Actinoplanes awajinensis mycoplanecinus NRRL B-16712	2751185784	Actinobacteria	Actinobacteria	Micromonosporales	Micromonosporaceae	Actinoplanes	Actinoplanes awajinensis	135947	0	NRRL B-16712										11336017	211	10112340	2
Corynebacterium pseudotuberculosis T1	2718217732	Actinobacteria	Actinobacteria	Corynebacteriales	Corynebacteriaceae	Corynebacterium	Corynebacterium pseudotuberculosis	1719	0	T1	Host-associated	Mammals				goat	granulomatous lesion	-11.25164863	-39.36700375	2337201	1	2081274	4
Geodermatophilus luedemannii DSM 45219	2687453773	Actinobacteria	Actinobacteria	Geodermatophilales	Geodermatophilaceae	Geodermatophilus	Geodermatophilus sp. DSM 45219	1881103	0	DSM 45219										4968589	12	4481370	1
Mycobacterium canettii CIPT 140070005	2565956759	Actinobacteria	Actinobacteria	Corynebacteriales	Mycobacteriaceae	Mycobacterium	Mycobacterium canettii	1246120	0	CIPT 140070005										4290220	468	3869694	1
Leucobacter chironomi DSM 19883	2524023214	Actinobacteria	Actinobacteria	Micrococcales	Microbacteriaceae	Leucobacter	Leucobacter chironomi	1122175	0	DSM 19883	Host-associated	Insecta	Unclassified	Unclassified	Aquatic, Host, Insect	Chironomidae	Chironomid egg mass from a waste stabilization pond	32.726	35.128	2964712	27	2686984	2
Actinomyces denticolens PA	2651870314	Actinobacteria	Actinobacteria	Actinomycetales	Actinomycetaceae	Actinomyces	Actinomyces denticolens	52767	0	PA							cow rumen			2760766	33	2461644	2
Mycobacterium tuberculosis BTB09-230	2603879829	Actinobacteria	Actinobacteria	Corynebacteriales	Mycobacteriaceae	Mycobacterium	Mycobacterium tuberculosis	1423505	0	BTB09-230						Homo sapiens				4391384	20	3971445	1
Timonella senegalensis JC301	2547132155	Actinobacteria	Actinobacteria	Micrococcales	unclassified	Timonella	Timonella senegalensis	1095772	0	JC301	Host-associated	Human	Large intestine	Digestive system	Host, Human fecal	Homo sapiens	stool sample was collected from a healthy 16-year-old male Senegalese volunteer patient living in Dielmo	13.7167	-16.4167	2986605	78	2643101	1
Streptomyces sp. 57	2773857656	Actinobacteria	Actinobacteria	Streptomycetales	Streptomycetaceae	Streptomyces	Streptomyces sp. 57	2035243	0	57										8747122	8	7566556	6
Mycobacteroides abscessus abscessus 205	2799113244	Actinobacteria	Actinobacteria	Corynebacteriales	Mycobacteriaceae	Mycobacteroides	Mycobacteroides abscessus	1185650	0		Host-associated	Human		Respiratory system		Homo sapiens	respiratory system			5274796	27	4861783	1
Mycobacteroides abscessus MAB_110811_1470	2579778595	Actinobacteria	Actinobacteria	Corynebacteriales	Mycobacteriaceae	Mycobacteroides	Mycobacteroides abscessus	1335416	0	MAB_110811_1470						Homo sapiens				4840778	16	4409509	1
Nocardia yamanashiensis NBRC 100130	2731957750	Actinobacteria	Actinobacteria	Corynebacteriales	Nocardiaceae	Nocardia	Nocardia yamanashiensis	1210099	0	NBRC 100130	Host-associated	Human	Unclassified	Unclassified	Host		Human			9093030	76	8219086	1
Streptomyces graminilatus NRRL B-59124	2693429751	Actinobacteria	Actinobacteria	Streptomycetales	Streptomycetaceae	Streptomyces	Streptomyces graminilatus	1464070	0	NRRL B-59124							Bamboo forest			9598470	850	8412800	1
Mycobacterium tuberculosis TKK_04_0122	2627854121	Actinobacteria	Actinobacteria	Corynebacteriales	Mycobacteriaceae	Mycobacterium	Mycobacterium tuberculosis	1448584	0	TKK_04_0122										4405980	5	3989169	1
Actinobacteria FNEB6 bin_3 acI-B	2651869529	Actinobacteria	Actinobacteria	unclassified	unclassified	unclassified	unclassified	1655545	0	FNEB6 bin_3 acI-B	Environmental	Aquatic	Lentic	Freshwater	Lentic		Grosse Fuchskuhle, Brandenburg, Germany	53.152741	13.022518	1179843	139	1114866	0
Curtobacterium sp. PhB42	2788499865	Actinobacteria	Actinobacteria	Micrococcales	Microbacteriaceae	Curtobacterium	Curtobacterium sp. PhB42	2485206	0											4117077	31	3754922	2
Gordonia neofelifaecis NRRL B-59395	651324037	Actinobacteria	Actinobacteria	Corynebacteriales	Gordoniaceae	Gordonia	Gordonia neofelifaecis	644548	64473	NRRL B-59395	Host-associated	Mammals	Large intestine	Digestive system	Feces, Gastrointestinal tract, Host, Mammalian gastrointestinal tract	Neofelis nebulosa	feces of Neofelis nebulosa			4257286	47	3844339	1
Mycobacterium sp. QIA-37	2687453205	Actinobacteria	Actinobacteria	Corynebacteriales	Mycobacteriaceae	Mycobacterium	Mycobacterium sp. QIA-37	1561223	0	QIA-37										4855372	1	4514938	1
Mycobacterium tuberculosis MD15758	2619619524	Actinobacteria	Actinobacteria	Corynebacteriales	Mycobacteriaceae	Mycobacterium	Mycobacterium tuberculosis	1447525	0	MD15758						Homo sapiens				4388875	100	3968612	1
Mycobacterium tuberculosis XTB13-208	2606217165	Actinobacteria	Actinobacteria	Corynebacteriales	Mycobacteriaceae	Mycobacterium	Mycobacterium tuberculosis	1427285	0	XTB13-208						Homo sapiens				4414459	17	3989947	1
Mycobacteroides abscessus massiliense 492	2795385928	Actinobacteria	Actinobacteria	Corynebacteriales	Mycobacteriaceae	Mycobacteroides	Mycobacteroides abscessus	1962118	0		Host-associated	Human		Respiratory system		Homo sapiens	respiratory system			5302264	15	4890697	1
Nocardia testacea NBRC 100365	2551306161	Actinobacteria	Actinobacteria	Corynebacteriales	Nocardiaceae	Nocardia	Nocardia testacea	1206739	0	IFM 937	Host-associated	Human	Unclassified	Unclassified	Host		human			7267637	271	6340791	1
Olsenella sp. RUG161	2799112892	Actinobacteria	Coriobacteriia	Coriobacteriales	Atopobiaceae	Olsenella	uncultured Olsenella sp.	190764	0		Host-associated	Mammals	Stomach	Digestive system	Rumen	Bos taurus	beef cattle rumen	57.185073	-2.2146697	2136165	42	1873031	0
Gordonibacter urolithinfaciens DSM 27213T	2775506860	Actinobacteria	Coriobacteriia	Eggerthellales	Eggerthellaceae	Gordonibacter	Gordonibacter urolithinfaciens	1335613	0	DSM 27213T	Host-associated	Human				Homo sapiens	human faeces of a healthy volunteer			3294868	1	2878864	3
Mycobacterium avium 2285 (R)	2627853999	Actinobacteria	Actinobacteria	Corynebacteriales	Mycobacteriaceae	Mycobacterium	Mycobacterium avium	1299330	0	2285 (R)										5169415	1	4737761	1
Mycobacteroides abscessus abscessus 1097	2795385756	Actinobacteria	Actinobacteria	Corynebacteriales	Mycobacteriaceae	Mycobacteroides	Mycobacteroides abscessus	1185650	0		Host-associated	Human		Respiratory system		Homo sapiens	respiratory system			5212072	28	4811702	1
Streptomyces mangrovisoli MUSC 149	2639762847	Actinobacteria	Actinobacteria	Streptomycetales	Streptomycetaceae	Streptomyces	Streptomyces mangrovisoli	1428628	0	MUSC 149										9282267	708	8088656	1
Mycobacterium tuberculosis BTB07-299	2602041924	Actinobacteria	Actinobacteria	Corynebacteriales	Mycobacteriaceae	Mycobacterium	Mycobacterium tuberculosis	1423471	0	BTB07-299						Homo sapiens				4396161	23	3975073	1
Mycobacteroides abscessus massiliense 275	2799113117	Actinobacteria	Actinobacteria	Corynebacteriales	Mycobacteriaceae	Mycobacteroides	Mycobacteroides abscessus	1962118	0		Host-associated	Human		Respiratory system		Homo sapiens	respiratory system			4906467	7	4549271	1
Mycobacteroides abscessus massiliense 726	2799113058	Actinobacteria	Actinobacteria	Corynebacteriales	Mycobacteriaceae	Mycobacteroides	Mycobacteroides abscessus	1962118	0		Host-associated	Human		Respiratory system		Homo sapiens	respiratory system			5158483	10	4766789	1
Microbacterium oleivorans NBRC 103075	2731957587	Actinobacteria	Actinobacteria	Micrococcales	Microbacteriaceae	Microbacterium	Microbacterium oleivorans	1223528	0	NBRC 103075	Environmental	Terrestrial	Unclassified	Oil reservoir			Oil storage cavern 126			2975997	20	2786986	1
Mycobacterium tuberculosis XTB13-196	2619619359	Actinobacteria	Actinobacteria	Corynebacteriales	Mycobacteriaceae	Mycobacterium	Mycobacterium tuberculosis	1427274	0	XTB13-196						Homo sapiens				4413620	15	3986032	1
Mycobacterium tuberculosis MAL020151	2619619466	Actinobacteria	Actinobacteria	Corynebacteriales	Mycobacteriaceae	Mycobacterium	Mycobacterium tuberculosis	1773	0	MAL020151						Homo sapiens				4396046	33	3969914	1
Tropheryma whipplei DigMusc17	2600255153	Actinobacteria	Actinobacteria	Micrococcales	unclassified	Tropheryma	Tropheryma whipplei	1294038	0	DigMusc17										882522	113	778674	1
Streptomyces sp. 2323.1	2738543001	Actinobacteria	Actinobacteria	Streptomycetales	Streptomycetaceae	Streptomyces	Streptomyces sp. 2323.1	1938841	0	2323.1										8212355	1	7117036	6
Betaproteobacteria FNEB6 bin_56	2651869537	Proteobacteria	Betaproteobacteria	unclassified	unclassified	unclassified	unclassified	28216	0	FNEB6 bin_56	Environmental	Aquatic	Lentic	Freshwater	Lentic		Grosse Fuchskuhle, Brandenburg, Germany	53.152741	13.022518	534480	155	477238	0
Rhodococcus opacus PD630	2547132199	Actinobacteria	Actinobacteria	Corynebacteriales	Nocardiaceae	Rhodococcus	Rhodococcus opacus	543736	0	PD630	Environmental	Terrestrial	Unclassified	Soil	Host, Soil		gas works plant soil sample in Germany			9149864	491	8232587	1
Phycicoccus dokdonensis DSM 22329	2634166372	Actinobacteria	Actinobacteria	Micrococcales	Intrasporangiaceae	Phycicoccus	Phycicoccus dokdonensis	443156	0	DSM 22329										3942064	1	3627538	1
Streptomyces sp. AS58	2765236022	Actinobacteria	Actinobacteria	Streptomycetales	Streptomycetaceae	Streptomyces	Streptomyces sp. AS58	1519489	0	AS58	Environmental	Terrestrial		Soil			soil			10496471	236	8994597	1
Mycobacteroides abscessus massiliense 1168_4	2799113026	Actinobacteria	Actinobacteria	Corynebacteriales	Mycobacteriaceae	Mycobacteroides	Mycobacteroides abscessus	1962118	0		Host-associated	Human		Respiratory system		Homo sapiens	respiratory system			5159980	5	4762708	1
Nocardioides sp. REDSEA-S39_B2	2651870240	Actinobacteria	Actinobacteria	Propionibacteriales	Nocardioidaceae	Nocardioides	unclassified	1839	0	REDSEA-S39_B2	Environmental	Aquatic		Marine	Marine		Water columns	25.772	36.116	3912674	56	3594069	1
Microbacterium sp. RU370.1	2608642165	Actinobacteria	Actinobacteria	Micrococcales	Microbacteriaceae	Microbacterium	Microbacterium sp. ru370.1	1761809	0	RU370.1										3389976	10	3084034	2
Mycobacterium tuberculosis VRFCWCF XDRTB 232	2636415884	Actinobacteria	Actinobacteria	Corynebacteriales	Mycobacteriaceae	Mycobacterium	Mycobacterium tuberculosis	1773	0	VRFCWCF XDRTB 232										4359901	126	3942384	1
Mycobacterium tuberculosis TB_RSA163	2576861005	Actinobacteria	Actinobacteria	Corynebacteriales	Mycobacteriaceae	Mycobacterium	Mycobacterium tuberculosis	1422079	0	TB_RSA163						Homo sapiens				4404837	11	4009372	1
Mycobacterium tuberculosis OFXR-7	2574180104	Actinobacteria	Actinobacteria	Corynebacteriales	Mycobacteriaceae	Mycobacterium	Mycobacterium tuberculosis	1295801	0	OFXR-7						Homo sapiens				4411055	12	4006151	1
Streptomyces vitaminophilus DSM 41686	2515154142	Actinobacteria	Actinobacteria	Streptomycetales	Streptomycetaceae	Streptomyces	Streptomyces vitaminophilus	1123322	0	DSM 41686	Environmental	Terrestrial	Unclassified	Soil	Soil		Soil	36.65	138.19	6429887	112	5568878	1
Streptomyces prasinus NRRL B-12521	2671180271	Actinobacteria	Actinobacteria	Streptomycetales	Streptomycetaceae	Streptomyces	Streptomyces prasinus	67345	0	NRRL B-12521										7669955	787	6560497	1
unclassified Actinobacteria Bin 52	2651870018	Actinobacteria	Actinobacteria	unclassified	unclassified	unclassified	unclassified	1760	0	bin 52	Environmental	Aquatic	Coastal	Marine	Marine		northern Gulf of Mexico	28.7167	-90.8333	1638268	214	1541184	0
Mycobacterium tuberculosis M1929	2619619632	Actinobacteria	Actinobacteria	Corynebacteriales	Mycobacteriaceae	Mycobacterium	Mycobacterium tuberculosis	1448729	0	M1929						Homo sapiens				4418318	75	3995635	1
Rhodococcus fascians 05-339-1	2711768097	Actinobacteria	Actinobacteria	Corynebacteriales	Nocardiaceae	Rhodococcus	Rhodococcus fascians	1443891	0	05-339-1										5725936	21	5275669	3
Actinobacteria bacterium IMCC26077	2767802759	Actinobacteria	unclassified	unclassified	unclassified	unclassified	Actinobacteria bacterium IMCC26077	1848755	0	IMCC26007	Environmental	Aquatic	Lentic	Freshwater			Lake Soyang, a freshwater reservoir	37.947	127.816	1551612	1	1485401	1
Mycobacteroides abscessus abscessus 892	2795385999	Actinobacteria	Actinobacteria	Corynebacteriales	Mycobacteriaceae	Mycobacteroides	Mycobacteroides abscessus	1185650	0		Host-associated	Human		Respiratory system		Homo sapiens	respiratory system			5318510	34	4905601	1
Pseudarthrobacter chlorophenolicus DSM 12829	2634166551	Actinobacteria	Actinobacteria	Micrococcales	Micrococcaceae	Pseudarthrobacter	Pseudarthrobacter chlorophenolicus	452863	0	A6	Environmental	Terrestrial	Unclassified	Soil	Soil		Soil at Fort Collins Colorado	40.567095	-105.077036	5020975	3	4541955	5
Streptomyces spiroverticillatus	2563366713	Actinobacteria	Actinobacteria	Streptomycetales	Streptomycetaceae	Streptomyces	Streptomyces spiroverticillatus	67366	0											94050	1	89044	0
Cutibacterium acnes HL002PA2	2529292840	Actinobacteria	Actinobacteria	Propionibacteriales	Propionibacteriaceae	Cutibacterium	Cutibacterium acnes	765116	0	HL002PA2	Host-associated	Human	Unclassified	Unclassified	Host	Homo sapiens				2475125	35	2227504	1
Mycobacteroides abscessus abscessus 716	2802429087	Actinobacteria	Actinobacteria	Corynebacteriales	Mycobacteriaceae	Mycobacteroides	Mycobacteroides abscessus	1185650	0		Host-associated	Human		Respiratory system		Homo sapiens	respiratory system			5776876	35	5328473	1
Mycobacterium bovis MB3	2639762931	Actinobacteria	Actinobacteria	Corynebacteriales	Mycobacteriaceae	Mycobacterium	Mycobacterium tuberculosis	1765	0	MB3										4259788	94	3845808	1
Ruania albidiflava DSM 18029	2524614511	Actinobacteria	Actinobacteria	Micrococcales	Ruaniaceae	Ruania	Ruania albidiflava	1123065	0	DSM 18029	Environmental	Terrestrial	Unclassified	Soil	Soil		Farmland soil from cotton field			4174923	60	3804795	3
Gordonia araii NBRC 100433	2519899569	Actinobacteria	Actinobacteria	Corynebacteriales	Gordoniaceae	Gordonia	Gordonia araii	1073574	0	NBRC 100433	Host-associated	Human	Pulmonary system	Respiratory system	Host		human sputum			3906554	98	3614124	1
Mycobacterium tuberculosis O00100977	2690316083	Actinobacteria	Actinobacteria	Corynebacteriales	Mycobacteriaceae	Mycobacterium	Mycobacterium tuberculosis	1773	0	O00100977	Host-associated	Human				Homo sapiens				4232283	271	3816000	1
Lysinimicrobium aestuarii NBRC 109392	2700989459	Actinobacteria	Actinobacteria	Micrococcales	Demequinaceae	Lysinimicrobium	Lysinimicrobium aestuarii	1638982	0	NBRC 109392										2966865	22	2733403	1
Bifidobacterium bifidum ATCC 29521	2541047090	Actinobacteria	Actinobacteria	Bifidobacteriales	Bifidobacteriaceae	Bifidobacterium	Bifidobacterium bifidum	500634	0	ATCC 29521	Host-associated	Human	Large intestine	Digestive system	Feces, Gastrointestinal tract, Host, Human fecal, Human intestinal microflora	Homo sapiens	Infant feces			2198551	54	1936859	1
Mycobacterium tuberculosis A70441	2671180703	Actinobacteria	Actinobacteria	Corynebacteriales	Mycobacteriaceae	Mycobacterium	Mycobacterium tuberculosis	1773	0	A70441							sputum			4135481	451	3729378	1
Streptomyces sp. NRRL 11266	651716552	Actinobacteria	Actinobacteria	Streptomycetales	Streptomycetaceae	Streptomyces	Streptomyces sp. NRRL 11266	299254	0	NRRL 11266										113234	1	108196	0
Streptomyces sp. NRRL F-5527	2765236025	Actinobacteria	Actinobacteria	Streptomycetales	Streptomycetaceae	Streptomyces	Streptomyces sp. NRRL F-5527	1463862	0	NRRL F-5527	Host-associated	Plants					tobacco isolate			7759647	128	6822608	1
Bifidobacterium breve 26M2	2534682293	Actinobacteria	Actinobacteria	Bifidobacteriales	Bifidobacteriaceae	Bifidobacterium	Bifidobacterium breve	1036735	0	26M2	Host-associated	Human	Unclassified	Milk	Host, Human intestinal microflora	Homo sapiens				2314396	34	1879602	1
Mycobacterium tuberculosis XTB13-128	2619619332	Actinobacteria	Actinobacteria	Corynebacteriales	Mycobacteriaceae	Mycobacterium	Mycobacterium tuberculosis	1427219	0	XTB13-128						Homo sapiens				4404842	17	3981682	1
Conexibacter woesei Iso977N	2522572195	Actinobacteria	Thermoleophilia	Solirubrobacterales	Conexibacteraceae	Conexibacter	Conexibacter woesei	1283299	0	Iso977N										5695417	9	5356437	1
Mycobacteroides abscessus massiliense 911	2802429099	Actinobacteria	Actinobacteria	Corynebacteriales	Mycobacteriaceae	Mycobacteroides	Mycobacteroides abscessus	1962118	0		Host-associated	Human		Respiratory system		Homo sapiens	respiratory system			5652060	51	5188518	1
Mycobacteroides abscessus abscessus 398	2799113108	Actinobacteria	Actinobacteria	Corynebacteriales	Mycobacteriaceae	Mycobacteroides	Mycobacteroides abscessus	1185650	0		Host-associated	Human		Respiratory system		Homo sapiens	respiratory system			5292019	24	4905607	1
Streptomyces sp. MnatMP-M27	2657245727	Actinobacteria	Actinobacteria	Streptomycetales	Streptomycetaceae	Streptomyces	Streptomyces sp. MnatMP-M27	1839768	0	MnatMP-M27										10886035	1955	9575550	0
Mycobacterium tuberculosis NRITLD14	2576861298	Actinobacteria	Actinobacteria	Corynebacteriales	Mycobacteriaceae	Mycobacterium	Mycobacterium tuberculosis	1455288	0	NRITLD14						Homo sapiens				4411855	70	3983552	1
Mycobacteroides abscessus abscessus 859	2795385829	Actinobacteria	Actinobacteria	Corynebacteriales	Mycobacteriaceae	Mycobacteroides	Mycobacteroides abscessus	1185650	0		Host-associated	Human		Respiratory system		Homo sapiens	respiratory system			4662748	16	4326396	1
Streptomyces sp. NRRL F-6677	2767802028	Actinobacteria	Actinobacteria	Streptomycetales	Streptomycetaceae	Streptomyces	Streptomyces sp. NRRL F-6677	1463879	0	NRRL F-6677										8100301	148	7059645	0
Streptomyces bottropensis ATCC 25435	2517572239	Actinobacteria	Actinobacteria	Streptomycetales	Streptomycetaceae	Streptomyces	Streptomyces bottropensis	1054862	0	ATCC 25435	Environmental	Terrestrial	Unclassified	Soil	Soil		forest soil communities across North America			8955726	1	7809210	6
Mycobacteroides abscessus abscessus 447	2799113017	Actinobacteria	Actinobacteria	Corynebacteriales	Mycobacteriaceae	Mycobacteroides	Mycobacteroides abscessus	1185650	0		Host-associated	Human		Respiratory system		Homo sapiens	respiratory system			4941226	24	4585624	1
Mycobacterium colombiense E1334	2808606734	Actinobacteria	Actinobacteria	Corynebacteriales	Mycobacteriaceae	Mycobacterium	Mycobacterium colombiense	339268	0											5517086	158	5060360	1
Streptomyces laurentii ATCC 31255	2563366700	Actinobacteria	Actinobacteria	Streptomycetales	Streptomycetaceae	Streptomyces	Streptomyces laurentii	39478	0	ATCC 31255	Environmental	Terrestrial	Unclassified	Soil	Soil		Soil	40.281563	-74.726261	29379	1	27675	0
Arthrobacter permensis VKM Ac-2550	2706795028	Actinobacteria	Actinobacteria	Micrococcales	Micrococcaceae	Arthrobacter	Arthrobacter sp. VKM Ac-2550	1938888	0	VKM Ac-2550										4947726	66	4410013	1
Brevibacterium linens BS258	2675903680	Actinobacteria	Actinobacteria	Micrococcales	Brevibacteriaceae	Brevibacterium	Brevibacterium linens	1703	0	BS258							subsurface			3862244	1	3495971	4
Corynebacteriales bacterium X1698	2687453361	Actinobacteria	Actinobacteria	Corynebacteriales	unclassified	Lawsonella	Lawsonella clevelandensis	1528099	0	X1698							peritoneal abscess			1915154	1	1717582	2
Mycobacterium tuberculosis M1615	2619619616	Actinobacteria	Actinobacteria	Corynebacteriales	Mycobacteriaceae	Mycobacterium	Mycobacterium tuberculosis	1448706	0	M1615						Homo sapiens				4390433	87	3971547	1
Arthrobacter sp. 35W	2528768210	Actinobacteria	Actinobacteria	Micrococcales	Micrococcaceae	Arthrobacter	Arthrobacter sp. 35W	1132441	0	35W										4660196	4	4224906	5
Mycobacterium avium paratuberculosis 10-4404	2590828662	Actinobacteria	Actinobacteria	Corynebacteriales	Mycobacteriaceae	Mycobacterium	Mycobacterium avium	1391997	0	10-4404						Bos taurus				4814356	546	4200950	1
Mycobacterium tuberculosis NRITLD56	2576861167	Actinobacteria	Actinobacteria	Corynebacteriales	Mycobacteriaceae	Mycobacterium	Mycobacterium tuberculosis	1455275	0	NRITLD56						Homo sapiens				4349606	107	3907062	1
Mycobacterium tuberculosis MAL010077	2619619463	Actinobacteria	Actinobacteria	Corynebacteriales	Mycobacteriaceae	Mycobacterium	Mycobacterium tuberculosis	1773	0	MAL010077						Homo sapiens				4419799	17	3997295	1
Actinobacteria FNEB6 bin_1 acI-B	2651869522	Actinobacteria	Actinobacteria	unclassified	unclassified	unclassified	unclassified	1655545	0	FNEB6 bin_1 acI-B	Environmental	Aquatic	Lentic	Freshwater	Lentic		Grosse Fuchskuhle, Brandenburg, Germany	53.152741	13.022518	1523858	13	1447164	1
Mycobacterium tuberculosis MD14621	2619619515	Actinobacteria	Actinobacteria	Corynebacteriales	Mycobacteriaceae	Mycobacterium	Mycobacterium tuberculosis	1447511	0	MD14621						Homo sapiens				4413523	101	3991490	1
Mycobacterium tuberculosis TB_RSA152	2602041947	Actinobacteria	Actinobacteria	Corynebacteriales	Mycobacteriaceae	Mycobacterium	Mycobacterium tuberculosis	1422068	0	TB_RSA152						Homo sapiens				4398244	30	3975335	1
Mycobacterium africanum UT307	2684623220	Actinobacteria	Actinobacteria	Corynebacteriales	Mycobacteriaceae	Mycobacterium	Mycobacterium tuberculosis	33894	0	UT307							sputum	6.2339	-75.5731	4493502	1	3932345	1
Corynebacterium pseudotuberculosis sv. Ovis P54B96	2512564058	Actinobacteria	Actinobacteria	Corynebacteriales	Corynebacteriaceae	Corynebacterium	Corynebacterium pseudotuberculosis	1117942	157909	P54B96	Host-associated	Mammals	Unclassified	Unclassified	Host	Connochaetes	liver, lung, mediastinal lymph node lesions of antelope			2337657	1	2093128	4
Propionibacterium freudenreichii CIRM-BIA 514	2695420604	Actinobacteria	Actinobacteria	Propionibacteriales	Propionibacteriaceae	Propionibacterium	Propionibacterium freudenreichii	1744	0	CIRM-BIA 514										2521626	51	2224266	1
Mycobacterium tuberculosis H2375	2645727887	Actinobacteria	Actinobacteria	Corynebacteriales	Mycobacteriaceae	Mycobacterium	Mycobacterium tuberculosis	1448827	0	H2375										4419678	74	3999455	1
Mycobacterium tuberculosis TKK_02_0067	2590828630	Actinobacteria	Actinobacteria	Corynebacteriales	Mycobacteriaceae	Mycobacterium	Mycobacterium tuberculosis	1397888	0	TKK_02_0067										4407189	14	4003038	1
Arthrobacter enclensis NIO-1008	2615840696	Actinobacteria	Actinobacteria	Micrococcales	Micrococcaceae	Arthrobacter	Arthrobacter enclensis	993070	0	NIO-1008							single colony isolate			4226231	18	3839475	6
Rhodococcus sp. 14-2483-1-1	2765235933	Actinobacteria	Actinobacteria	Corynebacteriales	Nocardiaceae	Rhodococcus	Rhodococcus sp. 14-2483-1-1	2023148	0	14-2483-1-1	Host-associated	Plants								5772379	28	5354974	1
Nocardia amikacinitolerans DSM 45538	2596583673	Actinobacteria	Actinobacteria	Corynebacteriales	Nocardiaceae	Nocardia	Nocardia amikacinitolerans	756689	0	DSM 45538							single colony isolate			7624385	30	6690496	4
Mycobacteroides abscessus abscessus 394	2799113110	Actinobacteria	Actinobacteria	Corynebacteriales	Mycobacteriaceae	Mycobacteroides	Mycobacteroides abscessus	1185650	0		Host-associated	Human		Respiratory system		Homo sapiens	respiratory system			5125959	23	4729759	1
Mycobacterium tuberculosis TKK-01-0034	2588254002	Actinobacteria	Actinobacteria	Corynebacteriales	Mycobacteriaceae	Mycobacterium	Mycobacterium tuberculosis	1324244	0	TKK-01-0034						Homo sapiens				4394427	10	3999165	1
Streptomyces sp. BK329	2795386109	Actinobacteria	Actinobacteria	Streptomycetales	Streptomycetaceae	Streptomyces	Streptomyces sp. BK329	2512163	0											9744853	31	8604028	1
Corynebacterium ulcerans 131002	2636415853	Actinobacteria	Actinobacteria	Corynebacteriales	Corynebacteriaceae	Corynebacterium	Corynebacterium ulcerans	65058	0	131002										2434569	1	2169867	4
Microbacterium sp. SAT46	2791355193	Actinobacteria	Actinobacteria	Micrococcales	Microbacteriaceae	Microbacterium	Microbacterium sp.	51671	0		Environmental	Aquatic		Marine	Marine		TARA_128	0.0328	-153.705	3539782	32	3254365	0
Cutibacterium acnes HL063PA2	2529292847	Actinobacteria	Actinobacteria	Propionibacteriales	Propionibacteriaceae	Cutibacterium	Cutibacterium acnes	765114	0	HL063PA2	Host-associated	Human	Unclassified	Unclassified	Host	Homo sapiens				2503152	43	2256573	1
Mycobacterium bovis BCG Danish	2695420321	Actinobacteria	Actinobacteria	Corynebacteriales	Mycobacteriaceae	Mycobacterium	Mycobacterium tuberculosis	33892	0	Danish										4294196	1	3883705	1
Conexibacter woesei ID131577, DSM 14684	646311917	Actinobacteria	Thermoleophilia	Solirubrobacterales	Conexibacteraceae	Conexibacter	Conexibacter woesei	469383	43467	ID131577, DSM 14684	Environmental	Terrestrial	Unclassified	Soil	Soil		Forest soil in Gerenzano Italy	45.64	9.002	6359369	1	5988976	1
Micrococcales bacterium RS404	2786546819	Actinobacteria	Actinobacteria	Micrococcales	unclassified	unclassified	Micrococcales bacterium	2026762	0		Environmental	Aquatic		Marine	Marine		TARA_066	-34.8986	18.03	1742913	48	1641938	2
Mycobacteroides abscessus bolletii 934	2795385845	Actinobacteria	Actinobacteria	Corynebacteriales	Mycobacteriaceae	Mycobacteroides	Mycobacteroides abscessus	319705	0		Host-associated	Human		Respiratory system		Homo sapiens	respiratory system			5196183	8	4806717	1
Mycobacterium bovis BCG Moreau	2600254958	Actinobacteria	Actinobacteria	Corynebacteriales	Mycobacteriaceae	Mycobacterium	Mycobacterium tuberculosis	1195466	0	BCG Moreau										4155183	535	3699736	2
Mycobacteroides abscessus PAP123	2660238091	Actinobacteria	Actinobacteria	Corynebacteriales	Mycobacteriaceae	Mycobacteroides	Mycobacteroides abscessus	36809	0	PAP123							sputum			5147167	16	4755643	0
Mycobacterium tuberculosis M1270	2619619564	Actinobacteria	Actinobacteria	Corynebacteriales	Mycobacteriaceae	Mycobacterium	Mycobacterium tuberculosis	1448642	0	M1270						Homo sapiens				4414287	24	3994831	1
Mycobacterium tuberculosis TB_RSA135	2603879519	Actinobacteria	Actinobacteria	Corynebacteriales	Mycobacteriaceae	Mycobacterium	Mycobacterium tuberculosis	1422051	0	TB_RSA135						Homo sapiens				4388142	46	3971947	1
Mycobacterium tuberculosis XTB13-214	2576861314	Actinobacteria	Actinobacteria	Corynebacteriales	Mycobacteriaceae	Mycobacterium	Mycobacterium tuberculosis	1427291	0	XTB13-214						Homo sapiens				4388842	16	3993217	1
Mycobacteroides abscessus abscessus 386	2802428892	Actinobacteria	Actinobacteria	Corynebacteriales	Mycobacteriaceae	Mycobacteroides	Mycobacteroides abscessus	1185650	0		Host-associated	Human		Respiratory system		Homo sapiens	respiratory system			5046097	36	4670394	1
Arthrobacter sp. cp15	2510917008	Actinobacteria	Actinobacteria	Micrococcales	Micrococcaceae	Arthrobacter	unclassified	1663	0	cp15	Host-associated	Plants	Unclassified	Unclassified	Host, Plant surface		Apple Orchard, Applied Plant Research, Randwijk, The Netherlands	51.937228	5.705355	5081187	322	4584769	1
Rhodococcus jostii K01-B0171	2582581603	Actinobacteria	Actinobacteria	Corynebacteriales	Nocardiaceae	Rhodococcus	Rhodococcus jostii	132919	0	K01-B0171										5596	1	4430	0
Mycobacterium tuberculosis 400968	2663763059	Actinobacteria	Actinobacteria	Corynebacteriales	Mycobacteriaceae	Mycobacterium	Mycobacterium tuberculosis	1773	0	400968							sputum			4340118	80	3929530	1
Mycobacterium tuberculosis PanR0208	2554235211	Actinobacteria	Actinobacteria	Corynebacteriales	Mycobacteriaceae	Mycobacterium	Mycobacterium tuberculosis	1344047	0	PanR0208	Host-associated	Unclassified	Unclassified	Unclassified		Homo sapiens				4327054	148	3914650	1
Rhodococcus sp. Chr-9	2630968327	Actinobacteria	Actinobacteria	Corynebacteriales	Nocardiaceae	Rhodococcus	Rhodococcus sp. Chr-9	713612	0	Chr-9										5343335	142	4803365	5
Mycobacterium tuberculosis M1638	2619619617	Actinobacteria	Actinobacteria	Corynebacteriales	Mycobacteriaceae	Mycobacterium	Mycobacterium tuberculosis	1448707	0	M1638						Homo sapiens				4412245	88	3990643	1
Mycobacterium tuberculosis TKK-01-0025	2576861375	Actinobacteria	Actinobacteria	Corynebacteriales	Mycobacteriaceae	Mycobacterium	Mycobacterium tuberculosis	1324237	0	TKK-01-0025						Homo sapiens				4401142	11	4000944	1
Mycobacterium tuberculosis TKK_03_0022	2590828622	Actinobacteria	Actinobacteria	Corynebacteriales	Mycobacteriaceae	Mycobacterium	Mycobacterium tuberculosis	1397891	0	TKK_03_0022										4313957	119	3867155	1
Streptomyces narbonensis	2563366703	Actinobacteria	Actinobacteria	Streptomycetales	Streptomycetaceae	Streptomyces	Streptomyces narbonensis	67333	0											17665	1	16124	0
Streptomyces alni CGMCC 4.3510	2667527403	Actinobacteria	Actinobacteria	Streptomycetales	Streptomycetaceae	Streptomyces	Streptomyces alni	380248	0	CGMCC 4.3510										8270097	50	7351172	5
Streptoalloteichus hindustanus DSM 44523	2563366684	Actinobacteria	Actinobacteria	Pseudonocardiales	Pseudonocardiaceae	Streptoalloteichus	Streptoalloteichus hindustanus	2017	0	DSM 44523					Soil		Soil, northern India			39979	1	33261	0
Streptomyces antibioticus Tue6040	651716668	Actinobacteria	Actinobacteria	Streptomycetales	Streptomycetaceae	Streptomyces	Streptomyces antibioticus	1890	0											34869	1	31165	0
Mycobacterium sp. IS-3022	2663763223	Actinobacteria	Actinobacteria	Corynebacteriales	Mycobacteriaceae	Mycobacterium	Mycobacterium sp. IS-3022	1772277	0	IS-3022										5165220	46	4813406	1
Mycobacterium tuberculosis TB_RSA32	2576861325	Actinobacteria	Actinobacteria	Corynebacteriales	Mycobacteriaceae	Mycobacterium	Mycobacterium tuberculosis	1421948	0	TB_RSA32						Homo sapiens				4386447	35	3966867	1
Mycobacteroides abscessus massiliense 525	2802429196	Actinobacteria	Actinobacteria	Corynebacteriales	Mycobacteriaceae	Mycobacteroides	Mycobacteroides abscessus	1962118	0		Host-associated	Human		Respiratory system		Homo sapiens	respiratory system			4913062	5	4551519	1
Corynebacterium glutamicum K051	2554235360	Actinobacteria	Actinobacteria	Corynebacteriales	Corynebacteriaceae	Corynebacterium	Corynebacterium glutamicum	1204414	0	K051	Engineered	Lab synthesis	Unclassified	Unclassified			randomly mutagenized wild-type (WT) cells			3309400	1	2849013	0
Streptomyces scabiei 85-08	2675903375	Actinobacteria	Actinobacteria	Streptomycetales	Streptomycetaceae	Streptomyces	Streptomyces scabiei	1930	0	Aug-85	Host-associated	Plants								9837902	1191	8578268	5
Mycobacterium tuberculosis KT-0056	2574180411	Actinobacteria	Actinobacteria	Corynebacteriales	Mycobacteriaceae	Mycobacterium	Mycobacterium tuberculosis	1400907	0	KT-0056						Homo sapiens				4383488	59	3967120	1
Corynebacterium sp. CNJ954	2675903203	Actinobacteria	Actinobacteria	Corynebacteriales	Corynebacteriaceae	Corynebacterium	unclassified	1716	0	CNJ954							Palau	7.3404	134.4288	3773651	45	3391881	1
Mycobacteroides abscessus abscessus 602	2799113221	Actinobacteria	Actinobacteria	Corynebacteriales	Mycobacteriaceae	Mycobacteroides	Mycobacteroides abscessus	1185650	0		Host-associated	Human		Respiratory system		Homo sapiens	respiratory system			5104507	16	4736610	1
Corynebacterium aurimucosum 911_CAUR	2773857952	Actinobacteria	Actinobacteria	Corynebacteriales	Corynebacteriaceae	Corynebacterium	Corynebacterium aurimucosum	169292	0	911_CAUR	Host-associated	Human				Homo sapiens	Sinus sample from patient in Neonatal Intensive Care Unit			2418914	76	2203613	1
Cutibacterium acnes PMH7	2648501448	Actinobacteria	Actinobacteria	Propionibacteriales	Propionibacteriaceae	Cutibacterium	Cutibacterium acnes	1747	0	PMH7										2567087	12	2301399	1
Leifsonia sp. 109	2522572063	Actinobacteria	Actinobacteria	Micrococcales	Microbacteriaceae	Leifsonia	Leifsonia sp. 109	1150399	0	109										4053762	5	3767580	1
Mycobacterium avium 2151	651716619	Actinobacteria	Actinobacteria	Corynebacteriales	Mycobacteriaceae	Mycobacterium	Mycobacterium avium	1764	0											71286	1	58886	0
Salinispora arenicola CNY230	2561511115	Actinobacteria	Actinobacteria	Micromonosporales	Micromonosporaceae	Salinispora	Salinispora arenicola	1408336	0	CNY230										6066259	95	5299804	3
Streptomyces sp. P3	2791355403	Actinobacteria	Actinobacteria	Streptomycetales	Streptomycetaceae	Streptomyces	Streptomyces sp. P3	2135430	0								Streptomyces spp. which was isolated from Pyeonchang	37.681595	128.729808	9851971	1	8511274	6
Leifsonia sp. Leaf264	2643221865	Actinobacteria	Actinobacteria	Micrococcales	Microbacteriaceae	Leifsonia	Leifsonia sp. Leaf264	1736314	0	Leaf264							Arabidopsis leaf	48.5560194	9.13494444	4540635	11	4167744	1
Rubrobacter radiotolerans RSPS-4	2574179822	Actinobacteria	Rubrobacteria	Rubrobacterales	Rubrobacteraceae	Rubrobacter	Rubrobacter radiotolerans	42256	0	RSPS-4										3267233	4	2948351	1
Mycobacterium tuberculosis TBR23	2588253873	Actinobacteria	Actinobacteria	Corynebacteriales	Mycobacteriaceae	Mycobacterium	Mycobacterium tuberculosis	1295739	0	TBR23						Homo sapiens				4400646	4	4004529	1
Mycobacterium tuberculosis TB_RSA148	2574180007	Actinobacteria	Actinobacteria	Corynebacteriales	Mycobacteriaceae	Mycobacterium	Mycobacterium tuberculosis	1422064	0	TB_RSA148						Homo sapiens				4345799	19	3951364	1
alpha proteobacterium SCGC AAA027-J10 (unscreened)	2236876030	Proteobacteria	Alphaproteobacteria	unclassified	unclassified	unclassified	alpha proteobacterium SCGC AAA027-J10	938631	0	SCGC AAA027-J10	Environmental	Aquatic	Lentic	Freshwater	Aquatic		Lake Mendota	43.113	-89.42	792980	82	761405	1
Mycobacteroides abscessus abscessus 976	2795385682	Actinobacteria	Actinobacteria	Corynebacteriales	Mycobacteriaceae	Mycobacteroides	Mycobacteroides abscessus	1185650	0		Host-associated	Human		Respiratory system		Homo sapiens	respiratory system			4911878	13	4568353	1
Brevibacterium ravenspurgense NML 140868	2744054538	Actinobacteria	Actinobacteria	Micrococcales	Brevibacteriaceae	Brevibacterium	Brevibacterium ravenspurgense	479117	0	NML 140868							urine			2392190	38	2171608	4
Mycobacterium tuberculosis BTB08-072	2602041964	Actinobacteria	Actinobacteria	Corynebacteriales	Mycobacteriaceae	Mycobacterium	Mycobacterium tuberculosis	1423483	0	BTB08-072						Homo sapiens				4401586	23	3978793	1
Corynebacterium pseudotuberculosis CS_10	2588253762	Actinobacteria	Actinobacteria	Corynebacteriales	Corynebacteriaceae	Corynebacterium	Corynebacterium pseudotuberculosis	1719	0	CS_10					Animal, Human	Capra hircus	Goat pus	59.91	10.74	2338144	1	2064957	4
Atopobium vaginae PB189-T1-4	648276621	Actinobacteria	Coriobacteriia	Coriobacteriales	Atopobiaceae	Atopobium	Atopobium vaginae	866774	51527	PB189-T1-4	Host-associated	Human	Vagina	Reproductive system	Host, Human vaginal microflora	Homo sapiens	human vaginal cavity			1449613	34	1273647	1
Mycobacteroides abscessus bolletii 344	2795385525	Actinobacteria	Actinobacteria	Corynebacteriales	Mycobacteriaceae	Mycobacteroides	Mycobacteroides abscessus	319705	0		Host-associated	Human		Respiratory system		Homo sapiens	respiratory system			4989367	19	4630225	1
Prauserella alba DSM 44590	2596583529	Actinobacteria	Actinobacteria	Pseudonocardiales	Pseudonocardiaceae	Prauserella	Prauserella alba	176898	0	DSM 44590					Hypersaline soil, Soil		Soil in hypersaline habitats			5615509	11	5014353	3
Streptomyces sp. 2314.4	2687453781	Actinobacteria	Actinobacteria	Streptomycetales	Streptomycetaceae	Streptomyces	Streptomyces sp. 2314.4	1881025	0	2314.4										8345204	2	7251359	7
Streptomyces sp. KhCrAH-244	2515154104	Actinobacteria	Actinobacteria	Streptomycetales	Streptomycetaceae	Streptomyces	Streptomyces sp. KhCrAH-244	1157633	0	KhCrAH-244	Host-associated	Arthropoda								8201210	98	7235278	0
Streptomyces rimosus	651716939	Actinobacteria	Actinobacteria	Streptomycetales	Streptomycetaceae	Streptomyces	Streptomyces rimosus	1927	0											25222	1	19269	0
Mycobacteroides abscessus abscessus 1061	2795385692	Actinobacteria	Actinobacteria	Corynebacteriales	Mycobacteriaceae	Mycobacteroides	Mycobacteroides abscessus	1185650	0		Host-associated	Human		Respiratory system		Homo sapiens	respiratory system			5081499	20	4710249	1
Mycobacteroides abscessus massiliense 335	2795385727	Actinobacteria	Actinobacteria	Corynebacteriales	Mycobacteriaceae	Mycobacteroides	Mycobacteroides abscessus	1962118	0		Host-associated	Human		Respiratory system		Homo sapiens	respiratory system			4930198	11	4566855	1
Nocardioides sp. CF479	2739367898	Actinobacteria	Actinobacteria	Propionibacteriales	Nocardioidaceae	Nocardioides	Nocardioides sp. CF479	2135686	0	CF479	Host-associated	Plants		Roots		Populus	Populus root			4367674	9	4070189	1
Acidimicrobiales bacterium JGI 01_K9 (contamination screened)	2721755879	Actinobacteria	Acidimicrobiia	Acidimicrobiales	unclassified	unclassified	Acidimicrobiales bacterium JGI 01_K9	2202859	0	JGI 01_K9	Environmental	Aquatic	Oceanic	Marine				22.7519	158.008	844347	47	792323	0
Actinobacteria bacterium acI-B JGI_MCM14ME025 (contamination screened)	2739367633	Actinobacteria	Actinobacteria	unclassified	unclassified	unclassified	unclassified	1760	0	acI-B JGI_MCM14ME025	Environmental	Aquatic	Lake	Freshwater			Lake Mendota Epilimnion	43.099	-89.405	212970	13	203948	1
Ornithinimicrobium pekingense DSM 21552	2524614884	Actinobacteria	Actinobacteria	Micrococcales	Intrasporangiaceae	Ornithinimicrobium	Ornithinimicrobium pekingense	1122622	0	DSM 21552	Engineered	Wastewater	Unclassified	Unclassified	Bioreactor, Sludge		Activated sludge of a bioreactor treating wastewater	39.92	116.4	3852644	15	3578949	1
Actinosynnema pretiosum DSM 44132	2596583522	Actinobacteria	Actinobacteria	Pseudonocardiales	Pseudonocardiaceae	Actinosynnema	Actinosynnema pretiosum	42197	0	DSM 44132										9353349	44	8209683	5
Streptomyces sp. Acta 2897	2582581433	Actinobacteria	Actinobacteria	Streptomycetales	Streptomycetaceae	Streptomyces	Streptomyces sp. Acta 2897	1001349	0	Acta 2897										86806	1	79099	0
Mycobacterium tuberculosis TKK_04_0002	2582581216	Actinobacteria	Actinobacteria	Corynebacteriales	Mycobacteriaceae	Mycobacterium	Mycobacterium tuberculosis	1397908	0	TKK_04_0002						Homo sapiens				4388693	21	3991278	1
Streptomyces sp. ATCC 700974	651717113	Actinobacteria	Actinobacteria	Streptomycetales	Streptomycetaceae	Streptomyces	Streptomyces sp. ATCC 700974	668825	0	ATCC 700974										26478	1	25055	0
Brachybacterium sp. UMB0905	2808606511	Actinobacteria	Actinobacteria	Micrococcales	Dermabacteraceae	Brachybacterium	Brachybacterium sp. UMB0905	2069310	0		Host-associated	Human		Excretory system		Homo sapiens	catheter			3244297	42	2916003	1
Streptomyces autolyticus JX-47	2772190707	Actinobacteria	Actinobacteria	Streptomycetales	Streptomycetaceae	Streptomyces	Streptomyces autolyticus	75293	0	JX-47										150227	1	134416	0
Actinomyces bovis NCTC 11535	2806310649	Actinobacteria	Actinobacteria	Actinomycetales	Actinomycetaceae	Actinomyces	Actinomyces bovis	1658	0											2595566	12	2337130	5
Mycobacterium tuberculosis XTB13-246	2619619383	Actinobacteria	Actinobacteria	Corynebacteriales	Mycobacteriaceae	Mycobacterium	Mycobacterium tuberculosis	1427315	0	XTB13-246						Homo sapiens				4386899	11	3964691	1
Collinsella sp. An271	2788500617	Actinobacteria	Coriobacteriia	Coriobacteriales	Coriobacteriaceae	Collinsella	Collinsella sp. An271	1965616	0		Host-associated	Birds	Ceca	Digestive system		Gallus gallus	caecum			2781007	37	2382735	2
Mycobacterium tuberculosis TKK_02_0068	2590828629	Actinobacteria	Actinobacteria	Corynebacteriales	Mycobacteriaceae	Mycobacterium	Mycobacterium tuberculosis	1397882	0	TKK_02_0068										4376091	47	3968163	1
Mycobacteroides abscessus abscessus 759	2799113256	Actinobacteria	Actinobacteria	Corynebacteriales	Mycobacteriaceae	Mycobacteroides	Mycobacteroides abscessus	1185650	0		Host-associated	Human		Respiratory system		Homo sapiens	respiratory system			4990113	10	4605976	1
Mycobacterium tuberculosis M2138	2648501877	Actinobacteria	Actinobacteria	Corynebacteriales	Mycobacteriaceae	Mycobacterium	Mycobacterium tuberculosis	1448763	0	M2138						Homo sapiens				4403519	80	3985723	1
Coriobacteriaceae bacterium 68-1-3	2634166451	Actinobacteria	Coriobacteriia	Coriobacteriales	Coriobacteriaceae	unclassified	Coriobacteriaceae bacterium 68-1-3	1531429	0	1968-01-03										1967093	1	1771689	2
Mycobacterium avium avium 11-4751	2579778835	Actinobacteria	Actinobacteria	Corynebacteriales	Mycobacteriaceae	Mycobacterium	Mycobacterium avium	1391992	0	11-4751						Anas platyrhynchos				4835382	577	4248222	1
Micromonospora inyonensis TS388	651717072	Actinobacteria	Actinobacteria	Micromonosporales	Micromonosporaceae	Micromonospora	Micromonospora inyonensis	47866	0											46979	1	39876	1
Streptomyces alboflavus MDJK44	2806310695	Actinobacteria	Actinobacteria	Streptomycetales	Streptomycetaceae	Streptomyces	Streptomyces alboflavus	67267	0								peony rhizosphere			9967549	3	8620558	6
Mycobacterium tuberculosis R09601315	2700989625	Actinobacteria	Actinobacteria	Corynebacteriales	Mycobacteriaceae	Mycobacterium	Mycobacterium tuberculosis	1773	0	R09601315	Host-associated	Human				Homo sapiens				4307921	190	3892068	2
Mycobacterium tuberculosis TKK_02_0015	2574179843	Actinobacteria	Actinobacteria	Corynebacteriales	Mycobacteriaceae	Mycobacterium	Mycobacterium tuberculosis	1397860	0	TKK_02_0015										4399572	9	4002562	1
Mycobacterium bovis BCG-Denmark TMC 1010, ATCC 35733	2547132085	Actinobacteria	Actinobacteria	Corynebacteriales	Mycobacteriaceae	Mycobacterium	Mycobacterium tuberculosis	998090	0	TMC 1010, ATCC 35733	Host-associated	Mammals	Unclassified	Milk	Host	Homo sapiens	bovine milk			4255552	32	3822822	1
Rathayibacter tritici NCPPB 1953	2751185757	Actinobacteria	Actinobacteria	Micrococcales	Microbacteriaceae	Rathayibacter	Rathayibacter tritici	33888	0	NCPPB 1953										3354681	1	2964812	2
Streptomyces sp. AcH 505	2651869845	Actinobacteria	Actinobacteria	Streptomycetales	Streptomycetaceae	Streptomyces	Streptomyces sp. AcH 505	352211	0	AcH 505										9005794	27	7770828	0
Mycobacteroides abscessus abscessus 805	2802429090	Actinobacteria	Actinobacteria	Corynebacteriales	Mycobacteriaceae	Mycobacteroides	Mycobacteroides abscessus	1185650	0		Host-associated	Human		Respiratory system		Homo sapiens	respiratory system			6034232	100	5485986	1
Actinomyces sp. oral taxon 897 F0631	2788500610	Actinobacteria	Actinobacteria	Actinomycetales	Actinomycetaceae	Actinomyces	Actinomyces sp. oral taxon 897	2081702	0		Host-associated	Human				Homo sapiens	Supragingival dental plaque	42.36	-71.05	3249416	2	2755828	3
Nocardia farcinica DSM 43257	2681813555	Actinobacteria	Actinobacteria	Corynebacteriales	Nocardiaceae	Nocardia	Nocardia farcinica	37329	0	DSM 43257										6406891	43	5766749	2
Mycobacterium tuberculosis A70785	2690316309	Actinobacteria	Actinobacteria	Corynebacteriales	Mycobacteriaceae	Mycobacterium	Mycobacterium tuberculosis	1773	0	A70785							sputum			4290951	126	3878030	1
Mycobacteroides abscessus massiliense 1014	2795385960	Actinobacteria	Actinobacteria	Corynebacteriales	Mycobacteriaceae	Mycobacteroides	Mycobacteroides abscessus	1962118	0		Host-associated	Human		Respiratory system		Homo sapiens	respiratory system			5475218	18	5050740	1
Mycobacterium tuberculosis TKK-01-0068	2576861246	Actinobacteria	Actinobacteria	Corynebacteriales	Mycobacteriaceae	Mycobacterium	Mycobacterium tuberculosis	1324278	0	TKK-01-0068						Homo sapiens				4396502	6	4001078	1
Mycobacterium bovis BCG Phipps	2600255031	Actinobacteria	Actinobacteria	Corynebacteriales	Mycobacteriaceae	Mycobacterium	Mycobacterium tuberculosis	1195467	0	BCG Phipps										4129043	801	3731523	1
Mycobacterium tuberculosis KT-0058	2588254144	Actinobacteria	Actinobacteria	Corynebacteriales	Mycobacteriaceae	Mycobacterium	Mycobacterium tuberculosis	1400909	0	KT-0058						Homo sapiens				4375917	26	3959067	1
Corynebacterium amycolatum DSM 6922 Genome Sequencing	2617270851	Actinobacteria	Actinobacteria	Corynebacteriales	Corynebacteriaceae	Corynebacterium	Corynebacterium amycolatum	43765	0	DSM 6922	Host-associated	Human		Skin	Host, Skin	Homo sapiens	human skin			2474946	1	2209530	5
Mycobacterium bovis MB4	2706794576	Actinobacteria	Actinobacteria	Corynebacteriales	Mycobacteriaceae	Mycobacterium	Mycobacterium tuberculosis	1765	0	MB4										4248060	103	3844518	1
Mycobacteroides abscessus bolletii 265	2795385563	Actinobacteria	Actinobacteria	Corynebacteriales	Mycobacteriaceae	Mycobacteroides	Mycobacteroides abscessus	319705	0		Host-associated	Human		Respiratory system		Homo sapiens	respiratory system			5016750	20	4650737	1
Micrococcus luteus RIT305	2576861777	Actinobacteria	Actinobacteria	Micrococcales	Micrococcaceae	Micrococcus	Micrococcus luteus	1270	0	RIT305						Salix				2612381	110	2344057	1
Mycobacteroides abscessus abscessus 975	2802429176	Actinobacteria	Actinobacteria	Corynebacteriales	Mycobacteriaceae	Mycobacteroides	Mycobacteroides abscessus	1185650	0		Host-associated	Human		Respiratory system		Homo sapiens	respiratory system			5176359	46	4772810	1
Streptomyces bikiniensis NRRL ISP-5580	2772190660	Actinobacteria	Actinobacteria	Streptomycetales	Streptomycetaceae	Streptomyces	Streptomyces bikiniensis	1896	0	NRRL ISP-5580										7368521	105	6422368	1
Mycobacterium tuberculosis MAL020192	2588254126	Actinobacteria	Actinobacteria	Corynebacteriales	Mycobacteriaceae	Mycobacterium	Mycobacterium tuberculosis	1354103	0	MAL020192						Homo sapiens				4371340	28	3974189	1
Arthrobacter sp. 9MFCol3.1	2556921097	Actinobacteria	Actinobacteria	Micrococcales	Micrococcaceae	Arthrobacter	Arthrobacter sp. 9MFCol3.1	1150398	0	9MFCol3.1										4500767	31	3995161	4
Mycobacterium tuberculosis A70661	2660238280	Actinobacteria	Actinobacteria	Corynebacteriales	Mycobacteriaceae	Mycobacterium	Mycobacterium tuberculosis	1773	0	A70661							sputum			4287235	156	3875286	1
Uncultured Actinobacteria bacterium SG1_70_6	2795385380	Actinobacteria	unclassified	unclassified	unclassified	unclassified	unclassified	201174	0		Environmental	Terrestrial	Unclassified	Rock-dwelling (subaerial biofilms)	Halite pinnacle		Halite pinnacles from Salar Grande	-20.95319	-70.019951	2612197	725	2293788	1
Mycobacterium tuberculosis TKK_04_0129	2582581169	Actinobacteria	Actinobacteria	Corynebacteriales	Mycobacteriaceae	Mycobacterium	Mycobacterium tuberculosis	1448589	0	TKK_04_0129										4411212	2	4014837	1
Mycobacterium tuberculosis BTB08-362	2574179970	Actinobacteria	Actinobacteria	Corynebacteriales	Mycobacteriaceae	Mycobacterium	Mycobacterium tuberculosis	1423493	0	BTB08-362						Homo sapiens				4387829	17	3988364	1
Mycobacterium tuberculosis Aethiop_vetus_230	2740892239	Actinobacteria	Actinobacteria	Corynebacteriales	Mycobacteriaceae	Mycobacterium	Mycobacterium tuberculosis	1773	0	Aethiop_vetus_230										4418261	128	3990239	1
Microbacterium sp. Ag1	2627854169	Actinobacteria	Actinobacteria	Micrococcales	Microbacteriaceae	Microbacterium	Microbacterium sp. Ag1	1643443	0	Ag1										3879742	34	3609231	1
Streptomyces rochei NBRC 12908	2563366664	Actinobacteria	Actinobacteria	Streptomycetales	Streptomycetaceae	Streptomyces	Streptomyces rochei	1928	0	NBRC 12908					Air		Air			34051	1	29196	0
Allosalinactinospora lopnorensis CA15-2	2636415737	Actinobacteria	Actinobacteria	Streptosporangiales	Nocardiopsaceae	Allosalinactinospora	Allosalinactinospora lopnorensis	1352348	0	CA15-2										5892467	220	4964817	1
Actinomyces graevenitzii UMB0286	2808606719	Actinobacteria	Actinobacteria	Actinomycetales	Actinomycetaceae	Actinomyces	Actinomyces graevenitzii	55565	0		Host-associated	Human		Excretory system		Homo sapiens	catheter			2105258	15	1871156	3
Mycobacterium sp. UNC280MFTsu5.1	2579778519	Actinobacteria	Actinobacteria	Corynebacteriales	Mycobacteriaceae	Mycobacterium	Mycobacterium sp. UNC280MFTsu5.1	1449048	0	UNC280MFTsu5.1										5696868	44	5242374	3
Bifidobacterium breve MCC 0476	2634166421	Actinobacteria	Actinobacteria	Bifidobacteriales	Bifidobacteriaceae	Bifidobacterium	Bifidobacterium breve	1365962	0	MCC 0476										2233807	15	1948882	3
Streptomyces rimosus rimosus NRRL WC-3874	2816332588	Actinobacteria	Actinobacteria	Streptomycetales	Streptomycetaceae	Streptomyces	Streptomyces rimosus	132474	0		Environmental	Terrestrial		Soil			soil			9439141	348	8209444	1
Mycobacteroides abscessus massiliense 294	2802428929	Actinobacteria	Actinobacteria	Corynebacteriales	Mycobacteriaceae	Mycobacteroides	Mycobacteroides abscessus	1962118	0		Host-associated	Human		Respiratory system		Homo sapiens	respiratory system			4856233	13	4499741	1
Mycobacterium tuberculosis M1288	2619619570	Actinobacteria	Actinobacteria	Corynebacteriales	Mycobacteriaceae	Mycobacterium	Mycobacterium tuberculosis	1448649	0	M1288						Homo sapiens				4412331	22	3983705	1
Rhodococcus kroppenstedtii rkr83	2744054542	Actinobacteria	Actinobacteria	Corynebacteriales	Nocardiaceae	Rhodococcus	Rhodococcus kroppenstedtii	293050	0	rkr83										3884232	145	3589720	1
Mycobacterium tuberculosis M1948	2619619633	Actinobacteria	Actinobacteria	Corynebacteriales	Mycobacteriaceae	Mycobacterium	Mycobacterium tuberculosis	1448731	0	M1948						Homo sapiens				4429301	85	4006391	1
Mycobacteroides abscessus abscessus 56	2802428911	Actinobacteria	Actinobacteria	Corynebacteriales	Mycobacteriaceae	Mycobacteroides	Mycobacteroides abscessus	1185650	0		Host-associated	Human		Respiratory system		Homo sapiens	respiratory system			5180391	27	4795639	1
Propionibacterium freudenreichii CIRM-BIA 123	2728368900	Actinobacteria	Actinobacteria	Propionibacteriales	Propionibacteriaceae	Propionibacterium	Propionibacterium freudenreichii	1744	0	CIRM-BIA 123										2604827	47	2303409	1
Antricoccus suffuscus DSM 100065	2728369516	Actinobacteria	Actinobacteria	Frankiales	unclassified	Antricoccus	Antricoccus suffuscus	1629062	0	DSM 100065	Environmental	Terrestrial		Soil			soil inside a natural cave			4683100	43	4284832	1
Mycobacterium avium avium DJO-44271	2627853683	Actinobacteria	Actinobacteria	Corynebacteriales	Mycobacteriaceae	Mycobacterium	Mycobacterium avium	44454	0	DJO-44271										5011264	1	4590563	1
Mycobacteroides abscessus abscessus 818	2802429014	Actinobacteria	Actinobacteria	Corynebacteriales	Mycobacteriaceae	Mycobacteroides	Mycobacteroides abscessus	1185650	0		Host-associated	Human		Respiratory system		Homo sapiens	respiratory system			4931952	15	4570684	1
Mycobacterium tuberculosis 1700745	2660237973	Actinobacteria	Actinobacteria	Corynebacteriales	Mycobacteriaceae	Mycobacterium	Mycobacterium tuberculosis	1773	0	1700745							sputum			4342840	84	3931322	1
Mycobacterium tuberculosis TKK_05SA_0011	2619619441	Actinobacteria	Actinobacteria	Corynebacteriales	Mycobacteriaceae	Mycobacterium	Mycobacterium tuberculosis	1448527	0	TKK_05SA_0011						Homo sapiens				4423731	63	3993462	1
Corynebacterium amycolatum UMB0042	2811995216	Actinobacteria	Actinobacteria	Corynebacteriales	Corynebacteriaceae	Corynebacterium	Corynebacterium amycolatum	43765	0		Host-associated	Human		Excretory system		Homo sapiens				2481374	16	2217049	1
Mycobacterium tuberculosis MD16732	2619619492	Actinobacteria	Actinobacteria	Corynebacteriales	Mycobacteriaceae	Mycobacterium	Mycobacterium tuberculosis	1447468	0	MD16732						Homo sapiens				4390638	102	3971017	1
Streptomyces sp. Root55	2643221548	Actinobacteria	Actinobacteria	Streptomycetales	Streptomycetaceae	Streptomyces	Streptomyces sp. Root55	1736554	0	Root55							Arabidopsis root	50.958	6.856	8053412	39	6942628	1
Mycobacterium tuberculosis M2131	2574180418	Actinobacteria	Actinobacteria	Corynebacteriales	Mycobacteriaceae	Mycobacterium	Mycobacterium tuberculosis	1448756	0	M2131						Homo sapiens				4389675	86	3950234	1
Mycobacterium tuberculosis 402138	2660238577	Actinobacteria	Actinobacteria	Corynebacteriales	Mycobacteriaceae	Mycobacterium	Mycobacterium tuberculosis	1773	0	402138							sputum			4353040	70	3939973	1
Mycobacterium tuberculosis TRUG0114	2602041940	Actinobacteria	Actinobacteria	Corynebacteriales	Mycobacteriaceae	Mycobacterium	Mycobacterium tuberculosis	1408969	0	TRUG0114						Homo sapiens				4403059	21	3988202	1
Mycobacteroides abscessus abscessus 16	2795386015	Actinobacteria	Actinobacteria	Corynebacteriales	Mycobacteriaceae	Mycobacteroides	Mycobacteroides abscessus	1185650	0		Host-associated	Human		Respiratory system		Homo sapiens	respiratory system			5184146	24	4797851	1
Corynebacterium freneyi DNF00450	2600255117	Actinobacteria	Actinobacteria	Corynebacteriales	Corynebacteriaceae	Corynebacterium	Corynebacterium freneyi	1287475	0	DNF00450	Host-associated	Human	Unclassified	Unclassified	Host	Homo sapiens				3042317	90	2709169	2
Streptomyces microflavus CG 893	2671180027	Actinobacteria	Actinobacteria	Streptomycetales	Streptomycetaceae	Streptomyces	Streptomyces microflavus	1919	0	CG 893										7372250	42	6486480	1
Mycobacteroides abscessus PAP126	2663763148	Actinobacteria	Actinobacteria	Corynebacteriales	Mycobacteriaceae	Mycobacteroides	Mycobacteroides abscessus	36809	0	PAP126							sputum			5157405	25	4764702	1
Mycobacteroides abscessus massiliense aerosol_13	2795385967	Actinobacteria	Actinobacteria	Corynebacteriales	Mycobacteriaceae	Mycobacteroides	Mycobacteroides abscessus	1962118	0		Host-associated	Human		Respiratory system		Homo sapiens	respiratory system			4825999	7	4463792	1
Nocardia alba NBRC 108234	2731957724	Actinobacteria	Actinobacteria	Corynebacteriales	Nocardiaceae	Nocardia	Nocardia alba	1210063	0	YIM 30243	Environmental	Terrestrial	Unclassified	Soil	Soil		soil			7279102	57	6575523	1
Mycobacterium tuberculosis TB_RSA143	2603879663	Actinobacteria	Actinobacteria	Corynebacteriales	Mycobacteriaceae	Mycobacterium	Mycobacterium tuberculosis	1422059	0	TB_RSA143						Homo sapiens				4383882	19	3962730	1
Arthrobacter sp. Soil763	2643221708	Actinobacteria	Actinobacteria	Micrococcales	Micrococcaceae	Arthrobacter	Arthrobacter sp. Soil763	1736402	0	Soil763							Soil	50.958	6.856	3540433	9	3191959	1
Propioniferax innocua DSM 8251	2814123534	Actinobacteria	Actinobacteria	Propionibacteriales	Propionibacteriaceae	Propioniferax	Propioniferax innocua	1753	0		Host-associated	Human	Unclassified	Skin	Host		human skin			2789160	6	2579686	1
Mycobacterium avium hominissuis MAH-E-61-1t	2724679009	Actinobacteria	Actinobacteria	Corynebacteriales	Mycobacteriaceae	Mycobacterium	Mycobacterium avium	439334	0	MAH-E-61-1t							Dust			5025032	124	4598716	1
Mycobacteroides abscessus PAP_CF_024g	2663762949	Actinobacteria	Actinobacteria	Corynebacteriales	Mycobacteriaceae	Mycobacteroides	Mycobacteroides abscessus	36809	0	PAP_CF_024g										5156456	18	4750626	1
Mycobacterium lentiflavum CSUR P1491	2684622521	Actinobacteria	Actinobacteria	Corynebacteriales	Mycobacteriaceae	Mycobacterium	Mycobacterium lentiflavum	141349	0	CSUR P1491										6817509	4	6177539	1
Bifidobacterium minimum LMG 11592	2597490263	Actinobacteria	Actinobacteria	Bifidobacteriales	Bifidobacteriaceae	Bifidobacterium	Bifidobacterium minimum	1693	0	LMG 11592										1892860	18	1650519	2
Actinobacteria bacterium RBG_19FT_COMBO_36_27	2708742828	Actinobacteria	unclassified	unclassified	unclassified	unclassified	Actinobacteria bacterium RBG_19FT_COMBO_36_27	1797206	0	RBG_19FT_COMBO_36_27	Environmental	Terrestrial	Unclassified	Soil	Soil		soil from Rifle, Colorado	39.55	-107.97	1245124	156	1100542	1
Mycobacterium tuberculosis TB_RSA75	2603880076	Actinobacteria	Actinobacteria	Corynebacteriales	Mycobacteriaceae	Mycobacterium	Mycobacterium tuberculosis	1421991	0	TB_RSA75						Homo sapiens				4417140	35	3997217	1
Corynebacterium appendicis CIP 107643	2512047050	Actinobacteria	Actinobacteria	Corynebacteriales	Corynebacteriaceae	Corynebacterium	Corynebacterium appendicis	1161099	0	CIP 107643	Host-associated	Human	Unclassified	Unclassified	Host, Human intestinal microflora, Skin	Homo sapiens	Abdominal swab of a patient with appendicitis	53.5675387	9.9443678	2226556	265	2002927	1
Ilumatobacter fluminis DSM 18936	2772190982	Actinobacteria	Acidimicrobiia	Acidimicrobiales	Ilumatobacteraceae	Ilumatobacter	Ilumatobacter fluminis	467091	0	DSM 18936	Environmental	Aquatic		Sediment	Sediment		sediment			4775416	1	4456993	1
Mycobacterium africanum MAL020148	2579778922	Actinobacteria	Actinobacteria	Corynebacteriales	Mycobacteriaceae	Mycobacterium	Mycobacterium tuberculosis	33894	0	MAL020148						Homo sapiens				4386178	8	3958947	1
Propionibacterium freudenreichii CIRM-BIA 508	2660237914	Actinobacteria	Actinobacteria	Propionibacteriales	Propionibacteriaceae	Propionibacterium	Propionibacterium freudenreichii	1744	0	CIRM-BIA 508										2578004	47	2276223	1
Salinispora arenicola CNY256	2518285559	Actinobacteria	Actinobacteria	Micromonosporales	Micromonosporaceae	Salinispora	Salinispora arenicola	1169166	0	CNY256	Environmental	Aquatic								5781119	79	5013832	4
Mycobacteroides abscessus abscessus 888	2795385661	Actinobacteria	Actinobacteria	Corynebacteriales	Mycobacteriaceae	Mycobacteroides	Mycobacteroides abscessus	1185650	0		Host-associated	Human		Respiratory system		Homo sapiens	respiratory system			5347042	25	4951249	1
Tropheryma whipplei Neuro1	2600255139	Actinobacteria	Actinobacteria	Micrococcales	unclassified	Tropheryma	Tropheryma whipplei	1293500	0	Neuro1										877452	122	777915	1
Kitasatospora sp. NRRL B-11411	2751185790	Actinobacteria	Actinobacteria	Streptomycetales	Streptomycetaceae	Kitasatospora	Kitasatospora sp. NRRL B-11411	1463822	0	NRRL B-11411										8602666	282	7556561	1
Mycobacterium tuberculosis BTB05-552	2547132259	Actinobacteria	Actinobacteria	Corynebacteriales	Mycobacteriaceae	Mycobacterium	Mycobacterium tuberculosis	882099	0	BTB05-552	Host-associated	Unclassified	Unclassified	Unclassified	Host	Homo sapiens				4349677	152	3931934	1
Rhodococcus sp. 14-2496-1d	2765235934	Actinobacteria	Actinobacteria	Corynebacteriales	Nocardiaceae	Rhodococcus	Rhodococcus sp. 14-2496-1d	2023146	0	14-2496-1d	Host-associated	Plants								5913810	49	5444265	5
Mycobacterium tuberculosis 402248	2657245639	Actinobacteria	Actinobacteria	Corynebacteriales	Mycobacteriaceae	Mycobacterium	Mycobacterium tuberculosis	1773	0	402248							sputum			4342199	72	3929624	1
Cutibacterium granulosum NCTC 11865	2814123075	Actinobacteria	Actinobacteria	Propionibacteriales	Propionibacteriaceae	Cutibacterium	Cutibacterium granulosum	33011	0											2175244	1	1881918	2
Actinobacteria bacterium RBG_13_35_12	2721755361	Actinobacteria	unclassified	unclassified	unclassified	unclassified	Actinobacteria bacterium RBG_13_35_12	1797196	0	RBG_13_35_12	Environmental	Terrestrial	Unclassified	Soil	Soil		Rifle, Colorado, United States	39.55	-107.97	2195980	266	1878415	0
Mycobacteroides immunogenum H106	2703718702	Actinobacteria	Actinobacteria	Corynebacteriales	Mycobacteriaceae	Mycobacteroides	Mycobacteroides immunogenum	83262	0	H106	Environmental	Aquatic	Drinking water	Freshwater			Drinking Water			5857510	72	5408488	1
Aeromicrobium erythreum NRRL B3381	651716880	Actinobacteria	Actinobacteria	Streptomycetales	Streptomycetaceae	Streptomyces	Streptomyces orinoci	67339	0	NRRL B3381										61845	1	59820	0
Mycobacteroides abscessus massiliense 666	2802428950	Actinobacteria	Actinobacteria	Corynebacteriales	Mycobacteriaceae	Mycobacteroides	Mycobacteroides abscessus	1962118	0		Host-associated	Human		Respiratory system		Homo sapiens	respiratory system			4962507	17	4596663	1
Mycobacterium tuberculosis MAL010105	2588254101	Actinobacteria	Actinobacteria	Corynebacteriales	Mycobacteriaceae	Mycobacterium	Mycobacterium tuberculosis	1354149	0	MAL010105						Homo sapiens				4411065	18	4001425	1
Mycobacteroides abscessus abscessus 671	2795385819	Actinobacteria	Actinobacteria	Corynebacteriales	Mycobacteriaceae	Mycobacteroides	Mycobacteroides abscessus	1185650	0		Host-associated	Human		Respiratory system		Homo sapiens	respiratory system			5239101	45	4842118	1
Mycobacteroides abscessus abscessus 876	2799113234	Actinobacteria	Actinobacteria	Corynebacteriales	Mycobacteriaceae	Mycobacteroides	Mycobacteroides abscessus	1185650	0		Host-associated	Human		Respiratory system		Homo sapiens	respiratory system			5518722	34	5070791	1
Mycobacteroides abscessus abscessus 896	2795386003	Actinobacteria	Actinobacteria	Corynebacteriales	Mycobacteriaceae	Mycobacteroides	Mycobacteroides abscessus	1185650	0		Host-associated	Human		Respiratory system		Homo sapiens	respiratory system			5228682	15	4844959	1
Streptomyces sp. NRRL S-15	2775507138	Actinobacteria	Actinobacteria	Streptomycetales	Streptomycetaceae	Streptomyces	Streptomyces sp. NRRL S-15	1463886	0	NRRL S-15	Environmental	Terrestrial		Soil			soil			7208926	1177	6310914	1
Streptomyces collinus Tu 1892	2582581762	Actinobacteria	Actinobacteria	Streptomycetales	Streptomycetaceae	Streptomyces	Streptomyces collinus	42684	0	Tu 1892										1721	1	1638	0
Mycobacterium tuberculosis 200253	2667527589	Actinobacteria	Actinobacteria	Corynebacteriales	Mycobacteriaceae	Mycobacterium	Mycobacterium tuberculosis	1773	0	200253							sputum			4366305	58	3952941	1
Mycobacterium tuberculosis 301816	2671180497	Actinobacteria	Actinobacteria	Corynebacteriales	Mycobacteriaceae	Mycobacterium	Mycobacterium tuberculosis	1773	0	301816							sputum			4337888	84	3926396	1
Streptomyces hygroscopicus NRRL 3602	651716901	Actinobacteria	Actinobacteria	Streptomycetales	Streptomycetaceae	Streptomyces	Streptomyces hygroscopicus	1912	0	NRRL 3602										10801	1	9032	0
Olsenella sp. SIT9	2775506913	Actinobacteria	Coriobacteriia	Coriobacteriales	Atopobiaceae	Olsenella	Olsenella sp. SIT9	1622075	0	SIT9										1818309	15	1610592	2
Tsukamurella paurometabola 33, DSM 20162	646564587	Actinobacteria	Actinobacteria	Corynebacteriales	Tsukamurellaceae	Tsukamurella	Tsukamurella paurometabola	521096	48829	33, DSM 20162	Host-associated	Insecta	Unclassified	Unclassified	Host, Insect	Homo sapiens	ovaries of Cimex lectularius L (bedbug)	40.01	-83	4479724	2	4186888	2
Mycobacteroides abscessus abscessus 1099	2795385581	Actinobacteria	Actinobacteria	Corynebacteriales	Mycobacteriaceae	Mycobacteroides	Mycobacteroides abscessus	1185650	0		Host-associated	Human		Respiratory system		Homo sapiens	respiratory system			5084731	18	4700484	1
Mycobacterium sp. 1245111.1	2808606552	Actinobacteria	Actinobacteria	Corynebacteriales	Mycobacteriaceae	Mycobacterium	Mycobacterium sp. 1245111.1	1834073	0									-25.406	32.807	5600210	127	5185921	1
Mycobacterium colombiense 1211504.4	2808606766	Actinobacteria	Actinobacteria	Corynebacteriales	Mycobacteriaceae	Mycobacterium	Mycobacterium colombiense	339268	0									-25.406	32.807	5728195	371	5250860	1
Streptomyces griseofuscus NRRL 5324	2582581682	Actinobacteria	Actinobacteria	Streptomycetales	Streptomycetaceae	Streptomyces	Streptomyces griseofuscus	146922	0	NRRL 5324										8547	1	8408	0
Mycobacteroides abscessus abscessus 1088	2795386010	Actinobacteria	Actinobacteria	Corynebacteriales	Mycobacteriaceae	Mycobacteroides	Mycobacteroides abscessus	1185650	0		Host-associated	Human		Respiratory system		Homo sapiens	respiratory system			5059511	12	4693123	1
Brevibacterium linens AE038-8	2636415475	Actinobacteria	Actinobacteria	Micrococcales	Brevibacteriaceae	Brevibacterium	Brevibacterium linens	1703	0	AE038-8										3846451	29	3467481	1
Solirubrobacterales bacterium JGI 015 (contamination screened)	2684623275	Actinobacteria	Thermoleophilia	Solirubrobacterales	unclassified	unclassified	Solirubrobacterales bacterium	1909295	0	JGI 015										2163949	92	1996965	1
Bifidobacterium breve MCC 1094	2636415902	Actinobacteria	Actinobacteria	Bifidobacteriales	Bifidobacteriaceae	Bifidobacterium	Bifidobacterium breve	1365963	0	MCC 1094										2327206	23	2041166	2
Kitasatospora aureofaciens CCM 3239	2582581494	Actinobacteria	Actinobacteria	Streptomycetales	Streptomycetaceae	Kitasatospora	Kitasatospora aureofaciens	1894	0	CCM3239					Soil		Soil			47893	1	41780	0
Mycobacteroides abscessus PAP122	2667528049	Actinobacteria	Actinobacteria	Corynebacteriales	Mycobacteriaceae	Mycobacteroides	Mycobacteroides abscessus	36809	0	PAP122							sputum			4828392	59	4468000	1
Actinobaculum sp. P1 oral taxon 183 F0552	2541047092	Actinobacteria	Actinobacteria	Actinomycetales	Actinomycetaceae	Actinobaculum	Actinobaculum sp. oral taxon 183	1227261	0	F0552	Host-associated	Animal	Unclassified	Digestive system	Biofilm, Host, Human oral cavity	Homo sapiens	Subgingival plaque, tooth associated biofilm			2357424	117	2095138	1
Streptomyces sp. ScaeMP-e10	2515154102	Actinobacteria	Actinobacteria	Streptomycetales	Streptomycetaceae	Streptomyces	Streptomyces sp. ScaeMP-e10	1156841	0	ScaeMP-e10	Environmental	Aquatic	Oceanic	Marine			Gulf of Mexico	25.366365	-90.16533	8075580	20	7193686	1
Dermabacter hominis UMB0490	2808606741	Actinobacteria	Actinobacteria	Micrococcales	Dermabacteraceae	Dermabacter	Dermabacter hominis	36740	0		Host-associated	Human		Excretory system		Homo sapiens				2280774	15	2079637	2
Mycobacteroides abscessus abscessus 1149	2802428888	Actinobacteria	Actinobacteria	Corynebacteriales	Mycobacteriaceae	Mycobacteroides	Mycobacteroides abscessus	1185650	0		Host-associated	Human		Respiratory system		Homo sapiens	respiratory system			5226653	31	4813471	1
Cutibacterium acnes HL083PA1	2531839318	Actinobacteria	Actinobacteria	Propionibacteriales	Propionibacteriaceae	Cutibacterium	Cutibacterium acnes	765087	0	HL083PA1	Host-associated	Human	Unclassified	Unclassified	Host	Homo sapiens				2477046	31	2226937	1
Mycobacteroides abscessus massiliense 478	2799113148	Actinobacteria	Actinobacteria	Corynebacteriales	Mycobacteriaceae	Mycobacteroides	Mycobacteroides abscessus	1962118	0		Host-associated	Human		Respiratory system		Homo sapiens	respiratory system			4906304	17	4549218	1
Mycobacterium tuberculosis TKK_04_0123	2627854131	Actinobacteria	Actinobacteria	Corynebacteriales	Mycobacteriaceae	Mycobacterium	Mycobacterium tuberculosis	1448585	0	TKK_04_0123										4399511	3	3979671	1
Mycobacterium shimoidei HMC_M2	2772190607	Actinobacteria	Actinobacteria	Corynebacteriales	Mycobacteriaceae	Mycobacterium	Mycobacterium shimoidei	29313	0	HMC_M2	Host-associated	Human	Blood	Circulatory system		Homo sapiens	blood	47.6038	-122.3242	4718141	77	4398115	1
Cutibacterium acnes HL053PA2	2531839226	Actinobacteria	Actinobacteria	Propionibacteriales	Propionibacteriaceae	Cutibacterium	Cutibacterium acnes	765067	0	HL053PA2	Host-associated	Human	Unclassified	Unclassified	Host	Homo sapiens				2497696	39	2245661	0
Leifsonia sp. Root60	2643221572	Actinobacteria	Actinobacteria	Micrococcales	Microbacteriaceae	Leifsonia	Leifsonia sp. Root60	1736567	0	Root60							Arabidopsis root	50.958	6.856	3614809	4	3309440	1
Bifidobacterium longum longum MC-42	2728368997	Actinobacteria	Actinobacteria	Bifidobacteriales	Bifidobacteriaceae	Bifidobacterium	Bifidobacterium longum	1679	0	MC-42							infant feces			2287276	28	2004037	1
Mycobacterium sp. 852002-51163_SCH5372311	2806310664	Actinobacteria	Actinobacteria	Corynebacteriales	Mycobacteriaceae	Mycobacterium	Mycobacterium sp. 852002-51163_SCH5372311	1834097	0									-33.646	19.448	5502273	171	5023612	1
Mycobacteroides abscessus PAP057	2657245657	Actinobacteria	Actinobacteria	Corynebacteriales	Mycobacteriaceae	Mycobacteroides	Mycobacteroides abscessus	36809	0	PAP057							sputum			5142885	19	4749811	0
Mycobacterium tuberculosis TRUG0116	2582581130	Actinobacteria	Actinobacteria	Corynebacteriales	Mycobacteriaceae	Mycobacterium	Mycobacterium tuberculosis	1408970	0	TRUG0116						Homo sapiens				4418285	46	4007407	1
Leifsonia xyli cynodontis DSM 46306	2554235749	Actinobacteria	Actinobacteria	Micrococcales	Microbacteriaceae	Leifsonia	Leifsonia xyli	1389489	0	DSM 46306	Environmental	Terrestrial					bermudagrass			2686418	1	2158778	1
Streptomyces xylophagus NRRL B-12029	2765235990	Actinobacteria	Actinobacteria	Streptomycetales	Streptomycetaceae	Streptomyces	Streptomyces xylophagus	285514	0	NRRL B-12029							barn-yard manure			11334312	95	10133597	1
Mycobacterium tuberculosis TKK_03_0018	2590828624	Actinobacteria	Actinobacteria	Corynebacteriales	Mycobacteriaceae	Mycobacterium	Mycobacterium tuberculosis	1397889	0	TKK_03_0018										4428897	35	4009720	1
Mycobacterium tuberculosis M1030	2619619556	Actinobacteria	Actinobacteria	Corynebacteriales	Mycobacteriaceae	Mycobacterium	Mycobacterium tuberculosis	1448631	0	M1030						Homo sapiens				4422795	72	3999614	1
Streptomyces rimosus rimosus NRRL WC-3927	2816332592	Actinobacteria	Actinobacteria	Streptomycetales	Streptomycetaceae	Streptomyces	Streptomyces rimosus	132474	0											8122157	54	7070153	1
Mycobacteroides abscessus massiliense 346	2799113043	Actinobacteria	Actinobacteria	Corynebacteriales	Mycobacteriaceae	Mycobacteroides	Mycobacteroides abscessus	1962118	0		Host-associated	Human		Respiratory system		Homo sapiens	respiratory system			4931020	8	4567230	1
Bifidobacterium bifidum LMG 11583	2671180545	Actinobacteria	Actinobacteria	Bifidobacteriales	Bifidobacteriaceae	Bifidobacterium	Bifidobacterium bifidum	1681	0	LMG 11583							Adult stool sample			2238534	17	1934982	3
Mycobacterium tuberculosis M1410	2619619594	Actinobacteria	Actinobacteria	Corynebacteriales	Mycobacteriaceae	Mycobacterium	Mycobacterium tuberculosis	1448675	0	M1410						Homo sapiens				4417827	18	3990765	1
Mycobacteroides abscessus abscessus 480	2795385891	Actinobacteria	Actinobacteria	Corynebacteriales	Mycobacteriaceae	Mycobacteroides	Mycobacteroides abscessus	1185650	0		Host-associated	Human		Respiratory system		Homo sapiens	respiratory system			5203120	31	4796173	1
Amycolatopsis lurida NRRL 2430	2648501726	Actinobacteria	Actinobacteria	Pseudonocardiales	Pseudonocardiaceae	Amycolatopsis	Amycolatopsis lurida	1460371	0	NRRL 2430										8987656	1	8132910	0
Mycobacteroides abscessus massiliense 151	2799113204	Actinobacteria	Actinobacteria	Corynebacteriales	Mycobacteriaceae	Mycobacteroides	Mycobacteroides abscessus	1962118	0		Host-associated	Human		Respiratory system		Homo sapiens	respiratory system			5024589	11	4661487	1
Microbacterium sp. AG157	2767802491	Actinobacteria	Actinobacteria	Micrococcales	Microbacteriaceae	Microbacterium	Microbacterium sp. AG157	2183993	0	AG157	Host-associated	Plants				Oryza sativa				3594151	11	3279890	1
Mycobacterium tuberculosis TB_RSA61	2603880074	Actinobacteria	Actinobacteria	Corynebacteriales	Mycobacteriaceae	Mycobacterium	Mycobacterium tuberculosis	1421977	0	TB_RSA61						Homo sapiens				4414538	25	3988923	1
Streptomyces sp. NRRL F-2295	2767802059	Actinobacteria	Actinobacteria	Streptomycetales	Streptomycetaceae	Streptomyces	Streptomyces sp. NRRL F-2295	1519477	0	NRRL F-2295										7826252	119	6816521	1
Mycobacterium tuberculosis NRITLD55	2627854037	Actinobacteria	Actinobacteria	Corynebacteriales	Mycobacteriaceae	Mycobacterium	Mycobacterium tuberculosis	1455274	0	NRITLD55						Homo sapiens				4366871	90	3953656	1
Mycobacterium tuberculosis TKK_04_0157	2574179876	Actinobacteria	Actinobacteria	Corynebacteriales	Mycobacteriaceae	Mycobacterium	Mycobacterium tuberculosis	1448606	0	TKK_04_0157						Homo sapiens				4416037	61	3995696	1
Mycobacterium tuberculosis BTB08-014	2602041962	Actinobacteria	Actinobacteria	Corynebacteriales	Mycobacteriaceae	Mycobacterium	Mycobacterium tuberculosis	1423480	0	BTB08-014						Homo sapiens				4396961	21	3975442	1
Mycobacterium tuberculosis TB_RSA101	2603879947	Actinobacteria	Actinobacteria	Corynebacteriales	Mycobacteriaceae	Mycobacterium	Mycobacterium tuberculosis	1422017	0	TB_RSA101						Homo sapiens				4396870	51	3978921	1
Mycobacterium tuberculosis 51628	2582581135	Actinobacteria	Actinobacteria	Corynebacteriales	Mycobacteriaceae	Mycobacterium	Mycobacterium tuberculosis	1418254	0	51628						Homo sapiens				4393565	75	3962848	1
Rhodococcus pyridinivorans DSM 44555	2744054615	Actinobacteria	Actinobacteria	Corynebacteriales	Nocardiaceae	Rhodococcus	Rhodococcus pyridinivorans	103816	0	DSM 44555	Engineered	Wastewater					industrial wastewater			5172494	142	4691327	1
Corynebacterium resistens DSM 45100	650716029	Actinobacteria	Actinobacteria	Corynebacteriales	Corynebacteriaceae	Corynebacterium	Corynebacterium resistens	662755	50555	DSM 45100	Host-associated	Human	Blood	Circulatory system	Blood, Host	Homo sapiens	Human blood, myelocytic leukemia			2601311	1	2302486	3
Mycobacteroides abscessus abscessus 54	2802428908	Actinobacteria	Actinobacteria	Corynebacteriales	Mycobacteriaceae	Mycobacteroides	Mycobacteroides abscessus	1185650	0		Host-associated	Human		Respiratory system		Homo sapiens	respiratory system			5180420	24	4796905	1
Agreia pratensis VKM Ac-2510	2708742395	Actinobacteria	Actinobacteria	Micrococcales	Microbacteriaceae	Agreia	Agreia pratensis	150121	0	VKM Ac-2510	Host-associated	Plants	Unclassified	Phylloplane			phyllosphere of grasses			3582686	10	3340519	1
Bifidobacterium angulatum DSM 20098	2700989373	Actinobacteria	Actinobacteria	Bifidobacteriales	Bifidobacteriaceae	Bifidobacterium	Bifidobacterium angulatum	518635	0	DSM 20098	Host-associated	Human	Large intestine	Digestive system	Feces, Gastrointestinal tract, Host, Human fecal, Human intestinal microflora	Homo sapiens	Human feces			1990282	25	1748040	1
Mycobacterium tuberculosis TB_RSA24	2602041953	Actinobacteria	Actinobacteria	Corynebacteriales	Mycobacteriaceae	Mycobacterium	Mycobacterium tuberculosis	1421940	0	TB_RSA24						Homo sapiens				4394379	28	3973122	1
actinobacterium SCGC AAA028-G02 (contamination screened)	2606217191	Actinobacteria	Actinobacteria	unclassified	unclassified	unclassified	actinobacterium SCGC AAA028-G02	938454	0	SCGC AAA028-G02										1231401	18	1165721	1
Mycobacteroides abscessus abscessus 491	2802429070	Actinobacteria	Actinobacteria	Corynebacteriales	Mycobacteriaceae	Mycobacteroides	Mycobacteroides abscessus	1185650	0		Host-associated	Human		Respiratory system		Homo sapiens	respiratory system			5123751	21	4749445	1
Actinobacterium sp. acAcidi	2654587759	Actinobacteria	Actinobacteria	unclassified	unclassified	unclassified	actinobacterium acAcidi	1504320	0	acAcidi	Environmental	Aquatic	Lentic	Freshwater	Freshwater		Reservoir Water	38.535544	-0.266272	2690658	132	2580069	0
Mycobacterium tuberculosis TB_RSA176	2603879522	Actinobacteria	Actinobacteria	Corynebacteriales	Mycobacteriaceae	Mycobacterium	Mycobacterium tuberculosis	1422092	0	TB_RSA176						Homo sapiens				4396217	78	3977432	1
Saccharopolyspora hirsuta ATCC 20501	2597490365	Actinobacteria	Actinobacteria	Pseudonocardiales	Pseudonocardiaceae	Saccharopolyspora	Saccharopolyspora hirsuta	1837	0	ATCC 20501					Soil		Soil	34.6	135.2	7744048	27	6821509	6
Mycobacteroides abscessus abscessus 97	2795385907	Actinobacteria	Actinobacteria	Corynebacteriales	Mycobacteriaceae	Mycobacteroides	Mycobacteroides abscessus	1185650	0		Host-associated	Human		Respiratory system		Homo sapiens	respiratory system			5222925	52	4826025	1
Mycobacterium tuberculosis PanR0409	2554235307	Actinobacteria	Actinobacteria	Corynebacteriales	Mycobacteriaceae	Mycobacterium	Mycobacterium tuberculosis	1346768	0	PanR0409	Host-associated	Unclassified	Unclassified	Unclassified		Homo sapiens				4366429	82	3950705	1
Streptomyces sp. BK042	2795386124	Actinobacteria	Actinobacteria	Streptomycetales	Streptomycetaceae	Streptomyces	Streptomyces sp. BK042	2512137	0											10183206	30	9098925	1
Mycobacteroides abscessus massiliense 825	2795385643	Actinobacteria	Actinobacteria	Corynebacteriales	Mycobacteriaceae	Mycobacteroides	Mycobacteroides abscessus	1962118	0		Host-associated	Human		Respiratory system		Homo sapiens	respiratory system			4825565	10	4459947	1
Mycobacterium tuberculosis 402568	2663762942	Actinobacteria	Actinobacteria	Corynebacteriales	Mycobacteriaceae	Mycobacterium	Mycobacterium tuberculosis	1773	0	402568							sputum			4354165	70	3939132	1
Mycobacterium sp. E2327	2808606592	Actinobacteria	Actinobacteria	Corynebacteriales	Mycobacteriaceae	Mycobacterium	Mycobacterium sp. E2327	1834132	0											6187942	211	5716828	1
Streptomyces collinus DSM 2012	2563366695	Actinobacteria	Actinobacteria	Streptomycetales	Streptomycetaceae	Streptomyces	Streptomyces collinus	42684	0	DSM2012					Soil		Soil, Baden, Germany			8927	1	7639	0
unclassified Pseudonocardiales bacterium bin5	2698536727	Actinobacteria	Actinobacteria	Pseudonocardiales	unclassified	unclassified	unclassified	85010	0	bin5	Environmental	Terrestrial		Soil	soil		surface soil	-66.369451	110.585574	4602582	462	4045339	1
alpha proteobacterium SCGC AAA487-M09 (unscreened)	2236347068	Proteobacteria	Alphaproteobacteria	unclassified	unclassified	unclassified	alpha proteobacterium SCGC AAA487-M09	938672	0	SCGC AAA487-M09	Environmental	Aquatic	Lentic	Freshwater	Aquatic, Fresh water		Lake Damariscotta			627365	97	603037	0
Bifidobacterium animalis A6	2639763076	Actinobacteria	Actinobacteria	Bifidobacteriales	Bifidobacteriaceae	Bifidobacterium	Bifidobacterium animalis	28025	0	A6										1958651	1	1715490	5
Bifidobacterium pseudolongum globosum LMG 11569	2597490251	Actinobacteria	Actinobacteria	Bifidobacteriales	Bifidobacteriaceae	Bifidobacterium	Bifidobacterium pseudolongum	1690	0	LMG 11569										1935255	26	1740739	3
Mycobacterium tuberculosis TKK-01-0049	2588254006	Actinobacteria	Actinobacteria	Corynebacteriales	Mycobacteriaceae	Mycobacterium	Mycobacterium tuberculosis	1324259	0	TKK-01-0049						Homo sapiens				4404408	25	3997389	1
Mycobacteroides abscessus abscessus 1154	2802428933	Actinobacteria	Actinobacteria	Corynebacteriales	Mycobacteriaceae	Mycobacteroides	Mycobacteroides abscessus	1185650	0		Host-associated	Human		Respiratory system		Homo sapiens	respiratory system			5112502	25	4716479	1
Corynebacterium xerosis DSM 20743 Genome Sequencing	2617270853	Actinobacteria	Actinobacteria	Corynebacteriales	Corynebacteriaceae	Corynebacterium	Corynebacterium xerosis	1725	0	DSM 20743	Host-associated	Human				Homo sapiens	ear discharge of a child			2696226	1	2409837	3
Streptomyces sp. OH-5093.	2582581700	Actinobacteria	Actinobacteria	Streptomycetales	Streptomycetaceae	Streptomyces	Streptomyces sp.	1931	0	OH-5093										6377	1	5229	0
Mycobacterium canettii CIPT 140070008	2541047045	Actinobacteria	Actinobacteria	Corynebacteriales	Mycobacteriaceae	Mycobacterium	Mycobacterium canettii	1205675	0	CIPT 140070008										4420197	1	4010991	1
Mycobacterium tuberculosis TB_RSA170	2603880066	Actinobacteria	Actinobacteria	Corynebacteriales	Mycobacteriaceae	Mycobacterium	Mycobacterium tuberculosis	1422086	0	TB_RSA170						Homo sapiens				4387307	26	3969740	1
Mycobacterium tuberculosis A70067_1	2693429578	Actinobacteria	Actinobacteria	Corynebacteriales	Mycobacteriaceae	Mycobacterium	Mycobacterium tuberculosis	1773	0	A70067_1							sputum			4231759	403	3680416	2
Mycobacterium avium paratuberculosis Pt154	2547132382	Actinobacteria	Actinobacteria	Corynebacteriales	Mycobacteriaceae	Mycobacterium	Mycobacterium avium	1029819	0	Pt154	Host-associated	Human	Unclassified	Digestive system	Host	Homo sapiens	gut biopsy from patient with early onset Crohn's disease			4500072	1077	4095786	1
Mycobacterium sp. BK558	2799112228	Actinobacteria	Actinobacteria	Corynebacteriales	Mycobacteriaceae	Mycobacterium	Mycobacterium sp. BK558	2512172	0											6198679	10	5821598	1
Microbacterium sp. CL152	2639762630	Actinobacteria	Actinobacteria	Micrococcales	Microbacteriaceae	Microbacterium	Microbacterium sp. cl152	1761808	0	CL152										3997287	11	3687565	3
Mycobacterium tuberculosis TKK_04_0070	2627853970	Actinobacteria	Actinobacteria	Corynebacteriales	Mycobacteriaceae	Mycobacterium	Mycobacterium tuberculosis	1448474	0	TKK_04_0070										4394048	6	3968528	1
Nocardia gamkensis NBRC 108242	2731957738	Actinobacteria	Actinobacteria	Corynebacteriales	Nocardiaceae	Nocardia	Nocardia gamkensis	1210079	0	CZH20	Environmental	Terrestrial	Unclassified	Soil	Soil		Soil			7701043	108	6751624	1
Streptomyces clavuligerus ATCC 27064	647533233	Actinobacteria	Actinobacteria	Streptomycetales	Streptomycetaceae	Streptomyces	Streptomyces clavuligerus	443255	47867	ATCC 27064	Environmental	Terrestrial	Unclassified	Soil	Soil		soil			8556892	2	7428537	6
Mycobacteroides abscessus abscessus 258	2802428998	Actinobacteria	Actinobacteria	Corynebacteriales	Mycobacteriaceae	Mycobacteroides	Mycobacteroides abscessus	1185650	0		Host-associated	Human		Respiratory system		Homo sapiens	respiratory system			5253922	22	4848964	1
Sanguibacter soli DSM 21574	2627854284	Actinobacteria	Actinobacteria	Micrococcales	Sanguibacteraceae	Sanguibacter	Sanguibacter soli	442709	0	DSM 21574										2886687	1	2644748	3
Leucobacter sp. UCD-THU	2547132188	Actinobacteria	Actinobacteria	Micrococcales	Microbacteriaceae	Leucobacter	Leucobacter sp. UCD-THU	1292023	0	UCD-THU	Engineered	Built environment	Unclassified	Unclassified	Built environment		Residential toilet			3316448	30	2999561	0
Mycobacteroides abscessus abscessus 415	2799113258	Actinobacteria	Actinobacteria	Corynebacteriales	Mycobacteriaceae	Mycobacteroides	Mycobacteroides abscessus	1185650	0		Host-associated	Human		Respiratory system		Homo sapiens	respiratory system			5293436	18	4906731	1
Salinispora pacifica CNT148	2517572145	Actinobacteria	Actinobacteria	Micromonosporales	Micromonosporaceae	Salinispora	Salinispora pacifica	999544	0	CNT148										5061188	57	4470782	4
Plantibacter sp. Leaf1	2643221737	Actinobacteria	Actinobacteria	Micrococcales	Microbacteriaceae	Plantibacter	Plantibacter sp. Leaf1	1735669	0	Leaf1							Arabidopsis leaf	47.4816806	8.21754722	3894571	6	3578205	1
Aeromicrobium massiliense JC14	2636416159	Actinobacteria	Actinobacteria	Propionibacteriales	Nocardioidaceae	Aeromicrobium	Aeromicrobium massiliense	1033730	0	JC14	Host-associated	Human	Large intestine	Digestive system	Host	Homo sapiens	healthy 16-year-old male Senegalese volunteer patient living in Dielmo	13.7167	-16.4167	6757104	1262	6235647	2
Microcella sp. HL-107	2751185490	Actinobacteria	Actinobacteria	Micrococcales	Microbacteriaceae	Microcella	Microcella sp. HL-107	2035245	0	HL-107										2259425	1	2100264	1
Branchiibius sp. NY16-3462-2	2744054774	Actinobacteria	Actinobacteria	Micrococcales	Dermacoccaceae	Branchiibius	Branchiibius sp. NY16-3462-2	1807500	0	16-3462							mixed culture 16-3462 from Mycobacteria Growth Indicator Tube inoculated with human sputum sample containing Mycobacterium tuberculosis and Branchiibius sp. NY16-3462-2	42.65	-73.76	3837582	49	3581390	1
Arthrobacter sp. YR096	2615840638	Actinobacteria	Actinobacteria	Micrococcales	Micrococcaceae	Arthrobacter	Arthrobacter sp. yr096	1761750	0	YR096										4959286	26	4528939	4
Bifidobacterium merycicum RUG133	2811995188	Actinobacteria	Actinobacteria	Bifidobacteriales	Bifidobacteriaceae	Bifidobacterium	Bifidobacterium merycicum	78345	0		Host-associated	Mammals	Stomach	Digestive system	Rumen	Bos taurus	beef cattle rumen	57.185073	-2.2146697	1903773	64	1654702	0
Streptomyces filamentosus	2582581846	Actinobacteria	Actinobacteria	Streptomycetales	Streptomycetaceae	Streptomyces	Streptomyces filamentosus	67294	0											13013	1	12096	0
Mycobacteroides abscessus abscessus 1160	2795385899	Actinobacteria	Actinobacteria	Corynebacteriales	Mycobacteriaceae	Mycobacteroides	Mycobacteroides abscessus	1185650	0		Host-associated	Human		Respiratory system		Homo sapiens	respiratory system			5165441	30	4765197	1
Mycobacterium tuberculosis MD17503	2619619494	Actinobacteria	Actinobacteria	Corynebacteriales	Mycobacteriaceae	Mycobacterium	Mycobacterium tuberculosis	1447470	0	MD17503						Homo sapiens				4349835	117	3932164	1
Mycolicibacterium senegalense NCTC 4524	2808606681	Actinobacteria	Actinobacteria	Corynebacteriales	Mycobacteriaceae	Mycolicibacterium	Mycolicibacterium senegalense	1796	0											6075887	3	5655647	2
Streptomyces incarnatus NRRL8089	2654588036	Actinobacteria	Actinobacteria	Streptomycetales	Streptomycetaceae	Streptomyces	Streptomyces incarnatus	665007	0	NRRL8089										8897465	4	7738188	0
Mycobacterium tuberculosis KT-0022	2588254155	Actinobacteria	Actinobacteria	Corynebacteriales	Mycobacteriaceae	Mycobacterium	Mycobacterium tuberculosis	1400884	0	KT-0022						Homo sapiens				4413275	20	4010647	1
Mycobacterium tuberculosis XDR KZN 4207	2603879839	Actinobacteria	Actinobacteria	Corynebacteriales	Mycobacteriaceae	Mycobacterium	Mycobacterium tuberculosis	478433	0	XDR KZN 4207										4388547	11	3971335	1
Cutibacterium acnes HL099PA1	2537561594	Actinobacteria	Actinobacteria	Propionibacteriales	Propionibacteriaceae	Cutibacterium	Cutibacterium acnes	765063	0	HL099PA1	Host-associated	Human	Unclassified	Skin	Host, Human skin	Homo sapiens	Human skin			2574141	129	2311119	1
Mycobacteroides abscessus massiliense 1166	2795385611	Actinobacteria	Actinobacteria	Corynebacteriales	Mycobacteriaceae	Mycobacteroides	Mycobacteroides abscessus	1962118	0		Host-associated	Human		Respiratory system		Homo sapiens	respiratory system			5161517	1	4769242	1
Gulosibacter molinativorax ON4	2802429658	Actinobacteria	Actinobacteria	Micrococcales	Microbacteriaceae	Gulosibacter	Gulosibacter molinativorax	256821	0											3414616	116	3096309	1
Cutibacterium acnes HL067PA1	2537561822	Actinobacteria	Actinobacteria	Propionibacteriales	Propionibacteriaceae	Cutibacterium	Cutibacterium acnes	765110	0	HL067PA1	Host-associated	Human	Unclassified	Unclassified	Host	Homo sapiens				2526632	54	2266182	1
Streptomyces lividus CBS 844.73	651716776	Actinobacteria	Actinobacteria	Streptomycetales	Streptomycetaceae	Streptomyces	Streptomyces lividus	282216	0											40579	1	36181	0
Streptomyces sp. WM6368	2582581785	Actinobacteria	Actinobacteria	Streptomycetales	Streptomycetaceae	Streptomyces	Streptomyces sp. WM6368	1415554	0	WM6368										61981	1	53013	0
Streptomyces ahygroscopicus wuzhouensis S91	2582581724	Actinobacteria	Actinobacteria	Streptomycetales	Streptomycetaceae	Streptomyces	Streptomyces ahygroscopicus	387850	0	S91										94057	1	90424	0
Mycobacteroides abscessus abscessus 98	2795385746	Actinobacteria	Actinobacteria	Corynebacteriales	Mycobacteriaceae	Mycobacteroides	Mycobacteroides abscessus	1185650	0		Host-associated	Human		Respiratory system		Homo sapiens	respiratory system			5417522	54	4989178	1
actinobacterium SCGC AAA023-D18 (unscreened)	2236661009	Actinobacteria	Actinobacteria	unclassified	unclassified	unclassified	actinobacterium SCGC AAA023-D18	932037	0	SCGC AAA023-D18					Marine					753259	67	716286	1
Actinomyces oris K20	649989901	Actinobacteria	Actinobacteria	Actinomycetales	Actinomycetaceae	Actinomyces	Actinomyces oris	871541	63275	K20					Gastrointestinal tract, Gingival crevices					2872429	771	2408823	1
Corynebacterium pseudotuberculosis I19	650377927	Actinobacteria	Actinobacteria	Corynebacteriales	Corynebacteriaceae	Corynebacterium	Corynebacterium pseudotuberculosis	889513	159673	I19	Host-associated	Mammals	Unclassified	Unclassified	Host	Bos taurus	dairy cow with sever clinical mastitis			2337730	1	2011041	4
Mycobacterium tuberculosis MD15762	2619619526	Actinobacteria	Actinobacteria	Corynebacteriales	Mycobacteriaceae	Mycobacterium	Mycobacterium tuberculosis	1447527	0	MD15762						Homo sapiens				4423163	101	3999955	1
Mycobacterium tuberculosis OFXR-16	2588253901	Actinobacteria	Actinobacteria	Corynebacteriales	Mycobacteriaceae	Mycobacterium	Mycobacterium tuberculosis	1295808	0	OFXR-16						Homo sapiens				4384672	40	3963496	1
Nocardia africana NBRC 100379	2731957722	Actinobacteria	Actinobacteria	Corynebacteriales	Nocardiaceae	Nocardia	Nocardia africana	1210061	0	SD769	Host-associated	Animal	Unclassified	Respiratory system	Host		sputa from patient			7802195	82	6955531	1
Rhodococcus fascians 02-815	2698536671	Actinobacteria	Actinobacteria	Corynebacteriales	Nocardiaceae	Rhodococcus	Rhodococcus fascians	1443888	0	02-815										6238839	30	5728661	1
Leucobacter sp. G161	2744054967	Actinobacteria	Actinobacteria	Micrococcales	Microbacteriaceae	Leucobacter	Leucobacter sp. G161	663704	0	G161										3536426	67	3233471	1
Rothia dentocariosa 694_RDEN	2811995296	Actinobacteria	Actinobacteria	Micrococcales	Micrococcaceae	Rothia	Rothia dentocariosa	2047	0		Host-associated	Human	Blood	Circulatory system		Homo sapiens	Blood sample from patient in Critical Care Intensive Care Unit			2414506	59	2074252	1
Mycobacterium tuberculosis C53_20899	2675903581	Actinobacteria	Actinobacteria	Corynebacteriales	Mycobacteriaceae	Mycobacterium	Mycobacterium tuberculosis	1773	0	C53_20899										4310422	228	3905122	1
Frankia sp. EAN1pec	641228492	Actinobacteria	Actinobacteria	Frankiales	Frankiaceae	Frankia	Frankia sp. EAN1pec	298653	58367	EAN1pec	Host-associated	Plants	Unclassified	Unclassified	Host, Plant symbiont, Soil		Kettering Research Laboratory in Ohio by M Lalonde in 1978	39.689	-84.168	8982042	1	7518554	3
Mycobacteroides abscessus abscessus 914	2795385827	Actinobacteria	Actinobacteria	Corynebacteriales	Mycobacteriaceae	Mycobacteroides	Mycobacteroides abscessus	1185650	0		Host-associated	Human		Respiratory system		Homo sapiens	respiratory system			5230288	25	4830931	1
Brevibacterium iodinum ATCC 49514	2600255375	Actinobacteria	Actinobacteria	Micrococcales	Brevibacteriaceae	Brevibacterium	Brevibacterium iodinum	1255616	0	ATCC 49514	Environmental	Unclassified					Milk			3678119	274	3251362	1
Mycobacterium tuberculosis V09601310	2703719380	Actinobacteria	Actinobacteria	Corynebacteriales	Mycobacteriaceae	Mycobacterium	Mycobacterium tuberculosis	1773	0	V09601310	Host-associated	Human				Homo sapiens				4257569	263	3843160	1
Nocardia inohanensis NBRC 100128	2731957736	Actinobacteria	Actinobacteria	Corynebacteriales	Nocardiaceae	Nocardia	Nocardia inohanensis	1210077	0	NBRC 100128	Host-associated	Human	Unclassified	Unclassified	Host	Homo sapiens	human			8117370	25	7357732	1
Mycobacterium tuberculosis XTB13-211	2619619365	Actinobacteria	Actinobacteria	Corynebacteriales	Mycobacteriaceae	Mycobacterium	Mycobacterium tuberculosis	1427288	0	XTB13-211						Homo sapiens				4389510	11	3971946	1
Streptomyces amphibiosporus ATCC 53964	2563366647	Actinobacteria	Actinobacteria	Streptomycetales	Streptomycetaceae	Streptomyces	Streptomyces amphibiosporus	221586	0	ATCC 53964										50543	1	49919	0
Streptomyces sp. RSD-27	2627853558	Actinobacteria	Actinobacteria	Streptomycetales	Streptomycetaceae	Streptomyces	Streptomyces sp. RSD-27	1571774	0	RSD-27										7927998	2340	6914102	4
Mycobacterium tuberculosis NRITLD15	2576861348	Actinobacteria	Actinobacteria	Corynebacteriales	Mycobacteriaceae	Mycobacterium	Mycobacterium tuberculosis	1455289	0	NRITLD15						Homo sapiens				4388163	85	3942461	1
Actinobacteria FNEF8-2 bin_13 acI-B	2651869541	Actinobacteria	Actinobacteria	unclassified	unclassified	unclassified	unclassified	1655545	0	FNEF8-2 bin_13 acI-B	Environmental	Aquatic	Lentic	Freshwater	Lentic		Grosse Fuchskuhle, Brandenburg, Germany	53.1666	13.0333	1436327	97	1373443	0
Bifidobacterium adolescentis L2-32	640963015	Actinobacteria	Actinobacteria	Bifidobacteriales	Bifidobacteriaceae	Bifidobacterium	Bifidobacterium adolescentis	411481	54549	L2-32	Host-associated	Human	Large intestine	Digestive system	Feces, Gastrointestinal tract, Host, Human fecal, Human intestinal microflora	Homo sapiens	Infant feces			2385710	74	2142687	6
Pseudonocardia kunmingensis DSM 45301	2816332139	Actinobacteria	Actinobacteria	Pseudonocardiales	Pseudonocardiaceae	Pseudonocardia	Pseudonocardia kunmingensis	630975	0		Host-associated	Plants	Unclassified	Rhizoplane	Host, Plant root	Artemisia annua	surface-sterilized roots of Artemisia annua L.	25.07	102.68	9138787	10	8341478	3
Streptomyces regensis WC-3844	2582581780	Actinobacteria	Actinobacteria	Streptomycetales	Streptomycetaceae	Streptomyces	Streptomyces regensis	68263	0	WC-3844										27131	1	23630	0
Mycobacteroides abscessus bolletii 850	2802429161	Actinobacteria	Actinobacteria	Corynebacteriales	Mycobacteriaceae	Mycobacteroides	Mycobacteroides abscessus	319705	0		Host-associated	Human		Respiratory system		Homo sapiens	respiratory system			4922264	21	4557473	1
Mycobacterium tuberculosis J09701231	2700989612	Actinobacteria	Actinobacteria	Corynebacteriales	Mycobacteriaceae	Mycobacterium	Mycobacterium tuberculosis	1773	0	J09701231	Host-associated	Human				Homo sapiens				4206679	413	3796534	1
Bifidobacterium bifidum LMG 11041	2597490229	Actinobacteria	Actinobacteria	Bifidobacteriales	Bifidobacteriaceae	Bifidobacterium	Bifidobacterium bifidum	1681	0	LMG 11041										2208468	2	1901479	2
Mycolicibacterium komaniense GPK 1020	2706794658	Actinobacteria	Actinobacteria	Corynebacteriales	Mycobacteriaceae	Mycolicibacterium	Mycolicibacterium komanii	1566885	0	GPK 1020										5369396	44	5025905	1
Acidipropionibacterium jensenii ATCC 14073	2518285598	Actinobacteria	Actinobacteria	Propionibacteriales	Propionibacteriaceae	Acidipropionibacterium	Acidipropionibacterium jensenii	1749	0	ATCC 14073	Engineered	Food production	Unclassified	Dairy products	Dairy isolates		Dairy Isolate			2938098	206	2464345	2
Mycobacterium tuberculosis M1317	2619619580	Actinobacteria	Actinobacteria	Corynebacteriales	Mycobacteriaceae	Mycobacterium	Mycobacterium tuberculosis	1448659	0	M1317						Homo sapiens				4406604	21	3980275	1
Streptomyces catenulae NRRL B-2342	2767802077	Actinobacteria	Actinobacteria	Streptomycetales	Streptomycetaceae	Streptomyces	Streptomyces catenulae	66875	0	NRRL B-2342										7040335	76	6091673	1
Actinomyces neuii neuii DSM 8576	2524023166	Actinobacteria	Actinobacteria	Actinomycetales	Actinomycetaceae	Actinomyces	Actinomyces neuii	1120945	0	DSM 8576	Host-associated	Human	Unclassified	Unclassified	Host, Human	Homo sapiens	Infected human mammary hematoma	47.373942	8.53941	2270293	29	2092761	4
Composite genome from Lake Mendota Epilimnion pan-assembly MEint.metabat.11576	2582580520	Actinobacteria	unclassified	unclassified	unclassified	unclassified	unclassified	201174	0	MEint.metabat.11576	Environmental	Aquatic	Lentic	Freshwater	Freshwater		Lake Mendota, Madison, WI	43.098333	-89.405278	1204534	149	1142364	0
TM7 FNED7-bin-18	2648501560	Candidatus Saccharibacteria	unclassified	unclassified	unclassified	unclassified	unclassified	95818	0	bin-18	Environmental	Aquatic	Lentic	Freshwater	Lentic		Grosse Fuchskuhle, Brandenburg, Germany	53.1666	13.0333	717428	63	662917	1
Corynebacterium matruchotii NCTC 10254	2808606759	Actinobacteria	Actinobacteria	Corynebacteriales	Corynebacteriaceae	Corynebacterium	Corynebacterium matruchotii	43768	0											2854659	36	2485269	4
Streptomyces sp. LUP30	2767802050	Actinobacteria	Actinobacteria	Streptomycetales	Streptomycetaceae	Streptomyces	Streptomyces sp. LUP30	1890285	0	LUP30										9175601	119	7964978	2
Mycobacteroides abscessus abscessus 1125	2802429043	Actinobacteria	Actinobacteria	Corynebacteriales	Mycobacteriaceae	Mycobacteroides	Mycobacteroides abscessus	1185650	0		Host-associated	Human		Respiratory system		Homo sapiens	respiratory system			5165582	15	4790725	1
Micropruina glycogenica 1	2788500328	Actinobacteria	Actinobacteria	Propionibacteriales	Nocardioidaceae	Micropruina	Micropruina glycogenica	75385	0											3844677	1	3423776	1
Corynebacterium minutissimum NCTC 10288	2811995197	Actinobacteria	Actinobacteria	Corynebacteriales	Corynebacteriaceae	Corynebacterium	Corynebacterium minutissimum	38301	0											2695970	1	2453252	4
Mycobacterium tuberculosis XTB13-145	2619619339	Actinobacteria	Actinobacteria	Corynebacteriales	Mycobacteriaceae	Mycobacterium	Mycobacterium tuberculosis	1427234	0	XTB13-145						Homo sapiens				4418114	4	3994550	1
Actinoalloteichus hoggarensis DSM 45943	2758568006	Actinobacteria	Actinobacteria	Pseudonocardiales	Pseudonocardiaceae	Actinoalloteichus	Actinoalloteichus hoggarensis	1470176	0	DSM 45943	Environmental	Terrestrial		Soil			soil	22.78333	5.51667	6606717	1	5425304	3
Bogoriella caseilytica DSM 11294	2781126043	Actinobacteria	Actinobacteria	Micrococcales	Bogoriellaceae	Bogoriella	Bogoriella caseilytica	56055	0		Environmental	Terrestrial	Unclassified	Soil	Soil		soda soil	0.2374349	36.0935815	3235396	1	3007658	2
Streptomyces peucetius ATCC 29050	2582581451	Actinobacteria	Actinobacteria	Streptomycetales	Streptomycetaceae	Streptomyces	Streptomyces peucetius	1950	0	ATCC 29050										2201	1	1588	0
Corynebacterium pseudotuberculosis 32	2718218467	Actinobacteria	Actinobacteria	Corynebacteriales	Corynebacteriaceae	Corynebacterium	Corynebacterium pseudotuberculosis	1719	0	32	Host-associated	Mammals				Bubalus bubalis				2403533	1	2138862	4
Mycobacterium tuberculosis NRITLD28	2654587613	Actinobacteria	Actinobacteria	Corynebacteriales	Mycobacteriaceae	Mycobacterium	Mycobacterium tuberculosis	1455302	0	NRITLD28										4405685	89	3985972	1
Propionimicrobium sp. Marseille-P3275	2757320924	Actinobacteria	Actinobacteria	Propionibacteriales	Propionibacteriaceae	Propionimicrobium	Propionimicrobium sp. Marseille-P3275	1871034	0	Marseille-P3275										2010679	1	1850895	2
Corynebacterium pseudotuberculosis PO269-5	2675903328	Actinobacteria	Actinobacteria	Corynebacteriales	Corynebacteriaceae	Corynebacterium	Corynebacterium pseudotuberculosis	1719	0	PO269-5							pus			2337124	1	2075136	4
Mycobacterium tuberculosis A70376	2657245498	Actinobacteria	Actinobacteria	Corynebacteriales	Mycobacteriaceae	Mycobacterium	Mycobacterium tuberculosis	1773	0	A70376							sputum			4310393	140	3891478	1
Mycobacterium tuberculosis M1560	2619619614	Actinobacteria	Actinobacteria	Corynebacteriales	Mycobacteriaceae	Mycobacterium	Mycobacterium tuberculosis	1448704	0	M1560						Homo sapiens				4429181	87	4005499	1
Aeromicrobium massiliense JC14 GCA_000312105	2802429300	Actinobacteria	Actinobacteria	Propionibacteriales	Nocardioidaceae	Aeromicrobium	Aeromicrobium massiliense	1033730	0								host stool sample			3314828	18	3096965	1
Mycobacteroides abscessus massiliense 840	2795385725	Actinobacteria	Actinobacteria	Corynebacteriales	Mycobacteriaceae	Mycobacteroides	Mycobacteroides abscessus	1962118	0		Host-associated	Human		Respiratory system		Homo sapiens	respiratory system			4721701	9	4384175	1
Mycobacterium tuberculosis TKK_05MA_0020	2574179862	Actinobacteria	Actinobacteria	Corynebacteriales	Mycobacteriaceae	Mycobacterium	Mycobacterium tuberculosis	1448498	0	TKK_05MA_0020										4410168	85	3974807	1
Streptomyces lividans TK24	645058856	Actinobacteria	Actinobacteria	Streptomycetales	Streptomycetaceae	Streptomyces	Streptomyces lividans	457428	55825	TK24					Soil					8190887	333	7086145	10
Mycobacterium tuberculosis TB_RSA107	2582581198	Actinobacteria	Actinobacteria	Corynebacteriales	Mycobacteriaceae	Mycobacterium	Mycobacterium tuberculosis	1422023	0	TB_RSA107						Homo sapiens				4396645	81	3959120	1
Mycobacterium tuberculosis KT-0033	2602041932	Actinobacteria	Actinobacteria	Corynebacteriales	Mycobacteriaceae	Mycobacterium	Mycobacterium tuberculosis	1417017	0	KT-0033						Homo sapiens				4412607	22	3993301	1
Mycobacteroides abscessus abscessus 188	2795385880	Actinobacteria	Actinobacteria	Corynebacteriales	Mycobacteriaceae	Mycobacteroides	Mycobacteroides abscessus	1185650	0		Host-associated	Human		Respiratory system		Homo sapiens	respiratory system			5269357	27	4866103	1
Mycobacteroides abscessus abscessus 904	2795385904	Actinobacteria	Actinobacteria	Corynebacteriales	Mycobacteriaceae	Mycobacteroides	Mycobacteroides abscessus	1185650	0		Host-associated	Human		Respiratory system		Homo sapiens	respiratory system			5364644	43	4939658	1
Mycobacterium sp. E188	2808606547	Actinobacteria	Actinobacteria	Corynebacteriales	Mycobacteriaceae	Mycobacterium	Mycobacterium sp. E188	1834130	0											5648177	232	5205301	1
Mycobacterium tuberculosis M1017	2576861286	Actinobacteria	Actinobacteria	Corynebacteriales	Mycobacteriaceae	Mycobacterium	Mycobacterium tuberculosis	1448623	0	M1017						Homo sapiens				4410694	92	3958232	1
Mycobacteroides abscessus abscessus 365	2795386044	Actinobacteria	Actinobacteria	Corynebacteriales	Mycobacteriaceae	Mycobacteroides	Mycobacteroides abscessus	1185650	0		Host-associated	Human		Respiratory system		Homo sapiens	respiratory system			4960954	12	4601659	1
Mycobacterium tuberculosis TBR10	2579778510	Actinobacteria	Actinobacteria	Corynebacteriales	Mycobacteriaceae	Mycobacterium	Mycobacterium tuberculosis	1295726	0	TBR10						Homo sapiens				4399341	15	3991507	1
Coriobacteriaceae sp. BV3AC1	2558860387	Actinobacteria	Coriobacteriia	Coriobacteriales	Coriobacteriaceae	unclassified	Coriobacteriaceae bacterium BV3Ac1	1111135	0	BV3AC1	Host-associated	Animal	Unclassified	Reproductive system	Host	Homo sapiens	vaginal			1801377	21	1611762	1
Serinicoccus marinus DSM 15273	2524614805	Actinobacteria	Actinobacteria	Micrococcales	Intrasporangiaceae	Serinicoccus	Serinicoccus marinus	1123251	0	DSM 15273	Environmental	Aquatic	Marginal Sea	Marine	Aquatic, Marine, Sea water		Seawater sample	36.923077	130.210904	3396505	29	3108641	2
Mycobacterium tuberculosis CCDC5180	651053044	Actinobacteria	Actinobacteria	Corynebacteriales	Mycobacteriaceae	Mycobacterium	Mycobacterium tuberculosis	443150	161941	CCDC5180	Host-associated	Human	Unclassified	Unclassified	Host	Homo sapiens	patients with secondary pulmonary tuberculosis at a hospital in Fujian Province, China, in 2004	26.09	119.29	4405981	1	3824611	1
Mycobacterium tuberculosis OFXR-11	2588253898	Actinobacteria	Actinobacteria	Corynebacteriales	Mycobacteriaceae	Mycobacterium	Mycobacterium tuberculosis	1295803	0	OFXR-11						Homo sapiens				4396228	15	3988529	1
Salinispora tropica CNS416	2517572164	Actinobacteria	Actinobacteria	Micromonosporales	Micromonosporaceae	Salinispora	Salinispora tropica	1169195	0	CNS416										5180643	95	4553626	5
Streptomyces sp. 769	2627853736	Actinobacteria	Actinobacteria	Streptomycetales	Streptomycetaceae	Streptomyces	Streptomyces sp. 769	1262452	0	769										10338286	2	8853390	7
Mycobacteroides abscessus massiliense 870	2795385940	Actinobacteria	Actinobacteria	Corynebacteriales	Mycobacteriaceae	Mycobacteroides	Mycobacteroides abscessus	1962118	0		Host-associated	Human		Respiratory system		Homo sapiens	respiratory system			4919799	14	4542980	1
Mycobacterium tuberculosis BTB11-289	2603879607	Actinobacteria	Actinobacteria	Corynebacteriales	Mycobacteriaceae	Mycobacterium	Mycobacterium tuberculosis	1423547	0	BTB11-289						Homo sapiens				4383626	72	3962798	1
Tropheryma whipplei Dig10	2600255136	Actinobacteria	Actinobacteria	Micrococcales	unclassified	Tropheryma	Tropheryma whipplei	1294029	0	Dig10										880542	107	779756	1
Corynebacterium imitans NCTC 13015	2773857867	Actinobacteria	Actinobacteria	Corynebacteriales	Corynebacteriaceae	Corynebacterium	Corynebacterium imitans	156978	0	NCTC 13015	Host-associated	Human				Homo sapiens				2565606	1	2352288	4
Mycobacterium tuberculosis T09900518	2671180936	Actinobacteria	Actinobacteria	Corynebacteriales	Mycobacteriaceae	Mycobacterium	Mycobacterium tuberculosis	1773	0	T09900518	Host-associated	Human				Homo sapiens				4284723	228	3866717	1
Streptomyces thioluteus HKI-227	651716752	Actinobacteria	Actinobacteria	Streptomycetales	Streptomycetaceae	Streptomyces	Streptomyces thioluteus	66431	0											29132	1	26169	0
Mycobacteroides abscessus abscessus 1020	2802429059	Actinobacteria	Actinobacteria	Corynebacteriales	Mycobacteriaceae	Mycobacteroides	Mycobacteroides abscessus	1185650	0		Host-associated	Human		Respiratory system		Homo sapiens	respiratory system			5087358	28	4699494	1
Rhodococcus sp. ARP2	2671181161	Actinobacteria	Actinobacteria	Corynebacteriales	Nocardiaceae	Rhodococcus	Rhodococcus sp. ARP2	1661385	0	ARP2							leaves/phyllosphere			6302038	120	5816710	3
Streptomyces rubellomurinus indigoferus ATCC 31304	2772190762	Actinobacteria	Actinobacteria	Streptomycetales	Streptomycetaceae	Streptomyces	Streptomyces rubellomurinus	1615590	0	ATCC 31304	Environmental	Terrestrial		Soil			soil			7271332	392	6399255	1
Mycobacterium tuberculosis 2230BH	2619619402	Actinobacteria	Actinobacteria	Corynebacteriales	Mycobacteriaceae	Mycobacterium	Mycobacterium tuberculosis	1438860	0	2230BH						Homo sapiens				4480069	121	4049847	1
Streptosporangium sibiricum DSM 44039	651717092	Actinobacteria	Actinobacteria	Streptosporangiales	Streptosporangiaceae	Streptosporangium	Streptosporangium sibiricum	457432	0	DSM 44039										32713	1	31337	0
Mycobacterium tuberculosis XTB13-089	2619619315	Actinobacteria	Actinobacteria	Corynebacteriales	Mycobacteriaceae	Mycobacterium	Mycobacterium tuberculosis	1427183	0	XTB13-089						Homo sapiens				4385965	22	3964739	1
Streptomyces sp. 2333.5	2728369280	Actinobacteria	Actinobacteria	Streptomycetales	Streptomycetaceae	Streptomyces	Streptomyces sp. 2333.5	1938842	0	2333.5										8230569	1	7142617	6
Corynebacterium otitidis DSM 8821 Genome sequencing	2623620536	Actinobacteria	Actinobacteria	Corynebacteriales	Corynebacteriaceae	Corynebacterium	Corynebacterium otitidis	29321	0	DSM 8821	Host-associated	Human				Homo sapiens	middle ear fluid from otitis media patient			2128188	1	1883965	4
Streptomyces sp. SANK 61196	651717143	Actinobacteria	Actinobacteria	Streptomycetales	Streptomycetaceae	Streptomyces	Streptomyces sp. SANK 61196	764784	0	SANK 61196										28713	1	25564	0
Micromonospora pisi DSM 45175	2758568729	Actinobacteria	Actinobacteria	Micromonosporales	Micromonosporaceae	Micromonospora	Micromonospora pisi	589240	0	DSM 45175	Host-associated	Plants			Host, Plant root, Root nodule		root nodules of Pisum sativum			8739867	1	7771236	4
Pseudonocardia autotrophica KCTC9441	651717026	Actinobacteria	Actinobacteria	Pseudonocardiales	Pseudonocardiaceae	Pseudonocardia	Pseudonocardia autotrophica	2074	0											125717	1	122875	0
Streptomyces sp. NRRL S-984	2775507117	Actinobacteria	Actinobacteria	Streptomycetales	Streptomycetaceae	Streptomyces	Streptomyces sp. NRRL S-984	1463923	0	NRRL S-984	Environmental	Terrestrial		Soil			soil			6397848	2779	5501592	1
Mycobacterium intracellulare yongonense 05-1390	2541047007	Actinobacteria	Actinobacteria	Corynebacteriales	Mycobacteriaceae	Mycobacterium	Mycobacterium intracellulare	1138871	0	05-1390	Host-associated	Human	Unclassified	Unclassified		Homo sapiens	pulmonary patient			5521023	1	5002932	1
Mycobacteroides abscessus abscessus 982	2795385705	Actinobacteria	Actinobacteria	Corynebacteriales	Mycobacteriaceae	Mycobacteroides	Mycobacteroides abscessus	1185650	0		Host-associated	Human		Respiratory system		Homo sapiens	respiratory system			5185215	44	4778522	1
Acidimicrobiia bacterium REDSEA-S20_B6	2651870140	Actinobacteria	Acidimicrobiia	unclassified	unclassified	unclassified	unclassified	84992	0	REDSEA-S20_B6	Environmental	Aquatic		Marine	Marine		Water columns	20.525	38.781	1785620	338	1658191	1
Nocardioides sp. CF204	2739367862	Actinobacteria	Actinobacteria	Propionibacteriales	Nocardioidaceae	Nocardioides	Nocardioides sp. CF204	2135677	0	CF204										3393478	1	3152099	2
Streptomyces nanshensis SCSIO 01066	2791355436	Actinobacteria	Actinobacteria	Streptomycetales	Streptomycetaceae	Streptomyces	Streptomyces nanshensis	518642	0								sediment			6802487	794	5872197	3
Actinomyces neuii BVS029A5	2534682015	Actinobacteria	Actinobacteria	Actinomycetales	Actinomycetaceae	Actinomyces	Actinomyces neuii	888439	0	BVS029A5	Host-associated	Human	Vagina	Reproductive system	Host, Human vaginal microflora	Homo sapiens	human vaginal cavity			2136781	11	1970269	2
Mycobacterium tuberculosis TKK_04_0015	2590828603	Actinobacteria	Actinobacteria	Corynebacteriales	Mycobacteriaceae	Mycobacterium	Mycobacterium tuberculosis	1397912	0	TKK_04_0015						Homo sapiens				4410170	17	4005164	1
Mycobacterium tuberculosis TBR8	2588253867	Actinobacteria	Actinobacteria	Corynebacteriales	Mycobacteriaceae	Mycobacterium	Mycobacterium tuberculosis	1295724	0	TBR8						Homo sapiens				4405592	6	4002194	1
Streptomyces ansochromogenes	2582581829	Actinobacteria	Actinobacteria	Streptomycetales	Streptomycetaceae	Streptomyces	Streptomyces ansochromogenes	115647	0											11253	1	10326	0
Corynebacterium afermentans afermentans LCDC880199	2744054894	Actinobacteria	Actinobacteria	Corynebacteriales	Corynebacteriaceae	Corynebacterium	Corynebacterium afermentans	144183	0	LCDC880199										2345615	24	2148610	1
Mycobacteroides abscessus PAP135	2667527851	Actinobacteria	Actinobacteria	Corynebacteriales	Mycobacteriaceae	Mycobacteroides	Mycobacteroides abscessus	36809	0	PAP135							sputum			4821712	69	4464438	1
Mycobacteroides abscessus FLAC003	2687453359	Actinobacteria	Actinobacteria	Corynebacteriales	Mycobacteriaceae	Mycobacteroides	Mycobacteroides abscessus	36809	0	FLAC003										4826045	1	4486207	1
Mycobacterium tuberculosis D00700688	2700989603	Actinobacteria	Actinobacteria	Corynebacteriales	Mycobacteriaceae	Mycobacterium	Mycobacterium tuberculosis	1773	0	D00700688	Host-associated	Human				Homo sapiens				3379781	1206	3018697	1
Mycobacterium tuberculosis TKK_04_0020	2590828600	Actinobacteria	Actinobacteria	Corynebacteriales	Mycobacteriaceae	Mycobacterium	Mycobacterium tuberculosis	1397927	0	TKK_04_0020						Homo sapiens				4426180	15	3996749	1
Streptomyces sp. AmelKG-A3	2518645584	Actinobacteria	Actinobacteria	Streptomycetales	Streptomycetaceae	Streptomyces	Streptomyces sp. AmelKG-A3	1115567	0	AmelKG-A3										7135111	45	6184583	0
Isoptericola halotolerans CG 23	2667528165	Actinobacteria	Actinobacteria	Micrococcales	Promicromonosporaceae	Isoptericola	Isoptericola halotolerans	300560	0	CG 23										3850555	22	3570410	4
actinobacterium LLX17	2585427695	Actinobacteria	Actinobacteria	unclassified	unclassified	unclassified	actinobacterium LLX17	1229203	0											2995027	19	2793642	1
Candidatus Microthrix parvicella Bio17-1	2565956803	Actinobacteria	Acidimicrobiia	Acidimicrobiales	Microthrixaceae	Candidatus Microthrix	Candidatus Microthrix parvicella	1231054	0	Bio17-1										4202850	13	3814446	1
Mycobacterium tuberculosis P09501164	2698536470	Actinobacteria	Actinobacteria	Corynebacteriales	Mycobacteriaceae	Mycobacterium	Mycobacterium tuberculosis	1773	0	P09501164	Host-associated	Human				Homo sapiens				4248205	268	3834453	1
Luteimicrobium subarcticum DSM 22413	2728369740	Actinobacteria	Actinobacteria	Micrococcales	unclassified	Luteimicrobium	Luteimicrobium subarcticum	620910	0	DSM 22413	Environmental	Terrestrial	Unclassified	Soil	Soil		soil			3632746	14	3345617	1
Salinispora arenicola CNT798	2515154186	Actinobacteria	Actinobacteria	Micromonosporales	Micromonosporaceae	Salinispora	Salinispora arenicola	1137256	0	CNT798	Environmental	Unclassified	Unclassified	Unclassified			Microbial mats			5657349	66	4920536	4
Cellulomonas sp. A375-1	2639762839	Actinobacteria	Actinobacteria	Micrococcales	Cellulomonadaceae	Cellulomonas	Cellulomonas sp. A375-1	1672219	0	A375-1										3765436	160	3414011	1
Mycobacterium tuberculosis XDR KZN 1435	2603879512	Actinobacteria	Actinobacteria	Corynebacteriales	Mycobacteriaceae	Mycobacterium	Mycobacterium tuberculosis	478434	0	XDR KZN 1435										4400033	5	3981208	1
Scardovia wiggsiae F0424	2654587871	Actinobacteria	Actinobacteria	Bifidobacteriales	Bifidobacteriaceae	Scardovia	Scardovia wiggsiae	857290	0	F0424	Host-associated	Human	Oral	Digestive system	Host, Human oral cavity	Homo sapiens	Human oral cavity			1550817	1	1385395	2
Mycobacterium tuberculosis OM-V02_005	2568526658	Actinobacteria	Actinobacteria	Corynebacteriales	Mycobacteriaceae	Mycobacterium	Mycobacterium tuberculosis	1338505	0	OM-V02_005										3914047	121	3538754	1
Salinispora pacifica CNS103	2515154129	Actinobacteria	Actinobacteria	Micromonosporales	Micromonosporaceae	Salinispora	Salinispora pacifica	1137262	0	CNS103	Host-associated	Plants	Unclassified	Rhizoplane	Rhizosphere, Soil		rhizosphere soils			5584369	122	4900206	2
Mycobacteroides abscessus abscessus 1050	2802428913	Actinobacteria	Actinobacteria	Corynebacteriales	Mycobacteriaceae	Mycobacteroides	Mycobacteroides abscessus	1185650	0		Host-associated	Human		Respiratory system		Homo sapiens	respiratory system			4911418	16	4569802	1
Leifsonia aquatica H1aii	2579779107	Actinobacteria	Actinobacteria	Micrococcales	Microbacteriaceae	Leifsonia	Leifsonia aquatica	1416759	0	H1aii										4578455	76	4205078	1
Mycobacterium sp. E787	2808606601	Actinobacteria	Actinobacteria	Corynebacteriales	Mycobacteriaceae	Mycobacterium	Mycobacterium sp. E787	1834150	0											5701706	102	5245154	1
Salinispora pacifica CNY646	2563366531	Actinobacteria	Actinobacteria	Micromonosporales	Micromonosporaceae	Salinispora	Salinispora pacifica	1408356	0	CNY646										5210670	73	4579455	4
Streptomyces sp. NRRL F-5755	2767802062	Actinobacteria	Actinobacteria	Streptomycetales	Streptomycetaceae	Streptomyces	Streptomyces sp. NRRL F-5755	1519475	0	NRRL F-5755										9236328	242	8011709	1
Curtobacterium sp. UCD-KPL2560	2751185786	Actinobacteria	Actinobacteria	Micrococcales	Microbacteriaceae	Curtobacterium	Curtobacterium sp. UCD-KPL2560	1885315	0	UCD-KPL2560	Engineered	Built environment					The running surface of an indoor track field house	42.409716	-71.1151	3476452	151	3098576	5
Bifidobacterium bifidum 791	2700989552	Actinobacteria	Actinobacteria	Bifidobacteriales	Bifidobacteriaceae	Bifidobacterium	Bifidobacterium bifidum	1681	0	791										2278004	22	1965916	1
Salinispora pacifica CNY673	2563366533	Actinobacteria	Actinobacteria	Micromonosporales	Micromonosporaceae	Salinispora	Salinispora pacifica	1408357	0	CNY673										5799079	198	5097093	4
Mycobacteroides abscessus PAP080	2667527809	Actinobacteria	Actinobacteria	Corynebacteriales	Mycobacteriaceae	Mycobacteroides	Mycobacteroides abscessus	36809	0	PAP080							sputum			5157068	19	4764161	1
Mycobacterium tuberculosis KT-0201	2639762738	Actinobacteria	Actinobacteria	Corynebacteriales	Mycobacteriaceae	Mycobacterium	Mycobacterium tuberculosis	1773	0	KT-0201										4360528	121	3942406	1
Bifidobacterium longum longum 17-1B	2588254089	Actinobacteria	Actinobacteria	Bifidobacteriales	Bifidobacteriaceae	Bifidobacterium	Bifidobacterium longum	1350473	0	17-1B										2467200	20	2106861	1
Mycobacteroides abscessus PAP161	2671181016	Actinobacteria	Actinobacteria	Corynebacteriales	Mycobacteriaceae	Mycobacteroides	Mycobacteroides abscessus	36809	0	PAP161							sputum			5183224	43	4773783	1
Streptomyces sp. DvalAA-21	2524614543	Actinobacteria	Actinobacteria	Streptomycetales	Streptomycetaceae	Streptomyces	Streptomyces sp. DvalAA-21	1305824	0	DvalAA-21										7426643	33	6541094	1
Streptomyces sp. 140Col2.1E	2563366508	Actinobacteria	Actinobacteria	Streptomycetales	Streptomycetaceae	Streptomyces	Streptomyces sp. 140Col2.1E	1305831	0	140Col2.1E										8995695	62	7725566	1
Mycobacterium tuberculosis TKK_04_0137	2619619418	Actinobacteria	Actinobacteria	Corynebacteriales	Mycobacteriaceae	Mycobacterium	Mycobacterium tuberculosis	1448595	0	TKK_04_0137										4401631	5	3983334	1
Bifidobacterium merycicum DSM 6492	2563366502	Actinobacteria	Actinobacteria	Bifidobacteriales	Bifidobacteriaceae	Bifidobacterium	Bifidobacterium merycicum	1410646	0	DSM 6492					Bovine, Rumen	Bos taurus	rumen (bovine rumen)			2274683	15	2000343	1
Dietzia sp. CQ4	651716967	Actinobacteria	Actinobacteria	Corynebacteriales	Dietziaceae	Dietzia	Dietzia sp. CQ4	370437	0	CQ4										6312	1	6113	0
Leucobacter luti JUb18	2785510761	Actinobacteria	Actinobacteria	Micrococcales	Microbacteriaceae	Leucobacter	Leucobacter luti	340320	0		Host-associated	Invertebrates		Nematoda		Caenorhabditis elegans				3837180	19	3470991	1
Mycobacterium tuberculosis TKK-01-0027	2588253991	Actinobacteria	Actinobacteria	Corynebacteriales	Mycobacteriaceae	Mycobacterium	Mycobacterium tuberculosis	1324238	0	TKK-01-0027						Homo sapiens				4377976	34	3966643	1
Varibaculum timonense Marseille-P3369	2791354914	Actinobacteria	Actinobacteria	Actinomycetales	Actinomycetaceae	Varibaculum	Varibaculum timonense	1964383	0											2734247	7	2482447	4
Microbacterium gubbeenense DSM 15944	2524614763	Actinobacteria	Actinobacteria	Micrococcales	Microbacteriaceae	Microbacterium	Microbacterium gubbeenense	1122237	0	DSM 15944	Engineered	Food production	Unclassified	Dairy products	Cheese		Surface of a smear-ripened cheese			3017924	74	2786857	3
Lentzea guizhouensis DHS C013	2718218054	Actinobacteria	Actinobacteria	Pseudonocardiales	Pseudonocardiaceae	Lentzea	Lentzea guizhouensis	1586287	0	DHS C013	Environmental	Terrestrial					karstic limestone	26.14921289	105.3534966	9997872	1	9022955	5
Mycolicibacterium tusciae JS617	2508501052	Actinobacteria	Actinobacteria	Corynebacteriales	Mycobacteriaceae	Mycolicibacterium	Mycolicibacterium tusciae	710687	82725	JS617	Engineered	Industrial production	Unclassified	Engineered product	Creosote-contaminated soil, Soil		granular activated carbon	51.513871	7.465782	7306413	4	6756107	2
Cutibacterium humerusii P08	2531839621	Actinobacteria	Actinobacteria	Propionibacteriales	Propionibacteriaceae	Cutibacterium	[Propionibacterium] humerusii	999892	0	P08	Host-associated	Unclassified	Unclassified	Unclassified	Host, Human skin	Homo sapiens				2623290	22	2304698	1
Mycobacterium tuberculosis PanR0605	2554235253	Actinobacteria	Actinobacteria	Corynebacteriales	Mycobacteriaceae	Mycobacterium	Mycobacterium tuberculosis	1352577	0	PanR0605	Host-associated	Unclassified	Unclassified	Unclassified		Homo sapiens				4363388	77	3948832	1
Denitrobacterium detoxificans NPOH1	2687453125	Actinobacteria	Coriobacteriia	Eggerthellales	Eggerthellaceae	Denitrobacterium	Denitrobacterium detoxificans	79604	0	NPOH1							rumen			2446250	1	2209754	3
Streptomyces sp. CNT371	2515154206	Actinobacteria	Actinobacteria	Streptomycetales	Streptomycetaceae	Streptomyces	Streptomyces sp. CNT371	1136433	0	CNT371										8597758	88	7598286	2
Frankia sp. KB5	2710264753	Actinobacteria	Actinobacteria	Frankiales	Frankiaceae	Frankia	Frankia sp. KB5	683318	0	KB5	Host-associated	Microbial		Bacteria	Plant symbiont	Casuarina equisetifolia subsp. incana.	plant root nodules			5455564	420	4544581	2
Mycobacterium tuberculosis XTB13-108	2619619323	Actinobacteria	Actinobacteria	Corynebacteriales	Mycobacteriaceae	Mycobacterium	Mycobacterium tuberculosis	1427200	0	XTB13-108						Homo sapiens				4422764	9	3998619	1
Streptomyces sp. NRRL F-4835	2775507109	Actinobacteria	Actinobacteria	Streptomycetales	Streptomycetaceae	Streptomyces	Streptomyces sp. NRRL F-4835	1463852	0	NRRL F-4835										7737064	1495	6803479	1
Corynebacterium otitidis TD1	2627854080	Actinobacteria	Actinobacteria	Corynebacteriales	Corynebacteriaceae	Corynebacterium	Corynebacterium otitidis	29321	0	TD1										2144430	148	1888667	4
Streptomyces anulatus NRRL B-3362	2811995316	Actinobacteria	Actinobacteria	Streptomycetales	Streptomycetaceae	Streptomyces	Streptomyces anulatus	1892	0		Environmental	Terrestrial		Soil			soil			8377824	119	7277373	1
Rhodococcus sp. 05-339-2	2765235919	Actinobacteria	Actinobacteria	Corynebacteriales	Nocardiaceae	Rhodococcus	Rhodococcus sp. 05-339-2	2022506	0	05-339-2	Host-associated	Plants				Hosta				5729495	19	5282223	5
Mycobacterium tuberculosis M1913	2576861016	Actinobacteria	Actinobacteria	Corynebacteriales	Mycobacteriaceae	Mycobacterium	Mycobacterium tuberculosis	1448725	0	M1913						Homo sapiens				4409080	77	3970848	1
Mycobacteroides abscessus massiliense 1168_19	2799113032	Actinobacteria	Actinobacteria	Corynebacteriales	Mycobacteriaceae	Mycobacteroides	Mycobacteroides abscessus	1962118	0		Host-associated	Human		Respiratory system		Homo sapiens	respiratory system			5160452	6	4762788	1
Microcella alkaliphila AC4r	2802428807	Actinobacteria	Actinobacteria	Micrococcales	Microbacteriaceae	Microcella	Microcella alkaliphila	279828	0											2687802	20	2496772	1
Mycobacteroides abscessus PAP120	2667527622	Actinobacteria	Actinobacteria	Corynebacteriales	Mycobacteriaceae	Mycobacteroides	Mycobacteroides abscessus	36809	0	PAP120							sputum			4829950	48	4472659	1
Streptomyces sp. XZQH13	2582581803	Actinobacteria	Actinobacteria	Streptomycetales	Streptomycetaceae	Streptomyces	Streptomyces sp. XZQH13	1245512	0	XZQH13										40389	1	35673	0
Mycobacterium africanum MAL010084	2579778911	Actinobacteria	Actinobacteria	Corynebacteriales	Mycobacteriaceae	Mycobacterium	Mycobacterium tuberculosis	33894	0	MAL010084						Homo sapiens				4385399	14	3960383	1
Streptomyces platensis Mer-11107	651716581	Actinobacteria	Actinobacteria	Streptomycetales	Streptomycetaceae	Streptomyces	Streptomyces platensis	58346	0											74342	1	63647	0
Mycobacteroides abscessus abscessus 1053	2799113195	Actinobacteria	Actinobacteria	Corynebacteriales	Mycobacteriaceae	Mycobacteroides	Mycobacteroides abscessus	1185650	0		Host-associated	Human		Respiratory system		Homo sapiens	respiratory system			4939030	9	4579942	1
Nocardiopsis halophila DSM 44494	2554235470	Actinobacteria	Actinobacteria	Streptosporangiales	Nocardiopsaceae	Nocardiopsis	Nocardiopsis halophila	1245472	0	DSM 44494	Environmental	Terrestrial	Unclassified	Soil	Soil		Saline soil			6320069	300	5336136	1
Mycobacteroides abscessus 3A-0731	2526164624	Actinobacteria	Actinobacteria	Corynebacteriales	Mycobacteriaceae	Mycobacteroides	Mycobacteroides abscessus	1001718	0	3A-0731	Host-associated	Animal	Unclassified	Respiratory system		Homo sapiens				5386957	12	4913330	1
Mycobacteroides abscessus massiliense 950	2795385702	Actinobacteria	Actinobacteria	Corynebacteriales	Mycobacteriaceae	Mycobacteroides	Mycobacteroides abscessus	1962118	0		Host-associated	Human		Respiratory system		Homo sapiens	respiratory system			4868984	5	4517825	1
Mycobacterium tuberculosis TBR56	2588253885	Actinobacteria	Actinobacteria	Corynebacteriales	Mycobacteriaceae	Mycobacterium	Mycobacterium tuberculosis	1295772	0	TBR56						Homo sapiens				4398211	7	3997090	1
Streptomyces acidiscabies NCPPB 4445	2648501836	Actinobacteria	Actinobacteria	Streptomycetales	Streptomycetaceae	Streptomyces	Streptomyces acidiscabies	42234	0	NCPPB 4445										9953304	233	8907993	3
Mycobacterium avium 10-5560	2574180263	Actinobacteria	Actinobacteria	Corynebacteriales	Mycobacteriaceae	Mycobacterium	Mycobacterium avium	1391999	0	10-5560						Sus scrofa				4843423	1819	3955479	1
Streptomyces ansochromogenes	2582581812	Actinobacteria	Actinobacteria	Streptomycetales	Streptomycetaceae	Streptomyces	Streptomyces ansochromogenes	115647	0											33106	1	28979	0
Mycobacteroides abscessus abscessus 793	2799113082	Actinobacteria	Actinobacteria	Corynebacteriales	Mycobacteriaceae	Mycobacteroides	Mycobacteroides abscessus	1185650	0		Host-associated	Human		Respiratory system		Homo sapiens	respiratory system			5094066	18	4715025	1
Mycobacterium sp. ITM-2016-00318	2802429207	Actinobacteria	Actinobacteria	Corynebacteriales	Mycobacteriaceae	Mycobacterium	Mycobacterium sp. ITM-2016-00318	2099693	0								Salt water lake			5407275	428	4984637	3
Salinispora pacifica CNS-143	2548876972	Actinobacteria	Actinobacteria	Micromonosporales	Micromonosporaceae	Salinispora	Salinispora pacifica	1150612	0	CNS-143	Environmental	Aquatic	Oceanic	Marine	Aquatic					3996701	5259	3547032	1
Mycobacterium tuberculosis KT-0110	2574180278	Actinobacteria	Actinobacteria	Corynebacteriales	Mycobacteriaceae	Mycobacterium	Mycobacterium tuberculosis	1400941	0	KT-0110						Homo sapiens				4383834	41	3955628	1
Rathayibacter sp. PhB151	2791354841	Actinobacteria	Actinobacteria	Micrococcales	Microbacteriaceae	Rathayibacter	Rathayibacter sp. PhB151	2485189	0											4457523	14	3950898	2
Mycobacterium tuberculosis 0A117DS	2718217865	Actinobacteria	Actinobacteria	Corynebacteriales	Mycobacteriaceae	Mycobacterium	Mycobacterium tuberculosis	1773	0	0A117DS	Host-associated	Human				Homo sapiens				4539435	1	3840743	1
Nocardiopsis potens DSM 45234	2554235031	Actinobacteria	Actinobacteria	Streptosporangiales	Nocardiopsaceae	Nocardiopsis	Nocardiopsis potens	570268	0	DSM 45234	Engineered	Solid waste	Unclassified	Unclassified			household waste			6909969	133	5834613	1
Mycobacterium tuberculosis M1232	2619619561	Actinobacteria	Actinobacteria	Corynebacteriales	Mycobacteriaceae	Mycobacterium	Mycobacterium tuberculosis	1448638	0	M1232						Homo sapiens				4419511	20	3993733	1
Corynebacterium halotolerans YIM 70093, DSM 44683	2556921045	Actinobacteria	Actinobacteria	Corynebacteriales	Corynebacteriaceae	Corynebacterium	Corynebacterium halotolerans	1121362	0	YIM 70093, DSM 44683	Environmental	Terrestrial	Unclassified	Soil	Saline soil, Soil		Saline soil			3202499	26	2833341	1
Bifidobacterium tissieri DSM 100201	2791355236	Actinobacteria	Actinobacteria	Bifidobacteriales	Bifidobacteriaceae	Bifidobacterium	Bifidobacterium tissieri	1630162	0		Host-associated					common marmosets	faeces of baby common marmosets (Callithrix jacchus L.)			2873483	38	2465373	6
Mycobacteroides abscessus abscessus 680	2795385974	Actinobacteria	Actinobacteria	Corynebacteriales	Mycobacteriaceae	Mycobacteroides	Mycobacteroides abscessus	1185650	0		Host-associated	Human		Respiratory system		Homo sapiens	respiratory system			5158281	39	4758896	1
Mycobacteroides abscessus PAP107	2663763348	Actinobacteria	Actinobacteria	Corynebacteriales	Mycobacteriaceae	Mycobacteroides	Mycobacteroides abscessus	36809	0	PAP107							sputum			5148667	23	4758538	1
Actinobacteria bacterium acI-B JGI_MCM14TBH075 (contamination screened)	2737471667	Actinobacteria	Actinobacteria	unclassified	unclassified	unclassified	unclassified	1760	0	acI-B JGI_MCM14TBH075	Environmental	Aquatic	Lake	Freshwater			Trout Bog Hypolimnion	46.041	-89.686	789756	44	747617	0
Mycobacterium tuberculosis CDC1551	637000172	Actinobacteria	Actinobacteria	Corynebacteriales	Mycobacteriaceae	Mycobacterium	Mycobacterium tuberculosis	83331	57775	CDC1551	Engineered	Industrial production	Unclassified	Unclassified	Host		Clothing factory worker from the Kentucky/Tennessee			4403837	1	4033580	1
Mycobacterium tuberculosis 302203	2700989187	Actinobacteria	Actinobacteria	Corynebacteriales	Mycobacteriaceae	Mycobacterium	Mycobacterium tuberculosis	1773	0	302203							sputum			4365185	65	3954650	1
Mycobacterium tuberculosis MD19964	2574179977	Actinobacteria	Actinobacteria	Corynebacteriales	Mycobacteriaceae	Mycobacterium	Mycobacterium tuberculosis	1447440	0	MD19964						Homo sapiens				4374219	108	3927952	1
Nocardia mexicana DSM 44952	2770939516	Actinobacteria	Actinobacteria	Corynebacteriales	Nocardiaceae	Nocardia	Nocardia mexicana	279262	0	DSM 44952	Host-associated	Human				Homo sapiens	pus samples of Mexican patients			8981212	41	7977249	1
Mycobacterium tuberculosis MD17517	2576861215	Actinobacteria	Actinobacteria	Corynebacteriales	Mycobacteriaceae	Mycobacterium	Mycobacterium tuberculosis	1447471	0	MD17517						Homo sapiens				4418193	96	3977943	1
Alloactinosynnema album DSM 45114	2775506708	Actinobacteria	Actinobacteria	Pseudonocardiales	Pseudonocardiaceae	Alloactinosynnema	Alloactinosynnema album	504798	0	DSM 45114										7288615	1	6632353	3
Brevibacterium casei CIP 102111	2600255381	Actinobacteria	Actinobacteria	Micrococcales	Brevibacteriaceae	Brevibacterium	Brevibacterium casei	1255625	0	CIP 102111	Engineered	Food production		Dairy products			cheese, Cheddar			3879994	78	3487801	5
Streptomyces sp. CM020	651717065	Actinobacteria	Actinobacteria	Streptomycetales	Streptomycetaceae	Streptomyces	Streptomyces sp. CM020	569580	0	CM020										31030	1	27676	0
Rhodococcus ruber NBRC 15591	2814123366	Actinobacteria	Actinobacteria	Corynebacteriales	Nocardiaceae	Rhodococcus	Rhodococcus ruber	1219025	0											5331223	53	4886654	1
Mycobacteroides abscessus abscessus 252	2802429115	Actinobacteria	Actinobacteria	Corynebacteriales	Mycobacteriaceae	Mycobacteroides	Mycobacteroides abscessus	1185650	0		Host-associated	Human		Respiratory system		Homo sapiens	respiratory system			5250216	19	4846238	1
Rhodococcus sp. 05-2254-6	2765235889	Actinobacteria	Actinobacteria	Corynebacteriales	Nocardiaceae	Rhodococcus	Rhodococcus sp. 05-2254-6	2022489	0	05-2254-6	Host-associated	Plants				Veronica				5650438	182	5200685	5
Mycobacterium tuberculosis BTB10-258	2602041926	Actinobacteria	Actinobacteria	Corynebacteriales	Mycobacteriaceae	Mycobacterium	Mycobacterium tuberculosis	1423521	0	BTB10-258						Homo sapiens				4383048	43	3965707	1
Mycobacteroides abscessus massiliense 786	2795385959	Actinobacteria	Actinobacteria	Corynebacteriales	Mycobacteriaceae	Mycobacteroides	Mycobacteroides abscessus	1962118	0		Host-associated	Human		Respiratory system		Homo sapiens	respiratory system			5200785	20	4791049	1
Tetrasphaera australiensis Ben110	2636415408	Actinobacteria	Actinobacteria	Micrococcales	Intrasporangiaceae	Tetrasphaera	Tetrasphaera australiensis	1193182	0	Ben110										4212273	528	3812570	1
Mycobacterium tuberculosis TKK_04_0083	2627853843	Actinobacteria	Actinobacteria	Corynebacteriales	Mycobacteriaceae	Mycobacterium	Mycobacterium tuberculosis	1448483	0	TKK_04_0083										4399833	7	3974335	1
Actinoplanes sp. SE50/110	651717172	Actinobacteria	Actinobacteria	Micromonosporales	Micromonosporaceae	Actinoplanes	Actinoplanes sp. SE50/110	134676	0	SE50/110										41323	1	38413	0
Propionibacterium cyclohexanicum DSM 16859	2675903216	Actinobacteria	Actinobacteria	Propionibacteriales	Propionibacteriaceae	Propionibacterium	Propionibacterium cyclohexanicum	64702	0	DSM 16859	Host-associated	Plants	Unclassified	Unclassified	Fruits, Plants		Spoiled orange juice			2808950	58	2515164	1
Streptomyces sp. NRRL S-426	2775507141	Actinobacteria	Actinobacteria	Streptomycetales	Streptomycetaceae	Streptomyces	Streptomyces sp. NRRL S-426	1463906	0	NRRL S-426	Environmental	Terrestrial		Soil			soil			6617795	2920	5669827	1
Corynebacterium ulcerans 131001	2645727559	Actinobacteria	Actinobacteria	Corynebacteriales	Corynebacteriaceae	Corynebacterium	Corynebacterium ulcerans	65058	0	131001										2483321	1	2205795	4
Actinobacteria bacterium IMCC25003	2767802761	Actinobacteria	unclassified	unclassified	unclassified	unclassified	Actinobacteria bacterium IMCC25003	1848255	0	IMCC25003	Environmental	Aquatic	Lentic	Freshwater			Lake Soyang, a freshwater reservoir	37.947	127.816	1353947	1	1300524	1
Cutibacterium acnes PA_15_1_R1	2687453256	Actinobacteria	Actinobacteria	Propionibacteriales	Propionibacteriaceae	Cutibacterium	Cutibacterium acnes	1747	0	PA_15_1_R1										2547961	2	2289447	3
Cutibacterium acnes HL037PA1	2534681798	Actinobacteria	Actinobacteria	Propionibacteriales	Propionibacteriaceae	Cutibacterium	Cutibacterium acnes	765122	0	HL037PA1	Host-associated	Human	Unclassified	Unclassified	Host	Homo sapiens				2476029	34	2226421	1
Micromonospora avicenniae DSM 45758	2681813563	Actinobacteria	Actinobacteria	Micromonosporales	Micromonosporaceae	Micromonospora	Micromonospora avicenniae	1198245	0	DSM 45758	Host-associated	Plants					root of the mangrove Avicennia marina			6823298	63	6014026	1
Mycobacteroides abscessus abscessus 427	2802428874	Actinobacteria	Actinobacteria	Corynebacteriales	Mycobacteriaceae	Mycobacteroides	Mycobacteroides abscessus	1185650	0		Host-associated	Human		Respiratory system		Homo sapiens	respiratory system			5143087	46	4760908	1
Mycobacterium tuberculosis TB_RSA36	2603879529	Actinobacteria	Actinobacteria	Corynebacteriales	Mycobacteriaceae	Mycobacterium	Mycobacterium tuberculosis	1421952	0	TB_RSA36						Homo sapiens				4389891	26	3968844	1
Mycobacterium tuberculosis XTB13-143	2574180298	Actinobacteria	Actinobacteria	Corynebacteriales	Mycobacteriaceae	Mycobacterium	Mycobacterium tuberculosis	1427232	0	XTB13-143						Homo sapiens				4421159	6	4004180	1
Streptomyces rhizosphaericus NRRL B-24304	2791355406	Actinobacteria	Actinobacteria	Streptomycetales	Streptomycetaceae	Streptomyces	Streptomyces rhizosphaericus	114699	0								ectorhizosphere of Paraserianthes falcataria			11364898	1099	9992142	1
Mycobacterium tuberculosis EAI/OSDD271	2554235103	Actinobacteria	Actinobacteria	Corynebacteriales	Mycobacteriaceae	Mycobacterium	Mycobacterium tuberculosis	1322343	0	EAI/OSDD271	Host-associated	Animal	Unclassified	Respiratory system		Homo sapiens	Sputum sample from patient with tuberculosis			4169405	182	3741393	1
Mycobacteroides abscessus massiliense 396	2799113089	Actinobacteria	Actinobacteria	Corynebacteriales	Mycobacteriaceae	Mycobacteroides	Mycobacteroides abscessus	1962118	0		Host-associated	Human		Respiratory system		Homo sapiens	respiratory system			4861050	7	4509652	1
Streptomyces pactum KLBMP 5084	2721755614	Actinobacteria	Actinobacteria	Streptomycetales	Streptomycetaceae	Streptomyces	Streptomyces pactum	68249	0	KLBMP 5084	Host-associated	Plants								8180260	1	7185516	6
Salinispora arenicola CNT859	2517572233	Actinobacteria	Actinobacteria	Micromonosporales	Micromonosporaceae	Salinispora	Salinispora arenicola	1169163	0	CNT859										5822487	74	5045062	3
Arthrobacter sp. LS16	2645727772	Actinobacteria	Actinobacteria	Micrococcales	Micrococcaceae	Arthrobacter	Arthrobacter sp. LS16	1690248	0	LS16										3851242	1	3366988	6
Streptomyces rimosus rimosus NRRL WC-3882	2816332579	Actinobacteria	Actinobacteria	Streptomycetales	Streptomycetaceae	Streptomyces	Streptomyces rimosus	132474	0		Environmental	Terrestrial		Soil			soil			8261756	77	7189753	1
Bifidobacterium longum BXY01	2585427648	Actinobacteria	Actinobacteria	Bifidobacteriales	Bifidobacteriaceae	Bifidobacterium	Bifidobacterium longum	216816	0	BXY01						Homo sapiens	Human Gut			2480603	1	2108209	3
Mycobacterium tuberculosis PanR0401	2554235310	Actinobacteria	Actinobacteria	Corynebacteriales	Mycobacteriaceae	Mycobacterium	Mycobacterium tuberculosis	1346775	0	PanR0401	Host-associated	Unclassified	Unclassified	Unclassified		Homo sapiens				4326029	229	3908638	1
Mycobacteroides abscessus abscessus 521	2802428982	Actinobacteria	Actinobacteria	Corynebacteriales	Mycobacteriaceae	Mycobacteroides	Mycobacteroides abscessus	1185650	0		Host-associated	Human		Respiratory system		Homo sapiens	respiratory system			5415369	65	4973562	1
Mycobacterium avium hominissuis MAH-E-2514	2724679022	Actinobacteria	Actinobacteria	Corynebacteriales	Mycobacteriaceae	Mycobacterium	Mycobacterium avium	439334	0	MAH-E-2514							Water			5279161	215	4797786	1
Micromonospora narathiwatensis DSM 45248	2617270834	Actinobacteria	Actinobacteria	Micromonosporales	Micromonosporaceae	Micromonospora	Micromonospora narathiwatensis	299146	0	DSM 45248	Environmental	Terrestrial		Soil			peat swamp forest soil			6611957	1	5960272	3
Mycobacterium tuberculosis MAL010124	2588254103	Actinobacteria	Actinobacteria	Corynebacteriales	Mycobacteriaceae	Mycobacterium	Mycobacterium tuberculosis	1354159	0	MAL010124										4410727	18	3996731	1
Mycobacterium tuberculosis KT-0034	2574180175	Actinobacteria	Actinobacteria	Corynebacteriales	Mycobacteriaceae	Mycobacterium	Mycobacterium tuberculosis	1417018	0	KT-0034						Homo sapiens				4374918	69	3943282	1
Mycobacteroides abscessus abscessus 965	2802428893	Actinobacteria	Actinobacteria	Corynebacteriales	Mycobacteriaceae	Mycobacteroides	Mycobacteroides abscessus	1185650	0		Host-associated	Human		Respiratory system		Homo sapiens	respiratory system			4890247	13	4533847	1
Mycobacteroides abscessus abscessus 1034	2802429138	Actinobacteria	Actinobacteria	Corynebacteriales	Mycobacteriaceae	Mycobacteroides	Mycobacteroides abscessus	1185650	0		Host-associated	Human		Respiratory system		Homo sapiens	respiratory system			5303613	13	4912133	1
Mycobacterium tuberculosis M2003	2619619640	Actinobacteria	Actinobacteria	Corynebacteriales	Mycobacteriaceae	Mycobacterium	Mycobacterium tuberculosis	1448742	0	M2003						Homo sapiens				4426931	85	3998941	1
Microbacterium laevaniformans OR221	2531839539	Actinobacteria	Actinobacteria	Micrococcales	Microbacteriaceae	Microbacterium	Microbacterium laevaniformans	1160710	0	OR221	Environmental	Aquatic	Unclassified	Sediment			Subsurface sediments from the Field Research Center (FRC) in Oak Ridge, TN	36.0141	-84.2689	3426113	535	3024869	1
Streptomyces wadayamensis A23	2765235979	Actinobacteria	Actinobacteria	Streptomycetales	Streptomycetaceae	Streptomyces	Streptomyces wadayamensis	141454	0	A23						Citrus	Citrus plant			7032796	127	6150315	5
Mycobacterium tuberculosis M2021	2622736419	Actinobacteria	Actinobacteria	Corynebacteriales	Mycobacteriaceae	Mycobacterium	Mycobacterium tuberculosis	1448747	0	M2021						Homo sapiens				4421695	77	3996767	1
Mycobacterium tuberculosis OSDD504	2548876690	Actinobacteria	Actinobacteria	Corynebacteriales	Mycobacteriaceae	Mycobacterium	Mycobacterium tuberculosis	1126683	0	OSDD504	Host-associated	Animal	Unclassified	Respiratory system		Homo sapiens				4226284	1039	3832535	1
Mycobacterium tuberculosis TKK-01-0088	2588254029	Actinobacteria	Actinobacteria	Corynebacteriales	Mycobacteriaceae	Mycobacterium	Mycobacterium tuberculosis	1324295	0	TKK-01-0088						Homo sapiens				4382402	32	3964839	1
Mycolicibacterium smegmatis NCTC8159	2657245626	Actinobacteria	Actinobacteria	Corynebacteriales	Mycobacteriaceae	Mycolicibacterium	Mycolicibacterium smegmatis	1772	0	NCTC8159										6983267	1	6453853	0
Corynebacterium callunae DSM 20147	2522572159	Actinobacteria	Actinobacteria	Corynebacteriales	Corynebacteriaceae	Corynebacterium	Corynebacterium callunae	1121353	0	DSM 20147	Engineered	Industrial production					Mineral and Chem. Corp			2890884	27	2580272	3
Mycobacteroides abscessus abscessus 746	2802429053	Actinobacteria	Actinobacteria	Corynebacteriales	Mycobacteriaceae	Mycobacteroides	Mycobacteroides abscessus	1185650	0		Host-associated	Human		Respiratory system		Homo sapiens	respiratory system			5132584	22	4754703	1
Nocardioides sp. UNC345MFTsu5.1	2582580751	Actinobacteria	Actinobacteria	Propionibacteriales	Nocardioidaceae	Nocardioides	Nocardioides sp. UNC345MFTsu5.1	1449070	0	UNC345MFTsu5.1										5110849	13	4787161	3
Streptomyces albaduncus	2582581345	Actinobacteria	Actinobacteria	Streptomycetales	Streptomycetaceae	Streptomyces	Streptomyces albaduncus	68172	0											34654	1	30988	0
Mycobacterium tuberculosis TBR51	2582581128	Actinobacteria	Actinobacteria	Corynebacteriales	Mycobacteriaceae	Mycobacterium	Mycobacterium tuberculosis	1295767	0	TBR51						Homo sapiens				4403877	6	4006329	1
Mycobacteroides abscessus PAP020	2681813102	Actinobacteria	Actinobacteria	Corynebacteriales	Mycobacteriaceae	Mycobacteroides	Mycobacteroides abscessus	36809	0	PAP020							sputum			5249388	14	4863777	1
Salinispora pacifica DSM 45547	2516493032	Actinobacteria	Actinobacteria	Micromonosporales	Micromonosporaceae	Salinispora	Salinispora pacifica	1050199	0	DSM 45547					Fresh water, Marine, Sediment					5447211	2	4846404	2
Streptomyces virginiae MAFF10-06014	651716565	Actinobacteria	Actinobacteria	Streptomycetales	Streptomycetaceae	Streptomyces	Streptomyces virginiae	1961	0											57999	1	56392	0
Pseudokineococcus lusitanus CECT 7306	2772190804	Actinobacteria	Actinobacteria	Kineosporiales	Kineosporiaceae	Pseudokineococcus	Pseudokineococcus lusitanus	763993	0											3839029	19	3489073	1
Mycobacterium tuberculosis OFXR-29	2588254180	Actinobacteria	Actinobacteria	Corynebacteriales	Mycobacteriaceae	Mycobacterium	Mycobacterium tuberculosis	1402598	0	OFXR-29						Homo sapiens				4408305	18	4002318	1
Mycobacterium tuberculosis 0A036DS	2718218222	Actinobacteria	Actinobacteria	Corynebacteriales	Mycobacteriaceae	Mycobacterium	Mycobacterium tuberculosis	1773	0	0A036DS	Host-associated	Human				Homo sapiens				4539435	1	3736485	1
Rhodococcus sp. 06-1477-1A	2765235888	Actinobacteria	Actinobacteria	Corynebacteriales	Nocardiaceae	Rhodococcus	Rhodococcus sp. 06-1477-1A	2022497	0	06-1477-1A	Host-associated	Plants				Veronica				6045554	30	5556596	4
Streptomyces sp. JP95	651716717	Actinobacteria	Actinobacteria	Streptomycetales	Streptomycetaceae	Streptomyces	Streptomyces sp. JP95	195040	0	JP95										36905	1	30469	0
Streptomyces neyagawaensis ATCC 27449	651716940	Actinobacteria	Actinobacteria	Streptomycetales	Streptomycetaceae	Streptomyces	Streptomyces neyagawaensis	42238	0	ATCC 27449										99892	1	95453	0
Rhodococcus koreensis DSM 44498	2634166362	Actinobacteria	Actinobacteria	Corynebacteriales	Nocardiaceae	Rhodococcus	Rhodococcus koreensis	99653	0	DSM 44498	Engineered	Wastewater					industrial wastewater			10311574	9	9251506	4
Streptomyces puniceus NRRL B-2988	2767802040	Actinobacteria	Actinobacteria	Streptomycetales	Streptomycetaceae	Streptomyces	Streptomyces puniceus	67351	0	NRRL B-2988										7774952	44	6776225	0
Cutibacterium acnes HL053PA1	2537561817	Actinobacteria	Actinobacteria	Propionibacteriales	Propionibacteriaceae	Cutibacterium	Cutibacterium acnes	765066	0	HL053PA1	Host-associated	Human	Unclassified	Unclassified	Host	Homo sapiens				2524766	35	2269456	1
Pseudarthrobacter siccitolerans 4J27	2648501281	Actinobacteria	Actinobacteria	Micrococcales	Micrococcaceae	Pseudarthrobacter	Pseudarthrobacter siccitolerans	861266	0	4J27										4758654	45	4249882	1
Streptomyces argenteolus	2563366687	Actinobacteria	Actinobacteria	Streptomycetales	Streptomycetaceae	Streptomyces	Streptomyces argenteolus	67274	0											35427	1	30829	0
Bifidobacterium longum longum LMG 13197	2600254982	Actinobacteria	Actinobacteria	Bifidobacteriales	Bifidobacteriaceae	Bifidobacterium	Bifidobacterium longum	1679	0	LMG 13197										2384703	8	2090384	4
Mycobacterium tuberculosis BTB05-371	2603880028	Actinobacteria	Actinobacteria	Corynebacteriales	Mycobacteriaceae	Mycobacterium	Mycobacterium tuberculosis	1423448	0	BTB05-371						Homo sapiens				4405485	11	3984164	1
Mycobacterium tuberculosis TKK_04_0139	2619619411	Actinobacteria	Actinobacteria	Corynebacteriales	Mycobacteriaceae	Mycobacterium	Mycobacterium tuberculosis	1448596	0	TKK_04_0139										4419801	92	3999285	1
Mycobacterium tuberculosis TKK_05SA_0043	2619619450	Actinobacteria	Actinobacteria	Corynebacteriales	Mycobacteriaceae	Mycobacterium	Mycobacterium tuberculosis	1448546	0	TKK_05SA_0043										4399244	2	3977871	1
Mycobacterium tuberculosis TRUG0124	2582581188	Actinobacteria	Actinobacteria	Corynebacteriales	Mycobacteriaceae	Mycobacterium	Mycobacterium tuberculosis	1408973	0	TRUG0124						Homo sapiens				4352725	12	3958958	1
Brevibacterium flavum ATCC 15168	2636415695	Actinobacteria	Actinobacteria	Corynebacteriales	Corynebacteriaceae	Corynebacterium	[Brevibacterium] flavum	92706	0	ATCC 15168										3338699	1	2957053	6
Streptomyces sp. SCSIO 01127	2582581731	Actinobacteria	Actinobacteria	Streptomycetales	Streptomycetaceae	Streptomyces	Streptomyces sp. SCSIO 01127	1035052	0	SCSIO 01127										103006	1	97737	0
Cellulomonas hominis JCM 12133	2734481979	Actinobacteria	Actinobacteria	Micrococcales	Cellulomonadaceae	Cellulomonas	Cellulomonas hominis	1305868	0	JCM 12133										381033	238	303072	1
Microtetraspora malaysiensis NBRC 100735	2724679245	Actinobacteria	Actinobacteria	Streptosporangiales	Streptosporangiaceae	Microtetraspora	Microtetraspora malaysiensis	161358	0	NBRC 100735										8821333	52	7769915	5
Goodfellowiella coeruleoviolacea DSM 43935	2596583534	Actinobacteria	Actinobacteria	Pseudonocardiales	Pseudonocardiaceae	Goodfellowiella	Goodfellowiella coeruleoviolacea	334858	0	DSM 43935					Soil		Soil			8779662	58	7705171	2
Mycobacteroides abscessus abscessus 698	2795385983	Actinobacteria	Actinobacteria	Corynebacteriales	Mycobacteriaceae	Mycobacteroides	Mycobacteroides abscessus	1185650	0		Host-associated	Human		Respiratory system		Homo sapiens	respiratory system			5431910	39	5010709	1
Mycobacterium tuberculosis TKK_04_0068	2648501260	Actinobacteria	Actinobacteria	Corynebacteriales	Mycobacteriaceae	Mycobacterium	Mycobacterium tuberculosis	1448472	0	TKK_04_0068										4389717	11	3971215	1
Mycobacterium tuberculosis TKK_05MA_2005	2619619438	Actinobacteria	Actinobacteria	Corynebacteriales	Mycobacteriaceae	Mycobacterium	Mycobacterium tuberculosis	1448522	0	TKK_05MA_2005										4400930	4	3977364	1
Corynebacterium sp. KPL1986	2558860409	Actinobacteria	Actinobacteria	Corynebacteriales	Corynebacteriaceae	Corynebacterium	Corynebacterium sp. KPL1986	1203619	0	KPL1986	Host-associated	Human	Unclassified	Unclassified		Homo sapiens				2564039	3	2309789	4
Mycobacterium haemophilum UC4	2713896766	Actinobacteria	Actinobacteria	Corynebacteriales	Mycobacteriaceae	Mycobacterium	Mycobacterium haemophilum	29311	0	UC4							sputum	37.7633	-122.4585	4355366	61	3886677	1
Streptomyces sp. TOR3209	2547132111	Actinobacteria	Actinobacteria	Streptomycetales	Streptomycetaceae	Streptomyces	Streptomyces sp. TOR3209	1073567	0	TOR3209	Host-associated	Plants	Unclassified	Rhizoplane	Rhizosphere	Solanum lycopersicum				8013147	728	7119482	1
Mycobacterium tuberculosis PanR0207	2554235213	Actinobacteria	Actinobacteria	Corynebacteriales	Mycobacteriaceae	Mycobacterium	Mycobacterium tuberculosis	1344046	0	PanR0207	Host-associated	Unclassified	Unclassified	Unclassified		Homo sapiens				4366771	65	3946899	1
Brevibacterium linens SMQ-1335	2718218476	Actinobacteria	Actinobacteria	Micrococcales	Brevibacteriaceae	Brevibacterium	Brevibacterium linens	1703	0	SMQ-1335										4209935	1	3791585	4
Mycobacterium tuberculosis TKK_04_0104	2636415488	Actinobacteria	Actinobacteria	Corynebacteriales	Mycobacteriaceae	Mycobacterium	Mycobacterium tuberculosis	1448609	0	TKK_04_0104										4400239	3	3982674	1
Mycobacterium tuberculosis TB_RSA90	2574180060	Actinobacteria	Actinobacteria	Corynebacteriales	Mycobacteriaceae	Mycobacterium	Mycobacterium tuberculosis	1422006	0	TB_RSA90						Homo sapiens				4423978	29	3997246	1
Atopobium sp. oral Taxon 810 F0209	2541047095	Actinobacteria	Coriobacteriia	Coriobacteriales	Atopobiaceae	Atopobium	Atopobium sp. oral taxon 810	1321773	0	F0209	Host-associated	Human	Oral	Digestive system	Host, Human oral cavity	Homo sapiens	Human oral cavity			1945857	69	1735820	1
Dermabacter hominis NBRC 106157	2731957604	Actinobacteria	Actinobacteria	Micrococcales	Dermabacteraceae	Dermabacter	Dermabacter hominis	1349750	0	NBRC 106157					Host, Skin		Human skin			2152509	24	1968904	1
Mycobacterium kansasii SMC1	2585427992	Actinobacteria	Actinobacteria	Corynebacteriales	Mycobacteriaceae	Mycobacterium	Mycobacterium kansasii	1768	0	SMC1										6572554	204	5741055	1
Mycobacterium tuberculosis TKK_04_0060	2582581185	Actinobacteria	Actinobacteria	Corynebacteriales	Mycobacteriaceae	Mycobacterium	Mycobacterium tuberculosis	1448465	0	TKK_04_0060										4398345	6	4000412	1
Mycobacteroides abscessus massiliense 953	2795385943	Actinobacteria	Actinobacteria	Corynebacteriales	Mycobacteriaceae	Mycobacteroides	Mycobacteroides abscessus	1962118	0		Host-associated	Human		Respiratory system		Homo sapiens	respiratory system			4983890	13	4602420	1
Mycobacterium tuberculosis A70451	2695420474	Actinobacteria	Actinobacteria	Corynebacteriales	Mycobacteriaceae	Mycobacterium	Mycobacterium tuberculosis	1773	0	A70451							sputum			4267388	245	3848944	1
Mycobacterium asiaticum 1137369.8	2808606768	Actinobacteria	Actinobacteria	Corynebacteriales	Mycobacteriaceae	Mycobacterium	Mycobacterium asiaticum	1790	0									-25.406	32.807	6097614	169	5655844	1
Microbacterium azadirachtae CL89	2643221511	Actinobacteria	Actinobacteria	Micrococcales	Microbacteriaceae	Microbacterium	Microbacterium azadirachtae	582680	0	CL89	Host-associated	Plants				Arabidopsis thaliana	Plant roots			3990936	10	3670468	1
Streptomyces caelestis NRRL 2821	2563366635	Actinobacteria	Actinobacteria	Streptomycetales	Streptomycetaceae	Streptomyces	Streptomyces caelestis	36816	0	NRRL 2821										41097	1	40708	0
Rathayibacter rathayi VKM Ac-1601	2716884894	Actinobacteria	Actinobacteria	Micrococcales	Microbacteriaceae	Rathayibacter	Rathayibacter rathayi	33887	0	VKM Ac-1601										3222676	45	2827144	1
Mycobacteroides abscessus massiliense 262	2799113124	Actinobacteria	Actinobacteria	Corynebacteriales	Mycobacteriaceae	Mycobacteroides	Mycobacteroides abscessus	1962118	0		Host-associated	Human		Respiratory system		Homo sapiens	respiratory system			4905971	6	4550041	1
Saccharothrix sp. ST-888	2751185739	Actinobacteria	Actinobacteria	Pseudonocardiales	Pseudonocardiaceae	Saccharothrix	Saccharothrix sp. ST-888	1427391	0	ST-888	Environmental	Terrestrial		Soil			soil			7557988	292	6503818	1
Amycolatopsis mediterranei HP-130	2816332283	Actinobacteria	Actinobacteria	Pseudonocardiales	Pseudonocardiaceae	Amycolatopsis	Amycolatopsis mediterranei	33910	0											10330391	104	9363377	4
Mycobacterium tuberculosis MD15774	2627854253	Actinobacteria	Actinobacteria	Corynebacteriales	Mycobacteriaceae	Mycobacterium	Mycobacterium tuberculosis	1447503	0	MD15774										4422474	97	4002195	1
Composite genome from Lake Mendota Epilimnion pan-assembly MEint.metabat.14260	2582580530	Actinobacteria	unclassified	unclassified	unclassified	unclassified	unclassified	201174	0	MEint.metabat.14260	Environmental	Aquatic	Lentic	Freshwater	Freshwater		Lake Mendota, Madison, WI	43.098333	-89.405278	1498931	150	1434498	0
Mycobacteroides abscessus abscessus 2	2795385969	Actinobacteria	Actinobacteria	Corynebacteriales	Mycobacteriaceae	Mycobacteroides	Mycobacteroides abscessus	1185650	0		Host-associated	Human		Respiratory system		Homo sapiens	respiratory system			4986232	22	4616278	1
Bifidobacterium reuteri DSM 23975	2600254975	Actinobacteria	Actinobacteria	Bifidobacteriales	Bifidobacteriaceae	Bifidobacterium	Bifidobacterium reuteri	1437610	0	AFB22-1										2847572	28	2451387	2
Streptomyces sp. NRRL S-1896	2775507110	Actinobacteria	Actinobacteria	Streptomycetales	Streptomycetaceae	Streptomyces	Streptomyces sp. NRRL S-1896	1463893	0	NRRL S-1896	Environmental	Terrestrial		Soil			soil			10453723	149	8961478	0
Streptomyces sp. NRRL S-1868	2767802047	Actinobacteria	Actinobacteria	Streptomycetales	Streptomycetaceae	Streptomyces	Streptomyces sp. NRRL S-1868	1463892	0	NRRL S-1868	Engineered	Food production					flour			8713362	178	7557489	0
Mycobacteroides abscessus bolletii 512	2795385833	Actinobacteria	Actinobacteria	Corynebacteriales	Mycobacteriaceae	Mycobacteroides	Mycobacteroides abscessus	319705	0		Host-associated	Human		Respiratory system		Homo sapiens	respiratory system			4839305	16	4499452	1
Mycetocola miduiensis CGMCC 1.11101	2667527394	Actinobacteria	Actinobacteria	Micrococcales	Microbacteriaceae	Mycetocola	Mycetocola miduiensis	995034	0	CGMCC 1.11101										3303539	15	2998829	3
Nonomuraea spiralis IMC A-0156	2582581594	Actinobacteria	Actinobacteria	Streptosporangiales	Streptosporangiaceae	Nonomuraea	Nonomuraea spiralis	46182	0	IMC A-0156										41430	1	33083	0
Streptomyces sp. DpondAA-A50	2524614575	Actinobacteria	Actinobacteria	Streptomycetales	Streptomycetaceae	Streptomyces	Streptomyces sp. DpondAA-A50	1305822	0	DpondAA-A50										7380346	34	6496301	0
Actinomyces neuii UMB0125	2808606727	Actinobacteria	Actinobacteria	Actinomycetales	Actinomycetaceae	Actinomyces	Actinomyces neuii	33007	0		Host-associated	Human		Excretory system		Homo sapiens				2389596	17	2198082	4
Mycobacterium tuberculosis A70011_4	2657245541	Actinobacteria	Actinobacteria	Corynebacteriales	Mycobacteriaceae	Mycobacterium	Mycobacterium tuberculosis	1773	0	A70011_4							sputum			4221197	148	3672380	1
Curtobacterium luteum NS184	2731957857	Actinobacteria	Actinobacteria	Micrococcales	Microbacteriaceae	Curtobacterium	Curtobacterium luteum	33881	0	NS184										3547870	153	3222542	1
Mycobacterium tuberculosis Q09600228	2693429664	Actinobacteria	Actinobacteria	Corynebacteriales	Mycobacteriaceae	Mycobacterium	Mycobacterium tuberculosis	1773	0	Q09600228	Host-associated	Human				Homo sapiens				4277032	182	3863933	1
Mycobacterium africanum MAL020135	2582580877	Actinobacteria	Actinobacteria	Corynebacteriales	Mycobacteriaceae	Mycobacterium	Mycobacterium tuberculosis	1354187	0	MAL020135						Homo sapiens				4385269	11	3955433	1
Arthrobacter sp. H14	2519899712	Actinobacteria	Actinobacteria	Micrococcales	Micrococcaceae	Arthrobacter	Arthrobacter sp. H14	1312959	0	H14	Environmental	Terrestrial	Unclassified	Soil	Soil		Soil from Hatherton, Darwin Mountains	-78.278201	158.847649	4340329	158	3765602	3
Mycobacterium tuberculosis J09700837	2703719385	Actinobacteria	Actinobacteria	Corynebacteriales	Mycobacteriaceae	Mycobacterium	Mycobacterium tuberculosis	1773	0	J09700837	Host-associated	Human				Homo sapiens				4239274	310	3834931	1
Streptomyces aidingensis CGMCC 4.5739	2675903061	Actinobacteria	Actinobacteria	Streptomycetales	Streptomycetaceae	Streptomyces	Streptomyces aidingensis	910347	0	CGMCC 4.5739										6482745	43	5712954	2
Mycobacterium tuberculosis M2010	2622736417	Actinobacteria	Actinobacteria	Corynebacteriales	Mycobacteriaceae	Mycobacterium	Mycobacterium tuberculosis	1448745	0	M2010						Homo sapiens				4429665	91	4004459	1
Arthrobacter nitroguajacolicus Rue61a	2510461014	Actinobacteria	Actinobacteria	Micrococcales	Micrococcaceae	Arthrobacter	Arthrobacter sp. Rue61a	1118963	0	Rue61a	Engineered	Wastewater	Unclassified	Unclassified	Host, Sludge		plant of a coal tar refining company	51.571522	7.315407	5081038	3	4582443	6
Pseudonocardia autotrophica DSM 535	2756170255	Actinobacteria	Actinobacteria	Pseudonocardiales	Pseudonocardiaceae	Pseudonocardia	Pseudonocardia autotrophica	2074	0	DSM 535							phosphate buffer			7570326	2	6860306	4
Amycolatopsis rubida DSM 44637	2675903692	Actinobacteria	Actinobacteria	Pseudonocardiales	Pseudonocardiaceae	Amycolatopsis	Amycolatopsis rubida	112413	0	DSM 44637	Environmental	Terrestrial		Soil			soil of a conifer forest			9873592	45	8719804	1
Mycobacterium tuberculosis KT-0089	2588254232	Actinobacteria	Actinobacteria	Corynebacteriales	Mycobacteriaceae	Mycobacterium	Mycobacterium tuberculosis	1400927	0	KT-0089						Homo sapiens				4416615	11	4007909	1
Mycobacterium sp. 012931	2602041573	Actinobacteria	Actinobacteria	Corynebacteriales	Mycobacteriaceae	Mycobacterium	Mycobacterium sp. 012931	1187065	0	12931	Host-associated	Fish	Unclassified	Unclassified		Seriola quinqueradiata	Marine fish (yellowtail)			5759365	1	5161376	1
Mycobacteroides abscessus abscessus 611	2799113218	Actinobacteria	Actinobacteria	Corynebacteriales	Mycobacteriaceae	Mycobacteroides	Mycobacteroides abscessus	1185650	0		Host-associated	Human		Respiratory system		Homo sapiens	respiratory system			4988001	20	4630966	1
Mycobacterium tuberculosis TRUG0085	2576861121	Actinobacteria	Actinobacteria	Corynebacteriales	Mycobacteriaceae	Mycobacterium	Mycobacterium tuberculosis	1408949	0	TRUG0085						Homo sapiens				4385892	21	3975161	1
Streptomyces ruber NRRL ISP-5378	2802429314	Actinobacteria	Actinobacteria	Streptomycetales	Streptomycetaceae	Streptomyces	Streptomyces ruber	83378	0											9644249	96	8516610	2
Gardnerella vaginalis JCP7672	2541047562	Actinobacteria	Actinobacteria	Bifidobacteriales	Bifidobacteriaceae	Gardnerella	Gardnerella vaginalis	1261060	0	JCP7672	Host-associated	Animal	Unclassified	Reproductive system		Homo sapiens	Vaginal swab			1600533	169	1431969	1
Streptomyces sp. NRRL S-31	2767802082	Actinobacteria	Actinobacteria	Streptomycetales	Streptomycetaceae	Streptomyces	Streptomyces sp. NRRL S-31	1463898	0	NRRL S-31	Environmental	Terrestrial		Soil			soil			8697190	227	7578339	1
Streptomyces sp. Ag82_O1-15	2739368071	Actinobacteria	Actinobacteria	Streptomycetales	Streptomycetaceae	Streptomyces	Streptomyces sp. Ag82_O1-15	1938855	0	Ag82_O1-15										11733994	2	10190513	6
Mycobacteroides abscessus abscessus 580	2795385807	Actinobacteria	Actinobacteria	Corynebacteriales	Mycobacteriaceae	Mycobacteroides	Mycobacteroides abscessus	1185650	0		Host-associated	Human		Respiratory system		Homo sapiens	respiratory system			4965833	12	4621564	1
Mycobacteroides abscessus PAP086	2660238206	Actinobacteria	Actinobacteria	Corynebacteriales	Mycobacteriaceae	Mycobacteroides	Mycobacteroides abscessus	36809	0	PAP086							sputum			5156980	13	4763649	0
Bifidobacterium thermacidophilum thermacidophilum DSM 15837	2524614678	Actinobacteria	Actinobacteria	Bifidobacteriales	Bifidobacteriaceae	Bifidobacterium	Bifidobacterium thermacidophilum	1121111	0	DSM 15837	Engineered	Wastewater	Unclassified	Unclassified	Aquatic, Wastewater		Waste water of a bean-curd farm	39.927642	116.412277	2223595	14	1874824	1
Mycobacterium tuberculosis BTB07-234	2603880086	Actinobacteria	Actinobacteria	Corynebacteriales	Mycobacteriaceae	Mycobacterium	Mycobacterium tuberculosis	1423464	0	BTB07-234										4379516	22	3960980	1
Micromonospora peucetia DSM 43363	2622736606	Actinobacteria	Actinobacteria	Micromonosporales	Micromonosporaceae	Micromonospora	Micromonospora peucetia	47871	0	DSM 43363	Environmental	Terrestrial		Soil	Soil		soil			7365767	2	6549718	4
Mycobacterium tuberculosis TRUG0036	2602041933	Actinobacteria	Actinobacteria	Corynebacteriales	Mycobacteriaceae	Mycobacterium	Mycobacterium tuberculosis	1408920	0	TRUG0036						Homo sapiens				4393129	45	3970583	1
Nocardia arizonensis W9405	2645728039	Actinobacteria	Actinobacteria	Corynebacteriales	Nocardiaceae	Nocardia	Nocardia arizonensis	1141647	0	W9405										7188114	110	6323527	1
Mycobacterium tuberculosis TB_RSA46	2582581191	Actinobacteria	Actinobacteria	Corynebacteriales	Mycobacteriaceae	Mycobacterium	Mycobacterium tuberculosis	1421962	0	TB_RSA46						Homo sapiens				4392987	35	3971992	1
Streptomyces sp. DvalAA-14	2657245707	Actinobacteria	Actinobacteria	Streptomycetales	Streptomycetaceae	Streptomyces	Streptomyces sp. DvalAA-14	1839759	0	DvalAA-14										7944178	670	6846098	1
Mycobacteroides abscessus massiliense 1004	2795385636	Actinobacteria	Actinobacteria	Corynebacteriales	Mycobacteriaceae	Mycobacteroides	Mycobacteroides abscessus	1962118	0		Host-associated	Human		Respiratory system		Homo sapiens	respiratory system			4902012	6	4534543	1
Mycobacterium sp. NRRL B-3805	2808606453	Actinobacteria	Actinobacteria	Corynebacteriales	Mycobacteriaceae	Mycobacterium	Mycobacterium sp. NRRL B-3805	1570328	0								soil			5366707	1	5016282	2
Bifidobacterium stercoris JCM 15918	2671180988	Actinobacteria	Actinobacteria	Bifidobacteriales	Bifidobacteriaceae	Bifidobacterium	Bifidobacterium adolescentis	1437612	0	JCM 15918										2287081	30	2027655	1
Streptomyces sp. LamerLS-316	2515154095	Actinobacteria	Actinobacteria	Streptomycetales	Streptomycetaceae	Streptomyces	Streptomyces sp. LamerLS-316	1157630	0	LamerLS-316										7866187	23	7007143	1
Streptomyces flavotricini NRRL B-5419	2775507083	Actinobacteria	Actinobacteria	Streptomycetales	Streptomycetaceae	Streptomyces	Streptomyces flavotricini	66888	0	NRRL B-5419	Environmental	Terrestrial		Soil			soil			6609319	1349	5841195	1
Mycobacterium tuberculosis M1431	2619619601	Actinobacteria	Actinobacteria	Corynebacteriales	Mycobacteriaceae	Mycobacterium	Mycobacterium tuberculosis	1448684	0	M1431						Homo sapiens				4410550	19	3986309	1
Gardnerella vaginalis JCP8017B	2541047565	Actinobacteria	Actinobacteria	Bifidobacteriales	Bifidobacteriaceae	Gardnerella	Gardnerella vaginalis	1261063	0	JCP8017B	Host-associated	Animal	Unclassified	Reproductive system		Homo sapiens	Vaginal swab			1599351	187	1432687	1
Mycobacterium tuberculosis TKK_05SA_0048	2574180155	Actinobacteria	Actinobacteria	Corynebacteriales	Mycobacteriaceae	Mycobacterium	Mycobacterium tuberculosis	1448550	0	TKK_05SA_0048										4398616	76	3970611	1
Mycobacterium tuberculosis TB_RSA139	2603879951	Actinobacteria	Actinobacteria	Corynebacteriales	Mycobacteriaceae	Mycobacterium	Mycobacterium tuberculosis	1422055	0	TB_RSA139						Homo sapiens				4394393	41	3973641	1
Micrococcus sp. CH7	2724679103	Actinobacteria	Actinobacteria	Micrococcales	Micrococcaceae	Micrococcus	Micrococcus sp. CH7	1770210	0	Micrococcus sp. CH7										2510459	46	2278527	3
Mycobacteroides abscessus abscessus 619	2795385820	Actinobacteria	Actinobacteria	Corynebacteriales	Mycobacteriaceae	Mycobacteroides	Mycobacteroides abscessus	1185650	0		Host-associated	Human		Respiratory system		Homo sapiens	respiratory system			5084413	16	4713697	1
Actinobacteria bacterium RBG_16_70_17	2708742702	Actinobacteria	unclassified	unclassified	unclassified	unclassified	Actinobacteria bacterium RBG_16_70_17	1797205	0	RBG_16_70_17	Environmental	Terrestrial	Unclassified	Soil	Soil		soil from Rifle, Colorado	39.55	-107.97	2133711	151	1899409	0
Corynebacterium diphtheriae 241	2511231126	Actinobacteria	Actinobacteria	Corynebacteriales	Corynebacteriaceae	Corynebacterium	Corynebacterium diphtheriae	698966	83607	241	Host-associated	Human	Unclassified	Unclassified	Host	Homo sapiens	diphtheria patient	-22.93	-43.23	2426551	1	2166224	5
Polynucleobacter sp. FNE-F8 bin_6_1_PnecC	2596583565	Proteobacteria	Betaproteobacteria	Burkholderiales	Burkholderiaceae	Polynucleobacter	Polynucleobacter sp.	2029855	0	FNE-F8 bin_6_1_PnecC	Environmental	Aquatic	Lentic	Freshwater	Lentic		Grosse Fuchskuhle, Brandenburg, Germany	53.1666	13.0333	2325838	20	2151960	1
Mycobacteroides abscessus massiliense 967	2799113183	Actinobacteria	Actinobacteria	Corynebacteriales	Mycobacteriaceae	Mycobacteroides	Mycobacteroides abscessus	1962118	0		Host-associated	Human		Respiratory system		Homo sapiens	respiratory system			5023136	12	4646837	1
Cellulomonas timonensis SN7	2690315899	Actinobacteria	Actinobacteria	Micrococcales	Cellulomonadaceae	Cellulomonas	Cellulomonas timonensis	1689271	0	SN7										4057828	13	3721149	5
Streptomyces sp. NRRL WC-3641	2775507079	Actinobacteria	Actinobacteria	Streptomycetales	Streptomycetaceae	Streptomyces	Streptomyces sp. NRRL WC-3641	1463927	0	NRRL WC-3641										9041645	1746	8001499	1
Mycobacterium tuberculosis XDR1221	2558860631	Actinobacteria	Actinobacteria	Corynebacteriales	Mycobacteriaceae	Mycobacterium	Mycobacterium tuberculosis	1160714	0	XDR1221										4304203	214	3886614	1
Nocardia pseudobrasiliensis NBRC 108224	2731957744	Actinobacteria	Actinobacteria	Corynebacteriales	Nocardiaceae	Nocardia	Nocardia pseudobrasiliensis	1210086	0	NBRC 108224	Host-associated	Unclassified	Unclassified	Unclassified			Leg abscess			8397232	96	7578795	1
Actinomyces naeslundii ATCC 27039	2806310712	Actinobacteria	Actinobacteria	Actinomycetales	Actinomycetaceae	Actinomyces	Actinomyces naeslundii	1655	0											3040449	1	2511592	3
Citricoccus sp. CH26A	2547132399	Actinobacteria	Actinobacteria	Micrococcales	Micrococcaceae	Citricoccus	Citricoccus sp. CH26A	1045009	0	CH26A	Environmental	Aquatic	Groundwater	Freshwater			extremely oligotrophic Churince system in the Cuatro Ci?negas Basin (CCB) in Coahuila, Mexico	26.988	-102.063	3466927	67	3123169	1
Mycobacteroides abscessus abscessus 189	2795385885	Actinobacteria	Actinobacteria	Corynebacteriales	Mycobacteriaceae	Mycobacteroides	Mycobacteroides abscessus	1185650	0		Host-associated	Human		Respiratory system		Homo sapiens	respiratory system			5289718	22	4892632	1
Salinispora arenicola CNY234	2519103195	Actinobacteria	Actinobacteria	Micromonosporales	Micromonosporaceae	Salinispora	Salinispora arenicola	1169165	0	CNY234										5569418	51	4835165	4
Marihabitans asiaticum DSM 18935	2816332116	Actinobacteria	Actinobacteria	Micrococcales	Intrasporangiaceae	Marihabitans	Marihabitans asiaticum	415218	0		Environmental	Aquatic	Unclassified	Marine	Marine, Aquatic		surface seawater			2953873	6	2745972	2
Mycobacterium tuberculosis INS_MDR	2619619310	Actinobacteria	Actinobacteria	Corynebacteriales	Mycobacteriaceae	Mycobacterium	Mycobacterium tuberculosis	1441925	0	INS_MDR										4391145	22	3970614	1
Bifidobacterium longum infantis EK3	2609460013	Actinobacteria	Actinobacteria	Bifidobacteriales	Bifidobacteriaceae	Bifidobacterium	Bifidobacterium longum	1457183	0	EK3										2564809	38	2217326	1
Mycobacterium tuberculosis KT-0077	2588254239	Actinobacteria	Actinobacteria	Corynebacteriales	Mycobacteriaceae	Mycobacterium	Mycobacterium tuberculosis	1400920	0	KT-0077						Homo sapiens				4395493	17	3979123	1
Mycobacteroides abscessus abscessus 984	2799113188	Actinobacteria	Actinobacteria	Corynebacteriales	Mycobacteriaceae	Mycobacteroides	Mycobacteroides abscessus	1185650	0		Host-associated	Human		Respiratory system		Homo sapiens	respiratory system			5138050	24	4733657	1
Kocuria atrinae C3-8	2548877030	Actinobacteria	Actinobacteria	Micrococcales	Micrococcaceae	Kocuria	Kocuria atrinae	1179225	0	C3-8	Engineered	Food production	Unclassified	Unclassified			Isolated from Korean traditional fermented food			3197170	221	2764478	1
Rhodococcus sp. 06-1460-1B	2765235925	Actinobacteria	Actinobacteria	Corynebacteriales	Nocardiaceae	Rhodococcus	Rhodococcus sp. 06-1460-1B	2022501	0	06-1460-1B	Host-associated	Plants				Anthemis				5780691	43	5338207	1
Streptomyces sp. IgraMP-1	2657245703	Actinobacteria	Actinobacteria	Streptomycetales	Streptomycetaceae	Streptomyces	Streptomyces sp. IgraMP-1	1839767	0	IgraMP-1										6915353	558	5963641	8
Actinoplanes friuliensis	651716749	Actinobacteria	Actinobacteria	Micromonosporales	Micromonosporaceae	Actinoplanes	Actinoplanes friuliensis	196914	0											70820	1	68398	0
Mycobacterium tuberculosis H6_7420	2713897270	Actinobacteria	Actinobacteria	Corynebacteriales	Mycobacteriaceae	Mycobacterium	Mycobacterium tuberculosis	1773	0	H6_7420										4300344	218	3890479	1
Mycolicibacterium elephantis 1477680.9	2808606658	Actinobacteria	Actinobacteria	Corynebacteriales	Mycobacteriaceae	Mycolicibacterium	Mycolicibacterium elephantis	81858	0											5353598	409	4968911	1
Mycobacterium tuberculosis N09901618	2703719353	Actinobacteria	Actinobacteria	Corynebacteriales	Mycobacteriaceae	Mycobacterium	Mycobacterium tuberculosis	1773	0	N09901618	Host-associated	Human				Homo sapiens				109746	79	96529	1
Corynebacterium diphtheriae bv. gravis ISS 4060	2639763133	Actinobacteria	Actinobacteria	Corynebacteriales	Corynebacteriaceae	Corynebacterium	Corynebacterium diphtheriae	1450521	0	ISS 4060										2395664	47	2155466	1
Mycobacterium tuberculosis M1295	2619619573	Actinobacteria	Actinobacteria	Corynebacteriales	Mycobacteriaceae	Mycobacterium	Mycobacterium tuberculosis	1448652	0	M1295						Homo sapiens				4407745	26	3981434	1
Nocardioides sp. Soil797	2643221854	Actinobacteria	Actinobacteria	Propionibacteriales	Nocardioidaceae	Nocardioides	Nocardioides sp. Soil797	1736413	0	Soil797							Soil	50.958	6.856	4386361	20	4024052	1
Kitasatospora aureofaciens CCM 3239	2563366690	Actinobacteria	Actinobacteria	Streptomycetales	Streptomycetaceae	Kitasatospora	Kitasatospora aureofaciens	1894	0	CCM3239					Soil		Soil			17455	1	15707	0
Microbacterium lacticum DSM 20427	2818991429	Actinobacteria	Actinobacteria	Micrococcales	Microbacteriaceae	Microbacterium	Microbacterium lacticum	33885	0											3086904	9	2823427	1
Salinispora arenicola CNB458	2517572210	Actinobacteria	Actinobacteria	Micromonosporales	Micromonosporaceae	Salinispora	Salinispora arenicola	1136425	0	CNB458	Environmental	Unclassified	Unclassified	Unclassified			Microbial mats			5704144	132	4927362	4
Mycobacteroides abscessus abscessus 711	2795385775	Actinobacteria	Actinobacteria	Corynebacteriales	Mycobacteriaceae	Mycobacteroides	Mycobacteroides abscessus	1185650	0		Host-associated	Human		Respiratory system		Homo sapiens	respiratory system			5098297	18	4727136	1
Mycobacterium tuberculosis 0A033DS	2728369392	Actinobacteria	Actinobacteria	Corynebacteriales	Mycobacteriaceae	Mycobacterium	Mycobacterium tuberculosis	1773	0	0A033DS	Host-associated	Human				Homo sapiens				4539435	1	3895751	1
Pimelobacter simplex VKM Ac-2033D	2627854157	Actinobacteria	Actinobacteria	Propionibacteriales	Nocardioidaceae	Pimelobacter	Pimelobacter simplex	2045	0	VKM Ac-2033D										5637360	1	5285467	2
Mycobacterium tuberculosis 2279	2684623049	Actinobacteria	Actinobacteria	Corynebacteriales	Mycobacteriaceae	Mycobacterium	Mycobacterium tuberculosis	1773	0	2279							Human sputum			4405033	1	3926077	1
Microlunatus soli DSM 21800	2636416048	Actinobacteria	Actinobacteria	Propionibacteriales	Propionibacteriaceae	Microlunatus	Microlunatus soli	630515	0	DSM 21800							spawn used for growing the mushroom Agaricus brasiliensis			6732914	1	6144220	1
Streptomyces sp. EN16	2765235997	Actinobacteria	Actinobacteria	Streptomycetales	Streptomycetaceae	Streptomyces	Streptomyces sp. EN16	212773	0	EN16										8549625	205	7505742	1
Mycobacteroides abscessus abscessus 234	2795385558	Actinobacteria	Actinobacteria	Corynebacteriales	Mycobacteriaceae	Mycobacteroides	Mycobacteroides abscessus	1185650	0		Host-associated	Human		Respiratory system		Homo sapiens	respiratory system			4963799	18	4596204	1
Streptomyces sp. XY593	2767802033	Actinobacteria	Actinobacteria	Streptomycetales	Streptomycetaceae	Streptomyces	Streptomyces sp. XY593	1519483	0	XY593	Environmental	Terrestrial		Soil			soil			8302541	143	7407304	1
Mycobacterium tuberculosis TKK_05SA_0026	2619619446	Actinobacteria	Actinobacteria	Corynebacteriales	Mycobacteriaceae	Mycobacterium	Mycobacterium tuberculosis	1448539	0	TKK_05SA_0026						Homo sapiens				4419686	69	3987603	1
Nocardioides sp. XL1	2788500598	Actinobacteria	Actinobacteria	Propionibacteriales	Nocardioidaceae	Nocardioides	Nocardioides sp. XL1	2003120	0								groundwater			5236502	81	4794344	1
Plantactinospora sp. CNZ320	2739368068	Actinobacteria	Actinobacteria	Micromonosporales	Micromonosporaceae	Plantactinospora	Plantactinospora sp. CNZ320	2035246	0	CNZ320	Environmental	Aquatic	Oceanic	Marine			Marine Sediments			8072677	2	7186522	3
Mycobacterium tuberculosis XTB13-299	2619619389	Actinobacteria	Actinobacteria	Corynebacteriales	Mycobacteriaceae	Mycobacterium	Mycobacterium tuberculosis	1427330	0	XTB13-299						Homo sapiens				4416807	16	3994715	1
Mycobacterium tuberculosis N00000064	2698536416	Actinobacteria	Actinobacteria	Corynebacteriales	Mycobacteriaceae	Mycobacterium	Mycobacterium tuberculosis	1773	0	N00000064	Host-associated	Human				Homo sapiens				4273287	198	3860527	1
Mycobacterium tuberculosis M09400397	2695420770	Actinobacteria	Actinobacteria	Corynebacteriales	Mycobacteriaceae	Mycobacterium	Mycobacterium tuberculosis	1773	0	M09400397	Host-associated	Human				Homo sapiens				4280091	228	3856972	1
Mycobacterium tuberculosis MAL020146	2588254115	Actinobacteria	Actinobacteria	Corynebacteriales	Mycobacteriaceae	Mycobacterium	Mycobacterium tuberculosis	1354127	0	MAL020146						Homo sapiens				4408360	16	4003474	1
Streptomyces sp. SceaMP-e96	2513237115	Actinobacteria	Actinobacteria	Streptomycetales	Streptomycetaceae	Streptomyces	Streptomyces sp. SceaMP-e96	1100824	0	SceaMP-e96										9563454	106	8223643	3
Microbacterium sp. 1294	2773857759	Actinobacteria	Actinobacteria	Micrococcales	Microbacteriaceae	Microbacterium	Microbacterium sp. 1294	2183927	0	1294	Host-associated	Plants		Roots			sorghum rhizosphere			2963774	3	2786139	1
Mycobacterium tuberculosis A70086	2690316019	Actinobacteria	Actinobacteria	Corynebacteriales	Mycobacteriaceae	Mycobacterium	Mycobacterium tuberculosis	1773	0	A70086							sputum			4261026	176	3720750	1
Rathayibacter sp. Leaf185	2643221921	Actinobacteria	Actinobacteria	Micrococcales	Microbacteriaceae	Rathayibacter	Rathayibacter sp. Leaf185	1736292	0	Leaf185							Arabidopsis leaf	47.4090306	8.47016944	4105523	9	3732619	1
Aeromicrobium erythreum AR18	2687453509	Actinobacteria	Actinobacteria	Propionibacteriales	Nocardioidaceae	Aeromicrobium	Aeromicrobium erythreum	2041	0	AR18							Puerto Rico			3629239	1	3304622	2
Mycobacterium tuberculosis TKK-01-0085	2574179808	Actinobacteria	Actinobacteria	Corynebacteriales	Mycobacteriaceae	Mycobacterium	Mycobacterium tuberculosis	1324292	0	TKK-01-0085						Homo sapiens				4352094	18	3961127	1
Mycobacterium tuberculosis 200470	2657245581	Actinobacteria	Actinobacteria	Corynebacteriales	Mycobacteriaceae	Mycobacterium	Mycobacterium tuberculosis	1773	0	200470							sputum			4372466	69	3951730	1
Nocardioides sp. REDSEA-S34_B5	2651870237	Actinobacteria	Actinobacteria	Propionibacteriales	Nocardioidaceae	Nocardioides	unclassified	1839	0	REDSEA-S34_B5	Environmental	Aquatic		Marine	Marine		Water columns	25.772	36.116	4281578	291	3870418	0
Bifidobacterium magnum LMG 11591	2597490218	Actinobacteria	Actinobacteria	Bifidobacteriales	Bifidobacteriaceae	Bifidobacterium	Bifidobacterium magnum	1692	0	LMG 11591										1822475	13	1606947	1
Mycobacterium tuberculosis TKK-01-0018	2588253987	Actinobacteria	Actinobacteria	Corynebacteriales	Mycobacteriaceae	Mycobacterium	Mycobacterium tuberculosis	1324233	0	TKK-01-0018						Homo sapiens				4418071	28	3998661	1
Mycobacteroides abscessus abscessus 980	2795386023	Actinobacteria	Actinobacteria	Corynebacteriales	Mycobacteriaceae	Mycobacteroides	Mycobacteroides abscessus	1185650	0		Host-associated	Human		Respiratory system		Homo sapiens	respiratory system			5474840	78	5020865	1
Janibacter sp. HTCC2649	638341107	Actinobacteria	Actinobacteria	Micrococcales	Intrasporangiaceae	Janibacter	Janibacter sp. HTCC2649	313589	54213	HTCC2649	Environmental	Aquatic	Unclassified	Marine	Aquatic, Marine		Sargasso Sea, Atlantic Ocean, BATS at a depth of 10m			4228723	14	3893893	2
Mycobacterium tuberculosis H_13571	2713897284	Actinobacteria	Actinobacteria	Corynebacteriales	Mycobacteriaceae	Mycobacterium	Mycobacterium tuberculosis	1773	0	H_13571										4316970	225	3905382	1
Mycobacterium tuberculosis K00700186	2690316330	Actinobacteria	Actinobacteria	Corynebacteriales	Mycobacteriaceae	Mycobacterium	Mycobacterium tuberculosis	1773	0	K00700186	Host-associated	Human				Homo sapiens				4282581	123	3877232	1
Mycobacterium bovis Kc 9614	2579778584	Actinobacteria	Actinobacteria	Corynebacteriales	Mycobacteriaceae	Mycobacterium	Mycobacterium tuberculosis	1438826	0	Kc 9614						Homo sapiens				4376509	33	3985162	1
Corynebacterium striatum 216	2811995069	Actinobacteria	Actinobacteria	Corynebacteriales	Corynebacteriaceae	Corynebacterium	Corynebacterium striatum	43770	0								Tracheal aspirate			3031488	1	2711800	4
Mycobacteroides sp. HXXIII	2703718746	Actinobacteria	Actinobacteria	Corynebacteriales	Mycobacteriaceae	Mycobacteroides	Mycobacteroides sp. HXXIII	1720577	0	HXXIII	Environmental	Aquatic	Drinking water	Freshwater			Drinking Water			5715798	83	5268086	1
Herbidospora sakaeratensis NBRC 102641	2724679240	Actinobacteria	Actinobacteria	Streptosporangiales	Streptosporangiaceae	Herbidospora	Herbidospora sakaeratensis	564415	0	NBRC 102641										8594887	34	7905289	1
Streptomyces sp. BK387	2795386134	Actinobacteria	Actinobacteria	Streptomycetales	Streptomycetaceae	Streptomyces	Streptomyces sp. BK387	2512128	0											9829183	50	8544284	2
Mycobacteroides abscessus abscessus 53	2799113091	Actinobacteria	Actinobacteria	Corynebacteriales	Mycobacteriaceae	Mycobacteroides	Mycobacteroides abscessus	1185650	0		Host-associated	Human		Respiratory system		Homo sapiens	respiratory system			5223919	119	4835392	1
Mycobacteroides abscessus abscessus 684	2795385935	Actinobacteria	Actinobacteria	Corynebacteriales	Mycobacteriaceae	Mycobacteroides	Mycobacteroides abscessus	1185650	0		Host-associated	Human		Respiratory system		Homo sapiens	respiratory system			5420929	102	5012880	1
Microbacterium hominis LCDC 84-0209	2728369555	Actinobacteria	Actinobacteria	Micrococcales	Microbacteriaceae	Microbacterium	Microbacterium hominis	162426	0	LCDC 84-0209							lung aspirate			3505733	72	3209704	1
Mycobacteroides abscessus abscessus 371	2795386048	Actinobacteria	Actinobacteria	Corynebacteriales	Mycobacteriaceae	Mycobacteroides	Mycobacteroides abscessus	1185650	0		Host-associated	Human		Respiratory system		Homo sapiens	respiratory system			5277283	26	4873301	1
Kibdelosporangium aridum largum NRRL B-24462	2772190740	Actinobacteria	Actinobacteria	Pseudonocardiales	Pseudonocardiaceae	Kibdelosporangium	Kibdelosporangium aridum	145996	0	NRRL B-24462	Environmental	Terrestrial	Sand	Soil			desert soil			12748258	1659	11568631	1
Mycobacteroides abscessus massiliense 347	2802429064	Actinobacteria	Actinobacteria	Corynebacteriales	Mycobacteriaceae	Mycobacteroides	Mycobacteroides abscessus	1962118	0		Host-associated	Human		Respiratory system		Homo sapiens	respiratory system			5381776	32	4955673	1
Mycobacteroides abscessus PAP012	2690315976	Actinobacteria	Actinobacteria	Corynebacteriales	Mycobacteriaceae	Mycobacteroides	Mycobacteroides abscessus	36809	0	PAP012							sputum			5321388	36	4908890	1
Composite genome from Lake Mendota Epilimnion pan-assembly MEint.metabat.2538	2582580553	Actinobacteria	unclassified	unclassified	unclassified	unclassified	unclassified	201174	0	MEint.metabat.2538	Environmental	Aquatic	Lentic	Freshwater	Freshwater		Lake Mendota, Madison, WI	43.098333	-89.405278	1050638	36	996623	1
Streptomyces hygroscopicus jinggangensis TL01	2561511180	Actinobacteria	Actinobacteria	Streptomycetales	Streptomycetaceae	Streptomyces	Streptomyces hygroscopicus	1203460	0	TL01										10077952	3	8472802	6
Actinomyces israelii DSM 43320	2565956542	Actinobacteria	Actinobacteria	Actinomycetales	Actinomycetaceae	Actinomyces	Actinomyces israelii	1120944	0	DSM 43320	Host-associated	Human	Unclassified	Skin	Host, Human	Homo sapiens	Human brain abscess	44.028865	-92.468548	4027570	103	3446227	3
Actinophytocola xinjiangensis CGMCC 4.4663	2681812964	Actinobacteria	Actinobacteria	Pseudonocardiales	Pseudonocardiaceae	Actinophytocola	Actinophytocola xinjiangensis	485602	0	CGMCC 4.4663										2842109	20	2513557	4
Raineyella antarctica LZ-22	2651870304	Actinobacteria	Actinobacteria	Propionibacteriales	Propionibacteriaceae	Raineyella	Raineyella antarctica	1577474	0	LZ-22							Rizosphere of green moss			3760249	36	3400472	2
Mycobacterium tuberculosis TB_RSA42	2603879848	Actinobacteria	Actinobacteria	Corynebacteriales	Mycobacteriaceae	Mycobacterium	Mycobacterium tuberculosis	1421958	0	TB_RSA42						Homo sapiens				4390813	25	3970065	1
Saccharopolyspora dendranthemae DSM 46699	2818991479	Actinobacteria	Actinobacteria	Pseudonocardiales	Pseudonocardiaceae	Saccharopolyspora	Saccharopolyspora dendranthemae	1181886	0		Host-associated	Plants					surface-sterilized stems of a coastal salt marsh plant Dendranthema indicum (Linn)			6410624	8	5701531	4
Mycobacterium avium 10-5581	2571042511	Actinobacteria	Actinobacteria	Corynebacteriales	Mycobacteriaceae	Mycobacterium	Mycobacterium avium	1392000	0	10-5581						Elephas maximus				5330193	325	4740866	1
Angustibacter sp. Root456	2643221679	Actinobacteria	Actinobacteria	Kineosporiales	Kineosporiaceae	Angustibacter	Angustibacter sp. Root456	1736539	0	Root456							Arabidopsis root	50.958	6.856	3839507	20	3558429	1
Streptomyces sp. S8	2767802134	Actinobacteria	Actinobacteria	Streptomycetales	Streptomycetaceae	Streptomyces	Streptomyces sp. S8	1837283	0	S8	Environmental	Terrestrial		Soil			soil			7601864	2	6657685	6
Acidimicrobiaceae bacterium RS387	2778261335	Actinobacteria	Acidimicrobiia	Acidimicrobiales	Acidimicrobiaceae	unclassified	Acidimicrobiaceae bacterium	2024894	0	RS387	Environmental	Aquatic		Marine	Marine		TARA_032	23.4017	37.2183	1800507	82	1722260	1
Mycobacterium tuberculosis 6273	2619619398	Actinobacteria	Actinobacteria	Corynebacteriales	Mycobacteriaceae	Mycobacterium	Mycobacterium tuberculosis	1438877	0	6273						Homo sapiens				4403799	82	3981753	1
Salinispora pacifica DSM 45549	2517434008	Actinobacteria	Actinobacteria	Micromonosporales	Micromonosporaceae	Salinispora	Salinispora pacifica	999545	0	DSM 45549					Fresh water, Marine, Sediment					5198196	3	4600463	2
Xylanimonas cellulosilytica 352_XCEL	2772190636	Actinobacteria	Actinobacteria	Micrococcales	Promicromonosporaceae	Xylanimonas	Xylanimonas cellulosilytica	186189	0	352_XCEL	Host-associated	Human		Respiratory system		Homo sapiens	Bronchoalveolar Lavage sample from patient in Critical Care Intensive Care Unit			2455640	61	2192730	4
Rhodococcus sp. OK611	2738543011	Actinobacteria	Actinobacteria	Corynebacteriales	Nocardiaceae	Rhodococcus	Rhodococcus sp. OK611	2135731	0	OK611	Host-associated	Plants		Roots		Populus	Populus root			5731169	41	5234234	1
Mycobacterium tuberculosis 94_M4241A	642979310	Actinobacteria	Actinobacteria	Corynebacteriales	Mycobacteriaceae	Mycobacterium	Mycobacterium tuberculosis	515615	55095	94_M4241A	Host-associated	Unclassified	Unclassified	Unclassified	Host	Homo sapiens				4410654	192	3775755	2
Uncultured Actinobacteria bacterium SG1_73_19	2795385378	Actinobacteria	unclassified	unclassified	unclassified	unclassified	unclassified	201174	0		Environmental	Terrestrial	Unclassified	Rock-dwelling (subaerial biofilms)	Halite pinnacle		Halite pinnacles from Salar Grande	-20.95319	-70.019951	2413993	200	2165001	0
Mycobacteroides abscessus FLAC053	2795385519	Actinobacteria	Actinobacteria	Corynebacteriales	Mycobacteriaceae	Mycobacteroides	Mycobacteroides abscessus	36809	0		Host-associated	Human				Homo sapiens				5159377	40	4781263	1
Nocardia rhamnosiphila NRRL B-24637	2772190769	Actinobacteria	Actinobacteria	Corynebacteriales	Nocardiaceae	Nocardia	Nocardia rhamnosiphila	1223547	0	NRRL B-24637	Engineered	Solid waste		Composting			suburban compost			7647008	43	6750299	1
Plantactinospora sp. KBS50	2775506852	Actinobacteria	Actinobacteria	Micromonosporales	Micromonosporaceae	Plantactinospora	Plantactinospora sp. KBS50	2024580	0	KBS50							Beach sediment sample			6689726	1	5919958	3
Streptomyces sp. NRRL F-5638	2775507136	Actinobacteria	Actinobacteria	Streptomycetales	Streptomycetaceae	Streptomyces	Streptomyces sp. NRRL F-5638	1463866	0	NRRL F-5638										6718767	2196	5949669	1
Streptomyces flaveolus DSM 9954	2582581523	Actinobacteria	Actinobacteria	Streptomycetales	Streptomycetaceae	Streptomyces	Streptomyces flaveolus	67297	0	DSM 9954										90709	1	84435	0
Salinibacterium xinjiangense CGMCC 1.05381	2721755902	Actinobacteria	Actinobacteria	Micrococcales	Microbacteriaceae	Salinibacterium	Salinibacterium xinjiangense	386302	0	CGMCC 1.05381										3026577	9	2749100	1
Mycobacteroides abscessus PAP060	2657245585	Actinobacteria	Actinobacteria	Corynebacteriales	Mycobacteriaceae	Mycobacteroides	Mycobacteroides abscessus	36809	0	PAP060							sputum			5186915	38	4782687	0
Streptomyces sp. NRRL B-24085	2802429617	Actinobacteria	Actinobacteria	Streptomycetales	Streptomycetaceae	Streptomyces	Streptomyces sp. NRRL B-24085	1709476	0								peanut			8744294	571	7735001	1
Mycobacteroides abscessus massiliense 813	2795385782	Actinobacteria	Actinobacteria	Corynebacteriales	Mycobacteriaceae	Mycobacteroides	Mycobacteroides abscessus	1962118	0		Host-associated	Human		Respiratory system		Homo sapiens	respiratory system			4892212	12	4537149	1
Mycobacterium tuberculosis BTB09-377	2603879830	Actinobacteria	Actinobacteria	Corynebacteriales	Mycobacteriaceae	Mycobacterium	Mycobacterium tuberculosis	1423506	0	BTB09-377						Homo sapiens				4382953	73	3964935	1
Agreia sp. Leaf244	2643221787	Actinobacteria	Actinobacteria	Micrococcales	Microbacteriaceae	Agreia	Agreia sp. Leaf244	1736305	0	Leaf244							Arabidopsis leaf	47.4090306	8.47016944	4022387	9	3718163	1
Mycobacterium tuberculosis 7057	2619619392	Actinobacteria	Actinobacteria	Corynebacteriales	Mycobacteriaceae	Mycobacterium	Mycobacterium tuberculosis	1438881	0	7057						Homo sapiens				4398689	77	3976618	1
Mycobacterium tuberculosis M2145	2636415911	Actinobacteria	Actinobacteria	Corynebacteriales	Mycobacteriaceae	Mycobacterium	Mycobacterium tuberculosis	1448799	0	M2145						Homo sapiens				4425578	75	4004851	1
Mycobacteroides abscessus massiliense 926	2802429097	Actinobacteria	Actinobacteria	Corynebacteriales	Mycobacteriaceae	Mycobacteroides	Mycobacteroides abscessus	1962118	0		Host-associated	Human		Respiratory system		Homo sapiens	respiratory system			5135235	14	4751463	1
Saccharopolyspora rectivirgula DSM 43113	2609460237	Actinobacteria	Actinobacteria	Pseudonocardiales	Pseudonocardiaceae	Saccharopolyspora	Saccharopolyspora rectivirgula	28042	0	DSM 43113	Host-associated	Plants					mouldy hay			3961468	50	3454097	2
Streptomyces sp. AmelKG-D3	2519899650	Actinobacteria	Actinobacteria	Streptomycetales	Streptomycetaceae	Streptomyces	Streptomyces sp. AmelKG-D3	1115568	0	AmelKG-D3										7969495	100	6902170	0
Brevibacterium sp. JCM 18882	2734481957	Actinobacteria	Actinobacteria	Micrococcales	Brevibacteriaceae	Brevibacterium	Brevibacterium sp. JCM 18882	1305649	0	JCM 18882										3150365	1041	2578150	1
Gordonia jacobaea mv1	2645727985	Actinobacteria	Actinobacteria	Corynebacteriales	Gordoniaceae	Gordonia	Gordonia jacobaea	122202	0	mv1										4920416	33	4483409	1
Mycobacteroides sp. EPM10906	2772190611	Actinobacteria	Actinobacteria	Corynebacteriales	Mycobacteriaceae	Mycobacteroides	Mycobacteroides saopaulense	1578165	0	EPM10906	Host-associated	Human				Homo sapiens	Eye	-23.5475	-46.63611	4649175	1	4328387	1
Streptomyces aureochromogenes CGMCC 4.896	2582581500	Actinobacteria	Actinobacteria	Streptomycetales	Streptomycetaceae	Streptomyces	Streptomyces aureochromogenes	1218961	0	CGMCC 4.896										43189	1	38041	0
Mycobacterium tuberculosis Mtb293	2645727540	Actinobacteria	Actinobacteria	Corynebacteriales	Mycobacteriaceae	Mycobacterium	Mycobacterium tuberculosis	1355018	0	Mtb293										4190802	367	3781466	1
Mycobacteroides abscessus bolletii 968	2799113232	Actinobacteria	Actinobacteria	Corynebacteriales	Mycobacteriaceae	Mycobacteroides	Mycobacteroides abscessus	319705	0		Host-associated	Human		Respiratory system		Homo sapiens	respiratory system			5192742	16	4804121	1
Amycolatopsis sacchari DSM 44468	2675903226	Actinobacteria	Actinobacteria	Pseudonocardiales	Pseudonocardiaceae	Amycolatopsis	Amycolatopsis sacchari	115433	0	DSM 44468	Engineered	Industrial production	Unclassified	Unclassified			floor dust of a hemp factory			7587467	72	6923640	1
Streptomyces lavendulae	2582581855	Actinobacteria	Actinobacteria	Streptomycetales	Streptomycetaceae	Streptomyces	Streptomyces lavendulae	1914	0											18034	1	15513	0
Streptomyces sp. SA3_actF	2648501322	Actinobacteria	Actinobacteria	Streptomycetales	Streptomycetaceae	Streptomyces	Streptomyces sp. SA3_actF	682181	0	SA3_actF	Host-associated	Arthropoda			Soil					7073685	1094	5938571	2
Nocardiopsis sp. FU40	2563366655	Actinobacteria	Actinobacteria	Streptosporangiales	Nocardiopsaceae	Nocardiopsis	Nocardiopsis sp. FU 40	1090954	0	FU40										115746	1	109941	0
Mycobacteroides abscessus abscessus 400	2799113107	Actinobacteria	Actinobacteria	Corynebacteriales	Mycobacteriaceae	Mycobacteroides	Mycobacteroides abscessus	1185650	0		Host-associated	Human		Respiratory system		Homo sapiens	respiratory system			5048024	34	4671625	1
Bifidobacterium longum	2648501683	Actinobacteria	Actinobacteria	Bifidobacteriales	Bifidobacteriaceae	Bifidobacterium	Bifidobacterium longum	216816	0	105-A										2290145	1	2017694	4
Mycobacteroides abscessus abscessus 1016	2802429079	Actinobacteria	Actinobacteria	Corynebacteriales	Mycobacteriaceae	Mycobacteroides	Mycobacteroides abscessus	1185650	0		Host-associated	Human		Respiratory system		Homo sapiens	respiratory system			5671373	53	5206109	1
Mycobacterium tuberculosis TKK_03_0065	2627854012	Actinobacteria	Actinobacteria	Corynebacteriales	Mycobacteriaceae	Mycobacterium	Mycobacterium tuberculosis	1448412	0	TKK_03_0065										4394451	12	3978814	1
Mycobacterium tuberculosis TB_RSA175	2603879957	Actinobacteria	Actinobacteria	Corynebacteriales	Mycobacteriaceae	Mycobacterium	Mycobacterium tuberculosis	1422091	0	TB_RSA175						Homo sapiens				4396373	25	3977574	1
Nocardia brevicatena NBRC 12119	2551306159	Actinobacteria	Actinobacteria	Corynebacteriales	Nocardiaceae	Nocardia	Nocardia brevicatena	1206725	0	IMRU 1086 W										7005605	243	5977172	1
Actinomyces sp. oral taxon 170 F0386	651324005	Actinobacteria	Actinobacteria	Actinomycetales	Actinomycetaceae	Actinomyces	Actinomyces sp. oral taxon 170	762963	66153	F0386	Host-associated	Human	Oral	Digestive system	Host, Human oral cavity	Homo sapiens	Human oral cavity			3135160	99	2770495	1
Streptomyces sp. NRRL F-525	2767802011	Actinobacteria	Actinobacteria	Streptomycetales	Streptomycetaceae	Streptomyces	Streptomyces sp. NRRL F-525	1463861	0	NRRL F-525										10892026	109	9765257	2
Mycobacterium tuberculosis A00400237	2675903270	Actinobacteria	Actinobacteria	Corynebacteriales	Mycobacteriaceae	Mycobacterium	Mycobacterium tuberculosis	1773	0	A00400237	Host-associated	Human				Homo sapiens				4043096	741	3640921	1
Acidimicrobiales bacterium AG-410-K21	2716884663	Actinobacteria	Acidimicrobiia	Acidimicrobiales	unclassified	unclassified	Acidimicrobiales bacterium AG-410-K21	2162615	0	AG-410-K21	Environmental	Aquatic	Pelagic	Marine				9.55	-50.47	1090298	75	1044795	1
Streptomyces albulus CK-15	2814123255	Actinobacteria	Actinobacteria	Streptomycetales	Streptomycetaceae	Streptomyces	Streptomyces albulus	68570	0		Environmental	Terrestrial		Soil			soil			9336218	1	8042769	7
Mycobacteroides abscessus abscessus 1095	2795385865	Actinobacteria	Actinobacteria	Corynebacteriales	Mycobacteriaceae	Mycobacteroides	Mycobacteroides abscessus	1185650	0		Host-associated	Human		Respiratory system		Homo sapiens	respiratory system			5602102	20	5173036	1
Mycobacteroides abscessus massiliense 186	2799113211	Actinobacteria	Actinobacteria	Corynebacteriales	Mycobacteriaceae	Mycobacteroides	Mycobacteroides abscessus	1962118	0		Host-associated	Human		Respiratory system		Homo sapiens	respiratory system			5137036	10	4747392	1
Corynebacterium sp. 2184	2791355250	Actinobacteria	Actinobacteria	Corynebacteriales	Corynebacteriaceae	Corynebacterium	Corynebacterium sp. 2184	2079535	0							Tibetan antelope				2357924	1	2143788	4
Corynebacterium imitans DSM 44264	2597490159	Actinobacteria	Actinobacteria	Corynebacteriales	Corynebacteriaceae	Corynebacterium	Corynebacterium imitans	156978	0	DSM 44264	Host-associated	Human	Nasopharyngeal	Respiratory system	Blood, Host	Homo sapiens	nasopharyngeal specimen from a 5-month-old boy of a Romanian family traveling via Ukraine to Poland	49.783941	22.767406	2565321	1	2347982	4
Rhodococcus sp. 05-2255-3C	2765235917	Actinobacteria	Actinobacteria	Corynebacteriales	Nocardiaceae	Rhodococcus	Rhodococcus sp. 05-2255-3C	2022483	0	05-2255-3C	Host-associated	Plants				Oenothera				5715336	48	5271260	2
Microbacterium sp. CF046	2609459760	Actinobacteria	Actinobacteria	Micrococcales	Microbacteriaceae	Microbacterium	Microbacterium sp. cf046	1761803	0	CF046										3993808	3	3722799	1
Mycobacteroides abscessus abscessus 503	2795385738	Actinobacteria	Actinobacteria	Corynebacteriales	Mycobacteriaceae	Mycobacteroides	Mycobacteroides abscessus	1185650	0		Host-associated	Human		Respiratory system		Homo sapiens	respiratory system			5186182	29	4780703	1
Mycobacterium tuberculosis TKK_04_0081	2627854266	Actinobacteria	Actinobacteria	Corynebacteriales	Mycobacteriaceae	Mycobacterium	Mycobacterium tuberculosis	1448481	0	TKK_04_0081										4395655	7	3972817	1
Acidimicrobiales bacterium JGI 02_J22 (contamination screened)	2747842499	Actinobacteria	Acidimicrobiia	Acidimicrobiales	unclassified	unclassified	Acidimicrobiales bacterium JGI 02_J22	2202847	0	JGI 02_J22	Environmental	Aquatic	Oceanic	Marine			seawater	22.7897	157.9194	513888	12	497106	1
Mycobacterium tuberculosis M2032	2636416143	Actinobacteria	Actinobacteria	Corynebacteriales	Mycobacteriaceae	Mycobacterium	Mycobacterium tuberculosis	1448748	0	M2032						Homo sapiens				4425452	77	4002600	1
Micromonospora violae DSM 45888	2806310543	Actinobacteria	Actinobacteria	Micromonosporales	Micromonosporaceae	Micromonospora	Micromonospora violae	1278207	0		Host-associated	Plants					root of Viola philippica Car			7139733	1	6429727	3
Leifsonia sp. NAT116	2788500511	Actinobacteria	Actinobacteria	Micrococcales	Microbacteriaceae	Leifsonia	Leifsonia sp.	1870902	0		Environmental	Aquatic		Marine	Marine		TARA_018	35.7392	14.3321	2732301	56	2542529	0
Streptomyces sp. NRRL WC-3725	2767802085	Actinobacteria	Actinobacteria	Streptomycetales	Streptomycetaceae	Streptomyces	Streptomyces sp. NRRL WC-3725	1463933	0	NRRL WC-3725										9641244	138	8351660	0
unclassified Actinobacteria Bin 21-1	2651870015	Actinobacteria	Actinobacteria	unclassified	unclassified	unclassified	unclassified	1760	0	bin 21-1	Environmental	Aquatic	Coastal	Marine	Marine		northern Gulf of Mexico	28.7167	-90.8333	1268592	190	1189798	0
Mycobacterium africanum MAL010128	2579779032	Actinobacteria	Actinobacteria	Corynebacteriales	Mycobacteriaceae	Mycobacterium	Mycobacterium tuberculosis	1354179	0	MAL010128						Homo sapiens				4380937	16	3956581	1
Mycobacteroides abscessus massiliense 236	2795385603	Actinobacteria	Actinobacteria	Corynebacteriales	Mycobacteriaceae	Mycobacteroides	Mycobacteroides abscessus	1962118	0		Host-associated	Human		Respiratory system		Homo sapiens	respiratory system			4829434	7	4481824	1
Mycobacteroides abscessus abscessus 653	2799113067	Actinobacteria	Actinobacteria	Corynebacteriales	Mycobacteriaceae	Mycobacteroides	Mycobacteroides abscessus	1185650	0		Host-associated	Human		Respiratory system		Homo sapiens	respiratory system			5073003	17	4706206	1
Mycolicibacterium senegalense CK1	2627853864	Actinobacteria	Actinobacteria	Corynebacteriales	Mycobacteriaceae	Mycolicibacterium	Mycolicibacterium senegalense	1796	0	CK1										6738555	112	6218144	1
Mycobacteroides abscessus PAP_CF_031s	2663763488	Actinobacteria	Actinobacteria	Corynebacteriales	Mycobacteriaceae	Mycobacteroides	Mycobacteroides abscessus	36809	0	PAP_CF_031s										4834444	50	4476030	1
Mycobacterium tuberculosis INS_XDR	2571042743	Actinobacteria	Actinobacteria	Corynebacteriales	Mycobacteriaceae	Mycobacterium	Mycobacterium tuberculosis	1441927	0	INS_XDR										4391020	20	3944565	1
Brevibacterium massiliense 5401308	2548877016	Actinobacteria	Actinobacteria	Micrococcales	Brevibacteriaceae	Brevibacterium	Brevibacterium ravenspurgense	1176165	0	5401308	Host-associated	Human	Unclassified	Skin	Host		Human ankle discharge sample	43.309191	5.3722	2349262	26	2136814	1
Mycobacterium tuberculosis XTB13-158	2619619344	Actinobacteria	Actinobacteria	Corynebacteriales	Mycobacteriaceae	Mycobacterium	Mycobacterium tuberculosis	1427243	0	XTB13-158						Homo sapiens				4413844	28	3987615	1
Arthrobacter woluwensis DSM 10495	2639762519	Actinobacteria	Actinobacteria	Micrococcales	Micrococcaceae	Arthrobacter	Arthrobacter woluwensis	156980	0	DSM 10495	Host-associated						blood culture			3859681	9	3469735	7
Tsukamurella tyrosinosolvens CCUG 38499	2667527978	Actinobacteria	Actinobacteria	Corynebacteriales	Tsukamurellaceae	Tsukamurella	Tsukamurella tyrosinosolvens	57704	0	CCUG 38499	Host-associated	Microbial								5203644	32	4822230	3
Gardnerella vaginalis JCP7275	2541047559	Actinobacteria	Actinobacteria	Bifidobacteriales	Bifidobacteriaceae	Gardnerella	Gardnerella vaginalis	1261057	0	JCP7275	Host-associated	Animal	Unclassified	Reproductive system		Homo sapiens	Vaginal swab			1560434	202	1392495	0
Haloactinospora alba DSM 45015	2818991471	Actinobacteria	Actinobacteria	Streptosporangiales	Nocardiopsaceae	Haloactinospora	Haloactinospora alba	405555	0		Environmental	Aquatic	Hypersaline	Non-marine Saline and Alkaline	Aquatic, Fresh water		salt lake			4935250	4	4224493	5
Mycobacterium tuberculosis DK9897	2718218414	Actinobacteria	Actinobacteria	Corynebacteriales	Mycobacteriaceae	Mycobacterium	Mycobacterium tuberculosis	1773	0	DK9897	Host-associated	Human	Pulmonary system	Respiratory system		Homo sapiens		56.1629	10.2039	4411511	1	3994207	1
Mycolicibacter heraklionensis Davo	2627853663	Actinobacteria	Actinobacteria	Corynebacteriales	Mycobacteriaceae	Mycolicibacter	Mycolicibacter heraklionensis	512402	0	Davo										5109749	75	4742719	3
Mycobacterium tuberculosis K	2588253735	Actinobacteria	Actinobacteria	Corynebacteriales	Mycobacteriaceae	Mycobacterium	Mycobacterium tuberculosis	1249615	0	K						Homo sapiens	Human			4385518	1	3950923	1
Nocardioides sp. Soil777	2643221850	Actinobacteria	Actinobacteria	Propionibacteriales	Nocardioidaceae	Nocardioides	Nocardioides sp. Soil777	1736409	0	Soil777							Soil	50.958	6.856	4650914	21	4285215	1
Mycobacteroides abscessus abscessus 1054	2802428901	Actinobacteria	Actinobacteria	Corynebacteriales	Mycobacteriaceae	Mycobacteroides	Mycobacteroides abscessus	1185650	0		Host-associated	Human		Respiratory system		Homo sapiens	respiratory system			5214565	73	4795944	1
Mycobacterium tuberculosis MAL010134	2588254110	Actinobacteria	Actinobacteria	Corynebacteriales	Mycobacteriaceae	Mycobacterium	Mycobacterium tuberculosis	1354155	0	MAL010134						Homo sapiens				4393410	128	3939401	1
Mycobacterium intracellulare ATCC 13950	645058739	Actinobacteria	Actinobacteria	Corynebacteriales	Mycobacteriaceae	Mycobacterium	Mycobacterium intracellulare	487521	55007	ATCC 13950	Host-associated	Human	Unclassified	Unclassified	Host	Homo sapiens	Lymph node of child with disseminated infection	37.57	127	5328562	353	4805626	1
Mycobacteroides abscessus abscessus 209	2799113132	Actinobacteria	Actinobacteria	Corynebacteriales	Mycobacteriaceae	Mycobacteroides	Mycobacteroides abscessus	1185650	0		Host-associated	Human		Respiratory system		Homo sapiens	respiratory system			5048092	31	4675727	1
Mycobacterium tuberculosis XTB13-194	2582581140	Actinobacteria	Actinobacteria	Corynebacteriales	Mycobacteriaceae	Mycobacterium	Mycobacterium tuberculosis	1427272	0	XTB13-194						Homo sapiens				4418039	14	3998550	1
Mycobacterium tuberculosis VRFCWCF PRTB19	2648501824	Actinobacteria	Actinobacteria	Corynebacteriales	Mycobacteriaceae	Mycobacterium	Mycobacterium tuberculosis	1773	0	VRFCWCF PRTB19										4332044	115	3895693	1
Isoptericola sp. CG 20/1183	2667528164	Actinobacteria	Actinobacteria	Micrococcales	Promicromonosporaceae	Isoptericola	Isoptericola sp. CG 20/1183	1881052	0	CG 20										3869116	25	3585777	3
Nocardia sp. 852002-51244_SCH5132740	2806310653	Actinobacteria	Actinobacteria	Corynebacteriales	Nocardiaceae	Nocardia	Nocardia sp. 852002-51244_SCH5132740	1834099	0									-33.646	19.448	7661601	255	6830777	1
Kocuria rhizophila P7-4	2547132105	Actinobacteria	Actinobacteria	Micrococcales	Micrococcaceae	Kocuria	Kocuria rhizophila	1029824	0	P7-4	Host-associated	Fish	Unclassified	Digestive system	Host, Human skin	Siganus doliatus	intestine of Siganus doliatus caught in the Pacific Ocean			2820331	54	2508280	1
Kitasatospora sp. Root107	2643221631	Actinobacteria	Actinobacteria	Streptomycetales	Streptomycetaceae	Kitasatospora	Kitasatospora sp. Root107	1736424	0	Root107							Arabidopsis root	50.958	6.856	8168043	73	7176816	2
Streptomyces sp. NRRL F-5630	2765236002	Actinobacteria	Actinobacteria	Streptomycetales	Streptomycetaceae	Streptomyces	Streptomyces sp. NRRL F-5630	1463864	0	NRRL F-5630										7034464	179	5965105	1
Mycobacterium tuberculosis TKK_03_0111	2627854171	Actinobacteria	Actinobacteria	Corynebacteriales	Mycobacteriaceae	Mycobacterium	Mycobacterium tuberculosis	1448445	0	TKK_03_0111										4393011	19	3977086	1
Salinispora arenicola CNR425	2528311033	Actinobacteria	Actinobacteria	Micromonosporales	Micromonosporaceae	Salinispora	Salinispora arenicola	1298919	0	CNR425										5705881	70	4999175	2
Mycobacterium tuberculosis TKK-01-0038	2582581137	Actinobacteria	Actinobacteria	Corynebacteriales	Mycobacteriaceae	Mycobacterium	Mycobacterium tuberculosis	1324248	0	TKK-01-0038						Homo sapiens				4395041	24	3990850	1
Prauserella flava DSM 45265	2596583604	Actinobacteria	Actinobacteria	Pseudonocardiales	Pseudonocardiaceae	Prauserella	Prauserella flava	577679	0	DSM 45265					Aquatic, Fresh water, Hypersaline lakes		Salt lake	42.663831	89.270464	5644177	12	5014672	4
Micromonospora sediminicola DSM 45794	2622736535	Actinobacteria	Actinobacteria	Micromonosporales	Micromonosporaceae	Micromonospora	Micromonospora sediminicola	946078	0	DSM 45794	Environmental	Aquatic	Sediment	Marine			marine sediment			6885700	5	6230784	3
Saccharopolyspora flava DSM 44771	2599185150	Actinobacteria	Actinobacteria	Pseudonocardiales	Pseudonocardiaceae	Saccharopolyspora	Saccharopolyspora flava	95161	0	DSM 44771	Environmental	Terrestrial		Soil			garden soil			6291299	22	5584326	4
Mycobacterium africanum GM041182	650716059	Actinobacteria	Actinobacteria	Corynebacteriales	Mycobacteriaceae	Mycobacterium	Mycobacterium tuberculosis	572418	68839	GM041182	Host-associated	Unclassified	Unclassified	Unclassified	Host	Homo sapiens				4389314	1	3820459	1
Bifidobacterium longum infantis BIB1401272845a	2713896936	Actinobacteria	Actinobacteria	Bifidobacteriales	Bifidobacteriaceae	Bifidobacterium	Bifidobacterium longum	1682	0	BIB1401272845a										2791524	50	2432515	2
Mycobacterium tuberculosis TBR66	2588253888	Actinobacteria	Actinobacteria	Corynebacteriales	Mycobacteriaceae	Mycobacterium	Mycobacterium tuberculosis	1295782	0	TBR66						Homo sapiens				4407877	18	3999000	1
Cellulosimicrobium cellulans J36	2508501028	Actinobacteria	Actinobacteria	Micrococcales	Promicromonosporaceae	Cellulosimicrobium	Cellulosimicrobium cellulans	935839	0	J36										4252182	50	3860649	1
Micrococcus sp. KT16	2772190838	Actinobacteria	Actinobacteria	Micrococcales	Micrococcaceae	Micrococcus	Micrococcus sp. KT16	2184005	0	KT16	Environmental	Aquatic		Marine			Seawater	54.1883	7.9	2503142	33	2277495	1
Mycobacterium tuberculosis TBR40	2588253876	Actinobacteria	Actinobacteria	Corynebacteriales	Mycobacteriaceae	Mycobacterium	Mycobacterium tuberculosis	1295756	0	TBR40						Homo sapiens				4398950	5	4001042	1
Mycobacterium tuberculosis KT-0192	2636415403	Actinobacteria	Actinobacteria	Corynebacteriales	Mycobacteriaceae	Mycobacterium	Mycobacterium tuberculosis	1773	0	KT-0192										4390255	112	3966733	1
Mycobacterium tuberculosis M1734	2619619622	Actinobacteria	Actinobacteria	Corynebacteriales	Mycobacteriaceae	Mycobacterium	Mycobacterium tuberculosis	1448713	0	M1734						Homo sapiens				4423742	77	3997733	1
Bifidobacterium asteroides Bi_199	2684622919	Actinobacteria	Actinobacteria	Bifidobacteriales	Bifidobacteriaceae	Bifidobacterium	Bifidobacterium asteroides	1684	0	Bi_199	Host-associated	Insecta		Digestive system	Insect gut		Honeybee gut	46.5211	6.5802	2167340	7	1911240	2
Mycobacteroides abscessus abscessus 127	2795385785	Actinobacteria	Actinobacteria	Corynebacteriales	Mycobacteriaceae	Mycobacteroides	Mycobacteroides abscessus	1185650	0		Host-associated	Human		Respiratory system		Homo sapiens	respiratory system			5035205	18	4658600	1
Corynebacterium sp. 2183	2791355251	Actinobacteria	Actinobacteria	Corynebacteriales	Corynebacteriaceae	Corynebacterium	Corynebacterium sp. 2183	2080740	0							Tibetan antelope				2511302	1	2205713	4
Mycobacterium tuberculosis TB_RSA60	2603879533	Actinobacteria	Actinobacteria	Corynebacteriales	Mycobacteriaceae	Mycobacterium	Mycobacterium tuberculosis	1421976	0	TB_RSA60						Homo sapiens				4407337	28	3985825	1
Mycobacteroides abscessus massiliense FLAC047	2795385512	Actinobacteria	Actinobacteria	Corynebacteriales	Mycobacteriaceae	Mycobacteroides	Mycobacteroides abscessus	1962118	0											4936470	1	4572434	1
Mycobacterium tuberculosis O09700920	2671181145	Actinobacteria	Actinobacteria	Corynebacteriales	Mycobacteriaceae	Mycobacterium	Mycobacterium tuberculosis	1773	0	O09700920	Host-associated	Human				Homo sapiens				4214806	156	3810840	1
Mycobacterium tuberculosis 302174	2660238211	Actinobacteria	Actinobacteria	Corynebacteriales	Mycobacteriaceae	Mycobacterium	Mycobacterium tuberculosis	1773	0	302174							sputum			4341305	88	3928837	1
Mycobacteroides abscessus PAP114	2693429507	Actinobacteria	Actinobacteria	Corynebacteriales	Mycobacteriaceae	Mycobacteroides	Mycobacteroides abscessus	36809	0	PAP114							sputum			5156253	23	4762880	1
Micrococcus lylae UMB0955	2808606646	Actinobacteria	Actinobacteria	Micrococcales	Micrococcaceae	Micrococcus	Micrococcus lylae	1273	0		Host-associated	Human		Excretory system		Homo sapiens	catheter			2651406	30	2359850	1
Mycobacterium tuberculosis BTB06-340	2602042002	Actinobacteria	Actinobacteria	Corynebacteriales	Mycobacteriaceae	Mycobacterium	Mycobacterium tuberculosis	1423453	0	BTB06-340						Homo sapiens				4396041	21	3976100	1
Micromonospora sp. M42	2600254989	Actinobacteria	Actinobacteria	Micromonosporales	Micromonosporaceae	Micromonospora	Micromonospora sp. M42	457406	0	M42					Soil					6612018	288	5884703	5
Mycobacterium xenopi RIVM700367	2522572167	Actinobacteria	Actinobacteria	Corynebacteriales	Mycobacteriaceae	Mycobacterium	Mycobacterium xenopi	1150591	0	RIVM700367	Host-associated	Human				Homo sapiens				4434836	117	4016803	2
Bifidobacterium longum infantis CBT BT1	2747842548	Actinobacteria	Actinobacteria	Bifidobacteriales	Bifidobacteriaceae	Bifidobacterium	Bifidobacterium longum	1682	0	CBT BT1	Host-associated	Human		Excretory system			Infant feces			2578115	1	2234742	3
Rhodococcus sp. RS1C4	2765235908	Actinobacteria	Actinobacteria	Corynebacteriales	Nocardiaceae	Rhodococcus	Rhodococcus sp. RS1C4	2022522	0	RS1C4	Host-associated	Plants								5908366	63	5449136	1
Mycobacterium tuberculosis TBR-175	2660238671	Actinobacteria	Actinobacteria	Corynebacteriales	Mycobacteriaceae	Mycobacterium	Mycobacterium tuberculosis	1773	0	TBR-175							sputum			4327807	126	3914400	1
Corynebacterium sp. NML120713	2751185912	Actinobacteria	Actinobacteria	Corynebacteriales	Corynebacteriaceae	Corynebacterium	Corynebacterium sp. NML120713	1906332	0	NML120713	Host-associated	Human	Urethra	Excretory system		Homo sapiens				2445057	30	2214615	1
Nocardioides sp. Leaf285	2643221873	Actinobacteria	Actinobacteria	Propionibacteriales	Nocardioidaceae	Nocardioides	Nocardioides sp. Leaf285	1736322	0	Leaf285							Arabidopsis leaf	47.4816806	8.21754722	4337757	8	3946839	1
Mycobacterium tuberculosis BTB10-092	2603879935	Actinobacteria	Actinobacteria	Corynebacteriales	Mycobacteriaceae	Mycobacterium	Mycobacterium tuberculosis	1423515	0	BTB10-092						Homo sapiens				4418112	24	3989967	1
Tropheryma whipplei Neuro14	2619619070	Actinobacteria	Actinobacteria	Micrococcales	unclassified	Tropheryma	Tropheryma whipplei	1294030	0	Neuro14										881857	109	778230	1
Mycobacterium tuberculosis 1429BH	2606217172	Actinobacteria	Actinobacteria	Corynebacteriales	Mycobacteriaceae	Mycobacterium	Mycobacterium tuberculosis	1438837	0	1429BH						Homo sapiens				4417210	92	3992644	1
Mycobacterium tuberculosis PanR0802	2554235294	Actinobacteria	Actinobacteria	Corynebacteriales	Mycobacteriaceae	Mycobacterium	Mycobacterium tuberculosis	1262526	0	PanR0802	Host-associated	Unclassified	Unclassified	Unclassified		Homo sapiens				4373521	73	3958158	1
Mycobacterium tuberculosis MD18489	2619619472	Actinobacteria	Actinobacteria	Corynebacteriales	Mycobacteriaceae	Mycobacterium	Mycobacterium tuberculosis	1447439	0	MD18489						Homo sapiens				4376630	98	3960183	1
Modestobacter marinus BC501	2540341106	Actinobacteria	Actinobacteria	Geodermatophilales	Geodermatophilaceae	Modestobacter	Modestobacter marinus	1144889	0	BC501										5575517	1	5097718	3
Mycobacterium tuberculosis BTB07-170	2603879860	Actinobacteria	Actinobacteria	Corynebacteriales	Mycobacteriaceae	Mycobacterium	Mycobacterium tuberculosis	1423462	0	BTB07-170						Homo sapiens				4404602	16	3984149	1
Streptomyces sahachiroi NRRL 2485	651717038	Actinobacteria	Actinobacteria	Streptomycetales	Streptomycetaceae	Streptomyces	Streptomyces sahachiroi	285525	0	NRRL 2485										63538	1	56267	0
Mycobacterium tuberculosis F11 (ExPEC)	640427123	Actinobacteria	Actinobacteria	Corynebacteriales	Mycobacteriaceae	Mycobacterium	Mycobacterium tuberculosis	336982	58417	F11 (ExPEC)	Host-associated	Human	Unclassified	Unclassified	Host	Homo sapiens	Tuberculosis patients during a TB epidemic in the Western Cape of South Africa			4424435	1	4042665	1
Propionibacterium freudenreichii shermanii JS	2687453247	Actinobacteria	Actinobacteria	Propionibacteriales	Propionibacteriaceae	Propionibacterium	Propionibacterium freudenreichii	1752	0	JS										2675045	1	2360458	2
Streptomyces lasaliensis ATCC 31180	651716584	Actinobacteria	Actinobacteria	Streptomycetales	Streptomycetaceae	Streptomyces	Streptomyces lasaliensis	324833	0	ATCC 31180										81959	1	76029	0
Gordonia polyisoprenivorans Kd2	2734481953	Actinobacteria	Actinobacteria	Corynebacteriales	Gordoniaceae	Gordonia	Gordonia polyisoprenivorans	1077976	0	Kd2										4146814	1717	3450376	1
Streptomyces brevispora DSM 42059	2818991477	Actinobacteria	Actinobacteria	Streptomycetales	Streptomycetaceae	Streptomyces	Streptomyces brevispora	887462	0		Environmental	Terrestrial		Soil			hay meadow soil sample			7540224	3	6520690	6
Mycobacterium sp. IS-836	2806310659	Actinobacteria	Actinobacteria	Corynebacteriales	Mycobacteriaceae	Mycobacterium	Mycobacterium sp. IS-836	1834160	0											4992173	81	4648094	1
Mycobacterium tuberculosis A70655	2667528046	Actinobacteria	Actinobacteria	Corynebacteriales	Mycobacteriaceae	Mycobacterium	Mycobacterium tuberculosis	1773	0	A70655							sputum			4294886	142	3879426	1
Mycobacteroides abscessus PAP087	2660238088	Actinobacteria	Actinobacteria	Corynebacteriales	Mycobacteriaceae	Mycobacteroides	Mycobacteroides abscessus	36809	0	PAP087							sputum			5158046	14	4764898	0
Mycobacteroides abscessus PAP017	2663763421	Actinobacteria	Actinobacteria	Corynebacteriales	Mycobacteriaceae	Mycobacteroides	Mycobacteroides abscessus	36809	0	PAP017							sputum			4819585	55	4462383	1
Bifidobacterium animalis RH	2576861480	Actinobacteria	Actinobacteria	Bifidobacteriales	Bifidobacteriaceae	Bifidobacterium	Bifidobacterium animalis	28025	0	RH						Homo sapiens	from centenarian humans in Bama	24.149107	107.256513	1931057	1	1686022	2
Cutibacterium acnes HL046PA1	2537561672	Actinobacteria	Actinobacteria	Propionibacteriales	Propionibacteriaceae	Cutibacterium	Cutibacterium acnes	765094	0	HL046PA1	Host-associated	Human	Unclassified	Unclassified	Host	Homo sapiens				2476594	46	2230713	1
Nocardia abscessus NBRC 100374	2551306170	Actinobacteria	Actinobacteria	Corynebacteriales	Nocardiaceae	Nocardia	Nocardia abscessus	1206723	0	NBRC 100374	Host-associated	Human	Unclassified	Skin		Homo sapiens	Joint abscess of a 56 year old man with a complete endoprosthesis of one of his knees			8410401	274	7364188	1
Mycobacteroides abscessus massiliense 1091	2802429124	Actinobacteria	Actinobacteria	Corynebacteriales	Mycobacteriaceae	Mycobacteroides	Mycobacteroides abscessus	1962118	0		Host-associated	Human		Respiratory system		Homo sapiens	respiratory system			5022489	7	4639496	1
Marmoricola sp. Leaf446	2643221831	Actinobacteria	Actinobacteria	Propionibacteriales	Nocardioidaceae	Marmoricola	Marmoricola sp. Leaf446	1736379	0	Leaf446							Arabidopsis leaf	47.4816806	8.21754722	3813749	8	3550928	1
Mycobacteroides abscessus bolletii 313	2795385543	Actinobacteria	Actinobacteria	Corynebacteriales	Mycobacteriaceae	Mycobacteroides	Mycobacteroides abscessus	319705	0		Host-associated	Human		Respiratory system		Homo sapiens	respiratory system			4988831	18	4629131	1
Microbacterium sp. Leaf436	2684622688	Actinobacteria	Actinobacteria	Micrococcales	Microbacteriaceae	Microbacterium	Microbacterium sp. Leaf436	1736377	0	Leaf436								47.4816806	8.21754722	3367539	6	3063724	1
Bifidobacterium gallicum DSM 20093, LMG 11596	2562617144	Actinobacteria	Actinobacteria	Bifidobacteriales	Bifidobacteriaceae	Bifidobacterium	Bifidobacterium gallicum	561180	0	P6	Host-associated	Animal	Unclassified	Digestive system	Host, Human intestinal microflora	Homo sapiens	intestine of adult			2019802	27	1758090	2
Mycobacterium asiaticum 1245139.5	2808606736	Actinobacteria	Actinobacteria	Corynebacteriales	Mycobacteriaceae	Mycobacterium	Mycobacterium asiaticum	1790	0									-25.406	32.807	5409154	124	4988592	1
Mycobacteroides abscessus bolletii CRM-0020	2802429198	Actinobacteria	Actinobacteria	Corynebacteriales	Mycobacteriaceae	Mycobacteroides	Mycobacteroides abscessus	1306401	0		Host-associated	Human	Unclassified	Skin		Homo sapiens	Human skin	-22.93	-43.23	4896466	45	4538903	1
Amycolatopsis rifamycinica 46095 (unscreened)	2582581014	Actinobacteria	Actinobacteria	Pseudonocardiales	Pseudonocardiaceae	Amycolatopsis	Amycolatopsis rifamycinica	287986	0	46095										9202418	88	8230315	5
Actinobacteria FNEB7 bin_16 acI-A	2651869508	Actinobacteria	Actinobacteria	unclassified	unclassified	unclassified	unclassified	1655545	0	FNEB7 bin_16 acI-A	Environmental	Aquatic	Lentic	Freshwater	Lentic		Grosse Fuchskuhle, Brandenburg, Germany	53.152741	13.022518	1759213	137	1683767	0
Prauserella marina CGMCC 4.5506	2675903049	Actinobacteria	Actinobacteria	Pseudonocardiales	Pseudonocardiaceae	Prauserella	Prauserella marina	530584	0	CGMCC 4.5506	Environmental	Aquatic	Oceanic	Marine	Sediment		ocean sediment			6980949	22	6331931	4
Mycobacterium avium paratuberculosis ATCC 19698	2548876531	Actinobacteria	Actinobacteria	Corynebacteriales	Mycobacteriaceae	Mycobacterium	Mycobacterium avium	1074454	0	5617	Host-associated	Mammals	Large intestine	Digestive system	Aquatic, Feces, Fresh water, Gastrointestinal tract, Host, Marine	Bos taurus	Feces of cow with naturally aquired paratuberculosis			4736327	1092	4325162	1
Mycobacteroides abscessus abscessus 1078	2802429134	Actinobacteria	Actinobacteria	Corynebacteriales	Mycobacteriaceae	Mycobacteroides	Mycobacteroides abscessus	1185650	0		Host-associated	Human		Respiratory system		Homo sapiens	respiratory system			5180504	24	4793706	1
Mycobacterium tuberculosis P00301553	2695420899	Actinobacteria	Actinobacteria	Corynebacteriales	Mycobacteriaceae	Mycobacterium	Mycobacterium tuberculosis	1773	0	P00301553	Host-associated	Human				Homo sapiens				4255471	209	3846382	1
Mycobacterium tuberculosis 1200172	2700989195	Actinobacteria	Actinobacteria	Corynebacteriales	Mycobacteriaceae	Mycobacterium	Mycobacterium tuberculosis	1773	0	1200172							sputum			4346168	68	3936461	1
Corynebacterium aurimucosum CN-1, ATCC 700975	645951870	Actinobacteria	Actinobacteria	Corynebacteriales	Corynebacteriaceae	Corynebacterium	Corynebacterium aurimucosum	548476	55473	CN-1	Host-associated	Human	Vagina	Reproductive system	Host, Human vaginal microflora	Homo sapiens	vaginal swab of a 34-year-old woman who experienced a spontaneous abortion during month six of pregnancy			2730325	101	2417549	1
Gordonia sp.QH-12	2675903424	Actinobacteria	Actinobacteria	Corynebacteriales	Gordoniaceae	Gordonia	Gordonia sp. QH-12	1437876	0											3897887	56	3593689	1
Mycobacteroides abscessus abscessus 827	2799113103	Actinobacteria	Actinobacteria	Corynebacteriales	Mycobacteriaceae	Mycobacteroides	Mycobacteroides abscessus	1185650	0		Host-associated	Human		Respiratory system		Homo sapiens	respiratory system			5024720	11	4652173	1
Actinoplanes cyaneus DSM 46137	2724679919	Actinobacteria	Actinobacteria	Micromonosporales	Micromonosporaceae	Actinoplanes	Actinoplanes cyaneus	52696	0	DSM 46137	Environmental	Terrestrial	Unclassified	Soil	Soil		soil			10415660	93	9222820	6
Rhodococcus sp. J21	2505679067	Actinobacteria	Actinobacteria	Corynebacteriales	Nocardiaceae	Rhodococcus	Rhodococcus sp. J21	1340431	0	J21										6318032	168	5743424	1
Streptomyces tendae Tu 4042	651716802	Actinobacteria	Actinobacteria	Streptomycetales	Streptomycetaceae	Streptomyces	Streptomyces tendae	1932	0											43202	1	39349	0
Corynebacterium pseudotuberculosis MB66	2657245564	Actinobacteria	Actinobacteria	Corynebacteriales	Corynebacteriaceae	Corynebacterium	Corynebacterium pseudotuberculosis	1719	0	MB66	Host-associated	Microbial	Unclassified	Bacteria		Equus cabalus	California, USA			2372202	1	2102323	4
Brachybacterium paraconglomeratum LC44	2548876523	Actinobacteria	Actinobacteria	Micrococcales	Dermabacteraceae	Brachybacterium	Brachybacterium paraconglomeratum	1064537	0	LC44										3784483	50	3395811	4
Streptomyces peucetius	2582581394	Actinobacteria	Actinobacteria	Streptomycetales	Streptomycetaceae	Streptomyces	Streptomyces peucetius	1950	0											2208	1	1641	0
Mycobacterium tuberculosis EE0506784	2681813341	Actinobacteria	Actinobacteria	Corynebacteriales	Mycobacteriaceae	Mycobacterium	Mycobacterium tuberculosis	1773	0	EE0506784	Host-associated	Human				Homo sapiens				4246262	276	3833292	1
Mycobacterium tuberculosis 0B076XDR	2718218096	Actinobacteria	Actinobacteria	Corynebacteriales	Mycobacteriaceae	Mycobacterium	Mycobacterium tuberculosis	1773	0	0B076XDR	Host-associated	Human				Homo sapiens				4539435	1	3693962	1
Nocardioides jensenii JCM 1364, NBRC 14755	2734481948	Actinobacteria	Actinobacteria	Propionibacteriales	Nocardioidaceae	Nocardioides	Nocardioides jensenii	1303683	0	CNF091										2862828	1223	2420261	1
Collinsella sp. 4_8_47FAA	2597489879	Actinobacteria	Coriobacteriia	Coriobacteriales	Coriobacteriaceae	Collinsella	Collinsella sp. 4_8_47FAA	742722	0	4_8_47FAA	Host-associated	Human	Large intestine	Digestive system	Feces, Gastrointestinal tract, Host, Human fecal, Human intestinal microflora	Homo sapiens	Human feces			2247396	105	1954754	1
Corynebacterium glucuronolyticum DSM 44120	2529292557	Actinobacteria	Actinobacteria	Corynebacteriales	Corynebacteriaceae	Corynebacterium	Corynebacterium glucuronolyticum	39791	0	DSM 44120	Host-associated	Human	Unclassified	Unclassified	Host, Human		ejaculate, patient with prostatitis			2821068	41	2441389	1
Mycobacterium tuberculosis TKK_04_0046	2590828674	Actinobacteria	Actinobacteria	Corynebacteriales	Mycobacteriaceae	Mycobacterium	Mycobacterium tuberculosis	1397935	0	TKK_04_0046						Homo sapiens				4395787	8	3992295	1
Mycobacterium tuberculosis M1481	2574179996	Actinobacteria	Actinobacteria	Corynebacteriales	Mycobacteriaceae	Mycobacterium	Mycobacterium tuberculosis	1448698	0	M1481						Homo sapiens				4404386	19	3982365	1
Streptomyces sp. LamerLS-31b	2657245725	Actinobacteria	Actinobacteria	Streptomycetales	Streptomycetaceae	Streptomyces	Streptomyces sp. LamerLS-31b	1839765	0	LamerLS-31b										8516683	242	7475251	1
Mycobacteroides abscessus abscessus 963	2802428890	Actinobacteria	Actinobacteria	Corynebacteriales	Mycobacteriaceae	Mycobacteroides	Mycobacteroides abscessus	1185650	0		Host-associated	Human		Respiratory system		Homo sapiens	respiratory system			5316669	32	4896276	1
Mycobacterium tuberculosis 1010SM	2582581173	Actinobacteria	Actinobacteria	Corynebacteriales	Mycobacteriaceae	Mycobacterium	Mycobacterium tuberculosis	1438833	0	1010SM						Homo sapiens				4406079	109	3954869	1
Nocardia puris NBRC 108233	2675903655	Actinobacteria	Actinobacteria	Corynebacteriales	Nocardiaceae	Nocardia	Nocardia puris	1210090	0	NBRC 108233										7669926	175	6738497	1
Streptomyces coelicolor A3(2)M145	2582581414	Actinobacteria	Actinobacteria	Streptomycetales	Streptomycetaceae	Streptomyces	Streptomyces coelicolor	100226	0	A3(2)M145										5286	1	5127	0
Nocardia nova ATCC 10905	2806310763	Actinobacteria	Actinobacteria	Corynebacteriales	Nocardiaceae	Nocardia	Nocardia nova	37330	0		Host-associated	Human				Homo sapiens		29.7604	-95.3698	7842881	47	7046245	1
Streptomyces halstedii HC34	651716559	Actinobacteria	Actinobacteria	Streptomycetales	Streptomycetaceae	Streptomyces	Streptomyces halstedii	1944	0											107687	1	101436	0
Curtobacterium sp. UNCCL20	2595698215	Actinobacteria	Actinobacteria	Micrococcales	Microbacteriaceae	Curtobacterium	Curtobacterium sp. UNCCL20	1502773	0	UNCCL20										3853880	6	3511810	4
Streptomyces sp. TverLS-915	2657245718	Actinobacteria	Actinobacteria	Streptomycetales	Streptomycetaceae	Streptomyces	Streptomyces sp. TverLS-915	1839763	0	TverLS-915										7048370	377	6035119	1
Propionibacterium freudenreichii CIRM-BIA 512	2695420652	Actinobacteria	Actinobacteria	Propionibacteriales	Propionibacteriaceae	Propionibacterium	Propionibacterium freudenreichii	1744	0	CIRM-BIA 512										2580419	45	2279219	1
Cutibacterium acnes HL050PA1	2531839427	Actinobacteria	Actinobacteria	Propionibacteriales	Propionibacteriaceae	Cutibacterium	Cutibacterium acnes	765100	0	HL050PA1	Host-associated	Human	Unclassified	Unclassified	Host	Homo sapiens				2473877	39	2228692	1
Kitasatospora purpeofusca NRRL B-1817	2767802052	Actinobacteria	Actinobacteria	Streptomycetales	Streptomycetaceae	Kitasatospora	Kitasatospora purpeofusca	67352	0	NRRL B-1817										9323463	84	8097934	2
Millisia brevis NBRC 105863	2731957593	Actinobacteria	Actinobacteria	Corynebacteriales	Gordoniaceae	Millisia	Millisia brevis	1219361	0	J81	Engineered	Wastewater	Unclassified	Activated Sludge	Sludge, Wastewater		activated sludge			5642782	49	5126011	1
Mycobacteroides abscessus abscessus 263	2795385767	Actinobacteria	Actinobacteria	Corynebacteriales	Mycobacteriaceae	Mycobacteroides	Mycobacteroides abscessus	1185650	0		Host-associated	Human		Respiratory system		Homo sapiens	respiratory system			5268350	25	4850905	1
Bifidobacterium coryneforme DSM 20216	2693429521	Actinobacteria	Actinobacteria	Bifidobacteriales	Bifidobacteriaceae	Bifidobacterium	Bifidobacterium coryneforme	1437599	0	DSM 20216	Host-associated	Insecta					hindgut of honeybee			1724698	29	1541237	1
Jiangella gansuensis YIM 002, DSM 44835	2509601042	Actinobacteria	Actinobacteria	Jiangellales	Jiangellaceae	Jiangella	Jiangella gansuensis	987045	0	YIM 002, DSM 44835	Environmental	Terrestrial	Unclassified	Soil	Soil		Desert soil sample in Gansu Province, north-west China			5585780	1	5102723	2
Mycobacterium tuberculosis 001_13432	2713897272	Actinobacteria	Actinobacteria	Corynebacteriales	Mycobacteriaceae	Mycobacterium	Mycobacterium tuberculosis	1773	0	001_13432										4367618	192	3954066	1
Mycobacterium tuberculosis M1703	2582581158	Actinobacteria	Actinobacteria	Corynebacteriales	Mycobacteriaceae	Mycobacterium	Mycobacterium tuberculosis	1448709	0	M1703						Homo sapiens				4434496	82	3969969	1
Mycobacterium tuberculosis 401787	2667527605	Actinobacteria	Actinobacteria	Corynebacteriales	Mycobacteriaceae	Mycobacterium	Mycobacterium tuberculosis	1773	0	401787							sputum			4361479	75	3947935	1
Alloactinosynnema iranicum IBRC-M 10403	2651870117	Actinobacteria	Actinobacteria	Pseudonocardiales	Pseudonocardiaceae	Alloactinosynnema	Alloactinosynnema iranicum	1271860	0	IBRC-M 10403										6578763	39	5802797	4
Curtobacterium oceanosedimentum NS359	2731957880	Actinobacteria	Actinobacteria	Micrococcales	Microbacteriaceae	Curtobacterium	Curtobacterium oceanosedimentum	465820	0	NS359										3386236	136	3052415	1
Streptomyces rimosus R6-500MV9	2609460105	Actinobacteria	Actinobacteria	Streptomycetales	Streptomycetaceae	Streptomyces	Streptomyces rimosus	1927	0	R6-500MV9										8197540	88	7167975	2
Microbacterium sp. UNCCL10	2579779165	Actinobacteria	Actinobacteria	Micrococcales	Microbacteriaceae	Microbacterium	Microbacterium sp. UNCCL10	1449058	0	UNCCL10										3111058	15	2896272	1
Corynebacterium striatum 1327_CAUR	2814123416	Actinobacteria	Actinobacteria	Corynebacteriales	Corynebacteriaceae	Corynebacterium	Corynebacterium striatum	43770	0		Host-associated	Human				Homo sapiens	Wound sample from patient in Critical Care Intensive Care Unit			2903125	74	2591392	1
Aeriscardovia aeriphila LMG 21773	2788500099	Actinobacteria	Actinobacteria	Bifidobacteriales	Bifidobacteriaceae	Aeriscardovia	Aeriscardovia aeriphila	218139	0											1630026	11	1440816	4
Mycolicibacterium neoaurum MN2	2744054986	Actinobacteria	Actinobacteria	Corynebacteriales	Mycobacteriaceae	Mycolicibacterium	Mycolicibacterium neoaurum	1795	0	MN2										5383007	43	5012531	1
Olsenella umbonata WCP15	2657244903	Actinobacteria	Coriobacteriia	Coriobacteriales	Atopobiaceae	Olsenella	Olsenella umbonata	604330	0	WCP15							cow rumen			2030882	25	1817519	1
Bifidobacterium longum infantis UCD298	2503754025	Actinobacteria	Actinobacteria	Bifidobacteriales	Bifidobacteriaceae	Bifidobacterium	Bifidobacterium longum	1682	0	UCD298	Host-associated	Unclassified	Unclassified	Unclassified	Host	Homo sapiens				2676162	330	45164	1
Streptomyces albidoflavus SM254	2684623102	Actinobacteria	Actinobacteria	Streptomycetales	Streptomycetaceae	Streptomyces	Streptomyces albidoflavus	1886	0	SM254							deep subsurface			7170504	1	6291952	7
Mycobacterium tuberculosis XTB13-144	2606217162	Actinobacteria	Actinobacteria	Corynebacteriales	Mycobacteriaceae	Mycobacterium	Mycobacterium tuberculosis	1427233	0	XTB13-144						Homo sapiens				4392180	9	3964676	1
Microbacterium sp. AG1240	2767802719	Actinobacteria	Actinobacteria	Micrococcales	Microbacteriaceae	Microbacterium	Microbacterium sp. AG1240	2183992	0	AG1240	Host-associated	Plants				Oryza sativa				3351167	5	3110568	1
Actinobacteria FNEB6 bin_39 acI-B	2651869534	Actinobacteria	Actinobacteria	unclassified	unclassified	unclassified	unclassified	1655545	0	FNEB6 bin_39 acI-B	Environmental	Aquatic	Lentic	Freshwater	Lentic		Grosse Fuchskuhle, Brandenburg, Germany	53.152741	13.022518	1860827	228	1752793	0
Brevibacterium sp. 239c	2600255373	Actinobacteria	Actinobacteria	Micrococcales	Brevibacteriaceae	Brevibacterium	Brevibacterium sp.	1701	0	239c	Engineered	Food production		Dairy products			cheese rind, camembert			4394836	87	3947854	5
Mycobacterium tuberculosis BTB10-406	2603879937	Actinobacteria	Actinobacteria	Corynebacteriales	Mycobacteriaceae	Mycobacterium	Mycobacterium tuberculosis	1423528	0	BTB10-406						Homo sapiens				4395288	21	3968872	1
Bifidobacterium longum infantis BIB1401272845b	2713896938	Actinobacteria	Actinobacteria	Bifidobacteriales	Bifidobacteriaceae	Bifidobacterium	Bifidobacterium longum	1682	0	BIB1401272845b							Infloran capsule			2786838	56	2427356	1
Streptomyces sp. OV198	2718217699	Actinobacteria	Actinobacteria	Streptomycetales	Streptomycetaceae	Streptomyces	Streptomyces sp. OV198	1882787	0	OV198										11619287	4	10066539	6
Mycobacterium avium 11-0986	2582580886	Actinobacteria	Actinobacteria	Corynebacteriales	Mycobacteriaceae	Mycobacterium	Mycobacterium avium	1392003	0	11-0986	Host-associated	Mammals	Unclassified	Unclassified		Cervidae				4680797	1811	3793113	1
Mycobacterium sp. E2497	2808606559	Actinobacteria	Actinobacteria	Corynebacteriales	Mycobacteriaceae	Mycobacterium	Mycobacterium sp. E2497	1834135	0											5602367	233	5138214	1
Mycobacteroides abscessus PAP118	2667528023	Actinobacteria	Actinobacteria	Corynebacteriales	Mycobacteriaceae	Mycobacteroides	Mycobacteroides abscessus	36809	0	PAP118							sputum			5163548	22	4771046	1
Gordonia sp. YC-JH1	2775506968	Actinobacteria	Actinobacteria	Corynebacteriales	Gordoniaceae	Gordonia	Gordonia sp. YC-JH1	2059875	0	YC-JH1							petroleum-contaminated soils			4193324	2	3793065	4
Corynebacterium matruchotii ATCC 14266	648276634	Actinobacteria	Actinobacteria	Corynebacteriales	Corynebacteriaceae	Corynebacterium	Corynebacterium matruchotii	553207	51885	ATCC 14266	Host-associated	Human	Oral	Digestive system	Host, Oral cavity	Homo sapiens	Human oral flora			2855988	8	2473102	1
Streptomyces verticillus ATCC15003	651716634	Actinobacteria	Actinobacteria	Streptomycetales	Streptomycetaceae	Streptomyces	Streptomyces verticillus	29309	0	ATCC 15003										77457	1	74369	0
Actinobaculum suis DSM 20639	2675903157	Actinobacteria	Actinobacteria	Actinomycetales	Actinomycetaceae	Actinobaculum	Actinobaculum suis	1657	0	DSM 20639	Host-associated	Mammals					cystitis and pyelonephritis of pig			2200507	38	1880029	1
Blastococcus fimeti DSM 44205	2599185193	Actinobacteria	Actinobacteria	Geodermatophilales	Geodermatophilaceae	Blastococcus	Blastococcus sp. DSM 44205	1550233	0	DSM 44205										4044261	30	3691087	3
Streptomyces sp. LaPpAH-201	2526164526	Actinobacteria	Actinobacteria	Streptomycetales	Streptomycetaceae	Streptomyces	Streptomyces sp. LaPpAH-201	1305823	0	LaPpAH-201										7010448	20	6192279	2
Mycobacterium mucogenicum 1127319.6	2808606764	Actinobacteria	Actinobacteria	Corynebacteriales	Mycobacteriaceae	Mycolicibacterium	Mycolicibacterium mucogenicum	56689	0									-25.406	32.807	6214952	243	5692484	1
Streptomyces fradiae olg1-1	2713896801	Actinobacteria	Actinobacteria	Streptomycetales	Streptomycetaceae	Streptomyces	Streptomyces fradiae	1906	0	olg1-1							soil			7654594	183	6541171	1
Sporichthya polymorpha DSM 43042	2516653049	Actinobacteria	Actinobacteria	Frankiales	Sporichthyaceae	Sporichthya	Sporichthya polymorpha	1048339	0	DSM 43042	Environmental	Terrestrial	Unclassified	Soil	Soil		Greenhouse soil			5500153	1	5078025	1
Mycobacterium tuberculosis XTB13-142	2619619338	Actinobacteria	Actinobacteria	Corynebacteriales	Mycobacteriaceae	Mycobacterium	Mycobacterium tuberculosis	1427231	0	XTB13-142						Homo sapiens				4417623	2	3992774	1
Curtobacterium sp. S6	2585427990	Actinobacteria	Actinobacteria	Micrococcales	Microbacteriaceae	Curtobacterium	Curtobacterium sp. S6	1479623	0	S6										2754017	14	2489153	1
Mycolicibacterium novocastrense GA-2613	2671180853	Actinobacteria	Actinobacteria	Corynebacteriales	Mycobacteriaceae	Mycolicibacterium	Mycolicibacterium novocastrense	59813	0	GA-2613										5699407	62	5271322	1
Mycobacterium tuberculosis TB_RSA93	2603879964	Actinobacteria	Actinobacteria	Corynebacteriales	Mycobacteriaceae	Mycobacterium	Mycobacterium tuberculosis	1422009	0	TB_RSA93						Homo sapiens				4389964	17	3972290	1
Salinispora pacifica CNT855	2515154128	Actinobacteria	Actinobacteria	Micromonosporales	Micromonosporaceae	Salinispora	Salinispora pacifica	1137266	0	CNT855										5208629	85	4586604	3
Mycobacteroides abscessus abscessus 401	2802428971	Actinobacteria	Actinobacteria	Corynebacteriales	Mycobacteriaceae	Mycobacteroides	Mycobacteroides abscessus	1185650	0		Host-associated	Human		Respiratory system		Homo sapiens	respiratory system			5046187	28	4671495	1
Streptomyces sp. Tu6071 Tu6071	651716952	Actinobacteria	Actinobacteria	Streptomycetales	Streptomycetaceae	Streptomyces	Streptomyces sp. Tu6071	355249	0											49461	1	37039	0
Rathayibacter oskolensis VKM Ac-2121	2708742461	Actinobacteria	Actinobacteria	Micrococcales	Microbacteriaceae	Rathayibacter	Rathayibacter oskolensis	1891671	0	VKM Ac-2121										3946460	5	3599757	1
Mycobacterium intracellulare yongonense Asan 36527	2772190781	Actinobacteria	Actinobacteria	Corynebacteriales	Mycobacteriaceae	Mycobacterium	Mycobacterium intracellulare	1203599	0	Asan 36527	Host-associated	Human				Homo sapiens				5435152	1	4963214	1
Mycobacterium nebraskense AKUC2	2630968771	Actinobacteria	Actinobacteria	Corynebacteriales	Mycobacteriaceae	Mycobacterium	Mycobacterium nebraskense	244292	0	AKUC2										6539988	175	5912735	1
Mycobacteroides abscessus abscessus 814	2802428897	Actinobacteria	Actinobacteria	Corynebacteriales	Mycobacteriaceae	Mycobacteroides	Mycobacteroides abscessus	1185650	0		Host-associated	Human		Respiratory system		Homo sapiens	respiratory system			5077721	20	4708037	1
Actinomyces pacaensis Marseille-P2985	2751185835	Actinobacteria	Actinobacteria	Actinomycetales	Actinomycetaceae	Actinomyces	Actinomyces pacaensis	1852377	0	Marseille-P2985										1892549	1	1744521	3
Streptomyces sp. IMCr09	2808606375	Actinobacteria	Actinobacteria	Streptomycetales	Streptomycetaceae	Streptomyces	Streptomyces sp. IMCr09	1072374	0		Host-associated	Plants		Roots		Oryza sativa	Rice root	38.5376	-121.7644	9466072	3	8406533	6
Corynebacterium lubricantis DSM 45231	2515154018	Actinobacteria	Actinobacteria	Corynebacteriales	Corynebacteriaceae	Corynebacterium	Corynebacterium lubricantis	1121363	0	DSM 45231	Engineered	Industrial production	Unclassified	Engineered product			Coolant lubricant; Germany, Giessen	50.587	8.69	2945890	59	2681348	1
Mycobacteroides abscessus abscessus 1031	2795385695	Actinobacteria	Actinobacteria	Corynebacteriales	Mycobacteriaceae	Mycobacteroides	Mycobacteroides abscessus	1185650	0		Host-associated	Human		Respiratory system		Homo sapiens	respiratory system			5275899	30	4868310	1
Mycobacterium tuberculosis M1932	2576861102	Actinobacteria	Actinobacteria	Corynebacteriales	Mycobacteriaceae	Mycobacterium	Mycobacterium tuberculosis	1448730	0	M1932						Homo sapiens				4394975	88	3954715	1
Mycobacteroides abscessus abscessus 148	2799113035	Actinobacteria	Actinobacteria	Corynebacteriales	Mycobacteriaceae	Mycobacteroides	Mycobacteroides abscessus	1185650	0		Host-associated	Human		Respiratory system		Homo sapiens	respiratory system			5247054	17	4839297	1
Microbacterium sp. KROCY2	2540341240	Actinobacteria	Actinobacteria	Micrococcales	Microbacteriaceae	Microbacterium	Microbacterium sp. KROCY2	1305732	0	KROCY2										2765822	1	2489896	3
Mycobacterium tuberculosis 400044	2657245601	Actinobacteria	Actinobacteria	Corynebacteriales	Mycobacteriaceae	Mycobacterium	Mycobacterium tuberculosis	1773	0	400044							sputum			4341835	81	3931927	1
Mycobacterium tuberculosis C34_13853	2713897277	Actinobacteria	Actinobacteria	Corynebacteriales	Mycobacteriaceae	Mycobacterium	Mycobacterium tuberculosis	1773	0	C34_13853										4387657	185	3971119	1
Rhodococcus sp. AQ5-07	2785510711	Actinobacteria	Actinobacteria	Corynebacteriales	Nocardiaceae	Rhodococcus	Rhodococcus sp. AQ5-07	2054902	0		Environmental	Terrestrial	Unclassified	Soil	Soil		King George Island, Antarctics	-61.9882	-58.0196	6745355	29	6137512	2
Mycobacterium tuberculosis M1704	2619619619	Actinobacteria	Actinobacteria	Corynebacteriales	Mycobacteriaceae	Mycobacterium	Mycobacterium tuberculosis	1448710	0	M1704						Homo sapiens				4401246	86	3983629	1
Mycobacterium tuberculosis TKK-01-0069	2588253848	Actinobacteria	Actinobacteria	Corynebacteriales	Mycobacteriaceae	Mycobacterium	Mycobacterium tuberculosis	1267362	0	TKK-01-0069										4401766	6	4004778	1
Mycobacterium tuberculosis MD14437	2619619521	Actinobacteria	Actinobacteria	Corynebacteriales	Mycobacteriaceae	Mycobacterium	Mycobacterium tuberculosis	1447522	0	MD14437						Homo sapiens				4405825	100	3981510	1
Micromonospora sp. CNZ297	2802428830	Actinobacteria	Actinobacteria	Micromonosporales	Micromonosporaceae	Micromonospora	Micromonospora sp. CNZ297	2572905	0		Environmental	Aquatic	Oceanic	Marine			Marine Sediments			7562976	72	6786824	3
Streptomyces sp. SolWspMP-sol7th	2657245713	Actinobacteria	Actinobacteria	Streptomycetales	Streptomycetaceae	Streptomyces	Streptomyces sp. SolWspMP-sol7th	1839776	0	SolWspMP-sol7th										6504426	1185	5436182	1
Psychromicrobium lacuslunae IHBB 11108	2654588025	Actinobacteria	Actinobacteria	Micrococcales	Micrococcaceae	Psychromicrobium	Psychromicrobium lacuslunae	1618207	0	IHBB 11108										3599434	2	3305911	0
Mycobacterium tuberculosis PanR0316	2554235250	Actinobacteria	Actinobacteria	Corynebacteriales	Mycobacteriaceae	Mycobacterium	Mycobacterium tuberculosis	1346777	0	PanR0316	Host-associated	Unclassified	Unclassified	Unclassified		Homo sapiens				4359138	94	3944875	1
Mycobacterium tuberculosis TKK_03_0083	2576861224	Actinobacteria	Actinobacteria	Corynebacteriales	Mycobacteriaceae	Mycobacterium	Mycobacterium tuberculosis	1448421	0	TKK_03_0083										4393417	19	3982910	1
Mycobacterium tuberculosis MAL020194	2588254128	Actinobacteria	Actinobacteria	Corynebacteriales	Mycobacteriaceae	Mycobacterium	Mycobacterium tuberculosis	1354105	0	MAL020194						Homo sapiens				4398645	29	3991458	1
Streptomyces sp. NRRL F-4474	2765236037	Actinobacteria	Actinobacteria	Streptomycetales	Streptomycetaceae	Streptomyces	Streptomyces sp. NRRL F-4474	1463851	0	NRRL F-4474										7868791	102	6883115	0
Streptomyces sp. NRRL F-5917	2767802066	Actinobacteria	Actinobacteria	Streptomycetales	Streptomycetaceae	Streptomyces	Streptomyces sp. NRRL F-5917	1463873	0	NRRL F-5917										7993169	108	6910699	1
Mycobacteroides abscessus massiliense 483	2799113151	Actinobacteria	Actinobacteria	Corynebacteriales	Mycobacteriaceae	Mycobacteroides	Mycobacteroides abscessus	1962118	0		Host-associated	Human		Respiratory system		Homo sapiens	respiratory system			5076553	13	4700364	1
Mycobacterium gordonae HMC_M15	2772190717	Actinobacteria	Actinobacteria	Corynebacteriales	Mycobacteriaceae	Mycobacterium	Mycobacterium gordonae	1778	0	HMC_M15	Host-associated	Human	Blood	Circulatory system		Homo sapiens	blood	47.6038	-122.3242	7258466	422	6598356	1
Mycobacterium tuberculosis W09900442	2671180302	Actinobacteria	Actinobacteria	Corynebacteriales	Mycobacteriaceae	Mycobacterium	Mycobacterium tuberculosis	1773	0	W09900442	Host-associated	Human				Homo sapiens				4250214	326	3837533	1
Mycobacteroides abscessus PAP065	2663762987	Actinobacteria	Actinobacteria	Corynebacteriales	Mycobacteriaceae	Mycobacteroides	Mycobacteroides abscessus	36809	0	PAP065							sputum			4848514	13	4498745	1
Blastococcus aurantiacus DSM 44268	2599185358	Actinobacteria	Actinobacteria	Geodermatophilales	Geodermatophilaceae	Blastococcus	Blastococcus sp. DSM 44268	1550231	0	DSM 44268										4163046	18	3837586	4
Ornithinicoccus hortensis DSM 12335	2814123446	Actinobacteria	Actinobacteria	Micrococcales	Intrasporangiaceae	Ornithinicoccus	Ornithinicoccus hortensis	82346	0		Environmental	Terrestrial	Unclassified	Soil	Soil		garden soil			3935242	1	3648798	2
Frankia sp. ACN1ag	2619618881	Actinobacteria	Actinobacteria	Frankiales	Frankiaceae	Frankia	Frankia sp. ACN1ag	102891	0	ACN1ag						nodules of Alnus glutinosa	nodules of Alnus viridis spp crispa	49.1	-69.4	7521104	90	6421692	1
Propionibacterium freudenreichii CIRM-BIA 118	2724679288	Actinobacteria	Actinobacteria	Propionibacteriales	Propionibacteriaceae	Propionibacterium	Propionibacterium freudenreichii	1744	0	CIRM-BIA 118										2583496	41	2281289	1
Bifidobacterium pseudolongum globosum DSM 20092	2558860115	Actinobacteria	Actinobacteria	Bifidobacteriales	Bifidobacteriaceae	Bifidobacterium	Bifidobacterium pseudolongum	1410605	0	DSM 20092					Rumen		Rumen			1913048	40	1719361	2
Corynebacterium striatum 962_CAUR	2814123423	Actinobacteria	Actinobacteria	Corynebacteriales	Corynebacteriaceae	Corynebacterium	Corynebacterium striatum	43770	0		Host-associated	Human				Homo sapiens	Fluid sample from patient in Critical Care Intensive Care Unit			2813717	92	2527873	1
Mycobacterium sp. 1554424.7	2808606550	Actinobacteria	Actinobacteria	Corynebacteriales	Mycobacteriaceae	Mycobacterium	Mycobacterium sp. 1554424.7	1834082	0											6117689	115	5596242	2
Microbacterium sp. MYb54	2791355178	Actinobacteria	Actinobacteria	Micrococcales	Microbacteriaceae	Microbacterium	Microbacterium sp. MYb54	1848689	0		Host-associated	Invertebrates		Nematoda		Caenorhabditis elegans MY316	Rotting apple			4245033	44	3931007	1
Micrococcus luteus Okane	2648501513	Actinobacteria	Actinobacteria	Micrococcales	Micrococcaceae	Micrococcus	Micrococcus luteus	1270	0	Okane	Environmental	Unclassified					door handle	36.1157	-97.0586	2501088	8	2272219	1
Bifidobacterium animalis lactis BLC1	2511231214	Actinobacteria	Actinobacteria	Bifidobacteriales	Bifidobacteriaceae	Bifidobacterium	Bifidobacterium animalis	1075106	158867	BLC1										1943990	1	1705893	4
Renibacterium salmoninarum ATCC 33209	641228502	Actinobacteria	Actinobacteria	Micrococcales	Micrococcaceae	Renibacterium	Renibacterium salmoninarum	288705	58899	ATCC 33209	Host-associated	Fish	Unclassified	Unclassified	Fresh water, Host		Yearling chinook salmon at a salmon hatchery in Western Oregon			3155250	1	2858970	2
Microbacterium kyungheense DSM 105492	2818991221	Actinobacteria	Actinobacteria	Micrococcales	Microbacteriaceae	Microbacterium	Microbacterium kyungheense	1263636	0		Environmental	Terrestrial		Soil			salty soil of pine grove			4276286	9	3971521	3
Streptomyces argenteolus 3259	2818991463	Actinobacteria	Actinobacteria	Streptomycetales	Streptomycetaceae	Streptomyces	Streptomyces argenteolus	67274	0		Host-associated	Plants	Soil	Rhizosphere		Sorghum	Sweet sorghum soil	41.2	-96.7	7948711	40	6919612	2
Mycobacterium tuberculosis KT-0189	2648501311	Actinobacteria	Actinobacteria	Corynebacteriales	Mycobacteriaceae	Mycobacterium	Mycobacterium tuberculosis	1773	0	KT-0189										4340134	106	3925237	1
Streptomyces cyaneogriseus noncyanogenus NMWT 1	2648501341	Actinobacteria	Actinobacteria	Streptomycetales	Streptomycetaceae	Streptomyces	Streptomyces cyaneogriseus	477245	0	NMWT 1										7762396	1	6776921	6
Mycobacteroides abscessus FLAC050	2795385514	Actinobacteria	Actinobacteria	Corynebacteriales	Mycobacteriaceae	Mycobacteroides	Mycobacteroides abscessus	36809	0		Host-associated	Human				Homo sapiens				5077722	31	4702821	1
Klenkia brasiliensis DSM 44526	2602042031	Actinobacteria	Actinobacteria	Geodermatophilales	Geodermatophilaceae	Klenkia	Klenkia brasiliensis	333142	0	DSM 44526	Environmental	Terrestrial		Soil			soil			4451590	14	4184585	4
Mycobacterium tuberculosis TKK_04_0059	2627854206	Actinobacteria	Actinobacteria	Corynebacteriales	Mycobacteriaceae	Mycobacterium	Mycobacterium tuberculosis	1448464	0	TKK_04_0059										4401085	5	3977487	1
Leifsonia sp. M321 24_2	2773857768	Actinobacteria	Actinobacteria	Micrococcales	Microbacteriaceae	Leifsonia	Leifsonia sp. M321 24_2	2183919	0	M321 24_2										4049845	9	3741080	1
Clostridium paraputrificum NCTC 11861	2811995212	Actinobacteria	Actinobacteria	Corynebacteriales	Corynebacteriaceae	Corynebacterium	Corynebacterium xerosis	1725	0											2710060	16	2421885	4
Mycobacterium tuberculosis SK-B	2574180419	Actinobacteria	Actinobacteria	Corynebacteriales	Mycobacteriaceae	Mycobacterium	Mycobacterium tuberculosis	1402478	0	SK-B						Homo sapiens				4364678	53	3944486	1
Mycobacteroides abscessus 5S-0422	2526164589	Actinobacteria	Actinobacteria	Corynebacteriales	Mycobacteriaceae	Mycobacteroides	Mycobacteroides abscessus	1001731	0	5S-0422	Host-associated	Animal	Unclassified	Respiratory system		Homo sapiens				5323965	13	4830005	1
Gordonia sp. NB4-1Y	2541047556	Actinobacteria	Actinobacteria	Corynebacteriales	Gordoniaceae	Gordonia	Gordonia sp. NB4-1Y	1241906	0	NB4-1Y	Environmental	Terrestrial	Unclassified	Soil						5207578	2115	3746008	1
Mycobacterium tuberculosis TKK_04_0051	2574180317	Actinobacteria	Actinobacteria	Corynebacteriales	Mycobacteriaceae	Mycobacterium	Mycobacterium tuberculosis	1448462	0	TKK_04_0051										4396271	12	3999344	1
Mycobacteroides abscessus abscessus 1100	2795385609	Actinobacteria	Actinobacteria	Corynebacteriales	Mycobacteriaceae	Mycobacteroides	Mycobacteroides abscessus	1185650	0		Host-associated	Human		Respiratory system		Homo sapiens	respiratory system			5083223	22	4697781	1
Mycolicibacillus trivialis HMC_M3	2772190602	Actinobacteria	Actinobacteria	Corynebacteriales	Mycobacteriaceae	Mycolicibacillus	Mycolicibacillus trivialis	1798	0	HMC_M3	Host-associated	Human	Blood	Circulatory system		Homo sapiens	blood	47.6038	-122.3242	3827884	75	3541442	1
Candidatus Aquiluna sp. UB-MaderosW2red	2675903689	Actinobacteria	Actinobacteria	Micrococcales	Microbacteriaceae	Candidatus Aquiluna	Candidatus Aquiluna sp. UB-MaderosW2red	1855377	0	UB-MaderosW2red	Environmental	Aquatic	Lake	Freshwater				-62.663	-61.1769	1663804	1	1559330	1
Trueperella pyogenes 2012CQ-ZSH	2639763019	Actinobacteria	Actinobacteria	Actinomycetales	Actinomycetaceae	Trueperella	Trueperella pyogenes	1661	0	2012CQ-ZSH										2295822	1	2098248	2
Corynebacterium pseudodiphtheriticum 090104	2602041601	Actinobacteria	Actinobacteria	Corynebacteriales	Corynebacteriaceae	Corynebacterium	Corynebacterium pseudodiphtheriticum	1381111	0	90104	Host-associated	Human	Unclassified	Unclassified		Homo sapiens				2328061	48	2079003	2
Mycobacteroides abscessus abscessus 418	2795385631	Actinobacteria	Actinobacteria	Corynebacteriales	Mycobacteriaceae	Mycobacteroides	Mycobacteroides abscessus	1185650	0		Host-associated	Human		Respiratory system		Homo sapiens	respiratory system			5451996	60	5029520	1
Mycobacterium tuberculosis TB_RSA21	2576861264	Actinobacteria	Actinobacteria	Corynebacteriales	Mycobacteriaceae	Mycobacterium	Mycobacterium tuberculosis	1421937	0	TB_RSA21						Homo sapiens				4390213	24	3975565	1
Micromonospora echinospora DSM 1040	2585427557	Actinobacteria	Actinobacteria	Micromonosporales	Micromonosporaceae	Micromonospora	Micromonospora echinospora	1877	0	DSM 1040							Unknown			7505732	4	6655274	3
Curtobacterium sp. PhB141	2791354830	Actinobacteria	Actinobacteria	Micrococcales	Microbacteriaceae	Curtobacterium	Curtobacterium sp. PhB141	2485184	0											4004353	19	3646612	1
Mycobacteroides chelonae CCUG 47445	2687453534	Actinobacteria	Actinobacteria	Corynebacteriales	Mycobacteriaceae	Mycobacteroides	Mycobacteroides chelonae	1460372	0	CCUG 47445										5029817	1	4675848	1
Mycobacteroides abscessus massiliense 198	2802429030	Actinobacteria	Actinobacteria	Corynebacteriales	Mycobacteriaceae	Mycobacteroides	Mycobacteroides abscessus	1962118	0		Host-associated	Human		Respiratory system		Homo sapiens	respiratory system			4873958	16	4516726	1
Streptomyces sp. MnatMP-M77	2513237108	Actinobacteria	Actinobacteria	Streptomycetales	Streptomycetaceae	Streptomyces	Streptomyces sp. MnatMP-M77	1100827	0	MnatMP-M77										8648704	52	7585318	0
Nocardioides sp. D038	2808606439	Actinobacteria	Actinobacteria	Propionibacteriales	Nocardioidaceae	Nocardioides	Nocardioides sp. D038	1813332	0		Host-associated	Plants		Roots		Oryza sativa	Rice root	38.5376	-121.7644	5952208	3	5504097	2
Mycobacterium avium hominissuis MAH-E-101-6	2724678997	Actinobacteria	Actinobacteria	Corynebacteriales	Mycobacteriaceae	Mycobacterium	Mycobacterium avium	439334	0	MAH-E-101-6							Dust			5095582	188	4654957	1
Nocardia sp. 348MFTsu5.1	2521172629	Actinobacteria	Actinobacteria	Corynebacteriales	Nocardiaceae	Nocardia	Nocardia sp. 348MFTsu5.1	1172185	0	348MFTsu5.1										5711547	35	5217437	1
Mycobacterium tuberculosis TB_RSA88	2603879743	Actinobacteria	Actinobacteria	Corynebacteriales	Mycobacteriaceae	Mycobacterium	Mycobacterium tuberculosis	1422004	0	TB_RSA88						Homo sapiens				4391760	17	3968538	1
Mycobacterium tuberculosis MAL020174	2588254121	Actinobacteria	Actinobacteria	Corynebacteriales	Mycobacteriaceae	Mycobacterium	Mycobacterium tuberculosis	1354142	0	MAL020174						Homo sapiens				4414850	19	4006856	1
Mycobacterium tuberculosis BTB12-162	2603879719	Actinobacteria	Actinobacteria	Corynebacteriales	Mycobacteriaceae	Mycobacterium	Mycobacterium tuberculosis	1423557	0	BTB12-162						Homo sapiens				4418567	27	3997429	1
Streptomyces sp. KCTC 9047	651717087	Actinobacteria	Actinobacteria	Streptomycetales	Streptomycetaceae	Streptomyces	Streptomyces sp. KCTC 9047	648015	0	KCTC 9047										16787	1	13694	0
Mycobacteroides abscessus massiliense 1168_16	2795385675	Actinobacteria	Actinobacteria	Corynebacteriales	Mycobacteriaceae	Mycobacteroides	Mycobacteroides abscessus	1962118	0		Host-associated	Human		Respiratory system		Homo sapiens	respiratory system			5159499	6	4762120	1
Mycobacteroides abscessus massiliense 1168_9	2795385666	Actinobacteria	Actinobacteria	Corynebacteriales	Mycobacteriaceae	Mycobacteroides	Mycobacteroides abscessus	1962118	0		Host-associated	Human		Respiratory system		Homo sapiens	respiratory system			5158958	8	4762642	1
Streptomyces sp. NRRL WC-3540	2767802122	Actinobacteria	Actinobacteria	Streptomycetales	Streptomycetaceae	Streptomyces	Streptomyces sp. NRRL WC-3540	1463924	0	NRRL WC-3540										8023409	85	7004920	1
Rhodococcus opacus ATCC 51882	2681812806	Actinobacteria	Actinobacteria	Corynebacteriales	Nocardiaceae	Rhodococcus	Rhodococcus opacus	37919	0	ATCC 51882										9868876	3	8833116	4
Mycobacteroides abscessus abscessus 591	2795385817	Actinobacteria	Actinobacteria	Corynebacteriales	Mycobacteriaceae	Mycobacteroides	Mycobacteroides abscessus	1185650	0		Host-associated	Human		Respiratory system		Homo sapiens	respiratory system			4817198	8	4475870	1
Bifidobacterium breve JCM 7017	2565956584	Actinobacteria	Actinobacteria	Bifidobacteriales	Bifidobacteriaceae	Bifidobacterium	Bifidobacterium breve	1385939	0	JCM 7017										2288919	1	1956869	2
Mycobacteroides abscessus abscessus 610	2802429009	Actinobacteria	Actinobacteria	Corynebacteriales	Mycobacteriaceae	Mycobacteroides	Mycobacteroides abscessus	1185650	0		Host-associated	Human		Respiratory system		Homo sapiens	respiratory system			4918951	28	4560610	1
Mycobacterium bovis D 4155	2579778729	Actinobacteria	Actinobacteria	Corynebacteriales	Mycobacteriaceae	Mycobacterium	Mycobacterium tuberculosis	1438824	0	D 4155						Homo sapiens				4392926	45	3970983	1
Actinomyces tangfeifanii VUL4_3	2718217975	Actinobacteria	Actinobacteria	Actinomycetales	Actinomycetaceae	Actinomyces	Actinomyces tangfeifanii	1912795	0	VUL4_3	Host-associated	Birds	Fecal	Digestive system			feces			2207832	1	2013431	3
Mycobacterium tuberculosis BTB04-001	2603879695	Actinobacteria	Actinobacteria	Corynebacteriales	Mycobacteriaceae	Mycobacterium	Mycobacterium tuberculosis	1423432	0	BTB04-001						Homo sapiens				4387920	34	3964258	1
Actinomyces sp. oral taxon 180 F0310	649989904	Actinobacteria	Actinobacteria	Actinomycetales	Actinomycetaceae	Actinomyces	Actinomyces sp. oral taxon 180	888052	61455	F0310	Host-associated	Human	Oral	Digestive system	Host	Homo sapiens	Human oral			2348120	45	2088427	1
Streptomyces avellaneus NRRL B-3447	2765236013	Actinobacteria	Actinobacteria	Streptomycetales	Streptomycetaceae	Streptomyces	Streptomyces avellaneus	68178	0	NRRL B-3447	Environmental	Terrestrial		Soil			soil			7352551	137	6355750	0
Mycobacteroides abscessus massiliense 969	2802429174	Actinobacteria	Actinobacteria	Corynebacteriales	Mycobacteriaceae	Mycobacteroides	Mycobacteroides abscessus	1962118	0		Host-associated	Human		Respiratory system		Homo sapiens	respiratory system			4984712	12	4605308	1
Sphaerisporangium cinnabarinum FD25488, DSM 44094	2516653028	Actinobacteria	Actinobacteria	Streptosporangiales	Streptosporangiaceae	Sphaerisporangium	Sphaerisporangium cinnabarinum	47482	0	FD25488, DSM 44094	Environmental	Terrestrial	Unclassified	Soil	Soil		soil, Philippines			8448990	2119	7252907	2
Nocardiopsis gilva YIM 90087	2773857897	Actinobacteria	Actinobacteria	Streptosporangiales	Nocardiopsaceae	Nocardiopsis	Nocardiopsis gilva	1235441	0	YIM 90087	Environmental	Terrestrial	Unclassified	Soil	Soil		Hypersaline soils.			6142152	1	5194422	6
Streptomyces griseofuscus NRRL B-5429	2772190672	Actinobacteria	Actinobacteria	Streptomycetales	Streptomycetaceae	Streptomyces	Streptomyces griseofuscus	146922	0	NRRL B-5429	Environmental	Terrestrial		Soil			soil			8910998	154	7789917	0
Kribbella udmurtensis VKM Ac-2566	2802428838	Actinobacteria	Actinobacteria	Propionibacteriales	Nocardioidaceae	Kribbella	Kribbella sp. VKM Ac-2566	2512218	0											8670423	16	7991182	1
Mycobacteroides abscessus abscessus 667	2795386055	Actinobacteria	Actinobacteria	Corynebacteriales	Mycobacteriaceae	Mycobacteroides	Mycobacteroides abscessus	1185650	0		Host-associated	Human		Respiratory system		Homo sapiens	respiratory system			5098654	13	4726650	1
Corynebacterium pseudotuberculosis 262	2645727818	Actinobacteria	Actinobacteria	Corynebacteriales	Corynebacteriaceae	Corynebacterium	Corynebacterium pseudotuberculosis	1719	0	262										2325749	1	2066471	4
Streptomyces sp. NRRL WC-3604	2765236018	Actinobacteria	Actinobacteria	Streptomycetales	Streptomycetaceae	Streptomyces	Streptomyces sp. NRRL WC-3604	1609102	0	NRRL WC-3604										7563798	93	6683546	1
Mycobacterium sp. 852002-51971_SCH5477799-a	2808606568	Actinobacteria	Actinobacteria	Corynebacteriales	Mycobacteriaceae	Mycobacterium	Mycobacterium sp. 852002-51971_SCH5477799-a	1834106	0									-33.646	19.448	5010519	96	4583069	1
Mycobacteroides abscessus abscessus 577	2799113126	Actinobacteria	Actinobacteria	Corynebacteriales	Mycobacteriaceae	Mycobacteroides	Mycobacteroides abscessus	1185650	0		Host-associated	Human		Respiratory system		Homo sapiens	respiratory system			5128713	18	4761335	1
Bifidobacterium crudilactis LMG 23609	2597490208	Actinobacteria	Actinobacteria	Bifidobacteriales	Bifidobacteriaceae	Bifidobacterium	Bifidobacterium crudilactis	327277	0	LMG 23609					Cattle, Gastrointestinal tract, Human, Milk		Raw milk			2362816	6	2062244	1
Motilibacter peucedani DSM 45328	2731639228	Actinobacteria	Actinobacteria	Frankiales	Motilibacteraceae	Motilibacter	Motilibacter peucedani	598650	0	RP-AC37	Host-associated	Plants	Unclassified	Rhizoplane	Rhizosphere, Soil		rhizosphere soil of Peucedanum japonicum Thunb.	33.51	126.52	4187555	17	3891757	2
Isoptericola variabilis JCM 11754	2734481962	Actinobacteria	Actinobacteria	Micrococcales	Promicromonosporaceae	Isoptericola	Isoptericola variabilis	1305623	0	JCM 11754										398602	250	321023	1
Mycolicibacterium aurum NCTC 10437	2740892265	Actinobacteria	Actinobacteria	Corynebacteriales	Mycobacteriaceae	Mycolicibacterium	Mycolicibacterium aurum	1791	0	NCTC 10437										6011831	41	5607460	2
Mycobacteroides abscessus massiliense 1168_8	2795385667	Actinobacteria	Actinobacteria	Corynebacteriales	Mycobacteriaceae	Mycobacteroides	Mycobacteroides abscessus	1962118	0		Host-associated	Human		Respiratory system		Homo sapiens	respiratory system			5159771	8	4762519	1
Alloscardovia omnicolens 842_GVAG	2773857953	Actinobacteria	Actinobacteria	Bifidobacteriales	Bifidobacteriaceae	Alloscardovia	Alloscardovia omnicolens	419015	0	842_GVAG	Host-associated	Human		Respiratory system		Homo sapiens	Bronchoalveolar Lavage sample from patient in Critical Care Intensive Care Unit			1777690	60	1552015	1
Alloactinosynnema album CPCC 201030	2675903054	Actinobacteria	Actinobacteria	Pseudonocardiales	Pseudonocardiaceae	Alloactinosynnema	Alloactinosynnema album	504798	0	CPCC 201030	Environmental	Terrestrial	Unclassified	Soil	Soil		soil sample			7273063	29	6593489	4
Bifidobacterium longum infantis CECT 7210	2654587838	Actinobacteria	Actinobacteria	Bifidobacteriales	Bifidobacteriaceae	Bifidobacterium	Bifidobacterium longum	1682	0	CECT 7210										2467698	1	2171806	4
Corynebacterium pseudotuberculosis 31	2540341150	Actinobacteria	Actinobacteria	Corynebacteriales	Corynebacteriaceae	Corynebacterium	Corynebacterium pseudotuberculosis	1087451	0	31	Host-associated	Mammals	Unclassified	Unclassified	Host		From a large brisket swelling of a buffalo			2297010	1	2000789	4
Gordonia sp. NAT169	2788500574	Actinobacteria	Actinobacteria	Corynebacteriales	Gordoniaceae	Gordonia	Gordonia sp.	84139	0		Environmental	Aquatic		Marine	Marine		TARA_093	-33.832	-73.0366	5354704	73	4868539	1
Arthrobacter sp. ZBG10	2648501646	Actinobacteria	Actinobacteria	Micrococcales	Micrococcaceae	Arthrobacter	Arthrobacter sp. ZBG10	1676590	0	ZBG10							Soil			4110851	107	3722376	1
Mycobacteroides abscessus FLAC013	2687453402	Actinobacteria	Actinobacteria	Corynebacteriales	Mycobacteriaceae	Mycobacteroides	Mycobacteroides abscessus	36809	0	FLAC013										5074222	1	4707819	1
Salinispora pacifica CNS860	2518285563	Actinobacteria	Actinobacteria	Micromonosporales	Micromonosporaceae	Salinispora	Salinispora pacifica	1169186	0	CNS860										5357469	62	4683453	4
alpha proteobacterium SCGC AAA023-L09 (unscreened)	2236661000	Proteobacteria	Alphaproteobacteria	unclassified	unclassified	unclassified	alpha proteobacterium SCGC AAA023-L09	938615	0	SCGC AAA023-L09	Environmental	Aquatic	Lentic	Freshwater	Aquatic, Fresh water		Lake Sparkling	46.01	-89.7	774923	76	743828	0
Mycobacterium tuberculosis XTB13-231	2606217135	Actinobacteria	Actinobacteria	Corynebacteriales	Mycobacteriaceae	Mycobacterium	Mycobacterium tuberculosis	1427302	0	XTB13-231						Homo sapiens				4427544	20	4004378	1
Actinomyces marseillensis Marseille-P2818	2791355101	Actinobacteria	Actinobacteria	Actinomycetales	Actinomycetaceae	Actinomyces	Actinomyces marseillensis	1852376	0											1982232	18	1823599	4
Thermostaphylospora chromogena DSM 43794	2634166206	Actinobacteria	Actinobacteria	Streptosporangiales	Thermomonosporaceae	Thermostaphylospora	Thermostaphylospora chromogena	1123378	0	DSM 43794	Environmental	Terrestrial		Soil	Soil		soil			5988017	2	5222221	6
Corynebacterium crenatum MT	2545824695	Actinobacteria	Actinobacteria	Corynebacteriales	Corynebacteriaceae	Corynebacterium	Corynebacterium crenatum	1310164	0	MT										3346700	48	2903304	0
Mycobacteroides abscessus massiliense 882	2795385776	Actinobacteria	Actinobacteria	Corynebacteriales	Mycobacteriaceae	Mycobacteroides	Mycobacteroides abscessus	1962118	0		Host-associated	Human		Respiratory system		Homo sapiens	respiratory system			4844716	12	4480122	1
Cellulosimicrobium funkei NBRC 104118	2731957606	Actinobacteria	Actinobacteria	Micrococcales	Promicromonosporaceae	Cellulosimicrobium	Cellulosimicrobium funkei	1349761	0	NBRC 104118						Homo sapiens	blood, endocarditis patient			4361995	104	3969504	1
Mycobacterium tuberculosis TB_RSA182	2603879624	Actinobacteria	Actinobacteria	Corynebacteriales	Mycobacteriaceae	Mycobacterium	Mycobacterium tuberculosis	1422098	0	TB_RSA182						Homo sapiens				4386278	28	3971851	1
Varibaculum cambriense UMB0744	2811995241	Actinobacteria	Actinobacteria	Actinomycetales	Actinomycetaceae	Varibaculum	Varibaculum cambriense	184870	0		Host-associated	Human		Excretory system		Homo sapiens	catheter			2035573	6	1835462	1
Mycobacteroides abscessus abscessus 125	2799113021	Actinobacteria	Actinobacteria	Corynebacteriales	Mycobacteriaceae	Mycobacteroides	Mycobacteroides abscessus	1185650	0		Host-associated	Human		Respiratory system		Homo sapiens	respiratory system			5037390	18	4661058	1
Salinispora arenicola CNY281	2561511103	Actinobacteria	Actinobacteria	Micromonosporales	Micromonosporaceae	Salinispora	Salinispora arenicola	1408339	0	CNY281										5765026	94	5031236	4
Mycobacterium tuberculosis MD18498	2574179919	Actinobacteria	Actinobacteria	Corynebacteriales	Mycobacteriaceae	Mycobacterium	Mycobacterium tuberculosis	1447463	0	MD18498						Homo sapiens				4401096	108	3959778	1
alpha proteobacterium SCGC AAA280-B11 (unscreened)	2236876032	Proteobacteria	Alphaproteobacteria	unclassified	unclassified	unclassified	alpha proteobacterium SCGC AAA280-B11	938663	0	SCGC AAA280-B11	Environmental	Aquatic	Lentic	Freshwater	Marine		Lake Damariscotta			674250	47	645615	1
Mycobacteroides abscessus abscessus 820	2795385685	Actinobacteria	Actinobacteria	Corynebacteriales	Mycobacteriaceae	Mycobacteroides	Mycobacteroides abscessus	1185650	0		Host-associated	Human		Respiratory system		Homo sapiens	respiratory system			4932149	15	4573343	1
Mycobacteroides abscessus massiliense 312	2802428943	Actinobacteria	Actinobacteria	Corynebacteriales	Mycobacteriaceae	Mycobacteroides	Mycobacteroides abscessus	1962118	0		Host-associated	Human		Respiratory system		Homo sapiens	respiratory system			4929457	12	4566515	1
Microbacterium sp. Atl-19	2808606368	Actinobacteria	Actinobacteria	Micrococcales	Microbacteriaceae	Microbacterium	Microbacterium sp. Atl-19	409617	0		Host-associated	Plants		Roots		Oryza sativa	Rice root	38.5376	-121.7644	3174172	1	2954381	1
Propionibacterium sp. MB3007	2563366735	Actinobacteria	Actinobacteria	Propionibacteriales	Propionibacteriaceae	Propionibacterium	Propionibacterium sp. MB3007	1410615	0	MB3007										2539257	17	2307048	1
Bacteroidetes FNEB6 bin_6	2651869519	Bacteroidetes	unclassified	unclassified	unclassified	unclassified	unclassified	976	0	FNEB6 bin_6	Environmental	Aquatic	Lentic	Freshwater	Lentic		Grosse Fuchskuhle, Brandenburg, Germany	53.152741	13.022518	4849200	15	4494742	1
Eggerthella lenta VPI 0255, DSM 2243	644736358	Actinobacteria	Coriobacteriia	Coriobacteriales	Coriobacteriaceae	Eggerthella	Eggerthella lenta	479437	59079	VPI 0255, DSM 2243	Host-associated	Human	Unclassified	Unclassified	Host, Human	Homo sapiens	Rectal tumor			3632260	1	3208681	3
Acidipropionibacterium jensenii DSM 20535	2523533551	Actinobacteria	Actinobacteria	Propionibacteriales	Propionibacteriaceae	Acidipropionibacterium	Acidipropionibacterium jensenii	1122997	0	DSM 20535	Engineered	Food production	Unclassified	Dairy products	Dairy isolates		Buttermilk			3028354	56	2700408	2
Mycobacteroides abscessus MAB_091912_2455	2579779023	Actinobacteria	Actinobacteria	Corynebacteriales	Mycobacteriaceae	Mycobacteroides	Mycobacteroides abscessus	1335415	0	MAB_091912_2455						Homo sapiens				4829246	2	4415512	1
Mycobacterium tuberculosis TB_RSA134	2574180106	Actinobacteria	Actinobacteria	Corynebacteriales	Mycobacteriaceae	Mycobacterium	Mycobacterium tuberculosis	1422050	0	TB_RSA134						Homo sapiens				4420002	37	3996456	1
Mycobacterium gastri 'Wayne'	2609459842	Actinobacteria	Actinobacteria	Corynebacteriales	Mycobacteriaceae	Mycobacterium	Mycobacterium gastri	1436723	0	'Wayne'										6001617	632	5323130	1
Collinsella massiliensis GD3	2551306475	Actinobacteria	Coriobacteriia	Coriobacteriales	Coriobacteriaceae	Enorma	[Collinsella] massiliensis	1232426	0	GD3	Host-associated	Human	Intestine	Digestive system		Homo sapiens	fecal flora of a 53-year-old French Caucasoid woman who had been admitted to intensive care unit for Guillain-Barre syndrome	43.296482	5.36978	2330785	135	2040677	1
Mycobacteroides abscessus abscessus 706	2795386038	Actinobacteria	Actinobacteria	Corynebacteriales	Mycobacteriaceae	Mycobacteroides	Mycobacteroides abscessus	1185650	0		Host-associated	Human		Respiratory system		Homo sapiens	respiratory system			5016922	9	4650858	1
Mycobacteroides abscessus abscessus 277	2802428994	Actinobacteria	Actinobacteria	Corynebacteriales	Mycobacteriaceae	Mycobacteroides	Mycobacteroides abscessus	1185650	0		Host-associated	Human		Respiratory system		Homo sapiens	respiratory system			5129554	12	4759806	1
Streptomyces sp. MMG1612	2582581637	Actinobacteria	Actinobacteria	Streptomycetales	Streptomycetaceae	Streptomyces	Streptomyces sp. MMG1612	1415547	0	MMG1612										47753	1	39345	0
Streptomyces sp. SAT1	2718218381	Actinobacteria	Actinobacteria	Streptomycetales	Streptomycetaceae	Streptomyces	Streptomyces sp. SAT1	1849967	0	SAT1	Host-associated	Plants				Adenophora trachelioides Maxim.				7472530	1	6550097	6
Streptomyces pulveraceus ATCC 31906	2582581456	Actinobacteria	Actinobacteria	Streptomycetales	Streptomycetaceae	Streptomyces	Streptomyces pulveraceus	68258	0	ATCC 31906										73577	1	66517	0
Mobiluncus mulieris ATCC 35243	643886108	Actinobacteria	Actinobacteria	Actinomycetales	Actinomycetaceae	Mobiluncus	Mobiluncus mulieris	585199	55889	ATCC 35243	Host-associated	Human	Vagina	Reproductive system	Host	Homo sapiens	Human vagina			2398290	65	2143136	1
Bifidobacterium animalis lactis DSM 10140	644736330	Actinobacteria	Actinobacteria	Bifidobacteriales	Bifidobacteriaceae	Bifidobacterium	Bifidobacterium animalis	555970	59357	DSM 10140	Engineered	Food production	Unclassified	Dairy products	Host, Intestinal tract		Yoghurt; Switzerland			1938483	1	1685246	4
Mycobacteroides abscessus massiliense 1118	2802429178	Actinobacteria	Actinobacteria	Corynebacteriales	Mycobacteriaceae	Mycobacteroides	Mycobacteroides abscessus	1962118	0		Host-associated	Human		Respiratory system		Homo sapiens	respiratory system			4796960	5	4454375	1
Micromonospora sp. CNZ299	2737472056	Actinobacteria	Actinobacteria	Micromonosporales	Micromonosporaceae	Micromonospora	Micromonospora sp. CNZ299	2035244	0	CNZ299	Environmental	Aquatic	Oceanic	Marine						7178201	1	6463178	3
Streptomyces xiamenensis MCCC 1A01550	2582581625	Actinobacteria	Actinobacteria	Streptomycetales	Streptomycetaceae	Streptomyces	Streptomyces xiamenensis	408015	0	MCCC 1A01550										5189	1	4892	0
Mycobacteroides abscessus massiliense 287	2802429002	Actinobacteria	Actinobacteria	Corynebacteriales	Mycobacteriaceae	Mycobacteroides	Mycobacteroides abscessus	1962118	0		Host-associated	Human		Respiratory system		Homo sapiens	respiratory system			4830389	11	4482536	1
Bifidobacterium longum infantis UCD301	2503754028	Actinobacteria	Actinobacteria	Bifidobacteriales	Bifidobacteriaceae	Bifidobacterium	Bifidobacterium longum	1682	0	UCD301	Host-associated	Unclassified	Unclassified	Unclassified	Host	Homo sapiens				2698215	293	69250	1
Mycobacterium sp. 1465703.0	2808606589	Actinobacteria	Actinobacteria	Corynebacteriales	Mycobacteriaceae	Mycobacterium	Mycobacterium sp. 1465703.0	1834078	0											5889350	252	5338865	1
Mycobacteroides abscessus PAP104	2693429696	Actinobacteria	Actinobacteria	Corynebacteriales	Mycobacteriaceae	Mycobacteroides	Mycobacteroides abscessus	36809	0	PAP104							sputum			5164275	19	4770015	1
Mycobacterium tuberculosis TB_RSA171	2602041986	Actinobacteria	Actinobacteria	Corynebacteriales	Mycobacteriaceae	Mycobacterium	Mycobacterium tuberculosis	1422087	0	TB_RSA171						Homo sapiens				4405426	23	3985783	1
Microbacterium sp. UNC423CL45Tsu	2558309101	Actinobacteria	Actinobacteria	Micrococcales	Microbacteriaceae	Microbacterium	Microbacterium sp. UNC423CL45Tsu	1340436	0	UNC423CL45Tsu										3108672	17	2893412	1
Streptomyces sp. WM4235	2582581782	Actinobacteria	Actinobacteria	Streptomycetales	Streptomycetaceae	Streptomyces	Streptomyces sp. WM4235	1415551	0	WM4235										35758	1	32282	0
Mycobacterium sp. E3305	2808606545	Actinobacteria	Actinobacteria	Corynebacteriales	Mycobacteriaceae	Mycobacterium	Mycobacterium sp. E3305	1834145	0											5611637	251	5171019	1
Rothia mucilaginosa 902_RMUC	2816332248	Actinobacteria	Actinobacteria	Micrococcales	Micrococcaceae	Rothia	Rothia mucilaginosa	43675	0		Host-associated	Human		Respiratory system		Homo sapiens	Bronchoalveolar Lavage sample from patient in Medical/Surgical Intensive Care Unit			2256399	53	1888378	2
Mycobacterium sp. E3251	2808606580	Actinobacteria	Actinobacteria	Corynebacteriales	Mycobacteriaceae	Mycobacterium	Mycobacterium sp. E3251	1834144	0											5587841	158	5156102	1
Micromonospora carbonacea DSM 43168	2622736592	Actinobacteria	Actinobacteria	Micromonosporales	Micromonosporaceae	Micromonospora	Micromonospora carbonacea	47853	0	DSM 43168	Environmental	Terrestrial		Soil	Soil		soil			7941928	51	7078216	5
Streptomyces seoulensis NRRL B-24310	2775507081	Actinobacteria	Actinobacteria	Streptomycetales	Streptomycetaceae	Streptomyces	Streptomyces seoulensis	73044	0	NRRL B-24310	Environmental	Terrestrial		Soil			soil			6372886	47	5709089	1
Mycobacterium tuberculosis A70329	2657245508	Actinobacteria	Actinobacteria	Corynebacteriales	Mycobacteriaceae	Mycobacterium	Mycobacterium tuberculosis	1773	0	A70329							sputum			4270654	179	3852113	1
Mycobacterium marinum E11	2588253759	Actinobacteria	Actinobacteria	Corynebacteriales	Mycobacteriaceae	Mycobacterium	Mycobacterium marinum	1131442	0	E11	Host-associated	Fish	Unclassified	Unclassified	Host, Human		Isolated from infected fish			6399402	2	5764411	3
Streptomyces cyanogenus	2582581382	Actinobacteria	Actinobacteria	Streptomycetales	Streptomycetaceae	Streptomyces	Streptomyces cyanogenus	80860	0											786	1	786	0
Mycobacteroides abscessus massiliense 1168_11	2795385671	Actinobacteria	Actinobacteria	Corynebacteriales	Mycobacteriaceae	Mycobacteroides	Mycobacteroides abscessus	1962118	0		Host-associated	Human		Respiratory system		Homo sapiens	respiratory system			5160336	5	4762957	1
Mycobacterium lepraemurium Hawaii	2775507226	Actinobacteria	Actinobacteria	Corynebacteriales	Mycobacteriaceae	Mycobacterium	Mycobacterium lepraemurium	64667	0	Hawaii							Balb/c mice spleen and liver	19.27	-99.1	4050523	1	3502806	1
Luteococcus japonicus DSM 10546	2781126037	Actinobacteria	Actinobacteria	Propionibacteriales	Propionibacteriaceae	Luteococcus	Luteococcus japonicus	33984	0		Environmental	Terrestrial		Soil			soil			3452849	1	3151679	3
Mycolicibacterium hodleri JCM 12141	2681813036	Actinobacteria	Actinobacteria	Corynebacteriales	Mycobacteriaceae	Mycolicibacterium	Mycolicibacterium hodleri	1305625	0	JCM 12141										2674718	1270	2139074	1
Mycolicibacterium flavescens M6	2772190609	Actinobacteria	Actinobacteria	Corynebacteriales	Mycobacteriaceae	Mycolicibacterium	Mycolicibacterium flavescens	1776	0	M6	Host-associated	Human	Blood	Circulatory system		Homo sapiens	blood	47.6038	-122.3242	5966178	59	5536054	3
Mycobacteroides abscessus 6G-0125-S	2526164686	Actinobacteria	Actinobacteria	Corynebacteriales	Mycobacteriaceae	Mycobacteroides	Mycobacteroides abscessus	1001741	0	6G-0125-S	Host-associated	Animal	Unclassified	Respiratory system		Homo sapiens				5328817	8	4851943	1
Mycobacterium tuberculosis TRUG0054	2603879729	Actinobacteria	Actinobacteria	Corynebacteriales	Mycobacteriaceae	Mycobacterium	Mycobacterium tuberculosis	1408932	0	TRUG0054						Homo sapiens				4451218	56	4023961	1
Mycobacteroides abscessus PAP073	2660238696	Actinobacteria	Actinobacteria	Corynebacteriales	Mycobacteriaceae	Mycobacteroides	Mycobacteroides abscessus	36809	0	PAP073							sputum			5157522	14	4760903	0
Nocardioidaceae bacterium Broad-1	651324077	Actinobacteria	Actinobacteria	Propionibacteriales	Nocardioidaceae	unclassified	Nocardioidaceae bacterium Broad-1	408672	64407	Broad-1										5892013	125	5307627	4
Thermocrispum agreste DSM 44070	2513237122	Actinobacteria	Actinobacteria	Pseudonocardiales	Pseudonocardiaceae	Thermocrispum	Thermocrispum agreste	1111738	0	DSM 44070	Engineered	Solid waste	Unclassified	Composting	Compost		Mushroom compost, Beerfelden, Germany	49.566	8.973	4196086	14	3661274	3
Mycobacterium tuberculosis PanR0902	2554235263	Actinobacteria	Actinobacteria	Corynebacteriales	Mycobacteriaceae	Mycobacterium	Mycobacterium tuberculosis	1352591	0	PanR0902	Host-associated	Unclassified	Unclassified	Unclassified		Homo sapiens				4300449	166	3887227	1
Rhodococcus sp. 1163	2724679741	Actinobacteria	Actinobacteria	Corynebacteriales	Nocardiaceae	Rhodococcus	Rhodococcus sp.	1831	0	1163	Environmental	Terrestrial		Soil						4455175	37	4074862	4
Mycobacterium tuberculosis TB_RSA97	2574180375	Actinobacteria	Actinobacteria	Corynebacteriales	Mycobacteriaceae	Mycobacterium	Mycobacterium tuberculosis	1422013	0	TB_RSA97						Homo sapiens				4394498	16	3978380	1
Propionibacterium sp. KPL1838	2558860397	Actinobacteria	Actinobacteria	Propionibacteriales	Propionibacteriaceae	Propionibacterium	Propionibacterium sp. KPL1838	1203572	0	KPL1838	Host-associated	Human	Unclassified	Unclassified		Homo sapiens				2531819	6	2284814	5
Mycobacteroides abscessus massiliense 1178	2802429159	Actinobacteria	Actinobacteria	Corynebacteriales	Mycobacteriaceae	Mycobacteroides	Mycobacteroides abscessus	1962118	0		Host-associated	Human		Respiratory system		Homo sapiens	respiratory system			5160971	1	4768910	1
Mycobacterium tuberculosis M1021	2619619551	Actinobacteria	Actinobacteria	Corynebacteriales	Mycobacteriaceae	Mycobacterium	Mycobacterium tuberculosis	1448624	0	M1021						Homo sapiens				4425882	19	3997086	1
Streptomyces cacaoi asoensis AS 4.1602	2563366692	Actinobacteria	Actinobacteria	Streptomycetales	Streptomycetaceae	Streptomyces	Streptomyces cacaoi	249586	0	AS 4.1602										46066	1	42432	0
Mycobacterium tuberculosis G00101715	2695420682	Actinobacteria	Actinobacteria	Corynebacteriales	Mycobacteriaceae	Mycobacterium	Mycobacterium tuberculosis	1773	0	G00101715	Host-associated	Human				Homo sapiens				4190933	517	3754637	1
Mycobacteroides abscessus abscessus 373	2795386051	Actinobacteria	Actinobacteria	Corynebacteriales	Mycobacteriaceae	Mycobacteroides	Mycobacteroides abscessus	1185650	0		Host-associated	Human		Respiratory system		Homo sapiens	respiratory system			5256274	60	4853000	1
Arthrobacter sp. ATCC 21022	2718218256	Actinobacteria	Actinobacteria	Micrococcales	Micrococcaceae	Arthrobacter	Arthrobacter sp. ATCC 21022	1771959	0	ATCC 21022	Environmental	Terrestrial		Soil			soil			4434904	1	4025218	4
Mycobacterium kansasii 732	2565956793	Actinobacteria	Actinobacteria	Corynebacteriales	Mycobacteriaceae	Mycobacterium	Mycobacterium kansasii	1299327	0	732										6456912	44	5620737	1
Mycobacteroides abscessus abscessus 970	2802429108	Actinobacteria	Actinobacteria	Corynebacteriales	Mycobacteriaceae	Mycobacteroides	Mycobacteroides abscessus	1185650	0		Host-associated	Human		Respiratory system		Homo sapiens	respiratory system			4889888	14	4533075	1
Mycobacterium avium hominissuis MAH-P-589-08	2684622641	Actinobacteria	Actinobacteria	Corynebacteriales	Mycobacteriaceae	Mycobacterium	Mycobacterium avium	439334	0	MAH-P-589-08										5708647	228	5204091	1
Mycobacterium tuberculosis P09502221	2675903593	Actinobacteria	Actinobacteria	Corynebacteriales	Mycobacteriaceae	Mycobacterium	Mycobacterium tuberculosis	1773	0	P09502221	Host-associated	Human				Homo sapiens				4175823	466	3765776	1
Mycobacteroides abscessus PAP075	2657245153	Actinobacteria	Actinobacteria	Corynebacteriales	Mycobacteriaceae	Mycobacteroides	Mycobacteroides abscessus	36809	0	PAP075							sputum			5158238	28	4757424	0
Mycobacterium tuberculosis M2084	2627853917	Actinobacteria	Actinobacteria	Corynebacteriales	Mycobacteriaceae	Mycobacterium	Mycobacterium tuberculosis	1448749	0	M2084										4395202	85	3977928	1
Mycobacterium tuberculosis TRUG0070	2574180005	Actinobacteria	Actinobacteria	Corynebacteriales	Mycobacteriaceae	Mycobacterium	Mycobacterium tuberculosis	1408940	0	TRUG0070						Homo sapiens				4424355	21	4002455	1
Rhodococcus equi N1288	2744054608	Actinobacteria	Actinobacteria	Corynebacteriales	Nocardiaceae	Rhodococcus	Rhodococcus hoagii	43767	0	N1288										5167498	43	4739721	1
Mycobacteroides abscessus PAP049	2671181062	Actinobacteria	Actinobacteria	Corynebacteriales	Mycobacteriaceae	Mycobacteroides	Mycobacteroides abscessus	36809	0	PAP049							sputum			5143105	21	4754286	1
Mycobacteroides abscessus abscessus 1042	2795385575	Actinobacteria	Actinobacteria	Corynebacteriales	Mycobacteriaceae	Mycobacteroides	Mycobacteroides abscessus	1185650	0		Host-associated	Human		Respiratory system		Homo sapiens	respiratory system			5124245	18	4732746	1
Cutibacterium acnes HL005PA1	2537561674	Actinobacteria	Actinobacteria	Propionibacteriales	Propionibacteriaceae	Cutibacterium	Cutibacterium acnes	765096	0	HL005PA1	Host-associated	Human	Unclassified	Unclassified	Host	Homo sapiens				2515997	80	2269469	1
Propionibacterium freudenreichii CIRM-BIA 122	2684622695	Actinobacteria	Actinobacteria	Propionibacteriales	Propionibacteriaceae	Propionibacterium	Propionibacterium freudenreichii	1744	0	CIRM-BIA 122										2614705	78	2307624	1
Glycomyces sambucus CGMCC 4.3147	2671180087	Actinobacteria	Actinobacteria	Glycomycetales	Glycomycetaceae	Glycomyces	Glycomyces sambucus	380244	0	CGMCC 4.3147										5604480	16	5014295	3
Mycobacterium tuberculosis TB_RSA117	2603879841	Actinobacteria	Actinobacteria	Corynebacteriales	Mycobacteriaceae	Mycobacterium	Mycobacterium tuberculosis	1422033	0	TB_RSA117						Homo sapiens				4403549	25	3976158	1
Cryptobacterium curtum 12-3, DSM 15641	644736346	Actinobacteria	Coriobacteriia	Coriobacteriales	Coriobacteriaceae	Cryptobacterium	Cryptobacterium curtum	469378	59041	12-3T, DSM 15641	Host-associated	Human	Oral	Digestive system	Host, Human, Human oral cavity	Homo sapiens	Periodontal pocket of an adult patient with periodontal disease in 1995			1617804	1	1437041	3
Mycobacterium tuberculosis TKK-01-0005	2588253980	Actinobacteria	Actinobacteria	Corynebacteriales	Mycobacteriaceae	Mycobacterium	Mycobacterium tuberculosis	1324222	0	TKK-01-0005						Homo sapiens				4376916	30	3962849	1
Rhodococcus sp. 05-2221-1B	2765235895	Actinobacteria	Actinobacteria	Corynebacteriales	Nocardiaceae	Rhodococcus	Rhodococcus sp. 05-2221-1B	2022498	0	05-2221-1B	Host-associated	Plants				Verbascum				6372928	52	5869789	2
Salinispora tropica CNT250	2540341193	Actinobacteria	Actinobacteria	Micromonosporales	Micromonosporaceae	Salinispora	Salinispora tropica	1169196	0	CNT250										5170212	59	4525729	4
Streptomyces sp. Ag109_G2-15	2728369739	Actinobacteria	Actinobacteria	Streptomycetales	Streptomycetaceae	Streptomyces	Streptomyces sp. Ag109_G2-15	1938850	0	Ag109_G2-15										10184498	2	9107383	6
Corynebacterium pseudotuberculosis 267	2513237214	Actinobacteria	Actinobacteria	Corynebacteriales	Corynebacteriaceae	Corynebacterium	Corynebacterium pseudotuberculosis	1089446	162175	267	Host-associated	Mammals	Unclassified	Skin	Host	Lama glama	abscess from caseous lymphadenitis from llama			2337628	1	2098176	4
Frankia sp. Cc1.17	2687453743	Actinobacteria	Actinobacteria	Frankiales	Frankiaceae	Frankia	Frankia sp. Cc1.17	573497	0	Cc1.17	Host-associated	Plants	Unclassified	Rhizoplane	Host, Plant symbiont, Root nodule, Soil	Colletia cruciata	Nodule of Colletia			8361025	195	6939327	0
Mycobacteroides abscessus abscessus 493	2802428968	Actinobacteria	Actinobacteria	Corynebacteriales	Mycobacteriaceae	Mycobacteroides	Mycobacteroides abscessus	1185650	0		Host-associated	Human		Respiratory system		Homo sapiens	respiratory system			5265817	24	4883134	1
Mycolicibacterium austroafricanum ITM-2016-00315	2802429555	Actinobacteria	Actinobacteria	Corynebacteriales	Mycobacteriaceae	Mycolicibacterium	Mycolicibacterium austroafricanum	39687	0								sludge			6198079	389	5729394	1
Rhodococcus sp. YL-1	2718218089	Actinobacteria	Actinobacteria	Corynebacteriales	Nocardiaceae	Rhodococcus	Rhodococcus sp. YL-1	1045808	0	YL-1	Environmental	Terrestrial		Soil			soil			7594958	6	6841944	4
Rhodococcus erythropolis JCM 9803	2734481913	Actinobacteria	Actinobacteria	Corynebacteriales	Nocardiaceae	Rhodococcus	Rhodococcus erythropolis	1298615	0	JCM 9803										6863128	197	6041108	1
Paenarthrobacter nicotinovorans UNCCL28 (minimal draft)	2593339130	Actinobacteria	Actinobacteria	Micrococcales	Micrococcaceae	Paenarthrobacter	Paenarthrobacter nicotinovorans	29320	0	UNCCL28							Arabidopsis roots			4807168	21	4364889	3
Arthrobacter sp. AG258	2775506725	Actinobacteria	Actinobacteria	Micrococcales	Micrococcaceae	Arthrobacter	Arthrobacter sp. AG258	2183899	0	AG258	Host-associated	Plants				Oryza sativa				4560563	23	4128646	1
Streptomyces sp. NRRL S-98	2767802008	Actinobacteria	Actinobacteria	Streptomycetales	Streptomycetaceae	Streptomyces	Streptomyces sp. NRRL S-98	1463922	0	NRRL S-98	Environmental	Terrestrial		Soil			soil			8188203	74	7263232	1
Mycobacterium tuberculosis 200105	2675903448	Actinobacteria	Actinobacteria	Corynebacteriales	Mycobacteriaceae	Mycobacterium	Mycobacterium tuberculosis	1773	0	200105							sputum			4377449	82	3962182	1
Mycobacterium tuberculosis M987	2630968358	Actinobacteria	Actinobacteria	Corynebacteriales	Mycobacteriaceae	Mycobacterium	Mycobacterium tuberculosis	1448611	0	M987						Homo sapiens				4423733	28	3996365	1
Bifidobacterium longum infantis BIC1401111250	2684622613	Actinobacteria	Actinobacteria	Bifidobacteriales	Bifidobacteriaceae	Bifidobacterium	Bifidobacterium longum	1682	0	BIC1401111250							blood			2793888	60	2434063	2
Streptomyces ossamyceticus SAI-001	2784746763	Actinobacteria	Actinobacteria	Streptomycetales	Streptomycetaceae	Streptomyces	Streptomyces ossamyceticus	249581	0		Host-associated	Plants		Roots		Sorghum bicolor	Sorghum roots	36.6008	-119.5108	9783172	1	8546646	6
Mycobacterium tuberculosis 402321	2700989188	Actinobacteria	Actinobacteria	Corynebacteriales	Mycobacteriaceae	Mycobacterium	Mycobacterium tuberculosis	1773	0	402321							sputum			4351912	72	3941878	1
Tsukamurella pulmonis DSM 44142	2634166370	Actinobacteria	Actinobacteria	Corynebacteriales	Tsukamurellaceae	Tsukamurella	Tsukamurella pulmonis	47312	0	DSM 44142	Host-associated				Host		sputum of an 92 year old woman with lung tuberculosis			4783064	2	4445915	2
Rothia mucilaginosa DY-18	646311951	Actinobacteria	Actinobacteria	Micrococcales	Micrococcaceae	Rothia	Rothia mucilaginosa	680646	43093	DY-18	Host-associated	Unclassified	Unclassified	Unclassified	Host, Human oral cavity	Homo sapiens				2264603	1	1914952	3
Mycobacteroides abscessus massiliense 237	2795385602	Actinobacteria	Actinobacteria	Corynebacteriales	Mycobacteriaceae	Mycobacteroides	Mycobacteroides abscessus	1962118	0		Host-associated	Human		Respiratory system		Homo sapiens	respiratory system			5023823	9	4661095	1
Microbacterium agarici DSM 21798	2627853600	Actinobacteria	Actinobacteria	Micrococcales	Microbacteriaceae	Microbacterium	Microbacterium agarici	630514	0	DSM 21798							stalk of the mushroom Agaricus blazei			3233920	1	3013474	2
Streptomyces purpurascens	2582581448	Actinobacteria	Actinobacteria	Streptomycetales	Streptomycetaceae	Streptomyces	Streptomyces purpurascens	1924	0	ATCC 25489										12970	1	12054	0
Mycobacteroides abscessus abscessus 221	2802429144	Actinobacteria	Actinobacteria	Corynebacteriales	Mycobacteriaceae	Mycobacteroides	Mycobacteroides abscessus	1185650	0		Host-associated	Human		Respiratory system		Homo sapiens	respiratory system			5374136	33	4952219	1
Mycobacteroides abscessus abscessus 758	2795385810	Actinobacteria	Actinobacteria	Corynebacteriales	Mycobacteriaceae	Mycobacteroides	Mycobacteroides abscessus	1185650	0		Host-associated	Human		Respiratory system		Homo sapiens	respiratory system			4822762	7	4486422	1
Streptomyces cinnamonensis ATCC15413	651716690	Actinobacteria	Actinobacteria	Streptomycetales	Streptomycetaceae	Streptomyces	Streptomyces cinnamonensis	1900	0	ATCC 15413										103450	1	99154	0
Mycobacterium sp. 141	2540341250	Actinobacteria	Actinobacteria	Corynebacteriales	Mycobacteriaceae	Mycobacterium	Mycobacterium sp. 141	1120797	0	141	Environmental	Aquatic	Hydrothermal vents	Marine			Serpentinite-hosted Subsurface Biosphere			4544736	3	4133654	3
Mycobacteroides abscessus abscessus 33	2799113254	Actinobacteria	Actinobacteria	Corynebacteriales	Mycobacteriaceae	Mycobacteroides	Mycobacteroides abscessus	1185650	0		Host-associated	Human		Respiratory system		Homo sapiens	respiratory system			5607198	43	5155403	1
Mycobacteroides abscessus bolletii 1S-152-0914	2526164580	Actinobacteria	Actinobacteria	Corynebacteriales	Mycobacteriaceae	Mycobacteroides	Mycobacteroides abscessus	1001705	0	1S-152-0914	Host-associated	Animal	Unclassified	Respiratory system		Homo sapiens				4897666	2	4486673	1
Collinsella sp. An268	2791354752	Actinobacteria	Coriobacteriia	Coriobacteriales	Coriobacteriaceae	Collinsella	Collinsella sp. An268	1965612	0		Host-associated	Birds	Ceca	Digestive system		Gallus gallus	caecum			2367676	22	2082074	1
Mycobacterium tuberculosis TKK_02_0069	2590828628	Actinobacteria	Actinobacteria	Corynebacteriales	Mycobacteriaceae	Mycobacterium	Mycobacterium tuberculosis	1397883	0	TKK_02_0069										4416399	19	4016377	1
Kocuria varians G6	2713896981	Actinobacteria	Actinobacteria	Micrococcales	Micrococcaceae	Kocuria	Kocuria varians	1272	0	G6							Meat Chopper / Grinder in a Danish Slaughterhouse			2882365	73	2566614	1
Streptomyces auratus AGR0001	2531839540	Actinobacteria	Actinobacteria	Streptomycetales	Streptomycetaceae	Streptomyces	Streptomyces auratus	1160718	0	AGR0001	Environmental	Terrestrial	Unclassified	Soil	Soil		Soil	24.0865	100.764	7845758	238	6633844	2
Cutibacterium acnes PA_12_1_R1	2660238400	Actinobacteria	Actinobacteria	Propionibacteriales	Propionibacteriaceae	Cutibacterium	Cutibacterium acnes	1747	0	PA_12_1_R1										2470017	1	2223206	0
Mycobacterium tuberculosis 200353	2660238220	Actinobacteria	Actinobacteria	Corynebacteriales	Mycobacteriaceae	Mycobacterium	Mycobacterium tuberculosis	1773	0	200353							sputum			4388515	73	3967944	0
Glycomyces sp. NRRL B-16210	2582581684	Actinobacteria	Actinobacteria	Glycomycetales	Glycomycetaceae	Glycomyces	Glycomyces sp. NRRL B-16210	1463821	0	NRRL B-16210										70887	1	62213	0
Streptomyces roseus ATCC 31245	2654587765	Actinobacteria	Actinobacteria	Streptomycetales	Streptomycetaceae	Streptomyces	Streptomyces roseus	66430	0	ATCC 31245										7824666	148	6894157	1
Allokutzneria albata DSM 44149	2634166198	Actinobacteria	Actinobacteria	Pseudonocardiales	Pseudonocardiaceae	Allokutzneria	Allokutzneria albata	211114	0	DSM 44149	Environmental	Terrestrial		Soil	Soil		soil			8565519	1	7816122	4
Sciscionella sp. SE31	2617271235	Actinobacteria	Actinobacteria	Pseudonocardiales	Pseudonocardiaceae	Sciscionella	Sciscionella sp. SE31	1445613	0	SE31										7420035	215	6850303	1
Nocardioides sp. J9	2505679058	Actinobacteria	Actinobacteria	Propionibacteriales	Nocardioidaceae	Nocardioides	Nocardioides sp. J9	935844	0	J9										4818476	142	4349379	1
Mycobacteroides abscessus PAP125	2698536306	Actinobacteria	Actinobacteria	Corynebacteriales	Mycobacteriaceae	Mycobacteroides	Mycobacteroides abscessus	36809	0	PAP125							sputum			5154936	21	4763345	1
Mycolicibacterium chlorophenolicum NBRC 15527	2731957580	Actinobacteria	Actinobacteria	Corynebacteriales	Mycobacteriaceae	Mycolicibacterium	Mycolicibacterium chlorophenolicum	1303685	0	PCP-1	Environmental	Aquatic	Lentic	Freshwater	Aquatic, Fresh water, Sediment		lake sediment			7320366	95	6665880	1
Mycolicibacterium wolinskyi CDC_01	2740892518	Actinobacteria	Actinobacteria	Corynebacteriales	Mycobacteriaceae	Mycolicibacterium	Mycolicibacterium wolinskyi	59750	0	CDC_01							hip			7440556	63	6891624	1
Longispora albida DSM 44784	2515154011	Actinobacteria	Actinobacteria	Micromonosporales	Micromonosporaceae	Longispora	Longispora albida	1122182	0	DSM 44784	Environmental	Terrestrial	Unclassified	Soil	Soil		soil sample collected in Japan	35.699	139.636	6821241	27	6195315	5
Streptomyces sulphureus L180	2548877013	Actinobacteria	Actinobacteria	Streptomycetales	Streptomycetaceae	Streptomyces	Streptomyces xiaopingdaonensis	1565415	0	L180	Environmental	Aquatic	Oceanic	Marine	Sediment		Marine sediment			6466582	384	5584954	1
Olsenella sp. An293	2788500457	Actinobacteria	Coriobacteriia	Coriobacteriales	Atopobiaceae	Olsenella	Olsenella sp. An293	1965626	0		Host-associated	Birds	Ceca	Digestive system		Gallus gallus	caecum			2314330	35	2058016	1
Streptomyces filamentosus	2582581847	Actinobacteria	Actinobacteria	Streptomycetales	Streptomycetaceae	Streptomyces	Streptomyces filamentosus	67294	0											23949	1	22646	0
Streptomyces sp. NRRL B-2790	2775507099	Actinobacteria	Actinobacteria	Streptomycetales	Streptomycetaceae	Streptomyces	Streptomyces sp. NRRL B-2790	1463835	0	NRRL B-2790										9540551	2576	8094106	1
Thermobifida fusca YX	637000319	Actinobacteria	Actinobacteria	Streptosporangiales	Nocardiopsaceae	Thermobifida	Thermobifida fusca	269800	57703	YX	Engineered	Solid waste	Unclassified	Composting	Host, Self-heated organic materials		compost pile in the 1970's			3642249	1	3124671	4
Mycobacterium tuberculosis M2136	2574180209	Actinobacteria	Actinobacteria	Corynebacteriales	Mycobacteriaceae	Mycobacterium	Mycobacterium tuberculosis	1448760	0	M2136						Homo sapiens				4423342	82	3967320	1
Mycobacteroides abscessus abscessus 1129	2795385690	Actinobacteria	Actinobacteria	Corynebacteriales	Mycobacteriaceae	Mycobacteroides	Mycobacteroides abscessus	1185650	0		Host-associated	Human		Respiratory system		Homo sapiens	respiratory system			4928607	11	4582260	1
Streptomyces sp. NRRL S-384	2767802009	Actinobacteria	Actinobacteria	Streptomycetales	Streptomycetaceae	Streptomyces	Streptomyces sp. NRRL S-384	1463905	0	NRRL S-384	Environmental	Terrestrial		Soil			soil			8062141	212	6998626	1
Mycobacteroides abscessus abscessus 199	2795385595	Actinobacteria	Actinobacteria	Corynebacteriales	Mycobacteriaceae	Mycobacteroides	Mycobacteroides abscessus	1185650	0		Host-associated	Human		Respiratory system		Homo sapiens	respiratory system			4963496	12	4605580	1
Cryobacterium flavum CGMCC 1.11215	2663762753	Actinobacteria	Actinobacteria	Micrococcales	Microbacteriaceae	Cryobacterium	Cryobacterium flavum	1424659	0	CGMCC 1.11215										4040838	42	3615099	1
Mycobacterium tuberculosis 201457	2657245095	Actinobacteria	Actinobacteria	Corynebacteriales	Mycobacteriaceae	Mycobacterium	Mycobacterium tuberculosis	1773	0	201457							sputum			4369990	69	3951734	3
Mycobacteroides abscessus abscessus 600	2799113223	Actinobacteria	Actinobacteria	Corynebacteriales	Mycobacteriaceae	Mycobacteroides	Mycobacteroides abscessus	1185650	0		Host-associated	Human		Respiratory system		Homo sapiens	respiratory system			4989311	8	4630041	1
Catenulispora acidiphila ID139908, DSM 44928	644736339	Actinobacteria	Actinobacteria	Catenulisporales	Catenulisporaceae	Catenulispora	Catenulispora acidiphila	479433	59077	ID139908, DSM 44928	Environmental	Terrestrial	Unclassified	Soil	Soil		Forest soil from Gerenzano italy	45.640618	9.002209	10467782	1	9368130	3
Saccharomonospora xinjiangensis XJ-54	2509276054	Actinobacteria	Actinobacteria	Pseudonocardiales	Pseudonocardiaceae	Saccharomonospora	Saccharomonospora xinjiangensis	882086	158329	XJ-54	Environmental	Terrestrial	Unclassified	Soil	Soil		soil	44.317	87.663	4776006	2	4324269	3
Arthrobacter sp. MYb227	2791354798	Actinobacteria	Actinobacteria	Micrococcales	Micrococcaceae	Arthrobacter	Arthrobacter sp. MYb227	1848601	0		Engineered	Solid waste		Composting			compost			4309199	27	3768186	1
Streptomyces sp. C5	2582581487	Actinobacteria	Actinobacteria	Streptomycetales	Streptomycetaceae	Streptomyces	Streptomyces sp. C5	45212	0	C5										8089	1	7476	0
Mycolicibacterium phlei DSM 43070	2728369606	Actinobacteria	Actinobacteria	Corynebacteriales	Mycobacteriaceae	Mycolicibacterium	Mycolicibacterium phlei	1335620	0	DSM 43070										5291615	101	4939287	1
Mycobacterium tuberculosis KT-0096	2576861377	Actinobacteria	Actinobacteria	Corynebacteriales	Mycobacteriaceae	Mycobacterium	Mycobacterium tuberculosis	1400931	0	KT-0096						Homo sapiens				4381741	26	3965895	1
Mycobacterium tuberculosis TB_RSA129	2603880063	Actinobacteria	Actinobacteria	Corynebacteriales	Mycobacteriaceae	Mycobacterium	Mycobacterium tuberculosis	1422045	0	TB_RSA129						Homo sapiens				4409492	13	3988519	1
Pseudopropionibacterium propionicum F0230a	2540341165	Actinobacteria	Actinobacteria	Propionibacteriales	Propionibacteriaceae	Pseudopropionibacterium	Pseudopropionibacterium propionicum	767029	0	F0230a	Host-associated	Human	Oral	Digestive system	Host, Human oral cavity	Homo sapiens	Human oral cavity			3449360	1	3086481	2
Actinomyces vulturis VUL7	2791355098	Actinobacteria	Actinobacteria	Actinomycetales	Actinomycetaceae	Actinomyces	Actinomyces vulturis	1857645	0								feces of vulture			2202074	11	1961980	1
Mycobacterium tuberculosis TKK-01-0023	2588253846	Actinobacteria	Actinobacteria	Corynebacteriales	Mycobacteriaceae	Mycobacterium	Mycobacterium tuberculosis	1267359	0	TKK-01-0023										4368700	35	3950203	1
Streptomyces abyssalis SCSIO 10390	2791355421	Actinobacteria	Actinobacteria	Streptomycetales	Streptomycetaceae	Streptomyces	Streptomyces abyssalis	933944	0							Gorgonacea		20.91	109.21	6603460	22	5749221	5
Mycobacteroides abscessus PAP110	2690316180	Actinobacteria	Actinobacteria	Corynebacteriales	Mycobacteriaceae	Mycobacteroides	Mycobacteroides abscessus	36809	0	PAP110							sputum			4827260	52	4467356	1
Mycobacterium tuberculosis MAL020110	2588254108	Actinobacteria	Actinobacteria	Corynebacteriales	Mycobacteriaceae	Mycobacterium	Mycobacterium tuberculosis	1354137	0	MAL020110						Homo sapiens				4399188	15	4001845	1
Corynebacterium minutissimum ATCC 23348	2645728081	Actinobacteria	Actinobacteria	Corynebacteriales	Corynebacteriaceae	Corynebacterium	Corynebacterium minutissimum	38301	0	ATCC 23348										2659877	33	2419708	3
Mycobacterium tuberculosis M1979	2619619639	Actinobacteria	Actinobacteria	Corynebacteriales	Mycobacteriaceae	Mycobacterium	Mycobacterium tuberculosis	1448740	0	M1979						Homo sapiens				4423367	88	3999138	1
Corynebacterium humireducens NBRC 106098	2731957615	Actinobacteria	Actinobacteria	Corynebacteriales	Corynebacteriaceae	Corynebacterium	Corynebacterium humireducens	1223515	0	MFC-5	Engineered	Industrial production	Unclassified	Engineered product	Wastewater		microbial fuel cell	23.14	113.33	2615198	42	2409180	1
Micrococcales bacterium IN43	2786546817	Actinobacteria	Actinobacteria	Micrococcales	unclassified	unclassified	Micrococcales bacterium	2026762	0		Environmental	Aquatic		Marine	Marine		TARA_004	35.5571	-6.5586	1937213	96	1817404	0
Kocuria palustris W4	2713896978	Actinobacteria	Actinobacteria	Micrococcales	Micrococcaceae	Kocuria	Kocuria palustris	71999	0	W4							Wall Segment in a Danish Slaughterhouse			3060241	63	2702049	3
Streptomyces steffisburgensis NRRL 3193.	2582581676	Actinobacteria	Actinobacteria	Streptomycetales	Streptomycetaceae	Streptomyces	Streptomyces steffisburgensis	68271	0	NRRL 3193										42877	1	39102	0
Mycobacterium tuberculosis M2402	2574179880	Actinobacteria	Actinobacteria	Corynebacteriales	Mycobacteriaceae	Mycobacterium	Mycobacterium tuberculosis	1448795	0	M2402						Homo sapiens				4420856	81	3979006	1
Microbispora rosea rosea NRRL B-2630	2772190709	Actinobacteria	Actinobacteria	Streptosporangiales	Streptosporangiaceae	Microbispora	Microbispora rosea	58118	0	NRRL B-2630	Environmental	Terrestrial		Soil			soil			4444598	2563	3904740	1
Mycobacterium sp. SP-6446	2806310660	Actinobacteria	Actinobacteria	Corynebacteriales	Mycobacteriaceae	Mycobacterium	Mycobacterium sp. SP-6446	1834162	0											5184188	221	4816400	2
Nocardia uniformis tsuyamanensis ATCC 21806	651716877	Actinobacteria	Actinobacteria	Corynebacteriales	Nocardiaceae	Nocardia	Nocardia uniformis	96045	0	ATCC 21806										33451	1	32437	0
Streptomyces sp. HGB0020	2541046998	Actinobacteria	Actinobacteria	Streptomycetales	Streptomycetaceae	Streptomyces	Streptomyces sp. HGB0020	1078086	0	HGB0020	Host-associated	Unclassified	Unclassified	Unclassified		Homo sapiens				9339119	36	8355782	5
Streptomyces sp. BK674	2795386116	Actinobacteria	Actinobacteria	Streptomycetales	Streptomycetaceae	Streptomyces	Streptomyces sp. BK674	2512153	0											8897885	52	7883117	2
Unclutured actinobacterium hRUG891	2799112348	Actinobacteria	Actinobacteria	unclassified	unclassified	unclassified	uncultured actinobacterium	152507	0		Host-associated	Mammals	Stomach	Digestive system	Rumen	Bos taurus	Cow Rumen	57.185073	-2.2146697	2842010	346	2477333	0
Streptomyces vietnamensis GIMV4.0001	2627853829	Actinobacteria	Actinobacteria	Streptomycetales	Streptomycetaceae	Streptomyces	Streptomyces vietnamensis	362257	0	GIMV4.0001										9153777	2	8118016	7
Thermobifida fusca NBRC 14071, JCM 3263	2681813022	Actinobacteria	Actinobacteria	Streptosporangiales	Nocardiopsaceae	Thermobifida	Thermobifida fusca	1223522	0	190Th										3140040	876	2509872	1
Mycobacteroides abscessus bolletii 334	2795385527	Actinobacteria	Actinobacteria	Corynebacteriales	Mycobacteriaceae	Mycobacteroides	Mycobacteroides abscessus	319705	0		Host-associated	Human		Respiratory system		Homo sapiens	respiratory system			4987296	21	4627798	1
Mycobacterium tuberculosis TKK_04_0034	2590828679	Actinobacteria	Actinobacteria	Corynebacteriales	Mycobacteriaceae	Mycobacterium	Mycobacterium tuberculosis	1397928	0	TKK_04_0034						Homo sapiens				4394979	7	4000741	1
Mycobacterium tuberculosis 401063	2660238256	Actinobacteria	Actinobacteria	Corynebacteriales	Mycobacteriaceae	Mycobacterium	Mycobacterium tuberculosis	1773	0	401063							sputum			4381310	49	3965493	1
Mycobacterium tuberculosis OFXR-1	2588254142	Actinobacteria	Actinobacteria	Corynebacteriales	Mycobacteriaceae	Mycobacterium	Mycobacterium tuberculosis	1402583	0	OFXR-1						Homo sapiens				4397064	18	3982113	1
Mycobacterium tuberculosis W-148 GCA_000193185	2547132198	Actinobacteria	Actinobacteria	Corynebacteriales	Mycobacteriaceae	Mycobacterium	Mycobacterium tuberculosis	659019	0	W-148	Host-associated	Human	Unclassified	Unclassified	Host	Homo sapiens				4417313	114	3973261	2
Atopobium parvulum DNF00906	2600255119	Actinobacteria	Coriobacteriia	Coriobacteriales	Atopobiaceae	Atopobium	Atopobium parvulum	1287474	0	DNF00906	Host-associated	Human	Unclassified	Unclassified	Host	Homo sapiens				1527867	43	1362343	1
Mycobacterium tuberculosis N09901829	2703719378	Actinobacteria	Actinobacteria	Corynebacteriales	Mycobacteriaceae	Mycobacterium	Mycobacterium tuberculosis	1773	0	N09901829	Host-associated	Human				Homo sapiens				4267925	266	3855744	1
Mycobacterium tuberculosis TKK-01-0087	2588254033	Actinobacteria	Actinobacteria	Corynebacteriales	Mycobacteriaceae	Mycobacterium	Mycobacterium tuberculosis	1324294	0	TKK-01-0087						Homo sapiens				4416724	26	4007226	1
Agromyces sp. OV568	2757320573	Actinobacteria	Actinobacteria	Micrococcales	Microbacteriaceae	Agromyces	Agromyces sp. OV568	2135465	0	OV568	Host-associated	Plants				Populus				4019954	6	3728353	1
Streptomyces variegatus NRRL B-16380	2767802098	Actinobacteria	Actinobacteria	Streptomycetales	Streptomycetaceae	Streptomyces	Streptomyces variegatus	284040	0	NRRL B-16380										8729420	117	7696007	1
unclassified Pseudonocardiales bacterium bin3	2698536725	Actinobacteria	Actinobacteria	Pseudonocardiales	unclassified	unclassified	unclassified	85010	0	bin3	Environmental	Terrestrial		Soil	soil		surface soil	-66.369451	110.585574	3969448	278	2790037	0
Atopobium sp. oral taxon 199 F0494	2541047018	Actinobacteria	Coriobacteriia	Coriobacteriales	Atopobiaceae	Atopobium	Atopobium sp. oral taxon 199	1203602	0	F0494	Host-associated	Human	Oral	Digestive system	Host	Homo sapiens	human Oral			1660282	5	1494288	4
Mycobacteroides sp. H110	2698536626	Actinobacteria	Actinobacteria	Corynebacteriales	Mycobacteriaceae	Mycobacteroides	Mycobacteroides sp. H110	1720575	0	H110	Environmental	Aquatic	Drinking water	Freshwater			Drinking Water			5698262	110	5253311	1
Agromyces cerinus cerinus DSM 8595	2698536811	Actinobacteria	Actinobacteria	Micrococcales	Microbacteriaceae	Agromyces	Agromyces cerinus	232089	0	DSM 8595	Environmental	Terrestrial		Soil			soil			4187509	8	3872531	1
Mycobacterium tuberculosis M00018020	2690316304	Actinobacteria	Actinobacteria	Corynebacteriales	Mycobacteriaceae	Mycobacterium	Mycobacterium tuberculosis	1773	0	M00018020	Host-associated	Human				Homo sapiens				4202770	465	3793090	1
Streptomyces tsukubaensis NRRL 18488	2529292926	Actinobacteria	Actinobacteria	Streptomycetales	Streptomycetaceae	Streptomyces	Streptomyces tsukubensis	1114943	0	NRRL 18488	Environmental	Terrestrial	Unclassified	Soil	Soil		soil sample from the Tsukuba region of Japan	36.095719	140.074882	7672104	959	6512754	6
Mycobacterium tuberculosis I09601853	2695420779	Actinobacteria	Actinobacteria	Corynebacteriales	Mycobacteriaceae	Mycobacterium	Mycobacterium tuberculosis	1773	0	I09601853	Host-associated	Human				Homo sapiens				4269763	250	3852213	1
Mycobacterium africanum MAL010120	2579778639	Actinobacteria	Actinobacteria	Corynebacteriales	Mycobacteriaceae	Mycobacterium	Mycobacterium tuberculosis	1354177	0	MAL010120						Homo sapiens				4376192	14	3942683	1
Mycobacterium kubicae ACS1160	2808606594	Actinobacteria	Actinobacteria	Corynebacteriales	Mycobacteriaceae	Mycobacterium	Mycobacterium kubicae	120959	0		Host-associated	Human				Homo sapiens				5616194	51	5164395	1
Rhodococcus equi N1301	2744054610	Actinobacteria	Actinobacteria	Corynebacteriales	Nocardiaceae	Rhodococcus	Rhodococcus hoagii	43767	0	N1301										5647874	56	5127549	1
Composite genome from Lake Mendota Epilimnion pan-assembly MEint.metabat.3864	2582580572	Actinobacteria	unclassified	unclassified	unclassified	unclassified	unclassified	201174	0	MEint.metabat.3864	Environmental	Aquatic	Lentic	Freshwater	Freshwater		Lake Mendota, Madison, WI	43.098333	-89.405278	786155	70	751854	1
Mycobacterium tuberculosis MD15956	2582581210	Actinobacteria	Actinobacteria	Corynebacteriales	Mycobacteriaceae	Mycobacterium	Mycobacterium tuberculosis	1447496	0	MD15956						Homo sapiens				4414836	107	2856243	1
Mycobacteroides abscessus abscessus 163	2799113242	Actinobacteria	Actinobacteria	Corynebacteriales	Mycobacteriaceae	Mycobacteroides	Mycobacteroides abscessus	1185650	0		Host-associated	Human		Respiratory system		Homo sapiens	respiratory system			5181495	21	4778843	1
Mycobacterium tuberculosis VRFCWCF MDRTB 17	2645727696	Actinobacteria	Actinobacteria	Corynebacteriales	Mycobacteriaceae	Mycobacterium	Mycobacterium tuberculosis	1773	0	VRFCWCF MDRTB 17										4289922	195	3870506	1
Streptomyces albidoflavus NRRL B-1271	2765236041	Actinobacteria	Actinobacteria	Streptomycetales	Streptomycetaceae	Streptomyces	Streptomyces albidoflavus	1886	0	NRRL B-1271										7073674	87	6213318	1
Bifidobacterium breve MCC 1454	2639762779	Actinobacteria	Actinobacteria	Bifidobacteriales	Bifidobacteriaceae	Bifidobacterium	Bifidobacterium breve	1365967	0	MCC 1454										2457448	14	2145705	1
Arthrobacter sp. CF158	2615840536	Actinobacteria	Actinobacteria	Micrococcales	Micrococcaceae	Arthrobacter	Arthrobacter sp. cf158	1761744	0	CF158										5103453	28	4659733	5
Mycobacteroides abscessus massiliense aerosol_18	2802429038	Actinobacteria	Actinobacteria	Corynebacteriales	Mycobacteriaceae	Mycobacteroides	Mycobacteroides abscessus	1962118	0		Host-associated	Human		Respiratory system		Homo sapiens	respiratory system			4826848	5	4463895	1
Rhodococcus rhodochrous KG-21	2639762912	Actinobacteria	Actinobacteria	Corynebacteriales	Nocardiaceae	Rhodococcus	Rhodococcus rhodochrous	1441923	0	KG-21										6099948	232	5498044	1
Atopobium minutum 10063974	2531839302	Actinobacteria	Coriobacteriia	Coriobacteriales	Atopobiaceae	Atopobium	Atopobium minutum	997872	0	10063974	Host-associated	Human	Unclassified	Unclassified	Host	Homo sapiens				1706361	3	1548805	2
Mycobacteroides abscessus abscessus 1075	2799113193	Actinobacteria	Actinobacteria	Corynebacteriales	Mycobacteriaceae	Mycobacteroides	Mycobacteroides abscessus	1185650	0		Host-associated	Human		Respiratory system		Homo sapiens	respiratory system			5304305	37	4880713	1
Mycobacteroides immunogenum H088	2703718700	Actinobacteria	Actinobacteria	Corynebacteriales	Mycobacteriaceae	Mycobacteroides	Mycobacteroides immunogenum	83262	0	H088	Environmental	Aquatic	Drinking water	Freshwater			Drinking Water			5985053	83	5514598	1
Corynebacterium sp. KPL1817	2558860411	Actinobacteria	Actinobacteria	Corynebacteriales	Corynebacteriaceae	Corynebacterium	Corynebacterium sp. KPL1817	1203558	0	KPL1817	Host-associated	Human	Unclassified	Unclassified		Homo sapiens				2449213	15	2222338	1
Actinopolyspora sp. M5A	2740891815	Actinobacteria	Actinobacteria	Actinopolysporales	Actinopolysporaceae	Actinopolyspora	Actinopolyspora sp. M5A	1487861	0	M5A	Environmental	Terrestrial	Sand	Soil						4334769	82	3735103	5
Mycobacterium tuberculosis TKK-01-0074	2588254019	Actinobacteria	Actinobacteria	Corynebacteriales	Mycobacteriaceae	Mycobacterium	Mycobacterium tuberculosis	1324282	0	TKK-01-0074						Homo sapiens				4395035	7	3995006	1
Arcanobacterium phocae DSM 10002	2634166335	Actinobacteria	Actinobacteria	Actinomycetales	Actinomycetaceae	Arcanobacterium	Arcanobacterium phocae	131112	0	DSM 10002	Host-associated				Host		lung of common seal			1998242	1	1826887	6
Salinispora pacifica CNT133A	2561511035	Actinobacteria	Actinobacteria	Micromonosporales	Micromonosporaceae	Salinispora	Salinispora pacifica	1408352	0	CNT133A										5553074	126	4840456	5
Corynebacterium ulcerans 03-8664	2654587695	Actinobacteria	Actinobacteria	Corynebacteriales	Corynebacteriaceae	Corynebacterium	Corynebacterium ulcerans	65058	0	03-8664										2292668	388	2063006	4
Agromyces sp. Soil535	2643221700	Actinobacteria	Actinobacteria	Micrococcales	Microbacteriaceae	Agromyces	Agromyces sp. Soil535	1736390	0	Soil535							Soil	50.958	6.856	4827303	29	4394153	1
Mycobacteroides abscessus abscessus 917	2802429126	Actinobacteria	Actinobacteria	Corynebacteriales	Mycobacteriaceae	Mycobacteroides	Mycobacteroides abscessus	1185650	0		Host-associated	Human		Respiratory system		Homo sapiens	respiratory system			5318728	33	4895153	1
Streptomyces sp. 2224.1	2687453724	Actinobacteria	Actinobacteria	Streptomycetales	Streptomycetaceae	Streptomyces	Streptomyces sp. 2224.1	1881020	0	2224.1										8000762	5	6853121	8
Mycobacterium tuberculosis TKK_02_0018	2590828645	Actinobacteria	Actinobacteria	Corynebacteriales	Mycobacteriaceae	Mycobacterium	Mycobacterium tuberculosis	1397863	0	TKK_02_0018										4407632	20	4005926	1
Aeromicrobium sp. REDSEA-S35_B1	2651870147	Actinobacteria	Actinobacteria	Propionibacteriales	Nocardioidaceae	Aeromicrobium	unclassified	2040	0	REDSEA-S35_B1	Environmental	Aquatic		Marine	Marine		Water columns	25.772	36.116	3651628	83	3318129	1
Mycobacteroides abscessus abscessus 136	2795386017	Actinobacteria	Actinobacteria	Corynebacteriales	Mycobacteriaceae	Mycobacteroides	Mycobacteroides abscessus	1185650	0		Host-associated	Human		Respiratory system		Homo sapiens	respiratory system			5089541	18	4724294	1
Corynebacterium crudilactis JZ16	2718217777	Actinobacteria	Actinobacteria	Corynebacteriales	Corynebacteriaceae	Corynebacterium	Corynebacterium crudilactis	1652495	0	JZ16	Host-associated	Mammals		Milk			raw cow milk			3217288	3	2854489	6
Streptomyces sp. Wb2n-11	2671180616	Actinobacteria	Actinobacteria	Streptomycetales	Streptomycetaceae	Streptomyces	Streptomyces sp. Wb2n-11	1030533	0	Wb2n-11							Desert Soil, Sinai			8228099	5	7093918	7
Mycobacterium tuberculosis TKK_04_0099	2627853779	Actinobacteria	Actinobacteria	Corynebacteriales	Mycobacteriaceae	Mycobacterium	Mycobacterium tuberculosis	1448568	0	TKK_04_0099										4400332	6	3977334	1
Streptomyces lydicus GS93/23	2811995360	Actinobacteria	Actinobacteria	Streptomycetales	Streptomycetaceae	Streptomyces	Streptomyces lydicus	47763	0		Environmental	Terrestrial		Soil			soil			8243179	1	7156835	7
Frankia sp. Iso899	2522125134	Actinobacteria	Actinobacteria	Frankiales	Frankiaceae	Frankia	Frankia sp. Iso899	1283283	0	Iso899										5104726	67	4599560	2
Actinobacteria bacterium RBG_16_55_12	2708742728	Actinobacteria	unclassified	unclassified	unclassified	unclassified	Actinobacteria bacterium RBG_16_55_12	1797199	0	RBG_16_55_12	Environmental	Terrestrial	Unclassified	Soil	Soil		soil from Rifle, Colorado	39.55	-107.97	2554379	63	2305662	1
Tessaracoccus flava RP1	2671180235	Actinobacteria	Actinobacteria	Propionibacteriales	Propionibacteriaceae	Tessaracoccus	unclassified	72763	0	RP1	Environmental	Terrestrial		Soil			soil			3191994	36	2889592	1
Mycobacterium tuberculosis TB_RSA160	2603879622	Actinobacteria	Actinobacteria	Corynebacteriales	Mycobacteriaceae	Mycobacterium	Mycobacterium tuberculosis	1422076	0	TB_RSA160						Homo sapiens				4364593	52	3944122	1
Mycobacterium bovis BCG Glaxo	2600255034	Actinobacteria	Actinobacteria	Corynebacteriales	Mycobacteriaceae	Mycobacterium	Mycobacterium tuberculosis	1195465	0	BCG Glaxo										4202225	320	3795360	1
Streptomyces peucetius	2582581389	Actinobacteria	Actinobacteria	Streptomycetales	Streptomycetaceae	Streptomyces	Streptomyces peucetius	1950	0											8737	1	8324	0
Mycobacteroides abscessus abscessus 718	2795385852	Actinobacteria	Actinobacteria	Corynebacteriales	Mycobacteriaceae	Mycobacteroides	Mycobacteroides abscessus	1185650	0		Host-associated	Human		Respiratory system		Homo sapiens	respiratory system			5097356	12	4725749	1
Mycobacteroides abscessus massiliense 943	2802429092	Actinobacteria	Actinobacteria	Corynebacteriales	Mycobacteriaceae	Mycobacteroides	Mycobacteroides abscessus	1962118	0		Host-associated	Human		Respiratory system		Homo sapiens	respiratory system			5022944	13	4649988	1
Mycobacteroides abscessus massiliense 203	2795385588	Actinobacteria	Actinobacteria	Corynebacteriales	Mycobacteriaceae	Mycobacteroides	Mycobacteroides abscessus	1962118	0		Host-associated	Human		Respiratory system		Homo sapiens	respiratory system			5211552	9	4817475	1
Aurantimicrobium minutum KNC	2775506839	Actinobacteria	Actinobacteria	Micrococcales	Microbacteriaceae	Aurantimicrobium	Aurantimicrobium minutum	708131	0	KNC								34.28	132.64	1622386	1	1537681	1
Rathayibacter sp. PhB93	2791354859	Actinobacteria	Actinobacteria	Micrococcales	Microbacteriaceae	Rathayibacter	Rathayibacter sp. PhB93	2485103	0											4364609	20	3834015	2
Mycobacteroides abscessus abscessus 699	2799113139	Actinobacteria	Actinobacteria	Corynebacteriales	Mycobacteriaceae	Mycobacteroides	Mycobacteroides abscessus	1185650	0		Host-associated	Human		Respiratory system		Homo sapiens	respiratory system			5431582	35	5010715	1
Kocuria salsicia G1	2711768082	Actinobacteria	Actinobacteria	Micrococcales	Micrococcaceae	Kocuria	Kocuria salsicia	664639	0	G1							Meat Chopper / Grinder in a Danish Slaughterhouse			2990466	188	2644545	3
Aciditerrimonas ferrireducens JCM 15389	2728369701	Actinobacteria	Acidimicrobiia	Acidimicrobiales	Acidimicrobiaceae	Aciditerrimonas	Aciditerrimonas ferrireducens	1294026	0	JCM 15389										772352	416	652612	1
Actinobacteria bacterium acIV-C JGI_MCM14ME150 (contamination screened)	2737471702	Actinobacteria	Actinobacteria	unclassified	unclassified	unclassified	unclassified	1760	0	acIV-C JGI_MCM14ME150	Environmental	Aquatic	Lake	Freshwater			Lake Mendota Epilimnion	43.099	-89.405	376520	26	357999	0
Nocardioides sp. JCM 18998	2734481926	Actinobacteria	Actinobacteria	Propionibacteriales	Nocardioidaceae	Nocardioides	Nocardioides sp. JCM 18998	1300156	0	JCM 18998										1018049	589	814673	1
Arthrobacter sp. Soil761	2643221706	Actinobacteria	Actinobacteria	Micrococcales	Micrococcaceae	Arthrobacter	Arthrobacter sp. Soil761	1736400	0	Soil761							Soil	50.958	6.856	5007737	33	4492078	1
Geodermatophilus africanus DSM 45422	2599185203	Actinobacteria	Actinobacteria	Geodermatophilales	Geodermatophilaceae	Geodermatophilus	Geodermatophilus africanus	1137993	0	DSM 45422	Environmental	Terrestrial	Sand	Soil			desert sand			5471205	52	4765946	5
Streptomyces pluripotens MUSC 137	2811995024	Actinobacteria	Actinobacteria	Streptomycetales	Streptomycetaceae	Streptomyces	Streptomyces pluripotens	1355015	0		Host-associated	Plants	Unclassified	Rhizoplane			Mangrove soil			7586568	1	6511415	6
Mycobacterium tuberculosis H1964	2645727650	Actinobacteria	Actinobacteria	Corynebacteriales	Mycobacteriaceae	Mycobacterium	Mycobacterium tuberculosis	1448831	0	H1964										4412967	94	3997111	1
Microbacterium indicum DSM 19969	2523533558	Actinobacteria	Actinobacteria	Micrococcales	Microbacteriaceae	Microbacterium	Microbacterium indicum	1122238	0	DSM 19969	Environmental	Aquatic	Oceanic	Marine	Aquatic, Deep sea, Marine, Sediment		Deep-sea sediment sample	-7.347528	72.385326	2813713	29	2607786	2
Salinispora arenicola CNS051	2518285553	Actinobacteria	Actinobacteria	Micromonosporales	Micromonosporaceae	Salinispora	Salinispora arenicola	1169178	0	CNS051										5853040	93	5088354	4
Mycobacterium tuberculosis XTB13-111	2606217149	Actinobacteria	Actinobacteria	Corynebacteriales	Mycobacteriaceae	Mycobacterium	Mycobacterium tuberculosis	1427203	0	XTB13-111						Homo sapiens				4417764	16	3990654	1
Streptomyces sampsonii KJ40	2802429296	Actinobacteria	Actinobacteria	Streptomycetales	Streptomycetaceae	Streptomyces	Streptomyces sampsonii	42239	0		Host-associated	Plants		Rhizosphere			rhizosphere soil of healthy poplars			7227771	564	6337543	7
Mycobacterium kansasii ATCC 12478	2563366550	Actinobacteria	Actinobacteria	Corynebacteriales	Mycobacteriaceae	Mycobacterium	Mycobacterium kansasii	557599	0	ATCC 12478	Host-associated	Unclassified	Unclassified	Unclassified	Host	Homo sapiens	clinical isolate			6577228	2	5844827	1
Mycobacteroides abscessus abscessus 216	2799113085	Actinobacteria	Actinobacteria	Corynebacteriales	Mycobacteriaceae	Mycobacteroides	Mycobacteroides abscessus	1185650	0		Host-associated	Human		Respiratory system		Homo sapiens	respiratory system			5272736	31	4860115	1
Mycobacterium tuberculosis M984	2636415605	Actinobacteria	Actinobacteria	Corynebacteriales	Mycobacteriaceae	Mycobacterium	Mycobacterium tuberculosis	1448610	0	M984						Homo sapiens				4425604	19	4004131	1
Curtobacterium sp. PhB130	2791354831	Actinobacteria	Actinobacteria	Micrococcales	Microbacteriaceae	Curtobacterium	Curtobacterium sp. PhB130	2485178	0											3954222	14	3622327	1
Rhodococcus fascians GIC26	2713897045	Actinobacteria	Actinobacteria	Corynebacteriales	Nocardiaceae	Rhodococcus	Rhodococcus fascians	1443899	0	GIC26							glacial ice core			5334854	49	4880951	1
Actinobaculum massiliense FC3	2811995073	Actinobacteria	Actinobacteria	Actinomycetales	Actinomycetaceae	Actinobaculum	Actinobaculum massiliense	202789	0		Host-associated	Human	Urethra	Excretory system		Homo sapiens	Human urine			2064985	5	1843149	4
Mycobacterium tuberculosis TRUG0049	2603880057	Actinobacteria	Actinobacteria	Corynebacteriales	Mycobacteriaceae	Mycobacterium	Mycobacterium tuberculosis	1408928	0	TRUG0049						Homo sapiens				4329806	148	3913683	1
Streptomyces lydicus 103	2718217986	Actinobacteria	Actinobacteria	Streptomycetales	Streptomycetaceae	Streptomyces	Streptomyces lydicus	47763	0	103										8201357	1	7143193	7
Mobiluncus mulieris FB024-16	648276691	Actinobacteria	Actinobacteria	Actinomycetales	Actinomycetaceae	Mobiluncus	Mobiluncus mulieris	866770	52965	FB024-16	Host-associated	Human	Vagina	Reproductive system	Host, Human vaginal microflora	Homo sapiens	human vaginal cavity			2384880	46	2073210	1
Streptomyces sp. RJA2928	2582581717	Actinobacteria	Actinobacteria	Streptomycetales	Streptomycetaceae	Streptomyces	Streptomyces sp. RJA2928	1009461	0	RJA2928										39775	1	37778	0
Rothia aeria JCM 11412	2806310706	Actinobacteria	Actinobacteria	Micrococcales	Micrococcaceae	Rothia	Rothia aeria	172042	0								Mir space station	35.27	136.44	2588680	1	2152931	3
Bifidobacterium bifidum PRL2010	649633015	Actinobacteria	Actinobacteria	Bifidobacteriales	Bifidobacteriaceae	Bifidobacterium	Bifidobacterium bifidum	702459	59883	PRL2010	Host-associated	Human	Large intestine	Digestive system	Feces, Gastrointestinal tract, Host, Intestinal tract	Homo sapiens	human feces in Korea			2214656	1	1869236	3
Mycobacterium tuberculosis KT-0187	2636415593	Actinobacteria	Actinobacteria	Corynebacteriales	Mycobacteriaceae	Mycobacterium	Mycobacterium tuberculosis	1773	0	KT-0187										4371933	98	3950404	1
Mycobacteroides abscessus abscessus 358	2795385813	Actinobacteria	Actinobacteria	Corynebacteriales	Mycobacteriaceae	Mycobacteroides	Mycobacteroides abscessus	1185650	0		Host-associated	Human		Respiratory system		Homo sapiens	respiratory system			5237832	27	4831431	1
Streptomyces sp. 3211	2767802132	Actinobacteria	Actinobacteria	Streptomycetales	Streptomycetaceae	Streptomyces	Streptomyces sp. 3211	1964449	0	3211	Environmental	Terrestrial		Soil			soil			8991292	3	7892761	7
Streptomyces sp. ACT-1 XylebKG-1	647000328	Actinobacteria	Actinobacteria	Streptomycetales	Streptomycetaceae	Streptomyces	Streptomyces sp. ACT-1	1609288	42965	ACT-1 XylebKG-1	Host-associated	Insecta	Unclassified	Unclassified	Host, Soil	Xyleborinus saxesini	ambrosia beetle Xyleborinus saxeseni, which cultivates a fungus for food			8566464	127	7544840	1
Mycobacteroides abscessus abscessus 51	2799113249	Actinobacteria	Actinobacteria	Corynebacteriales	Mycobacteriaceae	Mycobacteroides	Mycobacteroides abscessus	1185650	0		Host-associated	Human		Respiratory system		Homo sapiens	respiratory system			5230175	20	4841257	1
Mycobacterium tuberculosis A70490	2663763263	Actinobacteria	Actinobacteria	Corynebacteriales	Mycobacteriaceae	Mycobacterium	Mycobacterium tuberculosis	1773	0	A70490							sputum			4246966	235	3833530	1
Mycobacteroides abscessus abscessus 410	2802428924	Actinobacteria	Actinobacteria	Corynebacteriales	Mycobacteriaceae	Mycobacteroides	Mycobacteroides abscessus	1185650	0		Host-associated	Human		Respiratory system		Homo sapiens	respiratory system			5199962	13	4818642	1
Mycobacterium avium paratuberculosis DT 3	2548876683	Actinobacteria	Actinobacteria	Corynebacteriales	Mycobacteriaceae	Mycobacterium	Mycobacterium avium	1078004	0	DT 3	Host-associated	Mammals	Large intestine	Digestive system	Feces, Gastrointestinal tract, Host, Ponds, Soil	Cervus elaphus	Isolated from British red deer feces			4725169	531	4313227	1
Bifidobacterium hapali DSM 100202	2791355243	Actinobacteria	Actinobacteria	Bifidobacteriales	Bifidobacteriaceae	Bifidobacterium	Bifidobacterium hapali	1630172	0		Host-associated					common marmosets	faeces of baby common marmosets (Callithrix jacchus L.)			2834308	76	2449824	7
Actinoplanes subtropicus NRRL B-24665	2751185782	Actinobacteria	Actinobacteria	Micromonosporales	Micromonosporaceae	Actinoplanes	Actinoplanes subtropicus	543632	0	NRRL B-24665	Host-associated	Plants		Rhizosphere			rhizosphere of plant			11227053	136	10078832	1
Mycobacterium tuberculosis TB_RSA17	2602041949	Actinobacteria	Actinobacteria	Corynebacteriales	Mycobacteriaceae	Mycobacterium	Mycobacterium tuberculosis	1421933	0	TB_RSA17						Homo sapiens				4397259	27	3977982	1
Streptomyces ansochromogenes	2582581836	Actinobacteria	Actinobacteria	Streptomycetales	Streptomycetaceae	Streptomyces	Streptomyces ansochromogenes	115647	0											8463	1	6014	0
Mycobacterium tuberculosis MD16277	2574180259	Actinobacteria	Actinobacteria	Corynebacteriales	Mycobacteriaceae	Mycobacterium	Mycobacterium tuberculosis	1447484	0	MD16277						Homo sapiens				4420648	111	3971954	1
Mycobacterium tuberculosis XTB13-086	2582581164	Actinobacteria	Actinobacteria	Corynebacteriales	Mycobacteriaceae	Mycobacterium	Mycobacterium tuberculosis	1427181	0	XTB13-086						Homo sapiens				4373192	25	3977665	1
Streptomyces cattleya NRRL 8057	2511231113	Actinobacteria	Actinobacteria	Streptomycetales	Streptomycetaceae	Streptomyces	Streptomyces cattleya	1003195	77117	NRRL 8057					Soil		Soil			8092553	2	7144846	6
Salinispora pacifica CNT138	2516143118	Actinobacteria	Actinobacteria	Micromonosporales	Micromonosporaceae	Salinispora	Salinispora pacifica	1050199	0	CNT138										5408810	51	4753299	4
Actinomyces gerencseriae DSM 6844	2524023137	Actinobacteria	Actinobacteria	Actinomycetales	Actinomycetaceae	Actinomyces	Actinomyces gerencseriae	1120943	0	DSM 6844	Host-associated	Human	Unclassified	Skin	Host, Human	Homo sapiens	Human, parotid abscess	44.028865	-92.468548	3420019	28	2959395	4
Mycobacteroides abscessus abscessus 901	2795386005	Actinobacteria	Actinobacteria	Corynebacteriales	Mycobacteriaceae	Mycobacteroides	Mycobacteroides abscessus	1185650	0		Host-associated	Human		Respiratory system		Homo sapiens	respiratory system			5297729	18	4899518	1
Mycobacteroides abscessus bolletii 107	2795385921	Actinobacteria	Actinobacteria	Corynebacteriales	Mycobacteriaceae	Mycobacteroides	Mycobacteroides abscessus	319705	0		Host-associated	Human		Respiratory system		Homo sapiens	respiratory system			5265919	19	4873257	1
Nocardia xishanensis NBRC 101358	2731957752	Actinobacteria	Actinobacteria	Corynebacteriales	Nocardiaceae	Nocardia	Nocardia xishanensis	1210101	0	276										7690446	117	6777092	1
Nocardia crassostreae NBRC 100342	2713896925	Actinobacteria	Actinobacteria	Corynebacteriales	Nocardiaceae	Nocardia	Nocardia crassostreae	53428	0	NBRC 100342										8293148	57	7433188	1
Mycobacteroides abscessus abscessus 1143	2802428883	Actinobacteria	Actinobacteria	Corynebacteriales	Mycobacteriaceae	Mycobacteroides	Mycobacteroides abscessus	1185650	0		Host-associated	Human		Respiratory system		Homo sapiens	respiratory system			5073192	17	4692752	1
Streptomyces natalensis ATCC 27448	2636415863	Actinobacteria	Actinobacteria	Streptomycetales	Streptomycetaceae	Streptomyces	Streptomyces natalensis	1240678	0	ATCC 27448										8651730	63	7389957	2
Mycobacterium tuberculosis SCAID 187	2648501707	Actinobacteria	Actinobacteria	Corynebacteriales	Mycobacteriaceae	Mycobacterium	Mycobacterium tuberculosis	1773	0	SCAID 187										4379515	1	3965324	1
Tomitella biformata AHU 1821	2585427829	Actinobacteria	Actinobacteria	Corynebacteriales	unclassified	Tomitella	Tomitella biformata	1448389	0	AHU 1821					Permafrost		Ice wedge, in a Fox permafrost tunnel			4709534	113	4267516	1
Corynebacterium diphtheriae VA01	2511231107	Actinobacteria	Actinobacteria	Corynebacteriales	Corynebacteriaceae	Corynebacterium	Corynebacterium diphtheriae	698971	84305	VA01	Host-associated	Human	Unclassified	Unclassified	Host	Homo sapiens	diphtheria patient	-22.93	-43.23	2395441	1	2144213	5
Mycobacterium tuberculosis XTB13-152	2606217163	Actinobacteria	Actinobacteria	Corynebacteriales	Mycobacteriaceae	Mycobacterium	Mycobacterium tuberculosis	1427238	0	XTB13-152						Homo sapiens				4414480	16	3991219	1
Lechevalieria aerocolonigenes ATCC 39243	651716534	Actinobacteria	Actinobacteria	Pseudonocardiales	Pseudonocardiaceae	Lechevalieria	Lechevalieria aerocolonigenes	68170	0	ATCC 39243										17512	1	16275	0
Agromyces sp. CF514	2690315658	Actinobacteria	Actinobacteria	Micrococcales	Microbacteriaceae	Agromyces	Agromyces sp. CF514	1881031	0	CF514										4298469	4	3955463	1
Streptomyces violaceoruber 3844-33C	651716821	Actinobacteria	Actinobacteria	Streptomycetales	Streptomycetaceae	Streptomyces	Streptomyces violaceoruber	1935	0											66606	1	64371	0
Corynebacterium pseudotuberculosis N1	2684623084	Actinobacteria	Actinobacteria	Corynebacteriales	Corynebacteriaceae	Corynebacterium	Corynebacterium pseudotuberculosis	1719	0	N1								1.6453722	11.3168333	2337845	1	2080469	4
Amycolatopsis decaplanina DSM 44594	2545824682	Actinobacteria	Actinobacteria	Pseudonocardiales	Pseudonocardiaceae	Amycolatopsis	Amycolatopsis decaplanina	1284240	0	DSM 44594	Environmental	Terrestrial	Unclassified	Soil			soil sample			8533276	85	7589854	1
Mycobacteroides abscessus massiliense 84	2795385922	Actinobacteria	Actinobacteria	Corynebacteriales	Mycobacteriaceae	Mycobacteroides	Mycobacteroides abscessus	1962118	0		Host-associated	Human		Respiratory system		Homo sapiens	respiratory system			4874262	9	4518859	1
Mycobacterium avium hominissuis MAHP-883	2724679030	Actinobacteria	Actinobacteria	Corynebacteriales	Mycobacteriaceae	Mycobacterium	Mycobacterium avium	439334	0	MAHP-883										5211184	340	4748276	1
Bifidobacterium mongoliense DSM 21395	2597489915	Actinobacteria	Actinobacteria	Bifidobacteriales	Bifidobacteriaceae	Bifidobacterium	Bifidobacterium mongoliense	1437603	0	DSM 21395	Engineered	Food production	Unclassified	Unclassified	Food, Milk		airag, the Mongolian traditional beverage made of fermented mare's milk	43.278012	103.788543	2170490	43	1892960	1
Geodermatophilus sp. Leaf369	2643221930	Actinobacteria	Actinobacteria	Geodermatophilales	Geodermatophilaceae	Geodermatophilus	Geodermatophilus sp. Leaf369	1736354	0	Leaf369							Arabidopsis leaf	47.4816806	8.21754722	4368819	8	4073581	1
Mycobacterium tuberculosis OFXR-28	2603879632	Actinobacteria	Actinobacteria	Corynebacteriales	Mycobacteriaceae	Mycobacterium	Mycobacterium tuberculosis	1418250	0	OFXR-28						Homo sapiens				4408269	11	3984863	1
Propionibacterium sp. KPL2005	2558860422	Actinobacteria	Actinobacteria	Propionibacteriales	Propionibacteriaceae	Propionibacterium	Propionibacterium sp. KPL2005	1203633	0	KPL2005	Host-associated	Human	Unclassified	Unclassified		Homo sapiens				2568592	8	2326834	4
Rathayibacter sp. PhB192	2788499863	Actinobacteria	Actinobacteria	Micrococcales	Microbacteriaceae	Rathayibacter	Rathayibacter sp. PhB192	2485203	0											4712396	22	4143543	1
Thermobifida halotolerans DSM 44931	2806310643	Actinobacteria	Actinobacteria	Streptosporangiales	Nocardiopsaceae	Thermobifida	Thermobifida halotolerans	483545	0								salt well			5212672	309	4433939	3
Streptomyces iakyrus NRRL ISP-5482	2773857974	Actinobacteria	Actinobacteria	Streptomycetales	Streptomycetaceae	Streptomyces	Streptomyces iakyrus	68219	0	NRRL ISP-5482	Environmental	Terrestrial		Soil			soil			9087492	72	8033141	2
Rhodococcus qingshengii CS98	2816332270	Actinobacteria	Actinobacteria	Corynebacteriales	Nocardiaceae	Rhodococcus	Rhodococcus qingshengii	334542	0		Environmental	Terrestrial		Soil			Soil			6711688	24	6117568	5
Mycobacterium tuberculosis NRITLD59	2630968592	Actinobacteria	Actinobacteria	Corynebacteriales	Mycobacteriaceae	Mycobacterium	Mycobacterium tuberculosis	1455278	0	NRITLD59						Homo sapiens				4403601	75	3986382	1
Streptosporangium subroseum CGMCC 4.2132	2671180041	Actinobacteria	Actinobacteria	Streptosporangiales	Streptosporangiaceae	Streptosporangium	Streptosporangium subroseum	106412	0	CGMCC 4.2132										10782574	180	9235642	6
Streptomyces sp. NRRL F-5122	2765236020	Actinobacteria	Actinobacteria	Streptomycetales	Streptomycetaceae	Streptomyces	Streptomyces sp. NRRL F-5122	1609098	0	NRRL F-5122										10107876	182	8515903	1
Microbacterium oleivorans Wellendorf	2811994990	Actinobacteria	Actinobacteria	Micrococcales	Microbacteriaceae	Microbacterium	Microbacterium oleivorans	273677	0									36.12	-97.06	2916846	3	2727403	1
Mycobacterium lehmannii IS-1744	2660238483	Actinobacteria	Actinobacteria	Corynebacteriales	Mycobacteriaceae	Mycobacterium	Mycobacterium lehmannii	2048550	0	IS-1744										5128482	66	4768958	1
Mycobacterium tuberculosis M2342	2636415667	Actinobacteria	Actinobacteria	Corynebacteriales	Mycobacteriaceae	Mycobacterium	Mycobacterium tuberculosis	1448779	0	M2342						Homo sapiens				4423687	70	4000571	1
Catenuloplanes nepalensis JCM 9536	2734481996	Actinobacteria	Actinobacteria	Micromonosporales	Micromonosporaceae	Catenuloplanes	Catenuloplanes nepalensis	1307452	0	JCM 9536										1308834	761	1017009	0
Mycobacteroides abscessus massiliense 860	2799113119	Actinobacteria	Actinobacteria	Corynebacteriales	Mycobacteriaceae	Mycobacteroides	Mycobacteroides abscessus	1962118	0		Host-associated	Human		Respiratory system		Homo sapiens	respiratory system			4920011	11	4542551	1
Mycobacteroides abscessus massiliense 663	2799113015	Actinobacteria	Actinobacteria	Corynebacteriales	Mycobacteriaceae	Mycobacteroides	Mycobacteroides abscessus	1962118	0		Host-associated	Human		Respiratory system		Homo sapiens	respiratory system			5063541	21	4687445	1
Isoptericola variabilis J5	2504756063	Actinobacteria	Actinobacteria	Micrococcales	Promicromonosporaceae	Isoptericola	Isoptericola variabilis	903524	0	J5	Host-associated	Insecta	Unclassified	Digestive system	Host	Mastotermes darwiniensis	hindgut contents of the Australian termite Mastotermes darwiniensis			3247456	53	2976710	1
Mycobacterium sp. 1423905.2	2808606599	Actinobacteria	Actinobacteria	Corynebacteriales	Mycobacteriaceae	Mycobacterium	Mycobacterium sp. 1423905.2	1856859	0											5321445	330	4921363	2
Mycobacterium tuberculosis P09701236	2690316274	Actinobacteria	Actinobacteria	Corynebacteriales	Mycobacteriaceae	Mycobacterium	Mycobacterium tuberculosis	1773	0	P09701236	Host-associated	Human				Homo sapiens				4249825	185	3843362	1
Nocardia exalbida NBRC 100660	2551306163	Actinobacteria	Actinobacteria	Corynebacteriales	Nocardiaceae	Nocardia	Nocardia exalbida	1206729	0	IFM 803	Host-associated	Animal	Unclassified	Respiratory system	Host		the bronchoalveolar lavage of a patient with lung nocardiosis			7367991	165	6487101	1
Micromonospora mirobrigensis DSM 44830	2619619047	Actinobacteria	Actinobacteria	Micromonosporales	Micromonosporaceae	Micromonospora	Micromonospora mirobrigensis	262898	0	DSM 44830	Environmental	Aquatic			Aquatic		water			6168719	22	5564122	3
[truncated: 44,850 more rows]
