# Supplementary material for: Phenolic acid-degrading Paraburkholderia prime decomposition in forest soil
Source: ISME Commun. 2021 Mar 25;1:4. doi: 10.1038/s43705-021-00009-z (PMC9723775; doi:10.1038/s43705-021-00009-z)
Supplement: Supplementary file 5 — Supplementary Data [file 43705_2021_9_MOESM5_ESM.zip › Supplementary Data/raw_data/IMG.total.genomes.csv]

Phylum	total.genomes
Acidobacteria	139
Aerophobetes	4
Armatimonadetes	34
Bacteroidetes	2894
Chloroflexi	432
Cyanobacteria	1173
Deinococcus-Thermus	84
Elusimicrobia	91
Fibrobacteres	60
Fusobacteria	174
Gemmatimonadetes	61
Nitrospirae	107
Planctomycetes	331
Spirochaetes	848
Tenericutes	417
Verrucomicrobia	261
candidate division WPS-2	22
Actinobacteria	9934
Alphaproteobacteria	4817
Betaproteobacteria	3647
Epsilonproteobacteria	1546
Gammaproteobacteria	20859
Zetaproteobacteria	83
Deltaproteobacteria	751
Firmicutes	17218
