# Supplementary material for: Phenolic acid-degrading Paraburkholderia prime decomposition in forest soil
Source: ISME Commun. 2021 Mar 25;1:4. doi: 10.1038/s43705-021-00009-z (PMC9723775; doi:10.1038/s43705-021-00009-z)
Supplement: Supplementary file 5 — Supplementary Data [file 43705_2021_9_MOESM5_ESM.zip › Supplementary Data/raw_data/in.situ.PHB.rep.seqs.fa]

>0001571e72c94363f3783e012c4bf180
ACAGAGGGTGCAAACGTTGTTCGGAATTACTGGGCGTAAAGCGTGTGTAGGCGGTTATTCAGGTCGGATGTGAAAGCCCCAGGCTTAACCTGGGAAGTGCACCCGAAACCGGATGACTTGAGTATCGGAGAGGTTGGTGGAATTCTCGGTGTAGAGGTGAAATTCGTAGATATCGAGAGGAACACCGGCGGCGAAGGCGGCCAACTGGACGAATACTGACGCTGAGACACGAAAGCGTGGGGAGCAAACAG
>000310bbe703f738ac49034fe695ae68
ACGAACCGTGCGAACGTTATTCGGAATCACTGGGCTTAAAGCGCGTGTAGGCGGATGGGAACGTCGGTAGTTGAAAGCCCCCGGCTCAACCGGGGAAGTGGTGCCGAAACGACCCGTCTGGAGGGACGTAGGGGGACCTGGAACTTCCGGTGGAGCGGTGAAATGCGTTGAGATCGGAAGGAACGCCCGTGGCGAAAGCGAGGTCCTGGACGTCTACTGACGCTGAGACGCGAAAGCTAGGGGAGCAAACGG
>0003bff4b2fc7da47974553c11f7e23b
ACAGAGAGGGCGAGCGTTACTCATCATTACTTGGCGTAAAGGATACGTAGGTGATCTTTTTTAGTTTATTTCAAAATTCTAAAAATGCTATTTTTAGAAAAGGAAACTTATAAGTTAAGATACGAATTAAGCAGAGGTTAAGAGAATTTTTAGTGTAGAGATCCAATTTGGCAATATTAAAAAGAATGCTCGAGGTTGATACGCTTTTCCAGGCTTAATTGTCGCTGATGTATGAAGGTGTAGGTAGCAAATGG
>0006e3fde9c875c383c27ec661d3d167
ACGGAGGGGGCTAGCGTTGTTCGGAATTACTGGGCGTAAAGCGCACGTAGGCGGACTGGAAAGTCAGAGGTGAAATCCCAGGGCTCAACCTTGGAACTGCCTTTGAAACTCCCGGTCTTGAGGTCGAGAGAGGTGAGTGGAATTCCGAGTGTAGAGGTGAAATTCGTAGATATTCGGAGGAACACCAGTGGCGAAGGCGGCTCACTGGCTCGATACTGACGCTGAGGTGCGAAAGCGTGGGGAGCAAACAG
>000750bf47eb8e2a2e7499b47fd76907
ACGAGTGCCTCAAGCGTTATCCGGAATCATTGGGCGTAAAGGGTGTGTAGGCGGTTTTGTTAGTCTCGCGTAAAATCCTTCGGCTCAACCGAGGGCCCGCGCGGGAAACGGCAAGACTAAGAGGACGGTAGAGGTCTCTGGAACTCTAGGTGTAGCGGTGAAATGCGTTGATATCTAGGGGAACACCAAAAGCGAAGGCAAGAGACTGGACCGCTCCTGACGCTGAAACACGAAAGCGTGGGTCGCGAATGG
>000a7a1cdaa5c516250ac13d79f33fd6
ACAGAGGATGCAAACGTTGCTCGGAATTACTGGGCGTAAAGCGCATGTAGGCGGTTTGGTAAGTCGGACGTGAAAGCCCGGGGCTCAACCCCGGAAGCGCGCTCGATACTGCTTGACTTGGGTCCTGAAGAGGAGAGCGGAATTCCCGGTGTAGAGGTGAAATTCGTAGATATCGGGAGGAACACCAGTGGCGAAGGCGGCTCTCTGGGCAGGTACCGACGCTGAGATGCGAAAGCGTGGGAAGCAAACAG
>000a8b0112a6518071061ab8bbf1e1ed
ATAGAGGTCTCAAGCGTTGTTCGGAATCACTGGGCGTAAAGGGTGCGTAGGCTGCGGAGTAAGTCGGGTGTGAAATTTGAAGGCTCAACCCTCAACTTGCACCTGATACTGCTTCGCTAGAGACCTGGAGAGGAGTTTGGAATTCTCGGTGTAGCAGTGAAATGCGTAGATTTCGAGAAGAACACTCGCTGCGAAAGCGAAACTCTGGACAGCGTCTGACGCTGAGGCACGAAGGCTAGGGGAGCAAACGG
>000ba802f5b51f369104adbcccc29090
ACGTAGGGGGCCAGCGTTGCTCGGAATTACTGGGCGTAAAGGGTCCGTAGGCGGTGTGATAAGTCGATAGTGAAATCTCTGGGCTTAACTCAGAGGCTGCTAACGAAACTGTCATGCTCGAGTGTGAGAGAGGCGAGTGGAATTACGGGTGTAGCGGTGAAATGCGTAGATATCCGTAGGAACATCCGAGGCGAAAGCGGCTCGCTGGATCACAACTGACGCTGAGGGACGAAAGCTAGGGGAGCAAACAG
>000c38f1839c0c7de3bb40f51b7b0bab
ACGGGGGATGCAAGTGTTATCCGGAATCACTGGGCGTAAAGCGTTTGTAGGTGGTTTAGTAAGTCTATTGTTAAATCTTGAAGCTCAACTTCAAAACTGTAATAGAAACTATTAGACTTGAGGATAGTAGGGGTAAAGGGAATTTCCAGTGGAGCGGTGAAATGCGTAGAGATTGGAAGGACCACCGATGGCGAAGGCACTTTACTGGGCTATATCTGACACTAAGAGACGAAAGCTAGGGTAGCGAATGG
>000c64cd584dc0d4ac7ef9d5dc7593f9
ACTGAAGGTGCAAGCGTTAATCGGAATTACTGGGCGTAAAGCGCGCGTAGGCGGTTATTTAAGTCAGATGTGAAAGCCCCGGGCTCAACCTGGGAACTGCATTTGAAACTGGGTAACTAGAGTATGTTAGAGGGAAGTGGAATTCCGGGTGTAGCGGTGAAATGCGTAGATATCCGGAGGAACACCAATGGCGAAGGCAACTTCCTGGGACAATACTGACGCTGAGGTGCGAAAGCGTGGGGAGCAAACGG
>000caafdee5fae6f28f8553a698560d5
ACGTAGGGTGCAAGCGTTGTTCGGAATCATTGGGCGTAAAGCGCGTGTAGGTGGCTAGTTAAGTTGGGTGTGAAATCCCTGGGCTCAACCGAGGAAGTGCACTCAAAACTGGCTGGCTAGAAGATAGTAGAGGATGGTGGAATTCCAAGTGTAGAGGTGAAATTCGTAGATATTTGGAGGAATACCGGCGGCGAAGGCGGCCATCTGGGCTATTCTTGACACTGAGACGCGAAAGCGTGGGGAGCAAACAG
>000db24bcf31d0e691bfc47f4857af4c
ACAGAGGTCCCAAGCGTTGTTCGGATTCACTGGGCGTAAAGGGTGCGCAGGTGGCCGGGTAAGTCTGATGTGAAATCTCGAAGCTCAACTTCGAAACTGCATTGGATACTATCCGGCTAGAGGATCGGAGGGGGGACTGGAATTCTCGGTGTAGCAGTGAAATGCGTAGATATCGAGAGGAACACCAGTGGCGAAGGCGAGTCCCTGGACGATTCCTGACACTGAGGCACGAAAGCTAGGGGAGCAAACAG
>00136d4ed509cc717ffe73bf804bfe2d
ACGGAGGATCCAAGCGTTATCCGGATTTATTGGGTTTAAAGGGTGCGTAGGCGGCCTATTAAGTCAGGGGTGAAAGACGGTAGCTCAACTATCGCAGTGCCTTTGATACTGATGGGCTTGAATATACTTGAGGTAGGCGGAATGTGACAAGTAGCGGTGAAATGCATAGATATGTCACAGAACACCAATTGCGAAGGCAGCTTACTAAAGTATGATTGACGCTGAGGCACGAAAGCGTGGGGATCAAACAG
>00142666b05f10c10b7a5d9a49a04a85
ACGGCTTCAACAAGCAATAGTAATTTAAATTGGTGTAAAGGGTACGTAGCTTGTGTCTTAGTGACACTTGAGTTAGATGGAGGTAAGTACAATACTTAGAGTAGGGCTGATATCTTATGATCCTAAGGGGAGTGCTAATGGCGAAGGCAACTTACCAAGCAATAACTGACGGTGAGGTACGAAAGTTAGGGGATAGACAAGGATTAGAAACCCTTGTAGTCCGGCTGACTGACTAAGAG
>0014b4bd7f46ad008b93c3d8bef340df
ACCACTGTGTACTAGCGTTATTCATCTTTATTAGGTGTAAAGCGTAGTTAGGTTGGTTTAATTATTTTTTATGAAAGGCTGAAAAACTCTTTTAGACGTGTAATTTATATAATTAATTCCTTGAATATGGTAGAGGTTTGACAGAATTGTAAGAGTAGTTGTGAAAAACTGAAATACTTATACGAAAGCCAATGGTGCAGACTGATTTCTATGCCATATTGACACTGATCTACGGAATTTTGGGTATCGAAGAG
>001aa469c22a58f0cc20bc6905e96e7c
ACGGAGGATCCAAGCGTTATCCGGATTTATTGGGTTTAAAGGGTGCGTAGGTGGCCTGGTAAGTCAGGGGTGAAAGACGGTAGCTTAACTATCGCAGTGCCTTTGATACTGCCAGGCTTGAATAAACTAGAGGTAGGCGGAATGTGACAAGTAGCGGTGAAATGCATAGATATGTCACAGAACACCGATTGCGAAGGCAGCTTACTATGGTTTTATTGACACTGAGGCACGAAAGCGTGGGGATCAAACAG
>002135f647318e70e0449ba46c8286a6
ACAGAGGGTGCAAACGTTGTTCGGAATTACTGGGCGTAAAGCGCGTGTAGGCGGCCAACTAAGTCGGGCGTGAAATCCCACGGCTCAACCGTGGAAGTGCACTCGAAACTGGATGGCTAGAGTCCTGGAGAGGAAGGTGGAATGCTTGGTGTAGAGGTGAAATTCGTAGATATCAAGCGGAACACCGGTGGCGAAGGCGGCCTTCTGGACAGTGACTGACGCTGAGACGCGAAAGCGTGGGGAGCAAACAG
>0022871dc669aeb5dc254e04efec755c
ACGTAGACCTCAAGCGTTATTCGGATTTATTGGGCGTAAAGAGCATGTAGGAGGTTTCGCGCGTCTTTTGTTAAAGCCCAGGGCCTAACCCTGGATCTGCAGGAGATACGGCGGAACTAGAGGAGGTTAGAGGTGCATGGAACTCACGGTGTAGGGGTGAAATCCGTTGATATCGTGGGGAACACCAAAGGCGAAGGCAGTGCACTGGGACCTTCCTGACTCTGAGATGCGAAAGCGTGGGGAGCAAAAAG
>0024b83293ce839c049c99ba01effb6c
ACGGAGGGTGCAAGCGTTGTCCGGATTCATTGGGTTTAAAGGGTGCGCAGGCGGGAGATTAAGTCAGAGGTGAAAGACGGTTGCTTAACAATCGCAGTGCCTTTGATACTGGTTTTCTTGGGTGGGTTCGAGGTAGACGGAATTCAAGGTGTAGCGGTGAAATGCATAGATACCTTGAAGAACTCCGATTGCGAAGGCAGTCTACTAGGCCTTAACCGACGCTCAGGCACGAAAGCGTGGGGATCAAACAG
>002866ac185bb652639c4cd4996dd126
ACGGAGGGTGCAAGCATTGATCGGAATTACTGGGCGTAAAGGGCGCGTAGGCGGCAAGAAAAGTCGGATGTGAAATTCCGGGGCTCAACCCCGGAGCTGCATTTGAAACTTTCTAGCTAGAGGATGGTAAGGGAAAACGGAATTCCACGTGTAGCGGTGAAATGCGTAGATATGTGGAAGAACACCGGTGGTGAAGACGGTTTTCTGTGCCAAACCTGACGCTGAGGCGCGAAAGCTAGGGGAGCAAACAG
>00292c3e2c989d7f01ea68bed392f13c
ACGTAGAAGGCTAGTGTTAGTTATCTTTATTGGGTTTAAAGGGTAAGTAGACGGCAAATAAAAACTTTAAAAGAGTACTTATTTGCTAGAGTTATATGTGAGAAGGAAGAATTCCTGGAGTAGAGATAAAATTTGTTGATACCAGGAGGACTGATAACGGCGAAGGCATCCTTCTATGTAATAACTGACGTTGAGAGACGAAGGCTTGGGTAGCAAACAGGATTAGAAACCCCTGTAGT
>002bbc511de84abdc5f903ef8d21bbb8
ACGAATGGGGCAAGCGTTGTTCGGAATCACTGGGCTTAAAGCGTATGCAGGCGGCCAAGCAAGTCAGAAGTGAAATCCCTGGGCTCAACCCAGGAATTGCTTTTGAAACTGCTTGGCTAGAATCCCGGAGAGGTTGGCGGAATTCCGAGTGTAGAGGTGAAATTCGCAGATATTCGGAGGAACACCAGTGGCGCAAGCGGCCAACTGGACGGGAATTGACGCTCAGATACGAAAGCGTGGGTAGCAAACAG
>002f1781414e26b895030070228470f7
ACAGAGGGTGCAAGCGTTGTTCGGATTTACTGGGCGTAAAGCGTGCGTAGGCGGTATTGAGAGTCGCGGGTGAAATCCCAGGGCTTAACCCTGGAACTGCCTGCGAGACCTCAGTACTAGAGTGTGAGAGGGGATGGTGGAATGCCAAGTGTAGCGGTGAAATGCGTAGAGATTTGGCGGAACACCGGTGGCGAAGGCGACCATCTGGCTCACAACTGACGCTCAGGCACGAAAGCATGGGGAGCAAACAG
>003240567c2fe42cffe8582b4f1cb753
ACGAGAGCCTCGAGCGTTATCCGGAATTATTGGGCGTAAAGGGTGCGTAGGTGGCGTTGTTAGTCGAGCGTTAAATCTCCGAGCTTAACTTGGAAACCGCGTTCGAAACGGCAATGCTAGAGAGGAGAAGAGGTATGCAGAACTCAAGGTGTAGGGGTGAAATCCGTTGATATCTTGGGGAATACCAAAAGCGAAGGCAGCATACTGGTCTCTTTCTGACACTGAAGCACGAAAGCGTGGGTAGCGAATGG
>0032f02c24598750907c27e4f4e262cc
ACGAACCGTGCGAACGTTGTTCGGAATCACTGGGCTTAAAGGGCGCGTAGGCGGTCTGTCAAGTCAGGGGTGAAAGCCTCCAGCTTAACTGGAGAAGTGCCTTTGATACTGACGGACTTGAGTGAGGTAGGGGTAGTGGGAACTTCCGGTGGAGCGGTGAAATGCGTTGATATCGGAAGGAACGCCGGTGGCGAAAGCGCACTACTGGACCTCTTCTGACGCTGAGGCGCGAAAGCCAGGGGAGCAAACGG
>003868cda783f9b873975d9c74c0d8b4
ACAGAAGGTGCGAGCGTTAATCGGAATTACTGGGCGTAAAGGGTGCGTAGGTGGTTATGTAAGTTAGGTGTGAAATTCCCGGGCTTAACCTGGGGACTGCGCCTAAAACTACATAGCTAGAGTACTGTAGAGGAAAGTGGAATTTCCGGTGTAGCGGTGAAATGCGTAGATATCGGAAGGAACATCAGTGGCGAAGGCGACTTTCTGGACAGATACTGACACTGAGGCACGAAAGCATGGGGAGCAAACAG
>00422c22140fd57f2001ecd3392f7e38
ACGAGTGGTGCAAGCGTTATTCGGAATCATTGGGCGTAAAGGGTGTGTAGGCGGCATATCAAGTCTGTTGTTAAATCTCCCAGCCTAACTGGGAAAATGCAGCGGATACTGATGTGATAGAGGATGGAAGAGAGAAGTGGAATTCTCGGAGTAGCGGTAAAATGCGTAGATCTCGAGAGGAACACCGATGGCGAAGGCAGCTTCTTGGTCCATTCCTGACGCTGATACACGAAAGCGTGGGGAGCAAACAG
>0056cbf797ee0c3d0eedaefc814ac152
ACGGAGGGTGCAAGCATTAATCGGATTTATTGGGCGTACAGGGCGCGTAGGCGGCGATATAAGTCAAATGTGAAATCCCGAGGCTCAACCTCGGAACGGCATTCGAAACTGTATCACTAGAGGATAGTCGGAGAAAGCGGAATTCCACAAGTAGCGGTGAAATGCGTAGATATGTGGAAGAACACCGGTGGCGAAGGCGGCTTTCTAGATTATTCCTGACGCTAAGGCGCGAAAGCTAGGGGAGCAAACAG
>0062383ca2d04dee1b95ddbebab8e543
ACGGAGGGGGCTAGCGTTGTTCGGAATTACTGGGCGTAAAGCGCACGTAGGCGGCTTTGCAAGTCAGAGGTGAAAGCCCGGGGCTCAACCCCGGAATTGCCTTTGAGACTGCAGAGCTAGCAGGTGAGAGAGGTAAGTGGAATTCCGAGTGTAGAGGTGAAATTCGTAGATATTCGGAAGAACACCAGTGGCGAAGGCGGCTTACTGGCTCATACTGGACGCTGAGGTGCGAAAGCGTGGGGAGCAAACAG
>0063378f4d32cc1de52281bd4c6f1547
ACGAAGGGGGCGAGCGTTGTTCGGATTTACTGGGCGTAAAGGGCGCGTAGGCGGCGATGTAAGTCAGGCGTGAAAGCCCCGGGCTCAACCTGGGAACTGCGCTTGGGACTACATTGCTGGAGTTCGGGAGAGGAGCGTGGAATTCCCAGTGTAGAGGTGAAATTCGTAGATATTGGGAAGAACACCGGTGGCGAAGGCGGCGCTCTGGACCGATACTGACGCTGAGGCGCGAAAGCGTGGGGAGCAAACAG
>006abb8eab93f7a476fe2f81cd1abd3d
ACGGAGGGTCCGAGCGTTATCCGGAATCATTGGGTTTAAAGGGTCCGTAGGCGGGCAGCTCAGTCAGTGGTGAAAGTTTGCGGCTTAACCGTAAAATTGCCATTGATACTGGTTGTCTTGAATTAATGTGAAGTGGTTAGAATGAGTAGTGTAGCGGTGAAATGCATAGATATTACTCAGAATACCGATTGCGAAGGCAGATCACTAACATTATATTGACGCTGAGGGACGAAAGCGTGGGGAGCGAACAG
>006aee8bc803802d92e108c7b3b5483b
ACGTAGGGTGCGAGCGTTAATCGGAATTACTGGGCGTAAAGAGTGCGTAGGCGGAAATGTAAGTTAGATGTGAAATCCCTGAGCTTAACTTGGGAACGGCATTTAAGACTGCATATCTAGAGTTTGTAAGAGGGGGGTAGAATTCCAAGTGTAGCAGTGAAATGCGTAGAGATTTGGAGGAATACCGATGGCGAAGGCAGCCCCCTGGTATAGAACTGACGCTGAGGTACGAAAGCGTGGGTAGCAAACAG
>006bb79020b481c36edb7c5a8cb89af2
ACGGAGAGGGCTAGTGTTATTCGCATTGACTGGGTGTAAAGGGTAAGTAGGTTGTTATTTAAGTTTTAAACGAAAAAATAAACAATTGTTTATTACGTTTCTAATACTAAATAGCTAGAATTTTTATGAAGAAAGTTGTACATTAAGTGTAAGGGTAAAATCTTTCAATATTTAAAGGACATGCGATAGGCGAAAGCTACTTTCTAATGAAGAATTGACACTGAGGTACAAAAGCATAGGGATCAAACGG
>00715f0814f26ec66e8be2795be4f1fb
ACGTAGGGCGCAAGCGTTGTCCGGAATTATTGGGCGTAAAGAGCTCGTAGGTGGTCTGCTGCGTCCGCTGTGAAAACTCAGGGCTTAACCCTGAGCTGGCAGTGGATACGGGCAGACTAGAGGTAGGTAGGGGAGAATGGAATTCCCGGTGTAGCGGTGAAATGCGCAGATATCGGGAGGAACACCGGTGGCGAAGGCGGTTCTCTGGGCCTTACCTGACACTGAGGAGCGAAAGCGTGGGGAGCGAACAG
>0072d405fa4460390478973ca0a6b2ad
ACGGAGGGTGCAAACGTTGCTCGGAATCATTGGGCGTAAAGCGCACGTAGGCGGCTCGGTAAGTCGGATGTGAAATGCCTCGGCTCAACCGAGGAAGTGCATTCGATACTGCCAAGCTTGAGTATGGAAGAGGGTCGCGGAATTCCCGGTGTAGAGGTGAAATTCGTAGATATCGGGAGGAACACCAGTGGCGAAGGCGGCGACCTGGGCCAATACTGACGCTGAGGTGCGAAAGCGTGGGGAGCAAACAG
>007568b486e299534d294cefbaa0c146
ACGGGGGGGCAGGTGTTATTCATCCTGACTGGGCGTAAAGGGCATGTAGGCGGTTTATTGTGTTTTTAATGAAATTTTCCAGCTCAACTGGAGTAACATTTTTTAAACTAATAGACTAGGGTTTATTTGAATGTGGTGGTACACGTAGTGTAGAAGTGAAATTCGTATAAATTATGGTGACCACCGTCTGGCGAAGGCGACCACATAATTATGAACCGACGCTAAGGTGCAAAAGCGTAGGTAGCGAATGA
>0079816304d5b7da563c043d12457862
ACGTAGGGGGCAAGCGTTGTCCGGAATCATTGGGCGTAAAGCGCTCGTAGGCGGATTGGTAAGTCTGTGAAGAAAGACCCGGGCTCAACTCGGGGAACGGCATGGATACTATCGATCTTGAGGTAATCAGAGGATGATGGAATTCCCGGTGTAGCGGTGAAATGCGTAGATATCGGGAGGAACACCAGTGGCGAAGGCGATCATCTGGGGTTATTCTGACGCTGAGGAGCGAAAGCCAGGGGAGCAAACGG
>007ddf3df1d05e5481044ec40a0d54a6
ACGAAGGGTGCTAGCGTTGTTCGGAATTACTGGGCGTAAAGGGCGCGTAGGCGGTTTAACAAGTTGGGTGTGAAAGCCCAGGGCTCAACCCTGGAACGGCACCCAAGACTGTTTTACTTGAATTCGGTAGAGGATGGTGGAATTCCCAGTGTAGAGGTGAAATTCGTAGATATTGGGAAGAATATCCGTGGCGAAGGCGGCCATCTGGACCGACATTGACGCTGAGGCGCGAAAGCGTGGGGAGCAAACAG
>008b2792952eac92ec8274cc0fb6a314
ACAGAGGGTGCAAACGTTGTTCGGAATTACTGGGCGTAAAGCGTGTGTAGGCGGCCGCGCAAGTCGGATGTGAAAGCCCCGGGCTCAACCCGGGAAGTGCACCCGAAACTGCATGGCTCGAGTACCGGAGAGGTTGGTGGAATTCTCGGTGTAGAGGTGAAATTCGTAGATATCGAGAGGAACACCGGTGGCGAAGGCGGCCAACTGGACGAGTACTGACGCTGAGACACGAAAGCGTGGGGAGCAAACAG
>0095b598a5cecb8153b4c30cff5d0d73
ACGAAGGGGGCTAGCGTTGTTCGGAATTACTGGGCGTAAAGCGTGCGCAGGCGGCTTCTCAAGTCAGTGGTGAAAGCCCGGAGCTCAACTCCGGAATTGCCATTGAAACTGTGGAGCTTGAGGACGAGAGAGGTGAGTGGAATTCCCAGTGTAGAGGTGAAATTCGTAGATATTGGGAAGAACACCGGTGGCGAAGGCGGCTCACTGGCTCGTTTCTGACGCTCAGGCACGATAGCGTGGGGATCAAACAG
>009e1bf8f4c8187f897bcac3cd845edd
ACGAAGGGAGCTAGCGTTGTTCGGAATTACTGGGCGTAAAGGGCGCGTAGGCGGCTTGGCAAGTTGGATGTGAAAGCCCTGGGCTCAACCCGGGAATTGCATTCAAGACTGTCTTGCTCGAATTCGGTAGAGGTTGGTGGAATTCCCAGTGTAGAGGTGAAATTCGTAGAGATTGGGAGGAACACCCGTGGCGAAGGCGGCCAACTGGACCGACATTGACGCTGAGGCGCGAAAGCGTGGGGATCAAACAG
>009e1fed6ff70b6cfa3bbced970e966d
ACAGAGGGTGCAAGCGTTAATCGGAATTACTGGGCGTAAAGCGTGTGTAGGTGGTTAGATAAGTTAGATGTGAAATCCCCGGGCTTAACCTGGGCACTGCGTTTAAAACTGTTTAGCTAGAGTACTGTAGAGGATAGTGGAATTTCCAGTGTAGCGGTGAAATGCGTAGATATTGGAAGGAACACCAGTGGCGAAGGCGACTATCTGGACAGATACTGACACTGAGACACGAAAGCGTGGGGAGCAAACAG
>00a36fcda8027ead5282027bf4e3cd0f
ACGTAGGTGGCAAGCGTTGTCCGGAATTATTGGGCGTAAAGCGCGCGCAGGCGGTCCCTTAAGTCTGATGTGAAAGCCCACGGCTCAACCGTGGAGGGTCATTGGAAACTGGGGGACTTGAGTACAGAAGAGGAAAGTGGAATTCCACGTGTAGCGGTGAAATGCGTAGAGATGTGGAGGAACACCAGTGGCGAAGGCGACTTTCTGGTCTGTAACTGACGCTGAGGCGCGAAAGCGTGGGGAGCAAACAG
>00a862821a5898945edd6a12a1242272
ACGAAGGGGGCTAGCGTTGTTCGGAATTACTGGGCGTAAAGCGCGCGCAGGCGGTTCTTCAAGTCAGGGGTGAAAGCCCAGAGCTCAACTCTGGAATTGCCCTTGAAACTGCAGAACTTGAGTACGGGAGAGGTGAGTGGAATTCCCAGTGTAGAGGTGAAATTCGTAGATATTGGGAAGAACACCGGTGGCGAAGGCGGCTCACTGGCCCGTTTCTGACGCTCAGGCGCGACAGCGTGGGGATCAAACAG
>00ae2474699fb2669ead001f54bf3555
ACGGAGGGTGCGAGCGTTGTCCGGATTTATTGGGTTTAAAGGGTGCGTAGGTGGCTTGTTAAGTCAGTGGTGAAATACAGCCGCTCAACGGTTGAGGTGCCATTGATACTGATAAGCTTGAAAGAATTGGAGGCTGCCGGAATGGATGGTGTAGCGGTGAAATGCATAGATATCATCCAGAACACCGATTGCGAAGGCAGGTGGCTACGATTTATTTGACACTGAGGCACGAAAGCATGGGGAGCAAACAG
>00aee696d66abaa2d83b49ef66679548
ACGAAGGGGGCTAGCGTTGTTCGGAATTACTGGGCGTAAAGCGCGCGCAGGCGGTTTTCCAAGTCAGTGGTGAAAGCCCGGAGCTCAACTCCGGAACTGCCATTGAAACTGGTCAACTGGAGTACGAGAGAGGTGAGTGGAATTCCCAGTGTAGAGGTGAAATTCGTAGATATTGGGAAGAACACCGGTGGCGAAGGCGGCTCACTGGCTCGTTACTGACGCTCAGGCGCGACAGCGTGGGGATCAAACAG
>00b7783ff5bf2a348092029be05f221d
ACGAAGGGGGCTAGCGTTGTTCGGAATTACTGGGCGTAAAGCGTATGTAGGCGGGTCGTTAAGTCGGGGGTGAAATCCCGAGGCTCAACCTCGGAACTGCCTTCGATACTGGCGATCTTCGAGTCCGGGAGAGGTGAGTGGAACTCCGAGTGTAGAGGTGAAATTCGTAGATATTCGGAAGAACACCAGTGGCGAAGGCGGCTCACTGGCCCGGTACTGACGCTGAAATACGAAAGCGTGGGGAGCAAACAG
>00b885549bb1fcdb3b74dbcdcb650566
ACGTAGGGGGCAAGCGTTGTCCGGATTTATTGGGCGTAAAGAGCGTGTAGGCGGCTGGGTAGGTCCGTTGTGAAAACTCGAGGCTCAACCTCGAGACGCCGATGGAAACCATCCAGCTAGAGTCCGGAAGAGGAGAGTGGAATTCCTGGTGTAGCGGTGAAATGCGCAGATATCAGGAAGAACACCCGTGGCTAAGGCGGCTCTCTAGTACGGTACTGACGCTGAGACGCGAAAGCGTGGGGAGCGAACAG
>00bf454879f51ac51c544fbcc32d7792
ACGTAGGCAGCGAGCGTTGTTCGGAATTACTGGGCGTAAAGAGTGTGTAGGCGGTGCTCTAAGTCTGGTGTGAAATCTCCCGGCTCAACTGGGAGGGTGCGCCGGAAACTAGAATGCTAGAGGGTGGGAGAGGAAAGCGGAATTCCTGGTGTAGCGGTGAAATGCGTAGATATCAGGAGGAACACCTGCGGTGTAGACAGCTTTCTGGACCACTTCTGACGCTGAGACACGAAAGCGTGGGTAGCAAACAG
>00c5c2f5e6a5fd197f8ef4938b5b1626
ACGGAGGGTGTAAGCATTAATCGGATTTATTGGGTGTAAAGGGCGCGTAGGCGGGCAAGTAAGTCAGATGTGAAATTTCGAGGCTCAACTTCGAAGGTGCATTTGAAACTGCTTGTCTTGAGGGTAGACGGAGAAAATGGAATTCCATGTGTAGCGGTGAAATGCGTAGATATGTGGAAGAACACCGGTGGCGAAAGCGGTTTTCTAGTTTATTCCTAACGCTGAGGCGCGAGAGCAAGGGGAGCAAACAG
>00c612c612450f16682227c0fe139d6e
ACAGAGGTCCCAAGCGTTGTTCGGATTCACTGGGCGTAAAGGGTGCGTAGGTGGTTGGGTAAGTTTGATGTGAAATCTCGGAGCTTAACTCCGAAACTGCATTGAATACTACTCAGCTTGAGGATTGGAGGGGGGACTGGAATTCTCGGTGTAGCAGTGAAATGCGTAGATATCGAGAGGAACACCAGTGGCGAAGGCGAGTCCCTGGACAACTCCTGACACTGAGGCACGAAAGCTAGGGGAGCAAACAG
>00ce7fc93335974d6cf7230e65bff69c
ACGAAGGGGGCTAGCGTTGCTCGGAATCACTGGGCGTAAAGGGTGCGTAGGCGGGTCTTTAAGTCAGGGGTGAAATCCTGGAGCTCAACTCCAGAACTGCCTTTGATACTGAGGATCTTGAGTACGGGAGAGGTGAGTGGAACTGCGAGTGTAGAGGTGAAATTCGTAGATATTCGCAAGAACACCAGTGGCGAAGGCGGCTCACTGGCCCGTTACTGACGCTGAGGCACGAAAGCGTGGGGAGCAAACAG
>00d254103caaf6ad1a9c4df24f299ec9
ACGGGGGGAGCAAGCGTTATTCGTCATGACTGGGCGTAAAGAGCTTGTAGACGGTCTTTTTGGCAGGAAACTGGACAGATAGACTTGAGTATGGTAGAGGATTAGGGTACTTTTGAAGTAGAGGTGAAATTCATCAATATTAATAGGGACCACCGACGGGCGAAAGCGCTAATCTAGAACATTTACTGACGTTGAGAAGCGAAAGCATAAGGAGCAAATGGGATTAGAAACCCTAGTAG
>00d7366f2602e8f2b8a8b2ae14b71cc8
ACAGAGGGTGCGAGCGTTAATCGGAATGACTGGGCGTAAAGGGCGTGTAGGTTGTTATTTAGGTTTGGTGTGAAAGCCCCCGGCTCAACCGGGGAAGTGCGCCAAATACCGGATAGCTAGAGTAAAAGAGAGGGTTACGGAATTTCCGGTGTAGCGGTGAAATGCATAGATATCGGAAGGAACACCAGTGGCGAAGGCGGTAACCTGGCTTTAAACTGACACTGAGGCGCGAAGGCGTGGGGAGCAAACAG
>00d9901c68724444dd6e224fcb9266e2
ACGTAGGTGGCAAGCGTTGTCCGGAATTATTGGGCGTAAAGCGCGCGCAGGTGGTTCTTTAAGTCTGATGTGAAAGCCCACGGCTCAACCGTGGAGGGTCATTGGAAACTGGGGAACTTGAGTGCAGAAGAGGAAAGTGGAATTCCAAGTGTAGCGGTGAAATGCGTAGAGATTTGGAGGAACACCAGTGGCGAAGGCGACTTTCTGGTCTGTAACTGACACTGAGGCGCGAAAGCGTGGGGAGCGAACAG
>00d9dacdfcd54d53346deda9d4d50950
ACGAGGGGTCCAAGCGTTGCTCGGAATCATTGGGCGTAAAGCGGGTGTAGGTGGCTTTGTAAGTCAGGAGTGAAAGCCCTAGGCTTAACCTAGGAAGTGCTTTTGATACTGCAAAGCTTGAGTGTGGGAGAGGATCGTGGAATTCCAGGTGTAGTGGTGAAATACGTAGATATCTGGAGGAACACCGGTGGCGAAGGCGGCGATCTGGCCCAACACTGACACTCAGACCCGAAAGTGCGGGGATCAAACAG
>00dbfc9f371104b1167d976900289d49
ACGTAGGGGGCAAGCGTTGTCCGGATTTATTGGGCGTAAAGAGCGTGTAGGCGGCCAGATAGGTCTGTTGTGAAAACTCGAGGCTCAACCTCGAGACGCCGATGGAAACCATCTGGCTAGAGTCCGGAAGAGGAGAGTGGAATTCCTGGTGTAGCGGTGAAATGCGCAGATATCAGGAAGAACACCCGTGGCTAAGGCGGCTCTCTAGTACGGTACTGACGCTGAGACGCGAAAGCGTGGGGAGCGAACAG
>00dc1fe15457b450ca3b3f4a01175c4f
ACGTAGGGCGCGAGCGTTGTCCGGAATTATTGGGCGTAAAGAGCTCGTAGGCGGCCTGTCGCGTCCGCTGTGAAATCCTGGGGCTTAACCCCGGGCGTGCAGTGGATACGGGCTGGCTAGAGGCAGGCAGGGGAGAACGGAATTCCCGGTGTAGCGGTGAAATGCGCAGATATCGGGAGGAACACCGGTGGCGAAGGCGGTTCTCTGGGCCTGTTCTGACGCTGAGGAGCGAAAGCGTGGGGAGCGAACAG
>00de80eaa83867c96419c65b08b3adf4
ACAGAGGTGTCAAACGTTGTCCGGAATTATTGGGCGTAAAGGGCGCGTAGGCGGCCGGGTAAGTGAGATGTGAAAGCTCTGGGCTCAACCCAGGAATTGCATTTCATACTGCTCGGCTTGAGATTGGTAGAGGATGGCGGAATTCCAGGTGTAGCGGTGAAATGCGTAGATATCTGGAGGAACACCTGTGGCGAAGGCGGCTATCTGGTCCAATTCTGACGCTGAGGCGCGAAAGGTAGGGGAGCAAACAG
>00e0143fc2381aa7bf04403ef87b3f52
ACGTAGGGGCCGAGCGTTGTCCGGAGTTATTGGGCGTAAAGCGCGCGCAGGCGGCTTGGCGCGCCCGACGTGAAAGCCCCCGGCTTAACCGGGGAGAGTCGTCGGGTACGGCCAGGCTTGAGGGCGGGAGAGGTTGGTGGAATTCCCGGTGTAGTGGTGAAATGCGTAGAGATCGGGAGGAACACCTGTGGCGAAGGCGGCCGACTGGGCCGACCCTGACGCTGAGGCGCGAAGGCGTGGGGAGCGAACGG
>00e21cdbd2a0febef9d93d7a2d036937
ACGGAGGGGGCGAGCGTTGTTCGGAATCACTGGGCGTAAAGCGTGCGTAGGCGGTTATACAAGTCAGGAGTGAAATCCCAGGGCTCAACCTTGGAATTGCTTTTGAGACTGTATGACTAGAGATCTAGAGAGGTTGGGGGAATTCCGAGTGTAGAGGTGAAATTCGCAGATATTCGGAGGAACACCAGTGGCGTAGGCGCCCAACTGGCTAGATACTGACGCTGAGGCACGAAAGCGTGGGGAGCAAACAG
>00e3622c44a209be4f3c92ecf0d9c5cf
ACGTAGGGTGCAAGCATTAATCGGAATTATTGGGCGTAAAGGGCGCGTAGGCGGATAGGTAAGTCAGATGTGAAATTCCAAAGCTCAACTTTGGAGCTGCATTTGAAACTACAGATCTAAGAGGGATGGCGGAGAAAGCGGAATTCCACGTGTAGCGGTGAAATGCGTAGATATGTGGAAGAACACCGGTGGCGAAAGCGGCTTTCTAGCTATTACCTGACGCTGAGGCGCGAGAGCAAGGGGAGCAAACAG
>00e7ce7480cb4f3014575ada00f5ab2d
ACGAAGGGTGCAAACGTTGCTCGGAATTATTGGGCGTAAAGCGCACGTAGGCGGCTTAGCAAGTCGGAAGTGAAATCCCTCGGCTCAACCAAGGAAGTGCTTTCGAAACTGCTGAGCTTGAGTACTTAAGAGGATCGCGGAATTCCCGGTGTAGAGGTGAAATTCGTAGATATCGGGAGGAACACCAGTGGCGAAGGCGGCGATCTGGGAAGATACTGACGCTGAGGTGCGAAAGCGTGGGGAGCAAACAG
>00e7de4c151b82e427a0351ca7781cd9
ACGGGGGGGGCAAGCGTTGTTCGGAATTACTGGGCGTAAAGGGCTCGTAGGCGGCCAACTAAGTCAGACGTGAAATCCCTCAGCTTAACTGGGGAACTGCTTCTGATACTGGATGGCTTGAGTTTGGGAGAGGGATGCGGAATTCCAGGTGTAGCGGTGAAATGCGTAGATATCTGGAGGAACACCGGTGGCGAAGGCGGCATCCTGGACCAACACTGACGCTGAGTGAGCGAAAGCCAGGGGAGCAAACGG
>00e93b502bc84b536845b20431996eac
ACAGAGGTCCCAAGCGTTGTTCGGATTCACTGGGCGTAAAGGGTGTGTAGGAGGTCATTTAAGTCTGATGTGAAATCCCGTCGCCTAACGACGGAACTGCATTGGATACTATTTGGCTAGAGGATCTGAGGGGGAAGCGGAATTCTTGGTGTAGCGGTGAAATGCGTAGATATCAAGAGGAACACCTGTGGCGAAAGCGGCTTCCTGGAAGGTTCCTGACTCTGAAACACGAAAGGCAGGGGAGCGAATGG
>00f0fbee12c8e4313bd036ed51c9982e
ACGGAGGGTGCAAGCATTAATCGGAATTATTGGGCGTAAAGGGCGCGTAGGCGGGAATGCAAGTCAGATGTGAAATTCCGAAGCTCAACTTCGGAGCTGCATTTGAAACTACAATTCTAGAGGGTTGACGGAGAAAACGGAATTCCACGTGTAGCGGTGAAATGCGTAGATATGTGGAAGAACACCGGTGGCGAAAGCGGTTTTCTAGTTAATACCTGACGCTGAGGCGCGAGAGCAAGGGGAGCAAACAG
>00f17e1f88387aedfb76a083e80899d8
ACGTAGGGTGCAAGCGTTGTCCGGATTTACTGGGCGTAAAGAGCGCGTAGGCGGTCTGTTAAGTGTAGAGTGAAATCTCCAGGGCTCAACCCGGAAACTGCTCTGCATACTGATAGACTTGAGGGTTGGAGAGGTCTATGGAATCCCTGGTGTAGCGGTGAAATGCGTTGATATCAGGAGGAACACCCATGGCGAAGGCAGTAGACTGGCCAACATCTGACGCTGAGGCGCGAAAGCGTGGGTAGCAAACAG
>00f1b22777788d97647a93491c51ac09
ACAGAGGTCCCAAGCGTTGTTCGGATTCACTGGGCGTAAAGGGTGCGTAGGCGGTTTGACAAGTCCGGTGTGAAATCCCGCAGCTTAACTGCGGAACTGCATTGGAAACTGTTTGACTAGAGGAATGGAGGGGAGACTGGAATACTTGGTGTAGCAGTGAAATGCGTAGATATCAAGTGGAACACCAGTGGCGAAGGCGAGTCTCTGGACATTTCCTGACGCTGAGGCACGAAAGCCAGGGGAGCAAACGG
>00f85e0acff2b250c08b8e6546421510
ACGAAGGGGGCTAGCGTTGTTCGGAATTACTGGGCGTAAAGGGCGCGTAGGCTGTGCTGTAAGTCAGGCGTGAAAGCCCCGGGCTCAACCTGGGAATTGCGCTTGATACTGCGGCGCTGGAAGGTGGGAGAGGATGGCGGAATTCCCAGTGTAGAGGTGAAATTCGTAGATATTGGGAAGAACACCGGTGGCGAAGGCGGCCATCTGGCCCATTTTTGACGCTGAGGCGCGAAAGCGTGGGGAGCAAACAG
>00f97f54b1efa11176e9f4373e4a088e
ACGTAGGGTGCTAGCGTTGTCCGGATTTATTGGGCGTAAAGGGCTCGTAGGCAGTTTGTCGCGTCGGGTGTGAAATCCTACTGCTTAACGGTGGGCTTGCATTCGGTACGGGCAGACTAGAGTGTGGCAGGGGAGACTGGAATTCCTGGTGTAGCGGTGGAATGCGCAGATATCAGGAGGAACACCGGTGGCGAAGGCGGGTCTCTGGGCCATTACTGACGCTGAGGAGCGAAAGCGTGGGGAGCGAACAG
>00fdd80afd233a1b85efd9f24d45ff79
ACGTAAAAGACTAGTGTTATTCATCATGAATAGGTTTAAAGGGTACCTAGACGGTAGTACTAGCCCGTAATAGGGTACAGTATTTCTAGAGTTTTATATGAGAAGAGGAGTATTCATTGTGTAGAGATAAAATTTGTTGATACTTTGACGACTGGTAGTGGCGAAAGCAACCTTCTATCTAAAAACTGACGTTGAGGGACGAAGGCCCGGGTAACAAACAGGATTAGAAACCCGTGTAG
>00fde1f2b541a096e5bda1715ba2cf3f
ACGTAGGGGGCGAGCGTTGTCCGGATTCACTGGGCGTAAAGAGCTCGTAGGCGGCTTGATAAGTCGGGTGTGAAACCTCCAGGCTCAACCTGGAATCGCCACCCGATACTGTTATGGCTAGAGTCCGGTAGGGGACCATGGAATTCCTGGTGTAGCGGTGAAATGCGCAGATATCAGGAGGAACACCAGTAGCGAAGGCGGTGGTCTGGGCCGGTACTGACGCTGAGGAGCGAAAGCGTGGGGAGCGAACAG
>00fe84708403f727b7858a749818fb9f
ACGAACCGTGCGAACGTTATTCAGAATCACTGGGCTTAAAGGGCGCGTAGGCGGGCTGTCAAGTCTGGGGTGAAATCCCACGGCTCAACCGTGGAACTGCCTCAGATACTGACGGCCTCGAGGAAGGTAGGGGCATGCGGAACTGTAGGTGGAGCGGTGAAATGCGTTGATATCTACAGGAACTCCGGTGGCGAAAGCGGCGTGCTGGACCTTTTCTGACGCTGAGGCGCGAAAGCTAGGGGAGCAAACGG
>00fff87793396040ef0482b5eb52a41a
ACGAACCGTGCGAACGTTATTCGGAATCACTGGGCTTAAAGCGCGTGTAGGTGGATGGGAACGTCGGTCGTTGAAATCCCCCGGCTTAACCGGGGAAGTGGCGCCGATACGACCCGTCTTGAGGAACGTAGGGGGAGCTGGAACTTCCGGTGGAGCGGTGAAATGCGTTGAGATCGGAAGGAACGCCCGTGGCGAAAGCGAGCTCCTGGACGTTTTCTGACACTGAGACGCGAAAGCCAGGGGAGCGAACGG
>0103a377a57aa3a7e473a7ed84cb9f31
ACGAAGGGGGCTAGCGTTGCTCGGAATGACTGGGCGTAAAGGGCGCGTAGGCGGTTCGTACAGTCGGATGTGAAATTCCCGGGCTCAACCTGGGGGCTGCATTCGATACGTACGGGCTTGAGTTCGGAAGAGGGTCGTGGAATTCCCAGTGTAGAGGTGAAATTCGTAGATATTGGGAAGAACACCGGTGGCGAAGGCGGCGACCTGGTCCGATACTGACGCTGAGGCGCGAAAGCGTGGGGAGCAAACAG
>0105e7e982bc1279392e29f4b9a66e0d
ACAGAGTGGGCGAGCGTTACCCATCCTAACTGGGCGTAAAGGGTGTGTAGGCGGATGTTAATGAGATGGCTGGACAAAATTTCTGTAATTAGATAGTATTTTCCAGCAGCTGGCATCTTTTGAGATATAGAGAGGTTTTTAGTATACGTGGTGTATTTGATTTAGGAAATTGCCGATCTCACGGGGACTACCAATCGCGAAGGCATTTGACCAACTATAATCTGACGCTAAGGCACGAAATCGTGGGGAGCAAAAGG
>010beba3abfcb568237481e14be59f33
ACGTAGAAGACTAGTGTTATTCATCTTTAGTAGGTTTAAAGGGTACCTAGACGGTATAATTAGTCTTAATAAGGATACGATTATACTAGAGTTATATATGAGGAGGTGAGTATTTATGGAGTAGAGTTGAAATTCTTTGATACCATAACGACTGATAAAGGCGAAAGCAACCTTTTATCTAATAACTGACGTTGAGGGACGAAGGCTCGGGTAACGAACAGGATTAGAAACCCCAGTAG
>010c4d6196d3a779816b52f52068b9d8
ACGGAGGGTGCGAGCGTTAATCGGAATTACTGGGCGTAAAGCGCGCGTAGGCGGTTTGTTAAGTCAGCTGTGAAAGCCCCGGGCTCAACCTGGGAACTGCAGTTGATACTGGCCGACTGGAGTGCGAGAGAGGGAGGTAGAATTCCATGTGTAGCGGTGAAATGCGTAGATATATGGAGGAATACCGGTGGCGAAGGCGGCCTCCTGGCTCGACACTGACGCTGAGGTGCGAAAGCGTGGGGATCAAACAG
>010d5fb55623deaf1404ba8dd2a867f7
ACGGAGGGTGCGAGCGTTATCCGGAATTACTGGGTTTAAAGGGTGCGTAGGCGGCTATGTAAGTCAGGAGTGAAAGTTTGCGGCTCAACCGTAAAATTGCTTTTGATACTGCATGGCTGGAATTAGGATGAGGTCAGCGGAATGTGGCATGTAGCGGTGAAATGCATAGATATGCCATAGAACACCAATTGCGAAGGCAGCTGGCTAGACCTGGATTGACGCTGAGGCACGAAAGCGTGGGGAGCGAACAG
>010dbe5b7171e39e0611db330c4964e6
ACAGAGGGTGCGAGCGTTAATCGGAATTACTGGGCGTAAAGGGTGCGTAGGCGGACTTATAAGTTAGGTGTGAAATCCCCGGGCTTAACCTGGGAAGGTCACTTAATACTGTGAGTCTAGAGACTAGTAGAGGGGAGTGGAATTTCCGGTGTAGCGGTGAAATGCGTAGATATCGGAAGGAACACCAGTGGCGAAGGCGACTCTCTGGGCTAGTTCTGACGCTGAGGCACGAAAGCGTGGGGAGCAAACAG
>011179ac3f695379a1677fe397cc7fdf
ACGTGGGAGACTAGTGTTATTCATCTTTAATAGGTTTAAAGGGTACCTAGACGGTAAAACCAGCCCCTAAAAAAGGTACAAATTTACTAGAGTTTTATGTGAGAAGATAGAATTTAAGGAGTAGAGATAAAATTTGTTAATACCTTAGAGACTTATAAAGGCGAAGGCGATCTTCTATGTATAAACTGACGTTGAGGGACGAAGGCCTGGGGAACAATTAGGATTAGAAACCCTTGTAG
>011275f32daa2f2db8836be04ef6f582
ACGTAGGAGGCTAGTGTTAGTTATCTTTATTGGGTTTAAAGGGTAAGTAGACGGTAAATTAAACTCTAAATGAGTACTTTTTTACTAGAGTTATATGAGAGAAGGAAGAATTTCTGGAGTAGAGATAAAATTCGATGATACCAGGAGGACTGTCAACGGCGAAGGCGTCCTTCTATGTAATAACTGACGTTGAGAGACGAAGGCTTGGGTAGCAAACAGGATTAGATACCCCTGTAGTC
>011611bf24832f286bf33634ab35c584
ACGAAGGTGGCAAGCGTTACTCGGAATTACTAGGCGTAAAGGGCAGGTAGGCGGTTTGATAAGTCTATTGTGAAAGCTCCCGGCTTAACTGGGAGAGGTCAACAGATACTGTCGAACTTGAGTATGGGAGAGGGTACTGGAATTCCTGGTGTAGCGGTGAAATGCGCAGATATCAGGAGGAACACCGATGGCGAAAGCAGGTACCTGGACCATTACTGACGCTCAGCTGCGAAAGCTAGGGGAGCAAACAG
>011861b747728b518d01f9c554c57443
ACGAACCGTACGAACGTTATTCGGAATTACTGGGCTTAAAGGGTTTGTAGGCGGCCTTGTAAGTCAGGTGTGAAAGCCCTCGGCTCAACCGAGGAACAGCGCTTGATACTGCAAGGCTTGAGGGAGACAGGGGTAAGCGGAACTGATGGTGGAGCGGTGAAATGCGTTGATATCATCAGGAACACCGGTGGCGAAAGCGGCTTACTGGGTCTCTTCTGACGCTGAGGAACGAAAGCTAGGGTAGCGAACGG
>0118e24719011852207329e97c2f20f1
ACGAGGAGGACAAGCGTTATTCAGTGTAACTAGGCGTAAAGATCATTAAGGTGGTGACCAACACCAAAAAAGCTTGAGTTCACCTCAAGATAACAGGTCACTAGAGTAAGAAAAAAGAAAGGAGAATTCCCTAAGTAGTGATAAAATACGTTGATCTAGGGAGGAACACCAAAAGCGAAGGCACTTTTCTACCACTTACTGACACTGAAATGAGAAAGTCTGGGGAGCAAATGGGATTA
>01220f149d4756f54e6e3411d5d99aa9
ACGTAGGGGGCAAGCGTTGTCCGGATTTATTGGGCGTAAAGAGCTCGTAGGCGGTTCGGTAAGTCAGGTGTTAAATCCTCAGGCTCAACCTGGGGCCCCACCTGATACTGCTGTGGCTAGAGTCCGGTAGGGGAGCATGGAATTTGTGGTGTAGCGGTGAAATGCGCAGATATCACAAGGAACGCCAGCGGCGAAGGCGGTGCTCTGGGCCGGAACTGACGCTGAGGAGCGAAAGCGTGGGTAGCAAACAG
>012477b648e6c4ae44d7f2c61b5c585d
ACGGAGGGTGCAAGCGTTGTCCGGATTTATTGGGTTTAAAGGGTGCGTAGGCGGCCTATTAAGTCAGTGGTGAAATCCTGCAGCTTAACTGTAGAACAGCCATTGATACTGATGGGCTTGAGTTCAGACGAGGTAGGCGGAATTTATGGTGTAGCGGTGAAATGCATAGATACCATAAAGAACACCGATTGCGAAGGCAGCTTACTAGACTGATACTGACGCTGAGGCACGAAAGCGTGGGGATCAAACAG
>0127b9ae9b10b33cd3d887f231f79530
ACGAAGGGGGCTAGCGTTGTTCGGAATTACTGGGCGTAAAGCGTGCGCAGGCGGCCATTCAAGTCAGGGGTGAAAGCCCAGAGCTCAACTCTGGAACTGCCCTTGAAACTGTATGGCTTGAGGATGAGAGAGGTGAGTGGAATTCCCAGTGTAGAGGTGAAATTCGTAGATATTGGGAAGAACACCGGTGGCGAAGGCGGCTCACTGGCTCATTTCTGACGCTCATGCACGACAGCGTGGGGATCAAACAG
>012c2d069d1c90a45ed90e19e3021dbb
ACGTAAAAGACTAGTGTTATTCATCATGAATAGGTTTAAAGGGTACCTAGACGGTAGTACTAGCCCGTGATAGGGTACAGTATTTCTAGAGTTTTATATGAGAAGAGGAGTATTCATTGTGTAGAGATAAAATTTGTTGATACTTTGACGACTGGTAGTGGCGAAAGCAACCTTCTATCTAAAAACTGACGTTGAGGGACGAAGGCCCGGGTAACAAACAGGATTAGAAACCCGAGTAG
>013be3e388fefb6d62ea665891b0df7e
ACAGAGGGTGCAAGCGTTGTCCGGAGTTACTGGGCGTAAAGGGCGCGTAGGCGGTGCGCTAAGTCGGAGGTGAAATTCCGTGGCTCAACCACGGAACGGCCTTCGAGACTGGCGGACTTGAGCACGGTAGAGGCAGATGGAATTCCCGGTGTAGCGGTGGAATGCGTAGAGATCGGGAAGAACACCAGTGGCGAAGGCGGTCTGCTGGGCCGTTGCTGACGCTGAGGCGCGACAGCGTGGGGAGCAAACAG
>01413eba5591ea8758bd38366d2400cc
ACAGAGGTCCCGAGCGTTGTTCGGATTCACTGGGCGTAAATGGTGCGTAGGTGGTTGGATAAGTTTGATGTGAAATCTCGGAGCTCAACTCCGAAACTGCATTGAATACTATCCGGCTTGAGGATTGGAGGGGGGACTGGAATTCTCGGTGTAGCAGTGAAATGCGTAGATATCGAGAGGAACACCAGTGGCGAAGGCGAGTCCCTGGACAATACCTGACACTGAGGCACGAAAGCTAGGGGAGCAAACAG
>0146d3ca922fb976255929abf6d3bce4
ACGAAGGGTGCAAACGTTGCTCGGAATTATTGGGCGTAAGGCGCACGTAGGCGGCTCTTCAAGTCCCATGTGAAAGCCCACGGCTTAACCGTGGAAGTGCATGGGAAACTGGAAAGCTTGAGTACAAAAGAGGATCGCGGAATTCCCGGTGTAGAGGTGAAATTCGTAGATATCGGGAGGAACACCAGTGGCGAAGGCGGCGATCTGGGTTGATACTGACGTTGAGGTGCGAAAGCGTGGGGAGCAAACAG
>014708efa75bba03d5d1b01379ed8d51
ACATAGGGTGCGAGCGTTATTCGGATTTATTGGGCGTAAAGAGCTCGTAGGCGGTTCAACAAGTCGGGTGTTAAACCCCCAGGCTCAACCTGGGGCCGCCACCCGAAACTGTTGTGACTAGAGTTTGGTAGGGGATCACGGAATTCCTGGTGTAGCGGTGGAATGCGCAGATATCAGGAGGAACACCAGTAGCGAAGGCGGTGATCTGGGCCAATACTGACGCTGAGGAGCGAAAGCGTGGGGAGCGAACAG
>01533403a864040a170324cc6e684fff
ACGGGGGGAACGAGCGTTATTCGTCGTGACTGGGCGTAAAGGGTATGTAGGTTGCAATTCAAGCACAAAGTAAACGAACAGAATTCCAAATTCTAACCTACTTTGCTGAACTAAATTACTAGAGTATAGGCGAGGGTTGGGGTATTTTTGGAGTAACGGTAAAATGTTTAAAACCCAACAAAGACCACCAATAAGCAGAGGCGCCAACCTGGACTATTCTGACACTGAGGTACTAAAGCATGTGGGAGCAAACGG
>0156c8933998cf218777fd1b6bda89b3
ACGGGGGGGGCAAGCGTTGTTCGGAATTACTGGGCGTAAAGGGCTCGTAGGCGGCCAACTAAGTCAGACGTGAAATCCCTCGGCTTAACCGGGGAACTGCGTCTGATACTGGATGGCTTGAGTGTGGGAGAGGGATGCGGAATTCCAGGTGTAGCGGTGAAATGCGTAGATATCTGGAGGAACACCGGTGGCGAAGGCGGCATCCTGGACCACGACTGACGCTGAGGAGCGAAAGCCAGGGGAGCAAACGG
>0158b696230a1b3bda6a863afd55ca8c
ACGTAGGGTGCAAGCGTTAATCGGAATTACTGGGCGTAAAGCGTGCGCAGGCGGTTCGGAAAGAAAGATGTGAAATCCCAGAGCTTAACTTTGGAACTGCATTTTTAACTACCGAGCTAGAGTGTGTCAGAGGGAGGTGGAATTCCGCGTGTAGCAGTGAAATGCGTAGATATGCGGAGGAACACCGATGGCGAAGGCAGCCTCCTGGGATAACACTGACGCTCATGCACGAAAGCGTGGGGAGCAAACAG
>016662546228a38ea25b3adbb72d80cb
ACGTAGGGGGCGAGCGTTGTCCGAAGTTACTGGGCGTAAAGAGCATGTAGGCGGATCTTTAAGTGAGAGGTGAAAGGTTCAGGGCTTAACCCGGACACTGCCTTTCAAACTGGAGATCTTGAGTGCGGGAGAGGCGAGTGGAATGGTCGGTGTAGCGGTGAAATGCGTAGATATCGATCGGAACACCCATGGCGAAGGCAGCTCGCTGGTCCGCAACTGACGCTGAGATGCGAAAGCGTGGGGAGCAAACAG
>016a0a4cb884d4ea6470f7fc6c444557
ACAGAGGTCCCAAGCGTTGTTCGGATTCATTGGGCGTAAAGGGTGCGTAGGTGGCGAGGTAAGTTGGATGTGAAATCCCGGGGCTCAACCCCGGAACTGCATTCAATACTGCCTTGCTCGAGTACTGGAGAGGAGATTGGAATTTACGGTGTAGCAGTGAAATGCGTAGATATCGTAAGGAAGACCAGTGGCGAAGGCGGATCTCTGGACAGTTACTGACACTGAGGCACGAAGGCCAGGGGAGCAAACGG
>0178beec06b471e35b507bf4e2a8e4b9
ACGAAGGGGGCTAGCGTTGCTCGGAATGACTGGGCGTAAAGGGCGCGTAGGCGGTTTGGACAGTCAGATGTGAAATTCCTGGGCTCAACCTGGGGGCTGCATTTGATACGTACAGACTAGAGTGAGGAAGAGGGTCGTGGAATTCCCAGTGTAGAGGTGAAATTCGTAGATATTGGGAAGAACACCGGTGGCGAAGGCGGCGACCTGGTCCTTTACTGACGCTGAGGCGCGAAAGCGTGGGGAGCAAACAG
>017963f022cbcb286cc0fbd9ac5af303
ACGGAGGGTGCAAGCGTTATCCGGATTCACTGGGTTTAAAGGGTGCGTAGGCGGGCATGTAAGTCAGTGGTGAAATCTCAGAGCTTAACTCTGAAACTGCCATTGATACTATGTGTCTTGAATTTCCTGGAGGTTAGCGGAATATGTCATGTAGCGGTGAAATGCTTAGATATGACATAGAACACCGATTGCGAAGGCAGCTGACTACGGGTAGATTGACGCTGAGGCACGAAAGCGTGGGGATCAAACAG
>017ca38815c178b8895d341e988aa1db
ACAGGGGGGGCAAGTATTATTCTACATGACTGGGCGTAAAGGATATGTAGGCTGTTTTTTCAAATATTAAGGGAAACGCTATATTAAAGTTATAGATTTTTTTATTATATTGTAAAACTTCGAGTTTATAGAAGATATTAGAACCTGCTAGAGTAACAGTGAAATGTAGGGAGACTAGGGGGAATTCCAAATGGCGAAAGCAATTATCTTATTAAAACTGACGCTGAAATATGAAGGTGTGGGTAGCAAACAG
>017e062e1063447f9459bbcc1df9ef98
ACGTAGGGCGCAAGCGTTGTCCGGAATTATTGGGCGTAAAGAGCTCGTAGGTGGCTTGCTACGTCCGCTGTGAAAACCTAGGGCTTAACCCTGGGCTTGCAGTGGATACGGGCAGGCTAGAGGTAGGTAGGGGAGAATGGAATTCCCGGTGTAGCGGTGAAATGCGCAGATATCGGGAGGAACACCGGTGGCGAAGGCGGTTCTCTGGGCCTTACCTGACACTGAGGAGCGAAAGCGTGGGGAGCGAACAG
>017e1e9e85088a872d8645e7ba3c115a
ACGTAGGGGGCGAGCGTTGTCCGAAGTTACTGGGCGTAAAGAGCGCGTAGGCTGGTCTTTAAGTGAGTGGTGAAAGGTTCGGGCTCAACCCGGACACTGCCTTTCATACTGGGGACCTTGAGTATGGGAGAGGCGAGTGGAATGGTCGGTGTAGCGGTGAAATGCGTAGATATCGATCGGAACACCCATGGCGAAGGCAGCTCGCTGGCCTGCTACTGACGCTGAGGCGCGAAAGCGTGGGGAGCAAACAG
>017e9060cf38f99cbeb9354e6215878e
ACGTAGGGTGCAAGCGTTGTCCGGAATTATTGGGCGTAAAGAGCTCGTAGGCGGTTTGTCGCGTCGGCTGTGAAAACCTGGGGCTCAACCCCGGGCCTGCAGCCGATACGGGCAAGCTAGAATTCGGTAGGGGAGACTGGAATTCCTGGTGTAGCGGTGAAATGCGCAGATATCAGGAGGAACACCGGTGGCGAAGGCGGGTCTCTGGGCCGATATTGACGCTGAGGAGCGAAAGCGTGGGGAGCAAACAG
>0185e552ccf104e735499ba195e218fc
ACGGAGGGAGCGAGCGTTAATCGGAATTACTGGGCGTAAAGCGCATGCAGGCGGTTTATTAAGTCAGATGTGAAAGCCCCGGGCTCAACCTGGGAAAGTCATTTGAAACTGGTAAACTAGAGTCTTGTAGAGGGGGGTAGAATTTCAGGTGTAGCGGTGAAATGCGTAGAGATCTGAAGGAATACCAGTGGCGAAGGCGGCCCCCTGGACAAAGACTGACGCTCAGATGCGAAAGCGTGGGGAGCAAACGG
>01869a0c06bbfe239dce43bdb1487fab
ACAGAGGGTGCAAACGTTGTTCGGAATTACTGGGCGTAAAGCGTGTGTAGGCGGCTAGGTAAGTCGGATGTGAAAGCCCCGGGCTCAACCCGGGAAGTGCACTCGATACTGCTTAGCTCGAGTACCGGAGAGGTTGGTGGAATTCTCGGTGTAGAGGTGAAATTCGTAGATATCGAGAGGAACACCGGTGGCGAAGGCGGCCAACTGGACGAGTACTGACGCTGAGACACGAAAGCGTGGGGAGCAAACAG
>018867a1cccde4cd92991fac5ec93b57
ACGAAGGGGGCAAGCGTTGTTCGGAATTACTGGGCGTAAAGGGCGCGCAGGCGGCATACGTAGTCAGGCGTGAAAGCCCCGGGCTTAACCTGGGAATTGCGTTTGATACTCGTAAGCTAGAGTTCGGGAGAGGTTGGTGGAATTCCCAGTGTAGAGGTGAAATTCGTAGATATTGGGAAGAACACCGGTGGCGAAGGCGGCCAACTGGACCGAAACTGACGCTGAGGCGCGAAAGCGTGGGGAGCAAACAG
>018973192877cb014f9d477f8143c7d9
ACGTAGGGTGCAAGCGTTGTCCGGAATTATTGGGCGTAAAGAGCTCGTAGGCGGTTTGTCGCGTCGGCTGTGAAAACTCGGGGCTCAACCCCGAGCCTGCAGTCGATACGGGCAAACTAGAGTGTGGTAGGGGAGACTGGAATTCCTGGTGTAGCGGTGAAATGCGCAGATATCAGGAGGAACACCGGTGGCGAAGGCGGGTCTCTGGGCCATAACTGACGCTGAGGAGCGAAAGCGTGGGGAGCGAACAG
>018f7d513dc9a6e23003d60cc218b601
ACGTAGGGGGCTAGCGTTGTCCGGAATCATTGGGCGTAAAGAGCGTGTAGGCGGCTTGGTAAGTCCGCTGTGAAAGTCCAGGGCTCAACCCTGGAATGCCAGTGGAAACTGTCAAGCTAGAGTCCGGAAGAGGCGAGTGGAATTCCTGGTGTAGCGGTGAAATGCGCAGATATCAGGAGGAACACCAATGGCGAAGGCAGCTCGCTGGGACGGTACTGACGCTGAGACGCGAAAGCGTGGGGAGCAAACAG
>01910305131b72e5eeea0cfd0136e762
ACGGAGGGGGCGAGCGTTGTTCGGATTTACTGGGCGTAAAGCGTGCGTAGGTGGTTTCCTAAGTTAGAAGTGAAAGCCCAGGGCTTAACCCTGGAATTGCTTTTAAGACTGGGTCACTAGAATGTAGGAGAGGTAGATGGAATTCCGAGTGTAGAGGTGAAATTCGTAGATATTCGGAGGAACACCAATGGCGAAAGCAGTCTACTGGACTATTATTGACACTGAGGCACGTAAGCGTGGGGAGCAAACAG
>0191f749998af335a9bf3dd907a61962
ACAGAGGTCCCAAGCGTTGTTCGGATTCACTGGGCGTAAAGGGTGCGTAGGCGGTCGGGTAAGTCTGATGTGAAATCTCACAGCTTAACTGTGAAACTGCATTGGATACTATTCGGCTTGAGAGTTGGAGGGGGGACTGGAATTCTTGGTGTAGCAGTGAAATGCGTAGATATCAAGAGGAACACCAGTGGCGAAGGCGAGTCCCTGGACAACTTCTGACGCTGAGGCACGAAAGCTAGGGGAGCAAACAG
>019600dd3fb5111701a7512f4062f35b
ACGGAGGGGGCTAGCGTTGTTCGGAATGACTGGGCGTAAAGGGCGCGTAGGCGGTTTTTTAAGTGAGGCGTGAAAGCCCTGGGCTTAACCCAGGAGGTGCGTTTCATACTGAAAAGCTTGAGTACGAGAGAGGAAAGTGGAATTCCTAGTGTAGAGGTGAAATTCGTAGATATTAGGAAGAACATCAGTGGCGAAGGCGGCTTTCTGGCTCGTAACTGACGCTGAGGCGCGAAAGCGTGGGGAGCAAACAG
>0199b0b4ab84bfaf55c1ef1927024308
ACAGAAGCCTCAAGCGTTGTTCGGAATTACTGGGCGTAAAGGGAATGTAGGCGGTGACGTAAGTCAGATGTGAAAGCCCTGGGCTTAACCCAGGAAGTGCATTTGATACTGCGTCGCTAGAGTGCGAGAGAGGAAAGTGGAATTCCAGGTGTAGGGGTGAAATCCGTAGATATCTGGAGGAATACCAATGGCGAAAGCAGCTTTCTGGCTCGTAACTGACGCTGAGATTCGAAAGCGTGGGTAGCAAACAG
>019c67d9a827773b28d3c9b1db528d5b
ACAGGGGGGGCAAGTATTATTCTACATGACTGGGCGTAAAGGATATGTAGGCGGTTTTTCAAATATTAAAAAAAATTCCATATTAAAGTTATGGGTTGTCTTTTTATATTGTAAAACTTTGAGTTTATAAAAGATATGAGAACCCACTAGAGTAACAGTGAAATGTGGATAAACTAAGGGGAATTCCAAAAGGCGAAAGCAATTATCTTGTTAAAACTGACGCTGAAATATGAAGGTTTGGGGAGCAAACAG
>019d26510823fcda799515aaa7654d9f
ACGAAGGGAGCGAGCGTTGTTCGGAATCACTGGGCGTAAAGCGTGCGTAGGCGGTTTTGTAAGTAAGAAGTGAAAGCCTGGGGCTTAACCCCAGAATTGCTTTTTAGACTGCAAAGCTAGAGTATTGGAGAGGTTAGTGGAATTCCGAGTGTAGAGGTGAAATTCGCAGATATTCGGAGGAACACCAGTGGCGAAGGCGACTAACTGGACAATTACTGACGCTGAGGCACGAAAGCGTGGGGATCAAACAG
>01a3f065025e86eb98f1a6898b8227b0
ACGTAGGGGGCCAGCGTTGCTCGGAATTACTGGGCGTAAAGGGTCCGTAGGCGGTGTGGTAAGTCGATAGTGAAATCTCTGGGCTTAACCCAGAGGCTGCTAACGAAACTACCATGCTAGAGTGTGAGAGAGGCGAGTGGAATTACGGGTGTAGCGGTGAAATGCGTAGATATCCGTAGGAACATCTGAGGCGAAAGCGGCTCGCTGGATCACAACTGACGCTGAGGGACGAAAGCTAGGGGAGCAAACAG
>01a4bdc9563edf4ef0ffdf97efd41c2e
ACGTAGAAGACTAGTGTTATTCATCTTTATTAGGTTTAAAGGGTACCTAGACGGTAATATTAGCCCAAAACAGGGTACGGTATTACTAGAGTTTTATATGAGGAGGGAGAATTTATGGAGTAGAGATAAAATTTGTTGATACCATAAAGACGGATGACGGCGAAAGCGACCTTCTATCTAATAACTGACGTTGAGGGACGAAGGCTCGGGTAGCGAATAGGATTAGAAACCCGAGTAGT
>01b25ac2219475856ec9020776e13a04
ACGAAGGGGGCTAGCGTTGTTCGGAATTACTGGGCGTAAAGCGCGCGCAGGTGGCTTTCCAAGTCAGTGGTGAAAGCCCGGAGCTCAACTCCGGAAATGCCATTGAAACTGGTTGGCTTGAGTATGGGAGAGGTGAGTGGAATTCCGAGTGTAGAGGTGAAATTCGTAGATATTCGGAAGAACACCAGTGGCGAAGGCGGCTCACTGGCCCATTACTGACACTGAGGCGCGACAGCGTGGGGATCAAACAG
>01bbc8dca9a557a84892b675955000f6
ACGAAGGGTGCTAGCGTTGTTCGGAATTACTGGGCGTAAAGGGAGCGTAGGCGGTTTAACAAGTTGGGTGTGAAATCCCAGGGCTCAACCCTGGAACGGCACTCAAAACTGTTTTACTTGAATTCGGTAGAGGTTGGTGGAATTCCCAGTGTAGAGGTGAAATTCGTAGAGATTGGGAAGAATATCCGTGGCGAAGGCGGCCAACTGGACCGACATTGACGCTGAGGCTCGAAAGCGTGGGGAGCAAACAG
>01bee22739e8a965dab1240ae7074119
ACGAAGGGGGCTAGCGTTGCTCGGAATTACTGGGCGTAAAGGGCGCGTAGGCGGGTATTTAAGTCAGAGGTTAAATCCCAGGGCTCAACCCTGGAACTGCCTTTGATACTGGATACCTTGAGTACGGGAGAGGTGTGTGGAACTCCGAGTGTAGAGGTGAAATTCGTAGATATTCGGAAGAACACCAGTGGCGAAGGCGACACACTGGCCCGTTACTGACGCTGAGGCGCGAAAGCGTGGGGAGCAAACAG
>01bfb766a346a8a769a480d7ed31e7f1
ACGAGGGGTGCAAACGTTATTCGGAATGATTGGGCGTAAAGGGTGCGTAGGCGGCGCGCTAAGTCAACTGTTAAATCCCCCGGCCTAACCGGGGTCATGCAGTAGAAACTGGCGTGCTTGAGGATGGAAGAGAGAAGTGGAATTCTCGGAGTAGCGGTAAAATGCGTAGATCTCGAGAGGAACACCGATGGCGAAGGCAGCTTCTTGGTCCATTTCTGACGCTCATGCACGAAAGCGTGGGGAGCAAACAG
>01c01bc463f7a83f57cdc45525635c90
ACGAGGGGGGCGAGCGTTGTTCGGAATTATTGGGCGTAAAGGGCGCGTAGGCGGTTGGACAAGTCTCATGTGAAATCTTCAGGCTCAACTTGAAGTCTGCATGGGAAACTGTCCAGCTAGAGTGTGGGAGAGGTGAGTGGAATTTCCGGTGTAGCGGTGAAATGCGTAGATATCGGAAGGAACACCTGTGGCGAAAGCGGCTCACTGGACCACAACTGACGCTGAGGCGCGAAAGCTAGGGGAGCAAACAG
>01c8265e6aa377832b3761b5e5f97c2f
ACGAGGGGTGCGAGCGTTATTCGGAATCATTGGGCGTAAAGGGTGCGTAGGCGGCAAATTAAGTCAGCTGTTAAATTTCCTGGCCTAACCAGGAACATGCGGTCGATACTGATATGCTAGAGGATGGAAGAGAGAAGTGGAATTCTCGGAGTAGCGGTAAAATGCGTAGATCTCGAGAGGAACACCGATGGCGAAGGCAGCTTCTTGGTCCATATCTGACGCTGAGTGCACGAAAGCGTGGGGAGCAAACAG
>01c9ee69120e3fe48441ff9ff1b7567c
ACAGAGGGTGCAAGCGTTAATCGGAATTACTGGGCGTAAAGGGTGCGTAGGTGGTTTAATAAGTTGGGTGTGAAAGTCCCGGGCTTAACTTGGGGATTGCGCTTAATACTGTTGAGCTAGAGTACTGTAGAGGAAGGTGGAATTTCCGGTGTAGCGGTGAAATGCGTAGATATCGGAAGGAACATCAGTGGCGAAGGCGACTTTCTGGACAGATACTGACACTGAGGCACGAAAGCATGGGGAGCAAACAG
>01ccc249753f5825612ba06d86a02fc7
ACGAGGGGGGCGAGCGTTGTTCGGAATTATTGGGCGTAAAGGGTGCGTAGGCGGTTTGGTAAGTCTCATGTGAAATCTATGGGCTCAACTCATAGACTGCATGAGAAACTGCCGGGCTTGAGTGTGGGAGAGGTGAGTGGAATTCCCGGTGTAGCGGTGAAATGCGTAGATATCGGGAGGAACACCTGTGGCGAAAGCGGCTCACTGGACCACAACTGACGCTGATGCACGAAAGCTAGGGGAGCAAACAG
>01d023ae07c63112555313b4bfcbee99
ACGTAGGGGGCCAGCGTTGCTCGGAATTACTGGGCGTAAAGGGTTCGTAGGTGGTGCAGCAAGTTGGGAGTGAAATCTCTGGGCTTAACCCAGAGGCTGCTTTCAAAACTGCTGTGCTCGAGTGCGAGAGAGGCCAGTGGAATTGCAGGTGTAGCGGTGAAATGCGTAGATATCTGCAGGAACACCCGTGGCGAAGGCGGCTGGCTGGATCGCAACTGACACTGAGGAACGAAAGCTAGGGGAGCAAACAG
>01d3edddc03327b7b8faa7a591a9ea47
ACGTAGGGGGCAAGCGTTGTCCGGAATCATTGGGCGTAAAGAGCGTGTAGGCGGCCCGATAAGTCCGCTGTGAAAGTCCAGGGCTCAACCCTGGAATGCCGGTGGATACTGTCGGGCTCGAATCCGGAAGAGGTGAGTGGAATTCCTGGTGTAGCGGTGAAATGCGCAGATATCAGGAGGAACACCAATGGCGAAGGCAGCTCACTGGGACGGTATTGACGCTGAGACGCGAAAGCGTGGGGAGCAAACAG
>01d5a54d0aaf5ab90b09d77834616822
ACGAAGGGAGCTAGCGTTGTTCGGATTTACTGGGCGTAAAGGGCGCGTAGGCGGTTTAGTAAGTTGGATGTGAAAGCCCTGGGCTCAACCCGGGAATTGCATTCAAAACTACTTTACTTGAATTAGGTAGAGGTTGGTAGAATTCCCAGTGTAGAGGTGAAATTCGTAGAGATTGGGAAGAATACCCGTGGCGAAGGCGGCCAACTGGACCTACATTGACGCTGAGGCGCGAAAGCGTGGGGAGCAAACAG
>01dded695f6bdcd31a3d4eaf5fbee445
ACGTAGGTGGCAAGCGTTGTCCGGATTTATTGGGTTTAAAGGGTGCGTAGGCGGCTTAATAAGTCAGTGGTGAAAGCCGATCGCTTAACGATCGAACTGCCATTGATACTGTTGAGCTTGAGTATAGTTGAGGTAGGCGGAATTGACAGTGTAGCGGTGAAATGCATAGATATTGTCAAGAACACCAATTGCGAAGGCAGCTTACTAAAGTATAACTGACGCTGAGGCACGAAAGTGCGGGGATCAAACAG
>01e0486506cf3b08e1127d1ba8fa6967
ACGTAGGATCCAAGCGTTATCCGGAATTACTGGGCGTAAAGCGTACGTAGGTGGAAATCTAAGTGAGATGCGAAATCTGGCGGCTCAACCGTCTAGACTGTGTCTCATACTGGGTTTCTGGAGGTTGGTAGAGGCAAGTGGAATTTCCGGTGTAGCAGTGGAATGCGTAGAGATCGGAAGGAACACCAATGGCGAAGGCAGCTTGCTGGGCCATACCTGACACTGAGGTACGAAAGCGTGGGGAGCGAACAG
>01e517fac0c6092d993908f5c3fcd597
ACGAAGGGGGCTAGCGTTGCTCGGAATTACTGGGCGTAAAGGGAGCGTAGGCGGATAGTTTAGTCAGAGGTGAAAGCCCAGGGCTCAACCTTGGAATTGCCTTTGATACTGGCTATCTTGAGTACGGGAGAGGTGTGTGGAACTCCGAGTGTAGAGGTGAAATTCGTAGATATTCGGAAGAACACCAGTGGCGAAGGCGACACACTGGCCCGTTACTGACGCTGAGGCTCGAAAGCGTGGGGAGCAAACAG
>01e72d94a7f99c9c550b280bd31a92f0
ACGAAGGGGGCTAGCGTTGTTCGGAATTACTGGGCGTAAAGCGCACGCAGGCGGCTCGATAAATTAGAAGTGAAAGCCCCGGGCTTAACCTGGGAATTGCTTTTAAGACTGTCGAGCTAGAATCCAGAAGAGGGTAGTGGAATTCCGAGTGTAGCGGTGAAATGCGTAGATATTCGGAGGAACACCAGTGGCGAAGGCGACTTTCTGGCCTGATTCTGACGCTGAGGAGCGAAAGCCAGGGTAGCGAACGG
>01e926131ac9a012eb1e962867f87e43
ACGGAGGGAGCGAGCGTTAATCGGAATTACTGGGCGTAAAGCGCGCGTAGGCGGCTTTGTAAGTCGGATGTGAAAGCCCTGGGCTCAACCTGGGAATGGCATTCGAAACTGCATGGCTAGAGTATGGTAGAGGGAAGTGGAATTTCCGGTGTAGCGGTGAAATGCGTAGATATCGGAAGGAACACCGGTGGCGAAGGCGACTTCCTGGGCCAATACTGACGCTGAGGCGCGAAAGCGTGGGTAGCAAACAG
>01ea14f3e6b493240d3c1fe9ee102376
ACGTAGGGCGCAAGCGTTGTCCGGAATTATTGGGCGTAAAGAGCTCGTAGGCGGCCAGTTGCGTCCGCTGTGAAATCCCGGGGCTTAACCCCGGGCGTGCAGTGGATACGGGCTGGCTAGAGGCAGGCAGGGGAGAACGGAATTCCTGGTGTAGCGGTGAAATGCGCAGATATCAGGAGGAACACCGGTGGCGAAGGCGGTTCTCTGGGCCTGTTCTGACGCTGAGGAGCGAAAGCGTGGGGAGCAAACAG
>01ec8df51a71d8e788ca4c50199bc601
ACAGGTAGTGCAGACGTTATTCTTTTTAATTTGGTGTAAAGAATATGTAGATTGCTTTGAAACGAATATTTTTTAAAAGCTTTAATAACAAACTAAAGATTGAAAAATTTATCCGAAAGCTTTTGAGTTTATTTGTTGTTGATAGTACTTTTTTTGTAGGAGTAGAATCTTAAAATACTAAAATGACTTCCAAAATAATTGTGAAAACAATCTTCAAAAATAAACTAACATTGAGATATGAAAGTATAGGGATCAAACAG
>01f1145d8402edb703df5566d15c6b11
ACAGAGGGTGCAAACGTTGTTCGGAATTACTGGGCGTAAAGCGTGTGTAGGCGGCCCTGCAAGTCGGATGTGAAAGCCCCGGGCTCAACCCGGGAAGTGCACCCGAAACTGCAGGGCTTGAGTACCGGAGAGGTTGGTGGAATTCTCGGTGTAGAGGTGAAATTCGTAGATATCGAGAGGAACACCGGTGGCGAAGGCGGCCAACTGGACGAGTACTGACGCTGAGACACGAAAGCGTGGGGAGCAAACAG
>01f1a3ff8458bb62455db7984cb583e2
ACGGGGGGAGCGAGCATTATTCGGAATGATTAGGCGTAAAGGGTTTGTAGGTGGTTTAATAAGTTGAAAACTAAAAATAAAGGCCCAACCTTTATATTTTTTTCAAAACTATTTTACTTGAGTATATATAGAGGTTAATGGAATTTTTATTGTAGGGATAAAATCTTGTAATAATAGAAGGAAGGCCAAAAGCGAAGGCTATTTTCTGGGTATATACTGACACTAAAGAACGAAAGTTTGGGTAGCAAATGG
>01f2603187f652d187c752f412bf2fb0
ACGGAGGGTGCAAGCATTAATCGGAATTATTGGGCGTAAAGGGCGCGTAGGCGGATGTGTAAGTCAGATGTGAAATTCCGAGGCTCAACTTCGGAGCAGCATTTGAGACTGCATGTCTAGAGGTATGGCGGAGAAAACGGAATTCCACGTGTAGCGGTGAAATGCGTAGATATGTGGAGGAACACCTGTGGCGAAAGCGGTTTTCTAGCTTGAACCTGACGCTGAGGCGCGAGAGCAAGGGGAGCAAACAG
>01f2e17b0633e962bff1f8dd142c7649
ACGTAGAAGACAAGTGTTATTCATCTTTATTAGGTTTAAAGGGTACGTAGACGGTAAAAATAAGCCTATAAGTAGGGTACGATTTTACTAGAGTTATATGTGAGGAGGGGAGTATTTAAGGAGTAGAGTTGAAATTCAGTCATACCTTAAGGACTGGCAAAGGCGAAAGCGACCTTTTAACTATTAACTGACGTCGAGGGACGAAGGCTTGGGTCGCGAATAGGATTAGAAACCCCTGT
>01fae57859454a6b8f14f65c0b99bde9
ACGGAGGATCCAAGCGTTATCCGGAATTACTGGGCGTAAAGAGTTGCGTAGGTGGCATGGTAAGTTGATGGTGAAATCCTGGGGCTCAACCCCTTACCCATTGTCAAAACTGCCAAGCTAGAGGATGAGAGAGGTTATTGGAATTCCTAGTGTAGGAGTGAAATCCGTAGATATTAGGAGGAACACCGATGGCGTAGGCAGATAACTGGCTCATTCCTGACACTAAGGCACGAAAGCATGGGGAGCAAACGG
>01fd6fc7caef0902c92ac898bc0bc8a9
ACGTGGGAGGCCAGTATTATTTATTTTTAATAGGTTTAAAGGGTACTCAGACGGCAAAATTCGCCTTACAAGGGACAATTTTTCTAGAGTTTTATATAAGGAGGTCGTACCTTTGAGTGTAGAGATAATATTCGTTGATACCTTAGGGACTGGTAAAGCGAAGGCAACCTTTTATGTAATAACTGACGTTCAAGGACGAAGGCAAAGGGCACGAACAGGATTAGAAACCCTGGTAGTCC
>021bc3e07ee426aa036dd297606e0369
ACGAAGGGTGCGAGCGTTGTTCGGAATTATTGGGCGTAAAGGGTTCGTAGGCGGGATCGTAAGTCAAGTGTGAAATCCCCGAGCTTAACTCGGGACGTGCATTTGAAACTGTGATTCTTGAGTCATTGAGAGGGTGGTGGAATTGTTGGTGTAGGAGTGACATCCGTAGAGATCAACAGGAACATCAGAGGCGAAAGCGGCCACCTGGCAATGTACTGACGCTGAGGAACGAAAGCGTGGGGAGCAAACAG
>0221d9ebd8bddd4c8a37391fc2fb0a91
ACGAAGGGGGCAAGCGTTGTTCGGAATTACTGGGCGTAAAGGGCGCGTAGGCGGCCTTAGAAGTCAGGCGTGAAAGCCCCGGGCTCAACCTGGGAACTGCGTTTGATACTCTAGGGCTTGAGATCGGGAGAGGAGAGTGGAATTCCCAGTGTAGAGGTGAAATTCGTAGATATTGGGAAGAACACCGGTGGCGAAGGCGGCTCTCTGGACCGATACTGACGCTGAGGCGCGAAAGCGTGGGGAGCAAACAG
>022240ed0c9d9ba3aeff11a1f945e59f
ACGTAGGGTGCAAGCGTTATCCGGAATTATTGGGCGTAAAGAGCTCGTAGGCGGTTTGTCGCGTCTGCTGTGAAAACTGGGGGCTCAACCCCCAGCCTGCAGTGGGTACGGGCAGACTAGAGTGCGGTAGGGGAGATTGGAATTCCTGGTGTAGCGGTGGAATGCGCAGATATCAGGAGGAACACCGATGGCGAAGGCAGATCTCTGGGCCGTAACTGACGCTGAGGAGCGAAAGCATGGGGAGCGAACAG
>0223a9fcda38b0ed6e1a482a7f6ff23c
ACGGAGGGTGGAAGCGTTGATCGGATTGACTGGGCGTAAAGGGAGCGTAGGCGGCTTGACAAGTCGGGAGTGAAATTTCGGGGCTTAACCCCGAAACTGCTTTCGAAACTGTCGAACTAGAGGATATTAAGGGAAAGCGGAATACCACATGTAGCGGTGAAATGCGTAGATATGTGGTAGAACACCGGTGGTGAAGACGGCTTTCTGTGATATTACTGACGCTGAGGCTCGAAAGCATGGGGATCAAACAG
>0227aaa537bd8b6a931d00a034d9f138
ACAGAGGGTGCAAGCGTTGCTCGGATTTACTGGGCGTAAAGCGTACGCAGACGGTGAGAAAGGTCGGATGTGAAAGCCCCGGGCTCAACCCGGGAACTGCATCCGAAACCATCTCGCTAGAGTATGGGAGAGGGAAGCGGAATTCCTGGTGTAGAGGTGAAATTCGTAGATATCAGGAGGAACACCTGCGGCGAAGGCGGCTTCCTGGCCCATTACTGACGTTCAGGTACGAAAGCGTGGGTAGCAAACAG
>022a0d0e183650e907a65161424c26b2
ACGGAGGGTGCAAGCATTGATCGGAATTACTGGGCGTAAAGGGCGCGTAGGCGGCAAGAAAAGTCAGATGTGAAATTCCGGGGCTCAACCCCGGAGCTGCATTTGAAACTTTCTAGCTAGAGGTTGGTAAGGGAAAACGGAATTCCACGTGTAGCGGTGAAATGCGTAGATATGTGGAAGAACACCGGTGGTGAAGACGGTTTTCTGTACCAAACCTGACGCTGAGGCGCGAAAGCTAGGGGAGCAAACAG
>022b340dc232c4ce820bf6d2a93551cb
ACGGAGGGTGCAAGCGTTGTTCGGAATTATTGGGCGTAAAGGGCAGGTAGGTGGTCATACAAGTCTACTGTGAAATCCCCGGGCTTAACCCGGGAAGTGCGGTGGATACTGTATGACTAGAGTACCGGAAGGGTGCGTGGAATTCCCGGTGTAGCGGTGAAATGCGTAGATATCGGGAGGAACACCAGAGGCGAAAGCGGCGCACTAGACGGAAACTGACACTCAACTGCGAAAGCGTGGGGAGCAAACAG
>022ddbc9b3af15035d6999408e527092
ACGGGGGATGCAAGCGTTATCCGGAATTATTGGGCGTAAAGAGTCCGTAGGTTGTTATCAAAGCCTATTGTTAAATATCAAGGCTTCACCTTGAATCTGCAGTAGGAACCTGATAACTTGAGTGCGGTAGGAGTAGGGGGAATTCCCGGTGTAGCGGTGAAATGCGTAGATATCGGGAAGAACACCGGAGGCGAAAGCGCCCTACTAGGCCGACACTGACACTAAGGGACGAAAGCTAGGGGAGCAAACGG
>022f3865574bf68a005b2381f2534ceb
ACGGAGGGTGCAAACGTTATCCGGAATCACTGGGCGTAAAGAGCATGTAGGTGGCTTTGTAAGTGGACGATTAAAGACCGATGCTTAACATCGGGCCTGTTGTCTATACTGCATGGCTTGAGGGTGACAGGGGCAAGCGGAACTTTAGGTGTAGGAGTGAAATCCGTAGATATCTAAAGGAACACCAATGGCGAAGGCAGCTTGCTGGGTCATTTCTGACACTGAGATGCGAAAGCGTGGGGAGCGATTGG
>0230e2b7e7de63dbaf56b8d03b8907a3
ACGAAGGGGGCTAGCGTTGTTCGGAATTACTGGGCGTAAAGCGCACGCAGGCGGCTCGTTAAATTAGAAGTGAAAGCCCTGGGCTCAACCCGGGAATTGCTTTTGAAACTGGCGAGCTTGAATCCGAGAGAGGGTAGTGGAATTCCCAGTGTAGAGGTGAAATTCGTAGATATTGGGAAGAACACCGGTGGCGAAGGCGGCTACCTGGCTCGGTATTGACGCTCATGTGCGAAAGCGTGGGGAGCAAACAG
>023281348974477367df06807604e1da
ACGTAGGGTGCGAGCGTTGTCCGGAATTATTGGGCGTAAAGAGCTCGTAGGCGGCTTGTCACGTCGGATGTGAAATCCCGGGGCTTAACTCCGGGTCTGCATTCGATACGGGCAGGCTAGAGTTCGGTAGGGGAGATCGGAATTCCTGGTGTAGCGGTGAAATGCGCAGATATCAGGAGGAACACCGGTGGCGAAGGCGGATCTCTGGGCCGATACTGACGCTGAGGAGCGAAAGCGTGGGGAGCGAACAG
>0237f9de6c4b2db1c7884bd5f51ed3dc
ACGGGGGGTCCTAGCGTTGTTCGGAATCATTGGGCGTAAAGCGTGTGCAGGTGGTTTGGTAAGTTGGATGTGAAAGCCCCGGGCTTAACTCGGGAAGTGCATTCAAAACTACCTAACTTGAGTAAGGAAGAGGTTCGTGGAATTCCTGGTGTAGTGGTGAAATACGTAGATATCAGGAGGAACACCGGCGGCGAAGGCGGCGAACTGGTCCTATACTGACACTCATACACGAAAGCGTGGGGATCAAACAG
>023944039dd7054a9f10e3811c5d7196
ACGAAGGTGACAAGCGTTGTTCGGAATCATTGGGCGTAAAGGGCGCGTAGGCGGGCGTATAAGTCTATTGTGAAATCCCTGGGCTCAACCCAGGAATTGCAGTGGAAACTGTATGTCTTGAATGCTCGAGAGGATGGTGGAATTCCAGGAGTAGTAGTGAAATACGTAGATATCTGGAGGAACACCGGAGGCGAAAGCGGCCATCTGGCGAGACATTGACGCTAAAGCGCGAAAGCGTGGGGATCAAACAG
>0243877a0baf1cdd4238168a206fe8b8
ACGTAGAAGACTAGTGTTATTCATCTTTATTAGGTTTAAAGGGTACCTAGACGGAAAATCAAGCCATAATAGGGACTAATTTTCTAGAGTTTTATAAGAGAAGGGGCGAATTTCCGGAGGAAAGTTGATATTTTGTGATACTGGAAGGACGGGTAACGGCGAAGGCAACCTTTTATGTAAAAACTGACGTTGAGGGACGAAGCCTTGGGTAACGAGAAGGATTAGAAACCCGAGTAGTC
>02466656071a6e09a6f0e00c576b4832
ACGTAGGGTGCAAGCGTTGTCCGGATTTATTGGGCGTAAAGGGCTCGTAGGCGGCCTGTCGCGTCGGGAGTGAAAGCCCACTGCTTAACGGTGGGTCTGCTTCCGGTACGGGCGGGCTAGAGTATGGCAGGGGAGACTGGAATTCCTGGTGTAGCGGTGGAATGCGCAGATATCAGGAGGAACACCGGTGGCGAAGGCGGGTCTCTGGGCCATTACTGACGCTGAGGAGCGAAAGCGTGGGGAGCGAACAG
>0247c04ead1128d4d4b1e30bd2f091f2
ACGTAGAAGACTAGTGTTATTCATCTTTATTAGGTTTAAAGGGTACCTAGACGGTTTAACTAGTCCAAAGTAGGATACGGTTTTACTAGAGTTATATATAAGAAGGTGAGTATTTGTGGAGTAGAGTTGAAATTCTTTGATACCATGAGGACTGGTAACGGCGAAAGCAACCTTTTATCTAATAACTGACGTTGAGGGACGAAGGCTCGGGTCGCGAACAGGATTAGAAACCCGTGTAG
>024a1203aa2621cfc24a9a3e6020be09
ACGTAGGCAGCGAGCGTTGTTCGGAATTACTGGGCGTAAAGAGTGTGTAGGCGGTGTTCTAAGTCTGGTGTGAAATCTCCCGGCTCAACTGGGAGGGTGCGCCGGAAACTGGAATGCTTGAGGGTGGGAGAGGTAAGCGGAATTCCTGGTGTAGCGGTGAAATGCGTAGATATCAGGAGGAACACCTGTGGTGTAGACAGCTTACTGGACCACTTCTGACGCTGAGACACGAAAGCGTGGGTAGCAAACAG
>024b5bfff2e227fc47d8b3bbea3c4c17
ACGGAGGATGCAAGCGTTATCCGGAATCATTGGGCGTAAAGCGTCTGTAGGTGGCTTGGTAAGTCTGCTGTTAAAGAGTACAGCTTAACTGTATAAAGGCAGTGGAAACTACTAGGCTTGAGTGTGGTAGGGGCAGAGGGAATTCCCGGTGTAGCGGTGAAATGCGTAGATATCGGGAAGAACACCAACGGCGAAAGCACTCTGCTGGGCCAACACTGACACTCAGAGACGAAAGCTAGGGTAGCCAATGG
>02547ab9574c4c456d169f079e219689
ACGGAGGGTGCAAGCGTTATCCGGAATCATTGGGTTTAAAGGGTCCGCAGGCGGACTAATAAGTCAGTGGTGAAATCCTCTCGCTTAACGAGAGAACTGCCATTGAAACTGTTAGTCTTGAATTCGGTCGAAGTAGGCGGAATGTGTCATGTAGCGGTGAAATGCATAGATATGACACAGAACACCGATAGCGAAGGCAGCTTACTAGACCTGGATTGACGCTCATGGACGAAAGCGTGGGGAGCGAACAG
>025c5bbfb583d68eee1da31aa63e8255
ACGTAGGGGGCCAGCGTTGCTCGGAATTACTGGGCGTAAAGGGTCCGTAGGCGGTGTGGCAAGTCGATAGTGAAATCTCTGGGCTTAACCCAGAGGCTGCTAACGAAACTGCCATGCTAGAGTGTGAGAGAGGCGAGTGGAATTACGGGTGTAGCGGTGAAATGCGTAGATATCCGTAGGAACATCCGAGGCGAAGGCGGCTCGCTGGATCACAACTGACGCTGAGGGACGAAAGCTAGGGGAGCAAACAG
>026631a63d214147e65f25a99fdf9634
ACGAAGGGGGCTAGCGTTGCTCGGAATTACTGGGCGTAAAGGGCGCGTAGGCGGGTGTTTAAGTCAGAGGTCAAATCCCAGGGCTCAACCCTGGAACTGCCTTTGATACTGGGCACCTAGAGTTCGGGAGAGGTGTGTGGAACTCCGAGTGTAGAGGTGAAATTCGTAGATATTCGGAAGAACACCAGTGGCGAAGGCGACACACTGGCCCGATACTGACGCTGAGGCGCGAAAGCGTGGGGAGCAAACAG
>0267ca5524b002f96ee10506ece99674
ACAGACAGTGCGAGCGTTATTCGGATTTAATGGGCGTAAAGGGTATGTAGACGGTTCTAAAAACTAGATAAGAAAGGCTAGATTTTTAATTTTAGCAGGATATTTAAAGATTAAAGAGCTTGAGTTAATTAAAAGTTAGACGAATTTTTTGTGTAAACAGTAAAATGTAATTATATAAAAAGGACGACCGAAGGTGAAGACATCTTTCTATAATTAACTGACGTTGAGGTACGAAGGTATGGGGAGCAAACAG
>0270dcf7e9db5fc6167ba05299769064
ACAGAGGGTGCGAGCGTTAATCGGAATTACTGGGCGTAAAGGGTGCGTAGGTGGTTTTGTAAGTTAGGTGTGAAAGTCCTGGGCTTAACCTGGGGATTGCGCCTAAGACTATAAGACTAGAGTACTGTAGAGGGAAGTGGAATTTCCAGTGTAGCGGTGAAATGCGTAGATATTGGAAGGAACATCAGTGGCGAAGGCGACTTCCTGGACAGATACTGACACTGAGGCACGAAAGCGTGGGGAGCAAACAG
>0272787e031bdcd57d972808beff5dc5
ACGAAGGGGGCTAGCGTTGTTCGGAATTACTGGGCGTAAAGCGTGCGCAGGCGGTCTTCCAAGTCAGTGGTGAAAGCCCGGAGCTCAACTCCGGAACTGCCATTGAAACTGTGAGACTAGAGTACGAGAGAGGTGAGTGGAATTCCCAGTGTAGAGGTGAAATTCGTAGATATTGGGAAGAACACCGGTGGCGAAGGCGGCTCACTGGCTCGTTACTGACGCTCAGGCACGACAGCGTGGGGATCAAACAG
>0275e777abf5b7f2519b54c573cd069e
ACGTAGGGGGCGAGCGTTGTCCGGATTCATTGGGCGTAAAGAGCTCGTAGGCGGTTTGATTAGTCGGGTGTGAAACCTCCAGGCTCAACCTGGAGACGCCACTCGATACTGTCATGACTAGAGTCCGGTAGGGGACCATGGAATTCCTGGTGTAGCGGTGAAATGCGCAGATATCAGGAGGAACACCAGTAGCGAAGGCGGTGGTCTGGGCCGGTACTGACGCTGAGGAGCGAAAGCGTGGGGAGCGAACAG
>027910954bc8248912c9eb6e1ba345c8
ACGGAGGGAGCTAGCGTTGTTCGGAATTACTGGGCGTAAAGTGCACGTAGGCGGCCATTCAAGTCAGAGGTGAAAGCCCGGGGCTCAACCCCGGAACTGCCTTTGAAACTAGATGGCTTGAATCTTGGAGAGGCGAGTGGAATTCCGAGTGTAGAGGTGAAATTCGTAGATATTCGGAAGAACACCAGTGGCGAAGGCGACTCGCTGGACAAGTATTGACGCTGAGGTGCGAAAGCGTGGGGAGCAAACAG
>027a95e69388cf58c87aaf8dcf282edb
ACGTAGGGGGCAAGCGTTGTCCGGAATCATTGGGCGTAAAGAGCGTGTAGGCGGCTTGGTAAGTCTGCTGTGAAAGTCCAGGGCTCAACCCTGGAATGCCGGTGGAAACTGTCAAGCTTGAGTCCGGAAGAGGCGAGTGGAATTCCTGGTGTAGCGGTGAAATGCGCAGATATCAGGAGGAACACCAATGGCGAAGGCAGCTCGCTGGGACGGTACTGACGCTGAGACGCGAAAGCGTGGGGAGCAAACAG
>027e06f8cd2e7563b0ef014412d3ed27
ACGAAGGGCGCGGGTGTTATTCGTTTTGATTGGGTGTAAAGGGTACGTAGGTGGTTCTTAGTTTTTTGGCAAAAAGGGCGGAGTGTTCCTACGCCGTAGGCCTGTGAAAAAGAGAACTTGAGTTGAAGATAGGTTCAGGCAAATCTGCATGTAAGAGTGGAATCTTCAAATATGTGGATGAACACCAGCTAGCGAAAGCGCGGTTCTTGCTTCAACTGACACTAAGGTACGGAAGCTTAGGTAGCAAACGG
>027ea9f3b562ffc2385da449272a44b7
ACAGAGACCTCGAGCGTTATCCGGAATCATTGGGCGTAAAGCGTACCGATAGGTGGTTTTGAAAGTCAGAGGTGAAATCACGAAGCTCAACTTCGTGCCTGTCCTTTGAAACTTCAGAACTAGAGGGGCAAAGAGGAAGCTGGAACAAACGGTGTAGTAGTGAAATGCGTTGATATCGTTTGGAACACCAATAGCGTAGGCAGGCTTCTGGGTGCCACCTGACACTGCTAGGACGAGAGCGTGGGTAGCGAATGG
>027f5626ebbe6fb5b7490d3aa808577b
ACAGAGGGTGCGAGCGTTAATCGGAGTGACTGGGCGTAAAGGGCGCGTAGGCGGTTAGATTAGTCTGATGTGAAAGACCTGGGCTTAACCTGGGATGTGCATTGGAAACGGTCTAGCTAGAGTATGAGAGAGGGAAGTGGAATTTCCGGTGTAGCGGTGAAATGCGTAGATATCGGAACGAACACTCGTGGCGAAGGCGACTTTCTGGCTCAAAACTGACGCTGAGGCGCGAAAGCGTGGGGAGCGAACAG
>027fa0621375f75b9113f53388f3f6b1
ACGGGGGGAACCAGCGTTATTCGTCATGACTGGGCGTAAAGGGTGTGTAGGTGGTAATCAACACATGGTGTAAAACAGCAGAAGTTCAAATTCTAACGTGCACTATGAATAACTTTACTTTGAGTATGGGAGAGGATTGAGGAACCTTCGAGGGAACAGTGGTATGTGCATATCTCATCAGGGACCGCCAACCAGCGAAGGCGTCAATCTGGACCATTACTGACACTGAGGTACTAGAGCATGTTGGGAGCAAACGG
>027fbb03c49cb5cb415e18820629e99c
ACGTAGGGGGCGAGCGTTGTCCGGAATCACTGGGCGTAAAGAGCTCGTAGGCGGGGTCGCGCGTCATGGAGTAAATTTCGACGCTCAACGTTGAATTCTTCTGTGATACGGCGACTCTTGAGGACAGGAGAGGAAAGCGGAATTCCGAGTGTAGCGGTGAAATGCGTAGATATTCGGAGGAACACCAGTGGCGAAGGCGGCTTTCTGGCCTGATTCTGACGCTGAGGAGCGAAAGCCAGGGTAGCGAACGG
>02830811f51f4cfd1768a3d062997887
ACAGAGGGTGCGAGCGTTAATCGGAATTACTGGGCGTAAAGGGCGCGTAGGCGGTTATATAAGTTTGATGTGAAATCCCTGGGCTTAACCTAGGAACTGCATCAGAAACTGTATGACTGGAGTGCAGTAGAGGGTAGTGGAATTTCCGGTGTAGCGGTGAAATGCGTAGATATCGGAAGGAACACCAGTGGCGAAGGCGGCTACCTGGACTGACACTGACGCTGAGGCGCGAGAGCGTGGGGAGCAAACAG
>0283d4200dc77e151aa4f74aa013c189
ACGTAGGGTCCGAGCGTTGTCCGGAATTATTGGGCGTAAAGGGCTCGTAGGCGGTTTGTCACGTCGGGAGTGAAAACTCAGGGCTCAACCCTGAGCGTGCTTCCGATACGGGCAGACTAGAGGTATGCAGGGGAGAACGGAATTCCTGGTGTAGCGGTGGAATGCGCAGATATCAGGAGGAACACCGGTGGCGAAGGCGGTTCTCTGGGCATTACCTGACGCTGAGGAGCGAAAGCATGGGGAGCGAACAG
>028b27aaf2901724f09675e9688030d5
ACGTAGAAGACTAGTGTTATTCATCTTTAGTAGGTTTAAAGGGTACCTAGACGGTAAAATTAGTCCTAAATAGGATACGGTTTTACTAGAGTTATATATGAGAAGGTGAGTATTTACGGAGTAGAGTTGAAATTCTTTGATACCTTAACGACTGGTAACGGCGAAAGCAACCTTTTATCTAATAACTGACGTTGAGGGACGAAGGCTTGGGTAACGAACAGGATTAGAAACCCTAGTAG
>028b5abe1ebcc2adac3ab1d514272f26
ACGAAGGGGGCTAGCGTTGTTCGGATTTACTGGGCGTAAAGCGCACGTAGGCGGTTTGTTAAGTCAGGGGTGAAATCCCGGAGCTCAACTCCGGAACTGCCTTTGATACTGGCAAGCTAGAGTCCGGAAGAGGTAAGTGGAACTCCTAGTGTAGAGGTGGAATTCGTAGATATTAGGAAGAACACCAGTGGCGAAGGCGGCTTACTGGTCCGGAACTGACGCTGAGGTGCGAAAGCGTGGGGAGCAAACAG
>028d2f9a96db4ebf91911d020419a80a
ACAGAGGGTGCAAACGTTGTTCGGAATTACTGGGCGTAAAGCGTGTGTAGGCGGCCATGAAAGTCGGATGTGAAAGCCCCAGGCTTAACCTGGGAAGTGCACCCGATACTACATGGCTTGAGTATCGGAGAGGTTGGTGGAATTCTCGGTGTAGAGGTGAAATTCGTAGATATCGAGAGGAACACCGGTGGCGAAGGCGGCCAACTGGACGAATACTGACGCTGAGACACGAAAGCGTGGGGAGCAAACAG
>0298b820a1855a885817ea64c9794894
ACAGAGGTCCCAAGCGTTGTTCGGATTCACTGGGCGTAAAGGGTGCGTAGGTGGCAGGGTAAGTTTGATGTGAAATCTCCGGGCTTAACCCGGAAACTGCATTGAATACTATCCTGCTCGAGGGTTGGAGGGGGGACCGGAATACTTGGTGTAGCAGTGAAATGCGTAGATATCAAGTGGAACACCAGTGGCGAAGGCGGGTCCCTGGACAACATCTGACACTGAGGCACGAAAGCTAGGGGAGCAAACAG
>029917b5cbf50972ac9961b466a8bbab
ACAGAGGTCCCAAGCGTTACTGAGAATCACTGGGTTTAAAGGGTGCGTAGGTGGTCCGTTAAGTCAGTTGTGAAATCCCCGGGCTCAACCCGGGAACTGCTTCTGATACTGGCGGACTTGAGGCCAGTAGGGGTCACTAGAACTGACGGTGGAGCGGTGAAATGCGTAGATATCGTCAGGGATGCCGGTGGTGAAGACGGGTGACTGGGCTGGTTCTGACACTGAGGCACGAAAGCGCGGGGAGCGAACGG
>029bcad03216f4a39a59b497b3a0e17a
ACGAAGGGGGCTAGCGTTGTTCGGAATTACTGGGCGTAAAGCGCACGTAGGCGGATTGTTAAGTCGGGGGTGAAATCCCGGGGCTCAACCCCGGAACTGCCTTCGATACTGGCGATCTCGAGTCCGGAAGAGGTTAGTGGAATTCCCAGTGTAGAGGTGAAATTCGTAGATATTGGGAAGAACACCAGTGGCGAAGGCGGCTAACTGGTCCGGTACTGACGCTGAGGTGCGAAAGCGTGGGGAGCAAACAG
>02a988edd1fc4165bdd690fd97a62f76
ACGTAGGGTGCAAGCGTTGTCCGGATTTATTGGGCGTAAAGGGCTCGTAGGCGGCTGGTCGCGTCGGAAGTGAAAGCCCACAGCTTAACTGTGGGTCTGCTTCCGGTACGGGCCGGCTGGAGTATGGCAGGGGAGACTGGAATTCCTGGTGTAGCGGTGGAATGCGCAGATATCAGGAGGAACACCGGTGGCGAAGGCGGGTCTCTGGGCCATTACTGACGCTGAGGAGCGAGAGCGTGGGGAGCGAACAG
>02ad916a8376770b684a74bea6231ab7
ACGGAGGATCCGAGCGTTATCCGGATTTATTGGGTTTAAAGGGTGCGTAGGTGGCCTGTTAAGTCAGGGGTGAAAGACGGTAGCTCAACTATCGCAGTGCCCTTGATACTGATGGGCTTGAATGAACTAGAGGTAGGCGGAATGTGACAAGTAGCGGTGAAATGCATAGATATGTCACAGAACACCAATTGCGAAGGCAGCTTACTATGGTTTTATTGACACTGAGGCACGAAAGCGTGGGGATCAAACAG
>02b0c0133776cd2b07e9f9c7a5fde312
ACGAAGGGAGCTAGCGTTGTTCGGAATTACTGGGCGTAAAGGGCGCGTAGGCGGCTTGACAAGTTGGATGTGAAAGCCCAGGGCTCAACCCTGGAATAGCATTCAAGACTGTTTTGCTTGAATTCGGTAGAGGATGGTGGAATTCCCAGTGTAGAGGTGAAATTCGTAGAGATTGGGAAGAACACCCGTGGCGAAGGCGGCCATCTGGACCGACATTGACGCTGAGGCGCGAAAGCGTGGGGATCAAACAG
>02b15811c3d12f8b42905ad4d5565020
ACGTAGGACCCAAGCGTTATCCGGAATTACTGGGCGTAAAGAGTTGCGTAGGTGGCATAGCAAGCAAATAGTGAAAGCGTGAGGCTCAACCTCATAACCATTATTTGAACTGCTAAGCTAGAGTGTGAGAGAGGTAGATGGAATTTCTAGTGTAGGAGTGAAATCCGTAGATATTAGAAGGAACACCGATGGCGTAGGCAGTCTACTGGCTCATTACTGACACTAAGGCACGAAAGCGTGGGGAGCGAACGG
>02b164fc01d16fce7db6ff889d6126c6
ACGTAGGGGGCAAGCGTTGTCCGGAATCATTGGGCGTAAAGCGCGTGTAGGCGGCTTGATAAGTCTGCTGTGAAAGTCCAGGGCTCAACCCTGGAATGCCGGTGGAAACTGTCAAGCTAGAGTCCGGAAGAGGCGAGTGGAATTCCTGGTGTAGCGGTGAAATGCGCAGATATCAGGAGGAACACCAATGGCGAAGGCAGCTCGCTGGGACGGTACTGACGCTGAGACGCGAAAGCGTGGGGAGCAAACAG
>02b7b04750d2d2e0ceed6d744a7de80d
ACGAACCGTGCGAACGTTATTCGGAATCACTGGGCTTAAAGCGCGTGTAGGCGGGCCGCCACGTCGGCTGCTGAAATCCCCCGGCTCAACCGGGGAACGGGCACCGATACGAGCGGCCTCGAGGGGGGTAGGGGGCACTGGAACTTCCGGTGGAGCGGTGAAATGCGTTGAGATCGGAAGGAACGCCCGTGGCGAAAGCGAGTGCCTGGACCCTTTCTGACGCTGAGACGCGAAAGCCAGGGGAGCGAACGG
>02be7e598200aa16e270de8254ad199e
ACGTAGGGCGCAAGCGTTGTCCGGAATTATTGGGCGTAAAGAGCTCGTAGGCGGTCTGTTGCGTCCGCTGTGAAAACCCGGGGCTTAACCCTGGGCTGGCAGTGGATACGGACAGACTAGAGGTAGGTAGGGGAGAATGGAATTCCCGGTGTAGCGGTGAAATGCGCAGATATCGGGAGGAACACCGGTGGCGAAGGCGGTTCTCTGGGCCTTACCTGACGCTGAGGAGCGAAAGCGTGGGGAGCGAACAG
>02bed544101f8bcba519392a6b442e20
ACGGAGGGGGCTAGCGTTGTTCGGAATGACTGGGCGTAAAGGGCGCGTAGGCGGTTTATTAAGTGAGGCGTGAAAGCCCTGGGCTTAACCCAGGAGGTGCGTTTCATACTGGTAAGCTAGAGTGCGAGAGAGGAAAGTGGAATTCCTAGTGTAGAGGTGAAATTCGTAGATATTAGGAAGAACACCAGAGGCGAAGGCGGCTTTCTGGCTCGCAACTGACGCTGAGGCGCGAAAGCGTGGGGAGCAAACAG
>02c2e33db30c670a16a39f9d02107db3
ACAGAGGGTGCGAGCGTTAATCGGAATTACTGGGCGTAAAGGGCGCGTAGGTGGTTGCGTAAGATTGATGTGAAATCCCTGGGCTTAACCTAGGAACTGCATCGATGACTGCGTAGCTAGAGTACTGTAGAGGGTAGTGGAATTTCCGGTGTAGCGGTGAAATGCGTAGAGATCGGAAGGAACACCAGTGGCGAAGGCGGCTACCTGGACAGATACTGACACTGAGGCGCGAGAGCGTGGGGAGCAAACAG
>02d519b56819f99f3d3cf27cb7ef61f8
ACAGAGGGTGCAAGCGTTAATCGGAATTACTGGGCGTAAAGCGTGCGTAGGTGGATATCCAAGTCGATTGTGAAAGCCCCGGGCTTAACCTGGGAACTGCAGTCGAGACTGTTTATCTAGAGTATGGTAGAGGAAAGTGGAATTCCCGGTGTAGCGGTGAAATGCGTAGATATCGGGAGGAACACCAGTGGCGAAGGCGACTTTCTGGACCAATACTGACACTGAGGCACGAAAGCGTGGGGAGCAAACAG
>02d54c3500536eefb98c3006bc1f0272
ACGGAGGGTGCAAGCGTTATCCGGAATCATTGGGTTTAAAGGGTCCGTAGGCGGATTAATAAGTCAGAGGTGAAATCCCACAGCTTAACTGTGGAACTGCCTTTGATACTGTTAGTCTTGAGTTATATGGAAGTAGATAGAATGTGTAGTGTAGCGGTGAAATGCTTAGAGATTACACAGAATACCGATTGCGAAGGCAGTCTACTACGTATATACTGACGCTAATGGACGAAAGCGTGGGGAGCGAACAG
>02d5c23102dcb7c21b986c7bee8d60e2
ACGGAGGGGGCTAGCGTTGTTCGGAATTACTGGGCGTAAAGCGTACGTAGGCGGCTTTGTAAGTTAGAGGTGAAAGCCTGATGCTCAACATCAGAATTGCCTTTAAGACTGCATCGCTTGAATCGTGGAGAGGTAAGTGGAATTCCGAGTGTAGAGGTGAAATTCGTAGATATTCGGAAGAACACCAGTGGCGAAGGCGGCTTACTGGACACGTATTGACGCTGAGGTACGAAAGCGTGGGGAGCAAACAG
>02d5dd75be0bf0a52c0a36bf439340a0
ACGTAGGGCGCAAGCGTTGTCCGGAATTATTGGGCGTAAAGAGCTCGTAGGTGGTTTGTTACGTCCGCTGTGAAAACCTAGGGCTTAACCCTGGGCTTGCAGTGGATACGGGCAGACTAGAGGTAGGTAGGGGAGAATGGAATTCCTGGTGTAGCGGTGAAATGCGCAGATATCAGGAGGAACACCGGTGGCGAAGGCGGTTCTCTGGGCCTTACCTGACACTGAGGAGCGAAAGCGTGGGGAGCGAACAG
>02d6f05ff3add38743b37cb08c5672b7
ACGGGGGGGGCAAGCGTTATTCAGATTAATTGGGCGTAAAGGGTATGTAGGTGGTTTATGGTATTAAAAGTTAAAGATAAGGGCTTAACCTTTGAAAAGCTTTTAGAATTAATAAGCTTGAGTATAAAGGGTGATAGTGGTATTTTTGGTGGAGAGGTGAAATTCTTAGATATTAAAAAGACCAGCAGAGGCGAAGGCGACTATCAATTTTATTTACTGACGTTGAGGTACGAAAGCATGGGGAGCAAACAG
>02dad522e5f36fe2a1a92a8f3f901978
ACGAAGGGTGCTAGCGTTGTTCGGAATTACTGGGCGTAAAGCGCGCGTAGGCGGCTATCCAAGTCAGAGGTGAAAGCCCTGGGCTCAACCCAGGAATTGCCTTTGAAACTGGGTAGCTAGAGTGTCGGAGGGGATAGCGGAATTGCTAATGTAGAGGTGAAATTCGTAGATATTAGCAGGAACACCGGTGGCGAAGGCGGCTATCTGGACGACAACTGACGCTGAGGCGCGAAAGCACGGGGATCAAACAG
>02e563fcc4d3cd08b547c97896779dcd
ACAGGTGGGTCAAGTATTATTCTACATAATTGGGCGTAAAGGATAAGTAGGTTGTTTTTTAAATGTTAATATAAATTCTATATAAAAGTTATAGGAGATTTAATAAATTGTAAAACTATGAGTTTATAAAAGATAACAGAATCTACCAAAGTAACAGTAAAATGTTCTAAGATTGGAGAGAATACCAAATGGCGAAAGCAATTATCTAGCTAAAACTGACACTGAATTATGAAGGCATGGGTAGCGAACAG
>02e815a8bd9013fa56955df637c7afca
ACGGAGGGTGCAAGCGTTATCCGGATTCACTGGGTTTAAAGGGTGCGTAGGTGGGCAGGTAAGTCAGTGGTGAAATCTCCGGGCTTAACCCGGAAACTGCCGTTGATACTATCTGTCTTGAATATCGTGGAGGTGAGCGGAATATGTCATGTAGCGGTGAAATGCTTAGATATGACATAGAACACCGATTGCGAAGGCAGCTCACTACACGATCATTGACACTGAGGCACGAAAGCGTGGGGATCAAACAG
>02ea0fe76e33f38fafbb9e4f45b649d0
ACGGAGGATCCAAGCGTTATCCGGAATTACTGGGCGTAAAGAGTTGCGTAGGTGGCAGAGTAAGTTGGTAGTGAAAGCGTTCGGCTCAACCGGATAAACATTACTAAAACTGCTCAGCTAGAGGACGAGAGAGGTAATTGGAATTCCTAGTGTAGGGGTAAAATCCGTTGATATTAGGAGGAACACCGATGGCGTAGGCAGATTACTGGCTCGTTCCTGACACTCAGGCACGAAAGCGTGGGGAGCAAACAG
>02f342756b6e5e1aaf010f98f9d215a5
ACGTAGGGGGCGAGCGTTGTCCGAAGTTACTGGGCGTAAAGCGCGCGTAGGCGGGTTATTAAGTGAGGGGTGAAAGGTTCGGGCTCAACCCGGACACTGCCTTTCATACTGGTGACCTTGAGTCTGGGAGAGGCGAGTGGAATGGTCGGTGTAGCGGTGAAATGCGTAGATATCGATCGGAACACCCATGGCGAAGGCAGCTCGCTGGCCTAAGACTGACGCTGAGGCGCGAAAGCGTGGGGAGCAAACAG
>02f5a6c9f32efb025fa7208e05ff2c05
ACGGAGGGTGCAAGCGTTAATCGGAATTACTGGGCGTAAAGGGTGCGTAGGTGGTTTGATAAGTTAACTGTGAAAGCCCTGGGCTCAACCTGGGAATGCCAGTTAAAACTGTTGGACTAGAGTATGGGAGAGGATAGTGGAATTTCCGGTGTAGCGGTGAAATGCGTAGAGATCGGAAGGAACACCAGTGGCGAAGGCGGCTATCTGGCCTAATACTGACACTGAGGCACGAAAGCGTGGGGAGCAAACAG
>02f6aea8093466457142b411fa18e886
ACAGAGGGTGCAAGCGTTAATCGGAATTACTGGGCGTAAAGCGTGCGTAGACGGTTATTTAAGTCGGGTGTGAAATCCCCGGGCTCAACCTGGGAATTGCATTCGAGACTGAATAGCTAGGGTGCGGAAGAGGGAAGCGGAATTTCCGGTGTAGCGGTGAAATGCGTAGATATCGGAAGGAACATCAGTGGCGAAGGCGGCTTCCTGGTCCAGCACCGACGTTCAGGCACGAAAGCGTGGGGAGCAAACAG
>0304b0f50cae6405bcd1ad882c09afcd
ACGAAGGGGGCTAGCGTTGCTCGGAATTACTGGGCGTAAAGGGCGCGTAGGCGGACAGTTTAGTCGGGGGTGAAATCCCAGGGCTCAACCCTGGAACTGCCTTCGATACTGACTGTCTTGAGTTCGGGAGAGGTGAGTGGAACTCCGAGTGTAGAGGTGAAATTCGTAGATATTCGGAAGAACACCAGTGGCGAAGGCGACTCACTGGCCCGATACTGACGCTGATGCGCGAAAGCGTGGGGAGCAAACAG
>03051b6d27c67eff43bd4951422cb8f6
ACGAAGGGGGCTAGCGTTGTTCGGAATTACTGGGCGTAAAGCGTATGTAGGCGGATCTTTAAGTCAGGGGTGAAATCCCGAGGCTCAACCTCGGAACTGCCTTTGATACTGGGGATCTTGAGTCCGGGAGAGGTTAGTGGAACTGCGAGTGTAGAGGTGAAATTCGTAGATATTCGCAAGAACACCAGTGGCGAAGGCGGCTAACTGGCCCGGTACTGACGCTGAAATACGAAAGCGTGGGGAGCAAACAG
>0309178559c2215e823cb75f3c5a0bd6
ACGGAGGGTCCAAGCGTTATCCGGAATCATTGGGTTTAAAGGGTCCGCAGGCGGTCAATTAAGTCAGAGGTGAAAGCCCATCGCTCAACGATGGAACTGCCTTTGATACTGGTTGACTTGAGTTATACGGAAGTAGATAGAATAAGTAGTGTAGCGGTGAAATGCATAGATATTACTTAGAATACCGATTGCGAAGGCAGTCTACTACGTATATACTGACGCTCATGGACGAAAGCGTGGGGAGCGAACAG
>030ae2c2392f3f8b0399ad1bcd493cd8
ACGGAGGGTGCAAGCGTTATCCGGATTCACTGGGTTTAAAGGGTGCGTAGGCGGGTATTTAAGTCAGTGGTGAAATCCTAGAGCTTAACTCTAGAACTGCCATTGATACTATTTATCTTGAATATTGTGGAGGTAAGCGGAATATGTCATGTAGCGGTGAAATGCTTAGATATGACATAGAACACCTATTGCGAAGGCAGCTTACTACGCATATATTGACGCTGAGGCACGAAAGCGTGGGGATCAAACAG
>030f37a23798ec8bc518b0417c67596d
ACGGAGGGTGCAAGCGTTATCCGGATTTACTGGGTTTAAAGGGAGCGCAGGCGGATTGGTAAGTCAGTGGTGAAATACCCGTGCTTAACATGGGAACTGCCATTGATACTATCAGTCTTGAATGTTGTTGAGGTTTGCGGAATGGGTCATGTAGCGGTGAAATGCATAGATATGACCCGGAACACCTATTGCGAAGGCAGCAGGCTAAACAAATATTGACGCTGAGGCTCGAAAGCGTGGGGATCAAACAG
>0312619106f4713eeae54bb5bf2b2c18
ACGTAGGGTCCAAGCGTTGTCCGGATTTACTGGGCGTAAAGAGCACGTAGGCGGCTCGTTAAGTGTGAAGTGAAATCTCTAGGGCTCAACCCAGAAACTGCTTTACATACTGGCGAGCTAGAGGGATGCAGAGGCTTGTGGAATTCCTGGTGTAGCGGTGAAATGCGTTGATATCAGGAGGAACACCCATGGCGAAGGCAGCAAGCTGGGCATCATCTGACGCTGAGGTGCGAAAGCGTGGGTAGCAAACAG
>031646f69c55b293bebb961aeec655bb
ACGGAGGGAGCAAGCGTTTTTTTATTCATCATGTATTGGGCGTAAAGAAAGTGTAGGCAGTTTTATGTTACTTTTTATTTAAAAATAAAAATTTACTTTTAATTTAAATATAATTAGTACCTATTAAACTATGAGTTTTATTTATAAGAGTTTATAACGTACTCTTAGTGTAAGGGTGAAATACTTACTAAATTAAAGAGGACGCACAATAGCGAAGGCAAATATCTATAATTAACTGACGTTTTGAGGCTTGAAGGCTTAGGTAGCAAACGA
>031cfcc0e371123144671c68df7ff776
ACGTAGGATCCAAGCGTTGTCCGGATTTACTGGGTGTAAAGGGTGCGCAGGCGGGCTTATAAGTCAGGAGTGAAATCTCGGCGCTCAACGCCGAAACGTCTTTTGATACTGTAGGTCTTGAATCGGGGAGAGATCCGTGGAACTCCGAGTGTAGCAGTGAAATGTGTAGATATTCGGAAGAACACCAGCGGCGAAGGCAGCGGATTGGCCCTTGATTGACGCTCAGGCACGAAAGCATGGGGACCAAACAG
>031f620f8e26acf7514b09bcff679deb
ACAGAGGGTGCAAGCGTTGTTCGGAATTATTGGGCGTAAAGGGTGCGTAGGCGGTGCGGTAAGTCTGTAGTGAAATCTCTGGGCTCAACTCAGAGTCTGCTATAGAAACTGCCGTGCTTGAGTGTGGGAGAGGTGAGTGGAATTCCCGGTGTAGCGGTGAAATGCGTAGATATCGGGAGGAACACCTGTGGCGAAAGCGGCTCACTGGACCACAACTGACGCTGATGCACGAAAGCTAGGGGAGCAAACAG
>0322ebb9304084cfbda5293b7aa61ae0
ACGGAGGGAGCTAGCGTTGTTCGGAATTACTGGGCGTAAAGCGCACGTAGGCGGCTTTTTAAGTCAGGGGTGAAATCCCGGGGCTCAACCCCGGAACTGCCCTTGAAACTGGAGAGCTAGAATCTTGGAGAGGCGAGTGGAATTCCGAGTGTAGAGGTGAAATTCGTAGATATTCGGAAGAACACCAGTGGCGAAGGCGACTCGCTGGACAAGTATTGACGCTGAGGTGCGAAAGCGTGGGGAGCAAACAG
>03242a0ecf1e98b1189262c525843de6
ACAGGGGGTGCTAGCGTTGTTCGGAATTACTGGGCGTAAAGGGCGCGTAGGCGGCTCAACAAGTCAGATGTGAAATCCCGGGGCTTAACTCCGGACGTGCATTTGAAACTGTTAGGCTAGAGTGCAGTAGAGGATGGTGGAATTCCCAGTGTAGAGGTGAAATTCGTAGATATTGGGAGGAACACCGGTGGCGAAGGCGGCCATCTGGGCTGCAACTGACGCTGAGGCGCGAAAGCGTGGGGATCAAACAG
>03254b7647d2e352990447c1113e6f15
ACGGAGGGGACGAGTGTTACTCATAATAACTGGGCGTAAAGGGTATGTAGGTGGTTTATTTAGTTAATTAGTAAAGAATAGATTAAGAGTTTATTAAACTAATTAAAACGTTTAAACTAGAGTATAAGAGAGGAATATGGAATTTTTAGTGTAAGGGTGAAATTTTTCGATAATAAAAAGACGATCGAATGCGAAGGCAATATTCTGGATTATTACTGACACTGAGGTACTGAAGCATGGGGAGCAAATCG
>032ac3afda28be415b776602b2410171
ACGGGAGGGGCGGGCGTTACTCATCTTTACTGGGCGTAAAGGGTGCGTAGGTGGTCTTTTGCTGTTTTTTGCAAAATGTTATTGGTTATAAAAATGGCAAATTAATACGACTAGACTAAGAGTATGTAAGAGGATATTGGTACTCATAGTGTAGAGGTGGCATTCGGTGATATTGACGGGGACTACCGAAAGCAAAAGCATTTATCCAATACATACTGACGCTGAGGCACTACAGCATGGGTCTCGAACAG
>032d80088d7367d44bce9d59bc0428ff
ACGAAGGGGGCGAGCGTTATTCGGAATCACTGGGCGTAAAGCGTGCGTAGGCTGTTCAGCAAGTCAGAAGTGAAAGCCCAGGGCTCAACCCTGGAAGCGCTTTTGAAACTGCTGGACTTGAATTCGGGAGAGGATAGCGGAATTGTCAGTGTAGCAGTGAAATGCGTAGATATTGACAGGAACACCAGTGGCGCAAGCGGCTATCTGGACCGACATTGACGCTGAGGCACGAAAGCGTGGGGATCAAACAG
>033413b28e0bc708d6a8e6df98527207
ACAGAGGGTGCAAACGTTGTTCGGAATTACTGGGCGTAAAGCGAGTGTAGGCGGTTTGGTAAGTCGGATGTGAAAGCCCCGGGCTCAACCCGGGAAGTGCACTCGATACTGCCAAGCTAGAGTATCGGAGAGGTTGGTGGAATTCTCGGTGTAGAGGTGAAATTCGTAGATATCGAGAGGAACACCGGTGGCGAAGGCGGCCAACTGGACGAATACTGACGCTGAGACTCGAAAGCGTGGGGAGCAAACAG
>0335b2f54585a21027658c940c0abd3d
ACGTAGGGGGCAAGCGTTGTCCGGAATCATTGGGCGTAAAGAGCGTGTAGGTGGCTCGGTAAGTCCGCTGTGAAAGTCCAGGGCTCAACCCTGGAATGCCGGTGGAAACTGTCGAGCTAGAGTCCGGAAGAGGCGAGTGGAATTCCTGGTGTAGCGGTGAAATGCGCAGATATCAGGAGGAACACCAATGGCGAAGGCAGCTCGCTGGGACGGTACTGACACTGAGACGCGAAAGCGTGGGGAGCAAACAG
>0337d5fce4f5920dcf2761bb0f07feb3
ACGTAGGATGCGAGCGTTGTCCGGATTCATTGGGCGTAAAGAGTTCGTAGGTGGTTTGTTAAGTCTGATGTTAAAGATCGGGGCTCAACCCTGAGACTGCATTGGATACTGGCAGACTTGAGTATGGTAGAGGCTAGTGGAATTCCCAGTGTAGCGGTGAAATGCGTAGATATTGGGAAGAACACCGGTGGCGTAGGCGACTAGCTGGGCCATAACTGACGCTGAGGAACGAAAGCCAGGGTAGCGAATGG
>033aa65fb063c4a198cb9f59fa2b004c
ACGGAAGGTGCGAGCGTTATCCGGTTTTATTGGGTTTAAAGGGTGCGTAGGCGGCTTATTAAGTCAGTTGTGAAATCCCAGTGCTTAACGCTGGAACTGCGATTGAAACTGATAGGCTTGAGTCAAGAAGAGGTAAGTAGAATTTATGGTGTAGTAGTGAAATGCTTAGATATCATAAGGAATACCAATAGCGAAGGCAGCTTACTGGTCTTGAACTGACGCTGAGGCACGAAAGCGTGGGGAGCAAACAG
>033c0b4377aec3d3c8e8e3ea8f599d98
ACGGAGGGTGCAAGCATTAATCGGATTTATTGGGCGTAAAGGGCGCGTAGGCGGGGATGTAAGTCAGATGTGAAATCCTGGGGCTCAACCTCAGAACTGCATTTGAAACTGTATCTCTAGAGGGTAGGAGGAGAAAACGGAATTCCACAAGTAGCGGTGAAATGCGTAGATATGTGGAAGAACACCGGTGGCGAAGGCGGTTTTCTATCTTATTCCTGACGCTGATGCGCGAAAGCAAGGGGATCAAACAG
>033e0c6cb409318e42ba4d8acf2edff3
ACGTAGGGTGCGAGCGTTAATCGGAATTACTGGGCGTAAAGCGTGCGCAGGCGGTTTTGTAAGTCTGTCGTGAAATCCCCGGGCTTAACCTGGGAATTGCGATGGAGACTGCAAGGCTAGAATCTGGCAGAGGGGGGTAGAATTCCACGTGTAGCAGTGAAATGCGTAGAGATGTGGAGGAACACCGATGGCGAAGGCAGCCCCCTGGGTCAAGATTGACGCTCATGCACGAAAGCGTGGGGAGCAAACAG
>033fe094ccb477eb0f72d7dfc57d22f6
ACGTAGGGAGCAAGCGTTGTCCGGAATCATTGGGCGTAAAGAGCGCGTAGGTGGCTTTATAAGTCCGTTGTGAAAGTCAAAGGCTCAACCTTTGAAAGCCGATGGATACTGTGAAGCTAGAGTACGGAAGAGGCGAGTGGAATTCCTGGTGTAGCGGTGGAATGCGCAGATATCAGGAGGAACACCAATAGCGAAGGCAGCTCGCTGGGACGTTACTGACACTGAGGCGCGAAAGCGTGGGGAGCGAACAG
>034fdd094b24b6225635f520e274b38d
ACGTAGGGTGCGAGCGTTAATCGGAATTACTGGGCGTAAAGCGTGCGCAGGCGGTTTTGTAAGACAGGTGTGAAATCCCCGGGCTTAACCTGGGAACTGCGCTTGTGACTGCAAGACTTGAGTACGGCAGAGGGGGGTAGAATTCCACGTGTAGCAGTGAAATGCGTAGAGATGTGGAGGAATACCGATGGCGAAGGCAGCCCCCTGGGTCGATACTGACGCTCATGCACGAAAGCGTGGGGAGCAAACAG
>035d865b10c7ad6d624bc4950464cfd8
ACGAAGGGTGCTAGCGTTGTTCGGATTTACTGGGCGTAAAGCGTGCGTAGGTGGCTTTACAAGTCAGGGGTGAAATCCTGGGGCTCAACCCCAGAATTGCCTTTGAAACTGTAAAGCTAGAGTATCGGAGGGGATAGCGGAATTGCTAATGTAGAGGTGAAATTCGTAGATATTAGCAGGAACACCGGTGGCGAAGGCGGCTATCTGGACGATTACTGACACTCTGGCACGAAAGCGCGGGGATCAAACAG
>03629864bab630989778b788b0f332f3
ACGGAGGGTGCAAGCGTTATCCGGATTTATTGGGTTTAAAGGGTCCGCAGGCGGACTTGTAAGTCAGAGGTGAAAGCCGGCAGCTTAACTGTCGAACTGCCTTTGAAACTGCAAGTCTTGAGTGAGGTTGAAGTAGCTAGAATGAGTAGTGTAGCGGTGAAATGCTTAGATATTACTCAGAATACCGATTGCGAAGGCAGGTTACTAAGTCTTAACTGACGCTGAGGGACGAAAGCGTGGGGAGCGAACAG
>03644f524320ec9d7d48dbc0bbfb3605
ACGGAGGGTGCAAGCGTTATCCGGATTTACTGGGTTTAAAGGGTGCGTAGGCGGCTTTTTAAGTCAGTGGTGAAATCCTAGTGCTCAACACTAGAACTGCCATTGAAACTGAATAGCTCGAGTCAAGGAGAGGTAGGCAGAATTTATGGTGTAGCAGTGAAATGCTTAGATACCATAAGGAATACCGACAGCGAAGGCAGCTTACTGGCCTTGCACTGACGCTGAGGCACGAAAGCGTGGGGAGCAAACAG
>0368ee29ef7be634cc8b68696ccd9dad
ACGTAGGGTGCAAGCGTTGTCCGGAATTATTGGGCGTAAAGAGCTCGTAGGCGGTTAGTCGCGTCGGCTGTGAAAACCTGGGGCTCAACCCCGGGCCTGCAGCCGATACGGGCTGACTAGAATTCGGTAGGGGAGTCTGGAATTCCTGGTGTAGCGGTGAAATGCGCAGATATCAGGAGGAACACCGGTGGCGAAGGCGGGACTCTGGGCCGATATTGACGCTGAGGAGCGAAAGCGTGGGGAGCAAACAG
>0369c0781a627f3373dd334500306e66
ACGTAGGGTGCAAGCATTAATCGGAATTATTGGGCGTATAGGGCGCGTAGGCGGATCTACAAGTCGGTTGTGAAATCCCAAGGCTCAACCTTGGAATAGCACCCGAAACTGTAGAACTAGAGGGTAGGCGGAGAAGACGGAATTCCACAAGTAGCGGTGAAATGCGTAGATATGTGGAAGAACATCGGTGGCGAAGGCGGTTTTCTAGCTTATTCCTGACGCTGAGGCGCGAAAGCAAGGGGATCAAACAG
>036b2d81fc6076105f419e776bc4fae3
ACGGGGGGGCCGGCGATATTCGTCTTGGACTGGGCGTATAGGGATCGTAGGTGGTTTATTCGATTTGTCACGAAAGGCTAGAACATGTTTCATGAGTGTTGGCTTATATTCCCTAACCTTGAGTTTAAAAGGAGAAAGCGGTACTCTTGGTGGAGAGGGTAATATTCAGAAATATCCGATGGGGACCACCAGCGGCGAAGGCGGTTTTCCTGTCTTAAATACCAACACTGAGGATCCAAAGCTTGGTCGCAAACAG
>036fd6827e0e4272558bb82c1129c3d7
ACGAGGGGGGCAAGCGTTGTTCGGAATTATTGGGCGTAAAGGGTGCGTAGGCGGTTTGACAAGTCTCATGTGAAATCTTCGGGCTCAACCCGAAGTCTGCATGGGAAACTGTCGGGCTTGAGTATTGGAGAGGTGAGTGGAATTTCCGGTGTAGCGGTGAAATGCGTAGATATCGGAAGGAACACCTGTGGCGAAAGCGGCTCACTGGACAATAACTGACGCTGATGCACGAAAGCTAGGGGAGCAAACAG
>03715b8c1e39542db2b9500ec5e0b89f
ACGTAGAAGACTAGTGTTATTCATATTTAGTAGGTTTAAAGGGTACCTAGACGGCATTATTAGCCCAAAACAGGGTACGGTTTTGCTAGAGTTTTATAAGAGGAGGGGAGTATTCATAGAGTAGAGATAAAATTTTTTGATACTATGACGACTGGTAGAGGCGAAAGCAACCTTCTATCTAAAAACTGACGTTGAGGGACGAAGGCCTGGGTAGCAAACAGGATTAGATACCCTTGTAG
>037571aa4ace05be80d9c37e3f42e14e
ACGAAGGGTGCTAGCGTTGTTCGGAATTACTGGGCGTAAAGCGCGCGTAGGCGGTGATGCAAGTCAGGGGTGAAATCCCGGAGCTTAACTCCGGAACTGCCTTTGAAACTGCATTGCTGGAGTATGTGAGGGGATAGCGGAATTCCTAATGTAGAGGTGAAATTCGTAGATATTAGGAGGAACACCGGTGGCGAAGGCGGCTATCTGGCACATTACTGACGCTGAGGCGCGAAAGCGTGGGGATCAAACAG
>0388e22fd9596abfa09df6cd8631375d
ACGAGTGCCCCAAGCGTTATCCGGAATCATTGGGCGTAAAGGGTGTGTAGGTGGCGTTGTTAGTCTTCTGTTAAAACTTCGGGCTTAACCCGAAATCTGCGGAGGAAACGGCAATGCTTGAGGATGCGAGGGGTGAATGGAACTCATGGAGTAGGGGTGAAATCCGTTGATATCATGGGGAACACCAAAAGCGAAGGCAATTCACTGGCGCATTCCTGACACTGAAACACGAAAGCGTGGGTAGCGAACTG
>03898c8f21c2e4be9380a8839c5e5e37
ACGAGTGGTGCTAGCGTTATTCGGAATCACTGGGCGTAAAGGGTGTGTAGGCGACATTTCAAGTCCACTGTTAAATATCCCAGCTTAACTGGGAAGGTGCAGTGGAAACTGATTCGTTAGAGGGTGGAAGAGAGAAGTGGAATTCTCGGAGTAGCGGTAAAATGCGTAGATATCGAGAGGAACACCGATGGCGAAGGCAGCTTCTTAGTCCATTCCTGACGCTGATACACGAAAGCGTGGGGAGCAAACAG
>039831c7cae0d1a9acf5c9e30bc34129
ACGAAGGGGGCTAGCGTTGCTCGGAATCACTGGGCGTAAAGGGCGCGTAGACGGCCGATTAAGTCGGGGGTGAAAGCCTGTGGCTCAACCACAGAATTGCCTTCGATACTGGTTGGCTTGAGACCGGAAGAGGACAGCGGAACAGCGAGTGTAGAGGTGAAATTCGTAGATATTCGCAAGAACACCAGTGGCGAAGGCGGCTGTCTGGTCCGGTTCTGACGCTGAGGCGCGAAAGCGTGGGGAGCAAACAG
>03996f284ab5b6602425e9201bdec7ff
ACAGAGGGTGCAAGCGTTAATCGGAATTACTGGGCGTAAAGCGTGCGCAGACGGTTGCGTAAGTCAGATGTGAAAGCCCCGGGCTCAACCTGGGAATTGCATTTGAGACTGTGTAGCTAGGGTACGGAAGAGGGAAGCGGAATTTCAGGTGTAGCGGTGAAATGCGTAGATATCTGAAGGAACACCAGTGGCGAAAGCGGCTTCCTGGTCCAGTACCGACGTTCAGGCACGAAAGCGTGGGGAGCAAACAG
>03a1208976311cc55d433e9dc8478f2f
ACGGAGGGTGCAAGCATTAATCGGAATTATTGGGCGTAAAGGGCGCGTAGGCGGGTAAGTAAGTCAGATGTGAAATTCCGGGACTCAATTCCGGAGCTGCATTTGAAACTGCTTGTCTTGAGGATTGGCGGAGAGAACGGAATTCCACGTGTAGCGGTGAAATGCGTAGATATGTGGAAGAACACCGGTGGCGAAAGCGGTTCTCTAGCTAATAACTGACGCTGAGGCGCGAGAGCAAGGGGATCAAACAG
>03a2c9807e7bfb1af4b101026b6f57b4
ACGTAGGGGGCAAGCGTTGTCCGGATTTATTGGGCGTAAAGAGCGTGTAGGCGGCCATACAGGTCCGTTGTGAAAACTCGAGGCTCAACCTCGAGACGCCGATGGAAACCGTATGGCTAGAGTCCGGAAGAGGAGAGTGGAATTCCTGGTGTAGCGGTGAAATGCGCAGATATCAGGAAGAACACCCGTGGCTAAGGCGGCTCTCTAGTACGGTACTGACGCTGAGACGCGAAAGCGTGGGGAGCGAACAG
>03a2fce65f6102959fd64de8de7af574
ACGTAGGGTGCGAGCGTTAATCGGAATTACTGGGCGTAAAGCGTGCGCAGGCGGTCTGTTAAGACCGATGTGAAATCCCCGGGCTTAACCTGGGAACTGCATTGGTGACTGGCAGGCTTTGAGTGTGGCAGAGGGAGGTAGAATTCCACGTGTAGCAGTGAAATGCGTAGAGATGTGGAGGAATACCGATGGCGAAGGCAGCCTCCTGGGCCAACACTGACGCTCATGCACGAAAGCGTGGGGAGCAAACAG
>03a59386f5c6c606cfb21b724d4d5083
ACGAAGGGGGCTAGCGTTGCTCGGAATTACTGGGCGTAAAGGGCGCGTAGGCGGATGACTAAGTTGGGGGTGAAAGCCCGGGGCTCAACCTCGGAACTGCCTTCAATACTGGTCATCTTGAGTTCGGGAGAGGTGTGTGGAACTCCGAGTGTAGAGGTGAAATTCGTAGATATTCGGAAGAACACCAGTGGCGAAGGCGACACACTGGCCCGATACTGACGCTGAGGCGCGAAAGCGTGGGGAGCAAACAG
>03a5e1fcf55708d6b094e79dd62b1bcf
ACGTAGGTGACAAGCGTTGTCCGGAATTATTGGGCGTAAAGGGAGCGCAGGCGGTTGAAATAGTCTGATGTGAAAGCCCACGGCTTAACCGTGGAATGTCATTGGAAACTGTTCAACTTGAATGCAGAAGAGGTAAGTGGAATTCCATGTGTAGCGGTGAAATGCGTAGATATATGGAGGAACACCAGTGGCGAAGGCGACTTACTGGTCTGTGATTGACGCTGAGGCTCGAAAGCGTGGGTAGCAAACAG
>03ae18d0697649b58863ec3e9fd94667
ACGGAGGGTGCGAGCGTTATCCGGATTTATTGGGTTTAAAGGGTGCGTAGGCGGACTAATAAGTCAGTGGTGAAATCTTGCAGCTTAACTGTAAAACTGCCATTGATACTGTTAGTCTTGAATTTAGTTGAGGTAGGCGGAATGTGTTGCGTAGCGGTGAAATGCATAGATATAACACAGAACACCGATTGCGAAGGCAGCTTACTAAGCTATAATTGACGCTGATGCACGAAAGCGTGGGTAGCGAACAG
>03ba50fa0d3ac15da0f8e4f79ec60d71
ACGTAGGGTGCAAGCGTTGTCCGGATTTATTGGGTTTAAAGGGTGCGTAGGCGGCCGTGTAAGTCAGTGGTGAAATACTCTAGCTTAACTAGAGGGGTGCCAATGATACTGCATGGCTTGAGTACAGATGAGGTAGGCGGAATTGACGGTGTAGCGGTGAAATGCATAGATATCGTCAAGAACACCGATAGCGAAGGCAGCTTACTGGGCTGTAACTGACGCTGATGCACGAAAGTGTGGGGATCAAACAG
>03c707d3b481a92ef9be23b8366e1ebf
ACGGAGGGGGCTAGCGTTGTTCGGAATTACTGGGCGTAAAGAGCGCGTAGGCGGTATATCAAGTTGGAAGTGAAATCCCAGGGCTTAACCCTGGAATTGCTTTCAAAACTGATAGACTAGAGAGCGATAGAGGATGGTGGAATTCCTAGTGTAGAGGTGAAATTCTTAGATATTAGGAGGAACACCGGTGGCGAAGGCGGCCATCTGGGTCGTTTCTGACGCTAAGGCGCGAAAGCGTGGGGAGCAAACAG
>03c7aa1bac7ecd85b079ff638a6e7929
ACAGAGGTCTCAACCGTTGTTCGGATTCATTGGGCGTAAAGGGTGCGTAGGCGGTCGGGTAAGTCGGATGTGAAATCTCAGGGCTCAACCCTGAAACTGCATTCGATACTGCCTGGCTAGGGTACTGGAGAGGAGACTGGAATTTACGGTGTAGCAGTGAAATGCGTAGATATCGTAAGGAAGACCAGTGGCGAAGGCGAGTCTCTGGACAGTTACCGACGCTGAGGCACGAAGGTCAGGGGAGCAAACGG
>03cbaeaef96624dcc82011eff4ac079d
ACGAAGGGTGCAAGCGTTACTCGGAATTACTGGGCGTAAAGCGTGTGCAGGTGGTTTGTTAAGTCTGCTGTGAAAGCCCCGGGCTCAACCTGGGAATGGCAGTGGAGACTGGCAAGCTAGAGTGCGGTAGAGGATAGTGGAATTCCCGGTGTAGCGGTGAAATGCGTAGAGATCGGGAGGAACACCAGTGGCGAAGGCGGCTATCTGGACCAGCACTGACACTCAGACACGAAAGCGTGGGGAGCAAACAG
>03de76d9b48be42249ffb0c0901f9653
ACGGAGGGGGCTAGTGTTACTCTTGATGACTGGGCGTAAAGGGCACGTAGGTGGTTTATAAGGTGGAAATAAAAATTTAAATTAATACAAATTTAAAAATATTTTTCAAACAAATAATCTAAGAGTTAAATAGAAGTTAGTTGTACTTTCAGTGGAGAGGTAAAATTCATAAATATTGTCGAGACAATCAATAGGTGAAAACGACTTGCTATAATTAACTGACACTAAAATGCAAAAGTATAGGTATCAAATAG
>03e12ef641d8ff78b6f5b80b44dc3c40
ACGTAGGGTGCAAGCGTTGTCCGGAATCATTGGGCGTAAAGCGCGCGTAGGTGGCTTCGTAAGTCCGTTGTGAAAGTCAAAGGCTCAACCTTTGAATGCCGATGGATACTGCGGAGCTAGAGTACGGAAGAGGCGAGTGGAATTCCTGGTGTAGCGGTGGAATGCGCAGATATCAGGAGGAACACCAATAGCGAAGGCAGCTCGCTGGGACGTTACTGACACTAAGGCGCGAAAGCGTGGGGAGCGAACAG
>03ec4f7028b36feadd08a87a93fc6251
ACAGAGGTCCCAAGCGTTGTTCGGATTCACTGGGCGTAAAGGGTGCGTAGGCGGTCAGGTAAGTCTGATGTGAAATCTCTGGGCTTAACCCAGAAATGGCATTGGATACTATTTGGCTTGAGAGTTGGAGGGGGGACTGGAATTCTTGGTGTAGCAGTGAAATGCGTAGATATCAAGAGGAACACCAGTGGCGAAGGCGAGTCCCTGGACAACTTCTGACGCTGAGGCACGAAAGCTAGGGGAGCAAACAG
>03ed5cd6cee8b99c04b87302634af794
ACGTAGGTGGCAAGCGTTATCCGGATTTATTGGGCGTAAAGCGAGCGCAGGCGGTTTTTTAAGTCTGATGTGAAAGCCCTCGGCTTAACCGAGGAAGTGCATCGGAAACTGGGAAACTTGAGTGCAGAAGAGGACAGTGGAACTCCATGTGTAGCGGTGAAATGCGTAGATATATGGAAGAACACCAGTGGCGAAGGCGGCTGTCTGGTCTGTAACTGACGCTGAGGCTCGAAAGCATGGGTAGCGAACAG
>03f9456c7bfac8b055e92bbc1ec5f236
ACGGAGGGTGCAAGCGTTAATCGGAATTACTGGGCGTAAAGGGTGCGTAGGTGGTTTGGTAAGTTATCTGTGAAATCCCCGGGCTCAACCTGGGCAGGTCAGATAAGACTGCTGGACTCGAGTATAGGAGAGGGTAGTGGAATTTCCGGTGTAGCGGTGAAATGCGTAGAGATCGGAAGGAACACCAGTGGCGAAGGCGGCTACCTGGCCAGATACTGACACTGAGGCACGAAAGCGTGGGGAGCAAACAG
>03fa9aec3d6920441fc045509bbf82a1
ACGAAGGGAGCTAGCGTTGTTCGGAATTACTGGGCGTAAAGGGCGTGTAGGCGGCTTGGCAAGTTGGATGTGAAAGCCCAGGGCTCAACCCTGGAATTGCATTCAAGACTGCCTTGCTTGAATTCGGTAGAGGTTGGTGGAATTCCCAGTGTAGAGGTGAAATTCGTAGAGATTGGGAAGAACACCCGTGGCGAAGGCGGCCAACTGGACCGACATTGACGCTGAGACGCGAAAGCGTGGGGATCAAACAG
>040753630182bd546d05bbf0d253fa58
ACGTAGGGGGCAAGCGTTGTCCGGAATCATTGGGCGTAAAGCGCTCGTAGGTGGATCGGTAAGTCTGCAAAGAAAGACCCGGGCTCAACTCGGGGAACGGTGTAGATACTACCAATCTTGAGGCAATCAGAGGATGATGGAATTCCCGGTGTAGCGGTGAAATGCGTAGATATCGGGAGGAACACCAGTGGCGAAGGCGATCATCTGGGGTTGTTCTGACACTGAGGAGCGAAAGCTAGGGGAGCAAACGG
>04087786cca57c236f65422e23db2378
ACGTAGAAGACTAGTGTTATTCATCTTTATTAGGTTTAAAGGGTACCTAGACGGGAAATCAAGCCATAACAGGAACTAATTTTCTAGAGTTTTATGAGAAAAGGGGCGAATTTCCGGAGGAAAGTTGATATTTTGTGATACTGGAAGGACGGGTAACGGCGAAGGCAACCTTTTATGTAAAAACTGACGTTGAGGGACGAAGCCTTGGGTAACGAGAAGGATTAGAAACCCTAGTAGTC
>041651d7b7c861b045491326186ae672
ACGTACTGTGCGAACGTTATTCGGAATCACTGGGCTTAAAGGGTGTGTAGGCGGCCGACTAAGTAGGGTGTGAAAGGCCTCGGCTCAACCGAGGCACAGCGCTCTAAACTGATTGGCTTGAGTGAGATAGGGGTGTGCGGAACTTCCAGTGGAGCGGTGAAATGTGTTGATATTGGAAGGAACGCCGGTGGCGAAAGCGGCACACTGGGTCTTAACTGACGCTGAGACACGAAAGCCAGGGGAGCGAACGG
>0417c8b7f002c44f1b7bbd760b5104d0
ACAGAGGGTGCAAGCGTTAATCGGAATTACTGGGCGTAAAGCGTGCGCAGATGGTTATGTAAGTCAGATGTGAAAGCCCCGGGCTCAACCTGGGAATTGCATTTGAGACTGTGTAGCTAGGGTGCGGTAGAGGGAAGCGGAATTTCCGGTGTAGCGGTGAAATGCGTAGATATCGGAAGGAACACCAGTGGCGAAAGCGGCTTCCTGGACCAGCACCGACATTCAGGCACGAAAGCGTGGGGAGCAAACAG
>0424d3cdb00e076840d5f5fc2d30872b
ACGAACCGTACAAACGTTATTCGGAATCACTGGGCTTAAAGGGTGCGTAGGCGGCGGCGCAAGTTGGGTGTGAAATCCCTCGGCTCAACCGAGGAACTGCGCTCAAAACTGCGTTGCTTGAGGGAGATAGAGGTGAGTGGAACTTAGGGTGGAGCGGTGAAATGCGTTGATATCCTAAGGAACACCAGTGGCGAAAGCGACTCACTGGGTCTCTTCTGACGCTGAGGCACGAAAGCTAGGGTAGCGAACGG
>042c7f699c35885afd6399e827f23969
ACGGAGGGTGCAAGCATTAATCGGATTTATTGGGCGTAAAGGGCGCGTAGGCGGAAAGATAAGTCAGATGTGAAATCCCGGGGCTCAACCCCGGAACAGCATTTGATACTGTTTCTCTTGAGGGTAGGCGGAGAAAATGGAATTCCACAAGTAGCGGTGAAATGCGTAGATATGTGGAAGAACACCAGTGGCGAAGGCGATTTTCTAGCTTATTCCTGACGCTGAGGCGCGAAAGCAAGGGGAGCAAACAG
>0430430e77e02f7cde30bda91f619224
ACAGAGGTGCCAAGCGTTAGGCGGAATCACTGGGCTTAAAGCGTGTGTAGGTGGACTGGTAAGTACCTTGTGAAATCCCACGGCTCAACCGTGGAACTGCTTGGTATACTGCTGGTCTTGAGCAACTTAGGGGCGAGCGGAACAAATGGTGGAGCGGTGAAATGCGTAGATATCATTTGGAACGCCAATGGTGAAAACAGCTCGCTGGGAGTTTGCTGACACTGAGACACGAAAGCTAGGGGAGCAAACGG
>0432862f98ed4e23e649696e22f66918
ACGTAAGAGACTAGTGTTATTCATCTTAATTAGGTTTAAAGGGTACCTAGACGGTCAATATAGCTTCTAGAATGTTAGTACTTGACTAGAGTTTGATATAAGAGGGCAGTACTTGAGGAGGAGAGATGAAATTCTATTATACCAAAGGGACTCGGTAAAGGCGAAGGCAGCCCTCTATGTAAAAACTGACGTTGAAGGACGAAGGCACAGAGCACAAACAGGATTAGAAACCCGGGTAG
>04359018b67b817f5a62690e28ca45c2
ACAGAGGGTGCGAGCGTTAATCGGAGTTACTGGGCGTAAAGGGCACGTAGGCGGCTATGTTAGTCTGATGTGAAAGACCTGGGCTTAACCTGGGATGTGCATTGGAAACGGCATAGCTAGAGTATGGGAGAGGGAAGTGGAATTTCCGGTGTAGCGGTGAAATGCGTAGAGATCGGAAAGAACCCTCGTGGCGAAGGCGACTTTCTGGCCCAAAACTGACGCTGAGGTGCGAAGGCGTGGGGAGCAAACAG
>04391055b6e024c2ddcf875d5bb5d38f
ACAGAGGTCTCAAGCGTTAATCGGAATTACTGGGCTTAAAGGGTCCGCAGGCGGTCTGACAAGTACTTTGTGAAATCCCATGTCTCAACCATGGAACCGCTCGGTAAACTGTCAGACTTGAGTGCAAAAGGGGTCGCTGGAACTCTAGGTGGAGCGGTGAAATGCGTAGATATCTAGAGGAACGCCAAAGGTGAAGACAGGCGACTGGTTTGCAACTGACGCTCATGGACGAAAGCGTGGGGATCAAACGG
>043baf99f0c0089d2d36f7c6d7d74e9c
ACAGAGGGTGCAAACGTTGTTCGGAATTACTGGGCGTAAAGCGTGTGTAGGCTGCCGTGCAAGTCGGATGTGAAATCCCCGGGCTCAACCCGGGAAGTGCACCCGAAACTGCATGGCTCGAGTACCGGAGAGGTTGGCGGAATTCTCGGTGTAGAGGTGAAATTCGTAGATATCGAGAGGAACACCGGTGGCGAAGGCGGCCAACTGGACGAGTACTGACGCTGAGACACGAAAGCGTGGGGAGCAAACAG
>043eb66cc9907453c1a27efb3fb76be5
ACGAAGGGGGCTAGCGTTGTTCGGAATTACTGGGCGTAAAGCGCGCGCAGGCGGTCTTCCAAGTCAGTGGTGAAAGCCCGGAGCTCAACTCCGGAACTGCCATTGAAACTGTAAGACTTGAGGATGAGAGAGGTGAGTGGAATTCCCAGTGTAGAGGTGAAATTCGTAGATATTGGGAAGAACACCGGTGGCGAAGGCGGCTCACTGGCTCATTTCTGACGCTCAGGCGCGACAGCGTGGGGATCAAACAG
>043f7668ea912d359fff2fc095802219
ACAGAGAGTGCAAGCGTTAATCGGAATTATTGGGCGTAAAGCGCACGTAGGTGGATATTTAAGTCGGATGTGAAATCCCTGAGCTTAACTTAGGAATTGCATTCGATACTGGGTGTCTAGAATATAGTAGAGGGAAGTGGAATTTCTGGTGTAGCGGTGAAATGCGTAGATATCAGAAGGAACATCAGTGGCGAAAGCGGCTTCCTGGACTAATATTGACACTTAGGTGCGAAAGCGTGGGGAGCAAACAG
>044396f81de3b087d251a41bd678c151
ACGAACCGTGCGAACGTTGTTCGGAATCACTGGGCTTAAAGGGCGCGTAGGCGGCAGTTCAAGTCCGGGGTGAAATCCTCCAGCTTAACTGGAGAAGTGCCTTGGAAACTGGATTGCTCGAGGGAGGTAGGGGTCGAGGGAACTTCTGGTGGAGCGGTGAAATGCGTTGATATCAGAAGGAACGCCGGTGGCGAAAGCGCTCGACTGGACCTCATCTGACGCTGAGGCGCGAAAGCTAGGGGAGCAAACGG
>04449799139122ca56bbef1aff51c859
ACGTAAGAGCCTAGTGTTATTCATCTTAAATAGGTTTAAAGGGTACTTAGACGGTAGTAAATGTCTTATTATAAAGATACATCTCTACTAGAGTTTTATGTGAGGAGGTCGTACTTATGGTGTAGAGATGAAATTTGTTGATACCTAGGGGACTGATAAAGGCGAAGGCAACCTCTTATGTAAAAACTGACGTTAAAGGACGAAGGCACAGAGAACGAACAGGATTAGAAACCCGTGTA
>044a025ff776bf8a10eaa40800bd8313
ACGGAGGGTGCAAGCGTTGTTCGGAATTATTGGGCGTAAAGGGCAAGTAGGTGGTCTTGTAAGTCTACTGTGAAATCCCTGGGCTTAACCCAGGAAGTGCGGTGGATACTGCAGGACTAGAGTGCTGGAGGGGTACGTGGAATTCCCGGTGTAGCGGTGAAATGCGTAGATATCGGGAGGAACACCAGAGGCGAAGGCGGCGTACTGGACAGTAACTGACACTCAATTGCGAAAGCGTGGGGAGCAAACAG
>044a9a114c95e1ae5be2639c4c86070c
ACGTAGGGGGCGAGCGTTATTCGGAATCATTGGGCGTAAAGAGTTCGTAGGCGGCTTGATCAGTCTGTGAAGAAAGACCTGGGCTCAACCCAGGGAACGGCACGGATACTATGAAGCTTGAGGTCATCAGAGGGTAATGGAATTCCCGGTGTAGCGGTGAAATGCGTAGATATCGGGAGGAACACCAGTGGCGAAGGCGATTACCTGGGGTGAATCTGACGCTGAGGAACGAAAGCTAGGGGAGCAAACGG
>044ae4f4f05bc8441823a4f4e7eb6b87
ACGAAGGATGCAAGCGTTATCCGGATTTATTGGGTTTAAAGGGTGCGTAGGCGGACTTATAAGTCAGTGGTGAAATCTCGATGCTTAACATCGAACGTGCCATTGATACTGTAGGTCTTGAGTACAGTTGCTGTTGGCGGAATATGACATGTAGCGGTGAAATGCATAGATATGTCATAGAACACCGATTGCGAAGGCAGCTGACAAAACTGTAACTGACGCTGAGGCACGAAAGCGTGGGGATCAAACAG
>044c7e319ac0de505c4f0cdcabb412f2
ACGTAGGGTCCAAGCGTTGTCCGGATTTACTGGGCGTAAAGAGCGCGTAGGCGGTCTGTTAAGTGTAGAGTGAAATCTCCAGGGCTCAACCCGGAAACTGCTCTGCATACTGGCAGACTTGAGGGTCGGAGAGGTGTATGGAATTCCTGGTGTAGCGGTGAAATGCGTTGATATCAGGAGGAACACCCATGGCGAAGGCAGTACACTGGCCGGCATCTGACGCTGATGCGCGAAAGCGTGGGTAGCAAACAG
>044f1d7831930086548e1183410ddba4
ACGTAGGGGGCCAGCGTTGCTCGGAATTACTGGGCGTAAAGGGTTCGTAGGCGGTGCGGCAAGTCGGAAGTGAAATCTCTGGGCTCAACTCAGAGGCTGCTCCCGAAACTGCCGTGCTAGAGTGCGGGAGAGGCCAGTGGAATTACAGGTGTAGCGGTGAAATGCGTAGATATCTGTAGGAACACCCGTGGCGAAGGCGGCTGGCTGGACCGCAACTGACGCTGAGGAACGAAAGCTAGGGGAGCAAACAG
>044f64a888f403d00ae536daac4551ef
ACGGAGGGTGCGAGCGTTAATCGGAATTATTGGGCGTAAAGGGTGCGTAGGTGGTTTGATAAGTTAACTGTGAAAGCCCTGGGCTTAACCTGGGAAGGCCAGTTAAGACTGTTGAACTAGAGTATGGGAGAGGGTAGTGGAATTTCCGGTGTAGCGGTGAAATGCGTAGAGATCGGAAGGAACACCAGTGGCGAAGGCGGCTACCTGGCCTGTTACTGACACTGAGGCACGAAAGCGTGGGGAGCAAACAG
>0458a59021eeb277bbcde4c830b3b7cd
ACGTAAGAGACTAGTGTTATCCATCTTAATTAGGTTTAAAGGGTACCTAGACGGTCAATATAGCTTCTAGAATGTTAGTACTTGACTAGAGTTTGATATAAGAGGGCAGTACTTGAGGAGGAGAGATGAAATTCTATTATACCAAAGGGACTCGGTAAAGGCGAAGGCAGCCCTCTATGTAAAAACTGACGTTGAAGGACGAAGGCACAGAGCACAAACAGGATTAGATACCCGGGTAG
>045c51ea035cfdf7a11bdd91dffbdea1
ACGGGGGGGACTAACGTTATTCATCATAACTGGGCGTAAAGGGTATGTAGGCGGTTCTATAAGTCTTAATTAAAAAATCTAGGCGTAACCTAGAAATTATTTTTGATACTGTAGAGCTAGAGGTTAATAGAGGTTCGTTATACTCTTGGAGTAAAAGTAAAATTTTTGAATACTGAGGGGATAACCAATAGGCGAAGGCGACGCTCCTGATTAATACTGACGCTGAGGTACGAAAGCATGGGAATCAAACGG
>045c6d39e58b9bc4082020e2be3a316b
ACGGAGGGTGCAAGCATTGATCGGAATTACTGGGCGTAAAGGGCGCGTAGGCGGCCCGAAAAGTCGGATGTGAAATTCCGGGGCTCAACCCCGGAGCTGCATTTGAAACTTTCGGACTTGAGGTTAGTAAGGGAAAACGGAATTCCACGTGTAGCGGTGAAATGCGTAGATATGTGGAAGAACACCGGTGGTGAAGACGGTTTTCTGTACTAAACCTGACGCTGAGGCGCGAAAGCTAGGGGAGCAAACAG
>045f6b1a84ab669f03b7ebdfc53a6365
ACGAAGGGGGCGAGCGTTGTTCGGAATTACTGGGCGTAAAGGGCGCGTAGGCGGCCTTGGAAGTCAGATGTGAAAGCCCCGGGCTCAACCTGGGAACTGCATTTGATACTCTGAGGCTAGAGTTCGGGAGAGGAGAGTGGAATTCCCAGTGTAGAGGTGAAATTCGTAGATATTGGGAAGAACACCGGTGGCGAAGGCGGCTCTCTGGACCGAAACTGACGCTGAGGCGCGAAAGCGTGGGGAGCAAACAG
>0462858dd9a43170ce096731b6241b2e
ACGAAGGTGTCGAACGTTGTCCGGAATTATTGGGCGTAAAGGGCGCGTAGGCGGCCAGGTAAGTGAGATGTGAAAGCTCTGGGCTCAACCCAGGAATTGCATTTCATACTGCTTGGCTTGAGTTCGGTAGAGGAGGGCGGAATTCCTGGTGTAGCGGTGAAATGCGTAGATATCAGGAGGAACACCCGTGGCGAAGGCGGCTCTCTGGTCCGATACTGACGCTGAGGCGCGAAAGGTAGGGGAGCAAACAG
>046732d43463a1f849777afed352ec0f
ACAGAAGGGGTGAGTGTTATTTTTCATAAATGGGTGTAAAATGTATGTAGGCAGCAACTATAAATTTCTTTTTAAATCTTTATGTCTATAAAAATGATAAGTTTAGTTTAGTTGTAATGATTTTATAGAGGTAACTTTCAATTTTCACTAGTTCAAGGATAAAATTTGTAGAGACAGAAAGGAAAACCAATTGCAAAGGCATAGTTCCAAGTAAAATTTTAGCTGAGATACGAAAACATGGGGAGCAAACAG
>04689ea37b5447c48b4ac7363d883480
ACGGAGGGTGCGAGCGTTGTCCGGAATCACTGGGCGTAAAGGGCGCGTAGGTGGCGCGGGCAGTCAACGGTGAAAGTTCGGGGCTCAACCCTGAATCGGCCGTCGATACTCCCGTGCTGGAGCACTGTAGAGGCAGATGGAATTCCGGGTGTAGCGGTGGAATGCGTAGAGATCCGGAAGAACACCGGTGGCGAAGGCGGTCTGCTGGGCAGTTGCTGACACTGAGGCGCGACAGCGTGGGGAGCAAACAG
>04692b2e6df9f8839b323eea4d16603d
ACAGAGGGTGCGAGCGTTAATCGGAATTACTGGGCGTAAAGCGCGCGTAGACGGTTTTGTAAGTCAGATGTGAAATCCCTGGGCTCAACCTGGGAACTGCATTTGAGACTGCATGGCTAGAGTATCGAAGAGGGAAGTGGAATTTCCGGTGTAGCGGTGAAATGCGTAGATATCGGAAGGAACACCAGTGGCGAAAGCGACTTCCTGGTCGAATACTGACGTTCATGTGCGAAAGCGTGGGGAGCAAACAG
>04706777eb3fcd107bde3642c7e43a96
ACAGAGGGTGCAAACGTTGTTCGGAATTACTGGGCGTAAAGCGTGTGTAGGCGGTTATGTAAGTCGGATGTGAAAGCCCCAGGCTTAACCTGGGAAGTGCACCCGAAACTACATGACTCGAGTATCGGAGAGGTTGGTGGAATTCTCGGTGTAGAGGTGAAATTCGTAGATATCGAGAGGAACACCGGCGGCGAAGGCGGCCAACTGGACGAATACTGACGCTGAGACACGAAAGCGTGGGGAGCAAACAG
>0476293ab74803e2e1dab87157d3eaa2
ACGGAGGGGGCTAGCGTTGTTCGGAATAACTGGGCGTAAAGGGCGTGTAGGCGGCTTGCTAAGTTAGGCGTGAAAGGCCTGGGCTTAACCCAGGACGTGCGTCTAATACTGGTAGGCTTGAGGACGAGAGAGGAAAGTGGAATTCCTAGTGTAGAGGTGAAATTCATAGAGATTAGGAGGAACACCAGAGGCGAAGGCGGCTTTCTGGCTCGTTACTGACGCTGAGGCGCGAAAGCGTGGGGATCAAACAG
>0476c8994c1663cfef26192aa5636767
ACGGAGGATCCAAGCGTTATCCGGAATTACTGGGCGTAAAGAGTTGCGTAGGTGGCATGGTAAGTTGGTAGTGAAAGCGTGCGGCTCAACCGTATACACATTACCAAAACTGCCAAGCTAGAGGACGAGAGAGGTAATTGGAATTCCTGATGTAGGGGTAAAATCCGTTGATATTAGGAGGAACACCGATGGCGTAGGCAGATTACTGGCTCGTTCCTGACACTCAGGCACGAAAGCGTGGGGAGCAAACAG
>04770bb455966c88b95e5186ff0e6558
ACAGAGGTGCCAAGCGTTAGGCGGAATCACTGGGCTTAAAGCGTGTGTAGGCGGATTTGTAAGTACCTTGTGAAATCCCATGGCTCAACCATGGAACTGCTCGGTATACTGCGAATCTTGAGCCACTTAGGGGCTACCGGAACAAATGGTGGAGCGGTGAAATGCGTAGATATCATTTGGAACGCCAATGGTGAAAACAGGTAGCTGGGAGTGTGCTGACGCTGAGACACGAAAGCCAGGGGAGCGAACGG
>047a4b3f519c4882447768e447ff3f13
ACGTAGGGTGCAAGCGTTGTCCGGATTTACTGGGCGTAAAGAGCGCGTAGGCGGTCTGTTAAGTGTAGAGTGAAATCTCTGGGCTCACCCCGGAAACTGCTCTGCATACTGGCAGACTTGAGGGATGCAGAGGTTTGTGGAATTCCTGGTGTAGCGGTGAAATGCGTTGATATCAGGAGGAACACCCATGGCGAAGGCAGCAAACTGGGCATCATCTGACGCTGAGGCGCGAAAGCGTGGGTAGCAAACAG
>047df42b766357881c53615cedd4a001
ACGTAGGGGGCGAGCGTTGTTCGGAATTACTGGGCGTAAAGGGCGTGTAGGCGGTGTGGTAAGTTGGGCGTGAAATCCCCGGGCTTAACCCGGGTGGGCCGTCCAAGACTGCCATGCTAGGGTGTGGGAGAGGGTAGTGGAATTCCCGGTGTAGCGGTGAAATGCGTAGATATCGGGAGGAACACCTGCGGCGAAAGCGGCTACCTGGACCATAACCGACGCTGAGGCGCGAAAGCTAGGGGAGCAAACAG
>048141c7ca5f34a4f008947cbbdc058e
ACGTAGGGTGCAAGCGTTGTTCGGAATCATTGGGCGTAAAGCGCGTGTAGGTGGCTAATTAAGTCGAGTGTGAAAGCCCTGGGCTCAACCGAGGAAGTGCATTCGAAACTAGTTGGCTAGAGGATGGTAGAGGAAGGTGGAATTCCAAGTGTAGAGGTGAAATTCGTAGATATTTGGAGGAATACCGGCGGCGAAGGCGGCCTTCTGGGCCATTCCTGACACTGAGACGCGAAAGCGTGGGGAGCAAACAG
>0485024c265e997d6eabaf187287fb65
ACAGAGGGTGCAAACGTTGTTCGGAATTACTGGGCGTAAAGCGTGTGTAGGCGGCTCTGTAAGTCGGATGTGAAAGCCCCGGGCTCAACCTGGGAAGTGCACTCGAAACTGCTGAGCTTGAGTATCGGAGAGGTTAGTGGAACGGTCGGTGGAGAGGTGAAATTCGTAGATATCGATCAGAACACCAGCGGCGAAGGCGGCTAACTGGACGAATACTGACGCTGAGACACGAAAGCGTGGGGAGCAAACAG
>0490d39711b67e80f278d5fef1c955a2
ACGTAGGGGGCAAGCGTTGTCCGGAATCATTGGGCGTAAAGAGCGTGTAGGCGGCTTGGTAAGTCTCGCGTGAAATCTTGCGGCTCAACCGCAAGCGGTCGTGAGAAACTACCTGGCTAGAATCCGGAAGAGGAGAGCGGAATTCCTGGTGTAGCGGTGGAATGCGCAGATATCAGGAAGAACACCCGTGGCGAAGGCGGCTCTCTGGGACGGTATTGACGCTGAGACGCGAAAGCGTGGGGAGCGAACAG
>0496028107468747cbf8364cf62a81a0
ACGTGGAAGACTAGTGTTATTCATCTTTAATAGGTTTAAAGGGTACCTAGACGGTATTTTAGCTTAAAAAAAGTACTAAATTACTAGAGTTTTATATAAGAGGGTAGAACTTGTAGAGTAAAGATGAAATTTTGTTATACTACAAGGACAGGTAATGGCGAAAGCACCCTTCTATCTATAAACTGACGTTGAGGGACGAAGGCATGGGTAGCAATAAGGATTAGAAACCCGAGTAGTCC
>049a3f4c1109f66b66b50c562607adfb
ACGTAGGGTACAAGCATTAATCGGAATTATTGGGCGTAAAGGGCGCGTAGGCGGGAGCGTAAGTCAGATGTGAAATACCAAAGCTCAACTTTGGTGCTGCATTTGAAACTGTGTTTCTTGAGGACTGACGGAGAAAGCGGAATTCCATGTGTAGCGGTGAAATGCGTAGATACATGGAGGAACACCGGTGGCGAAAGCGGCTTTCTAGTTTTTACCTGACGCTGAGGCGCGAGAGCAAGGGGAGCAAACAG
>049c6b6896be37a983f122418359b2a2
ACGTAGGGTGCAAGCGTTAATCGGAATTACTGGGCGTAAAGCGTGCGCAGGCGGTTTTGTAAGTCTGTCGTGAAATCCCCGGGCTCAACCTGGGAATTGCGATGGAGACTGCAAGGCTAGAATCTGGCAGAGGGGGGTAGAATTCCACGTGTAGCAGTGAAATGCGTAGATATGTGGAGGAACACCGATGGCGAAGGCAGCCCCCTGGGCTAAGATTGACGCTCATGCACGAAAGCGTGGGGAGCAAACAG
>049d7f98aa945e141bab40d0210f9898
ACAGAGGGTGCGAGCGTTAATCGGATTAACTGGGCGTAAAGGGCGCGTAGGCGGTTGTATGTGTGTGATGTGAAAGCCCTGGGCTTAACCTGGGAAGTGCATCGCAAACTGTACGACTGGAGTAGATGAGAGGGTGGCGGAATTTCCGGTGTAGCGGTGAAATGCGTAGAGATCGGAAGGAACGTCGATGGCGAAGGCAGCCACCTGGCATCATACTGACGCTGAGGCGCGAAAGCGTGGGGAGCGAACAG
>049fac9411f665b89e1d1396f1190619
ACGAAGGGTGCTAGCGTTGTTCGGAATCACTGGGCGTAAAGAGCGCGTAGGCGGCTTGGCAAGTCAGAGGTGAAATCCCAGGGCTCAACCCTGGAATTGCCTTTGAAACTGCCAAGCTAGAGTGTCGGAGGGGATAGCGGAATTGCTAATGTAGAGGTGAAATTCGTAGATATTAGCAGGAACACCGGTGGCGAAGGCGGCTATCTGGACGACAACTGACGCTGAGGCGCGAAAGCGTGGGGATCAAACAG
>04a965195f37a922640efcd6bea04ee8
ACGAGGGGTGCGAGCGTTGCTCGGAATTATTGGGCGTAAAGGGTAGGTAGGTGGTCTCATTTGTCTGGGGTGAAAGCCTTGAGCTTAACTCAAGAAGTGCCCCAGAAACGGTGAGACTCGAGTCTTGGAGAGGGTCGTGGAATTCCCGGTGTAGCGGTGAAATGCGTAGAGATCGGGAGGAACACCAGAGGCGAAGGCGGCGACCTGGACAAGTACTGACACTCAACTACGAAAGCGTGGGGAGCAAACAG
>04b593add7e1624b007ed1efbac3cbc2
ACAGAGGGTGCAAGCGTTAATCGGAATTACTGGGCGTAAAGCGTGCGTAGACGGTCATGTAAGTCGGGTGTGAAAGCCCCGGGCTCAACCTGGGAATTGCATTCGAGACTGCATGGCTAGGATGCGGAAGAGGGAAGCGGAATTTCCGGTGTAGCGGTGAAATGCGTAGATATCGGAAGGAACACCAGTGGCGAAAGCGGCTTCCTGGTCCAGCATCGACGTTCAGGCACGAAAGCGTGGGGAGCAAACAG
>04b9132d40a62d3b01aff59d5ac06158
ACGTAGGTGGCAAGCGATACTCGGAATCACTAGGCGTAAAGCGCAGGTAGGCGGTTTGGTAAGTCTTTTGTGAAAGCTCCTGGCTTAACTGGGAGAGGTCAAAGGAAACTACCAGGCTAGAGTGTGGCAGAGGAAGCTGGAATTCCCGGTGTAGCGGTGAAATGCGTAGATATCGGGAGGAATACCTATGGCGAAAGCAGGCTTCTGGGCCATCACTGACGCTGATCTGCGAAAGCTAGGGGAGCAAACAG
>04bd82bd4f34d28732188ae70c842785
ACGAAGGGGGCAAGCATTGTTCGGAATTACTGGGCGTAAAGGGTGCGTAGGCGGATCGATCAGTCAGATGTGAAATCCCAAGGCTTAACCTTGGAATTGCATTTGATACTGTCAGTCTGGAATTGTGGAGAGGAGTATGGAATTCCCAGTGTAGAGGTGAAATTCGTAGATATTGGGAGGAACACCAGTGGCGTAGGCGATACTCTGGCCAACAATTGACGCTGAGGCACGAAAGTGTGGGGAGCAAACAG
>04c4c2442c9d68bff894a268fade83d9
ACGTAGGTGGCAAGCGTTGTCCGGATTTATTGGGTTTAAAGGGTGCGTAGGCGGCTTGATAAGTCAGTGGTGAAAGCCGATCGCTTAACGATCGAATTGCCATTGATACTGCCAGGCTTGAGTACAGTTGAGGTAGGCGGAATTGACAGTGTAGCGGTGAAATGCATAGATATTGTCAAGAACACCAATTGCGAAGGCAGCTTACTAAAGTGTAACTGACGCTGAGGCACGAAAGTGCGGGGATCAAACAG
>04c8a70e5c244b3d1c69f30c40f6b609
ACGAGGGATCCAAGCGTTGTTCGGAATTATTGGGCGTAAAGCGGGTGCAGGTGGCTTGGTAAGTCAGGTGTGAAAGCCCAGGGCTCAACCCTGGAAGTGCATTTGATACTGCTGAGCTTGAGTGCTGGAGAGGCTATTAGAATACCTGGTGTAGTGGTGAAATACGTAGATATCAGGTGGAATACCGGTGGCGAAGGCGGATAGCTGGCCAGACACTGACACTCAAACCCGAAAGCGTGGGGATCAAACAG
>04c8d3982c72c8d366b611a1a14fff6d
ACGGTGGGGGCAAGCGTTATCTAAAATTAATAGGCGTAAAGTGTATATAGACGGTCATCAAATTTCGGCGACTTAAAAAACAATATAAATATTGAGGGGAATTGCCCGAAAAGGTGACTTGAGTTCCGTATTCGTTGTCAGTATTCTTGGTGAAGCAAAACTATGCAGACATACCTCGAGGAATACCATGTACGAAGGTAGATTTCGAAACGGAACTTACGTTGAAATACGAAGGTTTAGGGATCAAATAG
>04c9f1e139a9282177fb76c6f49f5698
ACAGAGGGTGCGAGCGTTAATCGGAATTATTGGGCGTAAAGGGAGCGTAGGCGGATGTGCAAGTGGTAGGTGAAAGACCCGGGCTTAACCTGGGGAGGTCCTATCAGACTGCACGTCTAGAATGTGGTAGAGGAAGGTGGAATTCCTGGTGTAGCGGTGAAATGCGTAGATATCAGGAAGAACATCAATGGCGAAGGCAACCTTCTGGGCCATTATTGACGCTGAGGCTCGAAAGCGTGGGGAGCGAACAG
>04d0db47ae2ec422ead009bbf69e2daa
ACGTAGGGTGCGAGCGTTAATCGGAATTACTGGGCGTAAAGCGTGCGCAGGCGGTTCGCCAAGTCAGGTGTGAAATCCCCGGGCTCAACCTGGGAATTGCGCTTGAAACTAGCGAGCTTGAGTGTGGCAGAGGGGGGTGGAATTCCACGTGTAGCAGTGAAATGCGTAGAGATGTGGAGGAACACCGATGGCGAAGGCAGCCCCCTGGGTCAACACTGACGCTCATGCACGAAAGCGTGGGGAGCAAACAG
>04d4ff2e830d4fce743b25bf226de0dd
ACGTAGGGGGCAAGCGTTGTCCGGAATCATTGGGCGTAAAGAGCGTGTAGGCGGCTTGGTAAGTCCGCTGTAAAAGTCCAGGGCTCAACCCTGGAAAGCCGGTGGAAACTGTCAAGCTTGAGTCCGGAAGAGGCGAGTGGAATTCCTGGTGTAGCGGTGAAATGCGCAGATATCAGGAGGAACACCAATGGCGAAGGCAGCTCGCTGGGACGGTACTGACGCTGAGACGCGAAAGCGTGGGGAGCAAACAG
>04d9bcc5a3782bd3a15ee99e4dcab992
ACGGAGGGTGCAAGCGTTATCCGGATTCACTGGGTTTAAAGGGTGCGTAGGTGGGCAGGTAAGTCAGTGGTGAAATCTCCGAGCTTAACTCGGAAACTGCCATTGATACTATCTGTCTTGAATTATCTGGAGGTGAGCGGAATATGTCATGTAGCGGTGAAATGCTTAGATATGACATAGAACACCAATTGCGAAGGCAGCTCACTACGGATATATTGACACTGAGGCACGAAAGCGTGGGGATCAAACAG
>04dabf05b4219e0ef3218e395ac1aa21
ACGTAGGATGCAAGCGTTGTCCGGAATTATTGGGCGTAAAGGGCGTGTAGGCGGTAAACCAAGTCAGATGTGAAATATCCCGGCTTAACTGGGAGGGGCCATTTGAAACTGGTTAACTAGAGTGCAGGAGAGGTCAGTAGAATTCCCGGTGTAGTGGTGAAATGCGTAGATATCGGGAGGAATACCAGTGGCGAAGGCGGCTGACTGGCCTGCAACTGACGCTGAAACGCGAAGGCTAGGGGAGCAAACAG
>04dd2c95eff3ed0ffb193528a7966b39
ACGTAGGGTGCAAGCGTTGTTCGGAATCATTGGGCGTAAAGCGCGTGTAGGCGGTTTGTTAAGTCGAGTGTGAAATCCCTGGGCTCAACCGAGGAAGTGCATTCGAAACTAACAGGCTAGAAGACGGCAGAGGAAGGTGGAATTCCAAGTGTAGAGGTGAAATTCGTAGATATTTGGAGGAATACCGGTGGCGAAGGCGGCCTTCTGGACCGTTCTTGACGCTGAGACGCGAAAGCGTGGGGAGCAAACAG
>04e5af78713906ab065cb339289a5577
ACGGATGAAGCTAGTGTTACTCATCTTTAATGGGCGTAAAGGGCGCGTAGGTAACCAAACTAATTTACTAACAAAGGCTAAACTGTTCGAGTTTTTAAACTGGTTTTGATTGTTTGGGTAGGGTCTCTATGAGGTTTTCGGTATGGTTGAAGAAGAGTTAACATTCTATGATAACAATCAGACTACCCTTTGCAAAAGCGGTTTACTTATACTGACTGACACTGAGGCGCGAAAGCATGGGGAGCAAACAG
>04e87f41b02c75048f0d8bcfd34b50f5
ACGGAGGGTGCAAACGTTGCTCGGAATCATTGGGCGTAAAGCGCACGTAGGTGGCCTATTAAGTCAGGTGTGAAAGCCCTGGGCTCAACCCAGGAAGTGCACTTGATACTGGTAGGCTTGAGTACTGAAGAGGGTCGCGGAATTCCCGGTGTAGAGGTGAAATTCGTAGATATCGGGAGGAACACCAGTGGCGAAGGCGGCGACCTGGGCAGATACTGACACTGAGGTGCGAAAGCGTGGGGAGCAAACAG
>04e8e0e549573ec36bab14a3ba65d21b
ACGAAGGGGGCTAGCGTTGTTCGGAATTACTGGGCGTAAAGCGTGCGCAGGCGGTTTCTCAAGTCAGGGGTGAAAGCCCGGAGCTCAACTCCGGAATTGCCCTTGAAACTGTGAAGCTCGAGTGCGGGAGAGGTGAGTGGAATTCCCAGTGTAGAGGTGAAATTCGTAGATATTGGGAAGAACACCGGTGGCGAAGGCGGCTCACTGGCCCGTTTCTGACGCTCATGCACGACAGCGTGGGGATCAAACAG
>04ed1d090cfe85d662f36c77d8813347
ACGGAGGATCCAAGCGTTATCCGGATTTATTGGGTTTAAAGGGTGCGTAGGCGGCCTATTAAGTCAGGGGTGAAAGACGGTAGCTCAACTATCGCAGTGCCTTTGATACTGATGGGCTTGAATGTACTTGAAGTAGGCGGAATGTGACAAGTAGCGGTGAAATGCATAGATATGTCACAGAACACCGATTGCGAAGGCAGCTTACTAAAGTATGATTGACGCTGAGGCACGAAAGCGTGGGGATCAAACAG
>04f024868fc5ae8caca32c6a574d4526
ACAGAGGGTGCGAACGTTGTTCGGAATTACTGGGCGTAAAGCGCGTGTAGGCGGCGTGGCAAGTCGGGTGTGAAAGCCCTGGGCTCAACCCAGGAAGTGCATTCGATACTGCCATGCTGGAGTCCCGGAGAGGATGGTGGAACTCTCGGTGTAGAGGTGAAATTCGTAGATATCGAGAAGAACACCGGCGGCGAAGGCGGCCATCTGGACGGTGACTGACGCTGAGACGCGAAAGCGTGGGGAGCAAACAG
>04f087fe250ebc8047f7ad6ab77d78ed
ACGGAGGGTGCAAGCGTTGTCCGGATTTATTGGGTTTAAAGGGTGCGTAGGCGGCCGTTTAAGTCCGGGGTGAAAGCCCGTTGCTCAACAACGGAACTGCCCCGGAAACTGGATGGCTTGAGTACAGACGAGGGTGGCGGAATGGATGCTGTAGCGGTGAAATGCATAGATAGCATCCAGAACCCCGATTGCGAAGGCAGCTGCCTAGACTGTAACTGACGCTGAGGCACGAAAGCGTGGGGAGCGAACAG
>04f4add97f862c061e54c27c300fe231
ACAGAGGGTGCGAGCGTTAATCGGAATTACTGGGCGTAAAGCGCGCGTAGGCGGCTTTGCAAGTCGGGTGTGAAATCCCCAGGCCTAACCTGGGAACTGCATTCGAGACTGCATGGCTAGAGTATCGGAGAGGGAAGTGGAATTTCAGGTGTAGCGGTGAAATGCGTAGATATCTGAAGGAACATCAGTGGCGAAAGCGACTTCCTGGACGAATACTGACGCTCATGTGCGAAAGCGTGGGGAGCAAACAG
>04f6c3ec2c19fd2561d93d5dc6680ce3
ACAGAGGGTGCGAGCGTTAATCGGATTTACTGGGCGTAAAGGGCGCGTAGGCGGTGATGTGAGTGTGATGTGAAAGCCCCGGGCTTAACCTGGGAAGTGCATCGCAAACGACATTACTGGAGTATAAGAGAGGGTGGTGGAATTTCCGGTGTAGCGGTGAAATGCGTAGAGATCGGAAGGAACGTCAATGGCGAAGGCAGCCACCTGGCTTAATACTGACGCTGAGGCGCGAAAGCGTGGGGATCAAACAG
>04f6ec9aac0fb736f9be2b54ce0aea0c
ACGAAGGGTGCGAGCGTTGTTCGGAATTACTGGGCGTAAAGGGCGTGTAGGCGGATTGCAAAGATAGAGGTGAAAGGCCTGGGCTCAACCTGGGAACTGCCTTTATAACTTGCAGTCTAGAGATCGAGAGAGGATAGCGGAATTCCTAGTGTAGAGGTGAAATTCGTAGATATTAGGAAGAACACCAGTGGCGAAGGCGGCTATCTGGCTCGATACTGACGCTGAGGCGCGAAAGCGTGGGGAGCAAACAG
>04f892e028b3cb66a4faa35d6e328988
ACGAAGGGGGCTAGCGTTGTTCGGAATCACTGGGCGTAAAGCGCACGTAGGCGGACTATTAAGTCAGGGGTGAAATCCCGGGGCTCAACCTCGGAACTGCCTCTGATACTGTTAGTCTCGAGACCGGAAGAGGTGAGTGGAATTCCTAGTGTAGAGGTGAAATTCGTAGATATTAGGAAGAACACCAGTGGCGAAGGCGGCTCACTGGTCCGGTTCTGACGCTGAGGTGCGAAAGCGTGGGGAGCAAACAG
>04fa7bc6a3706c48ba32839ddc3c4064
ACGAAGGGTGCAAACGTTGCTCGGAATTATTGGGCGTAAAGCGCACGTAGGCGGCTTTGCAAGTCGGATGTGAAAGCCCTCGGCTCAACCAAGGAAGTGCATCCGAAACTGCAGAGCTTGAGTACTTAAGAGGATCGCGGAATTCCCGGTGTAGAGGTGAAATTCGTAGATATCGGGAGGAACACCAGTGGCGAAGGCGGCGATCTGGGAAGATACTGACGCTGAGGTGCGAAAGCGTGGGGAGCAAACAG
>04fb57730534880df732e33b5b43a2d8
ACGTAGGGTGCAAGCGTTAATCGGAATTACTGGGCGTAAAGCGTGCGCAGGCGGTTGTGCAAGACCGATGTGAAATCCCCGGGCTTAACCTGGGAACTGCATTGGTGACTGCACGGCTAGAGTGTGTCAGAGGGGGGTAGAATTCCACGTGTAGCAGTGAAATGCGTAGAGATGTGGAGGAATACCGATGGCGAAGGCAGCCCCCTGGGATAACACTGACGCTCATGCACGAAAGCGTGGGGAGCAAACAG
>04fbeba3f615b239f0fb7bfe64b9f03c
ACGGAGGGTGCAAACGTTGCTCGGAATCATTGGGCGTAAAGCGCACGTAGGCGGCCGATTAAGTCGGGTGTGAAAGCCCTGGGCTCAACCCAGGAAGTGCACTCGAAACTGACCGGCTTGAATATGGAAGAGGGTCGCGGAATTCCCGGTGTAGAGGTGAAATTCGTAGATATCGGGAGGAACACCAGTGGCGAAGGCGGCGACCTGGGCCAATATTGACGCTGAGGTGCGAAAGCGTGGGGAGCAAACAG
>04fddcd60374c2a2bb3522145cab1f6b
ACGAACTGTGCGAACGTTATTCGGAATCACTGGGCTTACAGGGTGCGTAGGCGGCTTGTTAAGTAGGGTGTGAAAGCCCCCGGCTCAACCGGGGAATTGCGCCCTAAACTGGCGAGCTAGAGTGAGATAGGGGTGTGTGGAACTTCCGGTGGAGCGGTGAAATGTGTTGATATCGGAAGGAACGCCGGTGGCGAAAGCGACACACTGGATCTTGTCTGACGCTGAGGCACGAAAGCCAGGGGAGCGAACGG
>05046a0038770d1a1e3e49927ae689da
ACGAGGGGTCCTAGCGTTGTTCGGAATCATTGGGCGTAAAGCGCATGTAGGCGGCCAAATAAGTCGGATGTGAAATCCCTGGGCTCAACCCAGGACGTGCATTCGATACTGCTTGGCTTGAATATGGGAGAGGATAGTGGAATTCCTGGTGTAGTGGTGAAATACGTAGATATCAGGAGGAACACCGGCGGCGAAGGCGGCTATCTGGCCCAATATTGACGCTGAGATGCGAAAGTGCGGGGATCAAACAG
>050778b235926ca3fffc0a60b45092c2
ACGTAGGGCGCAAGCGTTGTCCGGAATTATTGGGCGTAAAGAGCTCGTAGGTGGTCCACTACGTCTGTTGTGAAAATCCAGGGCTTAACCCTGGACTTGCTGCGGATACGGGTGGACTAGAGGTAGGTAGGGGAGAATGGAATTCCCGGTGTAGCGGTGAAATGCGCAGATATCGGGAGGAACACCGGTGGCGAAGGCGGTTCTCTGGGCCTTACCTGACACTGAGGAGCGAAAGCGTGGGGAGCGAACAG
>050cbc91dba93ccc62097cbc4b02f2f6
ACGGAGGGTGCAAGCGTTATCCGGATTCACTGGGTTTAAAGGGTGTGTAGGCGGACAGTTAAGTCAGCGGTGAAATCTCCGGGCTCAACCCGGAAACTGCCATTGATACTATCTGTCTTGAATATTGTTGAGGTGGGCGGAATATGTCATGTAGCGGTGAAATGCATAGATATGACATAGAACACCGATTGCGAAGGCAGCTCACTAAACAATGATTGACGCTGAGGCACGAAAGCGTGGGGATCAAACAG
>0516a91948bcfa356716124511b59c8a
ACGTAGGGGGCCAGCGTTGCTCGGAATTACTGGGCGTAAAGGGTCCGTAGGCGGTGTGGTAAGTCGATAGTGAAATCTCTGGGCTTAACCCAGAGGCTGCTAACGAAACTACTATGCTAGAGTGTGAGAGAGGCGAGTGGAATTACGGGTGTAGCGGTGAAATGCGTAGATATCCGTAGGAACATCCGAGGCGAAAGCGGCTCGCTGGATCACAACTGACGCTGAGGGACGAAAGCTAGGGGAGCAAACAG
>0521068146b036c35f61ecec53697b42
ACAGAGGGTGCGAGCGTTAATCGGATTTACCGGGCGTAAAGGGTGCGTAGGCGGCGAAATGTGTGTAGTGTGAAAGCCCTGGGCTTAACCTAGGAAGTGCATTACAAACTGTTTCGCTGGAGTATATGAGAGGATAGTGGAATTTCCGGTGTAGCGGTGAAATGCGTAGAGATCGGAAGGAACGTCAATGGCGAAGGCAGCTATCTGGCATAATACTGACGCTGAGGCACGAAAGCGTGGGGATCAAACAG
>0522c9134c267ee1cfddc470c2d82c71
ACGTAGGGTGCAAGCGTTGTCCGGAATCACTGGGCGTAAAGAGCTCGTAGGCTGGGTCTTGCGTCGTGGAGTAAATTTTCCTGCTTAACGGGGAAATCTTCTGCGATACGGGGACTCTTGAGGACAGGAGAGGAAAGCGGAATTCCGAGTGTAGCGGTGAAATGCGTAGATATTCGGAGGAACACCGGTGGCGAAGGCGGCTTTCTGGCCTGATTCTGACGCTGAGGAGCGAAAGCCAGGGTAGCGAACGG
>0524344be68c8188c9443541a91a032f
ACGAGGGGGGCGAGCGTTGTTCGGAATTATTGGGCGTAAAGGGCGCGTAGGCGGTGCGGTAAGTCTGTGGTGAAATCTCTGGGCTCAACTCAGAGTCTGCCACGGAAACTGCCGTGCTTGAGTGTGGGAGAGGTGAGTGGAATTCCCGGTGTAGCGGTGAAATGCGTAGATATCGGGAGGAACACCTGTGGCGAAAGCGGCTCACTGGACCACAACTGACGCTGAGGCGCGAAAGCTAGGGGAGCAAACAG
>0524d766577b9cfac8d93308c6a0bd2f
ACAGAGGGTGCAAGCGTTAATCGAAATAACTGGGCGTAAAGAGTACGTAGGCGGAATAATAAGTCATGTGTGAAAAATCGGGGCTCAACCTCGGGACTGCATATGATACTGCTATTCTAGAGTTTGGTAGAGGTAAGTGGAATTTCCGGTGTAGCGGTGAAATGCTTAGATATCGGAAGGAACACCAGTGGCGAAGGCGGCTTACTGGGCCAATACTGACGCTGAGGTACGAAAGCGTGGGGAGCAAACAG
>052b6264b81c8215007695ab121ab13f
ACGGAGGGTGCAAGCGTTAATCGGAATTACTGGGCGTAAAGGGTACGTAGGCGGTTAAATAAGTTGGATGTGAAAGCCCCGGGCTCAACCTGGGAACTGCATTCAAAACTGTTTAACTAGAGTGTATAAGAGGTTAGCGGAATTCCAGGTGTAGCAGTGAAATGCGTAGATATCTGGAGGAACATCAGTGGCGAAGGCGGCTAACTGGTATAACACTGACGCTGAGGTACGAAAGCGTGGGTAGCGAACGG
>05301731014628d4ce0a27059e3e3c07
ACGAAGGGGGCTAGCGTTGTTCGGAATCACTGGGCGTAAAGCGCACGTAGGCGGATCTTTAAGTCAGGGGTGAAATCCCGAGGCTCAACCTCGGAACTGCCTTTGATACTGGGGATCTCGAGTCCGGGAGAGGTGAGTGGAATTGCGAGTGTAGAGGTGAAATTCGTAGATATTCGCAAGAACACCAGTGGCGAAGGCGGCTCACTGGCCCGGTACTGACGCTGAGGTGCGAAAGCGTGGGGAGCAAACAG
>05345aedbfaf24a64db6d5e4fe77e0e9
ACAGAGGTGCCAAGCGTTAGGCGGAATCACTGGGCTTAAAGCGTGTGTAGGCGGGTCGTTAAGTACCTTGTGAAATCCTACGGCTCAACCGTGGAACGGCTGGGTATACTGGCGATCTTGAGCCACCTAGGGGCAGTCGGAACAAGTGGTGGAGCGGTGAAATGCGTAGATATCACTTGGAACGCCAATGGTGAAAACAGACTGCTGGGGGTGTGCTGACGCTGAGACACGAAAGCCAGGGGAGCAAACGG
>05366a5859ebb99b6378e53982c11cb1
ACGAACTGTGCGAACGTTATTCGGAATCACTGGGCTTAAAGGGTGCGTAGGCGGTTACCTAAGTCAGGTGTGAAATCTCTCGGCTCAACCGGGAAACTGCGCTTGAAACTGGGTGACTGGAGTGATGCAGGGGTGTGTGGAACTTCCGGTGGAGCGGTGAAATGTGTAGATATCGGAAGGAACGCCGGCAGCGAAAGCGGCACACTGGGCATTTTCTGACGCTGAGGCACGAAAGCTAGGGGAGTGAACGG
>053822e3bfdbfad444e04619e47732a5
ACGAAGGGGGCTAGCGTTGTTCGGAATTACTGGGCGTAAAGCGTATGCAGGCGGATTGTTAAGTCAGGGGTGAAATCCCGAGGCTCAACCTCGGAACTGCCTTTGATACTGGCAATCTTGAGTCCGGGAGAGGTTAGTGGAACTGCGAGTGTAGAGGTGAAATTCGTAGATATTCGCAAGAACACCAGTGGCGAAGGCGGCTAACTGGCCCGGTACTGACGCTGAGATACGAAAGCGTGGGGAGCAAACAG
>05387e80e05ff8104e5462b03a288f8b
ACAGAGGGTGCGAGCGTTAATCGGAGTTACTGGGCGTAAAGGGCGCGTAGGCGGTTATATAAGTGAGATGTGAAATCCCTGGGCTTAACCTAGGACTTGCATCTTATACTGTATGACTGGAGTACTGTAGAGGGTAGTGGAATTTCCGGTGTAGCGGTGAAATGCGTAGAGATCGGAAGGAACACCAGTGGCGAAGGCGGCTACCTGGACAGATACTGACGCTGAGGCGCGAGAGCGTGGGGAGCAAACAG
>0540f036c0355221b1b427da4fad7c08
ACGAACCGTGCAAACGTTGTTCGGAATCACTGGGCTTAAAGGGCGCGTAGGCGGGCCGCAAAGTCCGGGGTGAAAGCCCCCAGCTTAACTGGGGAAGTGCCTTGGATACTGGCGGTCTCGAGGAGGGTAGGGGCATCTGGAACGTTGGGTGGAGCGGTGAAATGCGTTGATATCCAACGGAACTCCGGTGGCGAAAGCGAGGTGCTGGACCCTTTCTGACGCTGAGGCGCGAAAGCCAGGGGAGCAAACGG
>0547c2fc998047525da8026fcc099763
ACGAAGGATACAAGTGTTATCTAGATTAATTGGGCGTAAAGCGTCTGTAGATTTTTTTATATATTAATAAATAAAAATTAATATCTAATATTATTATATTTATTAAAATTATAAAAATATGAGTATTTTGTAAAGCAAAAGGAATTTTTTAAGGAATAGTGAAATATATCGAGATAAAAAAGAACTTATTTGGCGTAAGCATTTTGCTAAAGTAATAACTGACATTTAGAAACGAAAGCTAAGGGAGCAAAAGG
>0548ae9a1c26a3583ebfa4a2be2a4f31
ACGGAGGGGGCAAGCGTTGTTCGGATTTACTGGGCGTAAAGGGTGTGTAGGCGGCTGAATAAGTCTGGTGTGAAATCTTCACCGCTCAACGGGAAGGGGTCACTGGAAACTGTTCAGCTTGAGTATGGTAGAGGCAAACGGAATTCCTGGTGTAGCGGTGGAATGTGTAGATATCAGGAAGAACACCGGTGGCGAAGGCGGTTTGCTGGGCCATCACTGACGCTGAGACACGAAAGCGTGGGGAGCAAACGG
>054a3e3f55f13f91548730e8769631f7
ACGGGGGGTGCGAGCGTTAATCGGAATTACTGGGCGTAAAGGGTGCGTAGGTGGTTTAATAAGTTATCTGTGAAATCCCTGGGCTTAACCTAGGAAGGTCAGATAAAACTGTTAGACTTGAGTATAGGAGAGGGTAGTGGAATTTCCGGTGTAGCGGTGAAATGCGTAGAGATCGGAAGGAACACCAGTGGCGAAGGCGGCTACCTGGCCTAATACTGACACTGAGGCACGAAAGCGTGGGGAGCAAACAG
>0556c77d9d4ccf0718e14c864da81cd4
ACAGAGGTCCCAAGCGTTGTTCGGATTCACTGGGCGTAAAGGGTGCGTAGGCGGCCAGGTAAGTTTGATGTGAAATCCCGCAGCTTAACTGCGGAACTGCATTGAATACTATTTGGCTCGAGGAATGGAGGGGAGACTGGAATTCTCGGTGTAGCAGTGAAATGCGTAGATATCGAGAGGAACACCAGTGGCGAAGGCGAGTCTCTGGACATTTCCTGACGCTCAGGCACGAAAGCCAGGGGAGCAAACGG
>05574e5378891fac4e6688c8f97b3565
ACGTAGGTGGCAAGCGTTGTCCGGAATTATTGGGCGTAAAGCGCGCGCAGGCGGCCTATCCAGTCTGTCTTAAAAGTTCGGGGCTCAACCCCGTGATGGGATGGAAACTAGTAGGCTAGAGTATCGGAGAGGAAAGCGGAATTCCTAGTGTAGCGGTGAAATGCGTAGATATTAGGAAGAACACCAGTGGCGAAGGCGGCTTTCTGGACGAAAACTGACGCTGAGGCGCGAAAGCCAGGGGAGCGAACGG
>055eede1d60977b98feb26bb05cc4b4d
ACGAAGGGGGCTAGCGTTGTTCGGATTTACTGGGCGTAAAGCGCACGTAGGCGGATCTTTAAGTCAGGGGTGAAATGCCGAGGCTCAACTTCGGAACTGCCTTTGATACTGGGGATCTTGAGTTCGGGAGAGGTGAGTGGAACTGCGAGTGTAGAGGTGAAATTCGTAGATATTCGCAAGAACACCAGTGGCGAAGGCGGCTCACTGGCCCGATACTGACGCTGAGGTGCGAAAGCGTGGGGAGCAAACAG
>05606071ca50c0e664d16e5ddf85452b
ACAGAGACTGCAAGCGTTATTCGGATTCACTGGGCGTAAAGGGTGCGCAGGTGGCCAAGTGTGTGAGGCGTGAAAGCCCGTTGCTCAACAGCGGAATTGCACCTCAAACTACATGGCTAGAGCATTGGAGAGGGGAGCAGAATTCACGGTGTAGCAGTGAAATGCGTAGATATCGTGAGGAATACCAGAGGCGAAGGCGGCTCCCTGGACAATTGCTGACACTCAGGCACGAAAGCGTGGGGAGCAAAAGG
>056b10c15ec41b4f4f858cadbe224e2b
ACGGAGGGTGCAAGCGTTATCCGGATTCACTGGGTTTAAAGGGTGTGTAGGCGGGCTATTAAGTCAGTGGTGAAATCTCCGAGCTTAACTTGGAAACTGCCATTGATACTATTAGTCTTGAATATTGTTGAGGTTGGCGGAATATGTCATGTAGCGGTGAAATGCATAGATATGACATAGAACACCGATTGCGAAGGCAGCTAACTAAGCAATGATTGACGCTGAGGCACGAAAGCGTGGGGATCAAACAG
>056bd1587e238029e5afe951376e5220
ACAGAGGGTGCAAGCGTTAATCGGAATTACTGGGCGTAAAGGGCGCGTAGGTGGTTATGTAAGTGAGATGTGAAATCCCAGGGCTCAACCTTGGAACTGCATCTTATACTGCGTAGCTGGAGTACATGAGAGGGTAGTGGAATTTCCGGTGTAGCGGTGAAATGCGTAGATATCGGAAGGAACACCAGTGGCGAAGGCGGCTACCTGGCATGATACTGACACTGAGGCGCGAGAGCGTGGGGAGCAAACAG
>056c9903792897b160d4358d57f904ba
ACGTAGGGCGCAAGCGTTGTCCGGAATTATTGGGCGTAAAGAGCTCGTAGGCGGTCTGTCACGTCGGGTGTGAAAGCCCGGGGCTTAACCCCGGGTCTGCATTCGATACGGGCAGACTAGAGTGTGGTAGGGGAGATCGGAATTCCTGGTGTAGCGGTGAAATGCGCAGATATCAGGAGGAACACCGGTGGCGAAGGCGGATCTCTGGGCCATTACTGACGCTGAGGAGCGAAAGCGTGGGGAGCGAACAG
>056cbd7f4be78e46d2468e17415f108b
ACGTAAAAGACTAGTGTTATTCATCTTTAGTAGGTTTAAAGGGTACCTAGACGGTAAAATTAGTCCAAAACAGGATACGGTTTTTACTAGAGTTATATTTGAGAAGGTGAGAAGTTAGGGAGTAGAGTTATAATTTTTTGATACCTTAACGACTGATAACGGCGAAAGCAACCTTTTATTTAATAACTGACGTTGAGGGACGAAGGCTTGGGTAGCGAACAGGATTAGAAACCCCAGTA
>056f1bf5f324aefb65df136e5b7f4ace
ACGTAGGGCGCAAGCGTTGTCCGGAATCATTGGGCGTAAAGAGCTCGTAGGTGGTTTGCTACGTCCGCTGTGAAAACCTAGGGCTTAACCCTGGGCTTGCAGTGGATACGGGCAGACTAGAGGTAGGTAGGGGAGAATGGAATTCCCGGTGTAGCGGTGAAATGCGCAGATATCGGGAGGAACACCGGTGGCGAAGGCGGTTCTCTGGGCCTTACCTGACACTGAGGAGCGAAAGCGTGGGGAGCGAACAG
>057356a0bb7ea8ee8fbcc7d7dbb96ea6
ACATGTGGGGCAAGCGTTGTTCGGAATTACTGGGCATAAAGGGTGCGTAGGTGGTCTGTTAAGTCACGGGTGAAAGTTTTCGGCCCAACCGGAAAATTGCCTGTGATACTGGCGGACTTGAGTGCGTGAGGGGTAACCGGAACGAGCAGTGTAGCGGTGAAATGCGTAGATATTGCTCGGAAGGCCAGAGGCGAAGGCGGGTTACTGGTACGCAACTGACACTGAGGCACGAAAGCGTGGGGAGCAAACAG
>0577770ae0841e48bf3e0d6835190c0c
ACGGGGGGGGCTAGTGTTACTCATCTTAACTGGGCGTAAAGGGCGAGCAGACGGTTGTTTTGAGTTTAAGGTCAAATCTCTATATATCAAAGAGGATTCTTTTAGACCAGCAAATACATCCTTTTGGAATCTGGAGTACGGGATAGGATAGCGGAACTCCCAGTGGAGGGGTAGAATCTTACTATACTGGAGGGGACCACCGATTGGCGTAAGCGGCTATCTAGTCTGTTACTGACGTTCATGAGCGAAAGCGTGGGGAGCAAACAG
>058ccfa5380ba2fcb18cd533e3331a04
ACGGGGGGGACAAGTGTTACTCAGCATGACTGGGCGTAAAGGGTATGTAGATGGTTTTTTAACTTAGAAGTCAAAGACAAAAGCAGAATTTTTGGGAGGCTTTTAAAACTGAAAAACTTGAGTTTAGCTGAGGATATGCGGTATTTGTGCTGTAGGGAACGTTACCCAGTGATAACACAAGGACCAACAATTGCGGAAGCAGCTATCTATAGTAAACTGACATTGAAATACGAAAGCATGGGGAGCAAACGG
>058ebc2e72a5507ffa509db2e1ababbf
ACAGGAAGGACTAGTGTTACTCATACTGATTGGGTGTAAAGGGTGCGTAGGTGGATGTTAGACAGAAGGCTAGACGGTAACTGCTACAATAGGTAGGCGTTTCTAGCAGCTGACATCTTGAGATGTGAAGAGGTCTTTAGAATATGTTAGAGAACGGATTCAGTAAATTCTTGTTCTAACAGGGACTACTCAGAGCGAAGGCATTAGGCTAATTACATCTGACACTAAGGCACGAAACCGTGGGGAGCAAAGAG
>0590a3b9b5d899b31f63bea802990c4f
ACGTAGGGTGCTAGCGTTGTTCGGAATCATTGGGCGTAAAGCGCGTGTAGGTGGTTAGGTAAGTCGTGTGTGAAATCCCTGGGCTCAACCGAGGAAGTGCATGCGAAACTGCTTAGCTAGAGGACGGTAGAGGAAGGTGGAATTCCTAGTGTAGAGGTGAAATTCGTAGATATTAGGAGGAATACCGGTGGCGAAGGCGGCCTTCTGGGCCGTTCCTGACACTGAGACGCGAAAGCGTGGGGAGCAAACAG
>059684c8c761a22d0986ec0d19d082e2
ACGAGTGGTGCGAGCGTTATTCGGAATTATTGGGCGTAAAGGGTGCGCAGGCGGTATGCTAAGTCAACTGTTAAATACCCCAGCCTAACTGGGGATCAGCAGTAGATACTGGCGTGCTAGAGGGTGGAAGAGAGAAGTGGAATTCTTGGAGTAGCGGTAAAATGCGTAGATCTCAAGAGGAACACCGATGGCGAAGGCAGCTTCTTGGTCCACATCTGACGCTCATGCACGAAAGCGTGGGGAGCAAACAG
>059c199ebfc263c18e8c23eab0c8ed4f
ACAGAGGGTGCAAGCATTAATCGGATTTATTGGGCGTAAAGAGCGCGTAGGCGGGTTTTTAAGTCAGATGTGAAATCCCGGGGCTCAACCCCGGAACAGCATTTGAAACTGAGAATCTTGAGGGTAGTCGGAGAAAATGGAATTCCACGTGTAGCGGTGAAATGCGTAGATATGTGGAAGAACACCGGTGGCGAAGGCGATTTTCTAGATTATTCCTGACGCTGAGGCGCGAAAGCAAGGGGATCAAACAG
>05a0de5cffc5bafb9af14b7cd809b1e6
ACGAAGGGTGCTAGCGTTGTTCGGAATTACTGGGCGTAAAGCGCGCGTAGGCGGCTTTTCAAGTCAGGGGTGAAATCCCACAGCTCAACTGTGGAACTGCCCTTGAAACTGTAAAGCTAGAGTGTCGGAGGGGATAGCGGAATTCCTAATGTAGAGGTGAAATTCGTAGATATTAGGAGGAACACCGGTGGCGAAGGCGGCTATCTGGACGACAACTGACGCTGAGGCGCGAAAGCACGGGGATCAAACAG
>05a10119ab88ead8282288089355ce66
ACGAAGGGGGCTAGCGTTGTTCGGAATCACTGGGCGTAAAGCGCACGTAGGCGGATTTTTAAGTCAGGGGTGAAATCCCGAGGCTCAACCTCGGAACTGCCTTTGATACTGGGGATCTGGAGTCCGGGAGAGGTGAGTGGAACTGCGAGTGTAGAGGTGAAATTCGTAGATATTCGCAAGAACACCAGTGGCGAAGGCGGCTCACTGGCCCGGAACTGACGCTGAGGTGCGAAAGCGTGGGGAGCAAACAG
>05a5332c8fdd7e63e066c2d5902dc31b
ACAGAGGTCCCAAGCGTTGTTCGGATTCACTGGGCGTAAAGGGTGCGTAGGTGGCAGGGTAAGTTTGATGTGAAATCTCCGAGCTTAACTCGGAAACTGCATTGAATACTATCCGGCTAGAGGGTTGGAGGGGGGACTGGAATACTTGGTGTAGCAGTGAAATGCGTAGATATCAAGTGGAACACCAGTGGCGAAGGCGAGTCCCTGGACAACTCCTGACACTGAGGCACGAAAGCTAGGGGAGCAAACAG
>05a616e7674a825be457f8bf47b24984
ACGGAGGGGGCAAGCGTTGCTCGGAATAATTGGGCGTAAAGGGTGCGTAGGCGGTTTTTTAAGTAAAGTGTTAAAGATCTGGACTCAATCTGGAGACAGCATTTTATACTGGAAAACTAGAGTTTGGAAGAGGAAATGGGAATTTCTCAAGTAGAGGTGAAATTCGTTGATATGAGAAGGAACACCAGAGGCGAAGGCGAATTTCTGGTACAATACTGACGCTGAGGCACGAAAGCGTGGGGAGCAAACAG
>05a7a08569d6b5a473ee7b2d8d1aac13
ACGGAGGGGGCAAGTGCTTCTCGTAATGACTGGGCTTAAAGGGCACGCAGGTGGTTTTCGAAAATGGGTGTTTCAGTAAAATGCTGCTGGCTAACAACAGTTCGGCTATGCTCTGTAGAGAACTAAGAGTAATGCTCAAGTTTTTAGAATTGCTAGCGGAGGGGTGGAATCCGGCGAGGCTAGTAGGAATGCTTACGGGCGAAGGCGATTTTCTAGAGCTAACTGACGCTCAGGTGCGCAAGCATGGGGATCGAATAG
>05aa0c0ae2125f67c2b255f8c7e2aca3
ACAAGGGAGACTAGTGTTATTCATCTTTATTAGGTATATAGGGTACCTAGACGGATTATTTGGCCTTAACTGGTACTAATAATACTTGAGTTTTATGCGTGAGGGATATGTCAGAACTACTGGAGTAGAGATGAAATATTTTGATACCTTTAGGACGGGTAATGGCGAAGGCAAACCTCTATGTAAAAACTGACGTTGAGGGACGAAGGCTTGGAAAGTGAAAAGGATTAGATACCCCG
>05b03dc204dfef0d0fb59592d1716480
ACGTAAAAGACTAGTGTTATTCATCTTTAGTAGGTTTAAAGGGTACCTAGACGGTATTACTAGCCCAAAACAGGGTACGGTATTACTAGAGTTTTATATGAGAAGGGGAGTATTCATAGAGTAGAGATAAAATTTTTTGATACTATGACGACTGGTAGCGGCGAAAGCAACCTTTTATCTAATAACTGACGTTGAGGGACGAAGGCTTGGGTAGCAAACAGGATTAGAAACCCTAGTAG
>05b25c667228ed5ef4ba773ab8f8c3dd
ACGGAGGATGCAAGCGTTATCCGGATTTATTGGGTTTAAAGGGTGCGCAGGCGGGAAAATAAGTCAGTGGTGAAATCCTGCAGCTTAACTGTAGAACTGCCATTGATACTGTTTTTCTTGAGTTTGGTTGAGGTAGGCGGAATGTGTAATGTAGCGGTGAAATGCTTAGATATTACACAGAACACCGATTGCGTAGGCAGCTTACTAAGCCATAACTGACGCTCAGGCACGAAAGCGTGGGGATCGAACAG
>05b6774740ae497b144d8cc3b239444d
ACAGAGGTCTCAAGCGTTGTTCGGATTCATTGGGCGTAAAGGGTGCGTAGGCGGCGAAGCAAGTCAGGTGTGAAATCCCAGGGCTCAACCCCGGAACTGCACTTGATACTGCTTTGCTTGAGGACTGGAGAGGAGATCGGAATTCACGGTGTAGCAGTGAAATGCGTAGATATCGTGAGGAAGGCCAGTGGCGAAGGCGGATCTCTGGACAGTTCCTGACGCTGAGGCACGAAGGCCAGGGGAGCAAACGG
>05b9e4569ae9b8718b1112c9a6ab1e28
ACGAAGGGGGCGAGCGTTGTTCGGAATTACTGGGCGTAAAGGGCGCGCAGGCGGCTCTGAAAGTCAGATGTGAAAGCCCCGGGCTTAACCTGGGAATTGCATTTGATACTCTAGAGCTTGAGTACGGGAGAGGAGAGTGGAATTCCCAGTGTAGAGGTGAAATTCGTAGATATTGGGAAGAACACCAGTGGCGAAGGCGGCTCTCTGGACCGTAACTGACGCTGAGGCGCGAAAGCGTGGGGAGCAAACAG
>05bc6402aeee08fe81433547eb8725bd
ACAGAGGGTGCGAGCGTTAATCGGAGTTACTGGGCGTAAAGGGCGCGTAGGCGGATAGGTAAGTAAGATGTGAAATCCCTGGGCTTAACCTAGGAATTGCATTTTAGACTGCGTATCTGGAGTACAGTAGAGGGTGGTGGAATTTCCGGTGTAGCGGTGAAATGCGTAGAGATCGGAAGGAACATCAGTGGCGAAGGCGACCACCTGGACTGTAACTGACGCTGAGGCGCGAAAGCGTGGGTAGCAAACAG
>05c3e66a3aefbcf8261318e6ff427c38
ACGTAGGCAGCAAGCGTTGTTCGGAGTTACTGGGCGTAAAGGGTGCGTAGGCGGTTCTGTAAGTATGGTGTGAAATCTCCCGGCTTAACCGGGAGGGTGCGCTATAAACTGCGGGACTAGAGTGTGGGAGAGGAAAGTGGAATTCCTGGTGTAGCGGTGAAATGCGTAGATATCAGGAGGAACACCGGTGGTGTAAACGGCTTTCTGGACCATAACTGACGCTGAGGCACGAAAGCGTGGGTAGCAAACAG
>05c4d673ccfe2c01675d3f6363926900
ACGAAGGGGGCTAGCGTTGTTCGGATTTACTGGGCGTAAAGCGCACGTAGGCGGATTGTTAAGTGAGGGGTGAAATCCTGGAGCTCAACTCCAGAACTGCCTTTCATACTGGCAATCTCGAGTCCGGAAGAGGTAAGTGGAACTCCTAGTGTAGAGGTGGAATTCGTAGATATTAGGAAGAACACCAGTGGCGAAGGCGGCTTACTGGTCCGGTACTGACGCTGAGGTGCGAAAGCGTGGGGAGCAAACAG
>05c65edd2a596b6af265223a35230876
ACGAGGGACCCTAGCGTTGTTCGGAATCATTGGGCGTAAAGCGGGTGTAGGTGGCTTTGTAAGTCAGGTGTGAAAGCCCAGGGCTTAACCTTGGAAGTGCATTTGATACTGCGAAGCTTGAGTGCTGGAGAGGTTACTAGAATTCCTGGTGTAGTGGTGAAATACGTAGATATCAGGAGGAATACCGGAGGCGAAGGCGGGTAACTGGCCAGACACTGACACTCTGACCCGAAAGCGTGGGGATCAAACAG
>05c68a8eba2866023f4ce192ca865266
ACGGAGGATCCAAGCGTTATCCGGAATCATTGGGTTTAAAGGGTCCGTAGGTGGATAATTAAGTCAGAGGTGAAATCTTGCAGCTCAACTGTAAAATTGCCTTTGATACTGGTTATCTTGAGTTATTATGAAGTAGTTAGAATATGTAGTGTAGCGGTGAAATGCATAGATATTACATAGAATACCAATTGCGAAGGCAGATTACTAATAATCAACTGACACTGATGGACGAAAGCGTGGGTAGCGAACAG
>05c8e93067881d40dba4d44a87a0a19d
ACGTAGGGGGCCAGCGTTGCTCGGAATTACTGGGCGTAAAGGGTCCGTAGGCGGTGTGATAAGTCGATAGTGAAATCTCTGGGCTTAACCCAGAGGCTGCTAACGAAACTGTCATGCTAGAGTGTGAGAGAGGCGAGTGGAATTACGGGTGTAGCAGTGAAATGCGTAGATATCCGTAGGAACATCCGAGGCGAAAGCGGCTCGCTGGATCACAACTGACGCTGAGGGACGAAAGCTAGGGGAGCAAACAG
>05cea291458e93bf5e54694c22656659
ACGAACCGTGCGAACGTTATTCGGAATCACTGGGCTTAAAGCGCGTGTAGGCGGATGGGGACGTCGGTTGCTGAAATCCCCCGGCTCAACCGGGGAACGGGCGCCGAAACGCCCCGTCTGGAGGGACGTAGGGGGACCTGGAACATCCGGTGGAGCGGTGAAATGCGTTGAGATCGGATGGAACGCCCGTGGCGAAAGCGAGGTCCTGGACGTCTTCTGACGCTGAGACGCGAAAGCTAGGGGAGCGAACGG
>05cecaf852d4b000f16e47b50a9b3398
ACGAACCGAGCGAACGTTGTTCGGAATCACTGGGCTTAAAGGGCGCGTAGGCGGGCTGCCAAGTTTGGGGTGAAATCCTCCGGCTCAACCGGGGAAGTGCCTTGAATACTGGCGGTCTGGAGGGAGGTAGGGGCGTGCGGAACTGTGGGTGGAGCGGTGAAATGCGTTGATATCCACAGGAACTCCGGTGGCGAAGGCGGCACGCTGGACCTTTTCTGACGCTGAGGCGCGAAAGCCAGGGGAGCGAACGG
>05cef987a3af84d200bf2bfafd9e4936
ACGTAGGGGGCAAGCGTTGTCCGGAATCATTGGGCGTAAAGAGCGTGTAGGCGGCTTGGCAAGTCTGACGTGAAAGCCCGCGGCTCAACCGCGGATTGTCGTTGGAAACTGCCAGGCTAGAGTCCGGAAGAGGAGAGCGGAATTCCTGGTGTAGCGGTGGAATGCGCAGATATCAGGAAGAACACCCGTGGCGAAGGCGGCTCTCTGGGACGGTACTGACGCTGAGACGCGAAAGCGTGGGGAGCGAACAG
>05cffb82587c806c07b429ab20e50954
ACGAAGGGTCCAAGCGTTATCCGGATTTATTGGGTTTAAAGGGTGCGTAGGCGGGTTGTTAAGTCAGTGGTGAAATCTTGCAGCTTAACTGTAAAATTGCCATTGATACTGACGATCTTGAGTACACTTGAAGTGGGCGGAATATGTCATGTAGAGGTGAAATTCTTAGAGATGACATAGAACACCGATTGCGAAGGCAGCTCACTAAATTGTAACTGACGCTGAGGCACGAGAGCGTGGGGATCAAACAG
>05debeaa2b5aa7c9c4af298ab3a9ef2f
ACAGAGGGTGCAAACGTTGCTCGGAATTACTGGGCGTAAAGCGCGTGTAGGCGGACTGACAAGTCGGACGTGAAATCCCTGGGCTCAACCCAGGAATTGCATCCGAAACTGTCGGCCTTGAGTGGTGGAGAGGGAAGCAGAATTCCTGGTGTAGAGGTGAAATTCGTAGATATCAGGAGGAACACCGGTGGCGAAGGCGGCTTCCTGGACACTTACTGACGCTGAGACGCGAAAGCGTGGGGAGCAAACAG
>05e14b5646f8a39f30dc1703e8c380e5
ACGTAGACCTCAAGCGTTATCCGGATTTATTGGGCGTAAAGAGCATGTAGGAGGTTTTGCGCGTCTTCTGTTAAAGCCCAGGGCCTAACCTTGGAGATGCAGAAGATACGGCAAGACTAGAGGGGGTTAGAGGTGCATGGAACTCACGGTGTAGGGGTGAAATCCGTTGATATCGTGGGGAACACCAAAGGCGAAGGCAGTGCACTGGGACCTTCCTGACTCTGAGATGCGAAAGCGTGGGGAGCAAAAAG
>05edc94ecee0c89811ac7559a8110c27
ACAGAGGGTGCGAGCGTTGTTCGGAATTATTGGGCGTAAAGCGCTTGTAGGCGGCACGATAAGTCTACTGTGAAAGCCCTTGGCTCAACCAAGGAAGAGCAGTAGATACTGTCGAGCTTGAATGCCGGAGAGGGTCGCGGAATTCCCGGTGTAGAGGTGAAATTCGTAGATATCGGGAGGAACACCAGTGGCGAAGGCGGCGACCTGGACGGACATTGACGCTGAGACGCGAAAGCGTGGGGAGCAAACAG
>05f153e1cf9cd05951975448e0cea418
ACTAAAGGTGCAAGCGTTAATCGGAATTACTGGGCGTAAAGCGCGCGTAGGTGGTTTGTTAAGTTGGATGTGAAAGCCCAGGGCTCAACCTTGGAACTGCATTCAAAACTGACTCACTAGAGTACGAGAGAGGTTAGTGGAATTTCCTGTGTAGCGGTGAAATGCGTAGAGATGGGAAGGAACACCAGTGGCGAAGGCGACTGACTGGCTCGATACTGACACTGAGGTGCGAAAGCGTGGGGAGCAAACAG
>05f23a03cd590d276847418db50ffc99
ACAGGAGGAATAGCGTTTCTACCTATATTTAGGCATCAAGTGTGAAAAGACGGCAAATACAATTATTCAAGTGAATGAAAAAATTATAACTTTGAATAAGCTAGAGTCCTGTTGGAGGATAGAGAATGGATTATTGAGGGATAAAATCCGACGAAATAAACTGGAATACCTAAAGCGAAAGCACTATTCTAAACTCGGACTGACGTTATATCACGAAAGCACAGGTAGCAACTTGGATT
>05f59b6ef737147ee4a0f507ced32e60
ACGTAGAAGACTAGTGTTATTCATCTTTAATAGGTTTAAAGGGTACCTAGACGGTAAAATTAATCTTTAATCAGATATGTTTTTACTAGAGTTATATGTGAGAAGGTGAGTATTTATGGAGTAGAGTTGAAATTCATTGATACCATAAGGACTGGTAGCGGCGAAAGCAACCTTTTATCTAATAACTGACGTTGAGGGACGAAGGCTCGGGTAACGAATAGGATTAGATACCCGAGTAG
>05f88b7019b3c8972213d302bf58136b
ACGAAGGGGGCGAGCGTTGTTCGGATTTACTGGGCGTAAAGGGCGCGCAGGCGGCTCCGTTTGTCAGGCGTGAAAGCCCCGGGCTCAACCTGGGAATGGCGCTTGGGACGGCGGAGCTAGAGTTCGGGAGAGGAGAGTGGAATTCCCAGTGTAGAGGTGAAATTCGTAGATATTGGGAAGAACACCGGTGGCGAAGGCGGCTCTCTGGACCGATACTGACGCTGAGGCGCGAAAGCGTGGGGAGCAAACAG
>05f9e0733017e5be20a20e3d61fc909e
ACGTAGAAGACTAGTGTTATTCATCTTTAACAGGTTTAAAGGGTACCTAGACGGTAAAATACATCTTAAACAAAGATATGTTTTTGCTAGAGTTTTATATGAGGAGGCGAGTATACATGGAGTAAAGTTGAAATTTTTTGATACCATGGGGACTGGTAAAGGCGAAAGCAACCTTTTATGTATTAACTGACGTTGAGGGACGAAGGCTCGGGTAACAAACAGGATTAGATACCCTGGTA
>05fa165777cce5f529434e742823c52b
ACAGAGACTGCAAGCGTTATTCGGATTCACTGGGCGTAAAGGGTGCGCAGGCGGTTGGGTGTGTCAGATGTGAAATCCCGAGGCTTAACCTCGGAACTGCGTCTGAAACTACTCGACTAGAGTACTGGAGAGGGAAACGGAATTCACGGTGTAGCAGTGAAATGCGTAGATATCGTGAGGAACACCAGAGGCGAAGGCGGTTTCCTGGACAGTTACTGACGCTCAGGCACGAAAGCATGGGGAGCAAAAGG
>05fd143938089cfa9ea7fa7f834ef7e4
ACAGAGGTCTCAAGCGTTGTTCGGATTCATTGGGCGTAAAGGGTGCGTAGGCGGCGAAGTAAGTCAGATGTGAAATCCCGGGGCTTAACCCCGGAACTGCATTTGATACTGCTTTGCTTGAGGACTGGAGAGGAGATCGGAATTCACGGTGTAGCAGTGAAATGCGTAGATATCGTGAGGAAGGCCAGTGGCGAAGGCGGATCTCTGGACAGTTCCTGACGCTGAGGCACGAAGGCCAGGGGAGCAAACGG
>060103e4be7531d3d9a834c8b0349bf7
ACGGAGGATCCAAGCGTTATCCGGATTTATTGGGTTTAAAGGGTGCGTAGGTGGCTTTTTAAGTCAGGGGTGAAAGACGGTAGCTTAACTATCGCAGTGCCTTTGATACTGAAGAGCTTGAATACACTAGAGGTAGGCGGAATGTGACAAGTAGCGGTGAAATGCATAGATATGTCACAGAACACCAATTGCGAAGGCAGCTTACTATGGTGTTATTGACACTGAGGCACGAAAGCGTGGGGATCAAACAG
>06037c1ecb2d452bd0474ea8b62b7f19
ACGGAGGGTGCAAGCGTTAATCGGAATTACTGGGCGTAAAGCGCGCGTAGGCGGCCTGATAAGTCGGATGTGAAATCCCTGGGCTCAACCTGGGAACTGCATTCGATACTGTCTGGCTAGAGTGTGGGAGAGGGTGGTGGAATTCCCGGTGTAGCGGTGAAATGCGTAGATATCGGGAGGAACATCAGTGGCGAAGGCGACCGCCTGGCCCAACACTGACGCTGAGGTGCGAAAGCGTGGGTAGCAAACAG
>06054f7b8b4bbacff379fee7da178f2a
ACAGACAGTGCGAGCGTTATTCGGATTTAATGGGCGTAAAGGGTATGTAGACGGTTCTAAAAACTAGATAAAAAATGCTAGATTTATAACTTTAGCCAAATATCTAAAGATTAAAGAACTTTGAGTTAATTAGAGGTTAGACGAATTTGTTGTGTTAACAGTAAAATGTTATTATATAATAAGGACGACCAAAGGTGAAGACATCTTTCTGCTATTAACTGACGTTGAGGTACGAAGGCATGGGGAGCAAACAG
>06069ed07d6a9eb7b54af98de4739be8
ACGTAGGGTCCAAGCGTTATCCGGATTTACTGGGCGTAAAGAGCGCGTAGGCGGTCTGTTAAGTGTAGAGTGAAATCTCTGGGCTCACCCCAGAAACTGCTCTGCATACTGGCAGACTTGAGGGATGCAGAGGTTTGTGGAATTCCTGGTGTAGCGGTGAAATGCGTTGATATCAGGAGGAACACCCATGGCGAAGGCAGCAAACTGGGCATCATCTGACGCTGAGGCGCGAAAGCGTGGGTAGCAAACAG
>061214d42257c5af450e40acc13a4725
ACGGAGGGTGCAAGCGTTAATCGGAATTACTGGGCGTAAAGCGCACGCAGGCGGTCTGTCAAGTCGGATGTGAAATCCCCGGGCTCAACCTGGGAACTGCATTCGAAACTGGCAGGCTTGAGTCTTGTAGAGGGGGGTAGAATTCCAGGTGTAGCGGTGAAATGCGTAGAGATCTGGAGGAATACCGGTGGCGAAGGCGGCCCCCTGGACAAAGACTGACGCTCAGGTGCGAAAGCGTGGGGAGCAAACAG
>061cf80e7bd3c4fe9a1ade6787a68c15
ACGGAGGGTGCAAGCGTTACTCGGAATCACTGGGCGTAAAGAGAATGTAGGCGGGTAGATAAGTTTGAAGTGAAATCCAATGGCTCAACCATTGAACTGCTTTGAAAACTGTTTACCTAGAATATGGGAGAGGTAGATGGAATTTCTGGTGTAGGGGTAAAATCCGTAGAGATCAGAAGGAATACCGATTGCGAAGGCGATCTACTGGAACATTATTGACGCTGAGATTCGAAAGCGTGGGGAGCAAACAG
>061e07a871e7456232248b0ad089a4ba
ACGAAGGGGGCTAGCGTTGCTCGGAATGACTGGGCGTAAAGGGCGCGTAGGCGGCTGTCACAGTCAGATGTGAAATTCCTGGGCTCAACCTGGGGACTGCATTTGATACGTGGCGGCTTGAGTGGAGAAGAGGGTTGTGGAATTTCCAGTGTAGAGGTGAAATTCGTAGATATTGGAAAGAACACCGGTGGCGAAGGCGGCAACCTGGTCTTTAACTGACGCTGAGGCGCGAAAGCGTGGGGAGCAAACAG
>0621c0d3663aa48f933ddfd2afb5b54d
ACGTAGGGGGCGAGCGTTGTTCGGAATTACTGGGCGTAAAGGGCGTGTAGGCGGTGTGGTAAGTTGGGCGTGAAATCCCCGGGCTTAACCCGGGGGGGCCGTTCAAGACTGCCACGCTAGGGTGTGGGAGAGGGTAGTGGAATTCCCGGTGTAGCGGTGAAATGCGTAGATATCGGGAGGAACACCTGCGGCGAAAGCGGCTACCTGGACCATAACCGACGCTGAGGCGCGAAAGCTAGGGGAGCAAACAG
>0628a1483c0f333df0e8ab3b4fc3aa25
ACGAAGGGGGCTAGCGTTGTTCGGAATTACTGGGCGTAAAGCGCACGTAGGCGGATCTTTAAGTCAGGGGTGAAATCCCGAGGCTCAACCTCGGAACTGCCTTTGATACTGGGGATCTCGAGTCCGGAAGAGGTAAGTGGAACTGCGAGTGTAGAGGTGAAATTCGTAGATATTCGCAAGAACACCAGTGGCGAAGGCGGCTTACTGGTCCGGTACTGACGCTGAGGTGCGAAAGCGTGGGGAGCAAACAG
>062d3281d885581db01159fc5b52beb0
ACGAAGGGGGCTAGCGTTGCTCGGAATTACTGGGCGTAAAGGGCGCGTAGGCGGATAGTTAAGTTGGGGGTGAAAGCCCGGGGCTCAACCTCGGAATTGCCTTCAATACTGGCTATCTTGAGTACGGGAGAGGTGTGTGGAACTCCGAGTGTAGAGGTGAAATTCGTAGATATTCGGAAGAACACCAGTGGCGAAGGCGACACACTGGCCCGTTACTGACGCTGAGGCGCGAAAGCGTGGGGAGCAAACAG
>0630071f10b6fba419622a3dc706e103
ACGAAGGGAGCTAGCGTTGTTCGGAATTACTGGGCGTAAAGGGCGCGTAGGTGGCTTGGCAAGTTGGGTGTGAAAGCCCAGGGCTCAACCCTGGAATTGCACTCAAGACTGCCTTGCTTGAATTCGGTAGAGGTTGGTGGAATTCCCAGTGTAGAGGTGAAATTCGTAGAGATTGGGAAGAACACCCGTGGCGAAGGCGGCCAACTGGACCGACATTGACACTGAGGCGCGAAAGCGTGGGGATCAAACAG
>0630f115b9de56499b5f18c27b4c1da1
ACGAGGGGTGCTAGCGTTATTCGGAATTACTGGGCGTAAAGGGTGTGTAGACGGCATGTTAAGTCTGTTGTTAAATCCTCCGGCCTAACCGGGGAATCGCAATGGAAACTAGCAAGCTAGAGGGTGAGAGAGAGAAGTGGAATTCTCGGAGTAGCGGTAAAATGCGTAGATATCGAGAGGAACACCGATGGCGAAGGCAGCTTCTTGGCTCATTTCTGACGTTGAGACACGAAAGCGTGGGGAGCAAACAG
>06374dadc9fd72651cf41ddcd44b8b88
ACGTAGGGGGCCAGCGTTGCTCGGAATTACTGGGCGTAAAGGGTCCGTAGGCGGTGTGGCAAGTCGGAAGTGAAATCTCTGGGCTTAACCCAGAGGCTGCTTCCGAAACTGCTGTGCTAGAGTGCGAGAGAGGCGAGTGGAATTGCGGGTGTAGCGGTGAAATGCGTAGATATCCGCAGGAACATCCGAGGCGAAAGCGGCTCGCTGGATCGCAACTGACGCTGAGGGACGAAAGCTAGGGGAGCAAACAG
>063d136b2b747b8a1320840eb6f073ab
ACGAAGGGGGCTAGCGTTGTTCGGAATTACTGGGCGTAAAGGGCGCGTAGGCGGTTTAACAAGTTGGGTGTGAAAGCCCAGGGCTCAACCCTGGAACTGCACTCAAGACTGTTTTACTTGAATTCGGTAGAGGATGGTGGAATTCCCAGTGTAGAGGTGAAATTCGTAGAGATTGGGAAGAATATCCGTGGCGAAGGCGGCCATCTGGACCGACATTGACGCTGAGGCGCGAAAGCGTGGGGAGCAAACAG
>063ee54d713013d932babb75a3fbb118
ACAGAGGGTGCAAGCGTTAATCGGAATTACTGGGCGTAAAGCGCGCGTAGGTGGATATTTAAGTCGGATGTGAAATCCCTAGGCTTAACCTGGGAATTGCATTCGATACTGAATGTCTTGAGTATGGTAGAGGGAAGTGGAATTTCCGGTGTAGCGGTGAAATGCGTAGATATCGGAAAGAACACCAGTGGCGAAGGCGACTTCCTGGACCAATACTGACACTTTAGCGCGAAAGCGTGGGGAGCAAACAG
>06404668c95ec999f49b9e0d36fd2941
ACGTAGGTGGCAAGCGTTGTCCGGATTTACTGGGCGTAAAGCGTATGCAGGCGGACCTTTAAGTAGGAAGTGAAAGGTTGGGGCTCAACCCTAACACTGCTCCCTATACTGGAGGTCTTGAGTGCCGGAGAGGAAGATGGAACTACACGTGTAGCGGTGAAATGCGTTGAGATGTGTAGGAACACCAATGGCGAAAGCAATCTTCTGGACGGATACTGACGCTGAGATACGAAAGCCAAGGTAGCAAACAG
>06411c313c3732c37b16c175a811ae29
ACAGAGGGTGCGAGCGTTAATCGGAATTACTGGGCGTAAAGCGTGCGTAGACGGTTTCCTAAGTCGGATGTGAAATCCCCGGGCTCAACCTGGGAATTGCATTCGAGACTGCGAGGCTAGGGTGCGGAAGAGGGAAGCGGAATTTCCGGTGTAGCGGTGAAATGCGTAGATATCGGAAGGAACATCAGTGGCGAAAGCGGCTTCCTGGTCCAGCACCGACGTTCAGGCACGAAAGCGTGGGGAGCAAACAG
>0649bc7e890b66576ba0b357db931f7f
ACGTAGGGCGCAAGCGTTGTCCGGAATTATTGGGCGTAAAGAGCTCGTAGGCGGTCTGTTACGTCCGCTGTGAAATCCCAGGGCTTAACCCTGGGCTTGCAGTGGATACGGGCAGACTAGAGGCAGGTAGGGGAGAATGGAATTCCCGGTGTAGCGGTGAAATGCGCAGATATCGGGAGGAACACCGGTGGCGAAGGCGGTTCTCTGGGCCTGACCTGACGCTGAGGAGCGAAAGCGTGGGGAGCGAACAG
>0651fd8f8ba38b2d77ec30ae7f794391
ACGAAGGGGGCTAGCGTTGTTCGGAATTACTGGGCGTAAAGCGCGCGCAGGCGGTTTTTCAAGTCAGTGGTGAAAGCCCGGAGCTCAACTCCGGAAATGCCATTGAAACTGTGAAACTTGAGGATGAGAGAGGTGAGTGGAATTCCCAGTGTAGAGGTGAAATTCGTAGATATTGGGAAGAACACCGGTGGCGAAGGCGGCTCACTGGCTCATTACTGACGCTCAGGCGCGACAGCGTGGGGATCAAACAG
>065acd99092d02e47b2fb774c666913d
ACATAGGTGGCGAACGTTATCCGGATTTATTGGGCGTAAAGGATGCGTAGATGGTGGAATAAGTTATTGGTCAAAGTCAAGCTCAACTTGGCGGAAGCTGGTAATACTATTCTACTTGAGGATAGGAGAGGTTGGCGGAATTCTGTGTGGAGCGGTGAAATGCGTTGATCTACAGAGGAACACCAAAAAAGGCGAAGGCAGCCAACTATTCTATTCCTGACATTGAGGCATGAAAGCGTGGGGAGCAAACCG
>06758dce95968dc67d3c09a27dc2a4f0
ACGTAGGGGGCAAGCGTTGTCCGGATTTACTGGGCGTAAAGAGCGCGTAGGCGGAAGCTTAAGTGTGGCCTGAAAGCCCCCGGCTCAACCGGGGAGGGTGGCTGCAAACTGGGCTTCTTGAGGGCGATAGAGGAAGGTAGAATTCCGGGTGTAGCGGTGAAATGCGTAGAGATCCGGAGGAATACCAGTGGCGAAGGCGGCCTTCTGGGTCGGACCTGACGCTGAGGCGCGAAAGCGTGGGGAGCGAACGG
>0676371ebeffcbb0fadc00a15aa78eb1
ACGTAGGTGGCGAGCGTTGTCCGGATTTATTGGGCGTAAAGCGCGCGCAGGCGGTGCGGTAAGTCTGCTGTGAAATCTCCCGGCTCAACTGGGAGGGTGCGGTGGAGACTGCCGGACTGGAGGCACTCAGAGGCCGGTGGAATTCCCGGTGTAGTGGTGAAATGCGTAGAGATCGGGAGGAACACCAGTGGCGAAGGCGGCCGGCTGGGGGTGACCTGACGCTGAGGCGCGAAAGCGTGGGGAGCGAACCG
>067be02fa4ce24a6c66901e623654b05
ACGGAGGGTGCGAGCGTTGTCCGGAATCACTGGGCGTAAAGGGCGCGTAGGCGGCTTGGTAAGGGGGCGGTGAAAGCCCGGGGCTCAACCCCGGGTCTGCCGGACCGACTGCCGAGCTTGAGCACACTAGGGGCAGGTGGAATTCCGGGTGTAGCGGTGGAATGCGTAGAGATCCGGAAGAACACCGGTGGCGAAGGCGGCCTGCCGGGGTGTGGCTGACGCTGAGGCGCGACAGCGTGGGGAGCAAACAG
>06806c4c172ddac3ba84438c02e8676c
ACGTAGGGCGCAAGCGTTGTCCGGAATTATTGGGCGTAAAGAGCTCGTAGGCGGTTTGTCGCGTCTGCTGTGAAAGTCCGAGGCTCAACCTCGGATCTGCAGTGGGTACGGGCAGACTAGAGTGTGGTAGGGGAGACTGGAATTCCTGGTGTAGCGGTGGAATGCGCAGATATCAGGAGGAACACCAATGGCGAAGGCAGGTCTCTGGGCCACAACTGACGCTGAGGAGCGAAAGCATGGGGAGCGAACAG
>068472c21580ae2c596d00d4d9fe8d0a
ACGGAGGGTGCAAGCGTTATCCGGATTCACTGGGTTTAAAGGGTGCGTAGGCGGCTTAATAAGTCATTGGTGAAAGCTCGCAGCTCAACTGCGAAACTGCCATTGAAACTGTTTAGCTTGAATCTGGTTGAAGTGGGCGGAATACAACATGTAGCGGTGAAATGCTTAGATATGTTTTAGAACACCGATTGCGAAGGCAGCTCACTAAGCCAATATTGACGCTGAGGCACGAAAGCGTGGGTAGCAAACAG
>0685fb0b4545527a4a0a532e87eaa3c1
ACAGAGGTCCCGAGCGTTGTTCGGATTCATTGGGCGTAAAGGGTGCGTAGGCGGTCTTCTAAGTTTGATGTGAAATCCCGGGGCTCAACCCTGGAATTGCATTGAATACTGGAGGACTAGAGTACTGGAGAGGAAACTGGAATTTACGGTGTAGCAGTGAAATGCGTAGAGATCGTAAGGAAGACCAGTGGCGAAGGCGAGTTTCTGGACAGTAACTGACGCTGAGGCACGAAGGCCAGGGGAGCAAACGG
>068dd414961cdbe133f9aea59455e74c
ACAGAGGGTGCAAGCGTTAATCGGAGTTACTGGGCGTAAAGGGCGCGTAGGTGGTTGTATAAGTTAGATGTGAAAGCCCTGGGCTTAACCTAGGAACTGCATCTAGAACTGTATGACTAGAGTATTGTAGAGGGTAGTGGAATTTCCGGTGTAGCGGTGAAATGCGTAGAGATCGGAAGGAACACCAGTGGCGAAGGCGGCTACCTGGACAAATACTGACACTGAGGCGCGAAAGCGTGGGGAGCAAACAG
>0693aff7fafb27b04e72088747e385ab
ACGTAGGGTCCGAGCGTTGTCCGGAATTACTGGGCGTAAAGAGCTCGTAGGTGGTTTGTCGCGTTGTTCGTGAAAACTCACAGCTCAACTGTGGGCGTGCGGGCGATACGGGCAGACTGGAGTACTGCAGGGGAGACTGGAATTCCTGGTGTAGCGGTGGAATGCGCAGATATCAGGAGGAACACCGGTGGCGAAGGCGGGTCTCTGGGCAGTAACTGACGCTGAGGAGCGAAAGCGTGGGGAGCGAACAG
>069551a3eeb3dbf8ca039627e7a1b429
ACAGAGGGTGCGAGCGTTAATCGGAATTACTGGGCGTAAAGCGTGCGCAGACGGTTGCGTAAGTCAGATGTGAAAGCCCCGGGCTCAACCTGGGAATTGCATTTGAGACTGCGTAGCTAGGGTGCGGAAGAGGGAAGCGGAATTTCCGGTGTAGCGGTGAAATGCGTAGATATCGGAAGGAACACCAGTGGCGAAAGCGGCTTCCTGGTCCAGCACCGACGTTCAGGCACGAAAGCGTGGGGAGCAAACAG
>06976ff9e9f0f7b1fbae368316e0a5ef
ACGGAGGATCCAAGCGTTATCCGGAATCATTGGGTTTAAAGGGTCCGTAGGCGGCCAGGTAAGTCAGTGGTGAAAGCCCATCGCTCAACGGTGGAACGGCCATTGATACTGCCAGGCTTGAATTTCCGGGAAGTAACTAGAATATGTAGTGTAGCGGTGAAATGCTTAGATATTACATGGAATACCAATTGCGAAGGCAGGTTACTACCGGTGGATTGACGCTGATGGACGAAAGCGTGGGTAGCGAACAG
>069c958893abf3b17c6e9e4f27ccac64
ACGGAGGGTGCGAGCGTTGTCCGGATTTATTGGGTTTAAAGGGTGCGTAGGTGGCTTTTTAAGTCAGTGGTGAAATACAGCCGCTCAACGGTTGAGGTGCCATTGATACTGAAGAGCTTGAAACAAGTGGAGGCTGCCGGAATGGATGGTGTAGCGGTGAAATGCATAGATATCATCCAGAACACCGATTGCGAAGGCAGGTGGCTACGTTTGATTTGACACTGAGGCACGAAAGCATGGGGAGCAAACAG
>069e0c3960acb9789cb5a55e5b453a77
ACGTACTGTGCGAACGTTATTCGGAATCACTGGGCTTAAAGGGTGTGTAGGCGGCCAGCTAAGTAGGGTGTGAAAGGCCTTGGCCTAACCAAGGCATTGCGCTCTAAACTGACTGGCTTGAGTGAGATAGGGGTGTGCGGAACTTCCAGTGGAGCGGTGAAATGTGTTGATATTGGAAGGAACGCCGGTGGCGAAAGCGGCACACTGGGTCTCGTCTGACGCTGAGACACGAAAGCCAGGGGAGCGAACGG
>069ef9a7f2cb14e534be665f9b0e0bed
ACAGAGGGTGCAAGCGTTAATCGGAATTACTGGGCGTAAAGGGTGTGTAGGTGGTTTGGTAAGTTGGGTGTGAAAGTCCTGGGCTTAACCTGGGGATTGCGCTCAATACTGTCAAGCTAGAGTACTGTAGAGGAAGGTGGAATTTCCAGTGTAGCGGTGAAATGCGTAGATATTGGAAGGAACATCAGTGGCGAAGGCGACTTTCTGGACAGATACTGACGCTGAGGCACGAAAGCGTGGGGAGCAAACAG
>06a318a400487394b2fe4246cc394b25
ACGAAGGGGGCTAGCGTTGCTCGGAATCACTGGGCGTAAAGCGCACGTAGGCGGACTCTTAAGTCGGTGGTGAAATCCTGGAGCTCAACTCCAGAACTGCCTTCGATACTGAGAGTCTTGAGTCCGGGAGAGGTGAGTGGAACTGCGAGTGTAGAGGTGAAATTCGTAGATATTCGCAAGAACACCAGTGGCGAAGGCGGCTCACTGGCCCGGTACTGACGCTGAGGTGCGAAAGCGTGGGGAGCAAACAG
>06a3a20986f535f0d110e71a2f3d771d
ACGAAGGTGGCAAGCGTTACTCGGAATTACTAGGCGTAAAGGGCAGGTAGGTGGTTTGATAAGTCTGTTGTGAAAGCTCCCGGCTCAACTGGGAGAGGTCAACGGATACTATCAAGCTTGAGTATGGGAGAGGGTACTGGAATTCCTGGTGTAGCGGTGAAATGCGCAGATATCAGGAGGAACACCAATGGCGAAAGCAGGTACCTGGACCATTACTGACACTCAGCTGCGAAAGCTAGGGGAGCAAACAG
>06a44ebdc168f8a2d39a9b945d921a0d
ACGGGGAGGGCAAGCGTTATTCTACGTTACTGGGTGTAAAAAGTATTAAGGCGGTTTAATAAGTTTCTTTTGAAAGAATAGAATTCAATTCTAGAATTGACTGTAAATACTGTTAAACTTGAGTTTATTAGGAGATAGTTGTATGTTTAGTGTAGGTCTAAAATCCTTCGATATTAAAAAGACATTCAATCGGTGAAGACTACTGTCTATAGTATAACTGACGTTGAAATACAAAAGCGTGAGGAGCAAACAG
>06a7f77949960b2c51a9360758676992
ACAGAGGGTGCGAGCGTTAATCGGAATAACTGGGTGTAAAGGGCGCGTAGGCGGTAAGACATGTGTGATGTGAAAGCCCCGGGCTTAACCTGGGAAGTGCATTGCAAACTGTCTAACTAGAGTATATGAGAGGGTGGCGGAATTTCCGGTGTAGCGGTGAAATGCGTAGAGATCGGAAGGAACGTCGATGGCGAAGGCAGCCACCTGGCATAATACTGACGCTGAGGCGCGAAAGCGTGGGGAGCGAACAG
>06aec7afecbfd49b9038311d4cbf43f1
ACAGAGGGTGCAAACGTTGTTCGGAATTACTGGGCGTAAAGCGCGTGTAGGCTGCTTCGCAAGTCGGATGTGAAAGCCCTGGGCTCAACCTAGGAAGTGCATTCGAAACTGCGAAGCTTGAGTCCTGGAGAGGAAGGCGGAATTCTCGGTGTAGAGGTGAAATTCGTAGATATCGAGAGGAACACCGGTGGCGAAGGCGGCCTTCTGGACAGTGACTGACGCTGAGACGCGAAAGCGTGGGGAGCAAACAG
>06b029e6873d68297e3a4aa1c06a5b0f
ACGAGAGGGGCAAGTGTTGTTCGTATTGACTGGGCGTAAAGGGCATGTAGGCGGTTACCTAAGCATCTTGCTAAATGCTGCTTTTTACACAGAAAAGCTTTTTGTACTGGTTAACTAGAGTTATTACTCGGGATCATAGAATTCTTTTTTAGGGTTAAAATCCACTTGAAAAAATGAAAAATGCCGTTTTAGTGAAGACGTTGATCTAGAGATAACTGACGCTGAGGTGCGAAAGCGTAGGGAGCAAATAG
>06bdc8a169647cd7f3b64b2df48288a0
ACGAAGGGGGCTAGCGTTGTTCGGAATTACTGGGCGTAAAGCGAGTGTAGGTGGTTGTCGTAGTCAGGCGTGAAAGCCTTGAGCTCAACTCAAGAAATGCGCTTGATACTGGGCAGCTAGAGGACCGGAGAGGATAGTGGAATTCCCAGTGTAGTGGTGAAATACGTAGAGATTGGGAAGAACACCAGTGGCGAAGGCGGCTATCTGGACGGTTTCTGACACTAAGACTCGAAAGCGTGGGGAGCAAACAG
>06c3fa669a7622738947ec09bfb1c513
ACAGAGGGTGCGAGCGTTAATCGGAATTACTGGGCGTAAAGGGCGCGTAGGCGGGTTTATAAGTTATGTGTGAAAGGTCTGGGCTTAACCTGGGAATTGCACATAATACTGTAAGTCTAGAGTAGAGTAGAGGGAAGTGGAATTTCCGGTGTAGCGGTGAAATGCGTAGATATCGGAAGGAACACCAGTGGCGAAGGCGGCTTTCTGGACTCATACTGACGCTGAGGCGCGAAAGCGTGGGGAGCAAACAG
>06c7a3f744d653055b5bfcf4fb953d35
ACGAAGGATGCAAGCGTTATCCGGATTCATTGGGTTTAAAGGGAGCGTAGGCGGCCTGATAAGTCAGTGGTGAAATCTCCTCGCTTAACGAGGAAATTGCCATTGATACTGTTAGGCTTGAGTACAGCTGCCGTTGGCGGAATATGACATGTAGTGGTGAAATACATAGAGATGTCATAGAACACCGATTGCGAAGGCAGCTAACGAAACTGTAACTGACGCTGAGGCTCGAAAGTGCGGGGATCAAACAG
>06cbc7cfd38295e5f9d5cd7ccb914390
ACATGAGTGACAAGCGTTATCCGTAATAATTGGGCGTAAAGGATGCGTAGATGGTACAAGTAGTTATAATTAACTATAAAGGTTAATCTGATTTAATTATAATACCTTTTTACTAGAGTTTTAAATTAAGAAAATAATATTTATAAATTAGTGATAAAATACAGTAAGTTTATAGGTATTCTCAAAAGTGAAAACAATTTTCTTATTAAAACTGACATTGATGCATTAAAGTATAGTTATCTAATAG
>06cf8ea75400b94d207283fabd6dc988
ACGGAGGGTGCAAGCATTGATCGGAATTACTGGGCGTAAAGGGCGCGCAGGCGGTTGGGAAAGTCAGATGTGAAATTCCGGGGCTCAACCCCGGAGCTGCATTTGAAACTTCCTAACTAGAGTTCAGTTAGGGAAAACGGAATTCCACGTGTAGCGGTGAAATGCGTAGATATGTGGAAGAACACCAGTGGTGAAGACGGTTTTCTGGGCTGAAACTGACGCTGAGGCGCGAAAGCAAGGGGAGCAAACAG
>06d023a7c498aa182197c795e6b0352f
ACAGAGGGTGCAAGCGTTGTTCGGAATTACTGGGCGTAAAGGGCGTGTAGGCGGCTTAGTAAGTCAGATGTGAAAGCCCGGGGCTTAACCTCGGAAGTGCATTTGAAACTGCTAGGCTAGAGTGAGGTAGAGGTTGGTGGAATTCCCAGTGTAGAGGTGAAATTCGTAGATATTGGGAGGAACACCGGTGGCGAAGGCGGCCAACTGGGCCTTAACTGACGCTGAGGCGCGAAAGCGTGGGGAGCAAACAG
>06d45376a4ccf5154cc95db632d1103f
ACAGAGGGTGCGAGCGTTAATCGGAATTACTGGGCGTAAAGCGCGCGTAGGCGGTCATGTAAGTCGGGTGTGAAAGCCCCGGGCTCAACCTGGGAACTGCATTCGAGACTGCAAGACTGGAGTATTGGAGAGGGCAGCGGAATTTCCGGTGTAGCGGTGAAATGCGTAGATATCGGAAGGAACATCAGTGGCGAAAGCGGCTGCCTGGCCAAATACTGACGCTCATGTGCGAAAGCGTGGGGAGCAAACAG
>06d5553fc30a12e6ce09de185554196a
ACGAAGGGGGCGAGCGTTGTTCGGATTTACTGGGCGTAAAGGGCGCGTAGGCGGCCCTTCTGGTCGCGTGTGAAAGCCCCGGGCTCAACCTGGGAATTGCGCGCGAAACGGGGGGGCTTGAGTTCGGGAGAGGAGCGTGGAATTCCCAGTGTAGAGGTGAAATTCGTAGATATTGGGAAGAACACCGGTGGCGAAGGCGGCGCTCTGGACCGAGACTGACGCTGAGGCGCGAAAGCGTGGGGAGCAAACAG
>06d5b86d40f64038945c49d46a7f7c5a
ACGGGGGGTCCTAGCGTTGTTCGGAATCATTGGGCGTAAAGCGTGTGCAGGTGGTCAGGTAAGTTGGATGTGAAATCCCCGGGCTTAACTCGGGAAGTGCATTCAAAACTACCTAACTTGAGTAAGGAAGAGGGTCGTGGAATTCCAGGTGTAGTGGTGAAATACGTAGATATCTGGAGGAACACCGGTGGCGAAGGCGGCGACCTGGTCCTATACTGACACTCAAACACGAAAGCGTGGGGATCAAACAG
>06da0125690d6792644c0ac61e2cab6e
ACGGAGGATCCAAGCGTTATCCGGAATTACTGGGCGTAAAGAGTTGCGTAGGTGGCATTGTAAGTCGGTAGTGAAAGCGTTCCGCTCAACGGAATATACATTATCGAAACTGCAAAGCTAGAGGACGAGAGAGGTTATTGGAATTCCTAGTGTAGGGGTAAAATCCGTTGATATTAGGAGGAACACCGATGGCGTAGGCAGATAACTGGCTCGTTCCTGACACTCAGGCACGAAAGCGTGGGGAGCAAACAG
>06dafe36caf577bfd0eb36f39e7716b7
ACGAAGGGAGCTAGCGTTGTTCGGAATTACTGGGCGTAAAGGGCGCGTAGGCGGCTTGGCAAGTTGGATGTGAAAGCCCAGGGCTCAACCCTGGAATTGCATTCAAGACTGCCTTGCTTGAATTCGGTAGAGGTTGGTAGAATTCCCAGTGTAGAGGTGAAATTCGTAGAGATTGGGAAGAACACCCGTGGCGAAGGCGGCCAACTGGACCGACATTGACGCTGAGGCGCGAAAGCGTGGGGATCAAACAG
>06ddada38a0b4d709cc853bbff3e9513
ACGTAGGGTCCGAGCGTTGTCCGGAGTTACTGGGCGTAAAGCGCGCGCAGGCGGCTCGTCAAGTCTGGCGTGAAAGCCCCCGGCTCAACCGGGGAGGGTCGTCGGAGACTGGCGAGCTTGAGGGCGGTAGGGGCTGGTGGAATTCCCGGTGTAGTGGTGAAATGCGTAGAGATCGGGAGGAACACCCGTGGCGAAGGCGGCCAGCTGGGCCGTCCCTGACGCTGAGGCGCGAAGGCGTGGGGAGCGAACGG
>06e0e4e4c6734548b6847f015813284f
ACGGAGGGTGCAAGCGTTATCCGGATTCACTGGGTTTAAAGGGTGCGTAGGTGGCTTTGTAAGTCAGTGGTGAAATGTTACGGCTCAACCGTAAAACTGCCATTGATACTGCTTAGCTTGAATCAGGTCGAGGTGGATGGAATATTACATGTAGCGGTGAAATGCTTAGATATGTAATAGAACACCGATTGCGAAGGCAGTTCACTAGGCCTGAATTGACACTGAGGCACGAAAGCGTGGGGATCAAACAG
>06e40ec4feb7596b704d507a84de9a5b
ACGAAGGGTGCTAGCGTTGTTCGGAATTACTGGGCGTAAAGCGCGCGTAGGCGGCTTCTCAAGTCAGGGGTGAAATCCTGGGGCTCAACCCCAGAATTGCCTTTGAAACTGTGAAGCTAGAGTGTCGGAGGGGATAGCGGAATTCCTAATGTAGAGGTGAAATTCGTAGATATTAGGAGGAACACCGGTGGCGAAGGCGGCTATCTGGACGACAACTGACGCTGAGGCGCGAAAGCGTGGGGATCAAACAG
>06e4d05a6cce51c54ecdef3f41866593
ACAGAGGGTGCGAGCGTTAATCGGAATTACTGGGCGTAAAGCGTGCGTAGACGGTTTTGTAAGTCGGATGTGAAATCCCCGGGCTCAACCTGGGAATTGCATTCGAAACTGCATGGCTTGGGTGCGGAAGAGGGAAGCGGAATTTCCGGTGTAGCGGTGAAATGCGTAGATATCGGAAGGAACATCAGTGGCGAAGGCGGCTTCCTGGTCCAGCACCGACGTTCAGGCACGAAAGCGTGGGGAGCAAACAG
>06e500589db132e5c05dd1d388a647f9
ACGTAGGCAGCAAGCGTTGTTCGGAATTACTGGGCGTAAAGAGTGTGTAGGCGGTGTTCTAAGTCTGTCGTGAAATCTCCCGGCTTAACTGGGAGGGTGCGGCGGAAACTGGAATGCTTGAGGGTGGGAGAGGTAAGCGGAATTCCTGGTGTAGCGGTGAAATGCGTAGATATCAGGAGGAACACCTGTGGTGTAGACAGCTTACTGGACCACTTCTGACGCTGAGACACGAAAGCGTGGGTAGCAAACAG
>06ecf2e77b546790a9a40157774d62fd
ACGTAGGGTGCAAGCGTTAATCGGAATTACTGGGCGTAAAGAGTGCGTAGGCGGATATACAAGTTAGATGTGAAATACCTGGGCTTAACCTGGGAGGTGCATTTAAGACTGTATGTCTAGAGTTAGTTAGAGGGGGGTAGAATTCCAAGTGTAGCAGTGAAATGCGTAGAGATTTGGAGGAATACCGATGGCGGAGGCAGCCCCCTGGGATTAAACTGACGCTGAGGCACGAAAGCGTGGGTAGCAAACAG
>06ef6e9a85403b401a4475479c6a92dc
ACAGAGGGTGCAAGCGTTGTTCGGAATCATTGGGCGTAAAGGGCGCGTAGGCGGTCAGGTAAGTCGAATGTGAAAGCCCAGGGCTCAACCTTGGAAGTGCATCCGAAACTACTTGACTCGAATCTCGGAGAGGGTGGTGGAATTCCCAGTGTAGAGGTGAAATTCGTAGATATTGGGAGGAACACCGGTGGCGAAGGCGACCACCTGGACGAAGATTGACGCTGAGGCGCGAAAGCGTGGGGAGCAAACAG
>06f51707492ded5cefbd6c5648e5e071
ACGTAGGGTGCAAGCATTAATCGGATTTATTGGGCGTAAAGGGCGCGTAGGCGGAAATGCCAGTCAACTGTGAAATCCCGGGGCTCAACCCCGGAACAGCATTTGAAACTACATTTCTAGAGGGTAGACGGAGAAAACGGAATTCCACAAGTAGCGGTGAAATGCGTAGATATGTGGAAGAACACCAGTGGCGAAGGCGGTTTTCTAGTTTATACCTGACGCTGAGGCGCGAAAGCAAGGGGAGCAAACAG
>06f7a6b67e1aa370f4676c6bd5dedb33
ACGAAGGGGACGAGCGTTATTCGGAATGATTAGGCGTAAAGAGTTTGTAGGTGGTATAATTAGTTTTGGGTAAAATCTTAAATTTTTACTGTTTAAAAGCGCCCTTAATACTAATATACTAGAGTTTAGCAGAGAATAGCATAATTTTATATTTAGGAGTAAAATCCAGCGAAATATAAAGGAATGCCAATGGCGGAGGCAGCTATTTGGGCTAATTACTGACACTGAGAAACGAAGGCGTAGGTATCAAACAG
>06f8d6bc0491b092b71bb2f2539335f3
ACGAGTGGTGCAAGCATTATTCGGAATCATTGGGCGTAAAGGGTGCGTAGGCGGCACATTAAGTCTACTGTTAAATATCTCGGCCTAACCGAGAGACTGCGGTGGATACTGGTGTGCTAGAGGATGGGAGAGAGAAGTGGAATTCTCGGAGTAGCGGTAAAATGCGTAGATCTCGAGAGGAACACCGATGGCGAAAGCAGCTTCTTGGCCTAATCCTGACGCTGATGCACGAAAGCGTGGGGAGCAAACAG
>06fbbc544976395f9c75c5cf70e589dd
ACGAGTGCTTCAAGCGTTATCCGAAATCATTGGGCGTAAAGGGTGTGTAGGCGGCTCTGTTAGTCTCGCGTTAAATATTCCGGCTCAACCGGAATGCTGCGTGGGAAACGGCAGAGCTTGAGGATGGTAGAGGTCTCTGGAACTCATGGTGTAGCGGTGAAATGCGTTGATATCATGGGGAACACCAAAAGCGAAGGCAAGAGACTGGACCACTCCTGACGCTGAAACACGAAAGCGTGGGTCGCGAATGG
>070036cf8d35d1d807ec11440208cbf6
ACGAACCGTGCGAACGTTGTTCGGAATCACTGGGCTTAAAGGGCGCGTAGGCGGCAGGGTAGGTCGGGGGTGAAATCCCACAGCTTAACTGTGGAAGAGCCTCCGATACCGTCTTGCTGGAGGAGGGTAGGGGTGCGCGGAACTTCTGGTGGAGCGGTGAAATGCGTTGATATCAGAAGGAACGCCGGCGGCGAAAGCGGCGCACTGGACCCTTTCTGACGCTGAGGCGCGAAAGCCAGGGGAGCAAACGG
>0702acf27fb254ba90e16d4762281b6d
ACGAAGGATCCAAGCGTTATCCGGATTCATTGGGTTTAAAGGGTGCGTAGGCGGGTTTGTAAGTCAGTGGTGAAATCCTATCGCTTAACGATGGAACTGCCATTGATACTGCAGACCTAGAATATAGATGATGTTGGCGGAATATGACATGTAGCGGTGAAATGCATAGATATGTCATAGAACACCGATTGCGAAGGCAGCTGACAAAACTATAATTGACGCTGATGCACGAAAGTGCGGGGATCAAACAG
>0702f9584635f68c2e3e3f95402eeee0
ACAGAGGCCTCGAGCGTTAGGCGGAATCACTGGGCTTAAAGCGTGTGTAGGCGGACTTCTAAGTACCTTGTGAAATCCCACGGCTTACCCGTGGAACTGCTTGGTATACTGGTTGTCTTGAGCTTTCTAGGGGCGAGTGGAACAAATGGTGGAGCGGTGAAATGCGTAGATATCATTTGGAACGCCAATGGTGAAAACAACTCGCTGGGGAAATGCTGACGCTGAGACACGAAAGCCAGGGGAGCGAACGG
>070522ceb9ecaaceb930169e814c9ff9
ACGAACCGTGCGAACGTTGTTCGGAATCACTGGGCTTAAAGGGCGCGTAGGCGGCAGGGTAGGTCGGGGGTGAAATCCCACAGCTTAACTGTGGAAGAGCCTTCGATACCGTCTTGCTGGAGGAAGGTAGGGGTGCGCGGAACTTCTGGTGGAGCGGTGAAATGCGTTGATATCAGAAGGAACGCCGGCGGCGAAAGCGGCGCACTGGACCTTTTCTGACGCTGAGGCGCGAAAGCCAGGGGAGCAAACGG
>07063f77a55c36cd97ef43c17ceb1ee9
ACGGAGGGTGCAAGCGTTAATCGGAATTACTGGGCGTAAAGCGTGCGTAGGCGGTCGCGTGTGTCGGATGTGAAAGCCCCGGGCTCAACCTGGGAATTGCATTCGAAACTGCGTGACTAGAATATGGTAGAGGAAGATGGAATTCCACGTGTAGCGGTGAAATGCGTAGATATGTGGAGGAACACCAATGGCGAAGGCAATCTTCTGGGCCAATATTGACGCTGAGGTACGAAAGCGTGGGTAGCAAACAG
>070726679a4f75898172ba8d32ba8ed5
CCGCGGTAATACGGAAGGAACAAGGGTTATTCTTAATTAATAGGTTTAAAGTATAAGTAGAATGTTAATTTTAACTAGAGTACAAGAATAGGATTACAAATGTCAAGTGTAAGGATGAAATCTTATTATATTTGATGGAAATCCAAATTTTTCCTATTTTGTACTGACTTTTAGATATGAAGGTTTGGATAGCGAACAGGATTAGATACCCGAGTAGTCCGGCTGACTGACTTCCGACACAATTATCTC
>0707da6940f960e17d62ba2e387d20b8
ACGTAGGGCGCGAGCGTTGTCCGGAATTATTGGGCGTAAAGAGCTCGTAGGCGGCCTGTTGCGTCCGCTGTGAAATCCCAGGGCTCAACCCTGGGCGTGCAGTGGATACGGGCAGGCTGGAGGCAGGCAGGGGAGAACGGAATTCCCGGTGTAGCGGTGAAATGCGCAGATATCGGGAGGAACACCGGTGGCGAAGGCGGTTCTCTGGGCCTGTACTGACGCTGAGGAGCGAAAGCGTGGGGAGCAAACAG
>0710f1f3df3e02f01d884010aadb6dbc
ACGTAGGGCGCAAGCGTTGTCCGGAATTATTGGGCGTAAAGAGCTCGTAGGCGGCTTGTTACGTCGGATGTGAAAGCCCGGGGCTTAACCCCGGGTCTGCATTCGATACGGGCAGGCTAGAGTTCGGTAGGGGAGATCGGAATTCCTGGTGTAGCGGTGAAATGCGCAGATATCAGGAGGAACACCGGTGGCGAAGGCGGATCTCTGGGCCGATACTGACGCTGAGGAGCGAAAGCGTGGGGAGCGAACAG
>071610b561350d0bb629a8ebb3065acd
ACAGAGGGTGCGAGCGTTAATCGGAATTACTGGGCGTAAAGGGCGCGTAGGCGGTTTATCAAGTGAGATGTGAAATCCCCGGGCTTAACCTGGGAACTGCATCTTAAACTGATAGGCTGGAGTACTGTAGAGGATAGTGGAATTTCCGGTGTAGCGGTGAAATGCGTAGAGATCGGAAGGAACATCAGTGGCGAAGGCGACTGTCTGGACAGATACTGACGCTGAGGCGCGAAAGCGTGGGGAGCAAACAG
>071ad4ad5e3c7508a2b72eba15eb855d
ACGAAGGGTGCTAGCGTTGTTCGGAATCACTGGGCGTAAAGCGCGCGTAGGCGGCTTCTCAAGTCAGGGGTGAAATCCTTGGGCTCAACCCAAGAATTGCCTTTGAAACTGTGAAGCTGGAGTGTCGGAGGGGATAGCGGAATTGCTAATGTAGAGGTGAAATTCGTAGATATTAGCAGGAACACCGGTGGCGAAGGCGGCTATCTGGACGACAACTGACGCTGAGGCGCGAAAGCACGGGGATCAAACAG
>071d1f4dddd1af483d474e3532a3a248
ACGAAGGGGGCTAGCGTTGTTCGGAATTACTGGGCGTAAAGCGCGCGCAGGCGGTCTTCCAAGTCAGTGGTGAAAGCCCGGAGCTCAACTCCGGAACTGCCATTGAAACTGTGAGACTGGAGTACGAGAGAGGTGAGTGGAATTCCCAGTGTAGAGGTGAAATTCGTAGATATTGGGAAGAACACCGGTGGCGAAGGCGGCTCACTGGCTCGTAACTGACGCTCAGGCGCGACAGCGTGGGGATCAAACAG
>07203d8f512d19d7f63c2dddb6975848
ACAGAGGTGCCAAGCGTTAGGCGGAATCACTGGGCTTAAAGCGTGTGTAGGCGGATCTATAAGTACCTTGTGAAATCCCACGGCTTAACCGTGGAACTGCTCGGTATACTGTGGATCTTGAGCCAACTAGGGGCTACCGGAACAAGTGGTGGAGCGGTGAAATGCGTAGATATCACTTGGAACGCCAATGGTGAAAACAGGTAGCTGGGGTTGTGCTGACGCTGAGACACGAAAGCCAGGGGAGCAAACGG
>07211a0562a093c6d5e22fd4fb27ae66
ACGAAGGGGGCTAGCGTTGTTCGGAATTACTGGGCGTAAAGCGCGTGTAGGCGGGTCCTTAAGTCAGGGGTGAAATGCCAAGGCTCAACCTTGGAACTGCCTTTGATACTGGGGACCTTGAGTCCGGGAGAGGTGAGTGGAACTGCGAGTGTAGAGGTGAAATTCGTAGATATTCGCAAGAACACCAGTGGCGAAGGCGGCTCACTGGCCCGGAACTGACGCTGAGACGCGAAAGCGTGGGGAGCAAACAG
>07286fd860bbd6c2ab33a6d7aef8d3ac
ACAGAGGTCCCAAGCGTTGTTCGGATTTACTGGGCGTAAAGGGTGCGTAGGTGGCGGGGTAAGTCTGATGTGAAATCTCCGAGCCTAACTCGGAAACTGCATCGGATACTATCTTGCTCGAGGAATGGAGGGGAGACTGGAATACTTGGTGTAGCAGTGAAATGCGTAGATATCAAGTGGAACACCAGTGGCGAAGGCGAGTCTCTAGACATTTCCTGACACTGAGGCACGAAAGCCAGGGGAGCAAACGG
>073222865add1cda67b7c7d225a06fe2
ACGAGAGGTGCGAGCGTTATTCGGATTTATTGGGTGTAAAGGGTGCGTAGACGGCGCGTTAAGTTTGTTGTTAAATCTTCCGGCTCAACCGGAAACATGCGGCAAATACTGGCGTGCTAGAGGATGGAAGAGAGAAGTGGAATTCTTGGAGTAGCGGTAAAATGCGTAGATCTCAAGAGGAACACCGATGGCGAAGGCAGCTTCTTGGTCCATTCCTGACGTTGAGGCACGAAAGCGTGGGGAGCAAACAG
>07355c44333b86fb9f655237e55fd65a
ACGTAGGGTGCAAGCGTTGTCCGGATTTATTGGGCGTAAAGAGCTCGTAGGCGGTTCGATAAGTCGGGTGTGAAATCTCCAGGCTCAACCTGGAGTCGCCACTTGATACTGTCGTGACTAGAGTCTGGTAGGGGACCATGGAATTCCTGGTGTAGCGGTGAAATGCGCAGATATCAGGAGGAACACCAGTAGCGAAGGCGGTGGTCTGGGCCAGTACTGACGCTGAGGAGCGAAAGCGTGGGGAGCGAACAG
>0736fb1469b32b9ebbb8f61cad07d756
ACGAAGGGTGCAAGCGTTACTCGGAATTACTGGGCGTAAAGCGTGCGTAGGTGGCGTGTTAAGTTGGATGTGAAAGCCCCGGGCTCAACCTGGGAATGGCATTCAAAACTGGCAGGCTAGAGTTCGATAGAGGATAGTGGAATTCCCGGTGTAGCGGTGAAATGCGTAGAGATCGGGAGGAACATCAGTGGCGAAGGCGGCTATCTGGATCAGAACTGACACTGAGGCACGAAAGCGTGGGGAGCAAACAG
>0737fe1dc02120b931020fc47856fffe
ACGAACCGAGCGAACGTTGTTCGGAATCACTGGGCTTAAAGGGCGCGTAGGCGGGCATCCAAGTCTGTGGTGAAATCCGGCAGCTTAACTGTCGAACTGCCGTGGATACTGGGTGTCTCGAGGGAGGTAGGGGCGCGCGGAACTATTGGTGGAGCGGTGAAATGCGTTGATATCAATAGGAACTCCGGTGGCGAAGGCGGCGCGCTGGACCTCTTCTGACGCTGAGGCGCGAAAGCCAGGGGAGCAAACGG
>073cd29b68d85bc040b7b11845da10d0
ACAGAGGGTGCGAGCGTTAATCGGAATTACTGGGCGTAAAGGGCGCGTAGGCGGTTTATTAAGTTAGATGTGAAAATTCTGGGCTTAACCTAGGACGTGCATTTAAGACTGATAAGCTAGAGTATTGTAGAGGGAAGTGGAATTTCCGGTGTAGCGGTGAAATGCGTAGATATCGGAAAGAACATCAGTGGCGAAGGCGGCTTCCTGGACAAATACTGACGCTGAGGCGCGAAAGCATGGGTAGCAAACAG
>073df91c9be074fcf6facd5ee601eb9b
ACGAGGGGGGCGAGCGTTGTTCGGAATTATTGGGCGTAAAGGGTGCGTAGGCGGTTTTGTAAGTCTTATGTGAAATCTATGGGCTCAACTCATAGACTGCATGAGAAACTGCAGGGCTCGAGTATGGGAGAGGTGAGTGGAATTCCTGGTGTAGCGGTGAAATGCGTAGATATCAGGAGGAACACCTGTGGCGAAAGCGGCTCACTGGACCATAACTGACGCTGAAGCACGAAAGCTAGGGGAGCAAACAG
>07428c243196d81f2c79f1840c5fe93a
ACGAACCGTGCAAACGTTGTTCGGATTCACTGGGCTTAAAGGGCGCGTAGGCGGGTGGTCAAGTCAGGGGTGAAATCTTTCAGCTTAACTGGAAAACAGCCTCCGATACTGGCCATCTTGAGGGAGGTAGGGGCATGTGGAACTTCCGGTGGAGCGGTGAAATGCGTAGATATCGGAAGGAACGCCGGTGGCGAAAGCGACGTGCTGGACCTTTTCTGACGCTGAGGCGCGAAAGCCAGGGGAGCAAACGG
>07483d19e58689bb6c7d7dd6f2488eae
ACGAGAGGTGCAAGCGTTATTCGGAATTATTGGGCGTAAAGGGTGCGCAGGCGGCATATTAAGTCAATTGTTTAATTCCTCGGCCTAACTGAGGATCAGCAGTAGAAACTGATAAGCTAGAGGGTGAGAGAGAGAAGCGGAATTCTCGGAGTAGCGGTAAAATGCGTAGATCTCGAGAGGAACACCGATGGCGAAGGCAGCTTCTTGGCTCATTTCTGACGCTCATGCACGAAAGCGTGGGGAGCAAACAG
>074b3dbb5d2eb387e50cf7a4871d393c
ACAGAGGGTGCAAACGTTGTTCGGAATTACTGGGCGTAAAGCGTGTGTAGGCGGTCCTAAAAGTCGGATGTGAAAGCCCCGGGCTCAACCCGGGAAGTGCACCCGAAACTGTAGGACTCGAGTACCGGAGAGGTTGGTGGAATTCTCGGTGTAGAGGTGAAATTCGTAGATATCGAGAGGAACACCGGTGGCGAAGGCGGCCAACTGGACGAGTACTGACGCTGAGACACGAAAGCGTGGGGAGCAAACAG
>07515c67471020f4d88a65227183baaa
ACAGAGGGTGCGAGCGTTAATCGGAATTACTGGGCGTAAAGCGTGCGCAGACGGTTCTGTAAGTCGGATGTGAAATCCCCGGGCTCAACCTGGGAATTGCATTCGAGACTGCAAAGCTAGGGTGCGGAAGAGGGAAGCGGAATTTCCGGTGTAGCGGTGAAATGCGTAGATATCGGAAGGAACATCAGTGGCGAAAGCGGCTTCCTGGTCCAGCACCGACGTTCAGGCACGAAAGCGTGGGGAGCAAACAG
>07594834f208611206948d7747e6a8b6
ACGTAGGGTGCGAGCGTTAATCGGAATTACTGGGCGTAAAGAGTGCGTAGGCGGATATACAAGTTAGATGTGAAATACCTGGGCTTAACCTGGGAATGGCATTTAAGACTGTATGTCTAGAGTTTGTCAGAGGGAGGTAGAATTCCAAGTGTAGCAGTGAAATGCGTAGAGATTTGGAGGAATACCGATGGCGTAGGCAGCCCCCTGGGATAAGACTGACGCTGAGGCACGAAAGCGTGGGTAGCAAACAG
>075ba4fff3331abe42e73b474a08e851
ACAGAGGGTGCGAGCGTTAATCGGAATTACTGGGCGTAAAGCGCGCGTAGGCGGCTTTTCAAGTCGATTGTGAAATCCCCGGGCTTAACCTGGGAACTGCAGTCGAGACTGTCTAGCTAGAGTATGGGAGAGGGAAGTGGAATTTCAGGTGTAGCGGTGAAATGCGTAGATATCTGAAGGAACATCAGTGGCGAAAGCGACTTCCTGGACCAATACTGACGCTCATGTGCGAAAGCGTGGGGAGCAAACAG
>075cc6c4d4aa5eee3c9be6fbd3dc7690
ACGAACTGTGCGAACGTTATTCGGAATCACTGGGCTTAAAGGGTGCGTAGGCGGTTATCTAAGTCACGTGTGAAATCTTCCGGCTCAACCGGAAAACTGCGCGTGATACTGGATGACTTGAGTGAGGTAGGGGTGTGTGGAACTTCCGGTGGAGCGGTGAAATGTGTAGAGATCGGAAGGAACGCCAGCAGCGAAAGCGGCACACTGGGCCTTTTCTGACGCTGAGGCACGAAAGCTAGGGGAGTGAACGG
>075fbc25a1c9c44ecb34ab27f63c6dcb
ACGTAGGGTGCGAGCGTTAATCGGAATAACTGGGCGTAAAGGGTGCGTAGGCGGATATATAAGTTAGATGTGAAAAGCCCGGGCTTAACCTTGGTCGTGCATTTAAGACTGTATGTCTGGAGTTTGTAAGAGGGGGGTAGAATTCCAAGTGTAGTAGTGAAATGCGTAGATATTTGGAGGAATACCGATGGCGAAGGCAGCCCCCTGGTATAGAACTGACGCTGAGGCACGAAAGCGTGGGTAGCAAACAG
>076194a58b78e8c7934d4cbe19e4131b
ACGGAGGGTGCAAGCGTTAATCGGAATTACTGGGCGTAAAGCGTGCGTAGGCGGTCGCGTGTGTCGGATGTGAAAGCCCCGGGCTCAACCTGGGAATTGCATTCGAAACTGCGTGACTAGAATATGGTAGAGGAAGATGGAATTCCACGTGTAGCGGTGAAATGCGTAGATATGTGGAGGAACACCAATGGCGAAGGCAATCTTCTGGGCCAATATTGACGCTGAGGCACGAAAGCGTGGGTAGCAAACAG
>0765be814441a0a286e1de3cf226ca7d
ACGAAGGGTGCTAGCGTTGTTCGGAATCACTGGGCGTAAAGCGCGCGTAGGCGGCTTAACAAGTCAGGGGTGAAATCCCACAGCTCAACTGTGGAACTGCCTTTGAAACTGTTAAGCTAGAGTGTCGGAGGGGATAGCGGAATTGCTAATGTAGAGGTGAAATTCGTAGATATTAGCAGGAACACCGGTGGCGAAGGCGGCTATCTGGACGACAACTGACGCTGAGGCGCGAAAGCGTGGGGATCAAACAG
>0771b846a55c3135fdb66295fc17b554
ACGAGGGGGGCAAGCGTTGTTCGGAATTATTGGGCGTAAAGGGTGCGTAGGCGGTTTGACAAGTCTAGTGTGAAATCTATGGGCTCAACCCATAGTCTGCACTGGAAACTGTCGGGCTTGAGTATGGGAGAGGTGAGTGGAATTTCCGGTGTAGCGGTGAAATGCGTAGATATCGGAAGGAACACCTGTGGCGAAAGCGGCTCACTGGACCATTACTGACGCTGATGCACGAAAGCTAGGGGAGCAAACAG
>0772c5269ec82adfe8a2cfe76af6858e
ACGTAGGATGCAAGCGTTGTCCGGAATTATTGGGCGTAAAGAGTTCGTAGGCGGTTATTCAAGTCTGGTGTTAAATCCTGGAGCTCAACTCCAGCATGGCATTGGAAACTGGATGACTAGAGTGTGTCAGAGGTATTGGGAATTCCAGGTGTAGCGGTGAAATGCGTAGATATCTGGAGGAACACCAGTGGCGAAAGCGCGATACTGGGGCACAACTGACGCTGAGGAACGAAAGCCAGGGTAGCAAAAGG
>0773c1a73753a164e97894f29504dde7
ACAGAGGTCTCAAGCGTTGTTCGGATTCATTGGGCGTAAAGGGTGCGTAGGCGGCGGGGCAAGTCAGGTGTGAAATCTCGGGGCTCAACTCCGAAACTGCACTTGATACTGCCTTGCTAGAGTACTGGAGAGGAGATTGGAATTTACGGTGTAGCAGTGAAATGCGTAGATATCGTAAGGAAGACCAGTGGCGAAGGCGAATCTCTGGACAGTTACTGACGCTGAGGCACGAAGGCCAGGGGAGCAAACGG
>07752d7e4e488dd806b245ff1ed7e9c8
ACGAAGGGGGCTAGCGTTGTTCGGAATTACTGGGCGTAAAGCGCACGCGGGCGGTTTAGTTAGTTAGGAGTGAAAGCCCTGGGCTTAACCTGGGAATTGCTCTTAATACGGCTAGACTAGACTTATGGAGAGGATAGTGGAATTCCGAGTGTAGAGGTGAAATTCGTAGATATTCGGAAGAACACCAGTGGCGAAGGCGGCTATCTGGCCATTAAGTGACGCTCATGTGCGAAAGCGTGGGGAGCAAACAG
>077d24946e5fdb1dbb80d6060e9bc2a0
ACAGAGGCCTCGAGCGTTAGGCGGAATCACTGGGCTTAAAGCGTGTGTAGGCGGACTTCTAAGTACCTTGTGAAATCCCACGGCTTACCCGTGGAACTGCTGGGTATACTGGTCGTCTTGAGCCACTTAGGGGCTACCGGAACAAATGGTGGAGCGGTGAAATGCGTAGATATCATTTGGAACGCCAATGGTGAAAACAGGTAGCTGGGAGTGTGCTGACGCTGAGACACGAAAGCCAGGGGAGCGAACGG
>077e963eedf17de9cf3ed2419d0f2a99
ACAGAGGGTGCAAACGTTGCTCGGAATCACTGGGCGTAAAGGGCGTGTAGGCGGGAGAGAAAGTCGGGCGTGAAATCCCTAGGCTCAACCTAGGAACTGCACTCGAAACTTCTTTTCTTGAGTGCCGGAGAGGAAAGCGGAATACCTGGTGTAGAGGTGAAATTCGTAGATATCAGGTGGAACACCAGTGGCGAAGGCGGCTTTCTGGACGGTAACTGACGCTGAGACGCGAAAGCGTGGGGAGCAAACAG
>0780e292fb92e1832fb2ced20dadbc4b
ACGGGTGGCGCTAGTGTTATTCTTCTTCATTGGGCGTAAAGGGTGCGTAGGCAGTAAAATAAGTTCTAAGTAACAGCGTAAACAGAGAGCATTTCGATTACTTTCCATACTATTTTTCTAGAGTATTATAAGATATAATGGATCCTTTAATAAAGAATTTAAATGCGTTGGAATAATAAAGAGGACGCCAAATACAAAAGTAATTATCTACGGAGATACTGACGCTGAGGCACTAAGGCATGGGGATCGAATAG
>0784ff66b3d4869b7f14d01bf7f93ff5
ACGAAGGGGGCGAGCGTTGTTCGGATTTACTGGGCGTAAAGGGCGCGTAGGCGGCGCTCCAAGTCAGGCGTGAAAGCCCCGGGCTCAACCTGGGAACGGCGCTTGGGACTGGGGTGCTGGAGTTCGGGAGAGGAGCGTGGAATTCCCAGTGTAGAGGTGAAATTCGTAGATATTGGGAAGAACACCGGTGGCGAAGGCGGCGCTCTGGACCGATACTGACGCTGAGGCGCGAAAGCGTGGGGAGCAAACAG
>078c22ff76ec35b928a5767479b26134
ACAGAGGGTGCAAGCGTTAATCGGAATTACTGGGCGTAAAGGGTGCGTAGGTGGCTATTTAAGTTGGATGTGAAATGCCTAAGCTTAACTTAGGGAGGTCATTCAAGACTGAGTAGCTAGAGAGCAGTAGAGGGTGGTGGAATTTCCGGTGTAGCGGTGAAATGCGTAGAGATCGGAAGGAACGCCAGTGGTGAAGACGACCACCTGGACTGCAACTGACACTGAGGCACGAAAGCGTGGGGAGCGAACAG
>07918e03cb3c2185abfb74d220ca7f9e
ACAGAGGGTGCGAGCGTTAATCGGAATTACTGGGCGTAAAGGGCATGTAGGTGGTTTCTTAAGTTAGATGTGAAAGCCCCGGGCTTAACCTGGGAACTGCATCTAAAACTGGGTAACTAGAGTATGGTAGAGGGAAGTGGAATTTCTAGTGTAGCGGTGAAATGCGTAGATATTAGAAAGAACACCAGTGGCGAAGGCGACTTCCTGGACCAATACTGACACTGAGGTGCGAAAGCGTGGGGAGCAAACAG
>079e9632aa644ef0db1e4c65c1a12ea8
ACGGAGGATCCAAGCGTTATCCGGAATCATTGGGTTTAAAGGGTCCGTAGGCGGTTTAGTAAGTCAGTGGTGAAAGCCCATCGCTCAACGGTGGAACGGCCATTGATACTGCTAAACTTGAATTATTAGGAAGTAACTAGAATATGTAGTGTAGCGGTGAAATGCTTAGAGATTACATGGAATACCAATTGCGAAGGCAGGTTACTACTAATGGATTGACGCTGATGGACGAAAGCGTGGGTAGCGAACAG
>07a084cc67cdf9dea6df3ab7cfdd6fdd
ACGGAGGGTGCAAGCGTTATCCGGATTTACTGGGTTTAAAGGGTGCGTAGGTGGGTCTGTAAGTCAGTGGTGAAATCTTCAAGCTTAACTTGGAAACTGCCATTGATACTATAGGTCTTGAATTATCTGGAGGTAAGCGGAATATGTCATGTAGCGGTGAAATGCTTAGAGATGACATAGAACACCCATTGCGAAGGCAGCTTACTACGGATTGATTGACACTGAGGCACGAAAGCGTGGGGATCAAACAG
>07a3383dba2c94b6b36a40285511c134
ACGTAGAAGACTAGTGTTATTCATCTTTAATAGGTTTATAGGGTACCTAGACGGAAAATCAAGCCTACATCGGTACTAATTTTCTAGAGTTTTATGTGAAAAGGTCGAATTACCAGAGGAGAGTCAAAATTCTGTTATACTGGTAGGACGGACAACGGCGAAGGCAACCTTTTATGTAATAACTGACGTTGAGGGACGAAGCCTTGGGTAGCAATAAGGATTAGATACCCCAGTAGTCC
>07a6e66339ee9a7fc61a01bdd1629bad
ACGAAGGGGGCTAGCGTTGTTCGGAATTACTGGGCGTAAAGCGCACGCAGGCGGCTCGATAAATTAGAAGTGAAAGCCCCGGGCTTAACCTGGGAATTGCTTTTAAGACTGTCGGGCTAGAATCCAGAAGAGGGTAGTGGAATTCCGAGTGTAGAGGTGAAATTCGTAGATATTCGGAAGAACACCAGTGGCGAAGGCGACTACCTGGTCTGGCATTGACGCTCATGTGCGAAAGCGTGGGGAGCAAACAG
>07aa8230acd86a11efa8682415316ee7
ACGTAGGCAGCGAGCGTTGTTCGGAATTACTGGGCGTAAAGAGTGTGTAGGTGGTGCTCCAAGTCTGTCGTGAAATCTCCCGGCTTAACCGGGAGGGTGCGGCGGAAACTGGAATGCTTGAGGATGGGAGAGGAAAGCGGAATTCCTGGTGTAGCGGTGAAATGCGTAGATATCAGGAGGAACACCCGTGGTGTAGACAGCTTTCTGGACCATATCTGACACTGAGACACGAAAGCGTGGGTAGCAAACAG
>07ad9c052434aa927da9d9f887f0fd0d
ACGAGGGACCCTAGCGTTGTTCGGAATCATTGGGCGTAAAGCGGGTGTAGGTGGCTTTGTAAGTCAGGTGTGAAATCCCTGGGCTCAACCCAGGAAGTGCATTTGATACTGCGAAGCTTGAGTGCCGGAGAGGTTACTGGAATACCTGGTGTAGTGGTGAAATACGTAGATATCAGGTGGAACACCGGAGGCGAAGGCGGGTAACTGGCCGGACACTGACACTCAGACCCGAAAGCGTGGGGATCAAACAG
>07aefb8f1b7047da961c8828ab8a668b
ACGTAGGAGGCGAGCGTTGTCCGGAATTACTGGGCGTAAAGCGCGCGTAGGCGGTCTTTTGCGTAGGCGGTGAAAGCCCCAGGCTCACCTTGGGGAGGTCCGTCTAAACGGGGAGACTAGAGGGCGGTAGGGGTTGGCGGAACGCCCGGAGTAGCGGTGAAATGCGTTGAGATCGGGCAGAACACCAGTGGCGAAGGCGGCCGACTGGGCCGTCCCTGACGCTGAGGCGCGAAAGCCAGGGGAGCGAACGG
>07af55479953f13f7b612f14ced27a32
ACGAACCGTGCGAACGTTATTCGGAATCACTGGGCTTAAAGCGCGTGTAGGCGGTCCGGCACGTCGAGCGTTGAAATCCCCTGGCTCAACCAGGGAAGTGGCATCGATACGACCGGACTGGAGGGGGGTAGGGGGCGCCGGAACTTCCGGTGGAGCGGTGAAATGCGTTGAGATCGGAAGGAACGCCCGTGGCGAAAGCGGGCGCCTGGACCCCACCTGACGCTGAGACGCGAAAGCCAGGGGAGCGAACGG
>07b52a0fde6495588a39bffe7284f94b
ACGAGAGGGGTAAGCATTATTCATCATGAATGGGCCTAAAGGGTACGTAGGCTGTCCCACAAGACTAGATGGTATCAAACTAAATGAACAAGAGCTATCTAGTAACTATGGAACTAGAGTGTAATGGAGGAAAGAGGAACTCCGAGAGTAGGGATGGAATCTGTTGATCCTCGGAAGACCGCTTAAGGCGAAGGCTTCTTTCTAACTAACCACTGACGCTGAGGTACGAAAGTATGGGGAGCAAAACG
>07c2212d678a5e368cc7205af3d8c579
ACGTAGGGTGCAAGCGTTGTCCGGATTTACTGGGCGTAAAGAGCGCGTAGGCGGCTCATTAAGTGTGAAGTGAAATCTCCAGGGCTCAACCCGGAAACCGCTTCGCATACTGGCGAGCTTGAGGAATGCAGAGGTGAATGGAATTCCTGGTGTAGCGGTGAAATGCGTAGATATCAGGAGGAACACCCATGGCGAAGGCAGTTCACTGGGCATTATCTGACGCTGAGGCGCGAAAGCGTGGGTAGCAAACAG
>07cc32c46ec6d412366b02b9adf68bb7
ACAGAGGGTGCAAGCGTTAATCGGAATTATTGGGCGTAAAGAGCACGTAGGCGGATATATAAGTCAGATGTGAAATCCCCGGGCTTAACCTGGGAATTGCATTTGAAACTGTATGACTAGAGTAGAGTAGAGGAAAGCGGAATTTCCGGTGTAGCGGTGAAATGCGTAGAGATCGGAAGGAACACCAGTGGCGAAGGCGGCTTTCTGGATTCATACTGACGCTGAGGTGCGAAAGCGTGGGGAGCAAACAG
>07d239bd5ec060c3279f046ceefccbf0
ACGGAGGATCCGAGCGTTATCCGGATTTATTGGGTTTAAAGGGTGCGTAGGCGGCCTTGTAAGTCAGGGGTGAAAGACGGTAGCTTAACTATCGCAGTGCCTTTGATACTGCAGGGCTTGAATATACCTGAGGCAGGCGGAATGTGACAAGTAGCGGTGAAATGCATAGATATGTCACAGAACACCAATTGCGAAGGCAGCTTGCTAAAGTATGATTGACGCTGAGGCACGAAAGCGTGGGGATCAAACAG
>07d2a6df50a0c43cfd0ce734b18bc6bf
ACAGAGACTGCGAGCGTTATTCGGATTCACTGGGCGTAAAGGGTGCGCAGGCGGCCAAGTGTGTTAGGCGTGAAAGCCCGGGGCTTAACCCCGGAATTGCACCTAAAACTACATGGCTAGAGTACTGGAGAGGGTAACGGAATTCACGGTGTAGCAGTGAAATGCGTAGATATCGTGAGGAACACCAGAGGCGAAGGCGGTTACCTGGACAGTTACTGACGCTCAGGCACGAAAGCGTGGGGAGCAAAAGG
>07d87da402c053479f0e27eff9fbd153
ACGAGGGGAGCTAGCGTTGTTCGGAATTACTGGGCGTAAAGGGCGCGTAGGCGGTTCTATAAGTCAGATGTGAAAGCCCCGGGCTTAACCTGGGAGGTGCATTTGAAACTGTAGGACTTGAGATCGAGAGAGGAAAGTGGAATTACGAGTGTAGAGGTGAAATTCGTAGATATTCGTAAGAACACCAGTGGCGAAGGCGACTTTCTGGCTCGATACTGACGCTAAGGTGCGAAAGCGTGGGGAGCAAACAG
>07dce07109b847250f7be731796e546e
ACGGGGGGGACTAACGTTATTCATCATAACTGGGCGTAAAGGGTATGTAGGCTGCTTATTAAGTCTTTTTTAAATAATCTAAGCATAACTTAGAAATTAATAAAGATACTGGTAAGCTTTGAGATCAATATAGGTTAGTTATATTCTTGAAGTAAAAGTAAAATCTTTAGATATCGAGAGGATAACCATGAGGCAAAGACGACTTTCTGGATTGAGGCTGACGCTGAGGTACGAAGGTATGGGTATCAAACGG
>07ef61ed9a3a78544e95c49fe42fd775
ACAGAGGGTGCAAACGTTGCTCGGAATTACTGGGCGTAAAGCGCGTGTAGGCGGACCAGCAAGTCGGACGTGAAATCCCTGAGCTCAACTCAGGAACTGCATCCGAAACTGCTGGTCTGGAGTGGTGGAGAGGGAAGCAGAATTCCTGGTGTAGAGGTGAAATTCGTAGATATCAGGAGGAACACCGGTGGCGAAGGCGGCTTCCTGGACACTTACTGACGCTGAGACGCGAAAGCGTGGGGAGCAAACAG
>07f32c567bb3332d44132f4259797361
ACGAAGGGAGCTAGCGTTGTTCGGAATTACTGGGCGTAAAGGGCGCGTAGGCGGTTCGGCAAGTTGGATGTGAAAGCCCAGGGCTCAACCCTGGAATTGCATTCAAGACTGCCTTACTTGAATTCGGTAGAGGTTGGTGGAATTCTCAGTGTAGAGGTGAAATTCGTAGAGATTGAGAAGAACACCCGTGGCGAAGGCGGCCAACTGGACCGACATTGACGCTGAGGCGCGAAAGCGTGGGGATCAAACAG
>07fa8c0f6b08ab4582c89da37ddeb2ee
ACAGGGGGGGCAAGTATTATTCTACATGACTGGGCGTAAAGGATATGTAGGTTGTTTTTTAAATTTTAAAAAAAATCCTATATTAAAATTATAGACTTTTTTACTATATTATAAAACTTTGAGTTTATAGGAGGCAATAGAACATCCAAGAGTAAATGTGAAATGTTTTGAGACTTGGAGGAATTCCGTATAGCGAAAGCGATTGCCTTGTTAAAACTGACACTGAAATATGAAGGTGTGGGGAGCAAACAG
>07fbec85f962eeabaed5eeeaf0d2fde3
ACAGAGGGTGCGAGCGTTAATCGGAATTACTGGGCGTAAAGGGTGCGTAGGTGGTTGTATGTGCGTTATGTGAAAGCCCCGGGCTTAACCTGGGAAGTGCATAGCAGACTATATGACTGGAGTACAGGAGAGGGTAGCGGAATTTCCGGTGTAGCGGTGAAATGCGTAGATATCGGAAGGAACGTCAATGGCGAAGGCAGCTACCTGGACTGATACTGACACTGAGGCACGAAAGCGTGGGGAGCGAACAG
>07fdc1aee260e7a4527ba5d308b9b43d
ACAGAGGTCTCAAGCGTTGTTCGGATTCATTGGGCGTAAAGGGTGCGTAGGTGGCTTGGTAAGTTGAAGGTGAAATCTCGGGGCTTAACTCCGAAACTGCCTTCAATACTGCTGAGCTCGAGGATTGTAGAGGAGAATGGAATTCACGGTGTAGCAGTGAAATGCGTAGATATCGTGAGGAAGACCAGTGGCGAAGGCGATTCTCTGGGCAATTCCTGACACTGAGGCACGAAGGCCAGGGGAGCAAACGG
>07ff43258bbc892878472c82cb886b6e
ACAGAGGGTGCAAGCGTTAATCGGAGTTACTGGGCGTAAAGGGCGCGTAGGCGGTTATATAAGTGAGTTGTGAAATCCCTGGGCTTAACCTAGGAACTGCAACTTATACTGTATGACTGGAGTACTGTAGAGGGTAGTGGAATTTCCGGTGTAGCGGTGAAATGCGTAGAGATCGGAAGGAACACCAGTGGCGAAGGCGGCTACCTGGACAGATACTGACGCTGAGGCGCGAGAGCGTGGGGAGCAAACAG
>0805338abbe7ee92bbcd8ad688f85adc
ACAGAGGGTGCGAGCGTTAATCGGAATTACTGGGCGTAAAGGGTGCGTAGGTGGTTATTTAAGTTGGGTGTGAAAGTCCTGGGCTTAACCTGGGGATTGCGCCTAATACTGAGTGGCTAGAGTATTGTAGAGGAAAGTGGAATTTCCGGTGTAGCGGTGAAATGCGTAGATATCGGAAGGAACATCGGTGGCGAAGGCGACTTTCTGGACAGATACTGACACTGAGGCACGAAAGCGTGGGTAGCGAACAG
>080704ffc54b07df00a2237528214909
ACAGAGGTCTCAAGCGTTGTTCGGATTCATTGGGCGTAAAGGGTGCGCAGGCGGCGGGGCAAGTCGGACGTGAAATCTCGGGGCTTAACCCCGAAACTGCGTTCGATACTGCCCTGCTTGAGGACTGGAGAGGAGACTGGAATTCCTGGTGTAGCAGTGAAATGCGTAGATATCAGGAGGAACGCCAATGGCGAAGGCAAGTCTCTGGACAGTTCCTGACGCTCATGCACGAAGGCCAGGGGAGCAAACGG
>0810bb3a608412123a2ae062c7eec283
ACGTAGGCAGCAAGCGTTGTTCGGAATTACTGGGCGTAAAGGGTGTGTAGGCGGTGTTCTAAGTCTGTTGTGAAATCTCCCGGCTTAACTGGGAGGGTGCGGCGGAGACTGGGATGCTAGAGTATGGGAGAGGTAAGCGGAATTCCTGGTGTAGCGGTGAAATGCGTAGATATCAGGAGGAACACCTGTGGTGTAGACAGCTTACTGGACCATGACTGACGCTGAGACACGAAAGCGTGGGTAGCAAACAG
>08112ba63b8977e3b1c107b7a7045bc0
ACGTAGGTGGCAAGCGTTGTCCGGAATTATTGGGCGTAAAGCGCGCGCAGGTGGTTCCTTAAGTCTGATGTGAAAGCCCACGGCTCAACCGTGGAAGGTCATTGGAAACTGGGGAACTTGAGTACAGAAGAGGAAAGTGGAATTCCAAGTGTAGCGGTGAAATGCGTAGATATTTGGAGGAACACCAGTGGCGAAGGCGACTTTCTGGTCTGTAACTGACACTGAGGCGCGAAAGCGTGGGGAGCAAACAG
>0817786ab305bf2d46c5dea04ac68d86
ACGGAGGTTGCAAGCGTTACTCGGAATTACTAGGCGTAAAGGGCAGGTAGGTGGTTTGGTAAGTCTATTGTGAAAGCTCCCGGCTTAACCGGGAGAGGCCAATGGATACTACCAAGCTTGAGTATAGGAGAGGTTACTGGAATTCCCGGTGTAGCGGTGAAATGCGCAGATATCGGGAGGAACACCAATGGCGAAAGCAGGTAACTGGACTATTACTGACACTCAACTGCGAAAGCTAGGGGAGCAAACAG
>081b9236e966323675ff8f043a0cce03
ACGAAGGGGGCAAGCGTTGTTCGGAATTACTGGGCGTAAAGGGTGCGTAGGCGGTGCGCTAAGTCAGGCGTGAAAGCCCTGGGCTCAACCCGGGAATTGCGCTTGATACTGGCATGCTTGAATCCGGGAGAGGTTGGTGGAATTCCCAGTGTAGAGGTGAAATTCGTAGAGATTGGGAAGAACACCGGTGGCGAAGGCGGCCAACTGGACCGGTATTGACGCTGAGGCACGAAAGCGTGGGGAGCAAACAG
>081c61c62a59afe280916d4c4da2bfb7
ACGGAGGGAGCTAGCGTTGTTCGGAATTACTGGGCGTAAAGCGCGCGTAGGCGGCTTTGTAAGTTAGAGGTGAAAGCCCGGAGCTCAACTCCGGAACTGCCTTTAAAACTGCATCGCTTGAATCCAGGAGAGGTGAGTGGAATTCCGAGTGTAGAGGTGAAATTCGTAGATATTCGGAAGAACACCAGTGGCGAAGGCGGCTCACTGGACTGGTATTGACGCTGAGGTGCGAAAGCGTGGGGAGCAAACAG
>08286d0696378ad08682797717489179
ACGAACCGAGCGAACGTTATTCGGAATCACTGGGCTTAAAGGGCGCGTAGGCGGGTATCCAAGTCTGTGGTGAAATCCGGCAGCTTAACTGTCGAACTGCCGTGGATACTGGGTACCTCGAGGGAGGTAGGGGCGTGCGGAACTATTGGTGGAGCGGTGAAATGCGTTGATATCAATAGGAACTCCGGTGGCGAAGGCGGCACGCTGGACCTCTTCTGACGCTGAGGCGCGAAAGCCAGGGGAGCAAACGG
>082ce1f60337ca98e9209b71c6d33304
ACGGGGGGGGCAAGCGTTATTCGTCATGACTGGGCGTAAAGGGTTAGTAGATGGTATAGCTTATTTTTTGAGAAAGGGATGTAAAAACATTCAATTTGAATTATATAGTTGTTTCTAGAGTTTAATGGAAGAAAAAGGTACTCTTGGAGGAGGGGTGAAATTTTACGATACCGATGGGGACAACTAAGTGGCGAAAGCATTTTTCTATGTTAAACTGACATTGAGTGACGAAGGTATAGGGTTCGAATGG
>082f11e9c561937cb4549bbc158afef5
ACAGAGGGTGCAAGCGTTGTTCGGAATTATTGGGCGTAAAGCGCGTGTAGGCGGCAAGGCATGTCGGGTGTGAAAGCCCTCGGCTTAACCGAGGAAGTGCGCCCGAAACTATCTTGCTTGAGTACCGGAGAGGATGGCGGAACTCCCGGTGTAGAGGTGAAATTCGTAGATATCGGGAAGAACACCAGTGGCGAAGGCGGCCATCTGGACGGATACTGACGCTGAGACGCGAAAGCGTGGGGAGCAAACAG
>0831f04a07933ac362ced91c3c40c62b
ACGTAGGGCGCAAGCGTTGTCCGGAATTATTGGGCGTAAAGAGCTCGTAGGCGGTCTGTTGCGTCCGCTGTGAAAACCCAGGGCTTAACCCTGGGCTGGCAGTGGATACGGGCAGACTAGAGGCAGGTAGGGGAGAATGGAATTCCCGGTGTAGCGGTGAAATGCGCAGATATCGGGAGGAACACCGGTGGCGAAGGCGGTTCTCTGGGCCTGACCTGACGCTGAGGAGCGAAAGCGTGGGGAGCGAACAG
>0837b4dad06c0df056e69435009a3c88
ACAGAGGGTGCAAGCGTTAATCGGAGTTACTGGGCGTAAAGGGCGCGTAGGCGGTTGAATAAGTGAGATGTAAAATCCCTGGGCTTAACCTAGGCAGGTCATCTTAAACTGTTCGACTGGAGTATTGTAGAGGGTAGTGGAATTTCCGGTGTAGCGGTGAAATGCGTAGAGATCGGAAGGAACACCAGTGGCGAAGGCGGCTACCTGGACAAATACTGACGCTGAGGCGCGAAAGCGTGGGGATCAAACAG
>083d4c375e4d1b3eadbe8a27290b65f1
ACGAGAGGTGCAAGCGTTATTCGGAATTATTGGGCGTAAAGGGTGCGTAGGTGGTATAGTAAGTCAACTGTAAAATTCCTCAGCTTAACTGAGGGCTCGCAGTAGAAACTGCTATGCTAGAGGGTGGAAGAGAGAAGTGGAATTCTCGGAGTAGCGGTAAAATGCGTAGATCTCGAGAGGAACACCGATGGCGAAGGCAGCTTCTTGGTCCACTACTGACACTGAGGCACGAAAGCGTGGGGAGCAAACAG
>083d8ce8ce7335f8f8d05f94d6f5cd24
ACGGGGGGGGCAAGCGTTGTTCGGAATTACTGGGCGTAAAGGGCTTGTAGGTGGCCAACTAAGTCAGACGTGAAATCCCTCAGCTTAACTGGGGAACTGCTTCTGATACTGGATGGCTTGAGTTTGGGAGAGGGATGCGGAATTCCAGGTGTAGCGGTGAAATGCGTAGATATCTGGAGGAACACCGGTGGCGAAGGCGGCATCCTGGACCAACACTGACACTGAAAAGCGAAAGCCAGGGGAGCAAACGG
>0840dd344d060c4364e6678431cca93e
ACAGAGGGTGCGAGCGTTAATCGGAATGACTGGGCGTAAAGCGCGCGTAGGCGGTTATACAAGTTGGGTGTGAAATCCCTGGGCTTAACCTAGGAATTGCATTCAAAACTATATGACTTGAGTGAAGTAGAGGTAAGTGGAATTTCCGGAGTAGCGGTGAAATGCGTAGATACCGGAAGGAACACCAGTGGCGAAGGCGACTTACTGGGCTTTAACTGACGCTGAGGTGCGAAAGCGTGGGGAGCAAACAG
>0847a4540ceab453b8e3747e535f7842
ACGAAGGGGGCTAGCGTTGCTCGGAATTACTGGGCGTAAAGGGAGCGTAGGCGGACATTTAAGTCAGGGGTGAAATCCCGGGGCTCAACCTCGGAATTGCCTTTGATACTGGGTGTCTTGAGTATGAGAGAGGTATGTGGAACTCCGAGTGTAGAGGTGAAATTCGTAGATATTCGGAAGAACACCAGTGGCGAAGGCGACATACTGGCTCATTACTGACGCTGAGGCTCGAAAGCGTGGGGAGCAAACAG
>084ccce405e597efce564ce858f3855d
ACAGAAGGTGCAAGCGTTACTCGGAATTACTGGGCGTAAAGCGTCTGTAGGTGTTTTTCCACGTCTGGTGCTAAATTGCGGGGCTCAACCCCGTATCTGTACTGGAAACGAGAGAAATCGAGTCACTCAGAGGCATCTGGAATGTCGTGTGTAGGGGTAAAATCCGTAGATACACGATGGAACGCCAAAAGCGAAGGCAGGATGCTAGGGGTGTACTGACACTCAGAGACGAAAGCGTGGGGAGCAAAGGG
>0850459379d5e8e757ae26957335f639
ACAGAGGGTGCGAGCGTTGTTCGGAATTATTGGGCATAAAAGGTGCGTAGGCGGTGCCACAAGTCACCTGTGAAATCCCCGGGCTTAACTCGGGGCCTGCAGGCGAAACTGTGGTGCTGGAGTATGGGAGAGGTGCGTGGAATTCCCGGTGTAGCGGTGAAATGCGTAGAGATCCGGAAGAACACCGGTGGCGAAGGCGGCCTGCTGGGCTACTGCTGACACTGAGGCGCGACAGCGTGGGGAGCAAACAG
>0851130927683ddf3a49dc6a7404c00a
ACGTAGGCAGCGAGCGTTGTTCGGAATTACTGGGCGTAAAGAGTGTGTAGGCGGTGCTCTAAGTCTGTTGTGAAATCTCCCGGCTTAACTGGGAGGGTGCGGCGGAAACTGGAATGCTAGAGGGTGGGAGAGGTAAGCGGAATTCCTGGTGTAGCGGTGAAATGCGTAGATATCAGGAGGAACACCTGTGGTGTAGACAGCTTACTGGACCACTTCTGACGCTGAGACACGAAAGCGTGGGTAGCAAACAG
>0851aeb5befd899f42952f500f48609e
ACAGAGGGTGCAAGCGTTAATCGGAATTACTGGGCGTAAAGCGTGCGTAGGTGGTTAATTAAGTCAGATGTGAAAGCCCCGGGCTCAACCTGGGAATTGCATCTGAAACTGGTTAACTAGAGTATGGTAGAGGATGGCGGAATTTCCGGTGTAGCGGTGAAATGCGTAGATATCGGAAGGAACACCAGTGGCGAAGGCGGCCGTCTGGGCCAATACTGACACTGAGGCACGAAAGCGTGGGTAGCAAACAG
>085375ac43ded472f5c33347e6c39bfb
ACGAACCGTGCGAACGTTATTCGGAATCACTGGGCTTAAAGCGCGTGTAGGTGGGACGGAACGTCGGTCGTTGAAATCCCCCGGCTCAACCGGGGAAGTGGCGCCGATACGACCGTCCTGGAGGGACGTAGGGGGACCTGGAACTTCCGGTGGAGCGGTGAAATGCGTTGAGATCGGAAGGAACGCCCGTGGCGAAAGCGAGGTCCTGGACGTTTTCTGACACTGAGACGCGAAAGCCAGGGGAGCGAACGG
>08543d71e604e4e055e14b4ecf2535ee
ACGAAGGGGGCTAGCGTTGCTCGGAATGACTGGGCGTAAAGGGCGCGTAGGCGGCGAGTACAGTCAGACGTGAAATTCCCGGGCTCAACCTGGGGACTGCGTTTGATACGTGCTTGCTTGAGTTCGGAAGAGGGTCGTGGAATTCCCAGTGTAGAGGTGAAATTCGTAGATATTGGGAAGAACACCGGTGGCGAAGGCGGCGACCTGGTCCGATACTGACGCTGAGGCGCGAAAGCGTGGGGAGCAAACAG
>085b034d3bdd2d04b444710acfb8a9c8
ACGGGGGGTCCAAGCGTTGTTCGGAATCATTGGGCGTAAAGCGTGTGCAGGTGGTCTTGTAAGTTGGATGTGAAAGCCCCGAGCTTAACTCGGGAAGTGCATTCAAAACTGCAAGACTTGAGTATGGAAGAGGGTCGTGGAATTCCAGGTGTAGTGGTGAAATACGTAGATATCTGGAGGAACACCGGTGGCGAAGGCGGCGACCTGGTCCTATACTGACACTCATACACGAAAGCGTGGGGATCAAACAG
>08620144628fa6217aed75611e328462
ACGAAGGGTGCAAGCGTTGTTCGGAATTACTGGGCGTAAAGCGCGCGTAGGTGGGTCGGTAAGTCGGTTGTGAGAGCCCTGGGCTTAACCTGGGAATTGCAGTCGAAACTACCGATCTTGAGTGCCTGAGAGGATGGCGGAATTCCCGGTGTAGTAGTGAAATACGTAGATATCGGGAAGAACACCTGAGGCGAAGGCGGCTATCTGGCGGTGCACTGACACTGATGCGCGAAAGCGTGGGGAGCAAACAG
>0863fa35d8678ba4124b6575dd560dd7
ACGAAGGGGGCTAGCGTTGTTCGGAATTACTGGGCGTAAAGCGCACGTAGGCGGATATTTAAGTCAGGGGTGAAATCCCAGAGCTTAACTCTGGAACTGCCTTTGATACTGGGTATCTTGAGTATGGAAGAGGTAAGTGGAATTGCGAGTGTAGAGGTGAAATTCGTAGATATTCGCAGGAACACCAGTGGCGAAGGCGGCTTACTGGTCCATTACTGACGCTGAGGTGCGAAAGCGTGGGGAGCAAACAG
>087454606c0389409591b159e202d9ad
ACGAAGGGGGCTAGCGTTGTTCGGAATTACTGGGCGTAAAGCGCGCGCAGGCGGCCTTTCAAGTCAGGGGTGAAAGCCCGGAGCTCAACTCCGGAATTGCCTTTGAAACTGCAAGGCTTGAGTACGGGAGAGGTGAGTGGAATTCCCAGTGTAGAGGTGAAATTCGTAGATATTGGGAAGAACACCGGTGGCGAAGGCGGCTCACTGGCCCGTAACTGACGCTCAGGCGCGACAGCGTGGGGATCAAACAG
>0879f4ce9d002eec16334afc8fd60c1a
ACGAAAAGAATAAGCATTATTCTAAATGATTTGGTGTAAAGTGTAAATAGGCGGTAATATAACTAAATAATTTCATAGATAAAAAATCTGTAAAAAGAAATATATAATTATTATATTACTAGAGTGTTATAGAGGAAATTGGAATTTCAAATGTAGGGATACAATCCTTAGATATTTGAAAGAACTCTAAAATGTGAAGACTAATTTCTAAGTAAACACTGACGCTCAGATACGAAAGTGTGGGTAGCGAAAAG
>087a0234612afaed06d6a56144482fdf
ACGGGGGGGGCAAGCGTTGTTCGGAATTACTGGGCGTAAAGGGCTCGTAGGTGGCCAACTAAGTCAGACGTGAAATCCCTCAGCTTAACTGGGGAACTGCGTCTGATACTGGATGGCTTGAGATTGGGAGAGGGATGCGGAATTCCAGGTGTAGCGGTGAAATGCGTAGATATCTGGAGGAACACCGGTGGCGAAGGCGGCATCCTGGACCAACACTGACACTGAGGAGCGAAAGCCAGGGGAGCAAACGG
>0889664aff1575ca306a7af6f675d6ae
ACAGAGGGTGCGAGCGTTAATCGGAATTACTGGGCGTAAAGCGTGCGTAGGTGGTTTAGAAAGTCAGATGTGAAATCCCCGGGCTCAACCTGGGAACTGCATTTGAAACTATTAAGCTAGAGTGTGGTAGAGGGAAGTGGAATTTCCGGTGTAGCGGTGAAATGCGTAGATATCGGAAGGAACATCAGTGGCGAAGGCGACTTCCTGGACCATAACTGACACTGAGGCACGAAAGCGTGGGGAGCAAACAG
>088cf4b648367e10ff7172c9321e690f
ACGAAGGGGGCTAGCGTTGCTCGGAATTACTGGGCGTAAAGGGCGCGTAGGCGGACGTTTAAGTCAGAGGTGAAATCCCAGGGCTCAACCCTGGAATTGCCTTTGATACTGGATGTCTTGAGTACGGGAGAGGTGAGTGGAACTCCGAGTGTAGAGGTGAAATTCGTAGATATTCGGAAGAACACCAGTGGCGAAGGCGACTCACTGGCCCGTTACTGACGCTGAGGCGCGAAAGCGTGGGGAGCAAACAG
>08946dac488b0a4dab59444400b82dc6
ACGGAGGGAACGAGTGTTACTCGTATTAATGGGTGTAAAATGCGTGTAGATGATAGCATTAGTTTTTTTTTAAATATTTAGGTTTAAGCTTAACCTGAATTTTTTTTAATACGGTGTTATTTGAGTGCCAATAAAATAACAGTATTTTAAGTGTAAGGTGGTATTTTAAAATATTTAAAAGACTAGCAATAGGCGCAGGCGGTATTAAGTGGCATACTGACATTGAAACGTTAAAGCTTAGTAGCAAATAG
>089acbf693d690bea802dbb39efa671c
ACGAAGGGGGCTAGCGTTGCTCGGAATGACTGGGCGTAAAGGGCGCGTAGGCGGCATAGACAGTCAGAAGTGAAATTCCTGGGCTCAACCTGGGGACTGCTTTTGATACGTCTAAGCTAGAGTGGAGAAGAGGGTTGTGGAATTTCCAGTGTAGAGGTGAAATTCGTAGATATTGGAAAGAACACCGGTGGCGAAGGCGGCAACCTGGTCTTCTACTGACGCTGAGGCGCGAAAGCGTGGGGAGCAAACAG
>089cc95fac5dc5db09690e520498c6fe
ACGGAGGGTGCAAGCATTAATCGGATTTATTGGGCGTAAAGGGCGCGTAGGCGGGGATATAAGTCAGATGTGAAATCCTGGGGCTCAACCTCAGAACTGCATTTGAAACTGTATCTCTAGAGGATAGGAGGAGAAAACGGAATTCCACAAGTAGCGGTGAAATGCGTAGATATGTGGAAGAACACCGGTGGCGAAGGCGGTTTTCTATCTTATTCCTGACGCTGAGGCGCGAAAGCAAGGGGATCAAACAG
>08a0c73637eae554144c7d4f26a44758
ACAAGGGGAACAAGCGTTATAAATCATAAATTGGCCTAAAGGGTCCGCAGATGGGTTTAAAAGCTAGAACTCCACCAAATTTTATTTATGTGGGGGGGAAAGAGAACTATAAACCTAGAGTTATATGGGGGAATAATGAACTTATAGAGTAGAGATGAAATTCTATAATACTTTAAGGACGGTTAATGGCGTAAGCATTATTCTAAGTAATAACTGACATTGAGGGACGTTAGCTCGGGGAGCAAAAAG
>08a23d9f174c5c6f43765ae21904b6a8
ACATGAGTGACGAGCGTTATTCGTAATAATTGGGCGTTAAGGGTGTGTAGACTGTATAAGTAGTTTTAGTATACTATAATAGTGTATTAGGTCAACTAGAATACCTTATTACTAGAATGATTGATAAATAATTGTTACTTATATATTAGCGATAAAATGCGATGAGTTTGTAAGTAGCTTTTAGTTTGAAAAAAAATTATTATTAATTATTGACGTTGAAACACTAAAGTAAAGTTATCAAATAG
>08a915968f3556ef212afd3a0bcfe34f
ACAGAGGTCTCAAGCGTTGTTCGGAATCACTGGGCGTAAAGGGTGTGTAGGCGGCGTGAAAAGTCAGATGTGAAATCTGGGGGCTCAACCTTCAAATAGCATCCGATACTGTCATGCTGGAGGTCTGTAGAGGGGTCTGGAATTCTCGGTGTAGCAGTGAAATGCGTGGATATCGAGAGGAACACTTATAGCGAAAGCAAGACCCTGGGCAGAAACTGACGCTGAAACACGAAGGCCAGGGTAGCGAACGG
>08af12e8ebeb645ab5ff666f789a35e2
ACGATTGGTGCAAGTGTTATTCCTCGTGATTGGGCGTAAAGGGTACGTAGATAGTTTTCTACTTTCTATGAAAAATTTTCCATTAGATAATGGGGTTCGTTTAATACTATGAAGCTTGAGTATCGATATGAAATTGGAACGTATAATTGAGAGTTGAAATGCGTTGGTAAATTAAACGGAACACTTACTGCGGAGGCACTTTTCTAGAAGATACTGACATTGATGTACTAAAGTATGGGTATCGAATGG
>08b9a42399dbcaece789b01494c933bd
ACAGAGACTGCAAGCGTTATTCGGATTCACTGGGCGTAAAGGGTGCGCAGGCGGCCAAGTGTGTGAGGCGTGAAAGCCCGGGGCTTAACCCCGGAATTGCACCTCAAACTACATGGCTAGAGCATTGGAGAGGGTAGCAGAATTCATGGTGTAGCAGTGAAATGCGTAGATATCATGAGGAATACCAGAGGCGAAGGCGGCTACCTGGACAATTGCTGACGCTCAGGCACGAAAGCGTGGGGAGCAAAAGG
>08bb60d9c23664cae28598803c91516b
ACGAAGGGGACGAGCGTTATTCGGAATGATTAGGCGTAAAGAGTTTGTAGGCTGTATAATTAGTTTTTGGTTAAAGGTTAAAGGCTAAAACTTTAAGAAAGCTTTTAATACTAATATACTAGAGTATAGAAAAGAATAGTAGAACTTTATACATAGGGGTAAAATCCAACGACGTATAAAAGAATGCCAACGGCGCAAGCAACTGTTCGGTCTATTTACTGACGCTGAGAGACGAAGGCGTAGGGAGCAAACAG
>08c0f53e4d5e5515c8ccd945c4c29709
ACGTAGAAGACGAGTGTTATTCATCTTTAACAGGTTTAAAGGGTACCTAGACGGAAAATCAAGCCATAGTAGGGACTAATTTTCTAGAGTTTTATAGGTGAAGATCGAATTACCTGAGGAGCGATGGAATGCATTGATACAGGTAAGACGGATAGCAGCGAAGGCAATCTTCTATGTAATAACTGACGTTGAGGGACGAAGCCTTGGGGAGCGAGAAGGATTAGATACCCCAGTAGTCC
>08c1e821856642cfeb07718f0cb458a4
ACGAGGGGGGCAAGCGTTGTTCGGAATTATTGGGCGTAAAGGGCGCGTAGGCGGTCTGATAAGTCTTGTGTGAAATCTCTGGGCTCAACCCAGAGTCTGCACAGGAAACTGTCGGGCTTGAGTATGGGAGAGGTGCGTGGAATTTCCGGTGTAGCGGTGAAATGCGTAGATATCGGAAGGAACACCTGTGGCGAAAGCGGCGCACTGGACCAAAACTGACGCTGAGGCGCGAAAGCTAGGGGAGCAAACAG
>08c48cccf99387a120645801fdac58e9
ACGAACCGTGCGAACGTTGTTCGGAATCACTGGGCTTAAAGGGCGCGTAGGCGGGCGGTCAAGTCTGTGGTGAAATACTTCGGCTCAACCGGAGAATAGCTGGAGATACTGGCCGTCTCGAGGGGGGTAGGGGCATGTGGAACTTCCGGTGGAGCGGTGAAATGCGTAGATATCGGAAGGAACGCCGGTGGCGAAAGCGACGTGCTGGACCCTTTCTGACGCTGAGGCGCGAAAGCCAGGGGAGCAAACGG
>08c626c96f939999e15e40750ecd0994
ACAGGTAGTGCAGACGTTATTCTTTTTAACTTGGTGTAAAGAATATGTAGATGGCTTTGAATTGAATGTTTTTTTAAAATTTAAAAAATAAGAAAAAAAATATATCCAAAAGCTTTTGAGTTTATTAGTTGTTAAAAGAATTTTCTTTGTAAGAGTAGAATCTAAAAATACTGAAAAGACTTCTTGTTTTGTTGTGAAAACATTTTTCAAAAATAAACTGACATTGAGATATGAAAGTATAGGTATCAAACAG
>08c671e839305b7a17cb1bb58e6025e5
ACGAAGGGAGCGAGCGTTGTTCGGAATCACTGGGCGTAAAGCGTGCGTAGGCGGTTTTATAAGTCAGAAGTGAAAGCCTGGGGCTTAACCCCAGAATTGCTTTTGAGACTGTAAAGCTAGAGTATTGGAGAGGTTAGTGGAATTCCGAGTGTAGAGGTGAAATTCGCAGATATTCGGAGGAACACCAGTGGCGAAGGCGACTAACTGGACAATTACTGACGCTGAGGCACGAAAGCGTGGGGATCAAACAG
>08d4a3020fcc05b73c468a2d8dc8337f
ACGGAAGGTGCAAGCATTAATCGGATTTATTGGGCGTAAAGGGCGCGTAGGCGGATTGGCAAGTCAGATGTGAAATTTCGGGGCTTAACCCCGAAGCTGCATTTGAAACTACTTATCTTGAGGGTAGGCGGAGAAAATGGAATTCCACGTGTAGCGGTGAAATGCGTAGATACGTGGAGGAACACCGGTGGCGAAAGCGGTTTTCTAGCTTACTCCTGACGCTGAGGCGCGAGAGCAAGGGGAGCAAACAG
>08d8b228d8c11138279e1671dff53e9f
ACGTAGGGGGCAAGCGTTGTCCGGAATCATTGGGCGTAAAGCGCGTGTAGGCGGTCCGGTAAGTCCGCTGTAAAAGTCGGGGGCTCAACCCTCGGATGCCGGTGGATACTGTCGGGCTTGAGTACGGAAGAGGCGAGTGGAATTCCTGGTGTAGCGGTGAAATGCGCAGATATCAGGAGGAACACCAATTGCGAAGGCAGCTCGCTGGGACGTTACTGACGCTGAGACGCGAAAGCGTGGGGAGCAAACAG
>08eb89dfc566ed7a0e694de432f74088
ACGGAGGGTGCGAGCGTTAATCGGAATTACTGGGCGTAAAGCGCGCGTAGGCGGTTTGTTAAGTCAGCTGTGAAAGCCCTGGGCTCAACCTGGGAACTGCAGTTGATACTGGCCGACTAGAGTACGAGAGAGGGAGGTAGAATTCCATGTGTAGCGGTGAAATGCGTAGATATATGGAGGAATACCAGTGGCGAAGGCGGCCTCCTGGCTCGATACTGACGCTGAGGTGCGAAAGCGTGGGGATCAAACAG
>08ec2bbdbf91b63a200eccbdc857430a
ACGGGGGGGGCGAACGTTGTTCGGAATTACTGGGCGTAAAGGGCAAGTAGGCTGTTTAACAAGTTAGGTGTGAAATCCCTGGGCTTAACTCAGGAACTGCATTTAAAACTGTTAAACTAGAGTATGATAGAGGGTAATGGAATTTCTAGTGTAGAGGTGAAATTCGTAGATATTAGGAGGAACACCAGAGGCGAAGGCGATTACCTGGGTCATTACTGACGTTGAGGTGCGAAAGCATAGGTAGCAAACAG
>08f069b72f06d7df109b0e664d9ac53c
ACGAAGGGTGCTAGCGTTGTTCGGAATCACTGGGCGTAAAGCGCGCGTAGGCGGCGTCGCAAGTCAGGGGTGAAATCCCGGGGCTCAACCCCGGAATTGCCTTTGAAACTGCGATGCTAGAGTGTCGGAGGGGATAGCGGAATTCCTAATGTAGAGGTGAAATTCGTAGATATTAGGAGGAACACCGGTGGCGAAGGCGGCTATCTGGACGACAACTGACGCTGAGGCGCGAAAGCGTGGGGATCAAACAG
>08f0c538e211608ce2e649cf07c919d6
ACGGAGGGTACTAGCGTTATTCGCCATGACTGGGTGTAAAGGGCGTATAGGTTGTATTGTTTTAAATTTAAACAAAAAGATCGAATTTAAAATTTTAAATTGTTTGTTCCTATTACAATTACTTGAGTTTAATAAAAGAATGTGAGAACTTTCAAAGGAGAGCTGGGATGCACAGATAAAACGATAAGGACTAACAATTGGCGAAGGCGCCATTCTAAATTAAACTGACACTAAAGCGCTAAAGTATGGGTATCGACCGG
>08f12b007a018b00cedf2b9b58f6dc5d
ACAGAGGTCTCAAGCGTTGTTCGGATTCATTGGGCGTAAAGGGTGCGTAGGTGGCGCGCTAAGTCAGGTGTGAAATTTCGGAGCTCAACTCCGAAACTGCATTTGATACTGGCGTGCTTGAGGACTGGAGAGGAGACTGGAATTCATGGTGTAGCAGTGAAATGCGTAGAGATCATGAGGAAGACCAGTGGCGAAGGCGGGTCTCTGGACAGTTCCTGACACTGAGGCACGAAGGCCAGGGGAGCAAACGG
>08f27a7a023e08962e29b68a785c27ee
ACAGAGGTGGCAAACGTTGTCCGGATTTATTGGGTGTAAAGGGCATGTAGGTGGTCTTATAAGTCAAAGGTGAAATGGCCCGGCTCAACCAGGTCATTGCCTTTGAAACTGCAAGACTTGAGTTCGGAAGAGGAAAGCGGAATTCCCAGTGTAGCGGTGAAATGCGTAGATATTGGGAGGAACACCGGTGGCGAAGGCGGCTTTCTGGTCCGAAACTGACACTGAGATGCGAAAGCCAGGGGAGCAAACGG
>08f2e1e5d758400ecb54b490f3b2caeb
GCGTAGGTGGCAAGCGTTGTCCGGATTTACTGGGCGTAAAGGGTATGCAGGCGGACCCCTAAGTAGAAAGTGAAAGGTGGGAGCTCAACTCCTACACTGCTCTCTATACTGAGGGTCTTGAGTGCCGGAGAGGAAGATGGAACTGCACGTGTAGCGGTGATATGCGTTGAGATGTGCAGGAACACCAATGGCGAAAGCAATCTTCTGGACGGATACTGACGCTGATATACGAAAGCCAAGGGAGCGAACAG
>08f44d9bc162975057a9f78ca40faacf
ACGGAGGGTGCAAGCGTTGCTCGGAATTATTGGGCGTAAAGGGTAGGTAGGTGGTCTCATTTGTCAGGGGTGAAAGCCTTGAGCTTAACTCAAGAAGTGCCCCTGAAACGGTGAGACTGGAGTCCCAGAGAGGCTTGTGGAATTCCCGGTGTAGCGGTGAAATGCGTAGAGATCGGGAGGAACACCAGAGGCGAAGGCGGCAAGCTGGATGGGCACTGACACTCAACTACGAAAGCGTGGGGAGCAAACAG
>08ff489bbc078804fb1ffc4753835d16
ACATATGGAGCGAGCGTTATTCGGAATGATTGGGTGTAAAGTGCTTGTAGGTTGTATTAATGGTTGTATATTAAAGCTTTTGGTTTGCTACTGAATATAGTGTATGATGCATTAGATACTTGAGTTTAACAGAGGTTATATAGAATTTTGTAAGGAGATGTAATAATCCATGATCTACAAAGGAATGCCATAGGCGAAGGCAATTTTCTAGGTTAAACTGACACTGTGGAGCGAAAGCTTGGGGAGCAAACAG
>0901b097ed99364d303f87a060b66735
ACGAAGGGGGCAAGCGTTGTTCGGAATTACTGGGCGTAAAGGGCGCGTAGGCGGCCATCTTTGTCAGGCGTGAAAGCCCCGGGCTCAACCTGGGAATTGCGCTTGGGACGGGGTGGCTTGAGTTCGGGAGAGGAGAGTGGAATTCCCAGTGTAGAGGTGAAATTCGTAGATATTGGGAAGAACACCGGTGGCGAAGGCGGCTCTCTGGACCGATACTGACGCTGAGGCGCGAAAGCGTGGGGAGCAAACAG
>090689984324b383debc156dd782f31f
ACGGGGGGAGCTAGCGTTATTCAACTTGACTGGGCGTAAAGAGCGAGTAGGCGGTTGGTTTTGTGCTTTCGTCAGACAAACTAACTAGAGTATATGAGGGGATTGGGGTACCTTTAAAGTAGAGGTGATATTCGACTATAGTACAGGGACCACCGACGGGCGAAAGCGCTAATCTAGCATATTACTGACGCTCAGGAGCGAAAGTATGGGTAGCAAACGGGATTAGAAACCCCAGTAGT
>090b503d9a0662a1a0cafd296c00db9c
GCAGGTAGTGCAGACGTTATTCTTTTTAATTTGGTGTAAAGAATATGTAGATGGCTTTGAATTGAATGTTTTTTTAAAATTTAAAAAATAAAAAAAAAAAATATATCCAAAAGCTTTTGAGTTTATTAGTTGTTAAAAGAATTTTCTTTGTAAGAGTAGAATCTAAAAATACTGAAAAGACTTCTTGTTTTGTTGTGAAAACATTTTTCAAAAATAAACTGACATTGAGATATGAAAGTATAGGTATCAAACAG
>09103cf12f511789835c6e932f92eb86
ACAGAGGGTGCGAGCGTTAATCGGAATTACTGGGCGTAAAGCGCACGTAGGCGGATATTTAAGTCGATTGTGAAAGCCCCGGGCTTAACCTGGGAACTGCATTCGATACTGGATGTCTAGAGTATGGTAGAGGAAAGTGGAATTCCCGGTGTAGCGGTGAAATGCGTAGATATCGGGAGGAACACCAGTGGCGAAGGCGGCTTTCTGGACCAATACTGACGCTGAGGTGCGAAAGCGTGGGGAGCAAACAG
>09124ee44cbaac28f57ec784aafb52fb
ACGAAGGGTGCTAGCGTTGTTCGGAATCACTGGGCGTAAAGCGCGCGTAGGCGGCGATACAAGTCAGAGGTGAAAGCCTGGAGCTTAACTCCAGAATTGCCTTTGAAACTGTACCGCTAGAGTGTCGGAGGGGATAGCGGAATTGCTAATGTAGAGGTGAAATTCGTAGATATTAGCAGGAACACCGGTGGCGAAGGCGGCTATCTGGACGACAACTGACGCTGAGGCGCGAAAGCGTGGGGATCAAACAG
>0917c024aa21e1674400261580045de4
ACATAGGGTGCGAGCGTTATTCGGATTTATTGGGCGTAAAGAGCTCGTAGGCGGTTCGACAAGTCGGGTGTTAAACCCCCAGGCTTAACCTGGGGCCGCCACCCGAAACTGTCGTGACTAGAGTTTGGTAGGGGATCACGGAATTCCTGGTGTAGCGGTGGAATGCGCAGATATCAGGAGGAACACCAGTAGCGAAGGCGGTGATCTGGGCCAATACTGACGCTGAGGAGCGAAAGCGTGGGGAGCGAACAG
>0919a071168812e6a1f514a4f3bfe734
ACGTAGGGGCCGAGCGTTGTCCGGATTCATTGGGCGTAAAGAGCGTGTAGGCGGCCGCTTAAGTCCTGCGTGAAATCTCGGAGCTCAACTCCGAGCGGTCGTGGGAAACTGGGCGGCTAGAGTGCGGGAGAGGAGAGTGGAATTCCTGGTGTAGCGGTGGAATGCGCAGATATCAGGAAGAACACCCGTGGCGAAGGCGGCTCTCTGGAACGCAACTGACGCTGAGACGCGAAAGCGTGGGGAGCAAACAG
>0921708ea332262350a0f27ec438018e
ACGTGAAAGACTAGTGTTATTCATCTTTAATAGGTTTAAAGGGTACCTAGACGGTATTTCTAGCCTAAAAAGGTACAGATTTACTAGAGTTTTATGTGAGAAGGTGAGTATTTAAAGTGTAGAGATGAAATTTTTTGATACTTTAAGGACTGACATAGGCGAAAGCAACCTTCTATGTAATAACTGACGTTGAAGGACGAAGGCCTGGGTAGCGAGCAGGATTAGAAACCCCTGTAGTC
>0923d5e5b1bd8b873e9965c64f230366
ACAGAAGGTGCGAGCGTTATTCATATTGATTGGGCGTAAAGGGTATGTAGGCGGCGCTCAAAATTTAGCCCAAAAAACTGGAGTTGTAACTGCAGATGGAGGCTTTTAGATTACTGCGCTATAGAGTTAATATCAGGTCGGAGGAATTTCCAGCACCAAAGGTAAAATTTGCCAATTCTGGAAAGAACGCCAAATGTGAAGACATCTCTCTAGAGTTAACTGACGCTGAGGTACGAAGGCATAGGGAGCAAACAG
>092440a3c8759da3f103f825a67fa4ca
ACGTAGGATGCGAACGTTATCCGGAATTATTGGGCGTAAAGAGTTCGTAGACGAACTGTTAAGTAGAATGTTAAAGGCCAGGGCCTAACCCTGGTATGGTGTTCTAAACTGGCAGACTAGAGTATAGCAGAGGCAAGTGGAATTCTGTGTGTAGGGGTAATATCCGTAGATATACAGAGGAACACCAAAAGCGAAGGCAGCTTGCTGGGCTATTACTGACGTTCAAGAACGAAAGCGTGGGGAGCAAACAG
>092ac20cfbb74a949a96b3b0ad8e73f6
ACGTAGAAGACTAGTGTTATTCATCTTTAATAGGTTTAAAGGGTACGTAGACGGTAAAAGCAAGCCTAAGAAAAGGTACTACTTTACTAGAGTTATATAAGAGAAGGGGAGTATTTAAAGAGTAGAGTTGAAATTCGATGATACTTTAAGGACTGGCAAAGGCGAAAGCGACCTTTTAACTAATAACTGACGTCCAGGGACGAAGGCTCGGGTCGCGAACAGGATTAGATACCCCGGTA
>0935fd0b2a01ad92749084555807264b
ACGTAAGAGACTAGTGTTATTCATCTTAATTAGGTTTAAAGGGTACCTAGACGGTCAATATAGCTTCTAGAATGTTAGTACTTGACTAGAGTTTGATATAAGAGGGCAGTACTTGAGGAGGAGAGATGAAATTCTATTATACCAAAGGGACTCGGTAAAGGCGAAGGCAGCCCTCTATGTAAAAACTGACGTTGAAGGACGAAGGCACAGAGCACAAACAGGATTAGATACCCCAGTAG
>09433f47f254cf3f25e14e816aa4b5f1
ACGAACTGTGCAAACGTTATTCGGAATCACTGGGCTTAAAGGGTGCGTAGGCGGTCGTTTAAGTAGGGTGTGAAAGCCCTCGGCTCAACCGAGGAATTGCGCCCTAAACTGGATGGCTAGAGTGAGATAGGGGTGTGTGGAACTTCCGGTGGAGCGGTGAAATGTGTTGATATCGGAAGGAACGCCGGTGGCGAAAGCGACACACTGGGTCTTAACTGACGCTGAGGCACGAAAGCCAGGGGAGCAAACGG
>094613e0d190f41b6768715bb9ca12fe
ACGTGGGGGGCAAGCGTTATTCACCTTAACTGGGCGTAAAGGGTACGTAGGCGGTTTTTACTTTTAAACTAAGTAATCCGAGCTTAACTCTAGAAGTTAGTTTAAATAAGATAAGACTAGAGATTATAAGAAGTTAGTTACATTTTTAGTGTAAAGGTTAAATTTAACAATACTAGAAAGATATCCGTATGGCGAAAGCTACTTACTATTATAATTCTGACGCTAAGGTACAAAAGCGTGGGGATCGAATAG
>09467e5965f967f5d775278fc5ae6ddf
ACAGAGGTCCCAAGCGTTACTGAGATTCACTGGGTTTAAAGGGTGCGTAGGTGGCGCGTTAAGTTCGTTGTGAAATCCCCGGGCTCAACCCGGGAATTGCTTCGAATACTGGCGCGCCTGAGGTCAGCATGGGTTACTGGAACAGACGGTGGAGCGGTGAAATGCGTAGATATCGTCTGGAACGCCAGTGGTGAAGACGGGTAACTGGACTGATTCTGACACTGAGGCACGAAAGCGTGGGGAGCGAACGG
>094fb977b10bc4c65eb47c71887bec5a
ACAGAGGGTGCAAACGTTGCTCGGAATCACTGGGCGTAAAGGGCGTGTAGGCGGGAAGTAAAGTCAGATGTGAAATCCCTGGGCTCAACCCAGGAACTGCATTTGAAACTCACTTTCTTGAGTACCGGAGAGGAAGGTGGAATACCTGGTGTAGAGGTGAAATTCGTAGATATCAGGTGGAACACCAGTGGCGAAGGCGGCCTTCTGGACGGTAACTGACGCTGAGACGCGAAAGCGTGGGGAGCAAACAG
>094fd61b69dbf5c1194f6b4afea60989
ACGAAGGGGGCTAGCGTTGCTCGGAATCACTGGGCGTAAAGCGCACGTAGGCGGATCGTTAAGTCAGGGGTGAAATCCTGGAGCTCAACTCCAGAACTGCCTTTGATACTGGCAATCTTGAGTCCGGGAGAGGTGAGTGGAACTGCGAGTGTAGAGGTGAAATTCGTAGATATTCGCAAGAACACCAGTGGCGAAGGCGGCTCACTGGCCCGGTACTGACGCTGAGGTGCGAAAGCGTGGGGAGCAAACAG
>0953d2d809aa07f60d99e066129bcc59
ACGAAGGGGGCTAGCGTTGTTCGGATTTACTGGGCGTAAAGCGCACGTAGGCGGATTGTTAAGTCAGGGGTGAAATCCTGGAGCTCAACTCCAGAACTGCCTTTGATACTGGCAATCTTGAGTCCGGAAGAGGTGAGTGGAACTCCTAGTGTAGAGGTGGAATTCGTAGATATTAGGAAGAACACCAGTGGCGAAGGCGGCTCACTGGTCCGGTACTGACGCTGAGGTGCGAAAGCGTGGGGAGCAAACAG
>0957f93acba909d8da869abf06e0955d
ACGGAGGGTGCAAGCGTTATCCGGATTCACTGGGTTTAAAGGGTGTGTAGGCGGGCATTTAAGTCAGTGGTGAAATCTCCAGGCTCAACCTGGAAACTGCCAATGATACTATATGTCTTGAATACTGTTGAGGTGGGCGGAATATGTCATGTAGCGGTGAAATGCATAGATATGACATAGAACACCAATTGCGAAGGCAGCTCACTAAGCAGGTATTGACGCTGAGGCACGAAAGCGTGGGGATCAAACAG
>0959530a01e36e1cc2107d66847f889e
ACGAGGGGTGCAAGCGTTATTCGGAATTATTGGGCGTAAAGGGTGCGTAGGCGGTATATTAAGTCAACTGTTAAATTCCTCGGCCTAACCGAGGCTCTGCGGTAGATACTGATATACTAGAGGGTGGAAGAGAGAAGTGGAATTCTCGGAGTAGCGGTAAAATGCGTAGATATCGAGAGGAACACCAATGGCGAAGGCAGCTTCTTGGTCCACATCTGACGCTGAGGCACGAAAGCGTGGGGAGCAAACAG
>095a04fea272ba646d1dcf8827c3f76a
ACAGAGGTCCCAAGCGTTGTTCGGATTCACTGGGCGTAAAGGGTGCGTAGGCGGCCAGGTAAGTCTGACGTGAAATCTCCGAGCTCAACTCGGAAACTGCGTTGGATACTATCTGGCTAGAGGAATGGAGGGGAGACTGGAATACTTGGTGTAGCAGTGAAATGCGTAGATATCAAGTGGAACACCAGTGGCGAAGGCGAGTCTCTGGACATTTCCTGACGCTGAGGCACGAAAGCCAGGGGAGCAAACGG
>095bc520c84a3df70fdeb676a37657fa
ACGGAGGGTGCGAGCGTTGTCCGGAATCACTGGGCGTAAAGGGCGCGTAGGCGGCTTGGTAAGGGGGCGGTGAAAGCCCGGGGCTCAACCCCGGGTCTGCCGGACCGACTGCCGAGCTTGAGCACACTAGGGGCGGGTGGAATTCCGGGTGTAGCGGTGGAATGCGTAGAGATCCGGAAGAACACCGGTGGCGAAGGCGGCCCGCCGGGGTGTAGCTGACGCTGATGCGCGACAGCGTGGGGAGCAAACAG
>09616f7fd798411aa359eb54b5b321e5
ACAGGGGGGACGAGTATTATTCTACATGACTGGGCGTAAAGGATATGTAGGCTGTTTTTTTAAATGTTATAAAAAATTCTGCAAAAAAATTGTAGGTAGTTGTAATATATTATAAAACTTCGAGTTTATTAAAGGTGGTAGAATCCTCCCAGAGTTAAATGTGAAATGTTCTGAGTCTGGGGAGAATTTCAAATAGCGTAAACAGCTACCTTGTTAAAACTGACGCTGAAATATGAAGGTTTGGGGAGCGAATAG
>096e2f0c2576479357a4bd18515714f1
ACGGAGGGTGCAAGCGTTAATCGGAATTACTGGGCGTAAAGCGTGCGTAGGCGGCTGCCTAAGTTGGATGTGAAAGCCCCGGGCTCAACCTGGGAACTGCATCCAAAACTGGGCAGCTAGAGTGCGGAAGAGGAGTGTGGAATTTCCTGTGTAGCGGTGAAATGCGTAGATATAGGAAGGAACACCAGTGGCGAAGGCGACACTCTGGTCTGACACTGACGCTGAGGTACGAAAGCGTGGGGAGCAAACAG
>096f2862d74953639b9e7035e50a8de8
ACAGAGGTCTCAAGCGTTGTTCGGAATCACTGGGCGTAAAGGGTGCGTAGGCTGCGGAGTAAGTCGGATGTGAAATTTGGGGGCTCAACCCCCAACTTGCATCTGATACTGCTTCGCTAGAGACCTGGAGAGGAGTTTGGAATTCTCGGTGTAGCAGTGAAATGCGTAGATTTCGAGAAGAACGCTCGCAGCGAAAGCGAAACTCTGGACAGCGTCTGACGCTGAGGCACGAAGGCTAGGGGAGCAAACGG
>0971906bdd0061333f985b0296f7ced4
ACGAAGGGGGCTAGCGTTGCTCGGAATCACTGGGCGTAAAGCGCACGTAGGCGGCTTTTTAAGTCAGAGGTGAAATCCTGGGGCTCAACCCCAGAACTGCCTTTGATACTGAGAAGCTTGAGTCCGGGAGAGGTGAGTGGAACTGCGAGTGTAGAGGTGAAATTCGTAGATATTCGCAAGAACACCAGTGGCGAAGGCGGCTCACTGGCCCGGTACTGACGCTGAGGTGCGAAAGCGTGGGGAGCAAACAG
>0972794bb42f4c62d4c94b2b432f2842
ACGTAGGGTGCGAGCGTTGTCCGGAATTACTGGGCGTAAAGAGCTTGTAGGCGGTTCGTCGCGTCGCTCGTGAAAACTGGCAGCTCAACTGTCAGCTTGCGGGCGATACGGGCGGACTAGAGTACTTCAGGGGAGACTGGAATTCCTGGTGTAGCGGTGAAATGCGCAGATATCAGGAGGAACACCGGTGGCGAAGGCGGGTCTCTGGGAAGTAACTGACGCTGAGAAGCGAAAGCATGGGTAGCAAACAG
>097c59588f0342807c329ad374e5a13c
ACGTAGGATGCAAGCGTTGTCCGGAATTATTGGGCGTAAAGAGTTCGTAGGCGGTTATTCAAGTCTGGTGTTAAATCCTGGAGCTCAACTCCAGCATGGCATTGGAAACTGGATGACTAGAGTGTGTCAGAGGTATTGGGAATTCCAGGTGTAGCGGTGAAATGCGTAGATATCTGGAGGAACACCAGTGGCGAAAGCGCGATACTGGGGCACAACTGACGCTGAGGAACGAAAGCCAGGGCAGCAAAAGG
>097db3cfd2a1aa2e5f596136af31e31b
ACGAGAAGGATAAGCGTCATTTATCTTTAATGGGTGTAAAGGGTATGTAGGCGGTCTTTATTTAAAGAATAAATAAACAGGTATATAATATCTGGATAAATTATTCGTTGGTTACAAGACTAGAGTAATATACAAGAAAGAGGAATTTCAAATGGAAGGATGATATCTAAAGATATTTGAAGGAACTCCAAATGCGAAGGCTTCTTTCTGAATCGAATTTTTTTTTCAATTACTGACGCTAAGATACGAAAGTGTGGGTAGCAAAAAG
>097ff2ac0ed421af56904ec9e61dc7b9
ACGTAGGGTGCGAGCGTTAATCGGAATTACTGGGCGTAAAGCGTGCGCAGGCGGTTTTGTAAGCCAGATGTGAAAGCCCCGGGCTTAACCTGGGAATGGCATTTGGGACTGCAAGGCTTGAGTGCGGCAGAGGAGACTGGAATTCCTGGTGTAGCAGTGAAATGCGTAGATATCAGGAGGAATACCGATGGCGAAGGCAGGTCTCTGGGCTGACACTGACGCTCATGCACGAAAGCGTGGGGAGCAAACAG
>098a2fab013e248345dac17adb0ed173
ACGAAGGGTGCTAGCGTTGTTCGGAATTACTGGGCGTAAAGCGCGCGTAGGCGGCTTTTCAAGTCAGGGGTGAAATCCTGGGGCTTAACCCCAGAATTGCCTCTGAAACTGAAAAGCTAGAGTGTCGGAGGGGATAGCGGAATTGCTAATGTAGAGGTGAAATTCGTAGATATTAGCAGGAACACCGGTGGCGAAGGCGGCTATCTGGACGACAACTGACGCTGAGGCGCGAAAGCGTGGGGATCAAACAG
>09958a2fff0985902df3b2916f1de59f
ACGGAGGGTGCAAGCGTTATCCGGATTTACTGGGTTTAAAGGGTGTGTAGGCGGGCTTTTAAGTCAGTGGTGAAATCTCCGGGCTCAACCCGGAAACTGCCATTGATACTATCAGTCTTGAATTCTGTTGAGGTAGGCGGAATAAGTCATGTAGCGGTGAAATGCATAGATATGACTTAGAACACCAATTGCGAAGGCAGCTTACTAAGCAGATATTGACGCTGAGGCACGAAAGCGTGGGGATCAAACAG
>099b2dd20cae031fb2e3caf9573de3cf
ACGTAGGGGGCTAGCGTTGTCCGGAATCATTGGGCGTAAAGAGCGTGTAGGCGGCTCGATAAGTCCGCTGTGAAAGTTCAGGGCTCAACCCTGGAATGCCAGTGGAAACTGTCGAGCTAGAGTCCGGAAGAGGCGAGTGGAATTCCTGGTGTAGCGGTGAAATGCGCAGATATCAGGAGGAACACCAATGGCGAAGGCAGCTCGCTGGGACGGTACTGACGCTGAGACGCGAAAGCGTGGGGAGCAAACAG
>099dbe763410c8c6bb2a22abf1354567
ACAGAGGGTGCAAGCGTTAATCGGAGTTACTGGGCGTAAAGGGCGCGTAGGCGGTTGATTGGGTGTGATGTGAAAGCCCCGGGCTTAACCTGGGAAGTGCATCGCAAACTAATTAACTCGAGTATATGAGAGGGTGGCGGAATTTCCGGTGTAGCGGTGAAATGCGTAGAGATCGGAAGGAACGTCAATGGCGAAGGCAGCCACCTGGCATAATACTGACGCTGAGGCGCGAAAGCGTGGGGAGCGAACAG
>09a469f13ec1e2269b3b363405f4e8e4
TCCAGCTCCAGTAGTGCATATACATGCTGTAGTTAGAAAGTTTGTAGCCGTATAAGCTTGAATCAGAGGAAAGGAGGACTCTTAAGGTAAACTTTAACTCTGGTCAATGCTTATATTCGAAGCGGATGGAGGCACTTGTATTCAATAGCGAGAGGTAAAATTTGATGACCTATTGAGGACAATCAGTAGCGAAAGCGAGTGTCTAGTACGCGTTTGAGGGTCAAGAACGTTAGCCGGAGGATCGAAGAT
>09abcc6f9707c466d7923bf3a4fdb678
ACGGAGGGGGCTAGCGTTGTTCGGAATTACTGGGCGTAAAGGGCGCGTAGGCGGATTAGTAAGTTGGAAGTGAAATCCCGGGGCTTAACCTCGGAACTGCTTTCAAAACTGCTAGTCTTGAGTGAAGTAGGGGATGATGGAATTCCTAGTGTAGAGGTGAAATTCTTAGATATTAGGAGGAACACCGGTGGCGAAGGCGGTCATCTGGACTTCAACTGACGCTGAGGCGCGAAAGCGTGGGGAGCAAACAG
>09af7d8a80c5468ad9470bca665b4bac
ACGGAGGGTGCAAGCGTTATCCGGATTCACTGGGTTTAAAGGGTGCGTAGGCGGGCAGGTAAGTCAGTGGTGAAATCTCCGGGCTTAACCCGGAAACTGCCGTTGATACTATCTGTCTTGAATATCGTGGAGGTGAGCGGAATATGTCATGTAGCGGTGAAATGCTTAGATATGACATAGAACACCAATTGCGAAGGCAGCTCGCTACACGGTTATTGACGCTGAGGCACGAAAGCGTGGGGATCAAACAG
>09b04d42bee4d452dfb0947682a896b8
ACGGAGGGGGCGAGTGTTATTTGTATTGACTGGGTGTAAAACGTGCGTAGATGGTTTTTTTTTTTAATAATAATTCAGGTATGTAAAATATAAAATCTTATTAAATACAATTTAACTTGAGTTTATAAGAGAGAAATAGTACTTCGAAAGTAAGAGTGAAAAGTGTATAATATTTGAGGGACTAACAATAGGTGAAAACAGTTTCTTATTTTAAACTGACATTTAAGCACGAAAGTATAGGGAGCAAACAG
>09b47bd2b50fc27c8bdaf6a71853f184
ACGAAGGGGGCGAACGTTATCCTAAATGATTGGGCGTAAAGAGTGATCAGACGGTTTTTGATGTTTTTATTAAAATTTTAAAATAATTTTTTAAAATGAGTATAAAATACACTTAAAACTAGAGTAAAATATAGGTTTGTAGAATTTCATTTCTAGGAGTAGAATCCGCAGTTAAGAAGGAATGCCTAAGGCGAAAGCAGCTTTCTAGATTTTTACTGACGTTGTTCAACGAAAGCATTGGTATCAAACAG
>09bc855b92b5545b3e451ec97715ebcc
ACGAAGGTGGCAAGCGTTACTCGGAATTACTAGGCGTAAAGGGCAGGTAGGTGGTTTGGTTAGTCTGTTGTGAAAGCTCCTTGCTTAACGGGGAGAGGTCAACAGATACTGCCAGACTTGAGTATAGGAGAGGGTACTGGAATTCCCGGTGTAGCGGTGAAATGCGCAGAGATCGGGAGGAACACCAATGGCGAAAGCAGGTACCTGGACTATTACTGACACTCAGCTGCGAAAGCTAGGGGAGCAAACAG
>09c2f14def086e9d3243bd5367b7adf1
ACAGAGGGTGCGAGCGTTAATCGGATTTACTGGGCGTAAAGGGCGCGTAGGTGGTTATGTAAGTGAGATGTGAAAGCCCCGGGCTTAACCTGGGAACTGCATCTTATACTGTGTAACTGGAGTGCAATAGAGGGTAGTGGAATTTCCGGTGTAGCGGTGAAATGCGTAGATATCGGAAGGAACACCAGTGGCGAAGGCGGCTACCTGGATTGACACTGACACTGAGGCGCGAGAGCGTGGGGAGCAAACAG
>09c358528ca507ba097adc86ea8cc767
ACGTAGGAGGCTAGTGTTAGTTATCTTTATTGGGTTTAAAGGGTATGTAGACGGTAAATTAAACTCTAAAAGAGTACTTTTTTACTAGAGTTATATATGAGAAGGAAGAATTTCTGGAGTAGAGATAGAATTTTTTGATACCAGGAGGACTGATAACGGCGAAGGCAACCTTCTATCTAATAACTGACGTTGAGAGACGAAGGCTTGGGTAGCAAACAGGATTAGATACCCTTGTAGTC
>09cba041254fd11f88d8b6c4592289f6
ACAGAGGTGCCAAGCGTTAGGCGGAATCACTGGGCTTAAAGCGTGTGTAGGCGGATTTCTAAGTACCTTGTGAAATCCCACGGCTCAACCGTGGAACTGCTGGGTATACTGGTTATCTTGAGCCACTTAGGGGCTACCGGAACAAATGGTGGAGCGGTGAAATGCGTAGATATCGTTTGGAACGCCAATGGTGAAAACAGGTAGCTGGGAGTGTGCTGACGCTGAGACACGAAAGCCAGGGGAGCGAACGA
>09cbe63885e69affc682e9767727196f
ACAGAGGGTGCGAGCGTTAATCGGAATTACTGGGCGTAAAGCGTGCGTAGGCGGATATTTAAGTCGAATGTGAAAGCCCCGGGCTCAACCTGGGAACTGCATCCGATACTGAATATCTGGAGTATGGTAGAGGAAAGTGGAATTCCCGGTGTAGCGGTGAAATGCGTAGATATCGGGAGGAACATCAGTGGCGAAGGCGACTTTCTGGATCAATACTGACGCTGAGGCACGAAAGCGTGGGGAGCAAACAG
>09cccf22bcdf7c4524a257f838a8a764
ACGGAGGGTGCAAGCGTTATCCGGAATCACTGGGTTTAAAGGGTGCGTAGGCGGTTGAATAAGTCAGTAGTGAAAGCTCACAGCTTAACTGTGGAATTGCTATTGAAACTGTTCAGCTAGAATTAGGGAGAAGTAGGCGGAATGTGACATGTAGCGGTGAAATGCATAGATATGTCATAGAACACCAAATGCGAAGGCAGCTTACTATACCTATATTGACGCTGAGGCACGAAAGCGTGGGGAGCGAACAG
>09cd60d0196e4f1291e87b211d84beca
ACAAGTAAGATTAGTGTTATTCATCTTTATTAGGTTTAAAGCGTACCTAGACAGCAAAATTTACTACCAAATAGAATGTTTTTGCTAGAGTTTAATAGGAGAGGCAAATATTAGAGCTATTGGTGTAAGGATGAAATCTTTTGATACTAATAGAATGTGTAAGGGTGAAAACAACCCTCTATTTATAAACTGACGTTGAAAGACGAAGGCTTGGGTAGCGAACAGGATTAGATACCCGG
>09d444d013506f67c46fe95887227fe8
ACGAAAAGGATGAACGTCATTCATATTAAATGGGTGTAAAGTGTATGTAGATGGCATCATATATTTAAACCAATAAAATTAATAATTTAAAAGGTTATAAATTTAAATGATTGCTTGAGTGAAATAGAAGAAAGAGGAATTTCAAAAGTAAGGATAAAATCTATTGATATTTGAAGGTACTCTAAAGGCGAAGGCTTCTTTCTAAGTAATCACTGACATTAAGATACGAAAGTTTGGGTAGCAAAGAG
>09d8117ecf09d215a0ba56af77f7ca96
ACGAGGGGGGCAAGCGTTGTTCGGAATTATTGGGCGTAAAGGGCGCGTAGGCGGTGCGGTAAGTCACCTGTGAAATCTCTGGGCTCAACTCAGAGTCTGCAGGCGAAACTGCCGTGCTGGAGTATGGGAGAGGTGCGTGGAATTCCCGGTGTAGCGGTGAAATGCGTAGATATCGGGAGGAACACCTGTGGCGAAAGCGGCGCACTGGACCATAACTGACGCTGAGGCGCGAAAGCTAGGGGAGCAAACAG
>09dfcbda6d5410a586a8aaf09c8fe582
ACGGAGGGTGCAAGCGTTATCCGGATTTACTGGGTTTAAAGGGTGCGCAGGCGGATATGTAAGTCAGTGGTGAAATCTCTAGGCTTAACCTGGAAATTGCCGTTGATACTATATATCTTGAATGCTGTGGAGGTAAGCGGAATATGTCATGTAGCGGTGAAATGCTTAGATATGACATAGAACACCTATTGCGAAGGCAGCTTACTACGCAGATATTGACGCTCATGCACGAAAGCGTGGGGATCAAACAG
>09e65f09aa7c00d6bd93f1a061b259ad
ACAAGGGAGACGAGTGTTATTCATCTTTAACAGGTATATTGGGTACCTAGACGGTGTGCAAAGGCTGATATAAGTACCTATTACACTTGAGTTTGATATGTGAGAGGAAGATGTCAGAATTGTTGGTGTATGGGATGAAATCCGTTGATACCAATAGGACTGATAATGGCGAAGGCAAACCTCTATGTACACGTACTTACTTAAGAAAATAACAACATATAATGATACCTATGAAAAAAATTAAGTTCTTAAGTAAAGTACTAAAACTGACGTTGAGGGACGAAGGCTTAGAGAGTGAAGAG
>09e7a6c1b27c71dc639aa49417ee5c1b
ACGAAGGGTGCGAGCGTTATTCGAAATTACTGGGCGTAAAGGGTGCGTAGACGGTATGTTAAGTTTGTTGTTAAAGACTCTGGCCTAACTGGAGGGTTGCAATGAAAACTGGCGTGCTAGAGGGTGAGAGAGAGAAGTGGAATTCCCGGAGTAGCGGTAAAATGCGTGGATCTCGGGAGGAACACCAATGGCGAAGGCAGCTTCTTGGCTCATTTCTGACGTTGAGGCACGAAAGCGTGGGGAGCAAACAG
>09e83a811ea6412ae21d6e76ec9c1fb8
ACGAGGGGTCCAAGCGTTGTTCGGAATCATTGGGCGTAAAGCGGGTGTAGGTGGCTCTGTAAGTCAGGAGTGAAAGCCCCAAGCTTAACTTGGGAAGTGCTTTTGATACTGCGGAGCTTGAATGTGGGAGAGGGTAGTGGAATTCCAGGTGTAGTGGTGAAATACGTAGATATCTGGAGGAACACCGGTGGCGAAGGCGGCTACCTGGCCCAACATTGACACTGAGACCCGAAAGCGTGGGGATCAAACAG
>09e8e115bd87298910c01910ab894a26
ACGGAGGATCCAAGCGTTATCCGGAATTACTGGGCGTAAAGAGTTGCGTAGGTGGCAGTGTAAGCAAACAGTGAAAGCGTTCGGCTCAACCGAATATCCATTGTTTGAACTGCACAGCTAGAGGACGAGAGAGGTAATTGGAATTCCTAATGTAGGGGTAAAATCCGTTGATATTAGGAGGAACACCGATGGCGTAGGCAGATTACTGGCTCGTTCCTGACACTAAGGCACGAAAGCGTGGGTAGCAAACAG
>09ea07f1568416fbb317b056cae1745c
ACGTAGGTGGCAAGCGTTGTCCGGATTTATTGGGTTTAAAGGGTGCGTAGGCGGCCCTGTAAGTCAGTGGTGAAATACGGCAGCTCAACTGTCGAGGTGCCATTGATACTGCAGGGCTTGAGTACAGACGAGGTAGGCGGAATTGACGGTGTAGCGGTGAAATGCTTAGATATCGTCAAGAACACCGATAGCGAAGGCAGCTTACTAGGCTGTAACTGACGCTGAGGCACGAAAGTGTGGGGATCAAACAG
>09ea9de0654b8be47d9c5dc897d4b44f
ACGTAGAAGACTAGTGTTAGTCATCTTTATTAGGTTTAAAGGGTACCTAGACGGTAAATAACACTTGAGTAGAGTACTTATTTACTAGAGTTTTATGTGAGAAGGAAGAACTTCTGGAGTAGTGATAAAATACGTTGATACCAGAGGGACTGGTAACGGCGAAGGCATCCTTCTATGTAAAAACTGACGTTGAGGGACGAAGGCTTGGGTAGCAAGAAGGATTAGAAACCCTAGTAGTC
>09ec3c706426c9fefe8d986baf6f9fbe
ACGTAGGTGGCAAGCGATACTCGGAATCACTAGGCGTAAAGCGCAGGTAGGCGGTTGGGTAAGTCTTTTGTGAAAGCTCCTGGCTTAACTGGGAGAGGTCAAAGGAAACTACCCGGCTAGAGTGTGGCAGAGGAAGCTGGAATTCCCGGTGTAGCGGTGAAATGCGTAGATATCGGGAGGAATACCTATGGCGAAAGCAGGCTTCTGGGCCGTCACTGACGCTGATCTGCGAAAGCTAGGGGAGCAAACAG
>09ee1c5765349eb58d1ea0f63bc3bcf7
ACAGAGGGTGCAAACGTTGTTCGGAATTACTGGGCGTAAAGCGTGTGTAGGCGGTTACGAAAGTCGGATGTGAAATCCCCGGGCTCAACCCGGGAAGTGCACCCGAAACTGTGTGACTTGAGTACCGGAGAGGTTGGTGGAATTCTCGGTGTAGAGGTGAAATTCGTAGATATCGAGAGGAACACCGGTGGCGAAGGCGGCCAACTGGACGAGTACTGACGCTGAGACACGAAAGCGTGGGGAGCAAACAG
>09f197f2e0845873dc9c9d124447caa4
ACGGAGGGTGCAAGCGTTGTCCGGATTTATTGGGTTTAAAGGGTGCGTAGGCGGCTCATTAAGTCAGCGGTGAAAGCCTCCAGCTCAACTGGAGAACTGCCATTGATACTGATGAGCTTGAGTATACTTGAGGTAGGCGGAATTGACAGTGTAGCGGTGAAATGCATAGATATTGTCAAGAACACCGATTGCGAAGGCAGCTTACTAAATTATAACTGACGCTGAGGCACGAAAGTGTGGGTATCAAACAG
>09fc1c4582e22d070eb3fc6925ab87d3
ACGAAGGGGGCTAGCGTTGTTCGGAATTACTGGGCGTAAAGGGCGCGTAGGCGGCCATTCAAGTTAGGTGTGAAAGCCCTGGGCTCAACCTAGGAATTGCACTTGATACTGTTTGGCTTGAGTTCGGGAGAGGTGAGTGGAATTCCCAGTGTAGAGGTGAAATTCGTAGATATTGGGAAGAACACCAGTGGCGAAGGCGGCTCACTGGACCGACACTGACGCTGAGGCGCGAAAGCGTGGGGAGCAAACAG
>09fe32313b03780d3aa311bd90e5b33c
ACGAACTGTGCGAACGTTATTCGGAATCACTGGGCTTACAGGGTGCGTAGGCGGCTATTCAGGTCAGGTGTGAAAGCCCTCGGCTCAACCGAGGAACTGCGCTTGAAACCGGATGGCTCGAGTCAACTAGAGGTGCACGGAACTTCCAGTGGAGCGGTGAAATGTGTTGATATTGGAAGGAACACCGGAGGCGAAAGCGGTGCACTGGGGTTGGTCTGACGCTGAGGCACGAAAGCCAGGGGAGCGAACGG
>0a043b70b105359d1dd52b80e940ae40
ACGAGGGGTGCGAGCGTTGCTCGGAATTATTGGGCGTAAAGGGTAGGTAGGTGGTCTCGTTTGTCTGGGGTGAAAGCCTTGAGCTTAACTCAAGAAGTGCCCTAGAAACGGCGAGACTAGAATCTGTGAGAGGGTCGTGGAATTCCCGGTGTAGCGGTGAAATGCGTAGAGATCGGGAGGAACACCAGAGGCGAAGGCGGCGACCTGGAACAGTATTGACACTCAACTACGAAAGCGTGGGTAGCAAACAG
>0a0879dcdf41c196d4fb4c255380ef3b
ACGGAGGGAACGAGTGTTATTCATGTTGACTGGGTGTAAAACGTATGTAGATGGTTTTTTAAGTATAAGAAGAAAAAATTTATAAAGTTGTAAAAGTACTTTTTATATACTATCTAACTTGAGTTTTGATAGATGGTTTGCGGAATTATAAATGTAAAGGTAAAATTTGACAAAATTTATAACACCCTCAAATGTGAAGACAGCAACCAGGCTTAAACTGACATTGAGATACTAAAGCATAGGTAGCAAACAG
>0a0c4391c9b8c33e2575cba847aed88a
ACAGAGGGTGCAAGCGTTAATCGGAGTTACTGGGCGTAAAGGGCGCGTAGGTGGGTATGTAAGTGAGTTGTGAAATCCCTGGGCTTAACCTAGGAACTGCAGCTTAAACTGTATATCTTGAGTACTGTAGAGGGTAGTGGAATTTCCGGTGTAGCGGTGAAATGCGTAGAGATCGGAAGGAACACCAGTGGCGAAGGCGGCTACCTGGACAGATACTGACACTGAGGCGCGAGAGCGTGGGTAGCAAACAG
>0a0e7e5574e7865bcda5883de793f514
ACGGAGGGTGCAAGCGTTATCCGGATTCATTGGGTTTAAAGGGTCCGCAGGCGGGCTGATCAGTCAGAGGTGAAATCCTATAGCTCAACTATAGAACTGCCTTTGATACTGTCAGTCTTGAATGTGCTCGACGTAGGCGGAATGTGCCGTGTAGCGGTGAAATGCTTAGATATGGCACAGAACACCGATCGCGAAGGCAGCTTACGAGAGCAATATTGACGCTGAGGGACGAAAGCGTGGGGAGCGAACAG
>0a10ca5200e8dca57d939c1ebf6df420
ACGTAGGATGCGAGCGTTGTCCGGATTTATTGGGCGTAAAGAGTTCGTAGGCGGTTTGTTAAGTCTGATGTTAAAGAACAGGGCTCAACCCTGGAAATGCATTGGATACTGGCAGACTGGAGTGTGGTAGAGGTGAGTGGAATTCCCAGTGTAGCGGTGAAATGCGTAGATATTGGGAAGAACACCAGTGGCGTAGGCGACTCACTGGGCCATAACTGACGCTGAGGAACGAAAGCTAGGGGAGCAAATGG
>0a11f9817771dcb18332c0fc9a71289c
ACAGAGGGTGCGAGCGTTAATCGGAATTACTGGGCGTAAAGGGCGCGTAGGCGGTAAGATGTGTGTGATGTGAAAGCCCCGGGCTTAACCTGGGAAGCGCATCGCAAACTATCTAACTGGAGTATATGAGAGGGTGGCGGAATTTCCGGTGTAGCGGTGAAATGCGTAGAGATCGGAAGGAACGTCAATGGCGAAGGCAGCCACCTGGCATAATACTGACGCTGAGGCGCGAAAGCGTGGGGAGCGAACAG
>0a19119bf40d9ed9ea1bde3515d238d5
ACGAAGGGAGCGAGCGTTGTTCGGAATCACTGGGCTTAAAGCGTGCGTAGGCGGATATGTAAGTAAGAAGTGAAATCCCGGGGCTTAACCCCGGAACTGCTTTTTAGACTGCATGTCTTGAATTCGGTAGAGGTTAGTGGAATATCCAGTGTAGAGGTGAAATTCGCAGATATTGGATGGAACACCAGTGGCGAAGGCGACTAACTGGACCGACATTGACGCTGAGGCACGAAAGCGTGGGTAGCAAACAG
>0a24a8764a1b3cf07c4e0a2aca115bc5
ACGTGAGGGGCGAACGTTGTTCGGTGTCACTGGGCTTAAAGGGCGCGTAGGTGGCTGCGTAAGTAAGGTGTGAAAGCCCTCGGCTTACCCGGGGAATTGCGCCTTATACTGCGTGGCTTGAGGATTTCAGGGGAAAGGGGAACTCCGAGTGTAGCGGTGAAATGCGCAGATATTCGGGGGAAGGCCGGCGGCGAAGGCGCCTTTCTGGGAAATTCCTGACACTGAGGCGCGAAAGCGTGGGGAGCAAACAG
>0a24c682ebbaeb4995131201fe70b3ac
ACGTAGGGTGCGAGCGTTAATCGGAATTACTGGGCGTAAAGGGTGCGCAGGCGGTTATATAAGACAGATGTGAAATCCCCGGGCTCAACCTGGGAACTGCGTTTGTGACTGTATGACTAGAGTACGGTAGAGAGGGGTGGAATTCCTGGTGTAGCAGTGAAATGCGTAGATATCAGGAGGAACATCGATGGCGAAGGCAGCCCCTTGGACCTGTACTGACGCTCATGCACGAAAGCGTGGGGAGCAAACAG
>0a352c99000bff8611e8657afab26b22
ACGTAGGGTCCAAGCGTTGTCCGGATTTACTGGGCGTAAAGAGCGCGTAGGCGGCTCGTTAAGTGTGAAGCTAAATCTCTAGGCTCAACCTGGAAACTATTTCGCATACTGTCGAGCTGGAGTGATGAAGAGGTTTGTGGAATTCCTGGTGTAGCGGTGAAATGCGTAGATATCAGGAGGAACACCCATGGCGAAGGCAGCAAACTGGTCATCAACTGACGCTGAGGCGCGAAAGCGTGGGTAGCAAACAG
>0a362e7b130a5ee1da5dbb76867f5116
ACAGAGGGTGCTAGCGTTAATCGGAATTACTGGGCGTAAAGGGTGTGTAGGTGGTTGGATAAGTTAGATGTGAAATCCCTGGGCTTAACCTGGGAACTGCGTTTAAAACTGTTCAGCTAGAGTACTGTAGAGGATAGTGGAATTTCCAGTGTAGCGGTGAAATGCGTAGATATTGGAAGGAACACCAGTGGCGAAGGCGACTATCTGGACAGATACTGACACTGAGACACGAAAGCGTGGGGAGCAAACAG
>0a37f0f29cd40e1ed202243cc6419560
ACGTAGGGTGCAAGCATTAATCGGAATTATTGGGCGTATAGGGCGCGTAGGCGGATCTATAAGTCGGTTGTGAAATCCCAAGGCTCAACCTTGGAATAGCACCCGAAACTATAGAACTAGAGGGTAGGCGGAGAAAACGGAATTCCACAAGTAGCGGTGAAATGCGTAGATATGTGGAAGAACATCGGTGGCGAAGGCGGTTTTCTAGCTTATTCCTGACGCTGAGGCGCGAAAGCAAGGGGATCAAACAG
>0a384386c4dd4d27950cf282b6c206a2
ACAGAGGGTGCAAGCGTTAATCGGAGTTACTGGGCGTAAAGGGCGCGTAGGTGGTTTATTAAGATGGATGTGAAATCCCTGGGCTTAACCTAGGAACTGCATTCATGACTGGTAAACTGGAGTACAGTAGAGGGTAGTGGAATTTCCGGTGTAGCGGTGAAATGCGTAGAGATCGGAAGGAACACCAGTGGCGAAGGCGGCTACCTGGACTGATACTGACACTGAGGCGCGAGAGCGTGGGGAGCAAACAG
>0a3dee064c9563c7491c5be210ef024c
ACGTAGGAGGCGAGCGTTGTCCGGATTTACTGGGCGTAAAGCGCGCGCAGGCGGTCACGCAGGTCATCTGTGAAAGCACCCGGCTCAACCGGGATGTTGCGGGTGAAACCGCGTGACTTGAGGGCGGTAGAGGGTGGTGGAATTCCCGGTGTAGTGGTGAAATGCGTAGAGATCGGGAGGAACACCCGTAGCGAAGGCGGCCACCTGGGCCGACCCTGACGCTGAGGCGCGAAGGCCAGGGGAGCGAACGG
>0a40b221b386d3a34a6e0c3ab7bb4f5f
ACAGAGGTCTCAAGCGTTGTTCGGATTCATTGGGCGTAAAGGGTGCGTAGGCGGCAAGGTAAGTCAGGTGTGAAATCCCGGAGCTTAACTCCGGAACTGCACTTGATACTGCTTTGCTTGAGGACTGGAGAGGAGATCGGAATTCACGGTGTAGCAGTGAAATGCGTAGATATCGTGAGGAAGGCCAGTGGCGAAGGCGGATCTCTGGACAGTTCCTGACGCTGAGGCACGAAGGCCAGGGGAGCAAACGG
>0a439a72eedf2282cb66103df26af151
ACGGAGGATCCAAGCGTTATCCGGAATTACTGGGCGTAAAGAGTTGCGTAGGCGGCAGTGTAAGTTGGTAGTGAAATCCTGGGGCTCAACCCCTTACCCATTATCAAAACTGCACAGCTAGAGGACGAGAGAGGTTATTGGAATTCCTAGTGTAGGAGTGAAATCCGTAGATATTAGGAGGAACACCGATGGCGTAGGCAGATAACTGGCTCGTTCCTGACGCTAAGGCACGAAAGCGTGGGTAGCAAACGG
>0a43bffe8303606ca8123c0b039fd302
ACGAGGGACCCTAGCGTTGTTCGGAATCATTGGGCGTAAAGCGGGTGTAGGTGGCTTTGTAAGTCAGATGTGAAAGCCCAGGGCTTAACCTTGGAAGTGCATCTGATACTGCGAAGCTTGAGTGTGGGAGAGGTAAGTAGAATTCCTGGTGTAGTGGTGAAATACGTAGATATCAGGAGGAATACCGGAGGCGAAGGCGGCTTACTGGCCCAACACTGACACTCAGACCCGAAAGCGTGGGGATCAAACAG
>0a4d3d36d522e0f736727c8e52cdfe5f
ACGAAGGGGGCAAGCGTTGTTCGGAATTACTGGGCGTAAAGGGCGCGTAGGCGGTGCGTTAAGTCAGATGTGAAAGCCCTGGGCTCAACCCGGGAATTGCATTTGATACTGGCGCGCTAGAATCCAGGAGAGGTTGGTGGAATTCCCAGTGTAGAGGTGAAATTCGTAGAGATTGGGAAGAACACCGGTGGCGAAGGCGGCCAACTGGACTGGTATTGACGCTGAGGCGCGAAAGCGTGGGGAGCAAACAG
>0a5212a72974f32a6afbeb8917a9ddd3
ACGAAGGGGGCTAGCGTTGCTCGGAATTACTGGGCGTAAAGGGCGCGTAGGCGGACAGTTCAGTCGGGGGTGAAAGCCCGGGGCTCAACCCCGGAACTGCCTTCGATACTGGCTGTCTTGAGTACGGGAGAGGTGTGTGGAACTCCGAGTGTAGAGGTGAAATTCGTAGATATTCGGAAGAACACCTGTGGCGAAGGCGACACACTGGCCCGTTACTGACGCTGAGGCGCGAAAGCGTGGGGAGCAAACAG
>0a5ef856e5c4b1db1be49dc262fc9df4
ACGAAGGGGGCTAGCGTTGTTCGGAATTACTGGGCGTAAAGCGAGTGTAGGTGGTTGCCACAGTCAGGTGTGAAAGCCTTGAGCTCAACTCAAGAAATGCACTTGATACTGGGCGACTAGAGGACCGGAGAGGATAGTGGAATTCCCAGTGTAGTGGTGAAATACGTAGAGATTGGGAAGAACACCAGTGGCGAAGGCGGCTATCTGGACGGTTTCTGACACTAAGACTCGAAAGCGTGGGGAGCAAACAG
>0a60fc2747872983be1b86ffdb559c4b
ACGAAGGGGGCTAGCGTTGTTCGGAATTACTGGGCGTAAAGCGCGCGCAGGCGGCTCTTCAAGTCAGGGGTGAAAGCCCAGAGCTCAACTCTGGAACTGCCTTTGAGACTGCAGAGCTTGAGTACGGGAGAGGTGAGTGGAATTCCCAGTGTAGAGGTGAAATTCGTAGATATTGGGAAGAACACCGGTGGCGAAGGCGGCTCACTGGCCCGTTACTGACGCTCAGGCGCGACAGCGTGGGGATCAAACAG
>0a61864fb2a27c394c3d090c44dd45b2
ACAGAGGGTGCGAGCGTTAATCGGAATAACTGGGCGTAAAGGGCGCGTAGGTGGTTGCAAGAGTGTGATGTGAAAGCCCTGGGCTTAACCTAGGAAGTGCATCGCAAACGTTGTGACTGGAGTATAGTAGAGGACAGCGGAATTTCCGGTGTAGCAGTGAAATGCGTAGAGATCGGAAGGAACGTCAATGGCGAAGGCAGCTGTCTGGACTAATACTGACACTGAGGCGCGAAAGCGTGGGGAGCGAACAG
>0a65cda9245b543f95aa970bd58f749e
ACGAAGGGTGCAAGCGTTACTCGGAATTACTGGGCGTAAAGCGTGCGTAGGCGGTTTGTTAAGTCTGTCGTGAAAGCCCTGGGCTCAACCTGGGAATTGCGATGGATACTGGCAAGCTAGAGTACGGTAGAGGATGGTGGAATTCCCGGTGTAGCGGTGAAATGCGTAGAGATCGGGAGGAACACCCGTGGCGAAGGCGGCCATCTGGACCAGTACTGACGCTGAGGCACGAAAGCGTGGGGAGCAAACAG
>0a67d55d784e4f065e8562932197be50
ACGAAGGGTGCTAGCGTTGTTCGGAATTACTGGGCGTAAAGCGCGCGTAGGCGGTGATGCAAGTCAGGGGTGAAATCCCGGAGCTCAACTCCGGAACTGCCTTTGAAACTGCATTGCTGGAGTATGTGAGGGGATAGCGGAATTCCTAATGTAGAGGTGAAATTCGTAGATATTAGGAGGAACACCGGTGGCGAAGGCGGCTATCTGGCACATAACTGACGCTGAGGCGCGAAAGCGTGGGGATCAAACAG
>0a6908174dc6cdfcf0c4b62ca15409bb
ACGGAGGGTGCAAGCGTTATCCGGATTCACTGGGTTTAAAGGGTGCGTAGGTGGTCTGTTAAGTCAGCGGTGAAAGCCTGGAGCTCAACTCCAGAATTGCCATTGATACTGACGGACTTGAATCAAGTTGAGGTGGATGGAATATTACATGTAGCGGTGAAATGCTTAGATATGTAATAGAACACCGATTGCGAAGGCAGTTCACTAAGCTTGCATTGACACTGAGGCACGAAAGCGTGGGGATCAAACAG
>0a6b3d9bcb68de38fbd3ffbc6b81c9c4
ACGAAGGGGGCTAGCGTTGCTCGGAATCACTGGGCGTAAAGCGCACGTAGGCGGACTCTTAAGTCAGGGGTGAAATCCTGGAGCTCAACTCCAGAACTGCCTTTGATACTGGGAGCCTTGAGTTCGAGAGAGGTGAGTGGAACTGCGAGTGTAGAGGTGAAATTCGTAGATATTCGCAAGAACACCAGTGGCGAAGGCGGCTCACTGGCTCGATACTGACGCTGAGGTGCGAAAGCGTGGGGAGCAAACAG
>0a6bfccaf576b82e5dee34eadd30ddda
ACGAGAGGGGCAAGCGTTATCCAGAATGATTGGGCGTAAAGAGTTTGTAGGTGGAAGTTAGAGTTATTTATGAAAGTTTAAGTTTATTGCTTAAAATTGTAAGTAATACTCGACTTCTTGAGTGTAGTAGAGGACAATAGAATTTTATACATAGGGGTAAAATCCATGGATTTATAAAGGAATGCCAGTGGCGAAAGCGATTGTCTAGACTAAAATATACTGACGCTAAGGAACGAAAGCATAGGGAGCAAACAG
>0a6ed1b09f3ac489295e1903fc910cdf
ACGTAGGGGGCAAGCGTTATCCGGATTAATTGGGCGTAAAGGGCGTGTAGGCGGTAGATTAAGTTGGTTGTAAAAGGCAATGGCTCAACCATTGTAAGCGACCAAAACTGGTTTACTTGAGTGCAGAAGAGGAGAGTAGAATTCCCGGTGTAGCGGTGGAATGCGTAGAGATCGGGAGGAATACCAGTGGCGAAGGCGGCTCTCTGGTCTGTAACTGACGCTGAGGCGCGAAAGCGTGGGGAGCAAACAG
>0a76681e6adb9d12727c06b5c4bef703
ACGAACCGTACGAACGTTATTCGGAATCACTGGGCTTAAAGGGTGCGTAGGCTGCGCGGAAAGTTGGGTGTGAAATCCCTCGGCTCAACCGAGGAACTGCGCCCAAAACTACCGTGCTCGAGGGAGACAGAGGTGAGCGGAACTTAGGGTGGAGCGGTGAAATGCGTTGATATCCTAAGGAACACCCGTGGCGAAAGCGGCTCACTGGGTCTCTTCTGACGCTGAGGCACGAAAGCTAGGGTAGCGAACGG
>0a7a39a0b03774d1bf4da7a43fa4ec82
ACAGAGGCCTCAAGCGTTAGGCGGAATCACTGGGCTTAAAGCGTGTGTAGGCGGATCGTTAAGTGTCTTGTGAAATCCCACGGCTCACCCGTGGAACTGCTGGGCATACTGGCGATCTTGGGCCAACTAGGGGCAACTGGAACAAGCGGTGGAGCGGTGAAATGCGTAGATATCGCTTGGAACGCCAACGGTGAAAACAGGTTGCTGGGGTTGTGCCGACGCTGAGACACGAAAGCCAGGGGAGCAAACGG
>0a80128a28f5a0f9e540e43a3ff999a7
ACGAACCGTCCGAACGTTATTCGGAATCACTGGGCTTAAAGGGTGCGTAGGCGGCGCGGAAAGTTGGGTGTGAAATCCCTCGGCTCAACCGAGGAACTGCGCCCAAAACTACCGTGCTCGAGGGAGATAGAGGTGAGCGGAACTTAGGGTGGAGCGGTGAAATGCGTTGATATCCTAAGGAACACCGGTGGCGAAAGCGGCTCACTGGATCTCTTCTGACGCTGATGCACGAAAGCTAGGGTAGCGAACGG
>0a81dd602f8f15fee611cda42081a2f9
ACAGAGGTGCCAAGCGTTAGGCGGAATCACTGGGCTTAAAGCGTGTGTAGGCGGAAGGGTAAGTACCTTGTGAAATCCCATGGCTCAACCATGGAACTGCTTGGTATACTGCTTTTCTTGAGCTACTTAGGGGCAACCGGAACAAATGGTGGAGCGGTGAAATGCGTAGATATCATTTGGAACGCCAATGGTGAAAACAGGTTGCTGGGAGTATGCTGACGCTGAGACACGAAAGCCAGGGGAGCGAACGG
>0a8b1c9ea7e99abac09a9f4d8f330f5b
ACGTAAGAGGCTAGTGTTATTCATCTTAAATAGGTTTAAAGGGTACTTAGACGGTAGTATATGTCTATAGAAAGATACATTGCTACTAGAGTTTTAGGTGAGGAGGTAGTACTAACGGTGTAGAGATAAAATTTGTTGATACCTCAGGGACTGGCAAAGGCGAAGGCAACCTCTTATGTAAAAACTGACGTTAGAGGACGAAGGCATAGATAACTAACGGGATTAGAAACCCGTGTAGT
>0a8d5ae3ccbf25d843bee598f1434339
ACGGAGGGGGCGAGCGTTGTCCGAAGTTACTGGGCGTAAAGCGCGCGTAGGCGGGTCGATCAGTCCGCTGTGAAAGCCCGGGGCTCAACCCCGGAGGGTCGGTGGATACTATCGGTCTTGAAGGTGCTAGGGGGAGATGGAATTACCGGTGTAGCGGTGAAATGCGTAGATATCGGTAGGAACACCAGTGGCGAAGGCGGTCTCCTGGGGCATTCTTGACGCTGATGCGCGAAAGCTGGGGGAGCGAACGG
>0a9055c4bdb840e8692eb9a96cce596f
ACGTAGGGGGCAAGCGTTGTCCGGATTTATTGGGCGTAAAGCGCTCGCAGGCGGCTCGATGCGTCGTGCGTGAAACACCCCGGCTCAACTGGGGAGGGTCGTGCGATACGGTCGGGCTTGAGGCCAGTAGGGGGATGCGGAATTCCGGGTGTAGTGGTGGAATGCGTAGAGATCCGGAGGAACACCAGCGGCGAAGGCGGCATCCTGGACTGGTACTGACGCTCAGGAGCGAAAGCGTGGGGAGCGATCCG
>0a997f7a348192d7153a85afff150e0a
ACAGAGGGTGCAAGCGTTAATCGGAATTACTGGGCGTAAAGCGCGCGTAGGTGGTTTGTTAAGTCTGATGTGAAATCCCAGGGCTCAACCTTGGAATGGCACCGGATACTGGCAGGCTAGAGTATGGTAGAGGGGTGTGGAATTTCCTGTGTAGCGGTGAAATGCGTAGATATAGGAAGGAACATCAGTGGCGAAGGCGACACCCTGGACTAATACTGACACTGAGGTGCGAAAGCGTGGGGAGCAAACAG
>0aa4e7f924364574570184dc79d29592
ACGGAGGGTGCAAGCGTTAATCGGATTTATTGGGCGTAAAGGGCGCGTAGGCGGAAAGGGTAGTCAGATGTGAAATTCCGGAGCTTAACTCCGGAGCTGCATCCGAAACTCCTTTTCTAGAGGGTAGGCGGAGAAAACGGAATTCCACATGTAGCGGTGAAATGCTTAGATATGTGGAAGAACACCGGTGGCGAAAGCGGTTTTCTAGCTTACTCCTGACGCTGAGGCGCGAAAGCAAGGGGAGCAAACAG
>0aaf885e05d647e0c8c0cdb9f8203bf3
ACGGAGGGAGCTAGCGTTGTTCGGAATTACTGGGCGTAAAGCGCACGTAGGCGGCCAAGTAAGTCAGGGGTGAAATCCCGGGGCTCAACCCCGGAACTGCCCTTGAAACTGCTAGGCTAGAATCTTGGAGAGGCGAGTGGAATTCCGAGTGTAGAGGTGAAATTCGTAGATATTCGGAAGAACACCAGTGGCGAAGGCGACTCGCTGGACAAGTATTGACGCTGAGGTGCGAAAGCGTGGGGAGCAAACAG
>0ab17a7f65e049969e22ca5d66f316de
ACGTAGGGAGCAAGCGTTGTTCGGATTTACTGGGCGTAAAGGGCGCGTAGGCGGCGCGGTAAGTCACTTGTGAAATCTCTGAGCTTAACTCAGAACGGCCAAGTGATACTGCAGTGCTAGAGTGCAGAAAGGGCAATCGGAATTCTTGGTGTAGCGGTGAAATGCGTAGATATCAAGAGGAACACCTGAGGCGAAGGCGGGTTGCTAGGCTGACACTGACGCTGAGGCGCGAAAGCCAGGGGAGCAAACGG
>0ab83eaa492931a2fdd135245ce2091b
ACGTAGGGGGCAAGCGTTGTCCGGAATCATTGGGCGTAAAGAGCGTGTAGGCGGCTTGGTAAGTCCGCTGTGAAAGTCCAGGGCTCAACCCTGGAAAGCCGGTGGAAACTGTCAAGCTCGAGTCCGGAAGAGGCGAGTGGAATTCCTGGTGTAGCGGTGAAATGCGCAGATATCAGGAGGAACACCAATGGCGAAGGCAGCTCGCTGGGACGGTACTGACGCTGAGACGCGAAAGCGTGGGGAGCAAACAG
>0ab86407b27cc5914a40adeed8b1cfeb
ACGGGGGGGACTAACGTTATTCATCATAACTGGGCGTAAAGAGTACGTAGGTGGCTTTTTAAGTCTTTATTAAATAATCTAAGCATAACTTAGAAATTAGTTTTGATACTGCTAAGCTTTGAGGTCGGTAGAAGTTAGTTATATTCTTGGAGTAAAAGTAAAATCTTAAGATATCAAGAGGATAATCATGTGGTTAATTCGACTTTCTAGATCGATGCTGACACTGAGGTACGAAAGCATGGGCATCAAACGG
>0abbf3b0dbd1bd66b4442c5c0b633778
ACAGAGGGTGCGAGCGTTAATCGGAGTGACTGGGCGTAAAGGGCACGTAGGCGGTTATATTAGTCTGATGTGAAAGACCTGGGCTTAACCCAGGATGTGCATTGGAAACGGTATAGCTAGAGTATGGGAGAGGGAAGTGGAATTTCCGGTGTAGCGGTGAAATGCGTAGAGATCGGAAAGAACACTCGTGGCGAAGGCGACTTCCTGGCCCAACACTGACGCTGAGGTGCGAAAGCATGGGGAGCAAACAG
>0abd4ed0f8b794474f0e48da1f685f06
ACGGAGGGTGCGAGCGTTAATCGGAATTACTGGGCGTAAAGGGTTCGTAGGTGGTTAGATAAGTCAGATGTGAAATACCTGGGCTCAACCTGGGAGGTGCATTTGAAACTGTTTAACTAGAGTTTACTAGAGGATTGGGGAATTTCCGGTGTAGCGGTGAAATGCGTAGAGATCGGAAGGAACATCAATGGCGAAGGCAACAATCTGGGGTTAAACTGACACTGAGGGACGAAAGCGTGGGTAGCAAACAG
>0abde95b86adbeb93c07a48e0f9c14ee
ACGAAGGGGGCTAGCGTTGTTCGGAATTACTGGGCGTAAAGGGCGCGTAGGCGGTTTGGTAAGTTGGAAGTGAAAGCCCGGGGCTTAACCTCGGAATTGCTTTCAAAACTGCCAATCTTGAGTATAGTAGGGGATGATGGAATTTCTAGTGTAGAGGTGGAATTCTTAGATATTAGAAGGAACACCGGTGGCGAAAGCGATCATCTGGGCTATAACTGACGCTGAGGCGCGAAAGCGTGGGGAGCAAACAG
>0ac382a1a31eeb80411516d30ddd8129
ACGGAGGGAGCTAGCGTTGTTCGGAATTACTGGGCGTAAAGCGCACGTAGGCGGCTTTGTAAGTTAGAGGTGAAAGCCCGGGGCTCAACCCCGGAATTGCCTTTAAGACTGCATCGCTTGAATCCGGGAGAGGTGAGTGGAATTCCGAGTGTAGAGGTGAAATTCGTAGATATTCGGAAGAACACCAGTGGCGAAGGCGGCTCACTGGACCGGCATTGACGCTGAGGTGCGAAAGCGTGGGGAGCAAACAG
>0ac3d6b8a2465887722b5e3cd6406a11
ACGGAGGGTGCAAGCGTTGTTCGGAATTATTGGGCGTAAAGGGCAGGTAGGTGGTCTTGAAAGTCTGCTGTGAAATCCCCGAGCTTAACTTGGGAAGTGCGGCAGATACTCCAAGACTAGAGTACTGGAGGGGTTCGTGGAATTCCCGGTGTAGCGGTGAAATGCGTAGATATCGGGAGGAACACCAGAGGCGAAGGCGGCGAACTGGACAGTAACTGACACTCAACTGCGAAAGCGTGGGGAGCAAACAG
>0acd54bdc7b8755fd7a27b795fbdd9f4
ACGTAGAAGACTAGTGTTATTCATCTTTAGTAGGTTTAAAGGGTACGTAGACGGTAAATTTAATCCTGAATAGGATATGTTTTTACTAGAGTTTTATATGAGGAGGTGAGTATTTGTGGAGTAGAGTTGAAATTCTTTGATCCCATAACGACTGGTAACGGCGAAAGCGACCTTTTATCTAATAACTGACGTTGAGGGACGAAGGCTCGGGTCGCGAACAGGATTAGATACCCGAGTAG
>0acd83f39f56ad76c07a971c4849a75d
ACGAAGGGTGCAAGCGTTATTCGGAATCATTGGGCGTAAAGGGTGCGTAGACGGTATATTAAGTCTGTTGTTAAATCTTCTGGCCTAACCAGAAATCCGCAGCGGGTACTGATGTACTAGAGGGTGGAAGAGAGAAGTGGAATTCTCGGAGTAGCGGTAAAATGCGTAGATCTCGAGAGGAACACCAATGGCGAAGGCAGCTTCTTGGTCCATACCTGACGTTGAGGCACGAAAGCGTGGGGAGCAAACAG
>0ad3f8f562f4a32546402e49f34164b6
ACGGAGGGTGCAAGCGTTATCCGGATTCACTGGGTTTAAAGGGTGCGTAGGTGGCTTTGTAAGTCAGTGGTGAAAGCCCGGAGCTCAACTCCGGAACTGCCATTGATACTGCTTAGCTTGAATCAGGTAGAGGTGGATGGAATAATACATGTAGCGGTGAAATGCTTAGAGATGTATTAGAACACCGATTGCGAAGGCAGTTCACTATGCCTGCATTGACACTGAGGCACGAAAGCGTGGGGATCAAACAG
>0ad7677c1fe44d342cf418c7f9d207ef
ACGAAGGGTGCAAACGTTGCTCGGAATTATTGGGCGTAAAGCGCACGTAGGCGGCTTAGCAAGTCGGATGTGAAATCCCTCGGCTCAACCAAGGAAGTGCATCCGAAACTGCTGAGCTTGAGTACTTAAGAGGATCGCGGAATTCCCGGTGTAGAGGTGAAATTCGTAGATATCGGGAGGAACACCAGTGGCGAAGGCGGCGATCTGGGAAGATACTGACGCTGAGGTGCGAAAGCGTGGGGAGCAAACAG
>0add655adae7cbd1c8f4f7593660693d
ACGAGGGGGGCAAGCGTTGTTCGGAATTATTGGGCGTAAAGGGCGCGTAGGCGGTGCGGTAAGTCACCAGTGAAATCTCTGGGCTCAACTCAGAGCCTGCTGGCGAAACTGCCGTGCTGGAGTATGGGAGGGGTGCGTGGAATTCCCGGTGTAGCGGTGAAATGCGTAGATATCGGGAGGAACACCTGTGGCGAAAGCGGCGCACTGGACCATAACTGACGCTGAGGCGCGAAAGCTAGGGGAGCAAACAG
>0adf506a86d94d0486f1038c45494cce
ACGAACCGTGCGAACGTTGTTCGGAATCACTGGGCTTAAAGGGCGCGTAGGCGGCTGCGCAAGTCAGGGGTGAAATCTTTCGGCTTAACCGGAAAAGGGCCTTTGATACTGCGCAGCTTGAGGGAGGTAGGGGCGGACGGAACTTCCGGTGGAGCGGTGAAATGCGTTGATATCGGAAGGAACGCCGGTGGCGAAAGCGGTCCGCTGGCCCTCTACTGACGCTGAGGCGCGAAAGCCAGGGGAGCAAACGG
>0adfec1547ca246ded64cf6aa41fdaa8
ACGAGAAGGGTAAACGTTATTCATCATTAATGGGTCTAAAGGGTTTGTAGACGGTATTGATCGATTTAATTATACCAAATTAAAGAAATAACAATAATTAAACGATGACAATACTAGAGTGAAATGGGGGAACAAGGAACTCTTAGAGTAAGGATGAAATCTTTTAATCCTAAGAAGACCGTTAAAGGCGAAGGCATTTTTCTAAGTTTTCACTGACGTTGAGAGACGAAAGGATGGGGATCAAAACA
>0ae11be9dabefc013476a9f950674a8f
ACGAAGGGAGCTAGCGTTGTTCGGAATTACTGGGCGTAAAGGGCGCGTAGGCGGCTTGACAAGTTGGGTGTGAAAGCCCAGGGCTCAACCCTGGAACTGCACTCAAGACTGTCTCGCTTGAATTCGGTAGAGGTTGGTAGAATTCCCAGTGTAGAGGTGAAATTCGTAGAGATTGGGAAGAATACCCGTGGCGAAGGCGGCCAACTGGACCGACATTGACGCTGAGGCGCGAAAGCGTGGGGAGCAAACAG
>0ae26f3fdf2dc37f77c0dffcea5a47dd
ACGAAGGGTGCAAGCGTTGTTCGGAATTACTGGGCGTAAAGGGTTTGTAGGCTGAAATGTAAGTCAAGTGTGAAATCCCCGAGCTAAACTTGGGACGTGCATTTGAAACTGTGTTTCTTGAGTATCGTAGAGGGTGGTGGAATTGTAGGTGTAGGAGTGACATCCGTAGAGATCTGCAGGAACATCAGAGGCGAAAGCGACCACCTGGCCGATAACTGACGCTGAGGAACGAAAGCGTGGGGAGCAAACAG
>0ae35970a7ec411e30dcaea67d3d4336
ACGAAGGGGGCTAGCGTTACTCGGAATGACTGGGCGTAAAGGGCGCGTAGGCGGCTTGGTTAGTTAGGCGTGAAATTCCTGGGCTTAACCTGGGGACTGCGCTTAAGACAGCCAGGCTTGAGTGTGAAAGAGGGTCGTGGAATTCCCAGTGTAGAGGTGAAATTCGTAGATATTGGGAAGAACACCGGTGGCGAAGGCGGCGACCTGGTTCATTACTGACGCTGAGGCGCGAAAGCGTGGGGAGCAAACAG
>0ae62669a34e15a9f047cf8a7333ea29
ACGTAAGAGACTAGTGTTATTCATCTTAATTCGGTTTAAAGGGTACCTAGATGGTCAAAATATCATTACAAATATAAATACTTGACTAGAGTTGTATATAAGATGACAGTACTTGAGGAGGAGAGTCAATATTCTGTGATACCAAAGGGACTTGGTAAAGGCGAAGGCAGTCATCTAGATAACAACTGACATTGAAGGACGAAGGCATAGATAACAAACAGGATTAGATACCCTAGTAG
>0af380d3eb69ebd0644167ffc082de7f
ACGGGGGGGGCAAGCGTTGTTCGGAATTACTGGGCGTAAAGGGCTCGTAGGCGGCCAACTAAGTCAGACGTGAAATCCCTCGGCTTAACCGGGGAACTGCGTCTGATACTGGATGGCTTGAGTGTGGGAGAGGGATGCGGAATTCCAGGTGTAGCGGTGAAATGCGTAGATATCTGGAGGAACACCGGTGGCGAAGGCGGCATCCTGGACCATTACTGACGCTGAGTGAGCGAAAGCCAGGGGAGCAAACGG
>0af47513a230310d6bf0aa913baaaba6
ACAGAGGGTGCAAGCGTTGTTCGGAATTACTGGGCGTAAAGGGCGTGTAGGCGGCTTTGCAAGTCAGATGTGAAATCCCGGGGCTCAACTCCGGAAGTGCATTTGAAACTGCAAGGCTAGAGTGCTGTAGAGGATGGCGGAATACCCAGTGGAGAGGTGAAATTCGTAGATATTGGGTAGAACACCGGTGGCGAAGGCGGCCATCTGGGCAGCAACTGACGCTGAGGCGCGAAAGCGTGGGGAGCAAACAG
>0af9afd18c6d57dec56797897e6310fe
ACGAGGGGGGCGAGCGTTGTTCGGAATTATTGGGCGTAAAGGGTGCGTAGGCGGTTTTGTAAGTCTTATGTGAAATCTATGGGCTCAACTCATAGACTGCATGAGAAACTGCAGGGCTTGAGTATGGGAGAGGTGAGTGGAATTCCTGGTGTAGCGGTGAAATGCGTAGATATCAGGAGGAACACCTGTGGCGAAAGCGGCTCACTGGACCATAACTGACGCTGATGCACGAAAGCTAGGGGAGCAAACAG
>0afc259161799f11f4c836a2cd3615ab
ACGAACCTTGCTAACGTTATTCGGAATTACTGGGCTTAAAGGGTGCGTAGGCGGTGCAGAAAGTCGGGTGTGAAATCCCCCAGCTCAACTGAGGAATTGCGCCCGAAACTACTGTGCTTGAGGAAGATAGAGGTACGCGGAACTTAGGGTGGAGCGGTGAAATGCGTTGATATCCTAAGGAACACCGGTGGCGAAAGCGGCGTACTGGGTCTTATCTGACGCTGAGGCACGAAAGCTAGGGTAGCGAACGG
>0afc8b36e95825db959b601af6162b14
ACGTAGGTGGCAAGCGTTGTCCGGAATTATTGGGCGTAAAGCGCGCGCAGGTGGTTCCTTAAGTCTGATGTGAAAGCCCCCGGCTCAACCGGGGAGGGTCATTGGAAACTGGGGAACTTGAGTGCAGAAGAGGATAGTGGAATTCCAAGTGTAGCGGTGAAATGCGTAGAGATTTGGAGGAACACCAGTGGCGAAGGCGACTGTCTGGTCTGTAACTGACACTGAGGCGCGAAAGCGTGGGGAGCAAACAG
>0afd9a243f69bdac8c32eef202aadaea
ACGAAGGGGGCGAGCGTTGTTCGGAATCACTGGGCGTAAAGAGTGCGTAGGCGGCGACAAAAGTTAGAAGTGAAAGCCCAGGGCTCAACCTTGGAATTGCTTTTAAAACTATGTTGCTCGAATTTGGGAGAGGAGAGCGGAATTGTCAGTGTAGCAGTGAAATGCGTAGATATTGACAGGAACACCAGTGGCGTAAGCGGCTCTCTGGACCAACATTGACGCTGAGGCACGAAAGCGTGGGGATCAAACAG
>0b0677d69956101c5b681e8faa21cd86
ACGTAGGCAGCAAGCGTTGTTCGGAGTTACTGGGCGTAAAGGGTGCGTAGGCGGCCGCAAAAGTATGGTGTGAAATCTCCCGGCTTAACTGGGAGGGTGCGCTATAAACTGCGCGGCTAGAGTGTGGGAGAGGAAAGTGGAATTCCTGGTGTAGCGGTGAAATGCGTAGATATCAGGAGGAACACCGGTGGTGTAAACGGCTTTCTGGACCATAACTGACGCTGAGGCACGAAAGCGTGGGTAGCAAACAG
>0b0970987aba1c98e97c491185ec2efb
ACGTAGGGTGCTAGCGTTGTTCGGAATCATTGGGCGTAAAGCGCGTGTAGGCGGTCAGGCAAGTCGAATGTGAAATCCCTGGGCTCAACCGAGGAAGTGCATACGAAACTGCCTGGCTAGAAGACGGTAGAGGAAGGTGGAATTCCTAGTGTAGAGGTGAAATTCGTAGATATTAGGAGGAATACCGGTGGCGAAGGCGGCCTTCTGGGCCGATCTTGACGCTGAGACGCGAAAGCGTGGGGAGCAAACAG
>0b17dbb44e3a1104538564e92acc942c
ACGTAGGGTGCGAGCGTTAATCGGAATTACTGGGCGTAAAGCGTGCGCAGGCGGTTTTGTAAGACAGATGTGAAATCCCCGGGCTCAACCTGGGACCTGCATTTGTGACTGCAAGGCTAGAGTACGGTAGAGGGGGATGGAATTCCGCGTGTAGCAGTGAAATGCGTAGATATGCGGAGGAACACCGATGGCGAAGGCAATCCCCTGGACCTGTACTGACGCTCATGCACGAAAGCGTGGGGAGCAAACAG
>0b1bc098928b0abc3a856aad59da015b
ACGAGGGGAGCTAGCGTTGTTCGGAATTACTGGGCGTAAAGGGCGCGTAGGCGGTACTATAAGTCAGATGTGAAAGCCCTGGGCTTAACCTAGGAGGTGCATTTGAAACTGTAGAACTAGAGATCGAGAGAGGAAAGTGGAATAACGAGTGTAGAGGTGAAATTCGTAGATATTCGTTAGAACACCAGTGGCGAAGGCGACTTTCTGGCTCGATACTGACGCTAAGGCGCGAAAGCGTGGGGAGCAAACAG
>0b209f91176f7e508e87a4e33d2d4dee
ACAGAGGTCTCAAGCGTTGTTCGGATTCATTGGGCGTAAAGGGTGCGTAGGTGGCGAGGTAAGTTGGATGTGAAATCCCGGGGCTCAACCCCGGAACTGCATTCAATACTGCCTTGCTAGAGTACTGGAGAGGAGATTGGAATTTACGGTGTAGCAGTGAAATGCGTAGATATCGTAAGGAAGACCAGTGGCGAAGGCGGATCTCTGGACAGTTACTGACACTGAGGCACGAAGGCCAGGGGAGCAAACGG
>0b20dead6fa9a5fc6e8b7b7903eadd97
ACGTAGGCAGCAAGCGTTGTTCGGAGTTACTGGGCGTAAAGGGTGCGTAGGCGGCTATTTAAGTTTGGTGTGAAATCTCCCGGCTCAACCGGGAGGGTGCGCCGAATACTGAGTGGCTAGAGTACGGGAGAGGAAAGTGGAATTCCTGGTGTAGCGGTGAAATGCGTAGATATCAGGAGGAACACCGGTGGTGTAAACGGCTTTCTGGACCGTAACTGACGCTGAGGCACGAAAGCGTGGGTAGCAAACAG
>0b214d97d819b4a6e737b1b99644c42d
ACGAAGGGAGCTAGCGTTGTTCGGAATAACTGGGCGTAAAGGGCGTGTAGGTGGATCAGTACGTTAGATGTGAAAGCCCCGGGCTCAACCTGGGAATGGCATTTAATACGGCTGATCTAGAGTGCGAGAGGGGAAAGCGGAATGGCGAGTGGAGCAGTGAAATGCATTGAGATTCGCTAGAACACCAGAGGCGAAGGCGGCTTTCTGGCTCGTTACTGACACTAAGACGCGAAAGCGTGGGGAGCAAACAG
>0b2171a3073222a032b69fd9e81c8cf9
ACGTAGGGTGCGAGCGTTGTCCGGAATTACTGGGCGTAAAGAGCTTGTAGGCGGTTTGTCGCGTCGATTGTGAAATCTTACGGCTCAACCGTGAGCGTGCAGTCGATACGGGCAGACTAGAGTACTGCAGGGGAGACTGGAATTCCTGGTGTAGCGGTGAAATGCGCAGATATCAGGAGGAACACCGGTGGCGAAGGCGGGTCTCTGGGCAGTAACTGACGCTGAGAAGCGAAAGCGTGGGTAGCGAACAG
>0b2351b9cdf91527df5f6e575d31e208
ACGGAGGATCCGAGCGTTATCCGGATTTATTGGGTTTAAAGGGTGCGTAGGCGGCCTATTAAGTCAGGGGTGAAAGACGGTAGCTCAACTATCGCAGTGCCTTTGATACTGATAGGCTTGAATGTACTTGAGGTAGGCGGAATGTGACAAGTAGCGGTGAAATGCATAGATATGTCACAGAACACCAATTGCGAAGGCAGCTTACTAAAGTATGATTGACGCTGAGGCACGAAAGCGTGGGGATCAAACAG
>0b2b1e3f7fcf2c2fbc45734b87a1d6df
ACGGAGGGTGCAAGCGTTAGTCGGAATTATTGGGCGTAAAGGGTGCGTAGGCGGGAATGTAAGTCAAACGTGAAATTCCGGAGCTCAACTCCGGGGCTGCATTTGAAACTACATTTCTTTGAGAGAGAGCGGAGAAAACGGAATTCCATGTGTAGCGGTGAAATGCGTAGATATATGGAAGAACACCTGTGGCGAAAGCGGTTTTCTAGCTTGATCTGACGCTGAGGCACGAAAGCAAGGGGAGCAAACAG
>0b42b4b420c12a6ee80f07e38e3dab79
ACAGAGGGTGCAAGCGTTAATCGGAATTACTGGGCGTAAAGGGCGCGTAGGTGGTTATTTAAGTGAGATGTGAAACCCCCGGGCTTAACCTGGGACGTGCATCTTATACTGGGTAACTGGAGTGCAATAGAGGGTAGTGGAATTTCCGGTGTAGCGGTGAAATGCGTAGATATCGGAAGGAACACCAGTGGCGAAGGCGGCTACCTGGATTGACACTGACACTGAGGCGCGAGAGCGTGGGGAGCAAACAG
>0b49fe73db53fe04886f8d57e629d6c8
ACAGAGGGTGCAAGCGTTAATCGGAATTACTGGGCGTAAAGGGCGCGTAGGCGGCCTGGTCAGTTGGACGTGAAAGCCCCGGGCTTAACCTGGGAAGTGCGTCCAAAACTGCTGGGCTAGAGTGGAGTAGAGGGGAGTGGAATTTCCGGAGTAGCGGTGAAATGCGTAGATATCGGAAAGAACACCAGTGGCGAAGGCGGCTCCCTGGACTCACACTGACGCTGAGGCGCGAAAGCGTGGGGAGCAAACAG
>0b4ba46ab98b47d63c4da4d5df7b6adc
ACGAATGGGGCAAGCGTTGTTCGGAATCACTGGGCGTAAAGCGTGTGTAGGCGGTTTAACAAGTCAGGAGTGAAATCCCAGGGCTCAACCCTGGAATTGCTCTTGAAACTGTTAAGCTAGAGTCCCGGAGAGGTTAGCAGAATTCCGAGTGTAGAGGTGAAATTCGCAGATATTCGGAGGAATACCAGTGGCGCAAGCGGCTAACTGGACGGGCACTGACGCTGAGACACGAAAGCGTGGGGATCAAACAG
>0b4f3122723de43994053827f0e332d4
ACGTAGGTCCCGAGCGTTATCCGGAATTATTGGGCGTAAAGGGTGCGCAGGTGGTTATGTAAGTCTGGTGTGAAATTTTTGGGCTCAACCCAAAAAGGTCATTGGAAACTGCATAACTTGAGAGCAGGAGAGGTAAGTGGAATTCCTAGTGTAGCGGTGAAATGCGTAGAGATTAGGAGGAACACCAGTGGCGAAGGCGGCTTACTGGACTGTATCTGACACTGAGGCACGAAAGCGTGGGTAGCAAACAG
>0b502fcd8de6ea77ea227cda154cf745
ACAGAGGGTGCGAGCGTTAATCGGAATTACTGGGCGTAAAGGGCGCGTAGGTGGTTATATAAGTTAGATGTGAAATCCCTGGGCTTAACCTAGGAACTGCGTTTAAGACTGTATGACTGGAGTGCGGTAGAGGGTAGTGGAATTTCCGGTGTAGCGGTGAAATGCGTAGATATCGGAAGGAACACCAGTGGCGAAGGCGGCTACCTGGACTGACACTGACACTGAGGCGCGAAAGCGTGGGGAGCAAACAG
>0b5393739054f635bb5a07864d1ba3a1
ACGTAGAAGACTAGTGTTATTCATCTTTAGTAGGTTTAAAGGGTACCTAGACGGTATGATTAGTCTTAAATAGGATACGGTTATACTAGAGTTATATATGAGAAGGGGAGTATTTATGGAGTAGAGTTGAAATTCTTTGATACCATGAGGACTGATAACGGCGAAAGCAACCTTTTATCTAATAACTGACGTTGAGGGACGAAGGCTCGGGTAACGAACAGGATTAGAAACCCTAGTAG
>0b5437bf213922f3a3f1d0036aca172b
ACGGAGAGTGCAAGCATTAATCGGAATTATTGGGCGTAAAGGGCGCGTAGGCGGATCAGTAAGTCAGATGTGAAATTCCGAAGCTCAACTTCGGAGCTGCATTTGAAACTACTGATCTCGAGGATTGATGGAGAAAACGGAATTCCACGTGTAGCGGTGAAATGCGTAGATATGTGGAAGAACACCTGTGGCGAAAGCGGTTTTCTAATTAATACCTGACGCTGAGGCGCGAGAGCAAGGGGAGCAAACAG
>0b680b16dfdad8af888d7b8c5f10cc7b
ACAGAGGTGGCAAACGTTGTCCGGATTTATTGGGTGTAAAGGGCATGTAGGTGGTTTTGTAAGTCAAAGGTGAAATGGCCCGGCTCAACCAGGTCATTGCCTTTGAAACTGCAGGACTTGAGTACGGAAGAGGAAAGCGGAATTCCCAGTGTAGCGGTGAAATGCGTAGATATTGGGAGGAACACCGGTGGCGAAGGCGGCTTTCTGGTCCGAAACTGACACTGAGATGCGAAAGCCAGGGGAGCAAACGG
>0b6897dbc69e1f6eecf9d38e1d12a2c2
ACGGAGGGTGCGAGCATTAATCGGATTTATTGGGCGTAAAGGGCGCGTAGGCGGGGATAAAAGTCAGATGTGAAATCCCGAGGCTCAACCTCGGAACTGCATTTGAAACTCTATTTCTAGAGGGTAGGCGGGGAAAACGGAATTCCATAAGTAGCGGTGAAATGCGTTGAGATATGGAGGAACACCGGTGGCGAAAGCGGTTTTCTAGCTTACACCTGACGCTGAGGCGCGAAAGCAAGGGGATCAAACAG
>0b6c87a4398f3c8cd69fdb47df947815
ACAGAGGTCTCGAGCGTTAGGCGGAATCACTGGGCTTAAAGCGTGTGTAGGTGGATCGTTAAGTACCTTGTGAAATCCCACGGCTTAACCGTGGAACTGCTTGGTATACTGGCGGTCTTGAGCCAGCTAGGGGCTACCGGAACAAATGGTGGAGCGGTGAAATGCGTAGATATCATTTGGAACGCCAATGGTGAAAACAGGTAGCTGGGGCTGTGCTGACACTGAGACACGAAAGCCAGGGGAGCGAACGG
>0b7732475c217f9a4bab611e01ba38f3
ACGGGGGGGACTAACGTTATTCATCATAACTGGGCGTAAAGGGTACGTAGGTGGCTTATTAAGTCTTTATTAAAGAATCTAAGCATAACTTAGTAATTAGTTTTGATACTGATAAGCTCTGAGGTCAAGAGAGGTTAGTTATATTCTTGAAGTAAAAGTAAAATCTTTAGATATCGAGAGGATAACCAAGAGGTTAATGCGACTTTCTGGATTGATGCTGACACTAAGGTACGAAGGCATGGGTATCAAACGG
>0b89ed191fd8a8ed6f7450a4cec55e1c
ACGTAGGGTACAAGCATTAATCGGAATTATTGGGCGTAAAGGGCGCGTAGGCGGGGACGTAAGTCAGGTGTGAAATACCAAAGCTCAACTTTGGTGCTGCATTTGAAACTGCGTTTCTTGAGGACTGACGGAGAAAGCGGAATTCCATGAGTAGCGGTGAAATGCGTAGATACATGGAGGAACACCGGTGGCGAAAGCGGCTTTCTAGTTTTTACCTGACGCTGAGGCGCGAGAGCAAGGGGAGCAAACAG
>0b8f24871a4d67891e9b3dec5f9f9820
ACGTAGGGGGCGAGCGTTGTCCGGATTCATTGGGCGTAAAGAGCTCGTAGGCGGCTTGGCAAGTCGGGTGTGAAACCTCCAGGCTCAACCTGGAGTCGCCACTCGATACTGCCATGGCTCGAGTCCGGTAGGGGACCACGGAATTCCTGGTGTAGCGGTGAAATGCGCAGATATCAGGAGGAACACCGGTGGCGAAGGCGGTGGTCTGGGCCGGCACTGACGCTGAGGAGCGAAAGCGTGGGGAGCGAACAG
>0b917c8823126ffef24f76ec8a3d661f
ACGTAGGGGGCAAGCGTTATTCGGAATCATTGGGCGTAAAGCGCGAGTAGGCGGATCAGAAAGTCGGTGAAGAAAGACCTGGGCTCAACTCAGGGAACGGCACCGATACTTCTAGTCTTGAGGCAATCAGAGGGTGATGGAATTCCCGGTGTAGCGGTGAAATGCGTAGATATCGGGAGGAACACCAGTGGCGAAGGCGATCACCTGGGGTTGTTCTGACGCTGAGGACGCGAAAGCTAGGGGAGCAAACGG
>0b920459e15b2f1e6a262ddebec06edc
ACAGAGGTCTCAAGCGTTGTTCGGATTCATTGGGCGTAAAGGGTGCGTAGGTGGCGCCGTAAGTCAGGTGTGAAATCTCGGGGCTTAACCCCGAAACTGCATTTGATACTGCGGTGCTCGAGTACTGGAGAGGAGATTGGAATTTACGGTGTAGCAGTGAAATGCGTAGATATCGTAAGGAAGACCAGTGGCGAAGGCGAATCTCTGGACAGTTACTGACACTGAGGCACGAAGGCCAGGGGAGCAAACGG
>0b946641181e6f1a927e7c18e8e1936b
ACGAAGGGGGCTAGCGTTGTTCGGAATTACTGGGCGTAAAGGGAGCGTAGGCGGTTTAATAAGTTGGATGTGAAAGCCCAGGGCTCAACCCTGGAATTGCATTCAAGACTGTTTTACTTGAATTCGGTAGAGGTTGGTGGAATTCCCAGTGTAGAGGTGAAATTCGTAGATATTGGGAAGAATATCCGTGGCGAAGGCGGCCAACTGGACCGACATTGACGCTGAGGCTCGAAAGCGTGGGGAGCAAACAG
>0b9a8ddf3376176e08cf11ee6affacb3
ACGGAGGGTGCAAGCATTAATCGGAATTATTGGGCGTAAAGGGCGCGTAGGCGGATATATAAGTCAGATGTGAAATTCCGGGGCTCAAACTCGGAGCTGCATTTGAAACTATAAGTCTAGAGGATTGGCGGAGAAAACGGAATTCCACGTGTAGCGGTGAAATGCGTAGATATGTGGAAGAACACCTGTGGCGAAAGCGGTTTTCTAGCTAATAACTGACGCTGAGGCGCGAGAGCAAGGGGAGCAAACAG
>0ba295874b797816ae197269a33e22b5
ACGGAGGGTGCAAGCGTTGTCCGGATTTATTGGGTTTAAAGGGTGCGTAGGCGGCCTTATAAGTCAGTGGTGAAAGCCTCCAGCTTAACTGGAGAACTGCCATTGATACTGTAGGGCTTGAGTATACTTGAGGTAGGCGGAATTGACAGTGTAGCGGTGAAATGCATAGATATTGTCAAGAACACCAATTGCGAAGGCAGCTTACTAAATTATAACTGACGCTGAGGCACGAAAGTGTGGGTATCAAACAG
>0ba89c4ee40eeee210230526a672c615
ACGTAGGGTGCAAGCGTTGTCCGGATTTATTGGGTTTAAAGGGTGCGCAGGCGGATTGTTAAGTTAGTGGTTAAAGAGTCTCGCTCAACGAGATAGGTGCCATTGATACTGGCAATCTTGAGTGTGTCTGAGGAAGTTAGAATGCGTGGTGTAGCGGTGAAATGCATAGATATCACGCAGAATACCGATTGCGAAGGCAGACTTCTAAGGCATAACTGACGCTGAGGCACGAAAGCGTGGGGAGCGAACAG
>0ba8e0187a54cd898bad63eef3778d34
ACGGGGGGGGGCAAGTGTTATTCGGTCAAACTGGGCGTAAAGCGTCTTTAGGTGGTTTTTTGTGAGTTATACACGAAAGTACAGCGGGTAACCTTGTAGTGTTGTATAAAACCAATTTTCTTGAGTTTTTGGGGAGTATGTATTATTTCTTCAGTAAGATTAAAAATTATGGATAGAAGAAGGAGTTTCAGGGGTGAAGACAACATACTATTGAAAACTGACACTAAAAGACTAAAGCATAGGTAGCGATCGG
>0ba9bba696c20200d77429376cb5ae5f
ACGTAGGTGGCAAGTGTTATCCGGAATTATTGGGCGTAAAGCGCGCGTAGGCGGTTTTTTAAGTCTGATGTGAAAGCCCACGGCTCAACCGTGGAGGGTCATTGGAAACTGGAAAACTTGAGTGCAGAAGAGGAAAGTGGAATTCCATGTGTAGCGGTGAAATGCGCAGAGATATGGAGGAACACCAGTGGCGAAGGCGACTTTCTGGTCTGTAACTGACGCTGATGTGCGAAAGCGTGGGGATCAAACAG
>0bae3052db858ec8310ccb30f91dde96
ACGTAGGGGGCAAGCGTTGTCCGGATTTATTGGGCGTAAAGAGCTCGTAGGCGGTTCTGTAAGTCGAGTGTGAAAAATCTGGGCTCAACCCAGTGGAGCACTCGATACTGCAGTGACTCGAGTCCGGTAGGGGAGTGTGGAATTCCTGGTGTAGCGGTGAAATGCGCAGATATCAGGAGGAACACCAACGGCGAAGGCAGCACTCTGGGCCGGTACTGACGCTGAGGAGCGAAAGCATGGGTAGCGAACAG
>0bb0a789644e7ba437d9792071b63946
ACAGAGGATGCAAGCGTTATCCGGAATGATTGGGCGTAAAGCGTCTGTAGGTGGCTTTTTAAGTCCGCCGTCAAATCCCAGGGCTCAACCCTGGACAGGCGGTGGAAACTACCAAGCTGGAGTACGGTAGGGGCAGAGGGAATTTCCGGTGGAGCGGTGAAATGCGTAGAGATCGGAAAGAACACCAACGGCGAAAGCACTCTGCTGGGCCGACACTGACACTGAGAGACGAAAGCTAGGGGAGCAAATGG
>0bbf7a81bd102fb747e95a2f8fec2d46
ACGTAGGGGGCCAGCGTTGCTCGGAATTACTGGGCGTAAAGGGTCCGTAGGCGGTGCGGTAAGTCGGGAGTGAAATCTCTGGGCTTAACTCAGAGGCTGCTTCCGAAACTACCGTGCTCGAGTGCGAGAGAGGCAAGTGGAATTGCGGGTGTAGCGGTGAAATGCGTAGATATCCGCAGGAACATCCGAGGCGAAAGCGGCTTGCTGGATCGCAACTGACGCTGAGGGACGAAAGCTAGGGGAGCAAACAG
>0bc3b1cdea7e2df0c38c817ac112489a
ACGAGAGGTGCAAGCGTTATTCGGAATCATTGGGTGTAAAGGGTGCGTAGACGGTGTGCTAAGTCTGTTGTTAAATCTTTCGGCTTAACCGAAAATCTGCAATGGAAACTGGTATGCTAGAGTGTGAGAGAGAGAAGTGGAATTCTTGGAGTAGCGGTAAAATGCGTAGATCTCAAGAGGAACACCGATGGCGAAGGCAGCTTCTTGGCTCACTACTGACGTTGAGGCACGAAAGCGTGGGGAGCAAACAG
>0bc444cef64d0da74a07f60dca50e72c
ACGAAGGGGGCTAGCGTTGCTCGGAATGACTGGGCGTAAAGGGCGCGTAGGCGGTTTTGGCAGTCAGATGTGAAATTCCTGGGCTCAACCTGGGGACTGCATTTGATACGCCCGGACTTGAGTGGGGAAGAGGGTCGTGGAATTCCCAGTGTAGAGGTGAAATTCGTAGATATTGGGAAGAACACCGGTGGCGAAGGCGGCGACCTGGTCCTTGACTGACGCTGAGGCGCGAAAGCGTGGGGAGCAAACAG
>0bc981939e4b26ebb051053e96fac164
ACGTAAAAGACTAGTGTTATTCATCTTTATTAGGTTTAAAGGGTACGTAGACGGTAACAATAAGCCTTATAAATAAGGTACGATATTACTAGAGTTATATTTGATAAGGGGAGTATTTAAGGAGTAAAGTTGAAATTTTATCATACCTTAAGGACAGGTAAAGGCGAAAGCAACCTTTTAAGTAATAACTGACGTCCAGGGACGAAGGCTTGGGTAGCGAATAGGATTAGAAACCCTTG
>0bd4cb318896a224aae89e0bec579495
ACGGAGGGTGCGAGCGTTGTCCGGAATCACTGGGCGTAAAGGGCGCGTAGGCGGCGGCGCAAGCGTGTGGTGAAAGCCCGGGGCTCAACTCCGGGTCGGCCATGCGAACTGCGCAGCTAGAGCACTGTAGAGGCAGGTGGAATTCCGGGTGTAGCGGTGGAATGCGTAGAGATCCGGAAGAACACCGGTGGCGAAGGCGGCCTGCTGGGCAGTGGCTGACGCTGATGCGCGACAGCGTGGGGAGCAAACAG
>0bd56783ca2ceb3d4c2ba4d9b3838ed6
ACGAAGGGGGCGAGCGTTGTTCGGATTTACTGGGCGTAAAGGGCGCGTAGGCGGCCCGTTTTGTCAGGCGTGAAAGCCCTGGGCTCAACCTGGGAACTGCGCTTGGGACGGATGGGCTTGAGATCGGGAGAGGAGAGTGGAATTCCCAGTGTAGAGGTGAAATTCGTAGATATTGGGAAGAACACCGGTGGCGAAGGCGGCTCTCTGGACCGACACTGACGCTGAGGCGCGAAAGCGTGGGGAGCAAACAG
>0bd5aeb0b51210aaa66b0ddeb346e44d
ACGAAGGGAGCTAGCGTTGTTCGGAATTACTGGGCGTAAAGGGCGCGTAGGCGGTTTAGCAAGTTGGATGTGAAAGCCCAGGGCTCAACCCTGGAATTGCATTCAAGACTGCTTTACTTGAATTCGGTAGAGGTTGGTGGAATTCCCAGTGTAGAGGTGAAATTCGTAGAGATTGGGAAGAACACCCGTGGCGAAGGCGGCCAACTGGACCGACATTGACGCTGAGGCGCGAAAGCGTGGGGATCAAACAG
>0bdc6de5e210e7e008ebeca5edb96f97
ACGAACCGTGCGAACGTTATTCGGAATCACTGGGCTTAAAGCGCGTGTAGGCGGGTTGGAACGTCGGCCGCTGAAATCCCCCGGCTTAACCGGGGAAGGGGCGCCGATACGACCAGCCTGGAGGAACGTAGGGGGAGCTGGAACTTCCGGTGGAGCGGTGAAATGCGTTGAGATCGGAAGGAACGCCCGTGGCGAAAGCGAGCTCCTGGACGTTTTCTGACGCTGAGACGCGAAAGCCAGGGGAGCGAACGG
>0bdd3a4bbc468e2facefac7fadb9c882
ACGTAGAAGACAAGTGTTATTCATCTTTAACAGGTTTAAAGGGTACCTAGACGGAAAATCAAGCCATAGTAGGGACTAATTTTCTAGAGTTTTATAGGTGAAGATCGAATTACCTGAGGAGCGATGGAATGCATTGATACAGGTAAGACGGATAGCAGCGAAGGCAATCTTCTATGTAATAACTGACGTTGAGGGACGAAGCCTTGGGGAGCGAGAAGGATTAGAAACCCGAGTAGTCC
>0bf07595b48a6e6dd22b79366049e063
ACGAACCGTACGAACGTTATTCGGAATTACTGGGCTTAAAGGGTGCGTAGGCTGTGCGGAAAGTTGGGTGTGAAATACCTCAGCTTAACTGAGGAATGGCGCTCAAAACTACCGTGCTCGAGGGAGACAGAGGTAAGCGGAACTTAGGGTGGAGCGGTGAAATGCGTTGATATCCTAAGGAACACCGGTGGCGAAAGCGGCTTACTGGTTCTCTTCTGACGCTGAGGCACGAAAGCTAGGGTAGCGAACGG
>0bf1a360f195d396ba956cfda3fff0ec
ACAGAGGGTGCGAGCGTTAATCGGAATTACTGGGCGTAAAGGGTGCGTAGGCGGTTGCTTAAGTTAGATGTGAAATCCCTGGGCTTAACCTGGGAATTGCATTTAATACTGAGGAACTGGAGTAGAGTAGAGGGAAGTGGAATTTCCGGTGTAGCGGTGAAATGCGTAGATATCGGAAAGAACATCAGTGGCGAAGGCGACTTCCTGGACTCATACTGACGCTGAGGCACGAAAGCATGGGGAGCAAACAG
>0bf62072d385282ce5310bf128edfacc
ACAGAGGTCCCAAGCGTTGTTCGGATTCACTGGGCGTAAAGGGTGCGTAGGCGGTCGGGTAAGTCTGATGTGAAATCTCCAAGCCTAACTTGGAAACTGCATTAGATACTATCCGGCTCGAGGAATGGAGGGGAGACTGGAATACTTGGTGTAGCAGTGAAATGCGTAGATATCAAGTGGAACACCAGTGGCGAAGGCGAGTCTCTAGACATTTCCTGACGCTGAGGCACGAAAGCCAGGGGAGCAAACGG
>0bf92bb437f6f9d43836c214be326566
ACGGAGGGTGCAAGCGTTATCCGGATTCACTGGGTTTAAAGGGTGCGTAGGTGGGCAGTTAAGTCAGTGGTGAAATCTCCGGGCTCAACCCGGAAACTGCCATTGATACTATCTGTCTTGAATATCGTGGAGGTAAGCGGAATATGTCATGTAGCGGTGAAATGCTTAGATATGACATAGAACACCAATTGCGAAGGCAGCTTACTACCCGAATATTGACACTGAGGCACGAAAGCGTGGGGATCAAACAG
>0bfc1fdd947d0a73f380e0b95d66f037
ACGTAGAAGACTAGTGTTATTCATATTTAGTAGGTTTAAAGGGTACCTAGACGGCATTATTAGCCCAAAACAGGGTACGGTTTTGCTAGAGTTTTATAAGAGGAGGGGAGTATTCATAGAGTAGAGATAAAATTTTTTGATACTATGACGACTGGTAGAGGCGAAAGCAACCTTCTATCTAAAAACTGACGTTGAGGGACGAAGGCCTGGGTAGCAAACAGGATTAGAAACCCCGGTAG
>0bfe53fec0c7fe0c78392910a4a47b31
ACGTAGAAGACTAGTGTTATTCATCTTTAATAGGTTTAAAGGGTACCTAGACAGAAGATTAAGCCATAATAGGAACTAATCTTCTAGAGTTTTATAGGAGAAAAATGAATTTCTGGAGGAGAGTCAATATTTTTTGATACTAGAAAGACAGGTAACAGCGAAGGCATTTTTCTATGTAAAAACTGACGTTGAGGGACGAAGCCTAGGGTAACGAGAAGGATTAGAAACCCTTGTAGTCC
>0c01dfa7abc8021e8165637cc8efdc43
ACATAGGTGGCGAGCGTTATTCGGAATTACTAGGCGTAAAGCGAGTGTAGGCGGACTCTTAAGTCTGACGTTAAATCTCCTGGCTTAACTAGGAGCTGTCGTCGGATACTGAGAGCCTCGAATGGAGTAGGGGGCAGGGGAATTCCCGGTGTAGCGGTGAAATGCGTAGATATCGGGAGGAACACCTATGGCGAAAGCACCTGCCTGGGCTTCTATTGACGCTAAGACTCGAAAGCTGGGGGAGCAAACAG
>0c0beb0f0207f62e5c908b90aff7a5d7
ACAGGGGGGACAAGTGTTACTCATCATGACTGGGCGTAAAGGGCATCTAGGCGGTCCATAAATGTTTTTTGTTAAATTTTTCGGGTGGTCCGAAGGAGCATTTTATACTTTTGGACTTGAGTCTGTTAAACGACTGCTGAACTCTTAATGTAAAGGTGGAATTTTCTGATATTAAGGGGACAACCAACGGCGAAGGCAGCTGTCGGGGGCGTGACTGACGCTGATATGCGAAGGCGTGGGGATCAAATGG
>0c0efcb8fab7858852c8f2458cc141de
ACGAAGGGGGCGAGCGTTGTTCGGAATTACTGGGCGTAAAGGGCGCGCAGGCGGCGCCGGAAGTCGGGCGTGAAAGCCCCGGGCTCAACCTGGGAATTGCGCTTGATACTCCGGTGCTGGAGTTCGGGAGAGGAGAGTGGAATTCCCAGTGTAGAGGTGAAATTCGTAGATATTGGGAAGAACACCGGTGGCGAAGGCGGCTCTCTGGACCGATACTGACGCTGAGGCGCGAAAGCGTGGGGAGCAAACAG
>0c0fdb631ca8fe2fdea234e4c76f1400
ACGAAGGGGGCGAGCGTTGTTCGGATTTACTGGGCGTAAAGGGCGCGTAGGCGGTGCCGAAAGTCAGGCGTGAAAGCCCCGGGCTCAACCTGGGAGGTGCGCTTGGGACTGCGGCACTGGAGTTCGGGAGAGGAGCGTGGAATTCCCAGTGTAGAGGTGAAATTCGTAGATATTGGGAAGAACACCGGTGGCGAAGGCGGCGCTCTGGACCGACACTGACGCTGAGGCGCGAAAGCGTGGGGAGCAAACAG
>0c1afeb377c0de9ab9beccadd708f3cd
ACAGAGGCCCCAAGCATTATCCGGAATCACTGGGCGTAAAGGGTGTGTAGGCGGCGATATTAGTCTTTTGTTAAAGTCTTCGGGCTCAACCCAGAGAATGCAGGAGAAACGGTATCGCTTTGAGGGCGCGAGAGGTACAGGGAATTCATGGTGTAGGGGTGAAATCCGTTGATATCATGGGGAACACCAAATGCGAAGGCACTGTACTGGCGCGTTTCTGACGCTGAAACACGAAAGCGTGGGAATCGAACGG
>0c1c2ca5b7196f2dc5df598c5ffb0898
ACGAGTGCCCCGAGCGTTATCCGGAATTATTGGGCGTAAAGGGTGTGTAGGCGGTCATATTAGTCTTTTGTTAAATTCTTCGGCTTAACCGGGGGCATGCAAAGGAAACGGTACGACTAGAGGATGCGAGAGGTGAATGGAACTCATGGAGTAGGGGTGAAATCCGTTGATATCATGGGGAACACCAAATGCGAAGGCAATTCACTGGCGCACTCCTGACGCTGAAACACGAAAGCGTAGGTAGCGAATGG
>0c1f95aa9708c62396bc5117c8c90cf6
ACAGAGGTGGCAAACGTTGTCCGGATTTATTGGGTGTAAAGGGCATGTAGGTGGTCTTATAAGTCGAAGGTGAAATGGCCCGGCTCAACCAGGTCATTGCCTTTGAAACTGCAAGACTCGAGTTCGGAAGAGGAAAGCGGAATTCCCAGTGTAGCGGTGAAATGCGTAGATATTGGGAGGAACACCGGTGGCGAAGGCGGCTTTCTGGTCCGAAACTGACACTGAGATGCGAAAGCCAGGGGAGCAAACGG
>0c2072faf92f4441920034cd376b3085
ACAGAGGTCTCAAGCGTTGTTCGGATTCATTGGGCGTAAAGGGCGCGTAGGCTGCGGGGTAAGTCGGGTGTGAAATCTCAGGGCTCAACCCTGAAACTGCACTCGATACTGCTCTGCTTGAGGACTGGAGAGGAGACTGGAATTCACGGTGTAGCAGTGAAATGCGTAGATATCGTGAGGAAGACCAGTGGCGAAGGCGGGTCTCTGGACAGTTCCTGACGCTGAGGCGCGAAGGCCAGGGGAGCAAACGG
>0c2bb207e1ac2a1b6b484a2fcf7dc66e
ACGTAGGTTGCTAGCGTTGTTCGGAATCATTGGGCGTAAAGCGCGTGTAGGCTGTTAGTTAAGTCGGGTGTGAAATCCCTGGGCTCAACCGAGGAAGTGCATCCGAAACTAATTAGCTAGAAGATGGTAGAGGAAGGTGGAATTCCTAGTGTAGAGGTGAAATTCGTAGATATTAGGAGGAATACCGGTGGCGAAGGCGGCCTTCTGGACCATTCTTGACGCTGAGACGCGAAAGCGTGGGGAGCAAACAG
>0c3096c51bc7baa7c1573da19dc7eb2d
ACGAAGGGGGCTAGCGTTGCTCGGAATGACTGGGCGTAAAGGGCGCGTAGGCGGCTCATAGAGTCGGGCGTGAAATTCCTGGGCTTAACCTGGGGGCTGCGTTCGATACCTATGGACTGGAGTGAGGAAGAGGGTCGTGGAATTCCCAGTGTAGAGGTGAAATTCGTAGATATTGGGAAGAACACCAGTGGCGTAGGCGGCGACCTGGTCCTTTACTGACGCTGAGGCGCGAAAGCGTGGGGAGCAAACAG
>0c34ec25d0ad916b54cd52ddcf58078a
ACGAAAAGAATAAGTCTCATATTAAATTAAATAGGTAAAAAGGGTAAGTAGGCAGAGAATAATTCTCTTGAGTATAAAAAAAAAGAAAGAGTAATTATCAAAAGAGCGATGAAATGCTATGAAATTGATAGGAAGACCAAATTGAAGAGATCTTTCTTATTTATACTGACGCTGAGATACGTAAGTGTGGGTAGCGAAAAGGATTAGAAACCCGAGTAGTCCGGCTGACTGACTACACC
>0c367e94ca94b889c2622919870b34fc
ACGGAGGGTGCAAACGTTGTTCGGAATTATTGGGCGTAAAGCGCGTGTAGGCGGATATGTAGGTCTGATGTGAAATCCCTCAGCTCAACTGAGGAACTGCATCTGAAACCATATATCTTGAGTATGTCAGAGGAGAGTGGAATTCCCAGTGTAGAGGTGAAATTCATAGATATTGGGAAGAACACCGGTGGCGAAGGCGGCTCTCTGGGACAATACTGACGCTGAGACGCGAAAGCGTGGGGAGCAAACAG
>0c380ce72f718d1df94e8eb15a191827
ACGGAGGGTGCAAGCGTTATCCGGATTCACTGGGTTTAAAGGGTGCGTAGGCGGGCAGGTAAGTCAGTGGTGAAATCCTGGAGCTTAACTCCAGAACTGCCATTGATACTATCTGTCTTGAATATTGTGGAGGTAAGCGGAATATGTCATGTAGCGGTGAAATGCTTAGATATGACATAGAACACCTATTGCGAAGGCAGCTTACTACGCATATATTGACGCTGATGCACGAAAGCGTGGGGATCAAACAG
>0c388e166b8697f408389935cf0e510b
ACGGAGGGTGCAAGCGTTATCCGGATTCACTGGGTTTAAAGGGTGCGTAGGCGGGCAGGTAAGTCCGTGGTGAAATCTCTGAGCTTAACTCAGAAACTGCCATGGATACTATTTGTCTTGAATATTGTGGAGGTAAGCGGAATATGTCATGTAGCGGTGAAATGCTTAGATATGACATAGAACACCAATTGCGAAGGCAGCTTACTACACAGTTATTGACGCTGAGGCACGAAAGCGTGGGGATCAAACAG
>0c38eacfa0b0c31fa87ceed483499338
ACAGAGGCCTCAAGCGTTATCCGGAATCATTGGGCGTAAAGGGTGTCAAGGCGGTCATGTTAGTCTTCCGTAAAATCCAGGAGCTCAACTTCTGGCCCGCGGGAGAAACGGCATGACTTGAGGTTGGAAGAGGTGCGTGGAACTCACGGTGTAGGGGTGAAATCCGTTGATATCGTGGGGAACACCAAAGGCGAAGGCAGCGCACTGGTCCAAATTTGACGCTCACACACGAAAGCCAGGGTAGCGAATGG
>0c3b590534fc5c94cf517ebbeaaad3f3
ACGAACCGTCCAAACGTTATTCGGTATCACTGGGCTTAAAGCGTGCGTAGGCGGCTTAGAAGGTGAAGGGTGAAATCCCACGGCTCAACCGTGGAACTGCCTTTCAAACCACTAGGCTCGAGGAAGACAGGGGTGATCGGAACTTATGGTGGAGCGGTGAAATGCGTTGATATCATAGGGAACACCGGTGGCGAAAGCGGATCACTGGGTCTTTTCTGACGCTGAGGCACGAAAGCTAGGGTAGCGAACGG
>0c3d6ee7740e09078118270450af8205
ACGAAGGGGGCTAGCGTTGTTCGGAATTACTGGGCGTAAAGCGCGCGCAGGCGGTTCTTCAAGTCAGGGGTGAAAGCCCAGAGCTCAACTCTGGAAATGCCTTTGAAACTGAAGAACTAGAGTACGAGAGAGGTGAGTGGAATTCCCAGTGTAGAGGTGAAATTCGTAGATATTGGGAAGAACACCGGTGGCGAAGGCGGCTCACTGGCTCGTAACTGACGCTCAGGCGCGACAGCGTGGGGATCAAACAG
>0c3e4f09968b47c57c6ba73837219b4d
ACGTAGGGTGCAAGCGTTGTCCGGAATTATTGGGCGTAAAGAGCTCGTAGGCGGTCTGTCGCGTCTGGTGTGAAAACTCAAGGCTTAACCTTGAGCTTGCATCGGGTACGGGCAGACTAGAGTGTGCTAGGGGAGACTGGAATTCCTGGTGTAGCGGTGAAATGCGCAGATATCAGGAGGAACACCGGTGGCGAAGGCGGGTCTCTGGGGCATAACTGACGCTGAGGAGCGAAAGCATGGGGAGCGAACAG
>0c3f836be39abf3687070a7051178558
ACGTAGAAGACTAGTGTTATTCATCTTTATTAGGTTTAAAGGGTACCTAGACGGCATTATTAGCCCAAACCAGGGTACGATATTGCTAGAGTTTTATAAGAGAAGGGGAGTATTTATGGAGTAGAGATGAAATTTTTTGATACCATGACGACTGATAATGGCGAAAGCAACCTTCTATCTAATAACTGACGTTGAGGGACGAAGGCTTGGGTAGCAAACAGGATTAGAAACCCGTGTAG
>0c45d70cbb23ace65621b087399c4b50
ACGGAGGGTGCGAGCGTTGTCCGGAATCACTGGGCGTAAAGGGCGCGTAGGTGGCGGAGCAAGTCAACGGTGAAAGCTCGACGCTTAACGTCGAGTCGGCCGTCGATACTGCTTTGCTGGAGCACTGTAGAGGCTCATGGAATTCCGGGTGTAGCGGTGGAATGCGTAGAGATCCGGAAGAACACCGGTGGCGAAGGCGGTGAGCTGGGCAGTTGCTGACACTGAGGCGCGACAGCGTGGGGAGCAAACAG
>0c48bb206aff767de736b3d0aec04f18
ACGGAGGGTGCAAGCGTTATCCGGATTCACTGGGTTTAAAGGGTGCGTAGGTGGGCAGGTAAGTCAGTGGTGAAATCTCTGAGCTTAACTCAGAAACTGCCGTTGATACTATCTGTCTTGAATGTAGTGGAGGTGAGCGGAATATGTCATGTAGCGGTGAAATGCTTAGATATGACATAGAACACCAATTGCGAAGGCAGCTCGCTACACTATTATTGACACTGAGGCACGAAAGCGTGGGGATCAAACAG
>0c49d496951a9bb96a3edfd21b4095f6
ACAGAGGGTGCGAGCGTTAATCGGAATTACTGGGCGTAAAGCGCGCGTAGACGGTTTTGTAAGTCAGATGTGAAATCCCCGGGCTCAACCTGGGAACTGCATTTGAAACTGCATGGCTAGAGTATGGTAGAGGGAAGTGGAATTTCCGGTGTAGCGGTGAAATGCGTAGATATCGGAAGGAACACCAGTGGCGAAAGCGACTTCCTGGGCCAATACTGACGTTCATGTGCGAAAGCGTGGGGAGCAAACAG
>0c4f3740d1761df9e34897b42aecb05a
ACGGAGGGTGCAAGCGTTATCCGGATTTACTGGGTTTAAAGGGTACGTAGGCGGCTTGGTAAGTCAGTGGTGAAAACTAGCAGCTCAACTGTTAATCTGCCATTGATACTGCCAGGCTTGAGTATAGTAGAGGTGGGTGGAATTCTACATGTAGCGGTGAAATGCTTAGATATGTAGAGGAACGCCGATAACGAAGGTAACTCACTGGGCTATTACTGACGCTGAGGTACGAAAGCGTGGGGAGCAAACAG
>0c510cd530390434d641e469bdc541eb
ACGGAGGGGGCTAGCGTTGTTCGGAATTACTGGGCGTAAAGGGCGCGTAGGCGGATTGGTAAGTTGGAAGTGAAAGCCCGGGGCTTAACCTCGGAACTGCTTTCAAAACTGCCAGTCTTGAGTGAAGTAGGGGATGATGGAATTCCTAGTGTAGAGGTGAAATTCTTAGATATTAGGAGGAACACCGGTGGCGAAGGCGGTCATCTGGACTTCAACTGACGCTGAGGCGCGAAAGCGTGGGGAGCAAACAG
>0c51834ebb0723c116b1d2fe14a32848
ACAGAGGGTGCGAGCGTTAATCGGAATTACTGGGCGTAAAGCGTGCGTAGGTGGCTTAGTAAGTCAGCTGTGAAATCCCCGGGCTCAACCTGGGAACTGCAGTTGAAACTATTAAGCTAGAGTGCGGTAGAGGGAAGTGGAATTTCCGGTGTAGCGGTGAAATGCGTAGATATCGGAAGGAACATCAGTGGCGAAGGCGACTTCCTGGACCGTAACTGACACTGAGGCACGAAAGCGTGGGGAGCAAACAG
>0c51d5ccf250772bc552bd4b32a3b8bf
ACGTAGGGTGCAAGCGTTGTTCGGAATCATTGGGCGTAAAGCGCGTGTAGGCGGTTTGTTAAGTCGAGTGTGAAATCCCTGGGCTCAACCGAGGAAGTGCATTCGAAACTAACTGGCTAGAAGATGGTAGAGGAAGGTGGAATTCCAAGTGTAGAGGTGAAATTCGTAGATATTTGGAGGAATACCGGTGGCGAAGGCGGCCTTCTGGACCATTCTTGACGCTGAGACGCGAAAGCGTGGGGAGCAAACAG
>0c52148a7a682e503b4f2566501c92d7
ACAGAGGGTGCAAGCGTTAATCGGAATTACTGGGCGTAAAGCGCACGTAGGTGGTTTGATAAGTTGGGTGTGAAATCCCCGAGCTTAACTTGGGAATTGCATTCAAGACTGTCTTACTAGAGTGTGGAAGAGGGAAGCGGAATTCCAGGTGTAGCGGTGAAATGCGTAGATATCTGGAGGAACATCAGTGGCGAAGGCGGCTTCCTGGTCCAACACTGACACTGAGGTGCGAAAGCGTGGGGAGCAAACAG
>0c55982460b7b2eb075758f4bf5fabd3
ACGTAGGGGGCGAGCGTTGTTCGGAATCATTGGGCGTAAAGGGTGCGTAGGCGGCCTGGTAAGTGTGTCAGTCAAAACAAAGGCTCAACCTTTGGGATCGGACGCAGACTGCTGGGCTAGAGTTTGCCAGGGGTAAATGGAATGCCTGGTGTAGCGGTGAAATGTATAGATATCAGGCGGAACACCGGTGGCGAAGGCGATTTACTGGGGCTAGACTGACGCTGAGGCACGAAAGCTAGGGTAGCAAACGG
>0c5bb73b35db13cec6f9d737635a61cc
ACAGGGGGGGCAAGTATTATTCTACATGACTGGGCGTAAAGGATATGTAGGTGGTTTTTTAAATTTTATTAATAAAGCTATGCTACAAATATAGACATTTTTAAAATATTGTAAAACTTTGAGTTTATACGAGATATTAGAACTTCTGGCGTTAGCAGTGAAATGTTTTCATAACAGAGGGACTTCCTATTGGCGAAAGCAAATATCTAGTTAAAACTGACACTAAAATATGAAGGTTTGGGGAGCAATCAG
>0c5cb3d01c9bf16fd1aa48eb6d838e70
ACGGAGGGGGCAAGCGTTATCCAAAATTATTGGGCGTAAAGAGTTTGTGGATGGTTAATTTTTTTTTTGTAAAATTTTAAAGATAAATCTTTAAATAAGCAAATAATAATTTTTAACTTTGAGTATAAGAAAGGATCAAGCAGAACACCCTACATAAGAGTAAAATCTAACCATTTATGGTAGAATGCCAATGGCGAAAGCAGCTGTCTAAATTATTACTGACATTGAGAAACGAAAGCATAGGTAGCAAACAG
>0c5d9ae830c5b582a1bd50024ab45542
ACGGTAGAGACTGTGTTATTCATATGTAATAGGTTTAAAGGGTACCTAGACGGTATGTTATTGGCTAAGTATACTTAGGACGGAACTACTAGAGTTTTATAGAAAGTCAGGGGAAGTACTGGTAGCGGTGGAGAGATAAAATTCGGTCATACCCTCAGGACAGGTAAAGGCGCAGGCAACCTACTAAAATAAAACTGACGTTAAGGGACGAAGGCTAGGACGCACGAACAGGATTAGAA
>0c63e699f5adbaa91bc95a3762086603
ACGTAGGGGGCAAGCGTTGTCCGGAATCATTGGGCGTAAAGCGCGTGTAGGCGGCTTGATAAGTCCGTTCTGAAAGTCCAGGGCTCAACCCTGGGATGCGGATGGATACTGTCAAGCTCGAGTCCGGAAGAGGCGAGTGGAATTCCTGGTGTAGCGGTGAAATGCGCAGATATCAGGAGGAACACCAATGGCGAAGGCAGCTCGCTGGGACGTGACTGACGCTGAGACGCGAAAGCGTGGGGAGCAAACAG
>0c649fb3118f31b637523a3acaf9a455
ACGAACCGAGCGAACGTTGTTCGGAATCACTGGGCTTAAAGGGCGCGTAGGCGGGTGCTCAAGTCCGGGGTGAAATCCCACAGCTCAACTGTGGAACTGCCTCGGATACTGGGCGTCTCGAGTGTGGTAGGGGTATGCGGAACTATCGGTGGAGCGGTGAAATGCGTTGATATCGATAGGAACTCCGGTGGCGAAGGCGGCATACTGGACCACCACTGACGCTGATGCGCGAAAGCCAGGGGAGCAAACGG
>0c64bc87afb71fe7d9b63a56973fd13a
ACAGAGGGTGCAAACGTTGTTCGGAATTACTGGGCGTAAAGCGTGTGTAGGCGGCCACGTAAGTCGGATGTGAAAGCCCCAGGCTTAACCTGGGAAGTGCACCCGAAACTGCATGGCTTGAGTATCGGAGAGGTTGGTGGAATTCTCGGTGTAGAGGTGAAATTCGTAGATATCGAGAGGAACACCGGCGGCGAAGGCGGCCAACTGGACGAATACTGACGCTGAGACACGAAAGCGTGGGGAGCAAACAG
>0c682865275a0960b54b6edf54302a33
ACGAGAGGTGCGAGCGTTATTCGGATTTATTGGGTGTAAAGGGTGCGTAGACGGCGCGTTAAGTTTGTTGTTAAATCCTCCGGCTCAACCGGAGACATGCGGCAAATACTGGCGTGCTAGAGGATGGAAGAGAGAAGTGGAATTCTTGGAGTAGCGGTAAAATGCGTAGATCTCAAGAGGAACACCGATGGCGAAGGCAGCTTCTTGGTCCATTCCTGACGTTGAGGCACGAAAGCGTGGGGAGCAAACAG
>0c6879cff88bdd325e739520c3c7f3b8
ACGGAGGGTGCAAACGTTGCTCGGAATCATTGGGCGTAAAGCGCACGTAGGCGGCCTGATAAGTCGGATGTGAAAGCCCTGGGCTCAACCCAGGAAGTGCATTCGAAACTGTCAGGCTTGAATATGGAAGAGGGTCGCGGAATTCCCGGTGTAGAGGTGAAATTCGTAGATATCGGGAGGAACACCAGTGGCGAAGGCGGCGACCTGGGCCAATATTGACGCTGAGGTGCGAAAGCGTGGGGAGCAAACAG
>0c694af070e098b4179ed1e0661b04ef
ACGAAGGGGGCTAGCGTTGTTCGGAATTACTGGGCGTAAAGCGCGCGCAGGCGGTCTTCCAAGTCAGTGGTGAAAGCCCGGAGCTCAACTCCGGAACTGCCATTGAAACTGTTGGACTTGAGGATGAGAGAGGTGAGTGGAATTCCCAGTGTAGAGGTGAAATTCGTAGATATTGGGAAGAACACCGGTGGCGAAGGCGGCTCACTGGCTCATTACTGACGCTCAGGCGCGATAGCGTGGGGATCAAACAG
>0c694c78d925b04d3db25063b7a9cd02
ACGAGGGGGGCGAGCGTTGTTCGGAATTATTGGGCGTAAAGGGTGCGTAGGCGGTTCGGTAAGTCTTGTGTGAAATCTTCGGGCTCAACTCGAAGTCTGCATGAGAAACTGCCGGGCTTGAGTATGGGAGAGGTGAGTGGAATTCCCGGTGTAGCGGTGAAATGCGTAGATATCGGGAGGAACACCTGTGGCGAAAGCGGCTCACTGGACCATAACTGACGCTGAGGCACGAAAGCTAGGGGAGCAAACAG
>0c6c652dc57e377bf872c21a15611313
ACGTAGGGCGCGAGCGTTGTCCGGAATTATTGGGCGTAAAGAGCTCGTAGGCGGCTGGTTGCGTCTGCTGTGAAATCCCGGGGCTTAACCCCGGGCGTGCAGTGGATACGGGCCGGCTGGAGGCAGGCAGGGGAGAATGGAATTCCCGGTGTAGCGGTGAAATGCGCAGATATCGGGAGGAACACCGGTGGCGAAGGCGGTTCTCTGGGCCTGTACTGACGCTGAGGAGCGAAAGCGTGGGGAGCAAACAG
>0c6cfb625f65bf029a1701fd9ebcf509
ACGAAGGGTGCTAGCGTTGTTCGGAATCACTGGGCGTAAAGGGCGCGTAGGCGGCTTTGAAAGTCAGAGGTGAAAGCCTGGAGCTCAACTCCAGAATTGCCTTTGAAACTGCTAAGCTTGAGTGTCGGAGGGGATAGCGGAATTGCTAATGTAGAGGTGAAATTCGTAGATATTAGCAGGAACACCGGTGGCGAAGGCGGCTATCTGGACGACAACTGACGCTGAGGCGCGAAAGCGTGGGGATCAAACAG
>0c6f4ff8ded3a3542d32417f7bef5ee1
ACGTAGGGTCCAAGCGTTATCCGGAATCACTGGGCGTAAAGCGTGCGTAGGTGGCGCGTTAAGTGAGGCGTTAAATCGTGTGGCTCAACCATATCGATGCGTCTCATACTGGCGTGCTAGAGGACAGCAGAGGCAAGTGGAACTCGTAGTGTAGCAGTGAAATGCGTAGATATTACGAAGAACACCAATGGCGAAGGCAGCTTGCTGGGCTACTCCTGACACTGAGGTACGAAAGCGTGGGGAGCGAACAG
>0c7144c6cf7ba3a8afe5b50eb63754f8
ACGAAGGGTGCTAGCGTTGTTCGGAATCACTGGGCGTAAAGCGCGCGTAGGCGGCTTAGCAAGTCAGGGGTGAAATGCCAAGGCTCAACCTTGGAACTGCCTTTGAAACTGCTAAGCTAGAGTGTCGGAGGGGATAGCGGAATTCCTAATGTAGAGGTGAAATTCGTAGATATTAGGAGGAACACCGGTGGCGAAGGCGGCTATCTGGACGACAACTGACGCTTAGGCGCGAAAGCACGGGGATCAAACAG
>0c723ce2fdc2a520760efbf1b90db629
ACGAGTGCCCCGAGCGTTATCCGGAATCATTGGGCGTAAAGGGTGTGTAGGCGGTTATGTTAGTCTTCTGTCAAATTCTTCGGCTTAACCGGGGGCTCGCAGAGGAAACGGCATAACTAGAGGATGGGAGAGGTGAATGGAACTCATGGTGTAGGGGTGAAATCCGTTGATATCATGGGGAACACCAAAAGCGAAGGCAATTCACTGGCCCACTCCTGACGCTGAAACACGAAAGCGTGGGTAGCGAATGG
>0c73a1e2435860019769291d39cbf9eb
ACGTAGGGAGTGAGCGTTGTTTGGATTCATTGGGCGTAAAGAGCTCGTAGGCGGCTTGATAAGTCGGATGTGAAACCTTTAGGCTCAACCTGGAGTCGCCATCCGATACTGTCATGGCTAGAGTCTGGTAGGGGTCTACGGAACTCCTGGTGTAGCGGTGAAATGCGCAGATATCAGGAAGAACATTGGTGGCGAAGGTGGTGGGTTGGGTTGGTACTGACGCTGAGGAGTGAAAGCGTGGGGAGCGAACAG
>0c78fa18764a1b6603c2f59f9de60fc8
ACAGAGGGTGCGAGCGTTAATCGGAATTACTGGGCGTAAAGCGTGCGTAGACGGTTACGTAAGTCGGGTGTGAAAGCCCCGGGCTCAACCTGGGAATTGCATTCGAGACTGCGTAGCTAGGGTGCGGAAGAGGGAAGCGGAATTTCCGGTGTAGCGGTGAAATGCGTAGATATCGGAAGGAACATCAGTGGCGAAAGCGGCTTCCTGGTCCAGCACCGACGTTCAGGCACGAAAGCGTGGGGAGCAAACAG
>0c7e49ffcb54bdfe82e3fd92e6bb5a33
ACGAACCGTGCGAACGTTATTCGGAATCACTGGGCTTAAAGGGCGCGTAGGCGGGCTGTCAAGTCTGGGGTGAAATCCCACGGCTCAACCGTGGAACTGCCTTAGATACTGACGGCCTCGAGGAAGGTAGGGGCATGCGGAACTGTAGGTGGAGCGGTGAAATGCGTTGATATCTACAGGAACTCCGGTGGCGAAAGCGGCGTGCTGGACCTTTTCTGACGCTGAGGCGCGAAAGCTAGGGGAGCAAACGG
>0c83798f018e81265ea44dcf38dc96a3
ACGAGGGGTCCTAGCGTTGTTCGAAATCACTGGGCGTAAAGCGCATGTAGGCGGCTTAATAAGTCAGGTGTGAAAGCCCTGGGCTCAACCCAGGAAGTGCACTTGATACTGTTGAGCTTGAATATGTAAGAGGGTAGCGGAATTCCAGGTGTAGTGGTGAAATACGTAGATATCTGGAGGAACTCCGGTGGCGAAGGCGGCTACCTGGTACAATATTGACGCTAAGATGCGAAAGCGTGGGGATCAAACAG
>0c89c195a451149c4360848dd5eb5997
ACGAGAGGAGCGAGCATTATTCGGAATGATTAGGCGTAAAGGGTTCGTAGATTGTTTTTTAAGTTGAAAAAAAAAAATTAAAGCTTAACTTTATTTCTTTTTTCAATACTGAAAAACTTGAGTATAAATAGAGGATAATAGAATTTTTATTGGAGGGATAAAATCTGATAATAATAAAAGGAATGTCAAAGGCGAAGGCAATTATCTGGGTATATACTGACATTGAGGAACGAAAGCTTGGGTAGCAAACGG
>0c9303ca62e5eae5192629a35382bb6e
ACGAAGGGGGCTAGCGTTGCTCGGAATGACTGGGCGTAAAGGGCGCGTAGGCGGCACACATAGTCAGGCGTGAAATTCCTGGGCTTAACCTGGGGGCTGCGTTTGATACATGTGAGCTAGAGGATGGAAGAGGCTCGTGGAATTCCCAGTGTAGAGGTGAAATTCGTAGATATTGGGAAGAACACCGGTGGCGAAGGCGGCGAGCTGGTCCATTACTGACGCTGAGGCGCGAAAGCGTGGGGAGCAAACAG
>0c9498383ecb747724409365fdebeb5c
ACGAGGGGTGCAAGCGTTGCTCGGAATTATTGGGCGTAAAGGGTAGGTAGGTGGTCTCCTTTGTCTGGGGTGAAAGCCTTGGGCTTAACTCAAGAAGTGCCCCAGAAACGGGGAGACTGGAGTCCTGGAGAGGGTCGTGGAATTCCCGGTGTAGCGGTGAAATGCGTAGAGATCGGGAGGAACACCAGAGGCGAAAGCGGCGACCTGGACAGGCACTGACACTCAACTACGAAAGCGTGGGGAGCAAACAG
>0c94d4c4851157421158b4cbf2de018c
ACGTAGGGTGCAAGCGTTAATCGGAATTACTGGGCGTAAAGCGTGCGCAGGCGGTTTTGTAAGTCTGTCGTGAAATCCCCGGGCTCAACCTGGGAATTGCGATGGAGACTGCAAGGCTAGAGTGTGTCAGAGGGGGGTAGAATTCCACGTGTAGCAGTGAAATGCGTAGAGATGTGGAGGAATACCGATGGCGAAGGCAGCCCCCTGGGATAACACTGACGCTCATGCACGAAAGCGTGGGGAGCAAACAG
>0c9a0d7c1e09f7c9c9c17c0624d7604d
ACGAAGGGGGCTAGCGTTGTTCGGATTTACTGGGCGTAAAGCGCGCGCAGGCGGTCCTTCAAGTCAGGGGTGAAAGCCCAGAGCTCAACCCTGGAACTGCCTTTGAGACTGTGGGACTTGGGTATGGGAGAGGTGAGTGGAATTCCGAGTGTAGAGGTGAAATTCGTAGATATTCGGAAGAACACCAGTGGCGAAGGCGGCTCACTGGCCCATTACCGACGCTCAGGCGCGATAGCGTGGGGAGCAAACAG
>0c9c748cc04a064c38f79ef86824fa96
ACGGAGGGTGCAAGCGTTGTTCGGAATTACTGGGCGTAAAGCGCGCGTAGGCGGTCTGTTATGTCAGGTGTGAAAGTCCATGGCTCAACCATGGAAGTGCATTTGAAACTGACAGACTTGAGTACTGGAGGGGGTGGTGGAATTCCCGGTGTAGAGGTGAAATTCGTAGATATCGGGAGGAATACCGGTGGCGAAGGCGACCACCTGGCCAGATACTGACGCTGAGGTGCGAAAGCGTGGGGAGCAAACAG
>0c9d48b8246938248c1f2ca1ebc3a136
ACGAACCGTGCGAACGTTGTTCGGATTCACTGGGCTTAAAGGGCGCGTAGGCGGGCCATCAAGTCAGGGGTGAAATCTTTCAGCTCAACTGGAAAAGTGCCTTTGATACTGATGGCCTCGAGGGAGATAGGGGCGTGCGGAACTTCCGGTGGAGCGGTGAAATGCGTAGATATCGGAAGGAACGCCGGTGGCGAAAGCGGCGCGCTGGATCTCTTCTGACGCTGAGGCGCGAAAGCCAGGGGAGCAAACGG
>0ca03f194e5f0a186f3f83a62acabf69
ACGTAAGGGGCGAGCGTTGTTCGGAATTATTGGGCGTAAAGCGCGCGCAGGCGGTTTTACAAGTCTGGTGTGAAATATCTGGGCTTAACTCAGGGAACGCATTGGAAACTGTAAGACTAGAGTCTTGGAGGGGGAGCTGGAATTCCTAGTGTAGGGGTGAAATCTGTTGATATTAGGAAGAACACCGGAGGCGAAGGCGAGCTCCTGGCTGAAGACTGACGCTGAGGCGCGAAAGCGTAGGTAGCAAACAG
>0ca6f2ae4d2aa4a09ba1f9bbe4491089
ACAGAGGGTGCAAACGTTGTTCGGAATTACTGGGCGTAAAGCGTGTGTAGGCGGTTTCGCAAGTCGGATGTGAAAGCCCCGGGCTCAACCCGGGAAGTGCACTCGATACTGCAAAACTTGAGTACCGGAGAGGTTGGTGGAATTCTCGGTGTAGAGGTGAAATTCGTAGATATCGAGAGGAACACCGGTGGCGAAGGCGGCCAACTGGACGAGTACTGACGCTGAGACACGAAAGCGTGGGGAGCAAACAG
>0caaf79d0dc5f2985529bff2bdfb5be9
ACGGAGGGGGCTAGCGTTGTTCGGAATTACTGGGCGTAAAGCGCACGTAGGCGGATCAGTCAGTTAGGGGTGAAATCCCAGGGCTCAACCCTGGAACTGCCTTTAATACTGCTGGTCTGGAGTCCGAGAGAGGTGAGTGGAATTCCGAGTGTAGAGGTGAAATTCGTAGATATTCGGAGGAACACCAGTGGCGAAGGCGGCTCACTGGCTCGGTACTGACGCTGAGGTGCGAAAGCGTGGGGAGCAAACAG
>0cb5b6bac02e2f63e2ded486b33503a0
ACGTAGGGTCCAAGCGTTGTCCGGATTTATTGGGCGTAAAGAGCCTGTAGGCGGCTCGATAAGTCGGGTGTGAAAACTCCGGGCTCAACCCGGAGACGCCACCCGATACTGTCGTGGCTTGAGTCTGGTAGGGGAGTGCGGAATTCCTGGTGTAGCGGTGAAATGCATAGATATCAGGAGGAACACCGGTGGCGAAGGCGGCACTCTGGGCCAGTACTGACGCTGAGAGGCGAAAGCGTGGGTAGCAAACAG
>0cb821a4b9e2e334ed0893f3a5bf8d61
ACAGAGGGTGCAAGCGTTAATCGGATTTACTGGGCGTAAAGGGCGCGTAGGTGGTTATGTAAGTGAGATGTGAAAGCCCCGGGCTTAACCTGGGAACTGCATCTTAAACTGCGTAGCTGGAGTGAAGTAGAGGGTAGTGGAATTTCCGGTGTAGCGGTGAAATGCGTAGATATCGGAAGGAACACCAGTGGCGAAGGCGACTACCTGGACTTACACTGACACTGAGGCGCGAAAGCGTGGGTAGCAAACAG
>0cb8671f827161e4d9baa12dd2b60e67
ACGGGTGGTGCAAGTGTTATTCCTCTTGACTAGGTGTAAAGGGTGCGTAGATGGAACAAGAAGACTTAACTAAACAAGAACTTATTTTTTTACTTCTTTTCTAGAATATAGAAGACAATAATGGAACTTCATGCATTAGAGTTAAAATTCAATTAACTTGAAGGAACACCAAGAGCAAAGGCAATTATTGATTTTATATTGACGTTGAGGCACGAAAGGATGGGGATCAAATGGGATTA
>0cbc2b5cae68fa6683311c7fc49486ca
ACAGAGGGGGCTAGCGTTGTTCGGAATTACTGGGCGTAAAGGGCGCGTAGGCGGTCTATCAAGTTAGGCGTGAAATCCCCGGGCTTAACCCGGGAACTGCGCTTAATACTGATAGGCTAGAGGTCGGTAGAGGAAAGCGGAATTCCTAGTGTAGAGGTGAAATTCGTAGATATTAGGAGGAACACCAGAGGCGAAGGCGGCTTTCTGGACCGAATCTGACGCTGAGGCGCGAAAGCGTGGGGAGCAAACAG
>0cc1e1506f9ecb1a263ba0524d0aa777
ACAGAGGGTGCGAGCGTTGTTCGGAATTATTGGGCGTAAAGGGCGCGTAGGCGGTGCCACAAGTCACTTGTGAAATCCCCGGGCTTAACTCGGGGCCTGCAGGCGAAACTGTGGTGCTGGAGTATGGGAGAGGTGCGTGGAATTCCCGGTGTAGCGGTGAAATGCGTAGATATCGGGAGGAACACCTGTGGCGAAAGCGGCGCACTGGACCATAACTGACGCTGAGGCGCGAAAGCTAGGGGAGCAAACAG
>0cc3aa429f16374d2e070ffffee4248d
ACGGAGGGTGCGAGCGTTAATCGGAATTACTGGGCGTAAAGCGTACGTAGGCGGATTATTAAGCGAGATGTGAAATCCCGGGGCTCAACCTCGGAACTGCATTTCGAACTGGTAGTCTAGAGTATTGTAGAGGGTGGTGGAATTTCCAGTGTAGCGGTGAAATGCGTAGAGATTGGAAGGAACATCAGTGGCGAAGGCGGCCACCTGGACAAATACTGACGCTGAGGTACGAAAGCGTGGGGAGCGAACAG
>0cc3e13958563fbbad3a770c9b9483bc
ACGGAGGGTGCAAGCATTAATCGGATTTATTGGGCGTAAAGGGCGCGTAGGCGGATTTGAAAGTCAGATGTGAAATTCCGGAGCTCAACTTCGGAGCTGCATTTGAAACTTCAAGTCTAGAGGAATGGCGGAGAAAATGGAATTCCACGTGTAGCGGTGAAATGCGTAGATATGTGGAAGAACACCAGTGGCGAAAGCGGTTTTCTAGCTTTTTCCTGACGCTGAGGCGCGAGAGCAAGGGGAGCAAACAG
>0cc7b0c8ed797694714ff90ea5094bcd
ACGTAGGGTCCAAGCGTTAATCGGAATTACTGGGCGTAAAGCGTGCGCAGGTGGCTTGTTAAGACCGATGTGAAATCCCCGGGCTCAACCTGGGAACTGCATTGGTGACTGGCTCGCTAGAGTACGGCAGAGGGGGGTGGAATTCCACGTGTAGCAGTGAAATGCGTAGAGATGTGGAGGAACACCGATGGCGAAGGCAACCCCCTGGGCTGATACTGACACTCATGCACGAAAGCGTGGGGAGCAAACAG
>0cc8e5893b7fcc229d06ea730bbe7333
ACGTACGAGGCGAGCGTTATCCGGAATTACTGGGCGTAAAGCGCGCGCAGGCGGACTGTTAAGTAGGACGTGAAATCTCCCGGCCTAACTGGGAGGGGTCGTTCTAAACTGGCAGCCTTGAGGACAGCAGAGGTAGGTGGAATTCCTGGTGTAGTGGTGAAATGCGTAGAGATCAGGAGGAACACCGGTGGCGAAGGCGGCCTACTGGGCTGTCACTGACGCTGAGGCGCGAAAGCTCGGGGAGCGAACGG
>0cc92adc3045d999474ff9d2a8ebd082
ACGGAGGATGCAAGTGTTATCCGGAATCACTGGGCGTAAAGCGTCTGTAGGTGGTTTAATAAGTCAACTGTTAAATCTTGAGGCTCAACCTCAAAACCGCAGTCGAAACTATTAGACTAGAGTATAGTAGGGGTAAAGGGAATTTCCAGTGGAGCGGTGAAATGCGTAGAGATTGGAAAGAACACCGATGGCGAAGGCACTTTACTGGGCTATTACTAACACTGAGAGACGAAAGCTAGGGTAGCAAATGG
>0cca84cf746116ae3c6e0142fee3ed7d
ACGTAGGGGGCGAGCGTTGTCCGGATTCATTGGGCGTAAAGAGCTCGTAGGCGGCTTAGCAAGTCGGGTGTGAAACCTCCAGGCTCAACCTGGAGACGCCACTCGATACTGCTATGGCTGGAGTCCGGTAGGGGACCACGGAATTCCTGGTGTAGCGGTGAAATGCGCAGATATCAGGAGGAACACCGGTGGCGAAGGCGGTGGTCTGGGCCGGCACTGACGCTGAGGAGCGAAAGCGTGGGGAGCGAACAG
>0ccf598183d67a0a7960e6b506ee2092
ACGAGTGCTCCAAGCGTTATCCGGAATCATTGGGCGTAAAGGGTGTGTAGGCGGTCGCGCTAGTCTTCTGTTAAATTCTTCGGCTTAACCGGGGGCATGCAGGGGAAACGGCGCAACTAGAGGATGCGAGAGGTGAATGGAACTCATGGAGTAGGGGTGAAATCCGTTGATATCATGGGGAACACCAAATGCGAAGGCAATTCACTGGCGCACTCCTGACGCTGAAACACGAAAGCGTAGGTAGCAAATGG
>0ccfeec9440c33259488ad5c5d4ca04c
ACAGAGGGTGCGAGCGTTAATCGGAATTACTGGGCGTAAAGGGTGCGTAGGTGGTTTAGTAAGTTAGATGTGAAATTCCCGGGCTTAACCTGGGGACTGCGTCTGATACTGCGAAGCTAGAGTACTGTAGAGGGAAGTGGAATTTCCGGTGTAGCAGTGAAATGCGTAGATATCGGAAGGAACATCAGTGGCGAAGGCGACTTTCTGGACAGATACTGACACTGAGGCACGAAAGCGTGGGGAGCAAACAG
>0cd2d869e3ce2825585d83ae8b147de0
ACAGGGGGGGCGAGCGTTACTCATCTTTACTTGGCGTAAAGGACGTGTAGGCAACCATTTATAGTCTTTTTTTAAATCCTAGGAATGAAATTCATAGGGCAAGAAAATTACATTGTTTGGTATGAATTAGGTAGAAGATAGAAGAATTTTTAGTGTAAAGGTCCAATTTTGCAATATTAAAAGGAAAGCCCAGTGTGAAGACATCTATCTAGATCTAATTGGCGCTGATACGTGAAGGTGTAGGTATCAAATGG
>0cd3222fc3276cc934daa92eb31e39a5
ACGTAGGGGGCAAGCGTTGTCCGGAGTTATTGGGCGTAAAGCGCACGCAGGCGGTTTCGTACGTCTGGAGTGACAGTTCCCGGCTCAACTGGGAAAGGTCTTCGGAAACGGCGAGACTTGAGGGCTTCAGAGGGACACGGAATTCCGGGTGGAGTGGTGAAATGCGTAGAGATCCGGAGGAACACCAATGGCGAAGGCAGTGTCCTGGGAAGCATCTGACGCTCAGGTGCGAAAGCTAGGGGAGCGAACAG
>0cd3cb09496fb4c488f2c238d9d9db7c
ACGGGGGGTCCTAGCGTTGTTCGGAATCATTGGGCGTAAAGCGTGTGCAGGTGGCTTTGTAAGTTAGATGTGAAAGCCCCGGGCTTAACTCGGGAAGTGCATTTAAAACTACAAAACTTGAGTATGGAAGAGGGTCGTGGAATTCTTGGTGTAGTGGTGAAATACGTAGATATCAAGAGGAACACCGGCGGCGAAGGCGGCGACCTGGTCCTATACTGACACTCATACACGAAAGCGTGGGGATCAAACAG
>0cd5077e161b27695de5de978e52c5e3
ACGGAGGGAGCAAGCGTTGCTCGGAATAATTGGGCGTAAAGGGTGCGTAGGCGGTTTTTTAAGTGAGGTGTTAAAGACCCGGACTCAATCTGGGGAGTGCATTTCATACTGAAAAACTTGAGTATGGGAGAGGAAACAGGAATTCCTCATGTAGAGGTGAAATTCGTAGATATGAGGAGGAACACCAGAGGCGAAGGCGAGTTTCTGGAACATTACTGACGCTGAGGCACGAAAGCGTGGGGAGCAAACAG
>0cd7f3f2828cf898c00c5e84be3ac02b
ACGTAGGGGGCAAGCGTTGTCCGGATTTATTGGGCGTAAAGAGCGTGTAGGCGGCTTGGTAGGTCCGTTGTGAAAACTCGAGGCTCAACCTCGAGACGCCGATGGAAACCACCAAGCTAGAGTCCGGAAGAGGAGAATGGAATTCCTGGTGTAGCGGTGAAATGCGCAGATATCAGGAAGAACACCCGTGGCTAAGGCGGTTCTCTAGTACGGTACTGACGCTGAGACGCGAAAGCGTGGGGAGCGAACAG
>0cda771078a6f10aea2cbe33f9e7defd
ACGAAGGGGGCGAGCGTTGTTCGGATTTACTGGGCGTAAAGGGCGCGTAGGCGGCCGATCAAGTCAGGCGTGAAAGCCCCGGGCTCAACCTGGGAGGTGCGCTTGGGACTGGTTGGCTTGAGTTCGGGAGAGGAGAGTGGAATTCCCAGTGTAGAGGTGAAATTCGTAGATATTGGGAAGAACACCGGTGGCGAAGGCGGCTCTCTGGACCGAGACTGACGCTGAGGCGCGAAAGCGTGGGGAGCAAACAG
>0cdb66aae1c71e728b96eb7319d102c6
ACGTAGAAGACTAGTGTTATTCATCTTTAATAGGTTTAAAGGGTACCTAGACGGTAAAATTAGTCCAGAATAGGATACGATTTTACTAGAGTTATATATGAGAAGGTGAGTATTTTTGGAGTAGAGTTGAAATTCATTGATACCTTAACGACTGATAACGGCGAAAGCAACCTTTTATCTAATAACTGACGTTGAGGGACGAAGGCTTGGGTAACGAACAGGATTAGAAACCCTAGTAG
>0cedf13d5a2c31d514894eb1cb1d38cf
ACGAAGGGGGCTAGCGTTGCTCGGATTTACTGGGCGTAAAGGGCGCGTAGGCGGATGTTTAAGTTGGGGGTGAAAGCCCGGGGCTCAACCTCGGAATTGCCTTCAATACTGGACATCTAGAGTACGGGAGAGGTGAGTGGAACTCCGAGTGTAGAGGTGAAATTCGTAGATATTCGGAAGAACACCAGTGGCGAAGGCGACTCACTGGCCCGTTACTGACGCTGAGGCGCGAAAGCGTGGGGAGCAAACAG
>0cf59f2dc7855f6d7cc45407f68fb17f
ACGAAGGGGGCGAGCGTTGTTCGGAATTACTGGGCGTAAAGGGCGCGCAGGCGGCCTTTGAAGTCAGGCGTGAAAGCCCCGGGCTCAACCTGGGAACTGCGTTTGATACTCGAAGGCTAGAGTTCGGGAGAGGAGAGTGGAATTCCCAGTGTAGAGGTGAAATTCGTAGATATTGGGAAGAACACCGGTGGCGAAGGCGGCTCTCTGGACCGAAACTGACGCTGAGGCGCGAAAGCGTGGGGAGCAAACAG
>0cfb1ef26d21d7e2e56d3c2eb4c9aea0
ACGGAGGGTGCAAGCGTTATCCGGATTTACTGGGTTTAAAGGGTGCGCAGGCGGATATGTAAGTCAGTGGTGAAATCTCCAGGCTTAACCTGGAAATTGCCGTTGATACTATATATCTTGAATGTTGTGGAGGTAAGCAGAATATGTCATGTAGCGGTGAAATGCTTAGATATGACATAGAATACCTATTGCGAAGGCAGCTTACTACGCAGATATTGACGCTCATGCACGAAAGCGTGGGGATCAAACAG
>0cfea7f8430a657acb2f937dee34c8e8
ACGGGGGGGGCAAGCGTTGTTCGGAATTACTGGGCGTAAAGGGCTCGTAGGCGGCCAACTAAGTCAGACGTGAAATCCCTCGGCTTAACCGGGGAACTGCGTCTGATACTGGATGGCTTGAGATTGGGAGAGGGATGCGGAATTCCAGGTGTAGCGGTGAAATGCGTAGATATCTGGAGGAACACCGGTGGCGAAGGCGACATCCTGGACCAACACTGACGCTGAGGAGCGAAAGCCAGGGGAGCAAACGG
>0d004b1fbc34e16ef8349b3176130f34
ACGTAGGCAGCAAGCGTTGTTCGGAGTTACTGGGCGTAAAGGGTGCGTAGGCGGCCCTATAAGTATGGTGTGAAATCTCCTGGCTTAACCGGGAGGGTGCGCTATAGACTGTGGGGCTCGAGTGTGGGAGAGGAAAGTGGAATTCCTGGTGTAGCGGTGAAATGCGTAGATATCAGGAGGAACACCGGTGGTGTAAACGGCTTTCTGGACCATAACTGACGCTGAGGCACGAAAGCGTGGGTAGCAAACAG
>0d0394be84c5eb0af402f357ee96facf
ACGAAGGGTGCTAGCGTTGTTCGGAATTACTGGGCGTAAAGCGCGCGTAGGCGGCTTAACAAGTCAGAGGTGAAAGCCCGTGGCTCAACCACGGAACTGCCTTTGAAACTGTTAAGCTTGAGTGTCGGAGGGGATAGCGGAATTCCTAATGTAGAGGTGAAATTCGTAGATATTAGGAGGAACACCGGTGGCGAAGGCGGCTATCTGGACGACAACTGACGCTGAGGCGCGAAAGCGTGGGGATCAAACAG
>0d06cc3ecfbaa648730b8d6c2f78edc0
ACGGGGGGTGCGAGCGTTATTCGGAATTACTGGGCGTAAAGAGCGCGTAGGCGGTCTTTTAAGTCAGGTGTGAAAGCCCGGGGCTCAACCCCGGAAGTGCACTTGAAACTAAGAGACTTGAGTATGGGAGAGGGAAGTGGAATTCCTGGTGTAGCGGTGAAATGCGTAGATATCAGGAGGAACATCAGTGGCGAAGGCGACTTCCTGGACCAATACTGACGCTGAGGCGCGAAGGCGTGGGGAGCAAACAG
>0d08befda97c2b6ab12edf53830f9eb3
ACGAAGGGAGCTAGCGTTGTTCGGAATGACTGGGCGTAAAGGGCGCGTAGGCGGTTTTATAAGTCAGATATGAAAGCCCCGGGCTTAACCTGGGAGGTGCATTTGATACTGTAAGACTAGAGATCGAGAGAGGAAAGCGGAATTACGAGTGGAGAGGTGAAATTCGTAGAGATTCGTAGGAACACCAGTGGCGAAGGCGGCTTTCTGGCTCGATCCTGACGCTAAGGCGCGAAAGCGTGGGGAGCAAACAG
>0d0a525c840292c885c7385c1a3b8213
ACGAACCGTCCAAACGTTATTCGGATTTACTGGGCTTAAAGGGTGCGTAGGCGGCTCAGAAAGTAGGGCGTGAAAGCCCTCGGCTCAACCGAGGAACTGCGCCCTAAACTACTGGGCTTGAGGAACGCAGAGGTAAGCGGAACTTAGGGTGGAGCGGTGAAATGCGTTGATATCCTAAGGAACACCAGGAGCGAAAGCGGCTTACTGGGCGTTTTCTGACGCTGAGGCACGAAAGCCAGGGGAGCGAACGG
>0d0e3427b56fef4391d922e0f5223074
ACGAGGGGAGCTAGCGTTGTTCGGAATTACTGGGCGTAAAGGGCGTGTAGGCGGTACCATAAGTCAGATGTGAAAGCCCTAGGCTTAACCTAGGAGGTGCATTTGATACTGTGGAACTAGAGATCGAGAGAGGTAAGTGGAATTACGAGTGTAGAGGTGAAATTCGTAGATATTCGTAAGAACACCAGTGGCGAAGGCGACTTACTGGCTCGATACTGACGCTAAGGCGCGAAAGCGTGGGGAGCAAACAG
>0d11f33532aad4e2619e417d7ae47c34
ACAGAGGGTGCGAGCGTTAATCGGAATTACTGGGCGTAAAGGGTGCGTAGGTGGTTATCTAAGTTAGATGTGAAATTTCCGGGCTTAACCTGGAAACTGCGTCTGATACTGGATAGCTAGAGTTCTGTAGAGGAAAGCGGAATTTCCGGTGTAGCAGTGAAATGCGTAGATATCGGAAGGAACATCAGTGGCGAAGGCGGCTTTCTGGACAGATACTGACACTGAGGCACGAAAGCGTGGGGAGCAAACAG
>0d13e531f0872fe4bf28dd87d6c60940
ACGTAGGCAGCAAGCGTTGTTCGGAGTTACTGGGCGTAAAGGGTGTGTAGGCGGCTTTTTAAGTTTGGTGTGAAATCTCCCGGCTCAACCGGGAGGGTGCGCCGAATACTGAGAGGCTAGAGTGCGGGAGAGGAAAGTGGAATTCCTGGTGTAGCGGTGAAATGCGTAGATATCAGGAGGAACACCGGTGGTGTAGACGGCTTTCTGGACCGTAACTGACGCTGAGACACGAAAGCGTGGGTAGCAAACAG
>0d15c4beb911ecdfb4a64482a01ff069
ACGGAGGGTGCAAGCGTTGTCCGGAATCACTGGGCGTAAAGGGCGCGTAGGCGGCTCATAAAGGCTGTGGTGAAAGTTCGGGGCTCAACCTCGAATCGGCCGTGGCGACTTGTGGGCTGGAGCACTGTAGAGGCAGGTGGAATTCCGGGTGTAGCGGTGGAATGCGTAGAGATCCGGAAGAACACCAGTGGCGAAGGCGGCCTGCTGGGCAGTGGCTGACGCTGAGGCGCGACAGCGTGGGGAGCAAACAG
>0d1a284b9254eb2855db11526472b007
ACGAGAAGGACGAGTGTTATTCCCACTAACTGGGCGTAAAGGGCTTCTAGGCGGTTCTTGCTGTTAGAGGTGAAAGCCCAAGCATAGACTTGGAAGGGCCTCTAAAACGAAGAACTATGAGTTTTTTTAGAGAATGCACTAGGTTGGAAGTAAAGGTTAAATTTGTTGATCTCCAACAGGGTTCCAAAGGCGAAAGCAGCATTCTAACTAAAACTGACGCTGAAGAGCAAAAGCATGGGTTTCGATGCG
>0d1c9ddf38d5941105f9fbce3684e48e
ACGAAGGGAGCAAGCGTTGCTCGGATTTATTGGGCGTAAAGGGTGTGTAGGCGGTTTTGTAAGTTAGATGTGAAAGCCCAGGGCTCAACCCCGGAATTGCATTTAAGACTGCATTACTTGAAGATTGGAGAGGTTAGCAGAATTCCCAGTGTAGAGGTGAAATTCGTAGATATTGGGAAGAATACCAATGGCGTAGGCAGCTAACTGGCCAAATCTTGACGCTGAGGCACGAAAGCGTGGGGAGCAAACAG
>0d2324ea7ff6afd686a071e9d2138841
ACGTAAAAGACAAGTGTTATTCATCTTTAATAGGTTTAAAGGGTACCTAGACGGTATAATTAGCCCAAAAAGGGTACGGTTATACTAGAGTTTTATAGGAGAAGGAAGTATTTATGGAGGAGAGATAAAATTCAATTATACCTTAAAGACTGGTAAAGGCGAAAGCAACCTTCTATCTAATAACTGACGTTGAGGTACGAAGGCCTGGGTAGCAAAAAGGATTAGATACCCTGGTAGTC
>0d26739f450c7ed09732b356e9655733
ACGTAGGGACCAAGCGTTGTTCGGATTTACTGGGCGTAAAGGGCGCGTAGGCGGCGCGGTAAGTCACTTGTGAAATCTCTGAGCTTAACTCAGAACGGCCAAGTGATACTGCAGTGCTAGAGTGTGGAAGGGGCAATCGGAATTCTTGGTGTAGCGGTGAAATGCGTAGATATCAAGAGGAACACCTGAGGTGAAGACGGGTTGCTGGGCCAACACTGACGCTGAGGCGCGAAAGCCAGGGGAGCAAACGG
>0d28c5d68a229b454d580e148a210303
ACGTAGGACCCAAGCGTTATCCGGAGTGACTGGGCGTAAAGAGTTGCGTAGGCGGTCGGTAAAGCGAATAGTGAAAGATGATGGCTCAACCATCAGAACATTGTTCGAACTCACCGACTCGAGAATGGTAGAGGTAGCTGGAATTTCCTGTGTAGGAGTGAAATCCGTAGATATAGGAAGGAACACCAATGGCGTAGGCAGGCTACTGGACCATTTCTGACGCTGAGGCACGAAAGCGTGGGGAGCGAACCG
>0d34590d514c6e9b76981617cd3850ab
ACGGGGGGAGTGAGTGTTATCCACAATGACTGGGCGTAAAGGGTAAGTAGGTGGTATTGTTTGTTTAAAAGTAAAGGCCAATTTTTCGGTTGGCATTTTTTTCATACAGCAATACTTGGGTGCATTAGGGGTTAGCGGTACTCTTGAAGTAGGGGTAAAATCTAGTCATATCAAAGGGGACCACCAATTAGCGAAGGCGGCTAACTAGAATGTAACTGACACTGAGGTACAAAAGCGTAGGGAGCAAACAG
>0d35c319ac9e531e22b9e88eb476651f
ACGTAGGGTGCAAGCGTTGTCCGGAATTATTGGGCGTAAAGAGCGTGTAGGCGGTCAGATAAGTCTGCTGTGAAAGTCCAGGGCTCAACCCTGGAATGCCGGTGGATACTGTCTGACTAGAGTCCGGAAGGGGCGAGTGGAATTCCTGGTGTAGCGGTGAAATGCGCAGATATCAGGAGGAACACCAATGGCGAAGGCAGCTCGCTGGGACGTGACTGACGCTGAGACGCGAAAGCGTGGGGAGCAAACAG
>0d39bd25e3240e596ab6e6198faca7e0
ACAGAGGGTGCAAGCGTTAATCGGAATTACTGGGCGTAAAGCGCACGTAGGTGGCCGAATAAGTTGGATGTGAAAGCCCTGGGCTCAACCTAGGAATTGCATTCAATACTGTATGGCTAGAGTATGATAGAGGATAGTGGAATTTCCGGTGTAGCGGTGAAATGCGTAGATATCGGAAGGAACATCAGTGGCGAAGGCGACTATCTGGATTAATACTGACACTGAGGAGCGAAAGCGTGGGGATCAAACAG
>0d3ae5c2a554cff8ba7928aef60899b0
ACGTAGGGGGCAAGCGTTATCCGGAATTACTGGGCGTAAAGGGTGAGTAGGCGGCAGTGTAAGTCATATGTGAAATCCCGGAGCTTAACTCCGGGACTGCATAAGAAACTACACGGCTAGAGTATGGGAGAGGTAAGCGGAATTCCTAGTGTAGCGGTGAAATGCGTAGATATTAGGAAGAACACCGGTGGCGAAGGCGGCTTACTGGACCAAGACTGACGCTGAGGCACGAAAGCGTGGGGAGCGAACAG
>0d3bebea4c45744bf82ae3ecbf8c1dcb
ACGGAGGGGGCTAGCGTTGTTCGGAATTATTGGGCGTAAAGGGCGCGTAGGCGGCCCGGCAAGTCAGTCGTGAAAGCCCTCGGCTCAACCGAGGAATTGCGATTGAAACTGCCGAGCTTGAGTCCCGGAGAGGGTGGCGGAATTCCCAGTGTAGCGGTGAAATGCGTAGATATTGGGAGGAACACCTGTGGCGAAGGCGGCCACCTGGACGGGTACTGACGCTGAGGCGCGAAAGCGTGGGGAGCAAACAG
>0d3e107c213dd75d9b1aaa8a65983dc0
ACGAAGGGGGCTAGCGTTGCTCGGAATTACTGGGCGTAAAGGGAGCGTAGGCGGATAGTTTAGTCAGAGGTGAAAGCCCAGGGCTCAACCCTGGAATTGCCTTTGATACTGGCTATCTTGAGTATGAGAGAGGTTAGCGGAACTCCGAGTGTAGAGGTGAAATTCGTAGATATTCGGAAGAACACCAGTGGCGAAGGCGGCTAACTGGCTCATTACTGACGCTGAGGCTCGAAAGCGTGGGGAGCAAACAG
>0d403c5f452aeee4c428e95267346a97
ACGGGGGGAGCTAGCGTTATTCAGCATGATTGGGCGTAAAGGGCACGTAGACGGTTATTTTGATAGTTATACTAGACAAAATAGCTAGAGTATATAAGAGGATTAGGGTACCTTTGAAGTAGAGGTGATATTCGACTATATCAATAGGGACCACCGACGAGCGAAAGCGCTAATCTGGCATATAACTGACGTTCAGGTGCGAAAGTATGGGGAGCAAACGGGATTAGAAACCCGAGTAG
>0d46c611727136b16b01f977ac4f0d27
ACAGAGGGTGCGAGCGTTAATCGGAATTACTGGGCGTAAAGCGTGCGTAGACGGTTTCGTAAGTCGGATGTGAAATCCCCGGGCTCAACCTGGGAATTGCATTCGAAACTGCAAGGCTAGGGTGCGGAAGAGGGAAGCGGAATTTCCGGTGTAGCGGTGAAATGCGTAGATATCGGAAGGAACATCAGTGGCGAAGGCGGCTTCCTGGTCCAGCACCGACGTTCAGGCACGAAAGCGTGGGGAGCAAACAG
>0d4abaa56627a20517769bb0758e6a67
ACGAACCGTGCGAACGTTGTTCGGAATCACTGGGCTTAAAGGGCGCGTAGGCGGGCTGCCAAGTCTGTCGTGAAATCCCGCGGCTTAACCGTGGAACTGCGATGGATACTGGCGGTCTAGAGGGGGGTAGGGGCATGCGGAACTGTGGGTGGAGCGGTGAAATGCGTTGATATCCACAGGAACTCCGGTGGCGAAGGCGGCGTGCTGGACCTCTACTGACGCTGAGGCGCGAAAGCCAGGGGAGCAAACGG
>0d4ad155a6e492ad0fa35e1d2cce5fdb
ACAGAGGGTGCGAGCGTTAATCGGAATCACTGGGCGTAAAGAGTGCGTAGGTGGGTAGTTACGTGTGATGTGAAATCCCTGGGCTTAACCTGGGAATGGCATCGCAAACTGATTGTCTAGAGGTCAAAAGAGGTGAGTGGAATTTCCGGTGTAGCAGTGAAATGCGTAGAGATCGGAAGGAACACCCGAGGCGAAGGCGGCTCACTGGTTTGAACCTGACACTGAGGCACGAAAGCGTGGGGAGCAAACAG
>0d4fe8dbd7d5126f6000ee94b5579684
ACGTAGGTGGCAAGCGTTGTCCGGATTTACTGGGCGTAAAGGGTATGCAGGCGGACCCCTAAGTAGAAAGTGAAAGGTGGGAGCTCAACTCCTACACTGCTCTCTATACTGAGGGTCTTGAGTACCGGAGAGGAAGATGGAACTGCACGTGTAGCGGTGATATGCGTTGAGATGTGCAGGAACACCAATGGCGAAAGCAATCTTCTGGACGGATACTGACGCTCATATACGAAAGCCAAGGGAGCGAACAG
>0d502e2d41f47ae155c00f3806f1171d
ACAGAGGGTGCAAGCGTTAATCGGAGTTACTGGGCGTAAAGGGCGCGTAGGCGGTTAGTTAAGTGAGATGTGAAAGCCCTGGGCTTAACCTAGGAATGGCATCTTAAACTGGTTAACTGGAGTACTGTAGAGGGTAGTGGAATTTCCGGTGTAGCGGTGAAATGCGTAGAGATCGGAAGGAACACCAGTGGCGAAGGCGGCTACCTGGACAGATACTGACGCTGAGGCGCGAAAGCGTGGGGAGCAAACAG
>0d503e253be6948e7bd27867678c8b2a
ACGAAGGGGGCTAGCGTTGCTCGGAATGACTGGGCGTAAAGGGCGCGTAGGCGGTGAACACAGTTAGACGTGAAATTCCCGGGCTCAACCTGGGGGCTGCGTTTAATACATGTTCGCTTGAGTTCGGAAGAGGGTCGTGGAATTCCCAGTGTAGAGGTGAAATTCGTAGATATTGGGAAGAACACCGGTGGCGAAGGCGGCGACCTGGTCCGATACTGACGCTGAGGCGCGAAAGCGTGGGGAGCAAACAG
>0d518ac8d75a58328f6500d827850e86
ACGTAGGTGGCAAGCGTTGTCCGGATTTATTGGGTTTAAAGGGTGCGTAGGCGGCTTGATAAGTCAGTGGTGAAAGCCGATCGCTTAACGATCGAACTGCCATTGATACTGTCGGGCTTGAGTATAGTTGAGGTAGGCGGAATTGACAGTGTAGCGGTGAAATGCATAGATATTGTCAAGAACACCAATTGCGAAGGCAGCTTACTAAAGTATAACTGACGCTGAGGCACGAAAGTGCGGGGATCAAACAG
>0d53934814e0058d526f8a6e07b66144
ACAGAGGGTGCGAGCGTTAATCGGAGTTACTGGGCGTAAAGGGTGCGTAGGCGGTAAAATGTGTGTGATGTGAAAGCCCCGGGCTTAACCTGGGAAGTGCATCGCAAACTGTTTAACTAGAGTAGATGAGAGGGTGGTGGAATTTCCGGTGTAGCGGTGAAATGCGTAGAGATCGGAAGGAACGTCAATGGCGAAGGCAGCCACCTGGCATCATACTGACGCTGAGGCACGAAAGCGTGGGGAGCGAACAG
>0d595a7e83c49fe88cdccdb3c8eba406
ACGGAGGGTGCAAGCATTAATCGGATTTATTGGGCGTAAAGGGCGCGTAGGCGGCTTGAAAAGTCAGATGTGAAATCCCGGGGCTCAACCTCGGAACAGCATTTGAAACTCTCAAGCTAGAGGGTAGGCGGAGAAAACGGAATTCCACAAGTAGCGGTGAAATGCGTAGATATGTGGAAGAACACCGGTGGCGAAGGCGGTTTTCTAGCTTAAACCTGACGCTGAGGCGCGAAAGCAAGGGGATCAAACAG
>0d59eaba4b472d1ad2977b6f7a7089ca
ACGGAGGGTGCAAGCATTAATCGGATTTATTGGGCGTAAAGGGCGCGTAGGCGGTTCGGAAAGTCAGATGTGAAATCCTGGGGCTCAACCCCAGAACAGCATTTGAAACTCCCGATCTAGAGGGTAGGCGGAGAAAATAGAATTCCACAAGTAGCGGTGAAATGCGTAGATATGTGGAAGAATACCGGTGGCGAAGGCGGTTTTCTAGCTTACTCCTGACGCTGAGGCGCGAAAGTAAGGGGATCAAACAG
>0d5a885eb415b587eb049580abea6697
ACGAGAGCCCCGAGCGTTATCCGGAATTATTGGGCGTAAAGGGTGCGTAGGCGGTTGTGTTAGTCGTATGTTAAAACCCGGGGCTCAACCTCGGATCTGCGTACGAAACGGCACGACTTAGAATGAAGAAGAGGTGTGCGGAACTCATGGTGTAGGGGTGAAATCCGTTGATATCATGGGGAACACCAAATGCGAAAGCAGCACACTGGTCTTTTATTGACGCTGAGGCACGAAAGCGTGGGTAGCGAATGG
>0d5f02a4fd4e1de6ca685ed0c79f746d
ACGAAGGGTGCAAGCGTTACTCGGAATTACTGGGCGTAAAGCGTGCGTAGGTGGTTTGTTAAGTCTGATGTGAAATCCCCGGGCTCAACCTGGGAATGGCATTGGATACTGGCAGGCTAGAGTGCGGTAGAGGGTGGTGGAATTCCCGGTGTAGCAGTGAAATGCGTAGAGATCGGGAGGAACATCTGTGGCGAAGGCGGCCACCTGGACCAGCACTGACACTGAGGCACGAAAGCGTGGGGAGCAAACAG
>0d5f6111ebd7f432d4e754d2314daf2c
ACGAAGGGGGCTAGCGTTGCTCGGAATTACTGGGCGTAAAGGGCGCGTAGGCGGACAGTTAAGTTGGGGGTGAAAGCCCGGGGCTCAACCTCGGAATTGCCTTCAAAACTGGCTGTCTAGAGTACGGGAGAGGTGTGTGGAACTCCGAGTGTAGAGGTGAAATTCGTAGATATTCGGAAGAACACCAGTGGCGAAGGCGACACACTGGCCCGTTACTGACGCTGATGCGCGAAAGCGTGGGGAGCAAACAG
>0d61ced0695202c67da310295510c567
ACGAAGGGGGCTAGCGTTGTTCGGATTTACTGGGCGTAAAGCGCACGTAGGCGGTTTGTTAAGTCAGAGGTGAAATCCCGGAGCTCAACTCCGGAACTGCCTTTGATACTGGCAAGCTAGAGTCCGGAAGAGGTGAGTGGAACTCCTAGTGTAGAGGTGGAATTCGTAGATATTAGGAAGAACACCAGTGGCGAAGGCGGCTCACTGGTCCGGTACTGACGCTGAGGTGCGAAAGCGTGGGGAGCAAACAG
>0d62bde09db0682107a7f3d02c68213a
ACGAAGGGGGCTAGCGTTGCTCGGAATTACTGGGCGTAAAGGGCGCGTAGGCGGACGATTAAGTCGGGGGTGAAAGCCCAGGGCTCAACCCTGGAAATGCCTTCGATACTGATCGTCTTGAGTACGGGAGAGGTGTGTGGAACTCCGAGTGTAGAGGTGAAATTCGTAGATATTCGGAAGAACACCAGTGGCGAAGGCGACACACTGGCCCGTTACTGACGCTGAGGCGCGAAAGCGTGGGGAGCAAACAG
>0d6ca1fdbf024e881574323b251211db
ACGGAGGGTGCAAGCGTTATCCGGATTCACTGGGTTTAAAGGGTGCGTAGGCGGGTTGGTAAGTCCGTGGTGAAATCTCCAAGCTTAACTTGGAAACTGCCGTGGATACTCTCAATCTTGAATATAGTGGAGGTGAGCGGAATATGTCATGTAGCGGTGAAATGCTTAGATATGACATAGAACACCGATTGCGAAGGCAGCTCGCTACACTATTATTGACGCTGAGGCACGAAAGCGTGGGGATCAAACAG
>0d6f422089913ced5c8171fbe4815863
ACGAACCGTGCGAACGTTGTTCGGAATCACTGGGCTTAAAGGGCGCGTAGGCGGGCTGTCAAGTCTGGGGTGAAATCCCGCGGCTTAACCGTGGAACTGCCTTAGATACTGACGGCCTCGAGGGAGGTAGGGGCGAGCGGAACTGTGAGTGGAGAGGTGAAATTCGTAGATATTCGGAAGAACACCAGTGGCGAAGGCGACACACTGGCCCGATACTGACGCTGAGGCGCGAAAGCGTGGGGAGCAAACAG
>0d72a20071784e8c0c73867c03284f71
ACGTAAAAGACTAGTGTTATTCATCTTTATTAGGTTTAAAGGGTACCTAGACGGTAAAAATTAACCTAAAGTAGGTACAGTTTTACTAGAGTTATATATAAGGAGGGGCGTATTTAAGGAGGAGAGTTGAAATTCAGTCATACCTTAAGGACAGGCGAAGGCGAAAGCAATCTTTTATGTAGTAACTGACGTTGAGGGACGAAGGCATTGAGAACGAATAGGATTAGATACCCTGGTAG
>0d73e2cb5d8779b2c7dc543638e7ae01
ACAGAGGGTGCGAGCGTTAATCGGAATTACTGGGCGTAAAGCGTGCGTAGACGGTGGCGTAAGTCGGGTGTGAAAGCCCCGGGCTCAACCTGGGAATTGCATTCGAGACTGTGTCGCTAGGGTGCGGAAGAGGGAAGCGGAATTTCCGGTGTAGCGGTGAAATGCGTAGATATCGGAAGGAACATCAGTGGCGAAAGCGGCTTCCTGGTCCAGCACCGACGTTCAGGCACGAAAGCGTGGGGAGCAAACAG
>0d75949e5366a1f91a4c74e5a44b0018
ACAGAGGGTGCGAGCGTTAATCGGAATTACTGGGCGTAAAGAGCGCGTAGGCGGTCGTGTAAGTCAGATGTGAAAGACCTTGGCTTAACCAAGGAACTGCATTTGATACTGCACAACTAGAGTATGGTAGAGGAAAGTGGAATTTCCGGTGTAGCGGTGAAATGCGTAGATACCGGAAGGAACACCAGTGGCGAAGGCGACTTTCTGGACCAATACTGACGCTGAGGCGCGAAAGCGTGGGGAGCAAACAG
>0d7ce7579f5ebbe294460254fc3380b6
ACGTAGGGTGCAAGCGTTAATCGGAATTACTGGGCGTAAAGCGTGCGCAGGCGGTTATGCAAGACAGATGTGAAATCCCCGGGCTTAACCTGGGAACTGCATTTGTGACTGCATAGCTAGAATATGGCAGAGGGGGGTAGAATTCCACGTGTAGCAGTGAAATGCGTAGATATGTGGAGGAATACCGATGGCGAAGGCAGCCCCCTGGGCTAATATTGACGCTCATGCACGAAAGCGTGGGGAGCAAACAG
>0d7d1808d726934b995f96b099ff7806
ACGTAGGGTGCGTAGGTGGCAAGGTAAGTTTGATGTGAAATCTCCGGGCTTAACCCGGAAACTGCATTGAATACTATCTCGCTCGAGAGTTGGAGGGGAGACTGGAATACTTGGTGTAGCAGTGAAATGCGTAGATATCAAGTGGAACACCAGTGGCGAAGGCGAGTCTCTGGACAACTTCTGACACTGAGGCACGAAAGCTAGGGGAGCAAACAGGATTAGAAACCCGGGTAGTCCGG
>0d80e3b390a97fcb9f614f734ad8e170
ACGGAGGATCCAAGCGTTATCCGGATTTATTGGGTTTAAAGGGTGCGTAGGCGGCTTATTAAGTCAGGGGTGAAAGACGGTAGCTTAACTATCGCAGTGCCTTTGATACTGATGAGCTTGAATCTACTTGAGGTAGGCGGAATGTGACAAGTAGCGGTGAAATGCATAGATATGTCACAGAACACCAATTGCGAAGGCAGCTTACTAAAGTAGCATTGACGCTGAGGCACGAAAGCGTGGGGATCAAACAG
>0d81fabb8e8b60e7a6b79022de27d123
ACAGAGGGTGCAAGCGTTGTTCGGAATTATTGGGCGTAAAGGGTGCGTAGGCGGCGCGACAAGTCACCTGTGAAATCCCCAGGCTTAACCTGGGGCCTGCAGGCGAAACTGTCGTGCTGGAGTATGGGAGAGGTGCGTGGAATTCCCGGTGTAGCGGTGAAATGCGTAGATATCGGGAGGAACACCTGTGGCGAAAGCGGCGCACTGGACCATAACTGACGCTGATGCACGAAAGCTAGGGGAGCAAACAG
>0d83ec593c1593a2c245f27f8becbe36
ACGTAAGAGACTAGTGTTATTCATCTTAATTAGGTTTAAAGGGTACCTAGACGGTCAATATAGCTTCTATAATGTTAGTACTTGACTAGAGTTTGATATAAGAGGGCAGTACTTGAGGAGGAGAGATGAAATTCTATTATACCAAAGGGACTCGGTAAAGGCGAAGGCAGCCCTCTATGTAAAAACTGACGTTGAAGGACGAAGGCACAGAGCACAAACAGGATTAGATACCCTAGTAG
>0d864310c3d587121b22ea0ec98f70e4
ACGTAGGGGGCAAGCGTTGTCCGGAATTATTGGGCGTAAAGCGCTCGTAGGTGGATCGGCAAGTCCGCAAGCAAAGACCCGGGCTCAACTCGGGAATCCGTGTGGAAACTGCCGACCTTGAGGTAATCAGAGGATGATGGAATTCCCGGTGTAGCGGTGAAATGCGTAGATATCGGGAGGAACACCAGTGGCGAAGGCGATCATCTGGGGTTAACCTGACACTGAGGAGCGAAAGCTAGGGGAGCAAACGG
>0d86489f24cd62ae3cebd8f007d21786
ACGTAGAAGACAAGTGTTATTCATCTTTAACAGGTTTAAAGGGTACCTAGACGGAAAATCAAGCCATAGTAGGGACTAATTTTCTAGAGTTTTATAGGTGAAGATCGAATTACCTGAGGAGCGATGGAATGCATTGATACAGGTAAGACGGATAGCAGCGAAGGCAATCTTCTATGTAATAACTGACGTTGAGGGACGAAGCCTTGGGGAGCGAGAAGGATTAGAAACCCTAGTAGTCC
>0d86a8f7f70135bf5ad2ebf9e79fb95b
ACAGAGGGTGCAAGCGTTAATCGGAGTTACTGGGCGTAAAGGGCGCGTAGGTGGTTATTTAAGTGAGATGTGAAAGCCCTGGGCTTAACCTAGGAACTGCATCTTATACTGGGTAACTGGAGTACTGTAGAGGGTAGTGGAATTTCCGGTGTAGCGGTGAAATGCGTAGAGATCGGAAGGAACACCAGTGGCGAAGGCGGCTACCTGGACAGATACTGACACTGAGGCGCGAAAGCGTGGGGAGCAAACAG
>0d8e3b669ae378fddfd088e48b226492
ACAGAGGGTGCAAGCGTTAATCGGAATTACTGGGCGTAAAGCGCACGTAGGTGGATATTTAAGTCGGATGTGAAATCCCTGGGCTTAACCTGGGAATTGCTTCCGATACTGGATGTCTAGAGTATGGTAGAGGATAGTGGAATTTCCGGTGTAGCGGTGAAATGCGTAGATATCGGAAGGAACACCAGTGGCGAAAGCGGCTATCTGGACCAATACTGACACTTAGGTGCGAAAGCGTGGGGAGCAAACAG
>0d8fa3b6eecc6bfa772e28dd86680231
ACAGAGGGTGCAAGCGTTAATCGGAGTTACTGGGCGTAAAGGGCGCGTAGGCGGTCATTTAAGTGAGTTGTGAAATCCCTGGGCTTAACCTAGGAACTGCAACTTATACTGGATGACTGGAGTACTGTAGAGGGTAGTGGAATTTCCGGTGTAGCGGTGAAATGCGTAGAGATCGGAAGGAACACCAGTGGCGAAGGCGGCTACCTGGACAGATACTGACGCTGAGGCGCGAGAGCGTGGGGAGCAAACAG
>0d904d4583ec6997fb7a45af0d3468c5
ACGGAGGGTGCGAGCGTTAATCGGAATTACTGGGCGTAAAGGGTGCGTAGGTGGTTATATAAGTTATCTGTGAAAGCCCTGGGCTCAACCTGGGAAGGCCAGATAAGACTGTATGACTGGAGTATAGGAGAGGGTAGTGGAATTTCCGGTGTAGCGGTGAAATGCGTAGAGATCGGAAGGAACACCAGTGGCGAAGGCGGCTACCTGGCCTGATACTGACACTGAGGCACGAAAGCGTGGGGAGCAAACAG
>0d9c1a10d2012edbbb5d27ac9f10bc47
ACGGAGGATCCAAGCGTTATCCGGAATCATTGGGTTTAAAGGGTCCGTAGGCGGTTTAGTAAGTCAGTGGTGAAAGCCCATCGCTCAACGGTGGAACGGCCATTGATACTGCTAGACTTGAATTATTGGGAAGTAACTAGAATATGTAGTGTAGCGGTGAAATGCTTAGAGATTACATGGAATACCAATTGCGAAGGCAGGTTACTACCAATGGATTGACGCTGATGGACGAAAGCGTGGGTAGCGAACAG
>0d9ebaa997fefcde00e3c05f248137b8
ACGAAGGGTGCTAGCGTTGTTCGGAATCATTGGGCGTAAAGCGTGCGTAGGCAGTTTAGTAAGTCAGCTGTGAAAGCCCAGGGCTCAACCCTGGAATTGCAGTTGAAACTGCTAGGCTTGAGTATGGAGTGGGATAGTGGAATTCCTAGTGTAGGGGTGAAATCCGTAGATATTAGGAGGAACACCGGTGGCGCAAGCGACTATCTATACCATTACTGACGCTGTTGCACGAAAGCGTGGGGAGCAAACAG
>0da6031e861e7ed121ed029e33f813ba
ACAGAGGTCTCAAGCGTTGTTCGGATTCATTGGGCGTAAAGGGTGCGTAGGTGGCGAGGTAAGTTGGATGTGAAATCCCGGGGCTTAACCCCGGAACTGCATTCAATACTGCCTTGCTAGAGTACTGGAGAGGAGATTGGAATTTACGGTGTAGCAGTGAAATGCGTAGATATCGTAAGGAAGACCAGTGGCGAAGGCGGATCTCTGGACAGTAACTGACACTGAGGCACGAAGGCCAGGGGAGCAAACGG
>0da8a1524434be64b5ce731e2235d2c1
ACGAAGGGGGCTAGCGTTGCTCGGAATTACTGGGCGTAAAGGGCGCGTAGGCGGACAGCTTAGTCAGAGGTGAAAGCCCAGGGCTCAACCTTGGAACTGCCTTTGATACTGGCTGTCTTGAGTTCGGGAGAGGTGTGTGGAACTCCGAGTGTAGAGGTGAAATTCGTAGATATTCGGAAGAACACCAGTGGCGAAGGCGACACACTGGCCCGATACTGACGCTGAGGCGCGAAAGCGTGGGGAGCAAACAG
>0db53322b69dfb973afee6aa8ec908bc
ACGAGGGGTCCAAGCGTTGTTCGGAATCATTGGGCGTAAAGCGGGTGTAGGTGGCTCTATAAGTCAGGAGTGAAAGCCCCGAGCTTAACTTGGGAAGTGCTTTTGATACTGCAGAGCTTGAGTGTGGGAGAGGATCGTGGAATTCCAGGTGTAGTGGTGAAATACGTAGATATCTGGAGGAACACCGGTGGCGAAGGCGGCGATCTGGCCCAACACTGACACTGAGACCCGAAAGCATGGGGATCAAACAG
>0dc3deb5c0f11fcfb4738188de29b47b
ACGGAGGGTGCAAACGTTGCTCGGAATCATTGGGCGTAAAGCGCACGTAGGTGGCCTGTTAAGTCAGGTGTGAAAGCCCTGGGCTCGACCCAGGAAGTGCACTTGATACTGGCAGGCTTGAGTACTGAAGAGGGTCGCGGAATTCCCGGTGTAGAGGTGAAATGCGTAGATATGTGGAAGAACACCTGTGGCGTAAGCGGTTTTCTAATTTATTCCTGACGCTGAGGTACGAGAGCAAGGGGAGCAAACAG
>0dc6676de2101be6aec5371ac1778afd
ACAGAGGCCCCAAGCGTTACTGAGAATCACTGGGTTTAAAGGGTGCGTAGGTGGCGCGTTAAGTCCGTTGTGAAATCCCTGGGCTCAACCCAGGAAATGCTTCGGATACTGGCGTGCTTGAGGCTAGTAGAGGTCACTGGAACTGACGGTGGAGCGGTGAAATGCGTAGATATCGTCAGGAACGCCAATGGTGAAGACAGGTGACTGGGCTAGATCTGACACTGAGGCACGAAAGCGTGGGGAGCGAACGG
>0dc6f738c277aba87cf1d59066ce12be
ACGAAGGGAGCTAGCGTTACTCGGAATTATTGGGCGTAAAGCGTGCGTAGGCGGCTTTGTAAGTTGGAAGTGAAAGCCCAGGGCTCAACCCTGGAATTGCTTTCAAAACTACAAGGCTAGAGTATCAGAGAGGATAGTGGAATTCCTAGTGTAGAGGTGAAATTCGTAGATATTAGGAGGAACACCGGTGGCGAAGGCGACTATCTGGCTGAATACTGACGCTGTTGCACGAAAGCGTGGGGAGCAAACAG
>0dcb19432fc036167ab8e948ce4e96ee
ACAGAAGGTGCAAGCGTTATTCATAGTTACTGGGCGTAAAGGGTATGTAGGCGGAACAGAAAATTTTGCTATAAATCCTGGAGTCGTAACTTCAGAAATAAGCTTTTAGATTACTGTTCTTTTGGAGTTAATAACGGGTCGGAGGAACTTTTAGCGAAAAGGTAGAATTTCCAAATTCTAAAAGGAACACCAAAGGCAAAGGCATCCCTCTAGTGTTAACTGACGCTGAGGTACGGAAGCGTAGGGATCAAACAG
>0dd0aca92f401e9b4802b5e7053dfdce
ACGAAGGGGGCTAGCGTTGCTCGGAATCACTGGGCGTAAAGCGCACGTAGGCGGATTCTTAAGTCAGGGGTGAAATCCCGGAGCTCAACTCCGGAACTGCCTTTGATACTGAGAGTCTCGAGTTCGGGAGAGGTGAGTGGAACTGCGAGTGTAGAGGTGAAATTCGTAGATATTCGCAAGAACACCAGTGGCGAAGGCGGCTCACTGGCCCGATACTGACGCTGAGGTGCGAAAGCGTGGGGAGCAAACAG
>0dd4ebdab40b1e81713b86e7b76331ea
ACAGAGGTCTCAAGCGTTGTTCGGATTCATTTGGCGTAAAGGGTGCGCAGGCGGCGGGGCAAGTCGGACGTGAAATCTCGGGGCTTAACCCCGAAACTGCGTTCGATACTGCCCTGCTAGAGGACTGGAGAGGAGACTGGAATTCCTGGTGTAGCAGTGAAATGCGTAGATATCAGGAGGAACGCCAATGGCGAAGGCAAGTCTCTGGACAGTTCCTGACGCTCATGCACGAAGGCCAGGGGAGCAAACGG
>0dd5b1d21c258cbe07935dfdfa8e6e49
ACGTAGGTGGCAAGCGTTGTCCGGATTTATTGGGTTTAAAGGGTGCGTAGGCGGCTTTGTAAGTCAGTGGTGAAATATGGCAGCTCAACTGTCAAGGTGCCATTGATACTGCAGAGCTTGAGTACAGATGAGGTAGGCGGAATTGACGGTGTAGCGGTGAAATGCTTAGATATCGTCAAGAACACCTATAGCGAAGGCAGCTTACTAGGCTGTAACTGACGCTGAGGCACGAAAGTGTGGGGATCAAACAG
>0dd6e9558c75748fa90869af9b837a76
ACGAAGGGGGCTAGCGTTGTTCGGATTTACTGGGCGTAAAGCGCACGTAGGCGGATTGTTAAGTCGGGGGTGAAATCCCAGGGCTCAACCCTGGAACTGCCTTCGATACTGGCAATCTCGAGTCCGGAAGAGGTGAGTGGAACTCCTAGTGTAGAGGTGGAATTCGTAGATATTAGGAAGAACACCAGTGGCGAAGGCGGCTCACTGGTCCGGTACTGACGCTGAGGTGCGAAAGCGTGGGGAGCAAACAG
>0dd6fd3562a99388350066f94dcb6b45
ACGTGAGAGGCAAGCGTTATTCGTCATTAATGGGTCTAAAGGGTACGTAGGCGGTATAGTAAATCTATTCTTAAATGACACTTTCAAGTGGGTTTGATAATACTATACTAGAGTTAAAAGGAGTAACAAATACAACAAGTGGAGTGTAACAATACTTAGATACTTGAAGGGTTGCGAAGCGGCGAAGGCATGTTACTATTGAAGACTGACGCTGAGGTACGAAGGCATGGGTATCGATCGG
>0dda5e6dfaba1a7a6f7215405f725dc1
ACGAAGGGTGCGAGCGTTGTTCGGAATTACTGGGCGTAAAGCGCGCGTAGGCGGGTCGTTAAGTCGGTTGTGAAATCCCTGGGCTTAACCCGGGAACTGCAGTCGAAACTGGCGATCTTGAATGTCTGAGAGGATGGCGGAATTCCCGGTGTAGTAGTGAAATACGTAGATATCGGGAAGAACACCTGAGGCGAAGGCGGCTATCTGGCGGCACATTGACGCTGAGGCGCGAAAGCGTGGGGAGCAAACAG
>0ddc5a2f6e4dea1a59457403e8a07fe8
ACAGAGGTCTCAAGCGTTGTTCGGATTCATTGGGCGTAAAGGGTGCGTAGGCGGCTTAGTAAGTCAGATGTGAAAGCCTGGGGCTTAACCCTAGAAGCGCATTTGATACTGCTAGGCTTGGAGGACTGGAGAGGAGAGCGGAATTCACGGTGTAGCAGTGAAATGCGTAGATATCGTGAGGAAGGCCAGTGGCGAAGGCGGCTCTCTGGACAGGACCTGACGCTGAGGCACGAAGGCTAGGGGAGCAAACGG
>0ddf388f38cf79ebed4b17bd3dacc1a6
ACGGAGGGTGCAAGCGTTATCCGGATTCACTGGGTTTAAAGGGTGCGTAGGCGGATTTGTAAGTCCGTGGTGAAATCTCCAAGCTTAACTTGGAAACTGCCATGGATACTATTAGTCTTGAATGTTGTGGAGGTTAGCGGAATATGTCATGTAGCGGTGAAATGCATAGATATGACATAGAACACCAATTGCGAAGGCAGCTGGCTACACAAATATTGACGCTGAGGCACGAAAGCGTGGGGATCAAACAG
>0de427a3d7556611aa97453148ce38e8
ACGTAGAAGACTAGTGTTATTCATCTTAAATAGGTTTAAAGGGTACCTAGACGGTATATTTAGTCTGAAATAGGATACTTTTGTACTAGAGTTATATATAAGGAGGGGAGTATTTGTGGAGTAGAGTTGAAATTCATTGATACCATAAAGACTGGTAAAGGCGAAAGCAACCTTTTATCTAATAACTGACGTTGAGGGACGAAGGCTCGGGTAACGAACAGGATTAGAAACCCCTGTAG
>0de92ad71811aec3eca1215d33abc0ff
ACGTAGGGTCCAAGCGTTGTCCGGATTTACTGGGCGTAAAGAGCGCGTAGGCGGCTCGTTAAGTGTGAAGCTAAATCTCTAGGCTCAACCTAGAAACTATTTCGCATACTGGCAAGCTTGAGGGATGCAGAGGTTTGTGGAATTCCTGGTGTAGCGGTGAAATGCGTTGATATCAGGAGGAACACCCATGGCGAAGGCAGCAAACTGGGCATCATCTGACGCTGAGGCGCGAAAGCGTGGGTAGCAAACAG
>0df1ed38f8df8582c89c9d21b0a29b06
ACGTAGGCAGCGAGCGTTGTTCGGAATTACTGGGCGTAAAGAGTGTGTAGGCGGTGCTATAAGTTCGGTGTGAAATCTCCCGGCTCAACTGGGAGGGTGCGCCGAAAACTGTAGTGCTCGAACGTGGGAGAGGAAAGCGGAATTCCTGGTGTAGCGGTGAAATGCGTAGATATCAGGAGGAACACCTGCGGTGTAGACGGCTTTCTGGACCATTGTTGACGCTGAGACACGAAAGCGTGGGTAGCAAACAG
>0df8f9aef6458d207ccb042fd2d9816f
ACGAGGGGTGCAAGCGTTAATCGGAATTACTGGGCGTAAAGCGTACGCAGGCGGTTTGTTAAGCCAGATGTGAAAGCCCTGGGCTCAACCTAGGAATTGCATTTGGAACTGACAGACTAGAGTCTTGTAGAGGGGGGTAGAATTTCAGGTGTAGCGGTGAAATGCGTAGAGATCTGAAGGAATACCGGTGGCGAAGGCGGCCCCCTGGACAAAGACTGACGCTCATGTACGAAAGCGTGGGGAGCAAACAG
>0e00e28ff3145c98b4359805a0477482
ACGGAGGGGGCGAGCGTTATTCGGAATTATTGGGCGTAAAGGGCGCGTAGGCGGCCTGGTAAGTCAAAGGTGAAATCCCTCGGCTCAACTGAGGAATGGCCTTTGAAACCGTCAGGCTTGAGGCCGGGAGGGGGTGGCGGAATTCCCAGTGTAGCGGTGAAATGCGTAGATATTGGGAGGAACACCAGTGGCGAAGGCGGCCACCTGGACCGGTTCTGACGCTGATGCGCGAAAGCGTGGGGAGCAAACAG
>0e03ec5fdb11199722be5e3a53eba5ba
ACGGAGGGTGCAAGCGTTATCCGGATTTATTGGGTTTAAAGGGTGCGTAGGTGGCTTTTTAAGTCAGTGGTGAAAGCCTGGCGCTTAACGTCAGAATGGCCATTGATACTAGGAGGCTTGAGTCAAGAAGAGGCAAGTAGAATTCATGGTGTAGCGGTGAAATGCTTAGATATCATGAGGAATTCCAATAGCGAAGGCAGCTTGCTGGTCTTTGACTGACACTGAGGCACGAAGGCGTGGGGAGCAAACAG
>0e05833c774fdd2d229666c1c505caa1
ACAGAGGGTGCAAGCGTTAATCGGAATTACTGGGCGTAAAGCGCGCGTAGGCGGATATTTAAGTCGGATGTGAAAGCCCCGGGCTCAACCTGGGAATTGCACTCGATACTGAATATCTAGAGTATGGTAGAGAAAAGTGGAATTCCCGGTGTAGCGGTGAAATGCGTAGATATCGGGAGGAACACCAGTGGCGAAGGCGACTTTCTGGACCAATACTGACGCTGAGGTGCGAAAGCGTGGGGAGCAAACAG
>0e07d5255ffb17effb75e2c67278f3f1
ACGTAGGGTGCGAGCGTTGTCCGGAATTACTGGGCGTAAAGAGCTCGTAGGTGGTTTGTCGCGTTGTTCGTGAAATTCCCTGGCTTAACTGGGGGCGTGCGGGCGATACGGGCAGACTGGAGTACTGCAGGGGAGACTGGAATTCCTGGTGTAGCGGTGGAATGCGCAGATATCAGGAGGAACACCGGTGGCGAAGGCGGGTCTCTGGGCAGTAACTGACGCTGAGGAGCGAAAGCGTGGGGAGCGAACAG
>0e09af3281be3cafba1c16b4f8a49ff2
ACAGAGGTCCCGAGCGTTGTTCGGATTCATTGGGCGTAAAGGGTGCGTAGGCGGCGGGGTAAGTCTGATGTGAAATCCCGGAGCTCAACTCCGGAACTGCATTGGATACTGCTTTGCTAGAGATCTGGAGAGGAAACTGGAATTTACGGTGTAGCAGTGAAATGCGTAGAGATCGTAAGGAAGACCAGTGGCGAAGGCGAGTTTCTGGACAGATTCTGACGCTGAGGCACGAAGGCCAGGGGAGCAAACGG
>0e0c2c1d011d8a96ec960138ead30a17
ACGTAGGGGGCAAGCGTTGTCCGGAATTATTGGGCGTAAAGCGCGCGCAGGCGGTTGTTTAAGTCTGGTGTATAAACCAAGGGCTCAACCTTTGGACGCATTGGAAACTGGGCAACTGGAGTGTAGGAGAGGAAAGTGGAATTCCACGTGTAGCGGTGAAATGCGTAGAGATGTGGAGGAACACCAGTGGCGAAGGCGACTTTCTGGCCTATAACTGACGCTGAGGCGCGAAAGCGTGGGGAGCAAACAG
>0e0d6a3ce5e9d9bb15214d473cec791a
ACAGAGGGTGCGAGCGTTAATCGGAATTACTGGGCGTAAAGGGCGCGTAGGCGGTAAGGTAAGTGTGATGTGAAAGCCCCGGGCTTAACCTGGGAAGGGCATCGCAGACTATCTAACTGGAGTATATGAGAGGGTGGTGGAATTTCCGGTGTAGCGGTGAAATGCGTAGAGATCGGAAGGAACGTCAATGGCGAAGGCAGCCACCTGGCATAATACTGACGCTGAGGCGCGAAAGCGTGGGTAGCGAACAG
>0e13eed866d055f880426ae0124f158d
ACAAGGGAGACTGGTGTTTGTCATCTTTATTAGGTTTTAAGGGTACCTAGACGGATTATCAATTAAAAAAAATAATCTAGAGTTATAAAAAAAATAAGGAGTTTTATAGAACCATAGGAAGAGAGATAAAATGTGATGACACTTATGGGACTGATAAAGGTGAAGACAATACTCTGAAACAACTGACGTTGAGGTACGAAGGCTAGAGTAGCGAATAGGATTAGAAACCCTGGTAGTCC
>0e1435cb9104cdb5846f7f7aaad816ce
ACGGAGGGTGCAAGCATTGATCGGAATTACTGGGCGTAAAGGGCGCGTAGGCGGCAGTGTAAGTCAGATGTGAAATTCCGGGGCTCAACCCCGGAGCTGCATTTGAAACTGCACAGCTAGAGTTCAGTTAGGGTAAACGGAATTCCACGTGTAGCGGTGAAATGCGTAGATATGTGGAAGAACACCGGTGGTGAAGACGGTTTACTGGGCTGAAACTGACGCTGAGGCGCGAAAGCATGGGGAGCAAACAG
>0e28bca41137e1372bf5e540016863bb
ACAGAGACTGCAAGCGTTATTCGGATTCACTGGGCGTAAAGGGTGCGCAGGCGGCCATGTGTGTCTGGTGTGAAATCTCGGGGCTTAACCCCGAAATTGCGCCGGAAACTACATGGCTAGAGTACTGGAGAGGGAAGCGGAATTCATGGTGTAGCAGTGAAATGCGTAGATATCATGAGGAACACCAATGGCGAAGGCAGCTTCCTGGACAGTTACTGACGCTCAGGCACGAAAGCGTGGGGAGCAAAAGG
>0e3cf02bc8a196efcd79df7e570255b1
ACAGAGGGTGCAAGCGTTAATCGGAATTACTGGGCGTAAAGCGCGCGTAGGCGGCTTGACAAGTCGAGTGTGAAATCCCCGGGCTTAACCTGGGACCTGCATTCGAAACTGTCTTGCTAGAGTATGGGAGAGGGAAGTGGAATTTCAGGTGTAGCGGTGAAATGCGTAGATATCTGAAGGAACATCAGTGGCGAAAGCGACTTCCTGGACCAATACTGACGCTCAGGTGCGAAAGCGTGGGGAGCAAACAG
>0e4283be78e4a9168ca5ee73169550ef
ACGTAGGAGGCTAGTGTTAGTTATCTTTATTGGGTTTAAAGGGTAAGTAGGCGGTAAAAAAAACTCTAAAAGAGTACTTTTTTACTAGAGTTATATGTGAGAAGGAAGAATAACTGGAGTAGAGATAGAATTTGTTGATACCAGGGAGACTGTTAACGGCGAAGGCAACCTTCTATGTAATAACTGACGTTGAGAGACGAAGGCTTGGGTAGCAAACAGGATTAGATACCCGAGTAGTC
>0e42fe1e7fc55e2cea2da2f473f744eb
ACGTAAGAGCCTAGTGTTATTCATCTTAAATAGGTTTAAAGGGTACTTAGACGGTAGTAAATGTCTTATTATAAAGATACATCTCTACTAGAGTTTTATGTGAGGAGGTCGTACTTATGGTGTAGAGATGAAATTTGTTGATACCTAGGGGACTGATAAAGGCGAAGGCAACCTCTTATGTAAAAACTGACGTTAAAGGACGAAGGCACAGAGAACGAACAGGATTAGAAACCCCAGTA
>0e46290e0a1765d4021f2258322c431f
ACGAAGGGGGCTAGCGTTGTTCGGAATTACTGGGCGTAAAGCGCGCGCAGGTGGTTTCCCAAGTCAGTGGTGAAAGCCCGGAGCTCAACTCCGGAACTGCCATTGAAACTGTGAAACTCGAGGACGAGAGAGGTGAGTGGAATTCCCAGTGTAGAGGTGAAATTCGTAGATATTGGGAAGAACACCGGTGGCGAAGGCGGCTCACTGGCTCGTATCTGACACTCAAGCGCGACAGCGTGGGGATCAAACAG
>0e47ba4706de20e4de8524d946dacceb
ACAGAGGGTGCGAGCGTTAATCGGAATGACTGGGCGTAAAGGGCGCGTAGGTGGATGTGTGTGTTGGATGTGAAAGCCCCGGGCTTAACCTGGGAATTGCATACAAAACTGCACATCTAGAGTAGAGCAGAGGTAAGTGGAATTTCCGGAGTAGCGGTGAAATGCGTAGATACCGGAAGGAACACCAGTGGCGAAGGCGACTTACTGGGCTCAAACTGACACTGAGGCGCGAAAGCGTGGGGAGCAAACAG
>0e4882ccae3afeb29a77870a1c68c100
ACAGAGGTCCCAAGCGTTGTTCGGATTCACTGGGCGTAAAGGGTGCGTAGGTGGCGAGGTAAGTTTGATGTGAAATCTCCGGGCTTAACCCGGAAACTGCATTGAATACTATCTTGCTGGAGGGTTGGAGGGGGGACTGGAATACTTGGTGTAGCAGTGAAATGCGTAGATATCAAGTGGAACACCAGTGGCGAAGGCGAGTCCCTGGACAACTCCTGACACTGAGGCACGAAAGCTAGGGGAGCAAACAG
>0e49df91f5f3e8578eb2cc94bbb89159
ACGTAGGGGTCGAGCGTTGTCCGGAATCATTGGGCGTAAAGAGCGTGTAGGCGGCTACTTAAGTCTTGCGTGAAATCTCGGGGCTCAACCCCGAGCGGTCGTGAGAAACTGGGTGGCTAGAGTGCGGGAGAGGAGAGTGGAATTCCTGGTGTAGCGGTGGAATGCGCAGATATCAGGAAGAACACCCGTGGCGAAGGCGGCTCTCTGGAACGCAACTGACGCTGAGACGCGAAAGCGTGGGGAGCAAACAG
>0e4a64bae70effdd9c3150ad4bf7bd99
ACAGAGGTCCCAAGCGTTGTTCGGATTCACTGGGCGTAAAGGGTGTGTAGGAGGTCATTTAAGTCTGATGTGAAATCCCGTCGCCTAACGACGGAACTGCATTGGATACTATTTGGCTAGAGGATCTGAGGGGGAAGCGGAATTCTTGGTGTAGCGGTGAAATGCGTAGATATCAAGAGGAACACCTGTGGCGAAAGCGGCTTCCTGGAAGATTCCTGACTCTGAAACACGAAAGGCAGGGGAGCGAATGG
>0e52483df95648a69b43a44487b706e0
ACAGAGGGTGCGAGCGTTAATCGGAGTTACTGGGCGTAAAGGGTGCGTAGGCGGTTTGATGTGTGTGATGTGAAAGCCCCGGGCTTAACCTGGGAAGTGCATCGCAAACTATTAAACTAGAGTAGATGAGAGGGTGGTGGAATTTCCGGTGTAGCGGTGAAATGCGTAGAGATCGGAAGGAACGTCAATGGCGAAGGCAGCCACCTGGCATCATACTGACGCTGAGGCACGAAAGCGTGGGGAGCGAACAG
>0e5a86e32e226ed1cb96336cb6cd1ab8
ACAGAGGGTGCGAGCGTTAATCGGAATTACTGGGCGTAAAGGGCGCGTAGGTGGCAAAGTAAGTTGGTTGTGAAATCCCCGGGCTTAACCTGGGAACTGCAACCAAAACTGCTTAGCTAGAGTACAGTAGAGGGAAGTGGAATTTCCGGTGTAGCGGTGAAATGCGTAGAGATCGGAAGGAACACCAGTGGCGAAGGCGGCTTCCTGGACTGATACTGACACTGAGGCGCGAAAGCGTGGGGAGCAAACAG
>0e60f97a55e30a8bc5b6de771134b0c2
ACGAAGGGGGCTAGCGTTGCTCGGATTTACTGGGCGTAAAGGGCGCGTAGGCGGATTTCTAAGTCGGGGGTGAAAGCCCAGGGCTCAACCCTGGAATTGCCTTCGATACTGGAAGTCTTGAGTACGGGAGAGGTGAGTGGAACTCCGAGTGTAGAGGTGAAATTCGTAGATATTCGGAAGAACACCAGTGGCGAAGGCGACTCACTGGCCCGTTACTGACGCTGAGGCGCGAAAGCGTGGGGAGCAAACAG
>0e63a1a017765f89dee6bb865cb40cc8
ACGAAGGGGGCGAGCGTTGTTCGGAATTACTGGGCGTAAAGGGCGCGTAGGCGGCGATCCTAGTCAGGTGTGAAAGTCCTGGGCTTAACCTGGGGACTGCACTTGATACTGGATTGCTTGAATGCAGGAGAGGATAGCGGAATTCCCAGTGTAGAGGTGAAATTCGTAGATATTGGGAAGAACACCGGTGGCGAAGGCGGCTATCTGGACTGTGATTGACGCTGAGGCGCGAAAGCGTGGGGAGCAAACAG
>0e6af0f98ca22536ece11de765b9da63
ACGGGGGGAGCAAGTGTCATCCGTGTGGACTTGGCGTAAAGGGTATGTAGGTGGTTTATTACTCTATTGGAAAAAAGCACGGGGGGAGCCTCGCCAATTCCATGTCTATTGAAGTTTAAACTAGAATTCGGGGGGGGTGAAATTCGGAACTCTCAATGTAAGGGTAAAATCTGCTAAAATTGATGGGGACTAACTATGGGCGAAAGCAGTTCACCATTACGAAATTGACACTCAGATACTAAAGCATGGGGAGCAAATGG
>0e6b168e99c96669ad7f662ae540aac3
ACGAAGGGGGCTAGCGTTGTTCGGATTTACTGGGCGTAAAGCGCACGTAGGCGGATCTTTAAGTCAGGGGTGAAATCCCAAGGCTCAACCTTGGAACTGCCTTTGATACTGGGGATCTCGAGTCCGGGAGAGGTGAGTGGAACTGCGAGTGTAGAGGTGAAATTCGTAGATATTCGCAAGAACACCAGTGGCGAAGGCGGCTCACTGGCCCGGTACTGACGTTGAGGTGCGAAAGCGTGGGGAGCAAACAG
>0e71f2b32408e0495b6a4501427bf790
ACGAACCGTGCAAACGTTGTTCGGATTCACTGGGCTTAAAGGGCGCGTAGGCGGGTGGTCAAGTCAGGGGTGAAATCTTTCAGCTTAACTGGAAAATAGCTTCTGATACTGGCCGTCTTGAGGGGGGTAGGGGCATGTGGAACTTCCGGTGGAGCGGTGAAATGCGTAGATATCGGAAGGAACGCCGGTGGCGAAAGCGACGTGCTGGACCCTTTCTGACGCTGAGGCGCGAAAGCCAGGGGAGCAAACGG
>0e729338be78228f842601172378cb99
ACGTAGGTGGCAAGCGTTGTCCGGATTTACTGGGCGTAAAGCGTATGCAGGCGGACTTTTAAGTAGGAAGTGAAAGGTTGGGGCTCAACCCTAACACTGCTCCCTATACTGGGGGTCTTGAGTGCCGGAGAGGAAGATGGAACTACACGTGTAGCGGTGAAATGCGTTGAGATGTGTAGGAACACCAATGGCGAAAGCAATCTTCTGGACGGATACTGACGCTGAGATACGAAAGCCAAGGTAGCAAACAG
>0e74533812c3ddd09582b2b2ed57c98d
ACGGAGGGTCCAAGCGTTATCCGGAATCATTGGGTTTAAAGGGTCCGTAGGCGGCCTGGTAAGTCAGTGGTGAAATCTCCCCGCTCAACGGGGAAACGGCCATTGATACTGCCGGGCTTGAATAACCAGGAAGTAACTAGAATATGTAGTGTAGCGGTGAAATGCTTAGATATTACATGGAATACCAATTGCGAAGGCAGGTTACTACTGGTTCATTGACGCTGATGGACGAAAGCGTGGGTAGCGAACAG
>0e806c306097130c7bc744ca3b438a4f
ACGTAGAAGACTAGTGTTATTCATCTTTATTAGGTATAAAGGGTACCTAGACAGTATAATTAGCCCAAAACAGGGTACGGTTATTGCTAGAGTTTTATATAAGAAGGAAGTATTTATGGAGTAGAGATATAATTTGTTAATACCATGAGGATAGATACAGGCGAAGGCAACCTTTTATCTAAAAACTGACGTTGAGGGACGAAGGCTTGGGTAGCAAACAGGATTAGAAACCCCAGTAG
>0e809c9aeccfbf28578815f82a63f2d2
ACGAACCGTGCGAACGTTGTTCGGAATCACTGGGCTTAAAGGGAGCGTAGGCGGGCTATCAAGTCTGGGGTGAAATCCCACGGCTCAACCGTGGAACTGCCTTAGATACTGACGGCCTCGAGGAAGGTAGGGGCATGCGGAACTGTAGGTGGAGCGGTGAAATGCGTTGATATCTACAGGAACTCCGGTGGCGAAAGCGGCGTGCTGGACCTTTTCTGACGCTGAGGCTCGAAAGCTAGGGGAGCAAACGG
>0e84638869c54c81dcead33c345846fb
ACAGAGGGTGCAAGCGTTAATCGGAATTACTGGGCGTAAAGGGCGCGTAGGTTGTTATTTAAGTGAGATGTGAAATCCCTGGGCTTAACCTAGGACGTGCATTTTATACTGAATGACTAGAGTGCAATAGAGGGTAGTGGAATTTCCGGTGTAGCGGTGAAATGCGTAGATATCGGAAGGAACACCAGTGGCGAAGGCGGCTACCTGGATTGACACTGACACTGAGGCGCGAAAGCGTGGGGAGCAAACAG
>0e86756e84932c3b0a46baf558f0fa56
ACAGAGGGTGCAAACGTTGTTCGGAATTACTGGGCGTAAAGCGCGTGTAGGCGGTTAGGCAAGTCGGATGTGAAATCCCGTGGCTCAACTACGGAAGTGCACCCGAAACTGCTTAACTTGAGTCCCGGAGAGGAAGGCGGAATGCTTGGTGTAGAGGTGAAATTCGTAGATATCAAGCGGAACACCGGTGGCGAAGGCGGCCTTCTGGACGATGACTGACGCTGAGACGCGAAAGCGTGGGGAGCAAACAG
>0e88e10ac0f92bf0b08693aa54547259
ACGAAGGGTGCTAGCGTTGTTCGGAATTACTGGGCGTAAAGCGCGCGTAGGCGGCTTTAAAAGTCAGGGGTGAAATCCTGGGGCTTAACCCCAGAATTGCCTTTGAAACTGTGAAGCTAGAGTGTCGGAGGGGATAGCGGAATTGCTAATGTAGAGGTGAAATTCGTAGATATTAGCAGGAACACCGGTGGCGAAGGCGGCTATCTGGACGACAACTGACGCTGAGGCGCGAAAGCGTGGGGATCAAACAG
>0e9cc9eb5f40ef93566e83735e8d34f5
ACGTAGGGTGCAAGCGTTGTCCGGAATTATTGGGCGTAAAGAGCTCGTAGGCGGTCTGTCGCGTCTGGTGTGAAAACTCAGGGCTTAACCCTGAGCTTGCATCGGGTACGGGCAGACTAGAGTGTGCTAGGGGAGACTGGAATTCCTGGTGTAGCGGTGAAATGCGCAGATATCAGGAGGAACACCGGTGGCGAAGGCGGGTCTCTGGGGCATAACTGACGCTGAGGAGCGAAAGCATGGGGAGCGAACAG
>0e9cdca127a402e17a9a07090568d467
ACGAAGGGAGCTAGCGTTGTTCGGAATTACTGGGCGTAAAGGGCGCGTAGGCGGCTTGGCAAGTTGGGTGTGAAAGCCCAGGGCTCAACCCTGGAACTGCACTCAAGACTGCCTTGCTTGAATTCGGTAGAGGTTGGTGGAATTCCCAGTGTAGAGGTGAAATTCGTAGAGATTGGGAAGAACACCCGTGGCGAAGGCGGCCAACTGGACCGACATTGACGCTGAGGCGCGAAAGCGTGGGGATCAAACAG
>0ea292af3f8cd8e581d3999436c497bd
ACAGAGGGTGCAAACGTTGTTCGGAATTACTGGGCGTAAAGCGTGTGTAGGCGGCTTTGCAAGTCGGATGTGAAAGCCCCGGGCTCAACCCGGGAAGTGCACTCGATACTGCAGGGCTTGAGTGTCGGAGAGGTGGGTGGAATTCTCGGTGTAGAGGTGAAATTCGTAGATATCGAGAGGAACACCGGCGGCGAAGGCGGCCCACTGGACGACTACTGACGCTGAGACACGAAAGCGTGGGGAGCAAACAG
>0eb1a2f6c4af8a7d7a0054ceff1b0e0b
ACGTAGGTGGCGAGCGTTGTCCGGATTTATTGGGTTTAAAGGGTGCGTAGGCGGCCCTGTAAGTCAGTGCTGAAATATCCCGGCTTAACCGGGAGGGTGGCATTGATACTGCGGGGCTAGAGTACAGATGAGGTAGGCGGAATTGACGGTGTAGCGGTGAAATGCTTAGATATCGTCAAGAACACCTATAGCGAAGGCAGCTTACTAGGCTGTAACTGACGCTGAGGCACGAAAGTGTGGGGATCAAACAG
>0eb2524048c6a6a0557672412a93b159
GCAGCCGCGGTAATACAGGTAGGATAGCATTGTTTATCATAAATAGGGATTAGCGTGTTCAGGTGGGAATAATCTAGAGGTATTAAGGAGAATAGAGGAATATTAGAATTAGGGATGAAATCCTAAGAAATCGAATGGAAGATCGAAAGCGATAGCATCATTCTATAAAATACCTGACGCTGACACACTAAAGTGCAGGGAGCAAAAGGGATTAGAAACCCGTGTAGTCCGGCTGACTGACTAGCTTGACAGC
>0eb2839218d935044f60a42a9f95936c
ACGTAGAAGACTAGTGTTATTCATCTTTATTAGGTTTAAAGGGTACCTAGACGGTAAAAATCAGCCTAAAAAGGTACGGTTTTACTAGAGTTATATATGATGAGGGGAGTATTTAAGGAGTAGAGTTGAAATTTTATGATACCTTAAGGACTGGTAACGGCGAAAGCGACCTTTTATTTAATAACTGACGTTGAGGGACGAAGGCTTGGGTAGCGAATAGGATTAGAAACCCTAGTAGT
>0eb34166f72008350843ef1332c57c78
ACGTAGGCAGCAAGCGTTGTTCGGAATTACTGGGCGTAAAGAGTGTGTAGGCGGTGTTGCAAGTCTGTCGTGAAATCTCCCGGCTTAACTGGGAGGGTGCGGCGGATACTGCAATGCTAGAGGGTGGGAGAGGTAAGCGGAATTCCTGGTGTAGCGGTGAAATGCGTAGATATCAGGAGGAACACCTGTGGTGTAGACAGCTTACTGGACCACTTCTGACGCTGAGACACGAAAGCGTGGGTAGCAAACAG
>0ebe66e1752e4fdaff14f22014135722
ACGAAGGGGGCAAGCGTTGTTCGGAATTACTGGGCGTAAAGGGCGCGTAGGCGGCCATCTTTGTCAGGCGTGAAAGCCCCGGGCTCAACCCGGGAACTGCGCTTGGGACGGGGTGGCTTGAGTTCGGGAGAGGAGAGTGGAATTCCCAGTGTAGAGGTGAAATTCGTAGATATTGGGAAGAACACCGGTGGCGAAGGCGGCTCTCTGGACCGATACTGACGCTGAGGCGCGAAAGCGTGGGGAGCAAACAG
>0ec0b92a1a052ac766459829ccb131ef
ACGTAGAAGACAAGTGTTATTCATCTTTATTAGGTTTAAAGGGTACCTAGACGGTAATATTAGTCCAAAACAGGATACGATATTACTAGAGTTATATGTGAGGAGGTGAGTATTTAAGGAGTAGAGTTAAAATTTTTTGATCCCTTAACGACTGGTAACGGCGAAAGCAACCTCTTATGTAATAACTGACGTTGAGGGACGAAGGCTTGGGTAGCAAATAGGATTAGAAACCCCTGTAG
>0ec7428b6aabc9b9c155ee46e5295e00
ACGAAGGGGGCGAGCGTTGTTCGGATTTACTGGGCGTAAAGGGCGCGTAGGCGGTGCTTCAAGTCAGGCGTGAAAGCCCCGGGCTCAACCTGGGAACGGCGCTTGGGACTGGGGCACTGGAGTTCGGGAGAGGAGCGTGGAATTCCCAGTGTAGAGGTGAAATTCGTAGATATTGGGAAGAACACCGGTGGCGAAGGCGGCGCTCTGGACCGAGACTGACGCTGAGGCGCGAAAGCGTGGGGAGCAAACAG
>0ecb45709d72e320408adbea20c3a77b
ACGTAGGGGGCCAGCGTTGCTCGGAATTACTGGGCGTAAAGGGTTCGTAGGCGGTGCGGCAAGTCGGAAGTGAAATCTCCAGGCTCAACTTGGAGGCTGCTCCCGAAACTGCCGCGCTAGAGTGCGGGAGAGGCCAGTGGAATTGCAGGTGTAGCGGTGAAATGCGTAGATATCTGCAGGAACACCCGTGGCGAAGGCGGCTGGCTGGACCGCAACTGACGCTGAGGAACGAAAGCTAGGGGAGCAAACAG
>0ecbd8e1d0d3a276be1baadcf50bdd4e
ACGTAAAAGACTAGTGTTATTCATCTTTAATAGGTTTAAAGGGTACCTAGACGGTAAATTTAATCTTAAACAAGATATGTTTTTACTAGAGTTTTATGTGAGGAGGGGAGTATTTATGGAGTAGAGTTGAAATTCTTTGATCCCATAACGACTGGTAACGGCGAAAGCAACCTTTTATGTAATAACTGACGTTGAGGGACGAAGGCTCGGGTCGCAAACAGGATTAGATACCCCTGTAG
>0ecced69a1ce94b25b241ad487117ebc
ACGAAGGGGGCTAGCGTTGTTCGGAATTACTGGGCGTAAAGCGCGCGTAGGCGGTCATATAAGTCAGGGGTGAAATCCCAGAGCTTAACTCTGGAATGGCCTTTGAGACTGTATGGCTTGAGAGCGGGAGAGGTGAGTGGAATTCCCAGTGTAGAGGTGAAATTCGTAGATATTGGGAAGAACACCGGTGGCGAAGGCGGCTCACTGGCCCGTTTCTGACGCTGAGGCGCGAAAGCGTGGGGAGCAAACAG
>0ed115534b59ed98c4850ae56776afff
ACGTAAAAGACTAGTGTTATTCATCTTTAATAGGTTTAAAGGGTACCTAGACGGTATAATTAGTCTTAAATAAGATACGATTATGCTAGAGTTATATATGAGAAGGGGAGTATTTATGGAGTAGAGTTGAAATTCTTTGATCCCATAACGACTGGTAACGGCGAAAGCAACCTTTTATCTAATAACTGACGTTGAGGGACGAAGGCTCGGGTCACGAACAGGATTAGATACCCCTGTAG
>0ed3896f45a81060a272579187a00503
ACGTAGGGTCCAAGCGTTATCCGGAATCACTGGGCGTAAAGCGTGCGTAGGTGGTTTGTTAAGTGCGATGCGAAATCCTGGGGCTCAACCCTGTGGACTGTATAGCATACTAACAAACTAGAGGACATGAGAGGCAAGTGGAATTACTGGTGTAGCAGTGAAATGCGTAGATATCAGTAGGAACACCAATGGCGAAGGCAGCTTGCTGGCATGTATCTGACGCTAAGGCACGAAAGCGTGGGGAGCGAACAG
>0ed3d45f523541961477d8aac4ddc04d
ACGAAGGGTGCAAACGTTGCTCGGAATTATTGGGCGTAAAGCGCACGTAGGCGGCTTAGCAAGTCGGATGTGAAAGCCCACGGCTCAACCATGGAAGTGCATCCGAAACTGCTGAGCTTGAGTACTTAAGAGGATCGCGGAATTCCCGGTGTAGAGGTGAAATTCGTAGATATCGGGAGGAACACCAGTGGCGAAGGCGGCGATCTGGGAAGATACTGACGCTGAGGTGCGAAAGCGTGGGGAGCAAACAG
>0ed5f3bf048d0932124537e983ed7893
ACGTAGGGGGCAAGCGTTGTCCGGATTTATTGGGCGTAAAGAGCGTGTAGGCGGCCAGGTAGGTCCGTTGTGAAAACTCGAGGCTCAACCTCGAGACGTCGACGGAAACCATCTGGCTAGAGTCCGGAAGAGGAGAGTGGAATTCCTGGTGTAGCGGTGAAATGCGCAGATATCAGGAAGAACACCCGTGGCGAAGGCGGCTCTCTGGGACGGTACTGACGCTGAGACGCGAAAGCGTGGGGAGCAAACAG
>0ed6e88bed1b9ebe5ce5024d6076e3c8
ACAGAGGCCCCGAGCGTTACTGAGAATCACTGGGTTTAAAGGGTGCGTAGGTGGCGCGTTAAGTCTGTTGTGAAATCCCTGGGCTCAACCCAGGAACCGCTTCGGATACTGGCGTGCTTGAGGCTAGTAGAGGTCACTGGAACTGACGGTGGAGCGGTGAAATGCGTAGATATCGTCAGGAACGCCGGTGGTGAAGACGGGTGACTGGGCTAGTTCTGACACTGAGGCACGAAAGCGTGGGGAGCGAACGG
>0ede4c2f41355a9574f32bdc6e88a6be
ACGGAGGATCCAAGCGTTATCCGGATTTATTGGGTTTAAAGGGTGCGTAGGTGGCTTATTAAGTCAGGGGTGAAAGACGGTAGCTTAACTATCGCAGTGCCTTTGATACTGATGAGCTTGAATGAACTGGAGGTAAGCGGAATGTGACAAGTAGCGGTGAAATGCATAGATATGTCACAGAACACCAATTGCGAAGGCAGCTTACTACGGTTAAATTGACACTGAGGCACGAAAGCGTGGGGATCAAACAG
>0edeecaefdb6e0ab398feb4e1ddcda5f
ACAGAGGGTGCGAGCGTTAATCGGAATGACTGGGCGTAAAGGGCGCGTAGGTGGATTGTTATGTTGGATGTGAAAGCCCCGGGCTTAACCTGGGAATTGCATACAAAACTGGCAGTCTAGAGTGGAGCAGAGGTGAGTGGAATTTCCGGAGTAGCGGTGAAATGCGTAGATACCGGAAGGAACACCAGTGGCGAAGGCGACTCACTGGGCTCAAACTGACACTGAGGCGCGAAAGCGTGGGGAGCAAACAG
>0edfb6057d138362f5e8d369936403a0
ACGTAGGGGGCAAGCGTTGTCCGGATTTACTGGGCGTAAAGCGCGCGCAGGCGGTTAGGTAAGTTTAGAGTGACAGTGGCAGGCTCAACCTGGCAAGGTCTCTGAAAACTGCCGGACTTGAGGACCAGAGAGGGACATAGAATTCCGGGTGGAGTGGTGAAATGCGTAGATATCCGGAGGAATACCAAAGGCGAAGGCAGTGTCCTGGCTGGTAACTGACGCTCAGGCGCGAAAGCTAGGGGAGCGAACAG
>0ee384412409b0a44bf4d0997503dc1d
ACGAACCGTGCGAACGTTGTTCGGATTCACTGGGCTTAAAGGGCGCGTAGGCGGATGATCAAGTCCGGGGTGAAATCCTTCAGCTTAACTGGAGAAGTGCCTCGGATACTGATGATCTCGAGGGAGGTAGGGGCATGTGGAACTTCCGGTGGAGCGGTGAAATGCGTAGATATCGGAAGGAACGCCGGTGGCGAAAGCGACGTGCTGGACCTCTTCTGACGCTGAGGCGCGAAAGCTAGGGGAGCAAACGG
>0ee666e7aea455697c0b61b7be381b42
ACGGAGGGTGCGAGCGTTAATCGGAATTACTGGGCGTAAAGGGTGCGTAGGTTGTTTATTAAGTTAGCTGTGAAATTCCTGGGCTTAACCTAGGGATGTCAGCTAAGACTGGTAAGCTAGAGTATAGGAGAGGGTAGTGGAATTTCCGGTGTAGCGGTGAAATGCGTAGAGATCGGAAGGAACACCAGTGGCGAAGGCGGCTACCTGGCCTGATACTGACACTGAGGCACGAAAGCGTGGGGAGCAAACAG
>0ee8549182ffb14f8486ae2590925d1b
ACAGAGGGTGCGAGCGTTAATCGGAATGACTGGGCGTAAAGGGCGCGTAGGTGGATTGTTATGTTGGATGTGAAAGCCCCGGGCTTAACCTGGGAATTGCATACGAAACTGGCAGTCTAGAGTGGAGCAGAGGTGAGTGGAATTTCCGGAGTAGCGGTGAAATGCGTAGATACCGGAAGGAACACCAGTGGCGAAGGCGACTCACTGGGCTCAAACTGACACTGAGGCGCGAAAGCGTGGGGAGCAAACAG
>0ee9d1be85cb104050ad4ac8d148504e
ACGTAAGAGACTAGTGTTATTCATCATAATTAGGTTTAAAGGGTACCTAGACGGTCAAAATAGCATATTATATGTAACTACTTGACTAGAGTTTTATAGAAGAAGGCAGAACTTGAGGAGGAGAGATAAAATTTGATGATACCAAAGGGACTGGTAAAGGTGAAGACAGCCTTCTATTTAAAAACTGACGTTGAGGGACGAAGGCACAGAGAACAAACAGGATTAGAAACCCTAGTAGT
>0eea9d08b26e116c361552a25632d133
ACGGAAGGTGCAAGCGTTGTTCGGAGTGACTGGGCGTAAAGGGCGCGTAGGCAGGAGAGTAAGAAGATTGTGAAAACCCCGGGCTCAACCTGGGACGTGCAGTTTTGACTGCTTTTCTTGAATGTCTGAGAGGTTAGTGGAATTGCAGGTGTAGGAGTGAAATCCGTAGATATCTGCAGGAACACCGGAGGCGAAGGCGGCTAACTGGTGGAGCATTGACGCTGAGGCGCGAAAGCGCGGGTAGCAAACAG
>0eec902ffa6d450fcebdcd30bbc8d63d
ACAGAGGTGCCGAGCGTTAGGCGGAATCACTGGGCTTAAAGCGTGTGTAGGCGGGCCGTTAAGTGTCTTGTGAAATCCCCCGGCTCAACCGGGGAATTGCTGGGCATACTGGCGGTCTTGAGCAGTCTAGGGGCAGATGGAACAAGTGGTGGAGCGGTGAAATGCGTAGATATCACTTGGAACGCCAACGGTGAAGACAGTCTGCTGGGGACTTGCTGACGCTGAGACACGAAAGCCAGGGGAGCGAACGG
>0eef6bc87c5017db8e4c5d4ac0f24e64
ACGGAGGGTGCAAGCGTTATCCGGATTTACTGGGTTTAAAGGGTGCGTAGGCGGGTTATTAAGTCAGTGGTGAAAGATTTGGGCTCAACCCAAAAATTGCCATTGATACTGGTAGCCTCGAGTACAGTTGAGGTGGGCGGAATGTGTCATGTAGCGGTGAAATGCATAGATATGACACAGAACACCAATTGCGAAGGCAGCTCGCTAAACTGTAACTGACGCTGAGGCACGAAAGCGTGGGTAGCAAACAG
>0efbf54df2071ee7b2b05ff1af14a88e
ACGTAGGTGGCAAGCGTTGTCCGGATTTATTGGGTTTAAAGGGTGCGTAGGCGGCAAAATAAGTCAGTGGTGAAAGCCGATCGCTTAACGATCGAACTGCCATTGATACTGCTTTGCTTGAGTACAGTTGAGGTAGGCGGAATTGACAGTGTAGCGGTGAAATGCATAGATATTGTCAAGAACACCAATTGCGTAGGCAGCTTACTAAAGTGTTACTGACGCTGAGGCACGAAAGTGCGGGGATCAAACAG
>0f03368edbd618835416fdba51aca022
ACGAAGGGGGCTAGCGTTGTTCGGATTTACTGGGCGTAAAGCGCGCGTAGGCGGATAAATTAGTTAGAGGTGAAATCCCAGGGCTCAACCCTGGAACTGCCTTTAATACTGTTTATCTAGAGTATGAAAGAGGTGAGTGGAATTCCGAGTGTAGAGGTGAAATTCGTAGATATTCGGAGGAACATCAGTGGCGAAGGCGGCTCACTGGTTCATTACTGACGCTGAGGTGCGAAAGCGTGGGGAGCAAACAG
>0f0f5fefb004dd106318ce3ff1aeb480
ACGAAAGGGATAAGCGTCATTCATATTGAATGGGTGTAAAGGGTATGTAGGCGGTATCATTTATCTCCTAGAATCAAGGATAAAATAATCTTAATATCTAGGATAATTTTTAATGATAGTCATAGTTTTAAAATGACCCTTTTTAAATTTTATTAGTAAAGGAACTAGAGTGAAATAGAGGAAAGAGGAATTTCAAATGGAAGGATGAAATCTTTTGATATTTGAAGGAACTCTAAAGGCGAAGGCTTCTTTCTAATTTATCACTGGCGCTAAGATACGAAAGTGTGGGTAGCAAAAAG
>0f11e3482bbd07fdbcd81548c8f76b03
ACGGAGGGTGCAAGCGTTATCCGGATTCACTGGGTTTAAAGGGTGCGTAGGAGGGTAGGAAAGTCAGTGGTGAAATCTTCGAGCTTAACTCGGAAACTGCCGTTGATACTACTTATCTTGAATATCGTGGAGGTGAGCGGAATATGTCATGTAGCGGTGAAATGCTTAGATATGACATAGAACACCAATTGCGAAGGCAGCTCGCTACACGAATATTGACTCTGAGGCACGAAAGCGTGGGGATCAAACAG
>0f1a416925aeed18690b0972ff881df2
ACGAAGGGGGCAAGCGTTGTTCGGAATTACTGGGCGTAAAGGGCGCGTAGGCGGTGTACTAAGTTAGGCGTGAAAGCCCTGGGCTCAACCCGGGAATTGCGTTTGATACTGGTACGCTAGAATCCAGGAGAGGTTGGTGGAATTCCCAGTGTAGAGGTGAAATTCGTAGAGATTGGGAAGAACACCGGTGGCGAAGGCGGCCAACTGGACTGGTATTGACGCTGAGGCGCGAAAGCGTGGGGAGCAAACAG
>0f1f5e4917cd46c32bfe9ef4a094763c
ACGTAGGGGGCCAGCGTTGCTCGGAATTACTGGGCGTAAAGGGTCTGTAGGCGGTGCGGCAAGTCGGAAGTGAAATCTTAGGGCTTAACCCTGAGGCTGCTCCCGAAACTGCCGTGCTCGAGTGCGAGAGAGGCGAGTGGAATTGCAGGTGTAGCGGTGAAATGCGTAGATATCTGCAGGAACACCCGAGGCGAAAGCGGCTCGCTGGATCGCAACTGACGCTGAGAGACGAAAGCTAGGGGAGCAAACAG
>0f25e781dba8bfe24cc0505e2f4f1831
ACGTAGGAGGCTAGTGTTAGTTATCTTTATTGGGTTTAAAGGGTAAGTAGACGGTAAATTAAACTCTAAATGAGTACTTTTTTACTAGAGTTATATGAGAGAAGGAAGAATTTCTGGAGTAGAGATAAAATTCGATGATACCAGGAGGACTGTCAACGGCGAAGGCGTCCTTCTATGTAATAACTGACGTTGAGAGACGAAGGCTTGGGTAGCAAACAGGATTAGAAACCCGGGTAGTC
>0f267839d01cf0d2b9b5db91ab602014
ACAGAGACTGCGAGCGTTATTCGGATTCACTGGGCGTAAAGGGTGCGCAGGCGGCCGTGTGTGTGAGGCGTGAAAGCCCGGGGCTTAACCCCGGAATTGCACCTCAAACTACACGGCTAGAGTATTGGAGAGGGTAACGGAATTCACGGTGTAGCAGTGAAATGCGTAGATATCGTGAGGAACACCAGAGGCGAAGGCGGTTACCTGGACAATTACTGACGCTCAGGCACGAAAGCGTGGGTAGCAAAAGG
>0f28ae4d5bac8815313b44e0625c4d6e
ACGTACGAGGCGAGCGTTATCCGGAATTACTGGGCGTAAAGCGCGCGCAGGTGGTTCTTTAAGTAGGGCGTGAAATCTCCCGGCCTAACTGGGAGGGGTCGCTCTAGACTGGGGGACTTGAGGCTGGCAGAGGTAGGTGGAATTCCTGGTGTAGTGGTGAAATGCGTAGAGATCAGGAGGAACACCGGTGGCGAAGGCGGCCTACTGGGCCAGCACTGACGCTGAGGCGCGAAAGCTCGGGGAGCGAACGG
>0f2d1176e7d0b92abb2aae4f3fd8e21c
ACAGAGGGTGCAAGCGTTAATCGGAATTACTGGGCGTAAAGCGCACGTAGGTGGATATTTAAGTTAGATGTGAAAACCCCGGGCTCAACCTGGGAACGGCATTTGATACTGGGTATCTAGAGTATGATAGAGGGTAGAGGAATTTCTGGTGTAGCGGTGAAATGCGTAGATATCAGAAGGAACATCAGTGGCGAAGGCGTCTACCTGGATTAATACTGACACTGAGGAGCGAAAGCATGGGTAGCAAACAG
>0f2dde423f15b1c9f3e801bc539ac5d5
ACGGAGGGTGCAAGCGTTGTCCGGATTCACTGGGTTTAAAGGGTGTGTAGGCGGATCTTTAAGTCCGTGGTGAAATCTCCGAGCTCAACTCGGAAACTGCCATGGATACTATTGATCTTGAATCTTGTTGAGGTGGGCGGAATACATCATGTAGCGGTGAAATGCTTAGATATGATGTAGAACACCGATTGCGAAGGCAGCTCACTAAGCAAGTATTGACGCTGAGGCACGAAAGCGTGGGGATCAAACAG
>0f33e2f7bfe1be5d747014994b9b866b
ACAGAGGGTGCAAGCGTTAATCGGAATTATTGGGCGTAAAGGGCTTGTAGGTGGTTTTTTAAGTTGGATGTGAAATCCCTGGGCTTAACCTGGGACGTGCATCTAATACTGGAAGACTAGAGTATAGCAGAGGAGTGGGGAATTCCTGGTGTAGCAGTGAAATGCGTAGAGATCAGGAGGAACATCAGTGGCGAAGGCGCCACTCTGGGCTAATACTGACACTGAGGAGCGAAGGCGTGGGGATCAAACAG
>0f3533b8a2f8644e749153eec958d440
ACGAGGACCCCAAGCGTTATCCGGAATTACTGGGCGTAAAGCGTGAGCAGCCGGTTTTGCTAGTCTCATGTCAAATCTCACTGCTCAACGGTGAGACAGCGTGGGAAACGGCAAAACTAGAGTGGGTAAGAGGTAGACGGAACGTGCAGTGTAGGGGTGAAATCCATTGATATTGCACGGAACACCAAAAGCGAAAGCAGTCTACTAGTGCTCTACTGACGGTCAATCACTAAAGCGTGGGGATCAAAAAG
>0f364265f80ac62c7ae9aff92354a66e
ACGAAGGGTGCTAGCGTTGTTCGGAATTACTGGGCGTAAAGCGCGCGTAGGCGGCTTTGTAAGTCAGGGGTGAAATCCCACAGCTTAACTGTGGAACTGCCTTTGAAACTGCAAAGCTGGAGTGTCGGAGGGGATAGCGGAATTGCTAATGTAGAGGTGAAATTCGTAGATATTAGCAGGAACACCGGTGGCGAAGGCGGCTATCTGGACGACAACTGACGCTGAGGCGCGAAAGCGTGGGGATCAAACAG
>0f42bdf49f166b682a7ee82f229fc470
ACGGGGGGTGCAAGCGTTGATCGGATTGACTGGGCGTAAAGGGAGCGTAGGCGGTCAGAAAAGTAGAATGTGAAATCTTGAGGCTCAACCTCAAAACGGCATTCTAAACTTTCAGACTAGAGGGTAGTAGGGGAAAACAGAATTCTGCATGTAGCGGCGAAATGCGTAGATATGCAGAGGAATACCGGTGGCGAAGGCGGTTTTCTGTACTATACCTGACGCTGAGGCTCGAAAGTATGGGGAGCAAACAG
>0f472d35998280c79be26d5c8ec7c55d
ACGTAAAAGACTAGTGTTATTCATCTTTAGTAGGTTTAAAGGGTACCTATACGGTATAATTAGTCTTAAACAAGAAACGGTTATGCTAGAGTTATATATGAGAAGGGGAGTATTTATGGAGTAGAGTTGAAATTCTTTGATCCCATAACGACTGGTAACGGCGAAAGCAACCTTTTATCTAATAACTGACGTTGAGGGACGAAGGCTCGGGTCACGAACAGGATTAGAAACCCCGGTAG
>0f4bf81aca73f7e75ef10456f32e57a9
ACAGAGGTCCCGAGCGTTGTTCGGATTCACTGGGCGTAAAGGGTGCGCAGGTGGGCTGTCAAGTTTGATGTGAAAGCCCCGGGCTTAACCCGGGAATGGCATTGAATACTGATGGTCTGGAGGATTGGAGGGGGGACTGGAATTCTTGGTGTAGCAGTGAAATGCGTAGATATCAAGAGGAACACCAGTGGCGAAGGCGAGTCCCTGGACAATACCTGACACTGAGGCACGAAAGCCAAGGGAGCAAACAG
>0f4c83a4621995f1fcf3bb93d46c9a43
ACGTAGGGCGCGAGCGTTGTCCGGAATTATTGGGCGTAAAGAGCTCGTAGGCGGCTTGTTGCGTCGGCTGTGAAATCCCATGGCTTAACTGTGGGCTTGCAGCCGATACGGGCAGGCTAGAATTCGGTAGGGGAGACTGGAATTCCTGGTGTAGCGGTGAAATGCGCAGATATCAGGAGGAACACCGGTGGCGAAGGCGGGTCTCTGGGCCGATATTGACGCTGAGGAGCGAAAGCGTGGGGAGCGAACAG
>0f5036623ccb2bc3788549c849e6b512
ACGGAGGGTGCAAGCGTTATCCGGATTCACTGGGTTTAAAGGGTGCGTAGGCGGCTTTATAAGTCATTGGTGAAAGCTCGCAGCTTAACTGTGAAACTGCCATTGAAACTGTTTAGCTTGAATGTGGTTGAAGTGGGCGGAATATAACATGTAGCGGTGAAATGCTTAGATATGTTATAGAACACCGATTGCGAAGGCAGCTCACTAAGCCAATTATTGACGCTGAGGCACGAAAGCGTGGGTAGCGAACAG
>0f50fe55590cfd1a1c283daca13450ca
ACAGAGGGTGCGAGCGTTGTCCGGAATCACTGGGCGTAAAGGGCGCGTAGGTGGCCCGACCAGTCCGTGGTGAAAGCTCGACGCTCAACGTCGAGTCGGCCATGGATACTGTTGGGCTGGAGCACTGTAGAGGCTCATGGAATTCCGGGTGTAGCGGTGGAATGCGTAGAGATCCGGAAGAACACCGGTGGCGAAGGCGGTGAGCTGGGCAGTTGCTGACACTGAGGCGCGACAGCGTGGGGAGCAAACAG
>0f5688670410dd825ff0513062e66558
ACGTAGGGTGCGAGCGTTGTCCGGAATTACTGGGCGTAAAGAGCTCGTAGGTGGTTTGTCGCGTTGTTCGTGAAAACTCACGGCTTAACTGTGAGCGTGCGGGCGATACGGGCAGACTGGAGTACTGCAGGGGAGACTGGAATTCCTGGTGTAGCGGTGGAATGCGCAGATATCAGGAGGAACACCGGTGGCGAAGGCGGGTCTCTGGGCAGTAACTGACGCTGAGGAGCGAAAGCGTGGGGAGCGAACAG
>0f5abce7943bff8b611e5ba1610598df
ACGAAGGGGGCTAGCGTTGTTCGGAATTACTGGGCGTAAAGCGCGCGCAGGCGGTCCTTCAAGTCAGAGGTGAAAGCCCAGAGCTCAACTCTGGAACGGCCTTTGAGACTAGAGGACTTGGGTACGGGAGAGGTGAGTGGAATTCCGAGTGTAGAGGTGAAATTCGTAGATATTCGGAAGAACACCAGTGGCGAAGGCGGCTCACTGGCCCGTTACCGACGCTCAGGCGCGACAGCGTGGGGAGCAAACAG
>0f5e182743132c864d8f724564343542
ACGAACCTTGCTAACGTTATTCGGAATTACTGGGCTTAAAGGGTGCGTAGGCTGTGCGGAAAGTTGGGTGTGAAATACCTCAGCTTAACTGAGGAACTGCGCCCAAAACTACCGTGCTTGAGGGAGACAGAGGTAAGCGGAACTTAGGGTGGAGCGGTGAAATGCGTTGATATCCTAGGGAACACCGGTGGCGAAAGCGGCTTACTGGGTCTCATCTGACGCTGAGGCACGAAAGCCAGGGTAGCGAACGG
>0f5fa3aa228c75c960dc1b84653c8fd5
ACGGGGGGAACTAGTCTTTATTCGACATTATTGGGCATAAAGGGTCTGTAGGCTGTTTCTTAAGCTTTAAAGGATAAATGCTACGCTGGATACAGGAGGCATCCTTTAGAACTAAGAAACTTTTTGAGGATGGGTAAAGGTAATGGTACTCTCAATGAAGAGAGTGAAATTCGAAGAAATTGACGGGGACGAACCGGAGGTGAAGACGATTACTTGAAACATAAACCTGACGCTGAGGGACGAAAGCATGGGGAGCAAACAGTT
>0f6cbabb977fa6ff0e90dacfd993d3a7
ACGGCTTCAACAAGCAATAGTAATTTAAATTGGTGTAAAGGGTACGTAGCTTGTGTCTTAGCGACACTTGAGTTAGATGGAGGTAAGTACAATACTTAGAGTAGGGCTGATATCTTATGATCCTAAGGGGAGTGCTAATGGCGAAGGCAACTTACCAAGCAATAACTGACGGTGAGGTACGAAAGTTAGGGGATAGACAAGGATTAGAAACCCCAGTAGTCCGGCTGACTGACTCCTGA
>0f6ea33baa4354b29b47bba1e5d45d61
ACGGAAGGTACGGGCGTTATTCGTTTTGATTGGGTGTAAAGGGTACGTAGGTGGTCGAGGAAAGTATTGATAAAAAGAGCAGAGTATTCCTGTGCGGTATATCATTTCTGGATTTGACTAGAGTTGAAGAGAGGTTGGGTTAATTCTCTGTGAAGGAGTAATATCCTGAGAACTAGGGAGGAAGGCTAACTGGCGAAAGCACCTTTCCAGCTTCAACTGACGCTCAGGTACGAAAGCGCAGGTAGCAAACAG
>0f7417aedfc2b7cc942c595bfc9c9604
ACGAAGGGGGCAAGCATTGTTCGGAACTACTGGGCGTAAAGGGTGCGTAGGCGGATTGATCAGTCAGATGTGAAAGCCCAAGGCTCAACCTTGGAATTGCATTTGATACTATCAGTCTGGAATATTGGAGAGGAACGTGGAATTCTCAGTGTAGAGGTGAAATTCGTAGATATTGAGAGGAACACCAGTGGCGTAGGCGACGTTCTGGCCAAATATTGACGCTGAGGCACGAAAGTGTGGGGAGCAAACAG
>0f752dbd83bad1243163c6bf26a051af
ACGTAGGGGGCAAGCGTTGTCCGGAATCATTGGGCGTAAAGAGCGTGTAGGCGGTTCGATAAGTCCGCTGTGAAAGTCCAGGGCTCAACCCTGGAATGCCGGTGGAAACTGTCGAACTAGAGTCCGGAAGAGGCGAGTGGAATTCCTGGTGTAGCGGTGAAATGCGCAGATATCAGGAGGAACACCAATGGCGAAGGCAGCTCGCTGGGACGGTACTGACGCTGAGACGCGAAAGCGTGGGGAGCAAACAG
>0f77625f7fdbaecb60b788f8556db25c
ACGGAGGATGCAAGCGTTATCCGGAATGATTGGGCGTAAAGCGTCCGCAGGTGGCATTGAAAGTCTGCTGTCAAAGAGTCTGGCTCAACCAGATAAAGGCAGTGGAAACTACAAAGCTAGAGTACGTTCGGGGCAGAGGGAATTCCTGGTGTAGCGGTGAAATGCGTAGAGATCAGGAAGAACACCGGTGGCGAAAGCGCTCTGCTAGGCCGTAACTGACACTGAGGGACGAAAGCTAGGGGAGCGAATGG
>0f7bda68ba25e47af5a16fd693a4b7a4
ACGAAGGGGGCTAGCGTTGCTCGGAATCACTGGGCGTAAAGGGCGCGTAGGCGGCGTTTTAAGTCGGGGGTGAAAGCCTGTGGCTCAACCACAGAATGGCCTTCGATACTGGGGCGCTTGAGTATGGTAGAGGTTGGTGGAACTGCGAGTGTAGAGGTGAAATTCGTAGATATTCGCAAGAACACCGGTGGCGAAGGCGGCCAACTGGACCATTACTGACGCTGAGGCGCGAAAGCGTGGGGAGCAAACAG
>0f7e6575d81bb24e5a6b11950d5afcbc
ACAGAGGGTGCAAGCGTTAATCGGAATTATTGGGCGTAAAGCGCACGTAGGTGGCTATTTAAGTCTGATGTGAAAGCCCTGGGCTTAACCTGGGAATTGCGTTGGAAACTGAGTAGCTAGAGTCGGAGAGAGGGCCGTGGAATTTCCGGTGTAGCAGTGAAATGCGTAGAGATCGGAAAGAACACCCGTGGCGAAGGCGGCGGCCTGGTTCCAGACTGACACTGAGGTGCGAAAGCATGGGGAGCAAACAG
>0f806a9497375803163a6c3eaaa8a86b
ACAGAGGCCCCAAGCATTATCCGGAATCACTGGGCGTAAAGGGTGTCGAGGCGGTCGTGTTAGTCGTTTGTAAAATCCTGGAGCTCAACTTCAGGCCCGCAAGCGAAACGGCACGACTAGAGGTTGGGAGAGGTGCGTGGAACTCACGGTGTAGGGGTAAAATCCGTTGATATCGTGGGGAACACCAAAGGCGAAGGCAGCGCACTGGCCCACACCTGACGCTCACACACGAAAGCCAGGGTAGCGAACGG
>0f81deccc41cec835a1ba92b551e15b6
ACGTAGGGTGCAAGCGTTGTTCGGAATCATTGGGCGTAAAGCGCGTGTAGGTGGTTATTTAAGTCGATTGTGAAATCCCTGGGCTCAACCGAGGAAGTGCAGTCGAAACTGAATAGCTAGAGGACGGCAGAGGAAGGTGGAATTCCAAGTGTAGAGGTGAAATTCGTAGATATTTGGAGGAATACCTGTGGCGAAGGCGGCCTTCTGGACCGGTCCTGACACTGAGACGCGAAAGCGTGGGGAGCAAACAG
>0f82edd7cf0ad410df671954d0514d75
ACGAAGGGAGCTAGCGTTGTTCGGAATTACTGGGCGTAAAGGGCGCGTAGGCGGCTTGGCAAGTTGGATGTGAAAGCCCTGGGCTCAACCCGGGAATTGCATTCAAGACTGTCTTGCTTGAATTCGGTAGAGGTTGGTGGAATTTCCAGTGTAGAGGTGAAATTCGTAGAGATTGGAAAGAACACCCGTGGCGAAGGCGGCCAACTGGACCGACATTGACGCTGAGGCGCGAAAGCGTGGGGAGCAAACAG
>0f83ba44f560768a249e1ada5da03f0e
ACGAAGGGGGCTAGCGTTGTTCGGAATTACTGGGCGTAAAGCGAGCGTAGGTTGCTCGACAAGTCAGTGGTGAAAGCCCAAGGCTCAACCTTGGAACTGCCATTGAAACTGTCGAGCTGGAATGTCAGAGGGGATAGCGGAATTCCAAATGTAGGGGTGAAATCCGTAGATATTTGGAGGAACACCGGTGGCGAAGGCGGCTATCTGGATGACTATTGACACTGAGGCTCGAAAGCGTGGGGATCAAACAG
>0f859fecc427ccecbe309eda783eb0b5
ACGTAGAAGACTAGTGTTATTCATCTTTATTAGGTTTAAAGGGTACCTAGACGGTAAAAATCAGCCTAAAAAAGGTACGATTTTACTAGAGTTATATATGATGAGGGGAGTATTTAAGGAGTAGAGTTGAAATTTTATGATACCTTAAGGACTGGTAACGGCGAAAGCGACCTTTTATTTAATAACTGACGTTGAGGGACGAAGGCTTGGGTAGCGAATAGGATTAGAAACCCTGGTAG
>0f8767681d7b3a7f20d3dd68debd3d87
ACGTAGGGCGCGAGCGTTGTCCGGATTTATTGGGCGTAAAGAGCTCGTAGGCGGCTTGTCGCGTCGTGTGTGAAATTTTAGGGCTCAACCCTGACATTGCATACGATACGGGCAGGCTTGAGTTCGGTAGGGGAGACTGGAATTCCTGGTGTAGCGGTGAAATGCGCAGATATCAGGAGGAACACCGGTGGCGAAGGCGGGTCTCTGGGCCGATACTGACGCTGAGGAGCGAAAGCGTGGGGAGCGAACAG
>0f8bcc62d8cde87ef3f328e0c351567f
ACGTAGGTGGCAAGCGTTGTCCGGATTTACTGGGCGTAAAGCGTATGCAGGCGGACCTTTAAGTAGGAAGTGAAAGGTGGGAGCTCAACTCTCACACTGCTCCCTATACTGGGGGTCTTGAGTGCCGGAGAGGACAAGGGAACAGGTCGTGTAGCGGTGAAATGCGTTGAGATGACTTGGAACACCAATGGCGAAAGCACTTGTCTGGACGGAGACTGACGCTGAGATACGAAAGCCAAGGGAGCGAACAG
>0f8c86f70a431c7edac482dd940c47bf
ACGGGGGGGGCAAGTGTTCTTCGGAATGACTAGGCGTAAAGGGCACTACGGCAGTGAATCGGGTTGCAAGTTCAAGTCGCCAAAAACCGGCGGAATGCTCTCGAAACCAATTCACTTGAGTGAGACAGAGGAGAGTTTCATTTCGTGTGTAGGGGTTAAATCCGTAGATCTACGAAGGAAGGCCAAAAGCGAAGGCAGCTCTTTGGGTCCCTACTGACGCTGAGGTGCGAAAGCATGGGGAGCAAACTG
>0f8df550762f20d5a01d780cdf8fa992
ACGTAGGGGGCCAGCGTTGCTCGGAATTACTGGGCGTAAAGGGTCCGTAGGCGGTTTGGCAAGTCGGTAGTGAAATCTCTGGGCTTAACCCAGAGGCTGCTGCCGAAACTGCCATGCTCGAGTGTGAGAGAGGCGAGTGGAATTACGGGTGTAGCGGTGAAATGCGTAGATATCCGTAGGAACATCCGAGGCGAAGGCGGCTCGCTGGATCACAACTGACGCTGAGGGACGAAAGCTAGGGGAGCAAACAG
>0f91d233b5da2d386f2b053aa2a8226e
ACGAGAGGGGTTAACGTTCTTCAACATAAATGGGTCTAAAGCGTATGTAGGTTGTATTATCAAACAATAATTATAAAATTTCAATAGAAAAATTATAAAATGTAATTGAGATACTAGAGTGTAATTGAAGATAGAGGAATACTAGGAGTAAGGATGAAATCTTTTTATACTTGGTAGACACACTAAAGGCGAAGGCATCTATCTAATTAAACACTGACACTGAGATACTAAAGTATGGGGAGCAAAAAG
>0f960b41608ac6dd698061c2d3089448
ACGTAGGGTGCAAGCATTAATCGGATTTATTGGGCGTAAAGGGCGCGTAGGCGGGAACGTAAGTCAGATGTGAAATCCCGGAGCTCAACTCCGGAACAGCATTTGAAACTGTGTTTCTAGAGGGTAGACGGAGAAAACGGAATTCCACAAGTAGCGGTGAAATGCGTAGATATGTGGAAGAACACCAGTGGCGAAGGCGGTTTTCTAGTTTATACCTGACGCTGAGGCGCGAAAGCAAGGGGAGCAAACAG
>0f986f9b204d70e7852f612e2b6c833d
ACGAAGGTGTCGAACGTTGTCCGGAATTATTGGGCGTAAAGGGCGCGTAGGCGGCCAGGTAAGTGAGATGTGAAAGCTCTAGGCTCAACCTAGGAATTGCATTTCATACTGCTTGGCTTGAGTTCGGTAGAGGAGGGCGGAATTCCAGGTGTAGCGGTGAAATGCGTAGATATCTGGAGGAACACCCGTGGCGAAGGCGGCTCTCTGGTCCGATACTGACGCTGAGGCGCGAAAGGTAGGGGAGCAAACAG
>0f9a6e226fa911e72e8e490ec7767d4e
ACGAAGGGGGCTAGCGTTGCTCGGAATTACTGGGCGTAAAGGGCGCGTAGGCGGATAGTTTAGTTGGGGGTGAAAGCCCGGGGCTCAACCTCGGAATTGCCTTCAATACTGGCTGTCTTGAGTGTGAGAGAGGTGTGTGGAACTCCGAGTGTAGAGGTGAAATTCGTAGATATTCGGAAGAACACCAGTGGCGAAGGCGACACACTGGCTCACTACTGACGCTGAGGCGCGAAAGCGTGGGGAGCAAACAG
>0f9a9b2782788e5da5d9a1917a1ccce5
ACGTAGGGGGCAAGCGTTGTCCGGATTTATTGGGCGTAAAGCGCACGCAGGCGGTCTGCCAAGTTCGGAGTGACAGTTTCCGGCTCAACTGGAAAAGGTCTTCGAAAACTGGTGGACTTGAGGACTTGAGGGGGAGACGGAATTCCGGGTGGAGCGGTGAAATGCGTAGAGATCCGGAGGAACACCGAAGGCGAAGGCAGTCTCCTGGCAAGTTACTGACGCTCAGGTGCGAAAGCTAGGGGAGCGAACAG
>0f9b4df5d9d3383be0b61a7d19e9ba2b
ACGAAGGGGGCTAGCGTTGCTCGGAATCACTGGGCGTAAAGGGTGCGTAGGCGGGTTTTTAAGTCAGAGGTGAAATCCTGGAGCTCAACTCCAGAACTGCCTTTGATACTGAAGATCTTGAGTCCGGAAGAGGTGAGTGGAACTGCGAGTGTAGAGGTGAAATTCGTAGATATTCGCAAGAACACCAGTGGCGAAGGCGGCTCACTGGTCCGGTACTGACGCTGAGGCACGAAAGCGTGGGGAGCAAACAG
>0f9f063cbb7d817c39bbe3235c6207bf
ACGGAGGGTGCAAGCATTAATCGGAATTACTGGGCGTAAAGGGTGCGTAGGCGGATCGGTAAGTCAGGTGTGAAATTCCGGTACTCAATACCGGAGCGGCACTTGAAACTGCCTTTCTTGAGGATGGACGGAGAGAACGGAATTCCATATGTAGCGGTGAAATGCGTAGATATATGGAAGAACACCTGTGGCGAAAGCGGTTCTCTAGTTTATTTCTGACGCTGAGGCACGAGAGTGTGGGGAGCAAACAG
>0fa5038e9ca744987e99181ebe02e190
ACGGAGGATGCAAGCGTTATCCGGATTCATTGGGCGTAAAGGGTCCTGAGGTGGCCTGCTTAGTCTACTGTGAAAGCTCAGGGCTTAACCCTGACAATGCGGTGGAAACTAGCAGGCTAGAATACGGTAGGGGCAGGGGGAATTCCCGGTGTAGCGGTGAAATGCATAGATATCGGGAGGAACACCAAAGGCGAAGGCACCCTGCTGGGCCGATATTGACACTGACAGACGAAAGCTAGGGGAGCAAAGAG
>0fae52bfdc8172dfeb7bf7471785cfc6
ACGAGGGGTGCAAGCGTTGCTCGGAATTATTGGGCGTAAAGGGCAGGTAGGTGGTCTCATTTGTCAGGGGTGAAAGCCTTGGGCTTAACCCAAGAAGTGCCTCTGAAACGGTGAGACTGGAGTCTTGGAGAGGGTCGTGGAATTCCCGGTGTAGCGGTGAAATGCGTAGAGATCGGGAGGAACACCAGAGGCGAAGGCGGCGACCTGGACAAGCACTGACACTCAACTGCGAAAGCGTGGGTAGCAAACAG
>0fb3746154d4f72afdf117dbd106301b
ACGTAGGGTGCGAGCGTTGTCCGGAATTATTGGGCGTAAAGAGCTCGTAGGCGGTCTGTCGCGTCGGATGTGAAAGCCCGGGGCTTAACTCCGGGTCTGCATTCGATACGGGCAGACTAGAGTGTGGTAGGGGAGATCGGAATTCCTGGTGTAGCGGTGAAATGCGCAGATATCAGGAGGAACACCGGTGGCGAAGGCGGATCTCTGGGCCATTACTGACGCTGAGGAGCGAAAGCGTGGGGAGCGAACAG
>0fb69c891745794f0f82c0c675955cc2
ACGAAGGGGGCTAGCGTTGCTCGGAATTACTGGGCGTAAAGGGAGCGTAGGCGGACTGTTAAGTTGGGGGTGAAAGCCCGGGGCTCAACCTCGGAATAGCCTTCAATACTGGCAGTCTTGAGTATGGGAGAGGTAAGCGGAACTCCGAGTGTAGAGGTGAAATTCGTAGATATTCGGAAGAACACCAGTGGCGAGGGCGGCTTACTGGCCCATTACTGACGCTGAGGCTCGAAAGCGTGGGGAGCAAACAG
>0fb9b1e9e564c3b0974d51c0b46374d5
ACGTAGGGCGCGAGCGTTGTCCGGATTTATTGGGCGTAAAGAGCTCGTAGGCGGCTTGTCGCGTCGTCCGTGAAAACCTGGGGCTCAACTCCAGGCTTGCGGTCGATACGGGCAGGCTAGAGTTCGGTAGGGGAGACTGGAATTCCTGGTGTAGCGGTGAAATGCGCAGATATCAGGAGGAACACCGGTGGCGAAGGCGGGTCTCTGGGCCGATACTGACGCTGAGGAGCGAAAGCGTGGGGAGCGAACAG
>0fb9ffa25999f531f7552f6006b55fee
ACGAACCACACAAACGTTATTCGGAATTACTGGGCTTAAAGGGTGCGTAGGCTGCGCAGAAAGTTGGGTGTGAAATCCCTCGGCTCAACCGAGGAACTGCGCCCAAAACTACTGTGCTTGAGGGAGACAGAGGTGAGCGGAACTGAGGGTGGAGCGGTGAAATGCGTTGATATCCTCAGGAACACCCGTGGCGAAAGCGGCTCACTGGGTCTCTTCTGACGCTGAGGCACGAAAGCTAGGGTAGCGAACGG
>0fc6297d3acd267d3e68866790808edf
ACGAAGGGGGCTAGCGTTGTTCGGATTTACTGGGCGTAAAGCGCACGTAGGCGGATCTTTAAGTCAGGGGTGAAATGCCGGGGCTCAACCCCGGAACTGCCTTTGATACTGGGGATCTGGAGTCCGGGAGAGGTGAGCGGAACTGCGAGTGTAGAGGTGAAATTCGTAGATATTCGCAAGAACACCAGTGGCGAAGGCGGCTCACTGGCCCGGTACTGACGCTGAGGTGCGAAAGCGTGGGGAGCAAACAG
>0fc72206b5dd321f8e124e0319713f7c
ACAGAGGGTGCAAGCGTTGTTCGGAATTATTGGGCGTAAAGGGAGTGTAGGCGGTTGATTAAGTCTCATGTGAAATCTACGGGCTCAGCCTGTCAAAGTGCATGAGAAACTGGTCGGCTTGAGTGTCGAAGAGGAGAGCGGAATTCCCGGTGTAGAGGTGAAATTCGTAGAGATCGGGAGGAACACCAGTGGCGAAGGCGGCTCTCTGGTCGACAACTGACGCTGAGACTCGAAAGCATGGGGAGCAAACAG
>0fca22766d31c0ef78c33eb8d8303eaa
ACGAAGGGTGCTAGCGTTATTCGGAATCATTGGGCGTAAAGGGTGTGTAGACGGTATGTTAAGTTTGCTGTTAAATCTTCCGGCCTAACCGGAAATCAGCGGTGAATACTGGCGGTACTAGAGGGTGGAAGAGAGAAGTGGAATTCTCGGAGTAGCGGTAAAATGCGTAGATCTCGAGAGGAACACCAATGGCGAAGGCAGCTTCTTGGTCCATACCTGACGTTGAGACACGAAAGCGTGGGGAGCAAACAG
>0fce0cae6fe028b602b18e2541d161df
ACGAAGGGGGCTAGCGTTGTTCGGAATTACTGGGCGTAAAGGGCGCGTAGGCGGCTCTTCAAGTTAGGCGTGAAAGCCCCGGGCTCAACCTGGGAATTGCGCTTGATACTGTTGGGCTTGAGTTCGGGAGAGGAGAGTGGAATTCCCAGTGTAGAGGTGAAATTCGTAGATATTGGGAAGAACACCAGTGGCGAAGGCGGCTCTCTGGACCGATACTGACGCTGAGGCGCGAAAGCGTGGGGAGCAAACAG
>0fd280f2ae67f0ee8446137082777529
ACAGAGGGTGCAAGCGTTAATCGGAGTTACTGGGCGTAAAGGGCGCGTAGGCGGTTATTTAAGTGAGATGTGAAATCCCTGGGCTTAACCTAGGAACTGCATCTTATACTGAATAGCTGGAGTACTGTAGAGGGTAGTGGAATTTCCGGTGTAGCGGTGAAATGCGTAGAGATCGGAAGGAACACCAGTGGCGAAGGCGGCTACCTGGACAGATACTGACGCTGAGGCGCGAGAGCGTGGGGAGCAAACAG
>0fd8620adec6574cf91af2c4014b694e
ACGAAGGGTGCGAGCGTTATTCGGAATAACTGGGTGTAAAGGGTATGTAGGTGGTTTGCTAAGTCAATTGTTAAAGAGCTCGGCTTAACCGGGTAAAAGCAAGTGAAACTGGTGAACTAGAGTTCGGAAGAGAAGAGTGGAATTCTCGGAGTAGCGGTAAAATGCGTAGATCTCGAGAGGAACACCGGTTGCGAAGGCGGCTCTTTGGTCCGACACTGACACTAAAGTACGAAAGCGTGGGGAGCAAACAG
>0fd9740635fed83b59363664f162f9a9
ACGTGAAAGACAAGTGTTATTCATCTTTAATAGGTTTAAAGGGTACCTAGACGGCAAATCTTGCCTTTAAGGGGAACAGATTTGCTAGAGTTTTATGTGAGAAGGGGAGAATTAGAGGTGGAGAGATGAAATTTTGTGATACCTTTAGGACTGGTAATGGCGTAGGCAACCTTCTATGTAAAAACTGACGTTGAGGGACGAAGGCTTTGGTAATAAACAGGATTAGAAACCCTGGTAGT
>0fdcfc180900bdc861afa1d97858fae4
ACGAACCGTGCGAACGTTGTTCGGAATCACTGGGCTTAAAGGGCGCGTAGGCGGTCTGCCAAGTCCGGGGTGAAAGCCTCCAGCTCAACTGGAGAAGTGCCTTGGATACTGGTGGACTTGAGGGAGGCAGGGGTTGTGGGAACTTCCGGTGGAGCGGTGAAATGCGTTGATATCGGAAGGAACGCCGGTGGCGAAAGCGCACAACTGGTCCTCTACTGACGCTGAGGCGCGAAAGCCAGGGGAGCAAACGG
>0fddcbad730c5a99c1b7ed64825f4636
ACGTAGGTGGCAAGCGTTGTCCGGAATTATTGGGCGTAAAGCGCGCGCAGGCGGTTCCTTAAGTCTGATGTGAAAGCCCACGGCTCAACCGTGGAGGGTCATTGGAAACTGGGGAACTTGAGTACAGAAGAGGAAAGCGGAATTCCACGTGTAGCGGTGAAATGCGTAGAGATGTGGAGGAACACCAGTGGCGAAGGCGGCTTTCTGGTCTGTAACTGACGCTGAGGCGCGAAAGCGTGGGGAGCAAACAG
>0fe4772aabea4e6301f844eabc836cd2
ACGAACCGTGCGAACGTTGTTCGGAATCACTGGGCTTAAAGGGCGCGTAGGCGGGCGGTCAAGTCAGAGGTGAAATCCCACGGCTCAACCGTGGAAGTGCCCCTGATACTGATTGTCTCGAGGGAGGTAGGGGCGTGCGGAACTTCCGGTGGAGCGGTGAAATGCGTAGATATCGGAAGGAACACCGATGGCGAAAGCAGCGCGCTGGACCTTTACTGACGCTGAGGCGCGAAAGCCAGGGGAGCAAACGG
>0febdecdb95e7989a53427f46d7c9e6e
ACGTAGGGGGCCAGCGTTGCTCGGAATTACTGGGCGTAAAGGGTCCGTAGGCGGTGTGGCAAGTCGGTAGTGAAATCTCTGGGCTTAACCCAGAGGCTGCTACCGAAACTGCTGTGCTCGAGTGCGAGAGAGGCGAGTGGAATTGCAGGTGTAGCGGTGAAATGCGTAGATATCTGCAGGAACATCCGAGGCGAAAGCGGCTCGCTGGATCGCAACTGACGCTGAGGGACGAAAGCTAGGGGAGCAAACAG
>0ff742141f6a68064dd82ae199454614
ACGGGGGGTGCAAGCGTTAATCGGAATTACTGGGCGTAAAGCGCGCGTAGGCGGCTGAATAAGTCAGATGTGAAATCCCCGGGCTTAACCTGGGAACTGCATCTGATACTGTTCAACTAGAGTTTAGTAGAGGCAAGTGGAATTTCCTGTGTAGCAGTGAAATGCGTAGATATAGGAAGGAACACCAGTGGCGAAGGCGACTTGCTGGACTAAAACTGACGCTGAGGTGCGAAAGCGTGGGGAGCAAACGG
>0ff8f7571c981b4a7d18d8961d12fb44
ACAGAGGGTGCAAGCGTTAATCGGAATGACTGGGCGTAAAGGGCACGTAGGCGGATAGATGTGTCATAGGTGAAATCCCCGGGCTCAACCTGGGAACTGCCTGTGAAACTGTGTATCTAGAATATAGGAGAGGGAAGTGGAATTTCCGGTGTAGCGGTGAAATGCGTAGATATCGGAAAGAACACCAGTGGCGAAGGCGACTTCCTGGTCTAATATTGACGCTGAGGTGCGAAAGCGTGGGGAGCAAACGG
>1000c8d57bb1f14723ee62bc5643ba90
ACAGAGGGTGCAAGCGTTAATCGGAATTACTGGGCGTAAAGCGCACGTAGGTGGTTTGATAAGTTGGGTGTGAAATCCCCGGGCTTAACCTGGGAATTGCATTCAAGACTGTCTTACTAGAGTGTGGAAGAGGGAAGCGGAATTCCAGGTGTAGCGGTGAAATGCGTAGATATCTGGAGGAACATCAGTGGCGAAGGCGGCTTCCTGGTCCAACACTGACACTGAGGTGCGAAAGCGTGGGGAGCAAACAG
>1005092de5daa1756682404fe1622af1
ACGAAGGGTGCTAGCGTTGTTCGGAATTACTGGGCGTAAAGCGCGCGTAGGTGGCTTAGCAAGTCAGAGGTGAAAGCCTGGAGCTCAACTCCAGAATTGCCTTTGAAACTGCAAAGCTAGAGTGTCGGAGGGGATAGCGGAATTGCTAATGTAGAGGTGAAATTCGTAGATATTAGCAGGAACACCGGTGGCGAAGGCGGCTATCTGGACGACAACTGACACTGAGGCGCGAAAGCGCGGGGATCAAACAG
>1006da62d4a3af51a024a820580ef960
ACGTAGGGCGCGAGCGTTGTCCGGAATTATTGGGCGTAAAGAGCTCGTAGGTGGTCCGCTACGTCCGCTGTGAAATTCCAGGGCTTAACCCTGGACTGGCAGTGGATACGGGCAGACTAGAGGTAGGTAGGGGAGAATGGAATTCCCGGTGTAGCGGTGAAATGCGCAGATATCGGGAGGAACACCGGTGGCGAAGGCGGTTCTCTGGGCCTTACCTGACACTGAGGAGCGAAAGCGTGGGGAGCGAACAG
>1009682c13552e7b9ae6d82b0719f349
ACGTAGGGCGCGAGCGTTGTCCGGAATTATTGGGCGTAAAGAGCTCGTAGGCGGCTTGTTGCGTCGGCTGTGAAAACCCACGGCTCAACCGTGGGCTTGCAGCCGATACGGGCAGGCTAGAGTTCGGTAGGGGAGACTGGAATTCCTGGTGTAGCGGTGAAATGCGCAGATATCAGGAGGAACACCGGTGGCGAAGGCGGGTCTCTGGGCCGATACTGACGCTGAGGAGCGAAAGCGTGGGGAGCGAACAG
>1009f95de4eac1dbc81974cd68168d15
ACGAAGGGTGCTAGCGTTGTTCGGAATTACTGGGCGTAAAGAGCGCGTAGGCGGTCGTACTAGTCAGGGGTGAAATCCCACAGCTTAACTGTGGAACTGCCTTTGAAACTGTGCGACTGGAGTGTGTGAGGGGATAGCGGAATTCCTAATGTAGAGGTGAAATTCGTAGATATTAGGAGGAACACCGGTGGCGAAGGCGGCTATCTGGCGCACAACTGACGCTGAGGCGCGAAAGCGTGGGGATCAAACAG
>100c4ebe31bc7d41e384b9edb6948483
ACAGAGGGTGCAAGCGTTAATCGGAATTACTGGGCGTAAAGGGCGCGTAGGTGGTTACGTAAGTGAAGTGTGAAATCCCCGGGCTTAACCTGGGAATTGCATTTTATACTGCGTGACTGGAGTGCGATAGAGGGTAGTGGAATTTCCGGTGTAGCGGTGAAATGCGTAGATATCGGAAGGAACACCAGTGGCGAAGGCGACTACCTGGATTGACACTGACACTGAGGCGCGAAAGCGTGGGGAGCAAACAG
>1016132c31a52d56a9dcb92ac546992b
ACGAAGGGGGCTAGCGTTGCTCGGAATCACTGGGCGTAAAGCGCACGTAGGCGGCTTTTTAAGTCAGGGGTGAAATCCTGGAGCTCAACTCCAGAACTGCCCTTGATACTGAGAAGCTTGAGTCCGGGAGAGGTGAGTGGAACTGCGAGTGTAGAGGTGAAATTCGTAGATATTCGCAAGAACACCAGTGGCGAAGGCGGCTCACTGGCCCGGTACTGACGCTGAGATGCGAAAGCGTGGGGAGCAAACAG
>1018bb131d57a6d261ef120a7923ac52
ACGTAGGGGGCAAGCGTTGTCCGGATTCACTGGGCGTAAAGAGCTCGTAGGTGGTTTGGTAAGTCGGGTGTGAAACCTCCAGGCTCAACCTGGAGTCGCCACTCGATACTGCCATGGCTAGAGTCCGGTAGGGGACCATGGAATTCCTGGTGTAGCGGTGAAATGCGCAGATATCAGGAGGAACACCAGTAGCGAAGGCGGTGGTCTGGGCCGGTACTGACACTGAGGAGCGAAAGCGTGGGGAGCGAACAG
>1027e826b9fa7b35e949de69ceb9d6f4
ACAGAGGTCTCAAGCGTTGTTCGGATTCATTGGGCGTAAAGGGTGCGTAGGTGGCGCCGTAAGTCAGGTGTGAAATCTCGGAGCTCAACTCCGAAACTGCATTTGATACTGCGGTGCTCGAGTACTGGAGAGGAGATTGGAATTTACGGTGTAGCAGTGAAATGCGTAGATATCGTAAGGAAGACCAGTGGCGAAGGCGAATCTCTGGACAGTTACTGACACTGAGGCACGAAGGCCAGGGGAGCAAACGG
>1029e901f86407f5f996dbbfced106fd
ACGTAGGGTGCAAGCGTTGTCCGGAATTATTGGGCGTAAAGAGCGTGTAGGCGGCTTGATTAGTCTGCTGTGAAAGTCCAGGGCTCAACCCTGGAATGCCGGTGGATACTGTCAAGCTAGAGTCCGGAAGGGGCGAGTGGAATTCCTGGTGTAGCGGTGAAATGCGCAGATATCAGGAGGAACACCAATGGCGAAGGCAGCTCGCTGGGACGTGACTGACGCTGAGACGCGAAAGCGTGGGTAGCAAACAG
>102b0bf42839879648319f55b2eec7ad
ACGAAGGGGGCTAGCGTTGCTCGGAATGACTGGGCGTAAAGGGCGCGTAGGCGGTGAACACAGTCAGGCGTGAAATTCCCGGGCTCAACCTGGGGGCTGCGCTTGATACATGTTCGCTTGAGTTCGGAAGAGGGTCGTGGAATTCCCAGTGTAGAGGTGAAATTCGTAGATATTGGGAAGAACACCGGTGGCGAAGGCGGCGACCTGGTCCGATACTGACGCTGAGGCGCGAAAGCGTGGGGAGCAAACAG
>102b36e7d7d76268ddaeef7e95fb1559
ACAGAGGGTGCAAGCGTTAATCGGAATTACTGGGCGTAAAGCGTGCGTAGACGGTTATCTAAGTCGGATGTGAAATCCCCGGGCTCAACCTGGGAATTGCATTCGAAACTGGATAGCTAGAATGCGGAAGAGGGAAGCGGAATTTCTGGTGTAGCGGTGAAATGCGTAGATATCAGAAGGAACATCAGTGGCGAAAGCGGCTTCCTGGTCCAGCATTGACGTTGAGGTACGAAAGCGTGGGGAGCAAACAG
>102b9cddfdbc5cf956ce71c75456a960
ACAGAGGGTGCGAGCGTTAATCGGAATTACTGGGTGTAAAGGGCGCGTAGGCGGTGAGATATGTGTGTTGTGAAAGCCCCGGGCTTAACCTGGGAAGTGCAATGCAAACGGTCTGACTAGAGTATATGAGAGGGTGGCGGAATTTCCGGTGTAGCGGTGAAATGCGTAGAGATCGGAAGGAACGTCGATGGCGAAGGCAGCCACCTGGCATAATACTGACGCTGAGGCGCGAAAGCGTGGGGAGCGAACAG
>1031e0b9c2eed38b83a2c9efc2f7e56b
ACAGACAGTGCAAGTGTTATTCGTCTTTATTGGGCGTAAAGGGTATGTAGGTGGTTTTTAAAATTTGGTTTGAAATGCTGGAGTTAAAACTTTAGAACAGGGCTTTTATATTTTTAAACTAATAGAGTGGAAATGAGGTTGGAAGAATTTCTCAACTACTGGAGTAGTAAAATGCTTGCAACTGAGAAAGACTACCTATGGCGAAGGCATCCTTCCATTTTCAACTGACACTGAGGTACGGAAACCTAGGTAATCAACCG
>10388ef6d4b2d5a952be6816a8cb84d7
ACGAGGGGGGCGAGCGTTGTTCGGAATTATTGGGCGTAAAGGGCGCGTAGGCGGCTGGATAAGTCTTGTGTGAAATCTTCGGGCTCAACTCGAAGTCTGCACAGGAAACTATCCGGCTTGAGTGTGGGAGAGGTGAGTGGAATTCCTGGTGTAGCGGTGAAATGCGTAGATATCAGGAGGAACACCTGTGGCGAAAGCGGCTCACTGGACCACAACTGACGCTGAGGCGCGAAAGCTAGGGGAGCAAACAG
>103a1bb76851a73ec6bead47c37cf6f9
ACGAAGGGTGCGAGCGTTATTCGGATTTATTGGGCGTAAAGGGTGTGTAGGCGGTATGCTAAGTCAACTATTAAATTTCCCGGCCTAACCGGGAGTCAGTGGTAGATACTGGTGTACTTGAGGATGGAAGAGAGAAGTGGAATTCTCGGAGTAGCGGTAAAATGCGTAGATCTCGAGAGGAACACCGATGGCGAAGGCAGCTTCTTGGTCCATTTCTGACGCTGAGGCACGAAAGCGTGGGGAGCAAACAG
>104101d1d725f4fb1e12d393108052e1
ACAGAGGGTGCGAGCGTTAATCGGAATTACTGGGCGTAAAGGGCGCGTAGGCGGTTATGTAAGTGAGATGTGAAATCCCTGGGCTTAACCTAGGAACTGCATCTCATACTGTATAGCTAGAGTATTGTAGAGGGTAGTGGAATTTCCGGTGTAGCGGTGAAATGCGTAGAGATCGGAAGGAACACCAGTGGCGAAGGCGGCTACCTGGACAAATACTGACGCTGATGCGCGAGAGCGTGGGGAGCAAACAG
>1046d8f1d2a6c8e01439d41db2012e79
ACGGGGGGAGCTAGCGTTATTCATCTTGACTGGGCGTAAAGGGTGATTAGGTGGATTCTCAAGTTTACATCAAAAAATCTAAGCATAACTTAGAAATTGATTTCCATACTAGGAATCTCGAGGGTAAAAGAAGTTTGTTGTATTCTTGTTGTAGAGGTAAAATTCTTAAATATCAAGAGGACGTTCTTTTGGCGAAGGCAACATACTAAAATATTTCTGACACTGAAAGCACGAAAGCATGGGTATCAAACAG
>104a27765821b55b615137c8814fdcd0
ACAGACAGTGCAAGCGTTATTCAGCTTTAATGGGTGTAAAGGGTATGTAGGCGGTTTTTAAAATTAAGTTTCAAAGACTAGAGTTCTAACTTTAGAAGTGGACTTAGAGATTAAAAAACTTGAGTTGAGGTGAAGTTGAAAGAATTTCTTATGTTAGCAATCAAATGCAAAAAGATAAGAAGGAATACCATAAGCGAAGGCATTCTTCTAATTTCAACTGACGCTGAGGTACGAAAGCATAGGGAGCAAATAG
>104f17b155d6d8663cd3a447589702f3
ACAGAGGGAGCTAGCGTTTTTCGGAATTATTGGGCGTAAAGAGCGTGTAGGCGGCTTATTAAGTTGAAAGTGAAATCCCAAAGCTTAACTTTGGAACTGCTTTCAAAACTAATTGGCTAGAGTTTGGTAGAGGATGATGGAATTCTTGGTGTAGGGGTGAAATTCTTAGATATCAGGAGGAACACCGGTGGCGAAAGCGATCATCTGGGCCATATCTGACGCTGAGGCGCGAAAGCGTGGGGAGCAAACAG
>10514845ca09e781a5b3a9222350d932
ACGAAGGGTGCAAGCGTTATTCGAAATTACTGGGCGTAAAGAGTGCGTAGACGGCATGTTAAGTTTGTTGTTAAAGGCTCTAGCCTAACTGGAGATTTGCAATGAAAACTGGCAAGCTAGAGGGTGAGAGAGAGAAGTGGAATTCCCGGAGTAGCGGTAAAATGCGTGGATCTCGGGAGGAACACCAATGGCGAAGGCAGCTTCTTGGCTCATTCCTGACGTTGAGGCACGAAAGCGTGGGGAGCAAACAG
>10583af2afddd445e2429d7267d6e04d
ACGTAAAAGACTAGTGTTATTCATCTTTAGTAGGTTTAAAGGGTACCTAGACGGTATAATTAGTCTTAAACAAGAAACGGTTATGCTAGAGTTATATATGAGAAGGGGAGTATTTATGGAGTAGAGTTGAAATTCTTTGATCCCATAACGACTGGTAACGGCGAAAGCAACCTTTTATCTAATAACTGACGTTGAGGGACGAAGGCTCGGGTCACGAACAGGATTAGAAACCCGGGTAG
>106782a5b55441019db3984b1b2a7ca0
ACGAACCGTGCGAACGTTATTCGGAATCACTGGGCTTAAAGGGCGCGTAGGCGGGCTGTCAAGTCTGGGGTGAAATCCCGCGGCTCAACCGTGGAACTGCCTTAGATACTGACGGCCTCGAGGAAGGTAGGGGCATGCGGAACTGTAGGTGGAGCGGTGAAATGCGTTGATATCTACAGGAACTCCGGTGGCGAAAGCGGCGTGCTGGACCTTTTCTGACGCTGAGGCGCGAAAGCTAGGGGAGCAAACGG
>1067833ad3be5fca0781f3d756182cd2
ACGAACCGTCCAAACGTTATTCGGAATCACTGGGCTTAAAGGGTGCGTAGGCGGCGCGGAAAGTTGGGTGTGAAATCCCTCGGCTTAACCGAGGAACTGCGCTCAAAACTACCGTGCTCGAGGGAGATAGAGGTGAGCGGAACTTAGGGTGGAGCGGTGAAATGCGTTGATATCCTAAGGAACACCGGTGGCGAAAGCGGCTCACTGGATCTCTTCTGACGCTGAGGCACGAAAGCTAGGGTAGCGAACGG
>106927e812d2654b13fc6bc0df6a65db
ACGAAGGGTGCAAACGTTGCTCGGAATTATTGGGCGTAAAGCGCACGTAGGCGGTATTGCAAGTCGGATGTGAAATCCCTCGGCTCAACCAAGGAAGTGCATCCGAAACTGCAGTACTTGAGTACGAAAGAGGATCGCGGAATTCCCGGTGTAGAGGTGAAATTCGTAGATATCGGGAGGAACACCAGTGGCGAAGGCGGCGATCTGGGTCGATACTGACGCTGAGGTGCGAAAGCGTGGGGAGCAAACAG
>106acfe3529375125b0de4d9ec3ababb
ACGGAGGGTCCAAGCGTTATCCGGAATCATTGGGTTTAAAGGGTTCGTAGGCGGGCTAATCAGTCAGAGGTGAAATCCAGCAGCTTAACTGTTGAACTGCCTTTGATACTGTTAGTCTTGAGTCATATGGAAGTGGATAGAATATGTAGTGTAGCGGTGAAATGCATAGATATTACATAGAATACCGATTGCGAAGGCAGTCCACTACGTATTGACTGACGCTGAGGAACGAAAGCGTGGGGAGCGAACGG
>106b7c03267c970d4ea8080245587b1f
ACGAAGGGGGCAAGCGTTGTTCGGAATCATTGGGCGTAAAGCGCGTGTAGGCTGTCTATTAAGTCGGGTGTGAAATCCCTGGGCTCAACCGAGGAAGTGCATTCGAAACTGATAGACTAGAAGATGGTAGAGGAAGGTGGAATTCCTAGTGTAGAGGTGAAATTCGTAGATATTAGGAGGAATACCGGTGGCGAAGGCGGCCTTCTGGGCCATTCTTGACGCTGAGACGCGAAAGCGTGGGTAGCAAACAG
>106c6045bbd22cf496e1555efe9f0703
ACAGAAGGGGCGAGCGTTATTCATCTGTATTGGGTGTAAAGGGTATGTAGGTTGCTTTAAAAACCATTTGTTAAATTTTTGAGAATAACTGAAGATAAACAATTGCCAATTTTAAAGCTTGAGTTATGCAGAAGTTGGGAGAATTTTACAAGGAGAGATTAAATTCATAGATCTGTAAAGGAAGACCAAAGGCCGAGGCACCCTTCTAGGTATAACTGACACTGAGGTACGAAAGTATGGGTAGCAAACGG
>106c9cd552207d9730c1a4944375a232
ACAGAGGTGCCGAGCGTTAGGCGGAATCACTGGGCTTAAAGCGTGTGTAGGCGGATCTCTAAGTACCTTGTGAAATCCCACGGCTCAACCGTGGAACTGCTGGGTATACTGAAGGTCTTGAGCCACCTAGGGGCGAGCGGAACAAATGGTGGAGCGGTGAAATGCGTAGATATCATTTGGAACGCCAATGGTGAAAACAGCTCGCTGGGGGTGTGCTGACGCTGAGACACGAAAGCCAGGGGAGCAAACGG
>1077567ad3b119d10a8b2703fcff96f2
ACAGAGGTCCCAAGCGTTGTTCGGATTCACTGGGCGTAAAGGGTGCGTAGGTGGCGAGGTAAGTTTGATGTGAAATCTCCGGGCTTAACCCGGAAACTGCATTGAATACTATCTCACTAGAGGTTTGGAGGGGGGACTGGAATTCTCGGTGTAGCAGTGAAATGCGTAGATATCGAGAGGAACACCAGTGGCGAAGGCGAGTCCCTGGACAACACCTGACACTGAGGCACGAAAGCTAGGGGAGCAAACAG
>107fb0504a7eb388106c0693afe5885b
ACGTAGAAGACTAGTGTTATTCATCTTTAGTAGGTTTAAAGGGTACCTAGACGGTATAATTAGTCGTAATAGAAACGGTTATACTAGAGTTATATATGAGAAGGGGAGTATTTATGGAGTAGAGTTGAAATTTGTTGATACCATGAAGACTGGTAGCGGCGAAAGCAACCTTTTATCTAATAACTGACGTTGAGGGACGAAGGCTCGGGTCACGAACAGGATTAGAAACCCGTGTAGTC
>108195de64a004760ed55c00e13b01c2
ACGTAGGGTGCAAGCGTTGTCCGGATTTACTGGGCGTAAAGAGCGCGTAGGCGGCTCGTTAAGTGTGAAGTGAAATCTCCAGGGCTCAACCCGGAAACCGCTTCGCATACTGGCGAGCTGGAGGGATGGAGAGGTTAGTGGAATTCCTGGTGTAGCGGTGAAATGCGTAGATATCAGGAGGAACACCCATGGCGAAGGCAGCTAACTGGCCATCATCTGACGCTGAGGCGCGAAAGCGTGGGTAGCAAACAG
>1085595e770889b7f8c298145532afd7
ACGGAAGGGGCAGGCGTTATTCTTTTTAACTGGGTGTAAAGCGTATTTTGATTATATTAGTTTGTGTAGTTTTAATAAGTTTCAAAGGTTGAAAACAATAAACACACTTTGGTATTAGTTTTTATTTATATTAATTCAATTCTTGGTTTAAGGATAAAATTTTTTAAGATCAAGAGGAAAACCGAATGCGAAGGCATTTTTTTAGGTAAAAATGATGTTTAAGTACGAAAACTTGGGGAGCAAACAG
>10879267d3767817efc89c0f7615ef67
ACGAACTGTGCGAACGTTATTCGGAATCACTGGGCTTAAAGGGTGCGTAGGCGGTTTTCTAAGTCACGTGTGAAATCTTACGGCTCAACCGTGAAACTGCGCGTGATACTGGAGAACTTGAGTGAGGTAGGGGTGTGTGGAACTTCCGGTGGAGCGGTGAAATGTGTAGAGATCGGAAGGAACGCCAGCAGCGAAAGCGGCACACTGGGCCTTTTCTGACGCTGAGGCACGAAAGCTAGGGGAGTGAACGG
>108bea15e6e870a72e8cfe3bdf489718
ACGTAGGGGGCGAGCGTTGTCCGGAGTTACTGGGCGTAAAGGGCGTGCAGGCGGTGCAGTAAGTTTGGAGTGACAGTACCTGGCTTAACTGGGTAAGGTCTTCAAAAACTGCTGGACTAGAGGGCCAGAGAGGGACATAGAATTCCGGGTGGAGTGGTGAAATGCGTAGATATCCGGAGGAATACCAAAGGCGAAGGCAGTGTCCTGGCTGGCATCTGACGCTGAGGCGCGAAAGCTAGGGGAGCGAACAG
>108f5f33a64218a150782eed9896f4cf
ACGTAGGGTGCGAGCGTTAATCGGAATTACTGGGCGTAAAGCGAGCGCAGACGGTTACTTAAGCAGGATGTGAAATCCCCGGGCTTAACCTGGGAACTGCGTTCTGAACTGGGTGACTAGAGTGTGTCAGAGGGAGGTAGAATTCCACGTGTAGCAGTGAAATGCGTAGAGATGTGGAGGAATACCGATGGCGAAGGCAGCCTCCTGGGATAACACTGACGTTCATGCTCGAAAGCGTGGGTAGCAAACAG
>1095e18e9671e942c5b7a23d3ffb9464
ACGTAGGGCGCAAGCGTTGTCCGGAATTATTGGGCGTAAAGAGCTCGTAGGCGGTCTGTCGCGTCCGCTGTGAAAACCCAGGGCTTAACCCTGGGCCTGCAGTAGATACGGGCAGACTAGAGGTAGGTAGGGGAGAATGGAATTCCCGGTGTAGCGGTGAAATGCGCAGATATCGGGAGGAACACCGGTGGCGAAGGCGGTTCTCTGGGCCTTACCTGACGCTGAGGAGCGAAAGCGTGGGGAGCGAACAG
>1098a4b53f7d55ae7c44497dde9f4998
ACGTAGGGACCGAGCGTTGTCCGGAATCATTGGGCGTAAAGAGCGTGTAGGCGGCCACTTAAGTCCTGCGTGAAATCCTGCGGCTCAACCGCAGACGGTCGTGGGAAACTGGGTGGCTAGAGTGCGGGAGAGGAGAGTGGAATTCCTGGTGTAGCGGTGGAATGCGCAGATATCAGGAAGAACACCCGTGGCGAAGGCGGCTCTCTGGAACGCAACTGACGCTGAGACGCGAAAGCGTGGGGAGCAAACAG
>109c0b91c26598d94b8f7a3217a4b913
ACGAAGGTCCCAAGCGTTATCCGGATTTATTGGGTTTAAAGGGTGCGTAGGCGGGTTATTAAGTCAGTGGTGAAAGCCTGCAGCTTAACTGCAGAATTGCCATTGATACTGATGATCTTGAGTATGATTGAGGTGGGCGGAATGTGTCATGTAGCGGTGAAATGCTTAGATATGACACAGAACACCGATTGCGAAGGCAGCTCACTAAGTCATAACTGACGCTGATGCACGAAAGCGTGGGGAGCAAACAG
>10a34abfa33b030860e73c6897bb6640
ACGGGGGGGGCTAGCGTTATTCATCCTGACTGGGCGTAAAGGGCATGTAGGCGATTTATTAAGTTTCTAGTAAAATCCTCGGGCTCAACCCGAGGAAGACTTTTTAAACTGATAAATTTGAGTTTATATGAGTATTACGGTATACACAGTGTAGAGGTGAAATTCGTAGAAATTGTGTAGACCACCAACCGGCGAAGGCGGTAATACAATTATGAACTGACGCTAAGGTGCAAAAGCGTGGGGAGCAAACGG
>10aa8cd0a50b707f41db32b26e59530c
ACGTAGGGGGCTAGCGTTATCCGGATTTACTGGGCGTAAAGGGTGCGTAGGTGGTTTCTTAAGTCAGGAGTGAAAGGCTACGGCTCAACCGTAGTAAGCTCTTGAAACTGGGAAACTTGAGTGCAGGAGAGGAAAGTGGAATTCCTAGTGTAGCGGTGAAATGCGTAGATATTAGGAGGAACACCAGTAGCGAAGGCGGCTTTCTGGACTGTAACTGACACTGAGGCACGAAAGCGTGGGGAGCAAACAG
>10ade8e2fdb7b0003c9e38b3e241f9b4
ACGGAGGGTGCAAGCATTAATCGGAATAATTGGGCGTAAAGGGCGCGTAGGCGGGAACTTAAGTCAGATGTGAAATCCCAGAGCTTAACTCTGGAACTGCATTTGAAACTGGGTTTCTTGAGGGTAGATGGAGAAAGTAGAATTCCACAAGTAGCGGTGAAATGCGTAGATATGTGGAAGAATACCGGTGGCGAAGGCGACTTTCTAATTTACTCCTGACGCTGAGGCGCGAAAGCAAGGGGAGCAAACAG
>10b5fa806659bede6a1be040afe4f015
ACGAAGGGTGCTAGCGTTGTTCGGAATTACTGGGCGTAAAGGGCGCGTAGGCGGTTTAATAAGTTGGGTGTGAAAGCCCAGGGCTCAACCCTGGAACGGCACTCAAGACTGTTTTACTTGAATTCGGTAGAGGATGGTGGAATTCCCAGTGTAGAGGTGAAATTCGTAGAGATTGGGAAGAATATCCGTGGCGAAGGCGGCCATCTGGACCGACATTGACGCTGAGGCGCGAAAGCGTGGGGAGCAAACAG
>10b89628cd83cde8858190cf77271d34
ACAGAGGCCTCGAGCGTTAGGCGGAATCACTGGGCTTAAAGCGTGTGTAGGCGGACTTCTAAGTACCTTGTGAAATCCCACGGCTCACCCGTGGAACTGCTTGGTATACTGGTCGTCTTGAGCTTTCTAGGGGCGAGCGGAACAAATGGTGGAGCGGTGAAATGCGTAGATATCATTTGGAACGCCAATGGTGAAAACAGCTCGCTGGGGAAATGCTGACGCTGAGACACGAAAGCCAGGGGAGCGAACGG
>10b9a771bda6ef7d7557a06c0916ac7a
ACGTAAAGTTAAAGTATTATTCTTAATTTATAGGTGTAAAGTGTTATTAGATAGATAAAAAAAGGTTTAATATCTTATTCTTTTATCTTGAGTTATTAATAAGTATTTAAAATTACTTTTTTAGGGATGAAATCTTATTAAATTAGTAGGTGATTTCATATTTATATATTATACTTTTTATAACTGACATTTACTAACGAAAGTATGGGTATCAAATAGGATTAGATACCCTAGTAGTC
>10c04d8b138ff0c0ebaf1b834c423759
ACGAAGGGGGCTAGCGTTGTTCGGAATTACTGGGCGTAAAGCGCACGTAGGCGGTGTTCCATGTCAGAGGTGAAAGCCTGGGGCTCAACTCCAGAATTGCCTTTGAAACGGGAACGCTTGAGTCCGAGAGAGGATAGCGGAATTCCTAGTGTAGAGGTGAAATTCGTAGATATTAGGAAGAACACCAGTGGCGAAGGCGGCTATCTGGCTCGGTACTGACGCTCAGGTGCGAAAGCGTGGGGAGCAAACAG
>10c32ba0f5f63aa62e95190e0b74e61b
ACAGAAAGGGCAACCCATCGGAGTTATGAATTGGTGTAAAGGGTACGTAGCTGGTAACGTCAAGTTACTAGAGTCCAATAGAAGTAAGAACAATACCTAGAGTAGGGCTGATATCTCATAATACTAGGGGGAGAGCTAATGGCGAAAGCATCTTACTAAGTAAGGACTGACGGTAAGGTACGAAGGCTAGGGCATGAATAGGGATTAGATACCCCAGTAGTCCGGCTGACTGACTTAGC
>10cd64f795cdfcac2402ead1d9fcacc4
ACGAAGGGGGCTAGCGTTGCTCGGAATTACTGGGCGTAAAGGGCGCGTAGGCGGGTATTTAAGTCAGAGGTTAAATCCCAGGGCTCAACCCTGGAACTGCCTTTGATACTGGATACCTAGAGTTCGGGAGAGGTGTGTGGAACTCCGAGTGTAGAGGTGAAATTCGTAGATATTCGGAAGAACACCAGTGGCGAAGGCGACACACTGGCCCGATACTGACGCTGATGCGCGAAAGCGTGGGGAGCAAACAG
>10d0a3131726b72937f64dd64e0889f4
ACGGAGGGTGCAAGCATTGATCGGAATTACTGGGCGTAAAGGGCGCGTAGGCGGCCGAGAAAGTCAGATGTGAAATTCCGGGGCTCAACCCCGGAGCTGCATTTGAAACTTCTTGGCTAGAGGATGGTTAGGGAAAACGGAATTCCACGTGTAGCGGTGAAATGCGTAGATATGTGGAAGAACACCAGTGGTGAAGACGGTTTTCTGGGCCAAACCTGACGCTGAGGCGCGAAAGCTAGGGGAGCAAACAG
>10d1d44c3c1e9abe9be55400fb8311be
ACAGAGGTCTCAAGCGTTGTTCGGAATCACTGGGCGTAAAGGGTGTGTAGGCGGCGCGAAAAGTCAGATGTGAAATCCGGGGGCTCAACCCCCGAACAGCATCCGATACTGTCGTGCTGGAGGTCTGTAGAGGAGTCTGGAATTCTCGGTGTAGCAGTGAAATGCGTGGATATCGAGAGGAACACTTATAGCGAAGGCAAGACTCTGGGCAGAATCTGACGCTGAAACACGAAGGCCAGGGTAGCGAACGG
>10d59a7861bb28d57ed70876a0ee382f
ACGAAGGGGGCTAGCGTTGTTCGGAGTTACTGGGCGTAAAGGGCGCGTAGGCGGCGCATCAAGTCAGGCGTGAAAGCCCTGGGCTCAACCCGGGAATTGCGCTTGAGACTGGTGTGCTTGAGTACGGGAGAGGATAGTGGAATTCCCAGTGTAGAGGTGAAATTCGTAGATATTGGGAAGAACACCAGTGGCGAAGGCGGCTATCTGGACCGTAACTGACGCTGAGGCGCGAAAGCGTGGGGAGCAAACAG
>10d81e6e07530d62f347f13226e06b12
ACAGAGGGTGCAAGCGTTAATCGGAATTACTGGGCGTAAAGGGTGCGTAGGTGGTTGTGTAAGTTAGGTGTGAAATTCCCGGGCTTAACCTGGGGACTGCGCCTAATACTGTATGACTAGAGTACTGTAGAGGGAAGTGGAATTTCCGGTGTAGCAGTGAAATGCGTAGATATCGGAAGGAACATCGGTGGCGAAGGCGACTTCCTGGACAGATACTGACACTGAGGCACGAAAGCATGGGGAGCAAACAG
>10d934a121677bef760e9f53954988e0
ACGAACCGTGCGAACGTTATTCGGAATCACTGGGCTTAAAGCGCGTGTAGGCGGGATGGTACGTCGGTCGTTGAAATCCCCCGGCTCAACCGGGGAACTGGCGCCGATACGGCCGCCCTTGAGGAACGTAGGGGGACCTGGAACTTCCGGTGGAGCGGTGAAATGCGTTGAGATCGGAAGGAACGCCCGTGGCGAAAGCGAGGTCCTGGACGTTTACTGACGCTGAGACGCGAAAGCCAGGGGAGCAAACGG
>10db7515ae982eda6b759a76e584a72a
ACGTAGGGTGCAAGCGTTAATCGGAATTACTGGGCGTAAAGCGTGCGCAGGCGGTTTTGTAAGACAGATGTGAAATGCCCGGGCTTAACCTGGGAACTGCATTTGTGACTGCAAGGCTAGAATCTGGCAGAGGGGGGTAGAATTCCACGTGTAGCAGTGAAATGCGTAGATATGTGGAGGAATACCGATGGCGAAGGCAGCCCCCTGGGCTAAGATTGACGCTCATGCACGAAAGCGTGGGGAGCAAACAG
>10dc35b4ad9ce1d07b3ecb3620b35934
ACAGAGGGTGCGAGCGTTAATCGGAATTACTGGGCGTAAAGGGCGCGTAGGTGGATATGTAAGTCGGATGTGAAATCCCCGGGCTTAACCTGGGAATGGCATACGATACTAGATGTCTAGAGTTGGGTAGAGGGAAGTGGAATTTCCGGTGTAGCGGTGAAATGCGTAGATATCGGAAGGAACACCAGTGGCGAAGGCGGCTTCCTGGATCCAAACTGACACTGAGGCGCGAAAGCGTGGGTAGCAAACAG
>10dd3cbd7196a6754164faeeab7b3fa2
ACGTAAGAGACTAGTGTTATTCATCTTAAATAGGTTTAAAGGGTACTCAGACAGTAAAATTAGCCTAAACAGGTACAATTTTTCTAGAGTTTAATGTAAGGGGATCGTACCATTGAGTGTAGAGATGAAATTCTTTCATACCTAGGGGACTGATGAAGGCGAAAGCAATTCCTTATGCATAAACTGACGTCTAAGGACGAAGGCACAGGGCACGAACAGGATTAGAAACCCTAGTAGTC
>10e282bb55c5158a93edad3aa6fcec24
ACGGAGGGTGCAAGCGTTATCCGGATTCACTGGGTTTAAAGGGTGCGTAGGCGGGTTGGTAAGTCCGTGGTGAAATCTCCAAGCTTAACTTGGAAACTGCCGTGGATACTATCAATCTTGAATATAGTGGAGGTGAGCGGAATATGTCATGTAGCGGTGAAATGCTTAGATATGACATAGAACACCCATTGCGAAGGCAGCTCGCTACACTATTATTGACGCTGAGGCACGAAAGCGTGGGGATCAAACAG
>10e2e694b1de9e584493dee7bb3f9ef3
ACGTAAGAGACTAGTGTTATTCATCTTAAATAGGTTTAAAGGGTACCCAAGCAGAAAAATTTGCCTATGATTAGGGAACAATTTTTCTAGAGTTTTATATAAGAAGAGACGTACTTTACGGAGGAGAGATGAAATTCAGTCATACCTAGGGGACTGGTAAAGGCGAAGGCAACCTTTTATGTAAAAACTGACGCTGAAGGACGAAGGCACAGAGCACTAGCAGGATTAGATACCCCAGT
>10e4bb1de90da751c2fe9d3dcecc3ae3
ACGTAGGGGGCGAGCGTTGTCCGGATTCATTGGGCGTAAAGAGCTCGTAGGCGGCTTGGTAAGTCGGGTGTGAAACCTCCAGGCTCAACCTGGAGACGCCACTCGATACTGCCATGGCTAGAGTCCGGTAGGGGCCCACGGAATTCCTGGTGTAGCGGTGAAATGCGCAGATATCAGGAGGAACACCGGTGGCGAAGGCGGTGGGCTGGGCCGGAACTGACGCTGAGGAGCGAAAGCGTGGGGAGCGAACAG
>10f2db9baf02dbe38ad7988a0f5c17bf
ACAGAGGGTGCAAGCGTTAATCGGAGTTACTGGGCGTAAAGGGCGCGTAGGCGGTTTTACGAGTGTGATGTGAAAGCCCCGGGCTTAACCTGGGAAGTGCATCGCAAACGGTAAGACTGGAGTATAAGAGAGGGTGGCGGAATTTCCGGTGTAGCGGTGAAATGCGTAGAGATCGGAAGGAACGTCGATGGCGAAGGCAGCCACCTGGCTTAATACTGACGCTGAGGCGCGAAAGCGTGGGGAGCGAACAG
>10f32cca1eec14eef05b692dc2def5d2
ACGAAGGTGGCAACCGTTGTTCGGAATCACTGGGCATAAAGCGCACGTAGGCGGGAGTGCAAGTCGGGTGTGAAATCCCTCGGCCCAACCGAGGAACTGCGCCCGAAACTGCATTTCTTGAGGATAGCAGGGGAGCGTGGAATTCCTAGTGGAGCGGTGAAATGCGTTGATATTAGGAGGAACACCGGCGGCGAAGGCGACGCTCTGGGCTATTTCTGACGCTGAGGTGCGAAAGCCAGGGGAGCAAACGG
>10f39e03b7bbd56e113341a3f661feab
ACGAAGGGGGCTAGCGTTGCTCGGAATGACTGGGCGTAAAGGGCGCGTAGGCGGCGGACATAGTCAGGCGTGAAATTCCAGGGCTTAACCTTGGGGCTGCGTTTGATACGTGTTTGCTTGAGTTTGGAAGAGGGTCGTGGAATTCCCAGTGTAGAGGTGAAATTCGTAGATATTGGGAAGAACACCGGTGGCGAAGGCGGCGACCTGGTCCGATACTGACGCTGAGGCGCGAAAGCGTGGGGAGCAAACAG
>10f873f900a4ef66826e5ca899af24a3
ACGAAGGGTGCAAGTGTTATTCGGATTTATTGGGCGTAAAGGGTTCGTAGGCGGGATTATAAGTCAAGTGTGAAATCCCCAAGCTTAACTTGGGACGTGCATTTGAAACTGTGATTCTTGAGTCATTGAGAGGGTGGTGGAATTGTTGGTGTAGGAGTGACATCCGTAGAGATCAACAGGAACATCAGAGGCGAAAGCGGCCACCTGGCAATGTACTGACGCTGAGGAACGAAAGCGTGGGGAGCAAACAG
>11001ce53d3542a8e4e9236ce289e53f
ACAGAGGTGGCAAGCGTTGTTCGGAATTACTGGGCGTAAAGGGCGCGCAGGCGGTTCGCCAAGTCCCGTGTGAAATCCCCCGGCTCAACTGGGGAACTGCGCGGGATACTAGTGGACTTGAGTTCGGGAGAGGAAAGCGGAATTCCGGGTGTAGCGGTGAAATGCGCAGATATCCGGAGGAACACCAGTGGCGAAGGCGGCTTTCTGGACCGACACTGACGCTGAGGCGCGAAAGCTAGGGGAGCGAACGG
>110128c092bdbc5fced6db1c0d5dc67b
ACGTAGGGGGCAAGCGTTGTCCGGAATCATTGGGCGTAAAGAGCGTGTAGGCGGTTCGATAAGTCTGCTGTGAAAGTCCAGGGCTCAACCCTGGGATGCCGGTGGATACTGTCGGGCTAGAGTACGGAAGAGGCGAGTGGAATTCCCGGTGTAGCGGTGAAATGCGCAGATATCGGGAGGAACACCTATTGCGAAGGCAGCTCGCTGGGACGTTACTGACGCTGAGACGCGAAAGCGTGGGGAGCAAACAG
>110217c5c37d02cf93341187139b18ee
ACAGAGGATGCAAGCGTTATCCGGAATGATTGGGCGTGAAGCGTCTGTAGGTGGCTTTTTAAGTCTGCCGTTAAATCCCAGGGCTTAACCCTGGATAAGCGGTAGAAACTACCAAGCTGGAGTACGGTAGGGGCAGAGGGAATTTCCGGTGGAGCGGTGAAATGCGTAGAGATCGGAAAGAACACCAACGGCGAAGGCACTCTGCTGGGCCGACACTGACACTGAGAGACGAAAGCTAGGGGAGCGAATGG
>1108cd158235e182d87467723ed195cd
ACAGAGGGTGCGAGCGTTAATCGGATTTACTGGGCGTAAAGGGCGCGTAGGCGGATGTATGAGTGTGATGTGAAAGCCCCGGGCTTAACCTGGGAAGTGCATCGCAAACGATATATCTGGAGTAGATGAGAGGGTGGCGGAATTTCCGGTGTAGCGGTGAAATGCGTAGAGATCGGAAGGAACGTCGATGGCGAAGGCAGCCACCTGGCATCATACTGACGCTGAGGCGCGAAAGCGTGGGGAGCGAACAG
>11108555c6c58c47259599afe382a068
ACAGGGGGGGCAAGTATTATTCTACATGACTGGGCGTAAAGGATATGTAGGTGGTTTTTTAAATTTTAAGAAAAATCCTATATTAAAGTTATAGATTTTCTTAATAAATTGTAAAACTTAGAGTTTAAAAAAGATATTAGAACTTCTAGAGGAGTAACAGTGAAATGTGCAAAGATCTCGGGGAATTTCATATGGCGAAAGCGTTTATCTTGTGAAAACTGACACTGAAATATGAAGGTTTGGGTAGCAAACAG
>11169ba0797551dd77ad246bebc5ea37
ACAGAGGTCCCAAGCGTTGTTCGGATTCACTGGGCGTAAAGGGTGCGCAGGTGGCCGGGTAAGTCTGATGTGAAATCTCGAAGCTCAACTTCGAAACTGCATTGGGTACTATCCGGCTAGAGGGTCGGAGGGGGGACTGGAATTCTCGGTGTAGCAGTGAAATGCGTAGATATCGAGAGGAACACCAGTGGCGAAGGCGAGTCCCTGGACGACTCCTGACACTGAGGCACGAAAGCTAGGGGAGCAAACAG
>111b3ad62f02de98cf3c38cc9986adc4
ACGAAGGGGGCGAGCGTTGTTCGGATTTACTGGGCGTAAAGGGCGCGCAGGCGGCCAAGCATGTCGAGTGTGAAAGGCCCGGGCTCAACCTGGGAACGGCGCTCGGAACGGTTTGGCTGGAGATCGGGAGAGGAGCGTGGAATTCCCAGTGTAGAGGTGAAATTCGTAGATATTGGGAAGAACACCGGTGGCGAAGGCGGCGCTCTGGACCGATACTGACGCTGAGGCGCGAAAGCGTGGGGAGCAAACAG
>111e4518223cee4a7dccd8bc4a987f00
ACGGAGGGGACGAGTGTTACTCATAATTACTGGGCGTAAAGGGTATGTAGGTGGTTTATTTAGTTAAATAATAAAAAATAAATTAAAAATTCATAAGATTACTTAAAACGATTAAACTAGAGTATAATAGAGGAATATGGAATTTTCAGTGTAAGGGTGAAATTTTACAATAATAAAAAGACGTTCGAAAGCGAAGGCAATATTCTGGGTTATTACTGACACTGAGGTACTGAAGCATGGGGATCAAATCG
>111e4da1ee6bb0749b8fc68bc501f2f5
ACGAAGGGGGCGAGCATTGTTCGGAATTACTGGGCGTAAAGGGTGCGTAGGCGGATCGATCAGTCAGATGTGAAAGCCCAAGGCTCAACCTTGGAATTGCATTTGATACTGTCAGTCTGGAGTATTGGAGAGGAGCGTGGAATTCCCAGTGTAGAGGTGAAATTCGTAGATATTGGGAGGAACACCAGTGGCGTAGGCGACGCTCTGGCCAAATACTGACGCTGAGGCACGAAAGTGTGGGGAGCAAACAG
>111e96ce62bcb44e97b6f91447b1304a
ACGGGGGGGCTGGCGATATTCATCATCTACTGGGCGTATAGGGATTACAGGTGGCTTTTTTAATCAAGATATGAAAAATTGTACGAGTTAATGTAATGGACTTTATTTGATATTACTAAGCTAGAGTTTTTTAGGACGTTAAGGGTACTCTTGGTGTAGGGGTGGCATTCGATAATATCGATGGGGACTGTCAGACGTGAAGAACGCTTTTCTATAATTATACTAACACTAAAGATCTAAAGCATGGTCGCAAACAG
>111f06f5741b4ccd28a4a762751eeebb
ACGTAGGGTGCGAGCGTTGTCCGGAATTACTGGGCGTAAAGAGCTCGTAGGTGGTTTGTCGCGTTGTTCGTGAAAACTCACGGCTCAACTGTGAGCGTGCGGGCGATACGGGCAGACTAGATTACTGCAGGGGAGACTGGAATTCCTGGTGTAGCGGTGGAATGCGCAGATATCAGGAGGAACACCGGTGGCGAAGGCGGGTCTCTGGGCAGTAACTGACGCTGAGGAGCGAAAGCGTGGGGAGCGAACAG
>11212f77da6cb4d17901aee24c115335
ACGTAGGGTGCAAGCGTTGTCCGGAATTATTGGGCGTAAAGAGCTCGTAGGCGGCTTGTCACGTCGACTGTGAAAACCCGGGGCTCAACTCCGGGCCTGCAGTCGATACGGGCTGGCTTGAGTGCGGTAGGGGAGACTGGAATTCCTGGTGTAGCGGTGAAATGCGCAGATATCAGGAGGAACACCGGTGGCGAAGGCGGGTCTCTGGGCCGTAACTGACGCTGAGGAGCGAAAGCGTGGGGAGCGAACAG
>1121a842e09273e7f86c22e4295b9659
ACGTAGGTGGCAAGCGTTACTCGGAATCACTAGGCGTAAAGCGCAGGTAGGCGGTTCGGTAAGTCTGTTGTGAAAGCTCCCGGCTCAACTGGGAGAGGCCAACGGAAACTACCGGGCTAGAGTGTGGTAGAGGTAGCTGGAATTCCCGGTGTAGCGGTGAAATGCGTAGATATCGGGAGGAATACCTATGGCGAAAGCAGGCTACTGGACCATCACTGACGCTGATCTGCGAAAGCTAGGGGAGCAAACAG
>112c3ccd01ffc5cc694c764f8a354147
ACAGAGGTCCCAAGCGTTGTTCGGATTCACTGGGCGTAAAGGGTGCGTAGGTGGCCAGGTAAGTTTGATGTGAAAGCTCGGAGCTTAACTCCGAAATGGCATTGAATACTATCTGGCTGGAGGGTCGGAGGGGGGACTGGAATTCTCGGTGTAGCAGTGAAATGCGTAGATATCGAGAGGAACACCAGTGGCGAAGGCGAGTCCCTGGACGACTCCTGACACTGAGGCACGAAAGCTAGGGGAGCAAACAG
>11331d00b51cc8c66ebe5e410a612164
ACGAAGGGTGCTAGCGTTGTTCGGAATCACTGGGCGTAAAGCGTGCGTAGGCGGCTTTCCAAGTCAGGGGTGAAATCCTGGGGCTCAACCCCAGAATTGCCTTTGAAACTGGAAAGCTAGAGTACTGGAGGGGATAGCGGAATTCCTAATGTAGAGGTGAAATTCGTAGATATTAGGAGGAACACCGGTGGCGAAGGCGGCTATCTGGACAGTAACTGACGCTCTGGCACGAAAGTGTGGGGATCAAACAG
>113552fa4689aea473b45a8455789aba
ACGGAGGATCCAAGCGTTATCCGGAATTACTGGGCGTAAAGAGTTGCGTAGGTGGCAGTGTAAGCAAATAGTGAAAGCGTTCGGCTCAACCGGATACACATTATTTGAACTGCACAGCTAGAGGACGAGAGAGGTAATTGGAATTCCTAATGTAGGGGTAAAATCCGTTGATATTAGGAGGAACACCGATGGCGTAGGCAGATTACTGGCTCGTTCCTGACACTAAGGCACGAAAGCGTGGGGAGCAAACAG
>113621f3fff879571908abcbd5751b4c
ACAGAGGGTGCGAGCGTTAATCGGAATTACTGGGCGTAAAGGGTGCGTAGGTGGTTAATTAAGTCAGGTGTGAAATCCCTGGGCTTAACCTAGGAATTGCATTTGAAACTAATTAACTAGAGTGTGGTAGAGGGAAGTGGAATTTCCGGTGTAGCGGTGAAATGCGTAGATATCGGAAGGAACATCAGTGGCGAAGGCGACTTCCTGGACCATTACTGACACTGAGGCACGAAAGCGTGGGGAGCGAACAG
>1138b36c569607ca11df100ebde9fb8d
ACGGAGGATGCAAGTGTTATCCGGAATCACTGGGCGTAAAGCGTCTGTAGGTGGTTTCATAAGTCAACTGTTAAATCTTGAGGCTCAACCTCAAAACCGCAGTCGAAACTATGAGACTAGAGTATAGTAGGGGTAAAGGGAATTTCCAGTGGAGCGGTGAAATGCGTAGAGATTGGAAAGAACACCGATGGCGAAGGCACTTTACTGGGCTATTACTAACACTGAGAGACGAAAGCTAGGGTAGCAAATGG
>113e3aba16fbfa0948dab3f7c2c28c2c
ACGGAGGGTGCAAGCGTTGCTCGGAATTATTGGGCGTAAAGGGTAGGTAGGTGGTCTCATTTGTCTGGGGTGAAAGCCTTGAGCTTAACTCAAGAAGTGCCCCAGAAACGGTGAGACTGGAGTCCTGGAGAGGGTCGTGGAATTCCCGGTGTAGCGGTGAAATGCGTAGAGATCGGGAGGAACACCAGAGGCGAAAGCGGCGACCTGGACAGGCACTGACACTCAACTACGAAAGCGTGGGGAGCAAACAG
>1142c7bb522d1e8a8d47261b3c50d725
ACAGAGGTCCCAAGCGTTGTTCGGATTCACTGGGCGTAAAGGGTGCGTAGGCGGCCGGGTAAGTTTGATGTGAAATCCCACAGCTTAACTGTGGAACTGCATTGAATACTATCCGGCTTGAGGAATGGAGGGGAGACTGGAATTCTCGGTGTAGCAGTGAAATGCGTAGATATCGAGAGGAACACCAGTGGCGAAGGCGAGTCTCTGGACATTTCCTGACGCTGAGGCACGAAAGCCAGGGGAGCAAACGG
>1145d8e3c39bbc0f9e697c0f3cc013d3
ACGGAGGGTGCTAGCGTTGTTCGGAATTACTGGGCGTAAAGGGCGCGTAGGCGGCTGCTCAAGTCGGGTGTGAAAGCCCGGGGCTCAACCCCGGAACGGCACCCGAGACTGGGCGGCTCGAGACCGGGAGAGGTGGGTGGAATACCCAGTGTAGAGGTGAAATTCGTAGATATTGGGTGGAACACCGGTGGCGAAAGCGGCTCACTGGCCCGGTTCTGACGCTGAGGCGCGAAAGCGTGGGGAGCAAACAG
>1155a3072dc8ba2c91bcd662b8bbd713
ACGGAGGGTGCAAGCGTTATCCGGATTCACTGGGTTTAAAGGGTGCGTAAGCGGGTTGGTAAGTCCGTGGTGAAATCTCCAAGCTTAACTTGGAAACTGCCGTGGATACTATCAATCTTGAATATCGTGGAGGTGAGCGGAATATGTCATGTAGCGGTGAAATGCTTAGATATGACATAGAACACCCATTGCGAAGGCAGCTCGCTACACGGTTATTGACGCTGAGGCACGAAAGCGTGGGGATCAAACAG
>1155d503b4a86950d3f4a3a63f394a3d
ACAGAGGTCCCAAGCGTTGTTCGGATTCACTGGGCGTAAAGGGTGCGTAGGCGGTTGGGTAAGTCTGACGTGAAATCTCCGGGCCTAACCCGGAAACTGCGTCGGATACTATCCGGCTAGAGGATTGGAAGGGAGACTGGAATACTTGGTGTAGCAGTGAAATGCGTAGATATCAAGTGGAACACCAGTGGCGAAGGCGAGTCTCTGGACAATTCCTGACGCTGAGGCACGAAAGCCAGGGGAGCAAACGG
>1156fbc187ab5b0966fb2211a9e4d09a
ACGTAGGCACCAAGCGTTGTCCGGATTTATTGGGCGTAAAGAGCTCGTAGGCGGTTCAGTAAGTCAGGTGTGAAATCTTTGGGCTTAACCCAAAGCGTGCACTTGATACTGCTGTGACTTGAGTTCGGTAGGGGAGTGGGGAATTCCTAGTGTAGCGGTGAAATGCGCAGATATTAGGAGGAACACCGGTGGCGAAGGCGCCACTCTGGGCCGAAACTGACGCTGAGGAGCGAAAGCGTGGGTAGCAAACAG
>1158d61642075d34e10a9e59e96489e5
ACGGGGGGGGCAAGCGTTGTTCGGAATTACTGGGCGTAAAGGGCTCGTAGGCGGCCAACTAAGTCAGACGTGAAATCCCTCGGCTTAACCGGGGAACTGCGTCTGATACTGGATGGCTTGAGTTTGGGAGAGGGATGCGGAATTCCAGGTGTAGCGGTGAAATGCGTAGATATCTGGAGGAACACCGGTGGCGAAGGCGGCATCCTGGACCAATACTGACGCTGAGGAGCGAAAGCCAGGGGAGCAAACGG
>115f10dfb237f66eb051cb8f2809e61c
ACGAAGGGGGCAAGCGTTGTTCGGAATTACTGGGCGTAAAGGGCGCGTAGGCGGTGCACTAAGTCAGGCGTGAAAGCCCTGGGCTCAACCCGGGAATTGCGTTTGATACTGGTGCGCTTGAATCCAGGAGAGGTTGGTGGAATTCCCAGTGTAGAGGTGAAATTCGTAGAGATTGGGAAGAACACCGGTGGCGAAGGCGGCCAACTGGACTGGTATTGACGCTGAGGCGCGAAAGCGTGGGGAGCAAACAG
>116593f87682d9e63524ac61e083295d
ACGGAGGGAGCTAGCGTTGCTCGGAATTACTGGGCGTAAAGCGCACGTAGGCGGTTTATCAAGTTGGAAGTGAAAGCCCAGAGCTTAACTTTGGAATTGCTTTCAAAACTGTTAAACTAGAGATCGGTAGAGGGTAGTGGAATTCCTGGTGTAGAGGTGAAATTCGTAGATATCAGGAGGAACACCGGTGGCGAAGGCGGCTACCTGGACCGATTCTGACGCTAAGGTGCGAAAGCGTGGGGAGCAAACAG
>11683f247224c68b80d86d235ae17898
ACGAAGGGTGCTAGCGTTGTTCGGAATTACTGGGCGTAAAGCGCGCGTAGGCGGCTTAGCAAGTCAGAGGTGAAAGCCTGGAGCTCAACTCCAGAATTGCCTTTGAAACTGCTAAGCTTGAGTGTCGGAGGGGATAGCGGAATTCCTAATGTAGAGGTGAAATTCGTAGATATTAGGAGGAACACCGGTGGCGAAGGCGGCTATCTGGACGACAACTGACGCTGAGGCGCGAAAGCGTGGGGATCAAACAG
>116e5a5fd3866e29d51247aea1e3e893
ACGTAGAAGACTAGTGTTATTCATATTTAGTAGGTTTAAAGGGTACCTAGACGGCATTATTAGCCCAAAACAGGGTACGGTTTTGCTAGAGTTTTATAAGAGGAGGGGAGTATTCATAGAGTAGAGATAAAATTTTTTGATACTATGACGACTGGTAGAGGCGAAAGCAACCTTCTATCTAAAAACTGACGTTGAGGGACGAAGGCCTGGGTAGCAAACAGGATTAGATACCCCTGTAG
>1177edc0ec62d655aa8bb98862c9956e
ACGTAGGGGGCAAGCGTTGTCCGGAATTATTGGGCGTAAAGCGCTCGTAGGTGGATTGGCAAGTCTGCAAGGAAAGACCCGGGCTCAACTCGGGCACCCGTGTGGATACTGCCGATCTTGAGGTAGTCAGAGGATGATGGAATTCCCGGTGTAGCGGTGAAATGCGTAGATATCGGGAGGAACACCAGTGGCGAAGGCGATCATCTGGGGCTATTCTGACACTAAAGAGCGAAAGCTAGGGGAGCAAACGG
>11799ebbfc1ed3d1f8c389af64b7f8e0
ACGAACCGTGCAAACGTTATTCGGAATCACTGGGCTTAAAGGGCGCGTAGGCGGGCAGACAAGTCGGAGGTGAAAGCCCACGGCTCAACCGTGGAAGAGCCCCCGATACTGTCGGTCTTGAGGGAGGTAGGGGCGTGCGGAACTTCCGGTGGAGCGGTGAAATGCGTAGATATCGGAAGGAACACCGGTGGCGAAAGCGGCGCGCTGGACCTTTTCTGACGCTGAGGCGCGAAAGCCAGGGGAGCAAACGG
>117ae9683bc998e74b28084931ac7d24
ACGTAGGGTGCAAGCGTTGTTCGGAATCATTGGGCGTAAAGCGCGTGTAGGTTGCTAGATAAGTCGAGTGTGAAATCCCTGGGCTCAACCGAGGAAGTGCATTCGAAACTATCTAGCTCGAAGGTGGCAGAGGAAGGTGGAATTCCTAGTGTAGAGGTGAAATTCGTAGATATTAGGAGGAATACCGGTGGCGAAGGCGGCCTTCTGGACCATTCTTGACACTGAGACGCGAAAGCGTGGGGAGCAAACAG
>117db735bb3dcf97e599b42cc98d0320
ACAGAGGGTGCGAGCGTTAATCGGAGTTACTGGGCGTAAAGGGCGCGTAGGCGGTTAAATGGGTGTGATGTGAAAGCCCTGGGCTTAACCTAGGAAGTGCATCGCAAACTATATAGCTAGAGTACAAGAGAGGGTGGCGGAATTTCCGGTGTAGCGGTGAAATGCGTAGAGATCGGAAGGAACGTCAATGGCGAAGGCAGCCACCTGGCTTGATACTGACGCTGAAGCGCGAAAGCGTGGGGAGCGAACAG
>117dd31eed1df3693e732fb08583f409
ACAGAGGGTGCGAGCGTTAATCGGAGTTACTGGGCGTAAAGGGCGCGTAGGCGGTATAGTAAGATTGATGTGAAATCCCTGGGCTTAACCTAGGAACTGCATCGATGACTGCTAAGCTAGAGTATTGCAGAGGGTAGTGGAATTTCCGGTGTAGCGGTGAAATGCGTAGAGATCGGAAGGAACACCAGTGGCGAAGGCGGCTACCTGGGCAAATACTGACGCTGAAGCGCGAAAGCGTGGGGATCAAACAG
>1187646161e804b93db65083cbb553f8
ACGTAGGGGGCAAGCGTTGTCCGGAATCATTGGGCGTAAAGAGCGTGTAGGCGGCCTTTTAAGTCTGCTGTGAAAGTCCAGGGCTCAACCCTGGGATGTCAGTGGATACTGGAAGGCTCGAGTCCGGAAGAGGCAAGTGGAATTCCTGGTGTAGCGGTGAAATGCGCAGATATCAGGAGGAACACCGATGGCGAAGGCAGCTTGCTGGGACGTGACTGACGCTGAGACGCGAAAGCGTGGGGAGCAAACAG
>1187cb691dd030a6bf77af17d9100c63
ACGAAGGGGGCTAGCGTTGTTCGGATTTACTGGGCGTAAAGCGCACGTAGGCGGATCTTTAAGTCAGAGGTGAAATCCCAAGGCTCAACCTTGGAACTGCCTTTGATACTGGGGATCTCGAGTCCGGGAGAGGTGAGTGGAACTGCGAGTGTAGAGGTGAAATTCGTAGATATTCGCAAGAACACCAGTGGCGAAGGCGGCTCACTGGCCCGGTACTGACGCTGAGGTGCGAAAGCGTGGGGAGCAAACAG
>1187e4c42a46798d50c0d662c4f7dc11
ACGGCGGGAGCAAGTGTTATTCCACGGGAATCGGTGTTAGGATACGTAGATGGTTTATTAAATTAAGCATATAAAAGGCTCTTTACTAGTCTAACAATATGTTTTGATATTTTTTTACTTGAATTAATTAGATGTTATTAGAATAACCCACGTATGGGTGAAATCGACAGGATATGGATGTTAGACTGGCATAAGGGCGTAAGCAATTTTCAATAATTAATTGACATTGAGGTATGTGGGCATAGGGCGCGAAACG
>118ca2a481207a16dcd918c6ffc7e649
ACGAAGGGAGCGAGCGTTGTTCGGAATCACTGGGCGTAAAGCGTGCGTAGGCGGTTTTGTAAGTAAGAAGTGAAAGCCTGGGGCTTAACCTCAGAATTGCTTTTTAGACTGCAAAGCTGGAGTATTGGAGAGGTTAGTGGAATTCCGAGTGTAGAGGTGAAATTCGCAGATATTCGGAGGAACACCAGTGGCGAAGGCGACTAACTGGACAATTACTGACGCTGAGGCACGAAAGCGTGGGGATCAAACAG
>118db702339217219498c29b895aacbb
ACGAAGGGGGCAAGCGTTGTTCGGAATTACTGGGCGTAAAGGGCGCGTAGGCGGTGCACTAAGTCAGGCGTGAAAGCCCTGGGCTCAACCCGGGAATTGCGCTTGATACTGGTGCGCTCGAATCCAGGAGAGGTTGGTGGAATTCCCAGTGTAGAGGTGAAATTCGTAGAGATTGGGAAGAACACCGGTGGCGAAGGCGGCCAACTGGACTGGTATTGACGCTGAGGCGCGAAAGCGTGGGGAGCAAACAG
>1193434c816ebb33512569d1554304d6
ACAGAAAGGGCAACCCATCGGAGTTATGAATTGGTGTAAAGGGTACGTAGCTGGTAACGTCAAGTTACTAGAGTCCAATAGAAGTAAGAACAATACCTAGAGTAGGGCTGATATCTCATAATACTAGGGGGAGAGCTAATGGCGAAAGCATCTTACTAAGTAAGGACTGACGGTAAGGTACGAAGGCTAGGGCATGAATAGGGATTAGAAACCCTAGTAGTCCGGCTGACTGACTGGAT
>11a0e8d153a82cfe38a1f6e57ee9cc10
ACGAAGGATGCAAGCGTTATCCGGATTCATTGGGTTTAAAGGGAGCGTAGGCGGCCTTATAAGTCAGTGGTGAAATCTCCTTGCTTAACGAGGAAATTGCCATTGATACTGTAGGGCTTGAGTACAGTTGCCGTTGGCGGAATATGACATGTAGTGGTGAAATACATAGAGATGTCATAGAACACCGATTGCGAAGGCAGCTAACGAAACTGTAACTGACGCTGAGGCTCGAAAGTGCGGGGATCAAACAG
>11afe8d3034f8484ed602cb230a7df58
ACGGAGGGTGCAAGCGTTATCCGGATTTACTGGGTTTAAAGGGTGCGTAGGTGGGCAGGTAAGTCAGTGGTGAAATCTTCGAGCTTAACTCGGAAACTGCCATTGATACTATCTGTCTTGAATTATCTGGAGGTAAGCGGAATATGTCATGTAGCGGTGAAATGCTTAGAGATGACATAGAACACCCATTGCGAAGGCAGCTTACTACGGATCGATTGACACTGAGGCACGAAAGCGTGGGGATCAAACAG
>11b3af6f2cdbccd5a52e612fcab8c116
ACGAACCGAGCGAACGTTGTTCGGAATCACTGGGCTTAAAGGGCGCGTAGGCGGGCTGTCAAGTCTGGGGTGAAATCCCGCGGCTCAACCGTGGAACTGCCTTAGATACTGACGGCCTCGAGGGAGGTAGGGGCATGCGGAACTGTGAGTGGAGCGGTGAAATGCGTTGATATTCACAGGAACTCCGGTGGCGAAGGCGGCGTGCTGGACCTTTTCTGACGCTGAGGCGCGAAAGCTAGGGGAGCAAACGG
>11b6599a70f48b529759c6df3a050506
ACGGAGGGGGCGAGTGTTGTCCGTCATGACTGGGCGTAAAGGGCGCGTAGGCGGCCGTACCGGTGATCGGAGTCGTCCGCCTCCGCCGCCACCGTAATGGGTGGCGGGGGGGGAATCCCGGAAACTTCCGTGCACCTCGTTGCCCCGGTCAAATCCTCCCTGGAAGGGAGCCGACAGCAGTGGGGTTAACAACGGTACAAAGCGTTAAATCGCTGGCTCGAGTATGGTTCAGGATATGCCTTGGTTTCCAACAGAGGGGTAGCATCCATCGAAGTTGGAAGTGAGTTCAACTGGCGAAGGCGGCTGTCCAGAATCATTCTGACGCTGAGGCGCGAAAGCATGGGGAGCAAAAGG
>11bb9511e708c810f45cba04c0f2453e
ACAGAGGGTGCAAGCGTTAATCGGAATTACTGGGCGTAAAGCGCGCGTAGGTGGTTCGTTAAGTTGGATGTGAAAGCCCCGGGCTCAACCTGGGAACTGCATTCAAAACTGACGAGCTAGAGTATGGTAGAGGGTGGTGGAATTTCCTGTGTAGCGGTGAAATGCGTAGATATAGGAAGGAACACCAGTGGCGAAGGCGACCACCTGGACTGATACTGACACTGAGGTGCGAAAGCGTGGGGAGCAAACAG
>11bca0c23ac2c0bf1a1f17c7417c996e
ACGGAGGATCCAAGCGTTATCCGGAATTACTGGGCGTAAAGAGTTGCGTAGGCGGCAAAGTAAGTTGGTAGTGAAATTGTGTGGCTCAACCATACCCCCATTACCAAAACTGCTTAGCTAGAGGATGAGAGAGGTCACTGGAATTCCTTGTGTAGGAGTGAAATCCGTAGATATAAGGAGGAACACCGATGGCGTAGGCAGGTGACTGGCTCATTCCTGACGCTCAGGCACGAAAGCGTGGGGAGCAAACGG
>11c27a796a3cbc62c132125f1430ec27
ACGGGGGGTGCAAGCGTTACTCGGAATCACTGGGCGTAAAGAGCATGTAGGCTGGTTTGTAAGTTGGAAGTGAAATCCTATGGCTTAACCATAGAACTGCTTCCAAAACTGCAGACCTAGAATATGGGAGAGGTAGATGGAATTTCTGGTGTAGGGGTAAAATCCGTAGAGATCAGAAGGAATACCGATTGCGAAGGCGATCTACTGGAACATTATTGACGCTGAGATGCGAAAGCGTGGGGAGCAAACAG
>11c2b7762e0a77f1f3ab734485e1f84c
ACGGGGGGGACTAACGTTATTCATCATAACTGGGCGTAAAGGGTACGTAGGTGGCTTTTTAAGTCTTTATTAAATAATCTAAGCATAACTTAGAAATTAGTTTTGATACTGCTAAGCTTTGAGGTCGGTAGAAGTTAGTTATATTCTTGGAGTAAAAGTAAAATCTTAAGATATCAAGAGGATAATCATGTGGTTAATTCGACTTTCTAGATCGATGCTGACACTGAGGTACGAAAGCATGGGCATCAAACGG
>11c50ec210f356ae226e367d0d8806c1
ACAGGGGATGCAAGTGTTACCCGGAATTATTGGGCGTAAAGGGTTTGCAGGTGGCTTTTTAAGTCCTCGGTCAAAAACTTTTGGCCTAACCAGAAGGAGCCGCAGGATACTAAAAAGCTAGAAGGTAGCAGAAGTTTTGGGAATTTCCAGTGGAGCGATGAAATGCCTAGATATTGGACAGACCACCAGAGGCGAAGGCGCTTGACTATGCTATTTTTGACACTCATAAACGAAAGCTAGGGGAGCAAATGG
>11c6184e8e7c035d263dd1cb9c6fdedf
ACAGAGGGTGCAAGCGTTAATCGGACTTACTGGGCGTAAAGGGCGCGTAGGTGGTATAGCAAGTCGCATGTAAAAATTTTGGGCTTAACCTGGAACTGTCGTGCGAAACTGCTGAACTAGAGTGGAGTAGAGGGGAGTGGAATTTCCGGTGTAGCGGTGAAATGCGTAGATATCGGAAGGAACACCAGTGGCGAAGGCGGCTCCCTGGACTAACACTGACACTGAGGCGCGAAAGCGTGGGGAGCAAACAG
>11c6a166a9e5017ebd0fc5031878dbb5
ACGAGGGGGGCAAGCGTTGTTCGGAATTATTGGGCGTAAAGGGTGCGTAGGCGGTTTGGTAAGTCTTGTGTGAAATCTCCGGGCTCAACTCGGAGTCTGCACAGGAAACTGCCGGGCTTGAGTGTGGGAGAGGTGAGTGGAATTTCCGGTGTAGCGGTGAAATGCGTAGATATCGGAAGGAACACCTGTGGCGAAAGCGGCTCACTGGACCACAACTGACGCTGATGCACGAAAGCTAGGGGAGCAAACAG
>11c8f041c7a69844defbdd56b6194251
ACGAGAGCCTCGAGCGTTATCCGGAATTATTGGGCGTAAAGGGTGCGTAGGTTGTTCTGTTAGTCTTTTGTCAAAGCCCCGGGCTTAACCTGGGATATGCGAAAGAAACGGCAGAACTAGAAAGTGCGAGAGGTGTACGGAACTCATGGTGTAGGGGTGAAATCCGTTGATATCATGGGGAACACCAAATGCGAAGGCAGTACACTGGCGCATATTTGACACTGAAGCACGAAAGCGTGGGTAGCGAATGG
>11d0da4b0abb831870ea17e4f487480b
ACGAGGGATCCTAGCGTTGCTCGGAATCATTGGGCGTAAAGCGGGTGTAGGTGGCTTTGTAAGTCAGGTGTGAAATCCCAGGGCTCAACCCTGGAAGTGCATTTGATACTGCGAAGCTTGAGTGTTGGAGAGGTCATCGGAATACCTGGTGTAGTGGTGAAATACGTAGATATCAGGTGGAACACCGGAGGCGAAGGCGGGTGACTGGCCAAACACTGACACTGAGACCCGAAAGCGCGGGGATCAAACAG
>11d56da759597337856a1fc5f9678c90
ACGAAGGGGGCTAGCGTTGTTCGGAATTACTGGGCGTAAAGCGCACGTAGGCGGATATTTAAGTCAGGGGTGAAATCCCAGAGCTCAACTCTGGAACTGCCTTTGATACTGGGTATCTTGAGTATGGAAGAGGTGAGTGGAATTCCGAGTGTAGAGGTGAAATTCGTAGATATTCGGAGGAACACCAGTGGCGAAGGCGGCTCACTGGTCCATTACTGACGCTGAGGTGCGAAAGCGTGGGGAGCAAACAG
>11de625c85c4db9cdc02e9826e0dcf19
ACAGGGGATGCAAGTGTTATTCGGAATTATTGGGCGTAAAGCGTCTGTAGGTTGATATTTAAGTCTTTTGTTAAATCTTTGGGCTTAACCTAAAATCAGCAAAAGAAACTGTCTATCTCGAGTTTGGTAGAGGTAAAGGGAATTTCCAGTGGAGCGGTGAAATGCGTTGATATTGGAAGGAACTCCGAAAGCGAAGGCACTTTACTGGGCCAATACTGACACTGAGAGACGAAAGCTAGGGGAGCAAACAG
>11df1dd4cf86749b8f9239e0512350a3
ACGTAGGGGGCGAGCGTTGTCCGGAATTACTGGGCGTAAAGAGCGCGTAGGCGGCACTGTAAGTTCTGTGTGAAAGCCCCCGGCTCAACTGGGGAACGTCGCGGAAAACTGCAGAGCTGGAGTGTCGGAGAGGGAAGTGGAAGTCCCGGAGTAGGGGTGAAATCCGTAGAGACCGGGCCGAACACCAGTGGCGAAGGCGACTTCCTGGCCGACGACTGACGCTGAGGCGCGAAAGCGTGGGGAGCGAACGG
>11e03e8fce229559997cd5e4804178df
ACGTAGGGGGCGAGCGTTATCCGGATTTATTGGGCGTAAAGGGCGTGTAGGCGGTAGATTAAGTTGGTTGTCAAAGGCAATGGCTCAACCATTGTACGCGACCAAAACTGGTTTACTTGAGTGCAGAAGAGGAGAGTAGAATTCCCGGTGTAGCGGTGGAATGCGTAGAGATCGGGAGGAATACCAGTGGCGAAGGCGGCTCTCTGGTCTGTAACTGACGCTGAGGCGCGAAAGCGTGGGGAGCAAACAG
>11e868b111b2f91b3688ad3eb3630f1c
ACAGAGGTGGCAAACGTTGTCCGGATTTATTGGGTGTAAAGGGCATGTAGGTGGTCTTGTAAGTCGAAGGTGAAATGGCCCGGCTCAACCAGGTCATTGCCTTTGAAACTGCAGGACTTGAGTACGGAAGAGGAAAGCGGAATTCCCAGTGTAGCGGTGAAATGCGTAGATATTGGGAGGAACACCGGTGGCGAAGGCGGCTTTCTGGTCCGAAACTGACACTGAGATGCGAAAGCCAGGGGAGCAAACGG
>11eeaf8d51ef588d260d8ac82ea49f33
ACGGAGGGTGCAAGCGTTATCCGGATTCACTGGGTTTAAAGGGTGCGTAGGTGGGTTGGTAAGTCAGCGGTGAAATCTCCAGGCTTAACTTGGAAACTGCCATTGATACTATCAATCTTGAATGCCGTGGAGGTCAGCGGAATATGTCATGTAGCGGTGAAATGCTTAGATATGACATAGAACACCAATTGCGAAGGCAGCTGGCTACACGAAAATTGACACTGATGCACGAAAGCGTGGGGATCAAACAG
>11f0722c5b814d052b62a5cc1569f1a8
ACGTAGGAGGCTAGTGTTAGTTATCTTTATTGGGTTTAAAGGGTAAGTAGACGGTAAATTAAACTCTAAATGAGTACTTTTTTACTAGAGTTATATGAGAGAAGGAAGAATTTCTGGAGTAGAGATAAAATTCGATGATACCAGGAGGACTGTCAACGGCGAAGGCGTCCTTCTATGTAATAACTGACGTTGAGAGACGAAGGCTTGGGTAGCAAACAGGATTAGATACCCTAGTAGTC
>11f37e072d38396c4c2e7a7283043330
ACAGAGGTCCCAAGCGTTGTTCGGATTTATTGGGCGTAAAGGGAGTGTAGGCGGATGGGAAAGTCAGGCGTCAAATGGAAGCGCTCAACGCTTTCAATCGTCTGATACTTCTTGTCTAGAGGGGTGGAGAGGAGATCGGAATTCACGGTGTAGCAGTGAAATGCGTAGATATCGTGAGGAAGACCAAAGGCGAAAGCAGATCTCTGGAAACCTTCTGACGCTGAGGCTCGAAGGCCAAGGGAGCAAACGG
>11fa6eb9182ec554424e588e1bb39d03
ACGTAGGCAGCGAGCGTTGTTCGGAATTACTGGGCGTAAAGAGTGTGTAGGCGGTGCTCTAAGTTCGGTGTGAAATCTCCTGGCTTAACTGGGAGGGTGCGCCGGAAACTGGAGTGCTCGAGCGTGGGAGAGGAAAGCGGAATTCCTGGTGTAGCGGTGAAATGCGTAGATATCAGGAGGAACACCTGCGGTGTAGACGGCTTTCTGGACCATTGCTGACGCTGAGACACGAAAGCGTGGGTAGCAAACAG
>11fbf8d09973b0a2d0cf9a3ce0d6ebe6
ACGGAGGGTGCAAGCGTTATCCGGATTTACTGGGTTTAAAGGGTGCGTAGGCGGGCTTTTAAGTCAGTGGTGAAATCTCCGAGCTTAACTCGGAAATTGCCATTGATACTATTAGTCTTGAATTAAGTTGAGGTGGGCGGAATGTGTCATGTAGCGGTGAAATGCTTAGATATGACACAGAACACCGATTGCGAAGGCAGCTCGCTAAACTTATATTGACGCTGAGGCACGAAAGCGTGGGGATCAAACAG
>1201b0652245a2d5289d1a79376d4be7
ACGTAGAAGACTAGTGTTATTCATCTTTATTAGGTTTAAAGGGTACCTAGACGGGAAATCAAGCCATAATAGGGACTAATTTTCTAGAGTTTTATGAGAGAAGGGGCGAATTTCCGGAGGAAAGTTGATATTTTGTGATACTGGAAGGACGGGTAACAGCGAAGGCAACCTTTTATGTAAAAACTGACGTTGAGGGACGAAGCCTTGGGTAACGAGAAGGATTAGATACCCCTGTAGTC
>12037b235017927ba2381da7bfccdac9
ACGTAGGGTGCGAGCGTTGTCCGGAATTATTGGGCGTAAAGAGCTCGTAGGCGGTTTGTTGCGTCGGCCGTGAAAACCTGGGGCTTAACTCCGGGCTTGCGGTCGATACGGGCAGACTTGAGTTCGGCAGGGGAGACTGGAATTCCTGGTGTAGCGGTGAAATGCGCAGATATCAGGAGGAACACCGGTGGCGAAGGCGGGTCTCTGGGCCGATACTGACGCTGAGGAGCGAAAGCGTGGGGAGCGAACAG
>120534097012bf071f3f5fe5a09222a2
ACGTAGGGGGCAAGCGTTATCCGGAATTACTGGGTGTAAAGGGTGAGTAGGCGGTTAAATAAGCCATATGTGAAATCTTAGAGCTCAACTTTAAGACTGCATAAGGAACTGTATAACTAGAGTGCAGGAGAGGTAAGTGGAATTCCTAGTGTAGCGGTGAAATGCGTAGATATTAGGAGGAACACCAGTGGCGAAGGCGACTTACTGGACTGAAACTGACGCTGAGTCACGAAAGCGTGGGGAGCAAACAG
>12091b4c5ffc90d0a382868d8c658136
ACAGAAAGGGCAACCCATCGGAGTTATGAATTGGTGTAAAGGGTACGTAGCTGGTAACGTCAAGTTACTAGAGTCCAATAGAAGTAAGAACAATACCTAGAGTAGGGCTGATATCTCATAATACTAGGGGGAGAGCTAATGGCGAAAGCATCTTACTAAGTAAGGACTGACGGTAAGGTACGAAGGCTAGGGCATGAATAGGGATTAGAAACCCTGGTAGTCCGGCTGACTGACTCTAT
>120d3921de86f85808badf98a47af7db
ACGGGGGGGGCGAGCGTTATTCAGAATGACTGGGCGTAAAGGGTACGTAGGCGGTCTATTAAGTTGAAGGTAAAAGCCCAGAGCTCAACTCTGGAAAACCCTTCAAAACTGATATGACTAGAGTACGAGAGAGGATAGTAGAATTTCTAGTGTAGGGATGAAATATGAAAAGATTAGAAGGAATACCAAAGGCGAAGGCAACTATCTAGATCGATACTGACGCTGAGGTACGAAAGTATGGGGAGCAAACAG
>120f4f958b0853e6f3b7654ff14134cf
ACAGAGGGTGCGAGCGTTAATCGGATTTACTGGGCGTAAAGGGCGCGTAGGCGGTTAAATGAGTGTGATGTGAAAGCCCAGGGCTTAACCTTGGAAGTGCATCGCAAACGATTTAACTGGAGTATATGAGAGGGTGGTGGAATTTCCGGTGTAGCGGTGAAATGCGTAGAGATCGGAAGGAACGTCAATGGCGAAGGCAGCCACCTGGCATAATACTGACGCTGAGGCGCGAAAGCGTGGGGAGCAAACAG
>12151f9feadbaa58cb8fd7fac64eba55
ACGTAGGGGGCGAGCGTTGTCCGGATTTATTGGGCGTAAAGAGCTCGTAGGCGGTTCTGTAAGTCGAGTGTGAAAAATCTGGGCTTAACCCAGTGGAGCACTCGATACTGCAGTGACTCGAGTCCGGTAGGGGAGTGTGGAATTCCTGGTGTAGCGGTGAAATGCGCAGATATCAGGAGGAACACCAACGGCGAAGGCAGCACTCTGGGCCGGTACTGACGCTGAGGAGCGAAAGCATGGGTAGCGAACAG
>1217d4f0a5279961983fd1a8d23f5ce8
ACGGAGGATCCGAGCGTTATCCGGATTTATTGGGTTTAAAGGGTGCGTAGGCGGCCTATTAAGTCAGGGGTGAAAGACGGTAGCTTAACTATCGCAGTGCCTTTGATACTGATAGGCTTGAATGTAGTTGAGGTAGGCGGAATGTGACAAGTAGCGGTGAAATGCATAGATATGTCACAGAACACCAATTGCGAAGGCAGCTTACTAAAGTACGATTGACGCTGAGGCACGAAAGCGTGGGGATCAAACAG
>121b23360e420af256d60db3dc641bba
ACGTAGGGTGCAAGCGTTGTTCGGAATTACTGGGCGTAAAGGGCGCGTAGGCGGGCTAGTAAGTTAGTTGTGAAATCCCCGGGCTCAACCCGGGACGTGCAACTAAAACTGCAAGTCTTGAGTATTGGAGAGGATGGCGGAATTCCAGGTGTAGAAGTGAAATTCGTAGATATCTGGAAGAACACCGGAGGCGAAGGCGGCTGTCTGGCCAAATACTGACGCTAAGGCGCGAAAGTGCGGGGATCAAACAG
>121f9d4674c3e33e303286221486be3a
ACAGAGGGTGCGAGCGTTAATCGGAGTTACTGGGTGTAAAGGGCGCGTAGGCGGCGCGATGTGTGTGATGTGAAAGCCCCGGGCTTAACCTGGGAAGTGCATTGCAAACTGTCGTGCTGGAGTATGTGAGAGGGTGGCGGAATTTCCGGTGTAGCGGTGAAATGCGTAGAGATCGGAAGGAACGTCAATGGCGAAGGCAGCCACCTGGCACAATACTGACGCTGAGGCGCGAAAGCGTGGGGAGCGAACAG
>1226ac82313a3a99f9bf507e59cba6dc
ACGAGGGATCCTAGCGTTGTTCGGAATTATTGGGCGTAAAGGGTGCGTAGGTGGCCTTGAAAGTCAGTTGTGAAATCCCCGGGCTCAACCCGGGAAGTGCTTCTGATACTACAAGGCTTGAGTACTGGAGAGGTGAGTGGAATTCCAGGTGTAGTGGTGAAATACGTAGATATCTGGAGGAACACCGGTGGCGAAGGCGGCTCACTGGCCATGTACTGACACTGAAGCACGAAAGCGTGGGGAGCAAACAG
>1228dc4c07d2cf4ed1396d816220e647
ACGAAGGGAGCAAGCGTTGCTCGGATTTATTGGGCGTAAAGGGTGTGTAGGTGGTTTGGTAAGTTAGATGTGAAAGCCCAGGGCTCAACCCTGGAACTGCATTTAAGACTGCCTTACTTGAAGATCACAGAGGTAAGCAGAATTTCCAGTGTAGAGGTGAAATTCGTAGATATTGGAAAGAATACCGATGGCGTAGGCAGCTTACTGGGTGATACTTGACACTGAGGCACGAAAGCGTGGGGAGCAAACAG
>122e48746fa088741a39c052a96b3970
ACGAACCGTGCGAACGTTGTTCGGATTCACTGGGCTTAAAGGGCGCGTAGGCGGGTGATCAAGTCCGGGGTGAAATCCTCCAGCTTAACTGGAGAATAGCCCTGGATACTGGTCGTCTTGAGGGAGGTAGGGGCATGTGGAACTTCCGGTGGAGCGGTGAAATGCGTAGATATCGGAAGGAACGCCGGTGGCGAAAGCGACGTGCTGGACCTCTTCTGACGCTGAGGCGCGAAAGCCAGGGGAGCAAACGG
>122f01478548a675f831d3de7d91aef4
ACGAGGGGTCCAAGCGTTGCTCGGAATCACTGGGCGTAAAGCGGGTGTAGGTGGCTTTGCAAGTCATGTGTGAAAGCCCTGGGCTCAACCCAGGAAGTGCACGTGATACTACAAAGCTTGAGTACTGGAGAGGATGGTAGAATTCCTGGTGTAGTGGTGAAATACGTAGATATCAGGAGGAACACCGGTGGCGAAGGCGGCCATCTGGCCAAGTACTGACACTCAGACCCGAAAGCGTGGGTAGCAAACAG
>122fa4b0c6730e68381dbde9e6c9ab0c
ACGTAGGGGGCAAGCGTTGTCCGGATTTACTGGGCGTAAAGAGCTCGTAGGTGGTTTGGCAAGTCGGGTGTGAAACCTCCAGGCTCAACCTGGAGTCGCCACTCGAAACTGCTATGACTAGAGGCCGGTAGGGGACCATGGAATTCCTGGTGTAGCGGTGAAATGCGCAGATATCAGGAGGAACACCAGTAGCGAAGGCGGTGGTCTGGGCCGGTTCTGACACTGAGGAGCGAAAGCGTGGGGAGCGAACAG
>1231140bc8e8c2e6cc028d9207b13100
ACGAAGGGGGCTAGCGTTGTTCGGATTTACTGGGCGTAAAGCGCACGTAGGCGGATCGATCAGTCAGGGGTGAAATCCCAGGGCTCAACCCTGGAACTGCCTTTGATACTGTCGATCTGGAGTATGGAAGAGGTAAGTGGAATTCCGAGTGTAGAGGTGAAGTTCGTAGATATTCGGAGGAACACCAGTGGCGAAGGCGGCTTACTGGTCCATTACTGACGCTGAGGTGCGAAAGCGTGGGGAGCAAACAG
>1231c30864160e2724f015d3dd6f3eea
ACGTAGGTGGCAAGCGATACTCGGAATCACTAGGCGTAAAGCGCAGGTAGGCGGTTTGGTAAGTCTTTTGTGAAAGCTCCTGGCTCAACTGGGAGAGGTCAAAGGAAACTACCGGACTAGAGTGTGGTAGGGGATACTGGAATTCCTGGTGTAGCGGTGAAATGCGTAGATATCAGGAGGAATACCTATGGCGAAAGCAGGTATCTGGGCCATCACTGACGCTGAGCTGCGAAAGCTAGGGGAGCAAACAG
>1237ab5cdb4dfbc37f2f0f4125fd7d61
ACAGAGGGTGCAAGCGTTAATCGGAATTACTGGGCGTAAAGGGCGCGTAGGCGGTTGTATGTGTGGGATGTGAAAGCCCCGGGCTTAACCTGGGAAGTGCATACCAAACTGTATAACTGGAGTATATGAGAGGGTAGCGGAATTTCCGATGTAGCGGTGAAATGCGTAGAGATCGGAAGGAACGCCAATGGCGAAGGCAGCTATCTGGCATAATACTGACGCTGAGGCGCGAAAGCGTGGGGAGCAAACAG
>1238772a22ac96a9e97ac2d2990fa243
ACGTAGGGGGCAAGCGTTGTCCGGAATTATTGGGCGTAAAGCGCGCGCAGGCGGTTCATTAAGTTTGGTGTTTAATCCCGAGGCTCAACCTCGGTTCGCATCGAAAACTGGTGAACTTGAGTGTAGGAGAGGAAAGTGGAATTCCACGTGTAGCGGTGAAATGCGTAGAGATGTGGAGGAACACCAGTGGCGAAGGCGACTTTCTGGCCTATAACTGACGCTGAGGCGCGAAAGCGTGGGGAGCAAACAG
>12399c8f8e3b44d7de89b4b88c628526
ACGTAGGGGGCAAGCGTTGTCCGGATTTATTGGGCGTAAAGAGCTCGTAGGCGGCTCAGTAAGTTGGGTGTGAAACCTCCAGGCTCAACCTGGAGACGCCACCCAAGACTGCTGTGGCTAGAGTCCGGTAGGGGAGCGTGGAATTCCTGGTGTAGCGGTGAAATGCGCAGATATCAGGAGGAACACCAGCGGCGAAGGCGGCGCTCTGGGCCGGTACTGACGCTGAGGAGCGAAAGCGTGGGGAGCAAACAG
>1239e2d863c82c60bb984fcaedca2305
ACGGAGGGGGCTAGCGTTGTTCGGAATGACTGGGCGTAAAGGGCGCGTAGGCGGTTTTTTAAGTGAGGCGTGAAAGCCCTGGGCTTAACCCAGGAGGTGCGTTTCAGACTGAAAAGCTTGAGTACGAGAGAGGAAAGTGGAATTCCTAGTGTAGAGGTGAAATTCGTAGATATTAGGAAGAACACCAGTGGCGAAGGCGGCTTTCTGGCTCGTAACTGACGCTGAGGCGCGAAAGCGTGGGGAGCAAACAG
>1240eea5d1a77f0269309c3351a14271
ACGAAGGGGGCTAGCGTTGTTCGGAATTACTGGGCGTAAAGGGCGCGTAGGCGGTTTAACAAGTTGGGTGTGAAAGCCCAGGGCTCAACCCTGGAACTGCACTCAAGACTGTTTTACTTGAATTCGGTAGAGGATGGTGGAATTCCCAGTGTAGAGGTGAAATTCGTAGATATTGGGAAGAATATCCGTGGCGAAGGCGGCCATCTGGACCGACATTGACGCTGAGGCGCGAAAGCGTGGGGAGCAAACAG
>124a3c434e5cc87fc286bc67be3c6a66
ACGGAGGGGACGAGTGTTACTCATAATAACTGGGCGTAAAGGGTATGTAGGTGGTTTATTTAGTTAATTAGCAAAGAATAGATTAAGAGTTTATTAAACTAATTAAAACGTTTAAACTAGAGTATAAGAGAGGAATATGGAATTTTTAGTGTAAGGGTGAAATTTTTCGATAATAAAAAGACGATCGAATGCGAAGGCAATATTCTGGATTATTACTGACACTGAGGTACTGAAGCATGGGGAGCAAATCG
>1255fa6d1fee58f8918c9d15cef31a0c
ACGTAGAAGACTAGTGTTATTCATATTTAGTAGGTTTAAAGGGTACCTAGACGGCATTATTAGCCCAAAACAGGGTACGGTTTTGCTAGAGTTTTATAAGAGGAGGGGAGTATTCATAGAGTAGAGATAAAATTTTTTGATACTATGACGACTGGTAGAGGCGAAAGCAACCTTCTATCTAAAAACTGACGTTGAGGGACGAAGGCCTGGGTAGCAAACAGGATTAGAAACCCGAGTAG
>125a1c3f2db2d502c451a4c0f9d58d46
ACGGCTTCAACAAGCAATAGTAATTTAAATTGGTGTAAAGGGTACGTAGCTTGTGTCTTAGTGACACTTGAGTTAGATGGAGGTAAGTACAATACTTAGAGTAGGGCTGATATCTTATGATCCTAAGGGGAGTGCTAATGGCGAAGGCAACTTACCAAGCAATAACTGACGGTGAGGTACGAAAGTTAGGGGATAGACAAGGATTAGATACCCGTGTAGTCCGGCTGACTGACTGGATG
>126121ebe241cd6a297f2cee3b30408e
ACGAAGGGAGCTAGCGTTGTTCGGAATTACTGGGCGTAAAGGGCGCGTAGGCGGCTTGACAAGTTGGGTGTGAAAGCCCAGGGCTCAACCCTGGAACTGCACTCAAGACTGTTTTGCTTGAATTCGGTAGAGGTTGGTAGAATTCCCAGTGTAGAGGTGAAATTCGTAGAGATTGGGAAGAATACCCGTGGCGAAGGCGGCCAACTGGACCGACATTGACGCTGAGGCGCGAAAGCGTGGGGAGCAAACAG
>1261c244101fe72a2f1ad09a10d4cd3e
ACGTAGGCAGCAAGCGTTGTTCGGAATTACTGGGCGTAAAGAGTGTGTAGGCGGTGCTCTAAGTCTGGTGTGAAATCTCCCGGCTCAACTGGGAGGGTGCGCTAGAAACTGGAATGCTAGAGGATGGGAGAGGTAAGCGGAATTCCTGGTGTAGCGGTGAAATGCGTAGATATCAGGAGGAACACCTGTGGTGTAGACAGCTTACTGGACCATTTCTGACGCTGAGACACGAAAGCGTGGGTAGCAAACAG
>12655cdb37d2e01e1ab2865887655ed9
ACGTAGGTGGCAAGCGTTATCCGGAATTATTGGGCGTAAAGCGCGCGTAGGCGGTTTTTTAAGTCTGATGTGAAAGCCCACGGCTCAACCTTGGAGGGTCATTGGAAACTGGAAAACTTGAGTGCAGAAGAGGAAAGTGGAATTCCATGTGTAGCGGTGAAATGCGCAGAGATATGGAGGAACACCAGTGGCGAAGGCGACTTTCTGGTCTGTAACTGACGCTGATGTGCGAAAGCGTGGGGATCAAACAG
>126711c242eac5828f56d2a13ff5fa64
ACGAAGGGGGCAAGCGTTGCTCGGATTTATTGGGCGTAAAGGGTGTGTAGGTGGTCCTACAAGTTAGATGTGAAAGCCCCGGGCTTAACCCGGGAACTGCATTTAAAACTGTAGGACTTGAAGATCACAGAGGTAAGCAGAATTTCCAGTGTAGAGGTGAAATTCGTAGATATTGGAAAGAATACCAACGGCGTAGGCAGCTTACTGGGTGACTCTTGACACTGAGGCACGAAAGCGTGGGGAGCAAACAG
>1269ce4c675844cf2801641337708511
ACGAACCGTGCGAACGTTATTCGGAATTACTGGGCTTAAAGCGCGTGTAGGCGGGCCGGCACGTCCGGTGCTGAAAGCCCCCGGCTCAACCGGGGAAGTGGCACGGATACGACCGGCCTCGAGGGGGGTAGGGGGACCTGGAACTTCCGGTGGAGCGGTGAAATGCGTTGAGATCGGAAGGAACGCCCGTGGCGAAAGCGAGGTCCTGGGCCCTTACTGACGCTGAGACGCGAAAGCCAGGGGAGCGAACGG
>126e68c5332e2e3d729a2d4fb33ddc08
ACGGAGGGTGCAAGCGTTGTTCGGATTTACTGGGCGTAAAGCGCGCGCAGGCGGATAAGCAAGTCAGATGTGAAATCTCGGGGCTCAACCCCGAAACTGCGTCTGAAACTGTTTATCTAGAGTCTCACAGGGGGTAGGGGAATTTCACGTGTAGGGGTAAAATCCGTAGAGATGTGAAGGAACACCGGTGGCGAAGGCGCCTACCTGGATGAGTACTGACGCTGAGGCGCGAAAGCGTGGGGAGCAAACAG
>12751de9a9eb80d28f39c4f904fd7714
ACGCAGAAGACTAGTGTTATTCATCTTTATTAGGTATAAAGGGTACCTAGACGGATTATCAAGCCAAATGAAGGGACTAATTTTCTAGAGTTTTATGGAAGAATATCGAATTGCTGGAGGAAAGTCAACATTTTTTGATACCAGTGAGACGGACAACTGCGAAGGCGTTATTCTATGTAAACAACTGACGTTGAGGGACGAAGCCTGGGGGAGCGATAAGGATTAGAAACCCTAGTAGT
>127c46cef7d778e74f0a7122575fc546
ACGTAGGTGGCAAGCGTTGTCCGGATTTATTGGGTTTAAAGGGTGCGTAGGCGGTCTTCTAAGTCAGTTGTGAAATACTTCAGCTTAACTGGAGAGGTGCAATTGATACTGGAAGACTTGAGTACTGATGAGGTAGGCGGAATGGACGGTGTAGCGGTGAAATGCTTAGATATCGTCCAGAACACCGATAGCGAAGGCAGCTTACTAAGGAGTAACTGACGCTGAGGCACGAAAGTGTGGGGATCAAACAG
>128283d62f938e6c440222916a5aca23
ACGAAGGGAGCTAGCGTTGTTCGGAATTACTGGGCGTAAAGGGCGCGTAGGCGGTTCGACAAGTTGGATGTGAAAGCCCTGGGCTCAACCCGGGAATTGCATTCAAGACTGTCTTGCTTGAATTCGGTAGAGGTTGGTAGAATTTCCGGTGTAGCGGTGAAATGCGTAGATATCGGAAGGAACACCTGTGGCGAAAGCGGCTCACTGGACCATAACTGACGCTGATGCACGAAAGCTAGGGGAGCAAACAG
>1284fa2591ea59f27b0eb49a79660891
ACGTAGGGCGCGAGCGTTGTCCGGATTTATTGGGCGTAAAGAGCTCGTAGGCGGCTTGTCGCGTCGACTGTGAAATCTCGGGGCTCAACTCCGAGCTTGCAGTCGATACGGGCAGGCTAGAGTTCGGTAGGGGAGACTGGAATTCCTGGTGTAGCGGTGAAATGCGCAGATATCAGGAGGAACACCGATGGCGAAGGCAGGTCTCTGGGCCGATACTGACGCTGAGGAGCGAAAGCGTGGGGAGCGAACAG
>128746e5c0b5d7bdcf09fd56b109ccc2
ACGAAGGGTGCGAGCGTTAATCGGAATTACTGGGCGTAAAGCGCGCGTAGGTGGTTTGTTAAGTTGGAAGTGAAAGCCCCGGGCTCAACCTGGGAATTGCTTTCAAAACTGACGGGCTAGAGTACGGTAGAGGGTAGTGGAATTTCCTGTGTAGCGGTGAAATGCGTAGATATAGGAAGGAACATCAGTGGCGAAGGCGACTGCCTGGACTGATACTGACACTGAGGTGCGAAAGCGTGGGGAGCAAACAG
>12884c6a5613730cc67d1e52538960d4
ACGAAGGGAGCTAGCGTTACTCGGAATTATTGGGCGTAAAGCGTGCGTAGGCGGTCTTATAAGTTAGAAGTGAAAGCCTGGGGCTCAACCCTAGAATTGCTTTTAATACTGAAAGACTAGAGTACTAGATGGGATAGCGGAATTCCTAGTGTAGAGGTAAAATTCGTAGATATTAGGAGGAACACCGGTGGCGAAGGCGGCTATCTGGCTGGTTACTGACGCTGTTGCACGAAAGCGTGGGGAGCAAACAG
>128eac2ceee598327178851cf21ce63a
ACGGAGGGTGCGAGCGTTAATCGGAATTACTGGGCGTAAAGCGTGCGTAGGCGGATTATTAAGTGAGATGTGAAAGCCCCGGGCTCAACCTGGGAACTGCATTTCAAACTGGTAGTCTAGAGTATTGTAGAGGGTGGTGGAATTTCCAGTGTAGCGGTGAAATGCGTAGAGATTGGAAGGAACATCAGTGGCGAAGGCGGCCACCTGGACAAATACTGACGCTGAGGCACGAAAGCGTGGGGAGCAAACAG
>129139eb560f65c160459d195503ca66
TCCAGCTCCAATAGCGTATATTAAAGTTGTTGCAGTTGAAACGTTCGTAGTCGAATTCTTTTGGATTAGAACACATCGTGATGATTTATTTCGTTAATGATGCGTTGCAGTCCTAATTATGTACGGCCAAAAAGATGTTTGTACATCGTTACTTTGAGTGAATCAAAATGCTCAAGAAGAGCATAAGACGCAGTGAACGATTGACCATGGTATTACAATAATATGAAGTAGCATTTGAGCTAGTTTGAGGTTGCTTTGTAAAGAAATATAAACAATTGGGGGCATTCGTATTCAATTGCCAGAGGTGAAATTCTTTGATTAATTGAGGGCGAGCAACTGCGAAAGCATCTGCCAAGAGTGTGTTTGTTGATCAAGAACGAAAGTTAGGTGATCGAAGAT
>1291b587db33f2eefa19d586a4c40e1c
ACGAAGGGGGCTAGCGTTGCTCGGAATTACTGGGCGTAAAGCGCACGTAGGCGGTCTTTTAAGTCGGTGGTGAAATCCTGGAGCTCAACTCCAGAACTGCCTTCGATACTGGAAGACTTGAGTCCGGGAGAGGTGAGTGGAACTGCGAGTGTAGAGGTGAAATTCGTAGATATTCGCAAGAACACCAGTGGCGAAGGCGGCTCACTGGCCCGGTACTGACGCTGAGGTGCGAAAGCGTGGGGAGCAAACAG
>129a46c743731719db4a3d091c787ec5
ACGTAGGGTGCAAGCGTTGTCCGGAATTATTGGGCGTAAAGAGCTCGTAGGCGGCTAGTCGCGTCGGCTGTGAAAACCTGGGGCTCAACCCCGGGCCTGCAGCCGATACGGGCTAGCTAGAATTCGGTAGGGGAGACTGGAATTCCTGGTGTAGCGGTGAAATGCGCAGATATCAGGAGGAACACCGGTGGCGAAGGCGGGTCTCTGGGCCGATATTGACGCTGAGGAGCGAAAGCGTGGGGAGCAAACAG
>129b0db56e99b25a29a584340870ad91
ACGAAGGGTGCTAGCGTTGTTCGGAATTACTGGGCGTAAAGGGCGCGTAGGCGGCCATTCAAGTCAGAGGTGAAATCCCCAGGCTCAACCTGGGAATTGCCTTTGAAACTGTATGGCTTGAGTGTCGGAGGGGATAGCGGAATTGCTAATGTAGAGGTGAAATTCGTAGATATTAGCAGGAACACCGGTGGCGAAGGCGGCTATCTGGACGACAACTGACGCTGAGGCGCGAAAGCGTGGGGATCAAACAG
>12a12db2de35fbbf7eac83dd4d93adf9
ACGAAGGGGGCTAGCGTTGTTCGGAATTACTGGGCGTAAAGCGCACGCAGGCGGCTCGATAAGTTAGAAGTGAAAGCCCTGGGCTCAACCCGGGAATTGCTTTTGATACTGTCGAGCTTGAATTCGGGAGAGGGTAGTGGAATTCCAAGTGTAGAGGTGAAATTCGTAGATATTTGGAAGAACACCGGTGGCGAAGGCGGCTACCTGGCCCGATATTGACGCTCATGTGCGAAAGCGTGGGGAGCAAACAG
>12a7dcaf747be8dfbb3bcf5bee20fc47
ACGGAGGGAGCTAGCGTTGTTCGGAATTACTGGACGTAAAGCGCACGTAGGCGGTTATTCAAGTCAGAGGTGAAAGCCCGGGGCTCAACCCCGGAACTGCCTTTGAAACTAGATGACTAGAATCTTGGAGAGGTCAGTGGAATTCCGAGTGTAGAGGTGAAATTCGTAGATATTCGGAAGAACACCAGTGGCGAAGGCGACTGACTGGACAAGTATTGACGCTGAGGTGCGAAAGCGTGGGGAGCAAACAG
>12a8cee229ac4eab48405f1f4665f965
ACGTAGGGGGCAAGCGTTGTCCGGAATCATTGGGCGTAAAGCGCTCGTAGGTGGATCGATAAGTCCGCAAAGAAAGACCCGGGCTCAACTCGGGGAACGGTGTGGATACTATTGATCTTGAGGCAATCAGAGGATGATGGAATTCCCGGTGTAGCGGTGAAATGCGTAGATATCGGGAGGAACACCAGTGGCGAAGGCGATCATCTGGGGTTGTTCTGACACTGAGGAGCGAAAGCTAGGGGAGCAAACGG
>12afd0ccf5fa298138b6530f398582d9
ACAGAGGGTGCAAGCGTTAATCGGAATTACTGGGTGTAAAGGGCGCGTAGGCGGTAAGATGTGTGTGATGTGAAAGCCCCGGGCTTAACCTGGGAAGTGCATTGCAAACTGTCTAACTAGAGTAGATGAGAGGGTGGCGGAATTTCCGGTGTAGCGGTGAAATGCGTAGAGATCGGAAGGAACGTCAATGGCGAAGGCAGCCACCTGGCATCATACTGACGCTGAGGCGCGAAAGCGTGGGGAGCGAACAG
>12b5f293de0e872f3536a97e91a4b2c7
ACGAAGGGAGCTAGCGTTGTTCGGAATTACTGGGCGTAAAGGGCGCGTAGGCGGCTATGTAAGTCAGATGTGAAAGCCCCGGGCTTAACCTGGGAACTGCATATGATACTGCAAGGCTAGAGATCGAGAGAGGGAAGTGGAATTACGAGTGTAGAAGTGAAATTCGTAGATATTCGTAGGAACACCAGTGGCGAAGGCGACTTTCTGGCTCGAAACTGACGCTAAAGCGCGAAAGCGTGGGGAGCAAACAG
>12c1744763b0afd86a8fb5ea407070b2
ACAGAGGGTGCAAGCGTTAATCGGAATAACTGGGCGTAAAGGGCGCGTAGGCGGTTGATCAAGTGGTAGGTGAAATCCCCGGGCTTAACCTGGGAACAGCCTGTCAGACTGGTTAGCTAGAGTACAGTAGAGGGTGGTGGAATTTCCGGTGTAGCGGTGAAATGCGTAGAGATCGGAAGGAACATCAGTGGCGAAGGCGGCCACCTGGACTGACACTGACGCTGAGGCGCGAAAGCGTGGGTAGCAAACAG
>12c1acdfdb8cb7f178ff4e8326c93986
ACGAGTGCCCCAAGCGTTATCCGGAATTATTGGGCGTAAAGGATGTGTAGGCGGTCAGATTAGTCTCTTGTTAAAGCTCTCGGCTTAACCGGGAAAGTGCAAGGGAAACGGTCTGACTAGAGGATGTGAGAGGTGTGCGGAACTCATAGTGTAGGGGTGAAATCCGTTGATATTATGGGGAACACCAAAAGCGAAGGCAGCACACTGGCACATTCCTGACGCTGAGACATGAAAGCGTGGGTAGCGAATGG
>12c2230b848a41e4364360e90c5e036b
ACGAAGGGAGCGAGCGTTGTTCGGAATCACTGGGCTTAAAGCGTGCGTAGGCGGATTAGTAAGTAAGAAGTGAAATCCCGGGGCTTAACCCCGGAACTGCTTTTTAGACTGCTAGTCTGGAATTCGGTAGAGGTTGGTGGAACTCCTAGTGTAGAGGTGAAATTCGCAGATATTAGGAAGAACACCGGTGGCGAAGGCGACCAACTGGACCGATATTGACGCTGAGGCACGAAAGCGTGGGTAGCAAACAG
>12c4673cb712b60ebef39bbb9f371b0a
ACAGAGGGTGCAAACGTTGTTCGGATTTACTGGGCGTAAAGCGCGTGTAGGCGGCTTGGCAAGTTGGATGTGAAAGCCCACGGCTCAACCGTGGAAGCGCATCCAAAACTGCTTCGCTCGAGTCTCGGAGAGGAAGGTGGAATGCTTGGTGTAGAGGTGAAATTCGTAGATATCAAGCAGAACACCTGCGGCGAAGGCGGCCTTCTGGACGATGACTGACGCTGAGACGCGAAAGCGTGGGGAGCAAACAG
>12c87a846b6f8b83d764f560b8b3b157
ACGGAGGGAACGAGTGTTATTCATATTGACTGGGTGTAAAACGTATGTAGATGGTTTTTTAAGTATAAGAAGAAAAAATTTATAAAGTTGTAAAAGTACTTTTTATATACTATCTAACTTGAGTTTTGATAGATGGTTTGCGGAATTATAAATGTAAAGGTAAAATTTGACAAAATTTATAACACCCTCAAATGTGAAGACAGCAACCAGGCTTAAACTGACATTGAGATACTAAAGCATAGGTAGCAAACAG
>12cada3f0a21fcbed5cf2145da616ba3
ACGTAGGGTGCGAGCGTTGTCCGGAATTATTGGGCGTAAAGAGCTCGTAGGCGGTTTGTCGCGTCGGCTGTGAAAACTTGGGGCTTAACTCCGAGCTTGCAGTCGATACGGGCAGACTTGAGTTCGGCAGGGGAGACTGGAATTCCTGGTGTAGCGGTGAAATGCGCAGATATCAGGAGGAACACCGGTGGCGAAGGCGGGTCTCTGGGCCGATACTGACGCTGAGGAGCGAAAGCGTGGGGAGCGAACAG
>12cffb4033b002c4c1813bebf335b804
ACAGAGGGTGCTAGCGTTGTTCGGAATTACTGGGCGTAAAGGGCGTGTAGGCGGTTTATCAAGTCAGGCGTGAAAGCCTCAGGCTCAACCTGAGAATTGCGCTTGATACTGTTAGACTAGAGTACGAAAGAGGAAAGCAGAATTCCTAGTGTAGAGGTGAAATTCGTAGATATTAGGAGGAATACCAGTGGCGAAGGCGGCTTTCTGGTTCGTAACTGACGCTGAGGCGCGAAAGCGTGGGGAGCAAACAG
>12d037bdf8b04d89b62799e085b0b192
ACAGAGGGTGCGAGCGTTAATCGGAATTACTGGGCGTAAAGGGCGCGTAGGTGGTCTGTTAAGATTGATGTGAAATCCCTGGGCTTAACCTAGGAACTGCATCGATGACTGACAGGCTGGAGTACTGTAGAGGGTAGTGGAATTTCCGGTGTAGCGGTGAAATGCGTAGAGATCGGAAGGAACACCAGTGGCGAAGGCGGCTACCTGGACAGATACTGACACTGAGGCGCGAGAGCGTGGGGAGCAAACAG
>12d299f4403282343511fa8bf13bcbca
ACGGAGGATCCGAGCGTTATCCGGATTTATTGGGTTTAAAGGGTGCGTAGGCGGCCTTGTAAGTCAGGGGTGAAAGACGGTAGCTCAACTATCGCAGTGCCTTTGATACTGCAGGGCTTGAATGTACTTGAGGCAGGCGGAATGTGACAAGTAGCGGTGAAATGCATAGATATGTCACAGAACACCAATTGCGAAGGCAGCTTGCTAAAGTAAGATTGACGCTGAGGCACGAAAGCGTGGGGATCAAACAG
>12d5966403269a1609c256bcb0c7e04d
ACGTAAAAGACTAGTGTTAGTCATCTTTATTAGGTTTAAAGGGTACCTAGACGGTAAATTAAACCCTAAAAGGGGTACTTTTTTACTAGAGTTTAAAAAAGAAGGGGAGAATTTTCGGAGTAAAGATGAAATGTTATAATACTGAAAGGACTGGTAAAGGCGAAGGCAACCTTCTATAAAAAACTGACGTTGAGGGACGAAGGCTTGGGTAACAATAAGGATTAGAAACCCCAGTAGTC
>12dcea732e59c1db720d4569b975660d
ACAGAGGGTGCGAGCGTTAATCGGAATTATTGGGCGTAAAGGGAGCGTAGGCGGATGTGCAAGTGATAGGTGAAATACCCGGGCTTAACCTGGGGAGGTCCTATCAGACTGCACGTCTAGAATGTGGTAGAGGAAGGTGGAATTCCTGGTGTAGCGGTGAAATGCGTAGATATCAGGAAGAACATCAATGGCGAAGGCAGCCTTCTGGGCCATTATTGACGCTGAGGCTCGAAAGCGTGGGGAGCGAACAG
>12dd8b290cec3a82239a78a3e8e05270
ACGTAGGGTGCGAGCGTTAATCGGAATTACTGGGCGTAAAGCGTGCGCAGGCGGTTTTGTAAGCCAGATGTGAAATCCCCGGGCTTAACCTGGGAATGGCATTTGGGACTGCAGGGCTGGAGTTTGGCAGAGGAGACTGGAATTCCTGGTGTAGCAGTGAAATGCGTAGATATCAGGAGGAATACCGATGGCGAAGGCAGGTCTCTGGGCTATAACTGACGCTCATGCACGAAAGCGTGGGGAGCAAACAG
>12def5be110cf56e26e288bf1f4e8d5b
ACAGAAGGTGCGGGCGTTATTCGGTGTTACTGGGTGTATAAGGTATGTAGGCGGGCAGTGGGTTTTCTCTTTAAAATGGTAGGGTGTTCCCATACCGATGTGAGTTTACTATCTGTCTTGAGTTGGTGCTGAGGTTTGGAGAATTTCGGAAGGAGGGGTTGAATCCTACCATTTTCGAACGATTACTAAAGGCGAAGGCACCTTTCCCGGTCCAACTGACGCTGAGGTACGGAAGCTTGGGGCGCAAACAG
>12e2d71740b6ac68a07eb7fc99ff98b2
ACGGAGGGGGCTAGCGTTGTTCGGAATTACTGGGCGTAAAGCGCACGTAGGCGGTTTGTTAAGTCAGAGGTGAAAGCCCGGAGCTCAACTCCGGAATTGCCTTTGAGACTGGCAGACTTGAACGTCGGAGAGGTGAGTGGAATTCCGAGTGTAGAGGTGAAATTCGTAGATATTCGGAAGAACACCAGTGGCGAAGGCGGCTCACTGGACGACTGTTGACGCTGAGGTGCGAAAGCGTGGGGAGCAAACAG
>12e7529729bb4f50264fc2d5c3a958d4
ACGGGGGGAACGAGCGTTATTTATCATGACTGGGCGTAAAGGGTTCGTAGACGGTTACGTTATATAGTAGACTATGTGAATGTTAAGAATATTTTGTGAAGATAATTAATAATACTATATAAAAAAAGTATGTAAACAATTAAAGTTTACGTAAACTGAGTAACTTGAGTTTGGGAGAGGATAAAGGTATTCTTAGTGGAGAAGTAGAATCTGTAGATACTAATGGAGACCACCGATAGGTGAAGGCGTTTATCTAGAACATAACTGACGTTGAGGAACGAGAGTATGGGGAGCAAATGA
>12e87efa957991e65e20ee866cbd1d08
ACGGAGGGAACAAGTGTTATTTATATTGACTGGGTGTAAAATGTATGTAGATGGTTTTTTAAGTGCAAAAATAAAGCTATGATTGCTATATCTTATACTTTTTGCAAGACTATTAAACTTCGCGTATCTTAGATGACGTGTAGAGTTAGAAATGTAGGGGTAAAATTCGTTTAAACTTCTAGAACTAACAAGGGTGAAAACAGCCGTCAATTAGTTACTGACATTGAGATACTAAAGCATAGGTAGCGAACGA
>12ee6cc7f069074f5562fe939c6c899f
ACGAAGGGGGCTAGCGTTGCTCGGAATGACTGGGCGTAAAGGGCGCGTAGGCGGTGTACACAGTCAGGCGTGAAATTCCCGGGCTCAACCTGGGGGCTGCGCTTGATACATGTACGCTTGAGTTCGGAAGAGGGTCGTGGAATTCCCAGTGTAGAGGTGAAATTCGTAGATATTGGGAAGAACACCGGTGGCGAAGGCGGCGACCTGGTCCGATACTGACGCTGAGGCGCGAAAGCGTGGGGAGCAAACAG
>12eef2ae0d36b3c1dec32081621df1c4
ACGTAGGGGGCCAGCGTTGCTCGGAATTACTGGGCGTAAAGGGTCTGTAGGCGGTGTAGCAAGTCGAGAGTGAAATCCCTGGGCTTAACCCAGGGGCTGCTAACGAAACTGCTATGCTAGAGTGTGAGAGAGGCAAGTGGAATTACGGGTGTAGCGGTGAAATGCGTAGATATCCGTAGGAACATCCGAGGCGAAGGCGGCTTGCTGGATCACAACTGACGCTGAGAGACGAAAGCTAGGGGAGCAAACAG
>12f3a4e0ecebeb3916962d5a4b7de021
ACAGAGGTCTCAAGCGTTGTTCGGATTCATTGGGCGTAAAGGGTGCGTAGGCGGCGAGGTAAGTCAGGTGTGAAATCTCGGGGCTCAACTCCGAAACTGCACTTGATACTGCCTTGCTTGAGTATTGGAGAGGAGATTGGAATTTACGGTGTAGCAGTGAAATGCGTAGATATCGTAAGGAAGACCAGTGGCGAAGGCGAATCTCTGGACAATTACTGACGCTGAGGCACGAAGGCCAGGGGAGCAAACGG
>12f671246c620bd026754c486903e559
ACGAAGGGTGCGAGCGTTATTCGGATTGATTGGGCGTAAAGGGTGCGCAGACGGCGTGCTAAGTCAACTGTTAAATCTCCTGGCCTAACTAGGAGCTCGCAGTAGATACTGACATGCTTGAGGATGGAAGAGAGAAGTGGAATTCTCGGAGTAGCGGTAAAATGCGTAGATCTCGAGGGGAACACCGATGGCGAAGGCAGCTTCTTGGTCCATTTCTGACGTTCATGCACGAAAGCGTGGGTAGCAAACAG
>12f8184b50d10b11ab335e780e46041f
ACAGAGGTCCCGAGCGTTGTTCGGATTCATTGGGCGTAAAGGGTGTGTAGGAGGTTAGGTAAGTCAGGCGTGAAATCTCACCGCTTAACGGTGAAACTGCGCTTGATACTGCTTGACTAGAGGATCGGAGGGGGAAGCGGAATTCTTGGTGTAGCAGTGAAATGCGTAGATATCAAGAGGAACACCGGTGGCGTAGGCGGCTTCCTGGAAGATTCCTGACTCTGAAACACGAAAGCTAGGGGAGCAAACGG
>12fe89a61dc18c9ee04415d3b6bd22fe
ACGAACCGAGCGAACGTTATTCGGAATCACTGGGCTTAAAGGGTGCGTAGGCGGGCGTGTTAGTCAGGGGTGAAATCCCACGGCCCAACCGTGGAAGTGCCTCTGATACTGCGCGTCTTGAGGGGGACAGGGGCATGCGGAACTTCCGGTGGAGCGGTGAAATGCGTAGATATCGGAAGGAACACCGGTGGCGAAAGCGGCGTGCTGGATCCCTACTGACGCTGAGGCACGAAAGCCAGGGGAGCAAACGG
>1301222b49fa4bdf118f1a0a5b617479
ACGTAGGGCGCGAGCGTTGTCCGGAATTATTGGGCGTAAAGAGCTCGTAGGTGGTTTGCTACGTCCGCTGTGAAAACCTAGGGCTTAACCCTGGGCTTGCAGTGGATACGGACAGACTAGAGGTAGGTAGGGGAGAATGGAATTCCCGGTGTAGCGGTGAAATGCGCAGATATCGGGAGGAACACCGGTGGCGAAGGCGGTTCTCTGGGCCTTACCTGACACTGAGGAGCGAAAGCGTGGGGAGCGAACAG
>1302e58cf1b8ab5839d7e341e61c2cae
ACGGAGGGTGCAAGCGTTATCCGGATTCACTGGGTTTAAAGGGTGTGTAGGCGGGTATTTAAGTCAGTGGTGAAATCTCCAGGCTCAACCTGGAAACTGCCATTGATACTATATATCTTGAATTTTGTTGAGGTAGGCGGAATATGTCATGTAGCGGTGAAATGCATAGATATGACATAGAACACCAATTGCGAAGGCAGCTTACTAAGCAAATATTGACGCTGAGGCACGAAAGCGTGGGGATCAAACAG
>13094f687f1285d29618de0cd46d01d4
ACGTAGGGGGCCAGCGTTGCTCGGAATTACTGGGCGTAAAGGGTCCGTAGGCGGTGCGGTAAGTTGGGAGTGAAATCTCTGGGCTTAACTTAGAGGCTGCTTCCAAAACTACCGTGCTAGAGTGCGAGAGAGGCAAGTGGAATTGCGGGTGTAGCGGTGAAATGCGTAGATATCCGCAGGAACATCCGAGGCGAAAGCGGCTTGCTGGATCGCAACTGACGCTGAGGGACGAAAGCTAGGGGAGCAAACAG
>1310a2d6df691b7e62565f1bdb262e77
ACGAACTGTGCGAACGTTATTCGGAATCACTGGGCTTACAGGGTGCGTAGGCGGCTTGTCAAGTAGGGTGTGAAAGCCCCCGGCTCAACCGGGGAATGGCGCCCTAAACTGGCGAGCTAGAGTGAGATAGGGGTGTGTGGAACTTCCGGTGGAGCGGTGAAATGTGTTGATATCGGAAGGAACGCCGGTGGCGAAAGCGACACACTGGATCTTGTCTGACGCTGAGGCACGAAAGCCAGGGGAGCGAACGG
>13118303fd4c686dc8823b0f4f2b63df
ACGAAGGGTGCAAACGTTGCTCGGAATTATTGGGCGTAAAGCGCACGTAGGCGGTATTGCAAGTCGGATGTGAAATCCCTCGGCTTAACCAAGGAAGTGCATCCGAAACTGCAGTACTTGAGTACGAAAGAGGATCGCGGAATTCCCGGTGTAGAGGTGAAATTCGTAGATATCGGGAGGAACACCAGTGGCGAAGGCGGCGATCTGGGTCGATACTGACGCTGAGGTGCGAAAGCGTGGGGAGCAAACAG
>131513c1d90f6954ff89f9bf00bcbaaa
ACGTAGGGGGCAAGCGTTGTCCGGAGTTATTGGGCGTAAAGCGCACGCAGGCGGTTTCGTACGTCCGGAGTGACAGTTCCCGGCTCAACTGGGAAAGGTCTTCGGAAACGGCGAGACTTGAGGGCTTCAGAGGGACACGGAATTCCGGGTGGAGTGGTGAAATGCGTAGAGATCCGGAGGAACACCAATGGCGAAGGCAGTGTCCTGGGAAGCATCTGACGCTCAGGTGCGAAAGCTAGGGGAGCGAACAG
>1318fd212034d635017b06e09eb1bc25
ACGAAGGGGGCTAGCGTTGTTCGGAATTACTGGGCGTAAAGCGCGCGTAGGTTGCGCAGCAAGTCAGGGGTGAAATCCCAGAGCTTAACTCTGGAACTGCCTTTGAAACTGCTGTGCTGGAATCTCAGAGGGGATAGCGGAATTCCAAATGTAGGGGTGAAATCCGTAGATATTTGGAGGAACACCGGTGGCGAAGGCGGCTATCTGGATGAGTATTGACACTGAGGCGCGAAAGCGTGGGGATCAAACAG
>131ac03b664b54d9c7a1a308cdb764f0
ACGAAGGGTGCAAGCGTTATCCGGATTCATTGGGTTTAAAGGGTGCGTAGGCGGAACAATAAGTCAGCGGTGAAAGCCTGCAGCTTAACTGTAGAATTGCCGTTGATACTGCTGTTCTTGAGTACGTTTGACGTGGGCGGAATGTGCCGTGTAGCGGTGAAATGCTTAGATATGGCACAGAACACCGATAGTGAAGACAGCTCACGAAGACGAAACTGACGCTGAGGCACGAAAGCGTGGGGATCAAACAG
>131ca33fe90b7494c76d57603e2267be
ACGTAGGGCGCAAGCGTTGTCCGGAATTATTGGGCGTAAAGAGCTCGTAGGTGGTCCGTTACGTCCGCTGTGAAAACTCAGGGCTTAACCCTGAGCTTGCAGTGGATACGGGCGGACTAGAGGTAGGTAGGGGAGAATGGAATTCCCGGTGTAGCGGTGAAATGCGCAGATATCGGGAGGAACACCGGTGGCGAAGGCGGTTCTCTGGGCCTTACCTGACACTGAGGAGCGAAAGCGTGGGGAGCGAACAG
>132165c440d502b79bedc7c2374cbb30
ACGAAGGGGGCAAGCGTTACTCGGAATTATTGGGCGTAAAGCGTGCGTAGGCGGCTTTATAAGTTGGAAGTGAAAGCCTTTGGCTCAACCAAAGAATTGCTTACAAAACTGTAAAGCTAGAGTATTAGAGAGGATAGAAGAATTTCTGATGTAGGGGTGAAATCCGTAGATATCAGAAAGAATATCGAAGGCGAAAGCATCTGTCTGGCTAAATACTGACGCTGTTGCACGAAAGCGTGGGGAGCAAACAG
>13222fbb42e69695cd5ea6c29c2e60fa
ACGAAGGGAACTAGCGTTGTTCGGAATCACTGGGCGTAAAGCGGACGCAGGCGGACTATCCAGTCAGAGGTGAAAGCCCAGGGCTTAACCCTGGAATTGCCTTTGAAACTGATAGTCTGGAGTATGTGAGGGGATAGCGGAATTCCAAATGTAGAGGTGAAATTCGTAGATATTTGGAGGAACACCGGTGGCGAAGGCGGCTATCTGGCACATAACTGACGCTGAGGTCCGAAAGCGTGGGGATCAAACAG
>132401fa147f1675f91a48b7bf316abd
ACGAAAAGAATAAGTCTCATATTAAATTAAATAGGTAAAAAAGGTAAGTAGGCAGAGAATAATTCTCTTGAGTATAAAAAAAAAGAAAGAGTAATTATCAAAAGAGCGATGAAATGCTATGAAATTGATAGGAAGACCAAATTGAAGAGATCTTTCTTATTTATACTGACGCTGAGATACGTAAGTGTGGGTAGCGAAAAGGATTAGAAACCCCAGTAGTCCGGCTGACTGACTCCAGT
>132b6db4cac4a9a7224e7e60f1eea8f8
ACGTAGGGTGCGAGCGTTGTCCGGATTTATTGGGCGTAAAGAGCTCGTAGGCGGTTCGATAAGTCGGGTGTGAAATCTCCAGGCTCAACCTGGAGTCGCCACTTGATACTGTCGTGACTAGAGTCCGGTAGGGGACCATGGAATTCCTGGTGTAGCGGTGAAATGCGCAGATATCAGGAGGAACACCAGTAGCGAAGGCGGTGGTCTGGGCCGGAACTGACGCTGAGGAGCGAAAGCGTGGGGAGCGAACAG
>132cad069c757d38e86a9d5d217def0f
ACCAGCACCTCAAGTGGTCAGGATGATTATTGGGCCTAAAGCATCCGTAGCCTGTTCTGAAAGTTTCCGGTTAAATCCATTAACTCAACTAATGGGCTGCCGAAAATACTGCAGAACTAGGGAGTGGGAGAGGTAGACGGTACTCGGTAGGAAGGGGTAAAATCCTTTGATCTATTGATGACCACCTGTGGCGAAGGCGGTCTACCAGAACACGTTCGACGGTGAGGGATGAAAGCTGGGGGAGCAAACCG
>132ff99e04014b556dfba4a8e09ba232
ACGAACCGTGCGAACGTTGTTCGGAATCACTGGGCATAAAGGGCGCGTAGGCGGCTTATCGAGTCAGGGGTGAAATCCGGCAGCTCAACTGTCGAAGTGCCTTTGATACTGATGAGCTCGAGGGAGGTAGGGGTATGTGGAACTTCCGGTGGAGCGGTGAAATGCGTTGATATCGGAAGGAACGCCGGTGGCGAAAGCGACGTACTGGACCTCTTCTGACGCTGAGGCGCGAAAGCTAGGGGAGCAAACGG
>13318562470471f12971f40be7c91ae0
ACGTAGGGTGCGAGCGTTAATCGGAATTACTGGGCGTAAAGCGTGCGCAGGCGGTGATGTAAGACCGATGTGAAATCCCCGGGCTTAACCTGGGAACTGCATTGGTGACTGCATTGCTAGAGTATGGCAGAGGGGGGTGGAATTCCACGTGTAGCAGTGAAATGCGTAGAGATGTGGAGGAACACCGATGGCGAAGGCAGCCCCCTGGGCCAATACTGACGCTCATGCACGAAAGCGTGGGGAGCAAACAG
>1339d2811c7a54151389d3b2e241c7c4
ACGGAGGGTGCAAGCGTTAATCGGAATTACTGGGCGTAAAGCGCGCGTAGGCGGATTGTTAAGTCTCATGTGAAAGCCCTGGGCTCAACCTGGGAACTGCATGGGATACTGGCAATCTAGAATACAGTAGAGGGTAGTGGAATTTCAGGTGTAGCGGTGAAATGCGTAGAGATCTGAAGGAACATCAGTGGCGAAGGCGACTACCTGGACTGATATTGACGCTGAGGTGCGAAAGCGTGGGGAGCAAACGG
>1340456e428821fe29ab51df9fd9faf4
ACGAAGGGTGCTAGCGTTGTTCGGAATTACTGGGCGTAAAGCGCGCGTAGGCGGTCATACAAGTCAGGGGTGAAATCCCACAGCTTAACTGTGGAACTGCCTTTGAGACTGTATGGCTGGAGTGTGTGAGGGGATGGCGGAATTGCTAATGTAGAGGTGAAATTCGTAGATATTAGCAGGAACACCGGTGGCGAAGGCGGCCATCTGGCACACAACTGACGCTGAGGCGCGAAAGCGTGGGGATCAAACAG
>1344450a077dcd5fb99237e7e5948b21
ACAGAGGTCCCAAGCGTTGTTCGGATTCACTGGGCGTAAAGGGTGCGTAGGCGGTCGGGTAAGTCTGATGTGAAATCTCACAGCTTAACTGTGAAACTGCATTGGATACTATTCGGCTAGAGGTCTGGAGGGGGGACTGGAATTCTCGGTGTAGCAGTGAAATGCGTAGATATCGAGAGGAACACCAGTGGCGAAGGCGAGTCCCTGGACAGGTCCTGACGCTGAGGCACGAAAGCTAGGGGAGCAAACAG
>1349feba471de4a726b13df1dc08d01b
ACGAGAGGTGCAAGCGTTATTCGGAATTATTGGGCGTAAAGGGCACGTAGGCGGCCTTGTAAGTTTTTTGTTTAATTCTTCAGCCTAACTGAAGGCATGCAAAAAAGACTGCAGGGCTAGAGTGTAATAGAGAGAAGTGGAATTTTCGGAGTAGCGGTTAAATGCGTAGATCTCGAAAGGAACGCCAATGGCGAAGGCAGCTTCTTGGATTACTCTGACGCTGAGGTGCGAAGGCGTGGGGAGCAAACAG
>134c21ea52501a19eb6851a636f31cad
ACGTAGGGGGCCAGCGTTGCTCGGAATTACTGGGCGTAAAGGGTCCGTAGGCGGTGTGGCAAGTTGGTAGTGAAATCTCTGGGCTTAACCCAGAGGCTGCTGCCAAAACTGCCGTGCTAGAGTGTGAGAGAGGCGAGTGGAATTACGGGTGTAGCGGTGAAATGCGTAGATATCCGTAGGAACATCCGAGGCGAAGGCGGCTCGCTGGATCACAACTGACGCTGAGGGACGAAAGCTAGGGGAGCAAACAG
>134ff52b7b1270a6c68a1761f4eb35b0
ACGGAAGGTTCGGGCGTTATCCGGATTTATTGGGTTTAAAGGGAGCGTAGGCCGGAGATTAAGTGTGTTGTGAAATGTAGACGCTCAACGTCTGACTTGCAGCGCATACTGGTTTCCTTGAGTACGCACAACGTTGGCGGAATTCGTCGTGTAGCGGTGAAATGCTTAGATATGACGAAGAACTCCGATTGCGAAGGCAGCTGACGGGAGCGCAACTGACGCTGAAGCTCGAAGGTGCGGGTATCGAACAG
>13542b764e5061bd0b33ce098a52336f
ACGTAGAAGACTAGTGTTATTCATCTTAAATAGGTTTAAAGGGTACCTAGACGGTATATTTAGTCTGAAATAGGATACTTTTGTACTAGAGTTATATATAAGGAGGGGAGTATTTGTGGAGTAGAGTTGAAATTCATTGATACCATAAAGACTGGTAAAGGCGAAAGCAACCTTTTATCTAATAACTGACGTTGAGGGACGAAGGCTCGGGTAACGAACAGGATTAGATACCCTAGTAG
>1359a7d56947ff71d364839214893fa5
ACGAAGGGGACTAGCGTTGTTCGGAATCACTGGGCGTAAAGCGCACGTAGGCGGATATGTCAGTCAGGGGTGAAATCCCGGGGCTCAACCTCGGAACTGCCCTTGATACAGCATGTCTTGAGTCCGATAGAGGTGGGTGGAATTCCTAGTGTAGAGGTGAAATTCGTAGATATTAGGAAGAACACCGGTGGCGAAGGCGGCCCACTGGATCGGTACTGACGCTGAGGTGCGAAAGCGTGGGGAGCAAACAG
>135c449779445c6b826ebf3c4cbe5f81
ACAGAGGTCTCAAGCGTTGTTCGGAATCACTGGGCGTAAAGGGTGTGTAGGCGGCGTGAAAAGTCAGATGTGAAATCCGAGGGCTCAACCCTCGAAATGCATCCGATACTGTCATGCTGGAGGTCTGTAGAGGAGTCTGGAATTCTCGGTGTAGCAGTGAAATGCGTGGATATCGAGAGGAACACTTATAGCGAAGGCAAGACTCTGGGCAGAATCTGACGCTGAAACACGAAGGCCAGGGTAGCGAACGG
>135ce1555f0072263b28a4068de97a94
ACAGAGGGTGCAAACGTTGTTCGGAATTACTGGGCGTAAAGCGTGTGTAGGCGGCCATGAAGGTCGGATGTGAAAGCCCCGGGCTCAACCCGGGAAGTGCACCCGAAACCACACGGCTAGAGTACCGGAGAGGTTGGTGGAATTCTCGGTGTAGAGGTGAAATTCGTAGATATCGAGAGGAACACCGGCGGCGAAGGCGGCCAACTGGACGAGTACTGACGCTGAGACACGAAAGCGTGGGGAGCAAACAG
>135d21586ad8cc170df4179fd24735b3
ACGAAGGGGGCGAGCGTTGTTCGGAATTACTGGGCGTAAAGGGCGCGTAGGCGGCGCCAGAAGTCAGATGTGAAAGCCCCGGGCTCAACCTGGGAATTGCATTTGATACTCTGGTGCTGGAGTTCGGGAGAGGAGAGTGGAATTCCCAGTGTAGAGGTGAAATTCGTAGATATTGGGAAGAACACCGGTGGCGAAGGCGGCTCTCTGGACCGAAACTGACGCTGAGGCGCGAAAGCGTGGGGAGCAAACAG
>1362d2c61c8fa52357e9e908a198b0f6
ACGAAGGGTGCGAGCGTTATTCGGAATGACTGGGCGTAAAGAGCGTGGAGGCGGTTTGTTAAGTTAGTTGTTAAATCGCCCGGCTTAACCGGGCAATCGCGATTAAAACTGATAAGCTAGAGTGTGGGAGAGAAAGGTAGAATTCTCGGAGTAGCGGTAAAATGCGTAGATTTCGAGAGGAATACCGGTTGCGAAGGCGGCCTTTTGGCCCACCACTGACGCTGGAGCGCGAAAGCGTGGGGAGCAAACAG
>13649a9b12c794110a23a5f9a89f066e
ACAGAGGGTGCAAGCATTAATCGGATTTATTGGGCGTAAAGAGCGCGTAGGCGGGTTTTTAAGTCAGATGTGAAATCCCGGGGCTCAACCCCGGAACAGCATTTGAAACTGAAAATCTTGAGGGTAGTCGGAGAAAATGGAATTCCACGTGTAGCGGTGAAATGCGTAGATATGTGGAAGAACACCGGTGGCGAAGGCGATTTTCTAGATTATACCTGACGCTGAGGCGCGAAAGCAAGGGGATCAAACAG
>13660f834e0660762d0fcaacadfceaba
ACAGAGTGGACAAGTGTTACCCATCCTAACTGGGCATAAAGGGTGCGTAGATGGATATTATTGAAACGGCTAAAAGAAAATTACTGTAATGGGTAGAGATTTTTAGCAGCGGATATCTTTGAGAAATAGAGAGGTTACTAGTATACATGAGGGATTTGATTTAGGAAATTGTCGATCTCATGGGGACTACCAATAGCGAAGGCATTTAACCTACTATATTCTGACGTTAAGGCACGAAATCGTGAGTAGCAAACGG
>136d92cb4c61024e5b51021767c8fad8
ACGTGGGAGGCCAGTATTATTTATTTTTAATAGGTTTAAAGGGTACTCAGACGGCAAAATTCGCCTTACAAGGGACAATTTTTCTAGAGTTTTATATAAGGAGGTCGTACCTTTGAGTGTAGAGATAATATTCGTTGATACCTTAGGGACTGGTAAAGCGAAGGCAACCTTTTATGTAATAACTGACGTTCAAGGACGAAGGCAAAGGGCACGAACAGGATTAGAAACCCTAGTAGTCC
>136e574ede413fa7c07f752797941de7
ACAGAGGGTGCGAGCGTTAATCGGAATAACTGGGCGTAAAGGGCGCGTAGGTGGTTGCAAGAGTGTGATGTGAAAGCCCTGGGCTTAACCTAGGAAGTGCATCGCAAACGTTGTGACTGGAGTATAGTAGAGGACAGCGGAATTTCCGGTGTAGCAGTGAAATGCGTAGAGATCGGAAGGAACGTCAATGGCGAAGGCAGCTGTCTGGACTAATACTGACACTGAGGCGCGAAAGCGTGGGGAGCAAACAG
>137858a7e243cd00bf9204d7a5272daa
ACAGAGACGGCAAGCGTTATTCACGAGAACTGGGTGTAAAGGGTGAGTAGTCGGATCTTTTGAAAACCTTATAAGAAATGCTTGTGTATCGCCACACTTCTTAGGTATAGGAAACATTTTGATCTATAGAGATATGCATAGGTTGCTGGAAAACAGTGTCGGATTATCCGCTCACAAAGCGTCTAATTACTGGGTACCTCCGTAGGCGAAGGCGATTAACCGGGCATATTCTGACGATGAGATCACGAAGTTTTGGGTCGCGAAAGG
>138158a1bac1201fdf97d54c105a6ebf
ACGTAGGGACCAAGCGTTGTTCGGATTTACTGGGCGTAAAGGGCGCGTAGGCGGCAATTCAAGTCAGCTGTGAAATCTCCGGGCTTAACTCGGAACGGTCAGCTGATACTGCTTTGCTAGAGTGCAGAAGGGGCAATCGGAATTCTTGGTGTAGCGGTGAAATGCGTAGATATCAAGAGGAACACCTGAGGTGAAGACGGGTTGCTGGGCTGACACTGACGCTGAGTGCGCGAAAGCTAGGGTAGCAAACGG
>13817d7cb5c74c287e84958a8f060f8c
ACGAAGGGGGCTAGCGTTGCTCGGAATCACTGGGCGTAAAGCGCACGTAGGCGGACTCTTAAGTCAGGGGTGAAATCCTGGAGCTCAACTCCAGAACTGCCTTTGATACTGAGAGCCTTGAGTCCGGAAGAGGTAAGTGGAACTGCGAGTGTAGAGGTGAAATTCGTAGATATTCGCAAGAACACCAGTGGCGAAGGCGGCTTACTGGTCCGGTACTGACGCTGAGGTGCGAAAGCGTGGGGAGCAAACAG
>1381c03093d69f8bad0705a2ec09afbe
ATGTAGGGTCCAAGCGTTATCCGGAATCACTGGGCGTAAAGCGTGCGTAGGTGGCGTGTTAAGTGAGATGTTAAATCGTGTGGCTCAACCATATCGATGTATCTCATACTGGCATGCTAGAGGACGGCAGAGGCAAGTGGAATTACGAGTGTAGCAGTGAAATGCGTAGATATTCGTAGGAACACCAATGGCGAAGGCAGCTTGCTGGGCCAATCCTGACACTGAGGTACGAAAGCGTGGGGAGCGAACAG
>138361a7456bc60fdf6d6d981c14e8ab
ACAGAGGGTGCAAGCGTTAATCGGAATTATTGGGCGTAAAGCGCATGTAGGTGGTTGTGTAAGTTTGATGTGAAAGCCCTGGGCTTAACCTGGGAATGGCGTTGAATACTGCATAACTTGAGTCGGACAGAGGGCGGTGGAATTTCCGGTGTAGCGGTGAAATGCGTAGAGATCGGAAAGAACATCGGTGGCGAAGGCGGCCGCCTGGGTCCAGACTGACACTGAGGTGCGAAAGCGTGGGGAGCAAACAG
>138fbd3b6cefabc89b4b01580cd1cade
ACAGAGGGTGCAAGCGTTAATCGGAATTACTGGGCGTAAAGGGCGTGTAGGTGGTTATGTACGTTTGATGTGAAATCCCTGGGCTTAACCTGGGAACTGCATTGAATACGGCATGACTCGAGTCGGACAGAGGGCAGCGGAATTTCCGGTGTAGCAGTGAAATGCGTAGAGATCGGAAAGAACATCGATGGCGAAGGCAGCTGTCTGGGTCCAGACTGACACTGAGGCGCGAAAGCGTGGGGAGCAAACAG
>139238b9413ba62003ec6f9d402d2cc6
ACAGAGGGTGCAAGCGTTGTTCGGATTTACTGGGCGTAAAGCGTGCGTAGGCGGTATTGAGAGTCGCGGGTGAAATCCCAGGGCTTAACCCTGGAACTGCCTGCGAGACCTCAGTACTAGAGTGTGAGAGGGGATGGTGGAATGCCAAGTGTAGCGGTGAAATGCGTAGAGATTTGGCGGAACACCGGTGGCGAAGGCGACCATCTGGCTCACAACTGACGCTCAGGCACGAAAGCGTGGGGAGCAAACAG
>1392cb29330ae75e9db42767d654e25d
ACAGGTGGGATTGCGTTTTAAAATATTGAATAGGCATTAAGTGTGATTAGGTGGCCATGGGCTAGAGTTCTAAGAGGAGAGTTAGAGGAATAACCAAAGGAAGGATGAAATCTATAGATATTGGTTGGAACATCAATAGCGACAGCATCACTCTATTTTAGGACTGACACTGAATCACTAAAGTGTGGGGAGCAAACCGGATTAGATACCCTGGTAGTCCGGCTGACTGACTATCGGCG
>139904a54ca26b6e13904b0de8ab3950
ACGAACTGTGCGAACGTTATTCGGAATCACTGGGCTTAAAGGGTGCGTAGGCGGTTATCTAAGTCACGTGTGAAATCTTCCGGCTCAACCGGAAAACTGCGCGTGATACTGGATGACTTGAGTGAGGTAGGGGTATGTGGAACTTCCGGTGGAGCGGTGAAATGTGTAGAGATCGGAAGGAACGCCAGCAGCGAAAGCGGCATACTGGGCCTTTTCTGACGCTGAGGCACGAAAGCTAGGGGAGTGAACGG
>139a789f9115c0c9e8f2cfe3205664ae
ACAGAGGTGCCAAGCGTTAGGCGGAATCACTGGGCTTAAAGCGTGTGTAGGCGGAAGGGTAAGTACCTTGTGAAATCCCACAGCTCAACTGTGGAACTGCTTGGTATACTGCTTTTCTTGAGCTACTTAGGGGCAACCGGAACAAATGGTGGAGCGGTGAAATGCGTAGATATCATTTGGAACGCCAATGGTGAAAACAGGTTGCTGGGAGTATGCTGACGCTGAGACACGAAAGCCAGGGGAGCGAACGG
>139abebf383635ed708dc631bdbcf38e
ACGGAGGGAACTAGCGTTGTTCGGATTTACTGGGCGTAAAGGGCGCGTAGGCGGTTTGTTAAGTTAGAAGTGAAAGCCCAGGGCTTAACCCTGGAACTGCTTCTAAAACTGGCAGACTAGAGTGCGGGAGAGGATAGTGGAATTCCTAGTGTAGAGGTGAAATTCTTAGATATTAGGAGGAACACCAGTGGCGAAGGCGACTATCTGGAACGTTACTGACGCTGAGGCGCGAAAGCGTGGGGAGCAAACAG
>139ca5d54df5e9df27ec0d6fa784ff75
ACGTAGGGTCCGAGCGTTAATCGGAATTACTGGGCGTAAAGCGTGCGCAGGCGGTTTTGTAAGCCAGATGTGAAATCCCCGGGCTTAACCTGGGAACTGCATTTGGGACTGCAAGGCTTGAGTACGGCAGAGGGGGGTAGAATTCCTGGTGTAGCAGTGAAATGCGTAGATATCAGGAGGAATACCGATGGCGAAGGCAGCCCCCTGGGTCGATACTGACGCTCATGCACGAAAGCGTGGGGAGCAAACAG
>139f20540575ac8a52a026f8cf24d85f
ACAGAGGGTGCAAGCGTTAATCGGAATTACTGGGCGTAAAGGGCGCGTAGGCGGTTATGTAAGTGAGATGTGAAAGCCCTGGGCTTAACCTAGGAACAGCATCTTATACTGTATGACTAGAGTATTGTAGAGGGTAGTGGAATTTCCGGTGTAGCGGTGAAATGCGTAGAGATCGGAAGGAACACCAGTGGCGAAGGCGGCTACCTGGACAAATACTGACGCTGAGGCGCGAAAGCGTGGGGAGCAAACAG
>139fd136dad6adc39e444698d21ac8f0
ACGTAGGGGGCAAGCGTTGTCCGGATTTATTGGGCGTAAAGAGCTCGTAGGTGGCTGAGTAAGTCGGATGTTAAATCCCCAGGCTCAACCTGGGACACCACCCGATACTGCTCTGGCTAGAGTCCGGTAGGGGAGCATGGAATTCCTGGTGTAGCGGTGAAATGCGCAGATATCAGGAGGAACACCAGCGGCGAAGGCGGTGCTCTGGGCCGGAACTGACACTGAGGAGCGAAAGCGTGGGTAGCAAACAG
>13a0f7c7976fe77a8f64c9a1ff545578
ACAGAGGGTGCAAGCGTTAATCGGAATTATTGGGCGTAAAGGGCTTATAGGTGGTTATATAAGTTAGATGTGAAAACCCTGGGCTTAACCTGGGACGTGCATTTAATACTGTATGACTAGAGTATGGTAGAGGAAAGGGGAATTCCTGGTGTAGCAGTGAAATGCGTAGAGATCAGGAGGAACATCGGTGGCGAAGGCGCCTTTCTGGACTAATACTGACACTGAGGAGCGAAGGCGTGGGGAGCAAACAG
>13a44aac7a612500791a66cd89f98c39
ACGTAGGGGGCCAGCGTTGCTCGGAATTACTGGGCGTAAAGGGTTCGTAGGCGGTGCGGCAAGTCGAAAGTGAAATCTCTGGGCTCAACTCAGAGGCTGCTTCCGAAACTGCCGTGCTTGAGTGCGGGAGAGGCGAGTGGAATTACAGGTGTAGCGGTGAAATGCGTAGATATCTGTAGGAACACCCGTGGCGAAGGCGGCTCGCTGGACCGCAACTGACGCTGAGGAACGAAAGCTAGGGGAGCAAACAG
>13a8b882df962de5151a7578e7c60993
ACAGAGAGTGCAAGCGTTAATCGGAATCACTGGGCGTAAAGCGCGCGTAGGTGGACATCTAAGTCGAGTGTGAAATCCCCGGGCTTAACCTGGGAATTGCATTCGATACTGGTTATCTAGAGTATGGTAGAGGGGAGTGGAATTTCCGGTGTAGCGGTGAAATGCGTAGATATCGGAAAGAACACCAGTGGCGAAGGCGGCTCCCTGGACCAATACTGACACTGATGTGCGAAAGCGTGGGGAGCAAACAG
>13a975b3c5aa33fa396647f53f5f7c7e
ACGTAGGGTGCGAGCGTTGTCCGGAATTATTGGGCGTAAAGAGCTCGTAGGCGGTGTGTCGCGTCGGCCGTGAAATCTGGAGGCTTAACTTTCAGCGTGCGGTCGATACGGGCAGACTTGAGTTCGGTAGGGGAGACTGGAATTCCTGGTGTAGCGGTGAAATGCGCAGATATCAGGAGGAACACCGGTGGCGAAGGCGGGTCTCTGGGCCGATACTGACGCTGAGGAGCGAAAGCGTGGGGAGCGAACAG
>13ab97224831bb0961e7ee40b3323806
ACGTAGGGTGCGAGCGTTGTCCGGAATTATTGGGCGTAAAGAGCTCGTAGGCGGTTTGTTGCGTCTGCTGTGAAAACCCGAGGCTCAACCTCGGGCTTGCAGTGGGTACGGGCAGACTAGAGTGCGGTAGGGGAGAATGGAATTCCTGGTGTAGCGGTGGAATGCGCAGATATCAGGAGGAACACCAATGGCGAAGGCAGTTCTCTGGGCCGTAACTGACGCTGAGGAGCGAAAGCGTGGGGAGCGAACAG
>13adcb6263ac075510ac5ef5ca674e8f
ACGTAGGGTGCAAGCGTTGTCCGGAATTATTGGGCGTAAAGAGCTCGTAGGTGGTCTGTCGCGTCGGCTGTGAAAACTCGGGGCTCAACCCCGAGCCTGCAGTCGATACGGGCAGACTTGAGTGCGGTAGGGGAGACTGGAATTCCTGGTGTAGCGGTGAAATGCGCAGATATCAGGAGGAACACCGGCGGCGAAGGCGGGTCTCTGGGCCGTAACTGACACTGAGGAGCGAAAGCGTGGGGAGCGAACAG
>13ae8f959f39e38bdba473ee04f32fb5
ACGAAGGGTGCGAACGTTATTCGGAATAATTGGGCGTAAAGGGTTCGCAGGCGGCTTTTTAAGTCAATCGTTAAAGTCCCCAGCCTAACTGGGGGTGTGCGGTAGATACTATCTAGCTAGAGTATGGGAGAGAGAAGTGGAATTCTCGGAGTAGCGGTAAAATGCGTAGATCTCGAGAGGAACACCGATGGCGAAGGCAGCTTCTTGGCCCATTACTGACGCTCATGAACGAAAGCGTGGGGAGCAAACAG
>13aebf3243b12e1a202ed06093b7841b
ACGTAGGGTGCGAGCGTTGTCCGGAATTATTGGGCGTAAAGAGCTCGTAGGCGGCTTGTCACGTCGGATGTGAAAGCCCGGGGCTTAACCCCGGGTCTGCATTCGATACGGGCAGGCTAGAGTGTGGTAGGGGAGATCGGAATTCCTGGTGTAGCGGTGAAATGCGCAGATATCAGGAGGAACACCGGTGGCGAAGGCGGATCTCTGGGCCATTACTGACGCTGAGGAGCGAAAGCGTGGGGAGCGAACAG
>13b58fa214116774b3562134ef4241bd
ACAGAGGGTGCGAGCGTTAATCGGAGTTACTGGGCGTAAAGGGCGCGTAGGCGGTAGCTTAAGTGAGATGTGAAATCCCCGGGCTTAACCTGGGAATTGCATTTTAGACTGAGCAACTGGAGTACAGTAGAGGGTGGTGGAATTTCCGGTGTAGCGGTGAAATGCGTAGAGATCGGAAGGAACATCAGTGGCGAAGGCGACCACCTGGACTGAAACTGACGCTGAGGCGCGAAAGCGTGGGTAGCAAACAG
>13b80506fdbb278c3c38686c2b4aebc1
ACGGAGGGGGCTAGCGTTGTTCGGAATTACTGGGCGTAAAGCGCACGTAGGCGGCGTTGCAAGTTGGGGGTGAAATCCCGGGGCTCAACCCCGGAATTGCCTCCAAGACTGTGGCGCTGGAGTCCGGAAGAGGAGAGCGGAATTCTCAGTGTAGAGGTGAAATTCGTAGATATTGGGAAGAACACCAGTGGCGAAGGCGGCTCTCTGGTCCGGTACTGACGCTGAGGTGCGAAAGCGTGGGGAGCAAACAG
>13be720ec380aa383480eaaa8a058de6
ACGTAGAAGACTAGTGTTATTCATCTTTATTAGGTTTAAAGGGTACCTAGACGGTATAATTAGTCCAAAACAGGATACGATTACTACTAGAGTTATATGTGAGAAGGCGAGAACTTATGGAGTAGAGTTGATATTTTGTGATACCATGAGGACTGACAACGGCGAAAGCAACCTTTTATGTAATAACTGACGTTGAGGGACGAAGGCTTGGGTAACGAATAGGATTAGATACCCGTGTA
>13c506542df34b97fd5b0cab82f28376
ACAGAGGGTGCGAGCGTTAATCGGAATTACTGGGCGTAAAGGGCGCGTAGGTGGTTACGTAAGTGAGATGTGAAATCCCCGGGCTTAACCTGGGAATTGCGTCTTATACTGCGTAACTGGAGTGCAGTAGAGGGTAGTGGAATTTCCGGTGTAGCGGTGAAATGCGTAGATATCGGAAGGAACACCAGTGGCGAAGGCGGCTACCTGGACTGACACTGACACTGAGGCGCGAAAGCGTGGGGAGCAAACAG
>13cfaad942b7c60264e51cae65c6b74b
ACGGTGGGGGCTAGCGTTGTTCGGAATTACTGGGCGTAAAGGGCGCGTAGGCGGCCAATCAAGTTAGGCGTGAAATCCCTGGGCTTAACCCAGGAACTGCGTCTAATACTGGTTAGCTAGAGATTGGTAGAGGAAAGTGGAATTCCTAGTGTAGAGGTGAAATTCGTAGATATTAGGAAGAACACCAGAGGCGAAGGCGACTTTCTGGGCCAATACTGACGCTGAGGCGCGAAAGCGTGGGGAGCAAACAG
>13e2299737b4f3f3a5fb743c0094cf6b
ACGTAGGGGGCAAGCGTTGTCCGGATTTATTGGGCGTAAAGGGCACGCAGGCGGTTGCCTTCGTTTGCAGTGACAGTGCCTGGCTTAACCAGGCAAGGTCTGCAAAGACAGGGCGACTTGAGGACCAGAGAGGGACATAGAATTCCGGGTGGAGTGGTGAAATGCGTAGATATCCGGAGGAATACCAAAGGCGAAGGCAGTGTCCTGGCTGGTAACTGACGCTGAGGTGCGAAAGCCAGGGGAGCGAACAG
>13eaa2f32e745697b8cc5e4de598d42a
ACGAGAGGCCCAAACGTTATTCGGAATTACTGGGCTTAAAGAGTTCGTAGGCGGCGCGGAAAGTGGGGTGTGAAAGCCCTCGGCTCAACCGAGGAATTGCGCTCCAAACTGCCGTGCTTGAGGGACCTAGAGGTGAGCGGAACTGATGGTGGAGCGGTGAAATGCGTTGATATCATCAGGAACACCGGAGGCGAAGGCGGCTCACTGGGGGTCTTCTGACGCTGAGGAACGAAAGCCAGGGGAGCGAACGG
>13ed2bee30a035ca7c8eabc13ee81a8c
ACGGAGGGTGCAAGCATTAATCGGATTTATTGGGCGTAAAGGGCGCGTAGGCGGGGATGTAAGTCAGATGTGAAATCCCGGGGCTCAACCTCGGAACTGCATTTGAAACTATATCTCTTGAGGATAGAAGGAGAAAACGGAATTCCACAAGTAGCGGTGAAATGCGTAGATATGTGGAAGAACACCGGTGGCGAAGGCGGTTTTCTATTTTATTCCTGACGCTGATGCGCGAAAGCAAGGGGATCAAACAG
>13f1c41cbc0e0f433cc859f3a996247f
ACGAAGGATGCAAGCGTTATCCGGATTCATTGGGTTTAAAGGGAGCGTAGGCGGCCCTATAAGTCAGTGGTGAAATCTTTGGGCTTAACCCAAAAATTGCCATTGATACTGTAGGGCTTGAGTACAGTTGCTGTGGGCGGAATATGACATGTAGTGGTGAAATACATAGAGATGTCATAGAACACCGATTGCGAAGGCAGCTCACAAAACTGTAACTGACGCTGAGGCTCGAAAGTGCGGGGATCAAACAG
>13f211a2d23ee5de65f7e454c8cb2d96
ACAGAGGTCCCGAGCGTTGTTCGGATTCATTGGGCGTGAAGGGTGTGTAGGAGGTCGGGTAAGTCAGGTGTGAAATCTCACAGCTTAACTGTGAAACTGCGCTTGATACTGCTCGGCTAGAGGATCGGAGGGGGTAACGGAATTTATGGTGTAGCAGTGAAATGCGTAGATATCATAAGGAACACCGGTGGCGAAGGCGGTTACCTGGAAGATTCCTGACTCTGAAACACGAAAGCCAGGGGAGCAAACGG
>13f79c84de5deea0af1ddfe0a4ed2a4b
ACGAAGGACCCAAGCGTTATCCGGATTCATTGGGTTTAAAGGGTGCGTAGGCGGATTGATAAGTCAGTGGTGAAAGCCTGTTGCTTAACAACAGAACTGCCATTGATACTGTTAATCTTGAATATGTTTGATGTGGGCGGAATATGACATGTAGCGGTGAAATGCTTAGATATGTCATAGAACACCGATTGCGAAGGCAGCTCACAAAGCCATTATTGACGCTGAGGCACGAAAGCGTGGGGATCAAACAG
>13f9bfa9c1aedfc956bdb64756b8c2d1
ACGGAGGATCCAAGCGTTATCCGGATTCACTGGGTTTAAAGGGTGCGTAGGCGGAATGACAAGTCAGTGGTGAAAACCTACAGCTTAACTGTAGACCTGCCATTGATACTGTTATTCTTGAGTGTATTGGATGTGAATGGAATGTGTCGTGTAGCGGTGAAATGCTTAGATATGACACAGAACACCCATTGCGAAGGCAGTTCACAACACTACAACTGACGCTGAGGCACGAAAGCGTGGGGATCAAACAG
>13fbfcb4262063478323869dc35734ea
ACGTAGAAGACTAGTGTTATTCATCTTTAATAGGTTTAAAGGGTACCTAGACGGTAAAATTAATCTTTAATCAGATATGTTTTTACTAGAGTTATATGTGAGAAGGTGAGTATTTATGGAGTAGAGTTGAAATTCATTGATACCATAAGGACTGGTAGCGGCGAAAGCAACCTTTTATCTAATAACTGACGTTGAGGGACGAAGGCTCGGGTAACGAATAGGATTAGATACCCTGGTAG
>14038919c543fc86b9d2ad32bf23f2c2
ACAGAGGGTGCGAGCGTTAATCGGAATTACTGGGCGTAAAGGGCGCGTAGGCGGTATATTAAGTTAGATGTGAAATCCCTGGGCTTAACCTAGGAACTGCATCTGATACTGGTATGCTAGAGTGCTGTAGAGGGTAGTGGAATTTCCGGTGTAGCGGTGAAATGCGTAGATATCGGAAGGAACACCAGTGGCGAAGGCGGCTACCTGGACAGACACTGACGCTGAGGCGCGAGAGCGTGGGGAGCAAACAG
>1403d492d0409df92ffce301f291be66
ACGGAGGGAGCTAGCGTTGTTCGGAATTACTGGGCGTAAAGCGCGCGTAGGCGGTTTTTTAAGTCAGAGGTGAAAGCCTGGAGCTCAACTCCAGAACTGCCTTTGAAACTGGAAAACTTGAATCTTAGAGAGGTTAGTGGAATTCCGAGTGTAGAGGTGAAATTCGTAGATATTCGGAAGAACACCAGTGGCGAAGGCGACTAACTGGCTAAGTATTGACGCTGAGGTGCGAAAGCGTGGGGAGCAAACAG
>1407afab36ab9f4b12602afddc57b11f
ACGGGGAAGGCAAGCGTTATTCGTCGTTATTGGGCGTAAAGGGTACGTAGATGGTATGAAAATATACTTATTAATTAAAGCTAAAAAAAGTTCTTTTTAACAATTAATAAGCAATTTTGTACTTTTAAAAAATTTATAATAAAAGAGTATTGCACAAGTTAGTGGTATTTTTAAAGGAGAGATGAAATTCGATGATATTAAAAAGACTTCCTATTGGCGAAAGCAAGTAACTAGTGTTATACTGACGTTGAGGTACAAAAGCATGGGGAGCAAACAG
>140c517957e3fcc264e47ee0591d988f
ACGGAGGGTGCAAGCGTTGCTCGGAATTATTGGGCGTAAAGGGTAGGTAGGTGGTCTCGTTTGTCTGAGGTGAAAGCCTTGGGCTCAACCTGAGAAGGGCCTCAGAAACGGCGAGACTAGAGTCCTGGAGAGGGTCGTGGAATTCCCGGTGTAGCGGTGAAATGCGTAGAGATCGGGAGGAACACCAGAGGCGAAGGCGGCGACCTGGACAGGCACTGACACTCAACTACGAAAGCGTGGGGAGCAAACAG
>140d8644aa53abe25178475d0e3d8251
ACCTGCTCCATTAGTGTCTATGGTGAATGCTGCAGTTAAAAGGTCCGTAGTTGAGATGTTGGTTGTATGTGTATTGAAGGTATTTTGATTAATAAATGAAATGATTGTATGATTAGTTAATTGCTACTAATGAAGGATATAGGATAGTTGGGCGAGAGGTGAAATGTGAAGACCCTGACGGGACTAACTGAAGCGAAAGCGATATTCTTATGAGTGAGTGTAAATGAAGGACGAAGGCTGGAGGATCGAAATC
>141317fa5a4879cecc023070525e48fe
ACGAAGGGTGCAAGCGTTATTCGGAATAATTGGGCGTAAAGGGTGCGTAGGCTGTATGTTAAGTCAACTGTTAAATTCTTCAGCCTAACTGAAGGTCTGCGGTAGATACTGGCAAACTAGAGTATGGAAGAGAGAAGTGGAATTCTCGGAGTAGCGGTAAAATGCGTAGATCTCGAGAGGAACACCGATGGCGAAGGCAGCTTCTTGGTCCATTACTGACGCTCAAGCACGAAAGCGTGGGGAGCAAACAG
>1419029beaaca90571f21554895c1f53
ACGAACCACACAAACGTTATTCGGAATTACTGGGCTTAAAGGGTGCGTAGGCGGCGTGGAAAGTTGGGTGTGAAATCCCTCAGCTTAACTGAGGAACAGCGCCCAAAACTACCATGCTCGAGGGAGATAGAGGAATGCGGAACTTAGGGTGGAGCGGTGAAATGCGTTGATATCCTAGGGAACACCGGTGGCGAAAGCGGCATTCTGGATCTCTTCTGACGCTGAGGCACGAAAGCTAGGGTAGCAAACGG
>1419f6797b871315b1b9130cb403b454
ACGGAGGGGGCTAGCGTTGTTCGGAATTACTGGGCGTAAAGCGCACGTAGGCGGCTTTGTAAGTCAGGGGTGAAAGCCTGGAGCTCAACTCCAGAACTGCCTTTGAGACTGCATCGCTTGAATCCGGGAGAGGTAAGTGGAATTCCGAGTGTAGAGGTGAAATTCGTAGATATTCGGAAGAACACCAGTGGCGAAGGCGGCTTACTGGACCGGAATTGACGCTGAGGTGCGAAAGCGTGGGGAGCAAACAG
>141dcb64fea2d9059d185fbec03f9a16
ACAGAGGGTGCAAGCGTTAATCGGAATTACTGGGCGTAAAGCGCGCGTAGGTGGATTAGAAAGTTGGATGTGAAATCCCTGGGCTCAACCTGGGAACTGCATTCAAAACTCCTAGTCTAGAGTACGAGAGAGGGAAGTGGAATTTCTGGTGTAGTGGTGAAATACGTAGATATCAGAAGGAACATCAATGGCGAAGGCAACTTCCTGGATCGATACTGACACTGAGGCGCGAAAGCGTGGGGAGCAAACAG
>1423fcda542ace836ca682b5245ca374
ACGTAGGGGCCAAGCGTTGTCCGGATTTATTGGGCGTAAAGAGCTCGTAGGCGGTTCAGTCAGTTGGGTGTGAAAACTCCGGGCTTAACTCGGAGAGGCCACCCAATACTGCTGTGACTTGAGTCCGGTAGGGGAGTGGGGAATTCCTGGTGTAGCGGTGAAATGCGCAGATATCAGGAGGAACACCGGTGGCGAAGGCGCCACTCTGGGCCGGTACTGACGCTGAGGAGCGAAAGCGTGGGGAGCAAACAG
>142574bdda9dcdf06a1f86c4ef08003a
ACGAACCGTCCGAACGTTATTCGGAATTACTGGGCTTAAAGGGTGCGTAGGCGGCGGAGAAAGTAGGGTGTGAAATCCCTCGGCTTAACCGAGGAACTGCGCTCTAAACTACTTTGCTCGAGGGAGATAGAGGTAAGCGGAACTTAGGGTGGAGCGGTGAAATGCGTTGATATCCTAAGGAACACCGGTGGCGAAAGCGGCTTACTGGATCTCTTCTGACGCTGAGGCACGAAAGCTAGGGTAGCGAACGG
>14262c496ffa6cc98724d1246b968fe2
ACGTAGGGGGCAAGCGTTGTCCGGAATTATTGGGCGTAAAGCGCTCGTAGGTGGATCGAAAAGTCTGCAAGCAAAGCCCCGAGCTCAACTCGGGAATCCGTGTGGAAACTGTCGATCTTGAGGGAGTCAGAGGATGATGGAATTCCCGGTGTAGCGGTGAAATGCGTAGATATCGGGAGGAACACCAGTGGCGAAGGCGATCATCTGGGGCTAACCTGACACTGAGGAGCGAAAGCTAGGGGAGCAAACGG
>14266ac6e24d9a96d3ad7199fe7e0846
ACGGAGGATGCAAGTGTTATCCGGAATCACTGGGCGTAAAGCGTCTGTAGGTGGTTTGATAAGTCAACTGTTAAATCTTGAGGCTCAACTTCAAAATCGCAGTCGAAACTATTAGACTAGAGTATAGTAGAGGTAAAGGGAATTTCCAGTGGAGCGGTGAAATGCGTAGATATTGGAAAGAACACCGATGGCGAAAGCACTTTACTGGGCTATTACTAACACTCAGAGACGAAAGCTAGGGTAGCAAATGG
>14298b625bd0d52c3a1058a2a6b4d1d0
ACAGAGGGTGCAAGCGTTGTTCGGAATTATTGGGCGTAAAGCGCGTGTAGGCGGCTTTGCAAGTCGGGTGTGAAAGCCCTCAGCTCAACTGAGGAAGTGCGCCCGAAACTGCAGAGCTTGAGTACCGGAGAGGGTGGCGGAATTCCCCAAGTAGAGGTGAAATTCGTAGATATGGGGAGGAACACCGGTGGCGAAGGCGGCCACCTGGACGGATACTGACGCTGAGACGCGAAAGCGTGGGTAGCAAACGG
>142a31600205542ced7dde9c0057b293
ACGAGTGCCCCAAGCGTTATCCGGAATTATTGGGCGTAAAGGGTGTGTGGACGGTCGTGTTAGTCTTCTGTCAAATTCTCTGGCTTAACCAGGGTTCCGCAGGGGAAACGGCACGACTTGAGGATGCGAGAGGTACATGGAACTCATAGTGTAGGGGTGAAATCCGTTGATATTATGGGGAACACCAAAAGCGAAGGCAATGTACTGGCGCACTCCTGACGTTGAAACACGAAAGCGTGGGTAGCGAATGG
>142f87c43b6f6f8232fad78590a4edc0
ACGTAGGATGCAAGCGTTGTCCGGATTTATTGGGCGTAAAGAGTTCGTAGGTGGTTCGTTAAGTCTGATGTTAAAGACTGGGGCTCAACCCTGGGAGTGCATTGGATACTGGCGGACTGGAGTGCAGTAGAGGCAAGCGGAATTCCCAGTGTAGCGGTGAAATGCGTAGATATTGGGAAGAACACCGGTGGCGTAAGCGGCTTGCTGGGCTGTAACTGACGCTGAGGAACGAAAGCTAGGGGAGCAAATGG
>14379d653ce71a5b5d74d9e3321ef251
ACGGAGACTGCGAGCGTTACTCGGATTCACTGGGCGTAAAGGGTGCGCAGGCGGCTAGGTATGTCAGATGTGAAATTTTGAAGCTCAACTTCAAATCTGCGTCTGAAACTACTTAGCTAGAGTATTGGAGGGGTAAGCGGAATTCCTAGTGTAGCAGTGAAATGCGTAGATATTAGGAGGAACACCAAAGGCGAAGGCAGCTTACTGGACAATAACTGACGCTCATGTACGAAAGCGTGGGGAGCAAAAGG
>143fe32249d97967394c0d42dcdc18db
ACGTAGGGTGCAAGCGTTGTCCGGATTTACTGGGCGTAAAGAGCGCGTAGGCGGCTCGTTAAGTGTGAAGTGAAATCTCCAGGGCTCAACCCGGAAACTGCTTCGCATACTGGCAAGCTAGAGGAATGCAGAGGTTAGTGGAATTCCTGGTGTAGCGGTGAAATGCGTTGATATCAGGAGGAACACCCATGGCGAAGGCAGCTAACTGGGCATTATCTGACGCTGAGGCGCGAAAGCGTGGGTAGCAAACAG
>14448f66b1cfeb66071b20fef6092fd5
ACGTAGGGTCCAAGCGTTATCCGGAATTACTGGGCGTAAAGCGTGCGCAGGCGGCTCGTTAAGTGAGATATGAAATCTGACGGCTCAACCGTTAGACTGTGTCTCATACTGGCGAGCTAGAGGATGGCAGAGGCAAGTGGAATTCGTAGTGTAGCAGTGAAATGCGTAGATATTACGAGGAACACCAATGGCGAAGGCAGCTTGCTGGGCCATTTCTGACGCTCAGGCACGAAAGCGTGGGGAGCGAACAG
>1444b57ca4a5a6e5217ee1efb7545ac6
ACGAGGGGTCCAAGCGTTGTTCGGAATTACTGGGCGTAAAGCGGGTGTAGGTGGACTGATCAGTCGGATGTGAAAGCCCTGGGCTCAACCCAGGAAGTGCATCCGATACTGTCAGTCTTGAGTACTGGAGAGGGAAGTGGAATTCCTGGTGTAGCGGTGAAATGCGTAGATATCAGGAGGAACATCGGTGGCGAAGGCGGCTTCCTGGCCATGTACTGACACTCAGACCCGAAAGCGTGGGGAGCAAACAG
>1446868a0f1b3418c101359adca97506
ACAGAGGGTGCGAGCGTTAATCGGAATTACTGGGCGTAAAGGGCGCGTAGGTGGTTACTTAGGTCAGATGTGAAATCCCCGGGCTTAACCTGGGAATTGCGTTTGAAACTGAATAGCTAGAGTATGGGAGAGGGAAGTGGAATTTCCGGTGTAGCGGTGAAATGCGTAGATATCGGAAGGAACACCAGTGGCGAAGGCGACTTCCTGGCCCGTAACTGACACTGAGGCGCGAAAGCGTGGGGAGCGAACAG
>14496c9ffc7095fb72f71357f50822bf
ACATAGGTGGCGAGCGTTATTCGGAATCACTAGGCGTAAAGCGAGTGTAGGTGGGCGCTTAAGTCTGTCGTGAAATCTCCCGGCTCAACTGGGAGAGGTCGATGGATACTGGGTGTCTTGAATGGGGTAGGGGACGTCGGAATTCCCGGTGTAGCGGTGAAATGCGTAGATATCGGGAGGAACGCCGATGGCGGAAGCGGACGTCTGGGCCCTTATTGACACTGAGACTCGAAAGCTAGGGGAGTAAACAG
>1449f65ada463fa98fde7b3ab115596e
ACGAGGGATGCGAGTATTATTTAATTTAACTAGGTGTAAAGCGTTTGTAGGTGAGTTAATTACTATTTATATAATTATAAATATAGTATTAGCATTGAGGTTAGGAGCGATAAAGAGAATTGTTATTGTAGCGGTAAAATGTTTCGATAATAACAGGAAGACCGCATCGAAAGTGATTTATTAGTTTATTACTGACACTGAGAAACGAAAGCTAAAGTAGCGAAAGGGATTAGAAACCC
>144a0834c808d5177f13e65f68fd1697
ACGAAGGGTGCGAGCGTTGTTCGGAATTATTGGGCGTAAAGGGTTTGTAGGCTGAAATGTAAGTCAAGTGTGAAATCCCCGAGCTAAACTTGGGACGTGCATTTGAAACTGTGTTTCTTGAGTATCGTAGAGGGTGGTGGAATTGCAGGTGTAGGAGTGACATCCGTAGAGATCTGCAGGAACATCGGAGGCGAAGGCGACCACCTGGCCGATTACTGACGCTGAGGAACGAAAGCGTGGGGAGCAAACAG
>144d7ba6a1ecfe44eaa94845ba2b30a0
ACGAAGGGAGCTAGCGTTGTTCGGAATTACTGGGCGTAAAGGGCGCGTAGGCGGCTATATAAGTTAGATGTGAAATCCTTGGGCTTAACCTGAGAACTGCATTTAAAACTGTATGGCTAGAGGCCGAGAGAGGATAGTGGAATTACTAGTGGAGAGGTGAAATTCGTAGATATTAGTAAGAACACCAGTGGCGAAGGCAGCTATCTGGCTCGGTTCTGACGCTGAGGCGCGAAAGCGTGGGGAGCAAACAG
>14507e2d02dabdc3b5720985fc127221
ACGGAGGGTGCAAGCGTTGTTCGGATTTACTGGGCGTAAAGCGCGCGCAGGCGGGCTAGCAAGTCAGATGTGAAATCTCAGGGCTTAACCCTGAAACTGCGTCTGAAACTGCTAGTCTAGAGTCTCACAGGGGGTAGGGGAATTTCACGTGTAGGGGTAAAATCCGTAGAGATGTGAAGGAACACCGGTGGCGAAGGCGCCTACCTGGATGAGTACTGACGCTGAGGCGCGAAAGCGTGGGGAGCAAACAG
>14530658cdf1a1c3c2070aad47c1f748
ACGTAGGCAGCAAGCGTTGTTCGGAATTACTGGGCGTAAAGAGTATGTAGGCGGTGTTCTAAGTCTGTTGTGAAATCTCCCGGCTCAACTGGGAGGGTGCGGCGGAGACTGGAATGCTAGAGTATGGGAGAGGTAAGCGGAATTCCTGGTGTAGCGGTGAAATGCGTAGATATCAGGAGGAACACCTGTGGTGTAGACAGCTTACTGGACCATGACTGACGCTGAGATACGAAAGCGTGGGTAGCAAACAG
>14542e3b0b75aa079cbf256f82fa8686
ACGGGTGGTGCTAGTGTTATTCCTCATGACTAGGCGTAAAGGGTGCGTAGATGGAAAATAAGGTTTTAAATTAACTGAAACTTTTTTTTTTACCTATTTTTCTAGAGTAAATTAGACGATGATGGAACTTCCTGTATTAGAGTTAAAATGCGTTTAAACTGGAAGGAACACCAAGGGCGAAGGCAATCATCGATTTTTTACTGACATTGAGGCACGAAGGCATGGGGATCAAATGGGAT
>145591a264c14ad33b6c6d4ba19d06bc
ACGAGGGGTGCAAGCGTTATTCGGATTTATTGGGCGTAAAGGGTGCGTAGACGGTTTGTTAAGTCTGTTGTTAAATTCCCCGACTTAATCGGGGGCAGGCAATGGAAACTGGCGAACTGGAGTATGGGAGAGAGAAGTGGAATTCCCGGAGTAGCGGTAAAATGCACAGATCTCGGGAGGAACACCAATGGCGAAGGCAGCTTCTTGGCCCATAACTGACGTTGAGGCACGAAAGCGTGGGGAGCAAACAG
>145fb97efd37a62cd20125da8d9a1009
ACGTGAAAGACTAGTGTTATTCATCTTTAATAGGTTTAAAGGGTACCTAGACGGTATTTCTAGCCTAAAAAGGTACAGATTTACTAGAGTTTTATGTGAGAAGGTGAGTATTTAAAGTGTAGAGATGAAATTTTTTGATACTTTAAGGACTGACATAGGCGAAAGCAACCTTCTATGTAATAACTGACGTTGAAGGACGAAGGCCTGGGTAGCGAGCAGGATTAGATACCCTTGTAGTC
>14656f1d0f657a58ae57955a14d9969b
ACGTAGGGTGCGAGCGTTGCCCGGATTTATTGGGCGTAAAGGGCGCGTAGGCGGCCACGCACGTCCGTTGTGAAATCGCCCGGCTCAACTGGGCGGGGTCAGCGGATACGGTGTGGCTCGAGCAAGCTAGGGGGCAATGGAATTCCCGGTGTAGTGGTGGAATGCGTAGATATCGGGAGGAACACCAGTGGCGAAGGCGGTTGCCTGGAGCTTTGCTGACGCTGAGGCGCGAAAGCGTGGGGAGCGATCCG
>1466d27cd35c626166384e0290cb61e2
ACAGAGACTGCAAGCGTTACTCGGAATCACTGGGCGTAAAGGGAGCGCAGGCGGACCGATGTGTCAGGTGTGAAACTCCGGAGCTCAACTCCGGGACTGCGCCTGAAACTGTCGGTCTAGGGACTCGGAGGGGCTAGTGGAATTCCTGGTGGAGCAGTGAAATGCGTAGATATCAGGAGGAACACCGACGGCGAAGGCAGCTAGCTGGACGAGATCCGACGCTCAGGCTCGAAAGTATGGGGAGCAAAAAG
>1466ee735e74066546415bb5b61bb93d
ACATAGGTGGCGAACGTTATCCGGAATTATTGGGCGTAAAGGGTGCGTAGGCGGTTTAATAAGTTACTGGTGGTAAATCGGGGCTCAACCTCGTGGAAGTCAGTAATACTATTAGACTAGAGGACCGGAGGAGTTAACGGAATGGCTCATGTAGGGGTAAAATCCGCAAATATGAGTTAGAACACCAATTGGCGAAGGCAGTTAACTATTCGGTTCCTGACGTTGAGGCACGAAAGCGTGGGGAGCAAGACG
>146868ecbec2844120d7042871979438
ACAAGAAAGACTGGTGTTTGTCATCTTTATTAGGTTTTAAGGGTACCTAGACGGATTATTAATTAAAAAAAATAATCTAGAGTTATAAAAAAAAAGAAGGAGTTTTATAGAACCATAGGAAGAGAGATAAAATGTTATGATACTTATGGGACTGGTAAAGGTGAAGGCAATACTCTGGAACAACTGACGTTGAGGTACGAAGGCTAGAGTAGCGAATAGGATTAGAAACCCTAGTAGTC
>146e475a7b6df87f252a2af3d525fd6e
ACAGGGGGTGCGAGCGTTAATCGGAATTACTGGGTGTAAAGGGCGCGTAGGCGGCATGATGTGTGTGATGTGAAAGCCCCGGGCTTAACCTGGGAAGGGCATCGCAAACTGTCAGGCTGGAGTATGTGAGAGGGTGGCGGAATTTCCGGTGTAGCGGTGAAATGCGTAGAGATCGGAAGGAACGTCGATGGCGAAGGCAGCCACCTGGCACAATACTGACGCTGAGGCGCGAAAGCGTGGGTAGCGAACAG
>146e892ba9e5909e93d33e9b8238386b
ACAGAGGTCTCAAGCGTTGTTCGGAATCACTGGGCGTAAAGGGTGTGTAGGCGGCGTGAAAAGTCAGATGTGAAATCCGGGGGCTCAACCCCCGAATGGCATCCGATACTGTCATGCTGGAGGTCTGTAGAGGGGTCTGGAATTCTCGGTGTAGCAGTGAAATGCGTGGAGATCGAGAGGAACACTTATAGCGAAAGCAAGACCCTGGGCAGAAACTGACGCTGAAACACGAAGGCCAGGGTAGCGAACGG
>146f97ca03a9f1e04dd98043b746d719
ACGAACCTTGCTAACGTTATTCGGAATTACTGGGCTTAAAGGGTGCGTAGGCGGTGCAGCAAGTCGGGTGTGAAAGCCCTCAGCTCAACTGAGGAATTGCGCCCGAAACTGCTGTGCTTGAGGAATACAGAGGTATGCGGAACTTAGGGTGGAGCGGTGAAATGCGTTGATATCCTAAGGAACACCGGTGGCGAAAGCGGCATACTGGGTATTATCTGACGCTCATGCACGAAAGCTAGGGTAGCGAACGG
>1477037e6abcdf2c4258432073739c4e
ACGTGAGGGGCGAACGTTGTTCGGTGTCACTGGGCTTAAAGGGTGCGTAGGTGGCTTTGTAAGTAAGGAGTGAAATCCCTCGGCTTACCCGGGGAATTGCTTTTTATACTGCAAGGCTTGAAGATCAGAGGGGAATGGGGAACTCCGAGTGTAGCGGTGAAATGCGCAGATATTCGGGGGAAGGCCGGCGGCGAAGGCGCCATTCTGGCTGATTCTTGACACTGAGGCACGAAAGCGTGGGGAGCAAACAG
>147acd79fc1a6ad4794b04c9b1167a54
ACGTAGGGTGCAAGCGTTAATCGGAATTACTGGGCGTAAAGCGTGCGCAGGCGGTTATGTAAGACAGTTGTGAAATCCCCGGGCTCAACCTGGGAACTGCATCTGTGACTGCATAGCTAGAGTACGGTAGAGGGGGATGGAATTCCGCGTGTAGCAGTGAAATGCGTAGATATGCGGAGGAACACCGATGGCGAAGGCAATCCCCTGGACCTGTATTGACGCTCATGCACGAAAGCGTGGGGAGCAAACAG
>14831440b3452660190c90da5902b3a6
ACGAGGGATGCGAGTATTATTTAATTTAACTAGGTGTAAAGCGTTTGTAGGTGAGTTAATTATTATTTATATAATTATAAATATAGTATTAGCATTGAGGTTAGGAGAGATAAAGAGAATTGTTATTGTAGCGGTAAAATGTTTCGATAATAACAGGAAGACCGCATCGAAAGTGATTTATTAGTTTATTACTGACACTGAGAAACGAAAGCTAAAGTAGCGAAAGGGATTAGAAACCC
>1483adc085ad442ac72ad97ff3ae3942
ACAGAGGGTGCGAGCGTTAATCGGAATTATTGGGCGTAAAGGGCGCGTAGGCGGATTGATAAGTGGTAGGTGAAATACCCGGGCTTAACCTGGGGAGGTCCTATCAGACTGTCAATCTAGAGTATGGTAGAGGAAGGTGGAATTCCCGGTGTAGCGGTGAAATGCGTAGATATCGGGAAGAACATCGATGGCGAAGGCAGCCTTCTGGGCCATAACTGACGCTGAGGCGCGAAAGCGTGGGGAGCGAACAG
>14862a6418a47caf1610f45ee66fa0f2
ACAGAGGGTGCGAGCGTTAATCGGAATTACTGGGCGTAAAGGGTGCGTAGGCGGCTGATTAAGTTAGATGTGAAATCCCTGGGCTTAACCTGGGAATGGCATTTAAAACTGGTTGGCTAGAGTAGAGTAGAGGGAAGTGGAATTTCCGGTGTAGCGGTGAAATGCGTAGATATCGGAAAGAACATCAGTGGCGAAGGCGGCTTCCTGGACTCATACTGACGCTGAGGCACGAAAGCATGGGGAGCAAACAG
>14867d35fc419bc572a79a11e7f841cd
ACGTAGGGTGCAAGCGTTGTCCGGATTTACTGGGCGTAAAGAGCGCGTAGGCGGTCTGTTAAGTGTAGAGTGAAATCTCCAGGGCTCAACCCGGAAACTGCTCTGCATACTGGCAGACTAGAGGGTCGCAGAGGTATGTGGAATTCCTGGTGTAGCGGTGAAATGCGTTGATATCAGGAGGAACACCCATGGCGAAGGCAGCATACTGGGCGACGCCTGACGCTGAGGCGCGAAAGCGTGGGTAGCAAACAG
>1486c988661b9e234b87a0a7fb4fd2fc
ACGTAGGGTGCAAGCGTTGTCCGGAATTATTGGGCGTAAAGGGCTCGTAGGCGGTCCATCGCGTCGGGAGTGAAAAGCTGGGGCTTAACCCCAGTCCTGCTTCCGATACGGGTGGACTAGAGGTAGGCAGGGGAGAACGGAATTCCTGGTGTAGCGGTGAAATGCGCAGATATCAGGAGGAACACCGGTGGCGAAGGCGGTTCTCTGGGCCTTACCTGACGCTGAGGAGCGAAAGCGTGGGGAGCAAACAG
>148729c6e1b061cfcf7145b6b5cc22b4
ACGAACCGTGCGAACGTTGTTCGGATTCACTGGGCTTAAAGGGCGCGTAGGCGGGCCATCAAGTCAGGGGTGAAATCTTTCAGCTTAACTGGAAAAGTGCCTTTGATACTGATGGCCTCGAGGGAGGTAGGGGCGTGCGGAACTTCCGGTGGAGCGGTGAAATGCGTAGATATCGGAAGGAACGCCGGTGGCGAAAGCGGCGCGCTGGACCTCTTCTGACGCTGAGGCGCGAAAGCCAGGGGAGCAAACGG
>14895d7e84c344fff566d170abe55366
ACAGAGGGTGCAAACGTTGTTCGGAATTACTGGGCGTAAAGCGCGTGTAGGCTGCTCTGTAGGTCGGATGTGAAAGCCCTGGGCTCAACCTAGGAAGTGCATTCGAAACCACAAAGCTTGAGTCCTGGAGAGGAAGGCGGAATTCTCGGCGTAGAGGTGAAATTCGTAGATATCGAGAGGAACACCGGTGGCGAAGGCGGCCTTCTGGACAGTGACTGACGCTGAGACGCGAAAGCGTGGGGAGCAAACAG
>148a8f18b17d9b0186a29e357cb77c9d
ACGGAGGGTGCAAGCGTTGCTCGGAATTATTGGGCGTAAAGGGTAGGTAGGTGGTCTCATTTGTCTGGGGTGAAAGCCTTGAGCTTAACTCAAGAAGTGCCCCAGAAACGGTGAGACTAGAGTTCTGGAGAGGGTCGTGGAATTCCCGGTGTAGCGGTGAAATGCGTAGAGATCGGGAGGAACACCAGAGGCGAAGGCGGCGACCTGGACAGATACTGACACTCAACTACGAAAGCGTGGGGAGCAAACAG
>148d89985afc594cc5714ea758489153
ACGAAGGGGGCGAGCGTTATTCGGAATCACTGGGCGTAAAGCGTGCGTAGGCTGTTCTACAAGTCAGAAGTGAAAGCCCAAGGCTCAACCTTGGAAGCGCTTTTGAAACTGTAGGACTAGAATTCAGGAGAGGATAGCGGAATTCCCAGTGTAGCAGTGAAATGCGTAGATATTGGGAGGAACACCAGTGGCGCAAGCGGCTATCTGGACTGACATTGACGCTGAGGCACGAAAGCGTGGGGATCAAACAG
>148e791e543feb061b89dfa5b9e93d93
ACGGAGGATCCAAGCGTTATCCGGATTTATTGGGTTTAAAGGGTGCGTAGGCGGCCTATTAAGTCAGGGGTGAAAGACGGTAGCTTAACTATCGCAGTGCCCTTGATACTGATGGGCTTGAATATACTAGAAGTAGGCGGAATGTGACAAGTAGCGGTGAAATGCATAGATATGTCACAGAACACCGATTGCGAAGGCAGCTTACTATGGTATTATTGACGCTGAGGCACGAAAGCGTGGGGATCAAACAG
>149019c5ee81bc34bbe8919df54263bc
ACGTAGGGTGCGAGCGTTAATCGGAATTACTGGGCGTAAAGCGTGCGCAGGCGGTTTGGCAAGTCAGATGTGAAATCCCCGAGCTCAACTTGGGAACTGCGTTTGAAACTGCCAGACTAGAATATGTCAGAGGGGGGTAGAATTCCACGTGTAGCAGTGAAATGCGTAGAGATGTGGAGGAATACCAATGGCGAAGGCAGCCCCCTGGGATAATATTGACGCTCATGCACGAAAGCGTGGGGAGCAAACAG
>1490d2f42aaa1307b24d6f427ec99daf
ACAAGGGAGACTGGTGTTTGTCATCTTTATTAGGTTTTAAGGGTACCTAGACGGATTATCAATTAAAAAAAATAATCTAGAGTTATAAAAAAAATAAGGAGTTTTATAGAACCATAGGAAGAGAGATAAAATGTGATGACACTTATGGGACTGATAAAGGTGAAGACAATACTCTGAAACAACTGACGTTGAGGTACGAAGGCTAGAGTAGCGAATAGGATTAGAAACCCCAGTAGTCC
>149325106ca2da97e5c1c159384fe571
ACGTAGGGTGCAAGCGTTACTCGGAATTATTGGGCGTAAAGCGCATGTAGGCGGCTTTATAAGTTTGATGTGAAATCCCTGGACTCAATTCAGGAACTGCATTGAATACTGTAAAGCTAGAGTAGAGGAGAGGTAGGCGGAATTCTTGGTGTAGAGGTGAAATTCGTAGATATCAAGAGGAACAACAGAGGCGAAGGCGGCTTACTGGACTCTAACTGACGCTGAGATGCGACAGTGTGGGGAGCAAACAG
>1497c9b95909f7807d2b1a0aa2df2eb1
ACAGGGGGGGCGAGTATTATTCTACGTGACTGGGCGTAAAGGATATGTAGGCGGTTTTTTAAATATTAGAAAAAATACTATAAAAAATTTATAGGCTGTTTTAATATATTAAAAAACTTTGAGTTTATAGAAGATATTAGAATCCGTTAAGAGTAAATGTGAAATGTTCTGAGACTTGGGTGAATTCCAAATGGCGAAAGCATTTATCTTGCTAAAACTGACGCTGAAATATGAAGGTATGGGTATCGAATAG
>149937595e5066860a7b87a5fa4682e2
ACGTAGGGGGCGAGCGTCGTCCGAATTTACTGGGCGTAAAGAGCATTAAGGCGGGTTCCTAAGTGAGAGGTGAAAGGTTCGGGCTCAACCCGAAGAGTGCCTTTCATACTGGGAGCCTTGAGTACGGGAGAGGCGAGTGGAATTCCTGGTGTAGCGGTGAAATGCGTAGATATCAGGAGGAACACCCATGGCGAAGGCAGCTCGCTGGCCTGTAACTGACGCTGTAGTGCGAAAGCGTGGGGAGCAAACAG
>149af008e6bc7934a7042d00143ea671
ACAGAGGGTGCAAGCGTTAATCGGATTTATTGGGCGTAAAGGGTGCGTAGGTGGTAAAGCAAGTAAGATGTGAAAGCCCTGGGCTTAACCTGGGAAGTGCATCTTAAACTGCTTAACTAGAGTATGGTAGAGGGTAGTGGAATTTCCGGTGTAGCGGTGAAATGCGTAGATATCGGAAGGAACGCCAGTGGTGAAGACGACTGCCTGGACCAATACTGACACTGAGGCACGAAAGCGTGGGGAGCAAACAG
>149bb6beaaf98f125567bd8758a6d14d
ACGTAGGGTGCGAGCGTTAATCGGAATTACTGGGCGTAAAGCGTGCGCAGGCGGTTTTGTAAGACAGATGTGAAATCCCCGGGCTCAACCTGGGACCTGCATTTGTGACTGCAAGGCTAGAGCACGGTAGAGGGGGATGGAATTCCGCGTGTAGCAGTGAAATGCGTAGATATGCGGAGGAACACCGATGGCGAAGGCAATCCCCTGGACCTGTACTGACGCTCATGCACGAAAGCGTGGGGAGCAAACAG
>149f376355adc7e59b1b8d74e9023bcd
ACGTAGAAGACTAGTGTTATTCATCTTTATTAGGTTTAAAGGGTACCTAGACGGTAAAAATCAGCCTAAAAAGGTACGGTTTTACTAGAGTTATATATGATGAGGGGAGTATTTAAGGAGTAGAGTTGAAATTTTATGATACCTTAAGGACTGGTAACGGCGAAAGCGACCTTTTATTTAATAACTGACGTTGAGGGACGAAGGCTTGGGTAGCGAATAGGATTAGAAACCCTTGTAGT
>14a96c73ae5182ac0d252911f887aa8b
ACGGGGGGGCTGGCGATATTCATCATGGACTGGGTGTATAGGGATTAAAGGTGGTTGATTAAATTAAATGTGAAAAGCTATAGGATTTTATCTTATGCACACCATTTAACACTGATTAACTAGAGTAACATAGAGGGAAATGGTACTCTTGGTGAAGAAGGTGGTATTCGTTGATATCGATGGGGACTGTCAAAGGCAAAGTACTATTTTCTAGGTAATTACTGACACTGAAGATCTAAAGCATGGGCGCAAACAG
>14ac614d058cbf2190166bcd9be3a1a1
ACAGAGGTCTCAAGCGTTGTTCGGAATCACTGGGCGTAAAGGGTGTGTAGGCGGCGTGAAAAGTCAGGTGTGAAATCCGGGGGCTCAACCCCCGAATGGCATTCGATACTGTCATGCTGGAGGTCTGTAGAGGGGTCTGGAATTCTCGGTGTAGCAGTGAAATGCGTGGATATCGAGAGGAGCACTTATAGCGAAGGCAAGACCCTGGGCAGAAACTGACGCTGAAACACGAAGGCCAGGGTAGCGAACGG
>14b207fc4b2e8921e50b0bb61240eccd
ACAGAGGGTGCAAGCGTTAATCGGAGTTACTGGGCGTAAAGGGCGCGTAGGTGGTTGTGTAAGTGAGACGTGAAAGCCCCGGGCTTAACCTGGGAAAGTCGTCTTAAACTGCATGGCTAGAGTACTGTAGAGGGTAGTGGAATTTCCGGTGTAGCGGTGAAATGCGTAGAGATCGGAAGGAACACCAGTGGCGAAGGCGGCTACCTGGACAGATACTGACACTGAGGCGCGAAAGCGTGGGGAGCAAACAG
>14b2df6672ac4aed24f04a2ed5a2b8af
ACGAAGGGGGCTAGCGTTGCTCGGAATGACTGGGCGTAAAGGGCGCGTAGGCGGATGGCACAGTCAGATGTGAAATTCCTGGGCTTAACCTGGGGGCTGCATTTGATACGTGTGATCTAGAGTGAGGAAGAGGGTCGTGGAATTCCCAGTGTAGAGGTGAAATTCGTAGATATTGGGAAGAACACCGGTGGCGAAGGCGGCGACCTGGTCCTTTACTGACGCTGAGGCGCGAAAGCGTGGGGAGCAAACAG
>14b3d3f8a600a16a6dd3c5fd2297f71f
ACGGAGGGGGCTAGCGTTGTTCGGAATTACTGGGCGTAAAGGGCGCGTAGGCGGTGCTTCAAGTCAGGCGTGAAAGCCCCGGGCTTAACCTGGGAATGGCGTTTGATACTGGAGGACTTGAGGATGGGAGAGGAAAGCAGAATTCCTAGTGTAGAGGTGAAATTCGTAGATATTAGGAAGAATACCGGAGGCGAAGGCGGCTTTCTGGACCATCACTGACGCTGAGGCGCGAAAGCGTGGGGAGCAAACAG
>14b4c016ffa3a68b17b37f64ecdf7f23
ACGAGAGGTGCAAGCGTTGTTCGGAATGACTGGGCGTAAAGCGCACGTAGGCGGATTCGCAAGTAGGATGTGAAAGCCCCAGGCTCAACCTGGGAATGGCACCCTAAACTGCGGATCTTGAATGCTTAAGAGGTTGGTGGAATTCCCGGTGTAGCAGTGAAATGCGTAGAGATCGGGAGGAACACCAGTGGCGAAGGCGGCTACCTGGACCAGCACTGACACTGAGGCACGAAAGCGTGGGGAGCGAACAG
>14b5ad0df90ed8b312bfcaad38254776
ACGAAGGGAGCTAGCGTTGTTCGGAATTACTGGGCGTAAAGGGCGCGTAGGCGGTTCGACAAGTTGGATGTGAAAGCCCAGGGCTCAACCCTGGAATTGCATTCAAGACTGTCTTACTTGAATTCGGTAGAGGTTGGTGGAATTCCCAGTGTAGAGGTGAAATTCGTAGATATTGGGAAGAATATCCGTGGCGAAGGCGGCCAACTGGACCGACATTGACGCTGAGGCGCGAAAGCGTGGGGATCAAACAG
>14b7b0c675e9b672ef83132ebc88e8af
ACGTAGGGGGCAAGCGTTGTCCGGAATCATTGGGCGTAAAGAGCGTGTAGGCGGCTCGGTAAGTCCGCTGTAAAAGTCCAGGGCTCAACCCTGGAAAGCCGGTGGAAACTGTCGAGCTAGAGTCCGGAAGAGGCGAGTGGAATTCCTGGTGTAGCGGTGAAATGCGCAGATATCAGGAGGAACACCAATGGCGAAGGCAGCTCGCTGGGACGGTACTGACGCTGAGACGCGAAAGCGTGGGGAGCAAACAG
>14bad0dd09efab4d04df4566c7c47b27
ACGTAGGGGGCAAGCGTTGTCCGGATTTATTGGGCGTAAAGAGCGTGTAGGCGGCCATGCAGGTCCGTTGTGAAAACTCGAGGCTCAACCTCGAGACGCCGATGGAAACCGCATGGCTAGAGTCCGGAAGAGGAGAGTGGAATTCCCGGTGTAGCGGTGAAATGCGCAGATATCGGGAAGAACACCCGTGGCTAAGGCGGCTCTCTAGTACGGTACTGACGCTGAGACGCGAAAGCGTGGGGAGCGAACAG
>14bbc70338e7f781b1afc4a5f57a81c7
ACGGAGGGTGCAAGCATTAATCGGAATAATTGGGCGTAAAGGGCGCGTAGGCGGATGGATAAGTCAGATGTGAAATTCCGAGGCTCAACTTCGGAGCTGCATTTGAAACTATCGATCTTGAGGTATGGCGGAGAAAGTGGAATTCCACGTGTAGCGGTGAAATGCGTAGATATGTGGAAGAACACCAGTGGCGAAAGCGGCTTTCTAGCTATGACCAGACGCTGAGGCGCGAGAGCAAGGGGAGCAAACAG
>14beb2f86e6059c452a60499ec5af30b
ACGGAGGGTGCGAGCGTTGTCCGGAATCACTGGGCGTAAAGGGCGCGTAGGCGGCCGGGATAGTCGGTGGTGAAAGCCCGAGGCTCAACTTCGGGTCGGCCATCGATACTTCTTGGCTTGAGCACTGTAGAGGCAGGTGGAATTCCGGGTGTAGCGGTGGAATGCGTAGAGATCCGGAAGAACACCGGTGGCGAAGGCGGCCTGCTGGGCAGTAGCTGACGCTGAGGCGCGACAGCGTGGGGAGCAAACAG
>14c4c5d1b30ea0526701e4242a9779a0
ACAGAGGGTGCTAGCGTTGTTCGGAATGACTGGGCGTAAAGGGCGCGTAGGCTGTTAATCAAGTTAGGTGTGAAAGCCCTGGGCTTAACCTAGGAACTGCATTTAATACTGATTGACTGGAGTGCGAGAGAGGAAAGTGGAATTCCTAGTGTAGAGGTGAAATTCGTAGATATTAGGAGGAACACCAGAGGCGAAGGCGACTTTCTGGCTCGCAACTGACGCTGAGGCGCGAAAGCGTGGGGAGCAAACAG
>14df196a4e081d3f6424c9d9108bba6f
ACAGAGGGTGCAAACGTTGTTCGGAATTACTGGGCGTAAAGCGTGTGTAGGCGGTCATGTAGGTCGGATGTGAAAGCCCCAGGCTCAACCTGGGAAGTGCACCCGAAACCGCACGACTTGAGTATCGGAGAGGTTGGTGGAATTCTCGGTGTAGAGGTGAAATTCGTAGATATCGAGAGGAACACCGGCGGCGAAGGCGGCCAACTGGACGAATACTGACGCTGAGACACGAAAGCGTGGGGAGCAAACAG
>14e9185a42cb2741f68a7524bcb52abd
ACGGAGGGTGCAAGCATTAATCGGATTTATTGGGCGTAAAGGGCGCGTAGGCGGATATGTAAGTCAGATGTGAAATTCCTGGGCTCAACCTAGGAGCTGCATTTGAAACTACATTGTCTAGAGGGTAGGCGGAGAAAACAGAATTCCACAAGTAGCGGTGAAATGCGTAGATATGTGGAAGAATACCGGTGGCGAAGGCGGTTTTCTAGCTTATTCCTGACGCTGAAGCGCGAAAGCAAGGGGATCAAACAG
>14ea35437d6b2fffbe58ce901ff65e2d
ACGGAGAGGGTAAGTGTTCTTTGTAATGACTGGGCGTAAAGAGCACGTAGAAGGTTAAAATAGTTTAAAATTAAATACTTAATTGAAAGAATTAAGAACTTTTTAAATACTTTTTGACTAGAGTTATGGGGAAAATTGCAGAATTTTAAGTGTAGGGGTAAAATCCGACAATATTTAAAGGACTATCAAGGGCGAAGGCAGCAATCTATTTATAACTGACTTTGAGGTGCGAAAGCATAGGTATCGAATAG
>14ec7bff123dc46e527579413261e6af
ACGAAGGGGGCTAGCGTTGCTCGGAATCACTGGGCGTAAAGGGCGCGTAGGCGGCCATTCAAGTCGGGGGTGAAAGCCTGTGGCTCAACCACAGAATTGCCTTCGATACTGTTTGGCTTGAGTATGGCAGAGGTCAGTGGAACTGCGAGTGTAGAGGTGAAATTCGTAGATATTCGCAAGAACACCAGTGGCGAAGGCGGCTGACTGGGCCATTACTGACGCTGAGGCGCGAAAGCGTGGGGAGCAAACAG
>14f07be3ddd0a5a7ca1fb08f501af356
ACGAAGGGGGCTAGCGTTGCTCGGAATGACTGGGCGTAAAGGGCGCGTAGGCGGAATGCTTTGTCGGGCGTGAAATTCCAGGGCTTAACCTTGGGGCTGCGTTCGAGACGGGTATTCTAGAGTGGAGAAGAGGGTCGTGGAATTCCCAGTGTAGAGGTGAAATTCGTAGATATTGGGAAGAACACCGGTGGCGAAGGCGGCGACCTGGTCTTTTACTGACGCTGAGGCGCGAAAGCGTGGGGAGCAAACAG
>14f178272c8831efe93b1001390e10fd
ACGAGGGGGGCAAGCGTTGTTCGGATTTATTGGGCGTAAAGGGTGCGTAGGCGGTTTGGCAAGTCTTGTGTGAAATCTTTGGGCTCAACCCAAAGTCTGCACAAGAAACTGCCGGGCTTGAGTATGGGAGAGGTGAGTGGAATTTCCGGTGTAGCGGTGAAATGCGTAGATATCGGAAGGAACACCTGTGGCGAAAGCGGCTCACTGGACCATTACTGACGCTGAGGCACGAAAGCTAGGGGAGCAAACAG
>14f19dc0d45d9d1c83cdba2250df3862
ACGAGGGGTGCAAACGTTATTCGGAATGATTGGGCGTAAAGGGTGCGTAGGCGGTTTATCAAGTCAACTGTTAAATTTCTCAGCTTAACTGGGAGTGTGCGGTAGAAACTGGTAAACTAGAGGATGGAAGAGAGAAGTAGAATTCTCGGAGTAGCGGTAAAATGCGTAGATCTCGAGAGGAACACCGATGGCGAAGGCAGCTTCTTGGTCCATTTCTGACGCTGAGGCACGAAAGCGTGGGGAGCAAACAG
>14f43ba7066326b33ded66ef7ea60efb
ACAGACAGTGCAAGCGTTATTCAGCTTTAATGGGTGTAAAGGGTATGTAGGCGGTTTTTAAAGTTAAGTTTCAAAGACTAGAGTTTTAACTTTAGAAGTGAACTTAGAGATTAAAAGACTTGAGTTGAAATGAAGTTGAAAGAATTTCTTATGTCAGCGATCAAATGCAAAAAGATAAGAAGGAATACCACATGCGAAGGCATTTTTCTAATTTCAACTGACGCTGAGGTACGAAAGCATAGGGAGCAAATAG
>14f90201272c40523cf568f93a4ec967
ACGTAGGTGGCGAGCGTTGTCCGGATTTATTGGGCGTAAAGCGCGCGCAGGCGGTGAGGTAAGTCTGTCGTGAAATCTCCCGGCTCAACTGGGAGGGTGCGGTGGAGACTGCCTGACTAGAGGCACTCAGAGGCCGGTGGAATTCCCGGTGTAGTGGTGAAATGCGTAGAGATCGGGAGGAACACCAGTGGCGAAGGCGGCCGGCTGGGGGTGACCTGACGCTGAGGCGCGAAAGCGTGGGGAGCGAACCG
>14fdcfbc8a437b669536e93718edcf55
ACAGAGGGTGCAAGCGTTAATCGGAATTACTGGGCGTAAAGCGTGCGTAGGCGGTTTCGTAAGTCGGGTGTGAAAGCCCCGGGCTCAACCTGGGAATTGCATTCGAGACTGCGAAGCTAGGGTGCGGAAGAGGGAAGCGGAATTTCCGGTGTAGCGGTGAAATGCGTAGATATCGGAAGGAACATCAGTGGCGAAAGCGGCTTCCTGGTCCAGCGCCGACGCTCAGGCACGAAAGCGTGGGGAGCAAACAG
>150bf04e9d4ffdd23252fae93f385523
ACGAACCGTGCGAACGTTGTTCGGATTCACTGGGCTTAAAGGGCGCGTAGGCGGGCGGTCAAGTCGGGGGTGAAATCTTTCCGCTCAACGGGAAACGTGCCTCCGATACTGATCGCCTCGAGGGAGGTAGGGGCATGTGGAACTTCCGGTGGAGCGGTGAAATGCGTAGATATCGGAAGGAACGCCGGTGGCGAAAGCGACGTGCTGGACCTCTTCTGACGCTGAGGCGCGAAAGCTAGGGGAGCGAACGG
>150de7b551e9735ecf23f6e514dd493c
ACGTAGGGCGCAAGCGTTGTCCGGAATTATTGGGCGTAAAGAGCTCGTAGGTGGTCTGCCACGTCTGCTGTGAAAATCCAGGGCTTAACCCTGGACTTGCAGTGGATACGGGCAGACTAGAGGTAGGTAGGGGAGAATGGAATTCCCGGTGTAGCGGTGAAATGCGCAGATATCGGGAGGAACACCGGTGGCGAAGGCGGTTCTCTGGGCCTTACCTGACACTGAGGAGCGAAAGCGTGGGGAGCGAACAG
>150e0b456705e1153434db31289b1e9a
ACGAAGGGAGCTAGCGTTGTTCGGAATTACTGGGCGTAAAGGGCGCGTAGGCGGTTTGACAAGTCGGATGTGAAAGCCCTGGGCTTAACCCGGGAATTGCATTCGATACTGTTTTACTTGAATTCGGTAGAGGTTGGTAGAATTCCCAGTGTAGAGGTGAAATTCGTAGAGATTGGGAAGAATACCCGTGGCGAAGGCGGCCAACTGGACCGACATTGACGCTGAGGCGCGAAAGCGTGGGTAGCAAACAG
>151045f680ef32046af3bf05fa79c7a0
ACGTAGGGTGCGAGCGTTAATCGGAATAACTGGGCGTAAAGGGTGCGTAGGCGGATATATAAGTTAGATGTGAAAAGCCCGGGCTTAACCTTGGTCGTGCATTTAAGACTGTATGTCTGGAGTTTGTAAGAGGGGGGTAGAATTCCAAGTGTAGCAGTGAAATGCGTAGATATTTGGAGGAATACCGATGGCGAAGGCAGCCCCCTGGTATAGAACTGACGCTGAGGCACGAAAGCGTGGGTAGCAAACAG
>151166183e9dc9070f720ef6d8953f0c
ACAGAGGGTGCGAGCGTTAATCGGATTTACTGGGCGTAAAGCGTGTGTAGGTGGTCAGGAAAGTCGGTTGTGAAATCCCCGAGCTCAACTCGGGAACTGCTTCCGATACTTCTTGACTCGAATTCGGTAGAGGGAGGCGGAACTCCAGGTGTAGCGGTGAAATGCGTAGATATCTGGAAGAACACCAATGGCGAAGGCAACCTCCTGGGCCTGAATTGACACTGAGACACGAAAGCGTGGGGATCAAACAG
>1511c332bd9c52fe17ae28220fa06c9f
ACAGAGGGTGCGAGCGTTGTCCGGAATCACTGGGCGTAAAGGGCGCGTAGGTGGCGGGATAAGCGTGTGGTGAAAGCTCGGAGCTCAACTCCGAGTCTGCCATGCGAACTGTCTTGCTCGAGCGTAGTAGAGGCAGGTGGAATTCCGGGTGTAGCGGTGGAATGCGTAGAGATCCGGAAGAACACCGGTGGCGAAGGCGGCCTGCTGGGCTACTGCTGACACTGATGCGCGACAGCGTGGGGAGCAAACAG
>1513736154b06305a018e15fc07c354b
ACAGAGGGTGCAAGCGTTAATCGGAATTACTGGGCGTAAAGAGTGCGTAGGTGGTTAGGTAAGTTAGATGTGAAATCCCTGGGCTCAACCTAGGAACTGCGTTTAAAACTGCTTAGCTAGAATACTGTAGAGGATAGTGGAATTTCCAGTGTAGCGGTGAAATGCGTAGATATTGGAAGGAACACCAGTGGCGAAGGCGACTATCTGGGCAGCTATTGACACTGAGGCACGAAAGCATGGGGAGCAAACAG
>1516d9766d6b6059a10e3313809a4851
ACGAACCGTCCAAACGTTATTCGGATTCACTGGGCTTAAAGGGTGCGTAGGCGGCTCAGAAAGTAGGGTGTGAAAGCCCTCGGCTCAACCGAGGAATTGCGCCCTAAACTACTGGGCTTGAGGAACGCAGAGGTAAGCGGAACTTACGGTGGAGCGGTGAAATGCGTTGATATCGTAAGGAACACCAGGAGCGAAAGCGGCTTACTGGGCGTTTTCTGACGCTGAGGCACGAAAGCCAGGGGAGCGAACGG
>151df6182a86f21b0556305a91adf568
ACGAGGGGTGCAAGCGTTATTCGGAATTATTGGGCGTAAAGGGTGCGTAGGCGGCGTACTAAGTCAACTGTTAAATTCCTCGGCCTAACCGAGGCTCTGCGGTAGATACTGGTATGCTAGAGGGTGGAAGAGAGAAGTGGAATTCTCGGAGTAGCGGTAAAATGCGTAGATCTCGAGAGGAACACCAATGGCGAAGGCAGCTTCTTGGTCCACACCTGACGCTGAGGCACGAAAGCGTGGGGAGCAAACAG
>1527de631df06a8a079e1b8877a88667
ACGAAGGGGGCTAGCGTTGTTCGGAATTACTGGGCGTAAAGGGCGCGTAGGCGGCCATTCAAGTTAGATGTGAAAGCCCTGGGCTCAACCTAGGAATAGCATTTGATACTGTTTGGCTTGAGTTCGGGAGAGGTGAGTGGAATTCCCAGTGTAGAGGTGAAATTCGTAGATATTGGGAAGAACACCAGTGGCGAAGGCGGCTCACTGGACCGACACTGACGCTGAGGCGCGAAAGCGTGGGGAGCAAACAG
>152874d82df62cd89383b8477b6d0079
ACGAAGGGGGCTAGCGTTGTTCGGAATTACTGGGCGTAAAGCGAGTGTAGGTGGTTGTCACAGTCAGGTGTGAAAGCCTTGAGCTCAACTCAAGAAATGCACTTGATACTAGGCGACTAGAGGACCGGAGAGGATAGTGGAATTCCCAGTGTAGTGGTGAAATACGTAGAGATTGGGAAGAACACCAGTGGCGAAGGCGGCTATCTGGACGGTTTCTGACACTAAGACTCGAAAGCGTGGGGAGCAAACAG
>152c66e4a0fc0314959a636e710e380b
ACGGAGGATGCAAGCGTTATCCGGAATTATTGGGCGTAAAGCGTTCGTAGGTGGCTGTTCAAGTCTGCCGTTAAAGACCGGGGCTTAACTCCGGAAAAACTGTGGAAACTGAACAGCTAGAGTATGGTAGGGGTAAGGGGAATTCCCGGTGTAGCGGTGAAATGCGTAGATATCGGGAAGAACACCGGTGGCGAAGGCGCCTTACTGGGCCATAACTGACACTGAGGGACGAAAGCTAGGGGAGCGAAAGG
>15372350c919d039ddffc78d836ee7f0
ACGTAGAAGACTAGTGTTATTCATCTTTAATAGGTTTAAAGGGTACCTAGACGGTATTATTAGCCCAAAACAGGGTACGGTATTACTAGAGTTTTATAAGAGGAGGGGAGTATTCATAGAGTAGAGATAAAATTTTTTGATACTATGACGACTGGTAGAGGCGAAAGCAACCTTCTATCTAAAAACTGACGTTGAGGGACGAAGGCCTGGGTAGCAAACAGGATTAGAAACCCTAGTAG
>15446b084694659eb14e919246a3ab84
ACAGAGGGTGCAAACGTTGTTCGGAATTACTGGGCGTAAAGCGTGTGTAGGCGGCCCTGCAAGTCGGATGTGAAAGCCCCGGGCTCAACCCGGGAAGTGCACCCGATACTGCAGGGCTAGAGTACCGGAGAGGTTGGTGGAATTCTCGGTGTAGAGGTGAAATTCGTAGATATCGAGAGGAACACCGGTGGCGAAGGCGGCCAACTGGACGAGTACTGACGCTGAGACACGAAAGCGTGGGGAGCAAACAG
>154b40201d25b99dff8b078fc0f72f47
ACGTAGGGTCCAAGCGTTGTCCGGATTTACTGGGCGTAAAGAGCGCGTAGGCGGCTTGTTAAGTGTGAAGTGAAATCTCCAGGGCTCAACCCGGAAACCGCTTCGCATACTGGCAAGCTGGAGGGATGGAGAGGTTAGTGGAATTCCTGGTGTAGCGGTGAAATGCGTAGATATCAGGAGGAACACCCATGGCGAAGGCAGCTAACTGGCCATCATCTGACGCTGAGGCGCGAAAGCGTGGGTAGCAAACAG
>154c83a9657cf7a35c4e0575f5135bbe
ACGTAAAAGACAAGTGTTATTCATCTTTAATAGGTTTAAAGGGTACCTAGACGGTATTATTAGCCCAAAAAAGGGTACGATTATACTAGAGTTTTATAGGAGAAGGAAGTATTTATGGAGGAGAGTTTATATTTCATTATACCTTAGAGACTGGTAAAGGCGAAAGCAACCTTCTATCTAATAACTGACGTTGAGGTACGAAGGCCTGGGTAACGAACAGGATTAGAAACCCCAGTAGT
>155ae8c8dd661c2aa01251ad8bac4d46
ACGGGAGGAGCAAGTGTTATTCTTATTAATAGGTGCAAAGGGTGCGTAGGTGGTTTTATGAACATTTGCCGAAAAGAACAGGAGTATTCTTGGATAACGGTAAATAATAATAATGCTAGAGTCATAGTCGGGTTGATAGAATCTCCAGTGTAAGTCTAAAATGTTGCGAGATTGGGGGGACTACCGAAGGCGAAGGCAATTTTCTTGACATGACTAACACTGAGGCACGAAGGTATGGGGATCAAATAG
>155bedcb9f161ca7bd805056978a7112
ACGGGGGGGGCAGGCGTTACTCATCTTTACTGGGCGTAAAGGGTGTGTAGGTGGTTTTTCGCTGTTTTCGACAAAATCTTATAGTAAACTAAAATTGGTCGATTAATACGGTAAAACTAAGAGTGTATAAGGAGATAACGGTACTCACAGTGTAGAGGTGAAATTCGGTGATATTGTTGGGGACTATCGGAGGCGAAAGCGGTTATCTATTATATACTGACGCTGAGACACTAAAGCATGGGTATCAAACAG
>155c05e7aa8fbb654217d40b53cb3450
ACGAAGGGGGCTAGCGTTGTTCGGAATTACTGGGCGTAAAGCGCGCGCAGGCGGTTCTTCAAGTCAGGGGTGAAAGCCCAGAGCTCAACTCTGGAATTGCCTTTGAAACTGTAGAACTTGAGTATGAGAGAGGTGAGTGGAATTCCCAGTGTAGAGGTGAAATTCGTAGATATTGGGAAGAACACCGGTGGCGAAGGCGGCTCACTGGCTCATTACTGACGCTCAGGCGCGACAGCGTGGGGATCAAACAG
>155e11b6a461a694717f68c22cd91810
ACGAAGGGGGCTAGCGTTGCTCGGAATTACTGGGCGTAAAGGGCGCGTAGGCGGGTCGTTAAGTAGGGGGTGAAAGCCCAGGGCTCAACCCTGGAATTGCCTTCTAAACTGGCGGCCTTGAGTATGGTAGAGGTGTGTGGAACTCCGAGTGTAGAGGTGAAATTCGTAGATATTCGGAAGAACACCAGTGGCGAAGGCGACACACTGGGCCATTACTGACGCTGAGGCGCGAAAGCGTGGGGAGCAAACAG
>1560094ce10e5b8ce4bd4baf48667b5f
ACAGAGGGTGCGAGCGTTAATCGGAGTTACTGGGCGTAAAGGGCGCGTAGGCGGTTCGTTAAGAATGTTGTGAAATCCCTGGGCTTAACCTAGGAACTGCAACGTTGACTGGCGAGCTGGAGTACTGTAGAGGGTAGTGGAATTTCCGGTGTAGCGGTGAAATGCGTAGAGATCGGAAGGAACACCAGTGGCGAAGGCGGCTACCTGGACAGATACTGACGCTGAGGCGCGAGAGCGTGGGGAGCAAACAG
>156febac3f6c6e7400b3dc6ee09b7e11
ACGTAGGGTGCGAGCGTTAATCGGAATAATTGGGCGTAAAGGGTGCGTAGGCGGATATATAAGTTAGATGTGAAAAGCCTGGGCTTAACCTAGGTCGTGCATTTAAGACTGTATGTCTAGAGTTTGTGAGAGGGGTGTAGAATTCCAAGTGTAGCAGTGAAATGCGTAGAGATTTGGAGGAATACCGATGGCGAAGGCAGCGCCCTGGCATAAAACTGACGCTGAGGCACGAAAGCGTGGGGAGCAAACAG
>15709997005eabbb219abf415494c131
ACAGAGGGTGCGAGCGTTAATCGGAATTACTGGGCGTAAAGGGCGCGTAGGCGGATGAATAAGTTATGGTTGAAAGCCCTGGGCTTAACCTAGGAACAGGCCATAAGACTGATTATCTGGAGTGCAGTAGAGGGTAGTGGAATTTCTGGTGTAGCGGTGAAATGCGTAGATATCAGAAGGAACACCGGTGGCGAAGGCGGCTACCTGGACTGACACTGACGCTGAGGCGCGAAAGCGTGGTTAGCAAACAG
>1571cf0aa8cdc1d522940e6cc3a01dca
ACGAGTGCCCCAAGCGTTATCCGGAATCATTGGGCGTAAAGGGTGTGTAGGTGGTCGTATTAGTCTTGTGTTAAATTCTTAGGCTTAACCTAAGACATGCAAAGGAAACGGTACGACTAGAAGATGCGAGGGGTGAATGGAACTCATAGTGGAGGGGTGAAATCCGTTGATATTATGGGGAACACCAAAAGCGAAGGCAATTCACTGGCGTATTCTTGACACTGAAACACGAAAGCGTGGGTAGCGAATGG
>157c91cdb87f423caea2853fb79abd1a
ACGAGGGGGGCGAGCGTTGTTCGGAATTATTGGGCGTAAAGGGTGCGTAGGCGGTCTGGTAAGTCTTGTGTGAAATCTTCGGGCTCAACTCGAAGTCTGCACGAGAAACTGCCGGGCTTGAGTATGGGAGAGGTGAGTGGAATTCCCGGTGTAGCGGTGAAATGCGTAGATATCGGGAGGAACACCTGTGGCGAAAGCGGCTCACTGGACCATAACTGACGCTGAGGCACGAAAGCTAGGGGAGCAAACAG
>1581d64f75c4a7cefb437b003f69e75e
ACGTAAAAGACTAGTGTTATCCATCTTTATTAGGTTTAAAGGGTACGTAGACGGTAACAATAAGCCTTATAAATAAGGTACGATATTACTAGAGTTATATTTGATAAGGGGAGTATTTAAGGAGTAAAGTTGAAATTTTATCATACCTTAAGGACAGGTAAAGGCGAAAGCAACCTTTTAAGTAATAACTGACGTCCAGGGACGAAGGCTTGGGTAGCGAATAGGATTAGATACCCCGG
>1588a4b524b24c1627b25aa1b703f97b
ACGTAGGGTGCAAGCGTTAATCGGAATTACTGGGCGTAAAGCGTGCGCAGGCGGTTTTGTAAGACTGTCGTGAAATCCCCGGGCTCAACCTGGGAATGGCGATGGTGACTGCAAGGCTAGAGTTTGGCAGAGGGGGGTAGAATTCCACGTGTAGCAGTGAAATGCGTAGATATGTGGAGGAACACCGATGGCGAAGGCAGCCCCCTGGGTCAAGACTGACGCTCATGCACGAAAGCGTGGGGAGCAAACAG
>158dc3b0bea51d5654e3e16cb7b00f83
ACGTAGGTGGCAAGCGTTATCCGGAATTATTGGGCGTAAAGAGCGCGCAGGTGGTTGATTAAGTCTGATGTGAAAGCCCACGGCTTAACCGTGGAGGGTCATTGGAAACTGGTCGACTTGAGTGCAGAAGAGGGAAGTGGAATTCCATGTGTAGCGGTGAAATGCGTAGAGATATGGAGGAACACCAGTGGCGAAGGCGGCTTCCTGGTCTGTAACTGACACTGAGGCGCGAAAGCGTGGGGAGCAAACAG
>1592b0ea2d5495016e000595e9babf54
ACGAGGGATCCTAGCGTTGTTCGGAATTATTGGGCGTAAAGCGGGTGTAGGTGGCTTTGTAAGTCGGGTGTGAAGGCCCAGGGCTCAACCCTGGAAGTGCATTCGATACTGCGAAGCTTGAGTGCCGGAGAGGTTACTAGAATTCTTGGTGTAGTGGTGAAATACGTAGATATCAAGAGGAATACCGGAGGCGAAGGCGGGTAACTGGCCGGACACTGACACTCAGACCCGAAAGCGTGGGGATCAAACAG
>159622922a0ecbc5032412daa1791e12
ACGAAGGATACAAGTGTTATCCAGATTAATTGGGCGTAAAGCGTTTGTAGATTTTTTTATATATTAATAAATAAAAATTAATATCTAATATTATTATATTTATTAAAATTATAAAAATATGAGTATTTTGTAAAGCAAAAGGAATTTTTTAAGGAATAGTGAAATATATCGAGATAAAAAAGAACTTATTTGGCGTAAGCATTTTGCTAAAGTAATAACCGACATTTAGAAACGAAAGCTAAGGGAGCAAAAGG
>1598d899ddeaf52c77ff81ee99a18d42
AATACAAGAAAGACAAGTATTTTTCATCTTTATTAGGTTTAAAGGGTAAGTAGACGGTTTAAATATCTAGAGTTAAAAAAAGAGTATAGTAATAATAGTGTAAGGATAAAATATTTTAATATTATTAAGACTGATAATTGTGAAGACAATACTTTAAAAGAAACTGACGTTAAGTTACGAAGGCTTGGATAACGAATAGGATTAGATACCCGGGTAGTCCGGCTGACTGACTACACCTGGTG
>1599d85b3176087eb04c3e5912d3c7bb
ACGTAGGGCGCAAGCGTTGTCCGGAATTATTGGGCGTAAAGAGCTCGTAGGTGGTTTGCTGCGTCCGCTGTGAAAACCCAAGGCTTAACCTTGGGCTTGCAGTGGATACGGGCAGACTAGAGGTAGGTAGGGGAGAATGGAATTCCCGGTGTAGCGGTGAAATGCGCAGATATCGGGAGGAACACCGGTGGCGAAGGCGGTTCTCTGGGCCTTACCTGACACTGAGGAGCGAAAGCGTGGGGAGCGAACAG
>15a1d411d26fb98b08b11f9f1c824b06
ACGAAGGGGGCTAGCGTTGTTCGGAATTACTGGGCGTAAAGCGAGCGTAGGCTGCTCGGAAAGTCAGTGGTGAAATCCCAGAGCTCAACTCTGGAACTGCCATTGAAACTTCCGAGCTGGAATCTCAGAGGGGGTAGCGGAATTCCAAATGTAGGGGTGAAATCCGTAGATATTTGGAGGAACACCGGTGGCGAAGGCGGCTACCTGGATGAGTATTGACGCTGAGGCTCGAAAGCGTGGGGATCAAACAG
>15b63a3b48ff0c8f3d3fc25a694a447a
ACGTAGGGGACAAGCGTTGTCCGGAATTATTGGGCGTAAAGAGCGTGTAGGCGGCCAAGTAAGTCTTACGTGAAATCCTGAGGCTCAACCTCAGGCCTGCGCGGGATACTGCTTGGCTAGAGTCCGGAAGAGGAGAGTGGAATTCCTGGTGTAGCGGTGGAATGCGCAGATACCAGGAAGAACATCCGTGGCGAAGGCGGCTCTCTGGGACGGTACTGACGCTGAGACGCGAAAGCGTGGGGAGCGAACAG
>15b6606a1ed0128bfacad81808a76cb9
ACGTAGGAGGCAAGTGTTGTCCGGAGTTACTGGGCGTAAAGCGTGTGTAGGCGGTGGTGTTTGTCTGGTGTGAAATCTCCCGGCTTACCTGGGAGGGGGCATCGGAAACGGCACGACTTGAGGGCATCAGAGGCCAGTAGAACTCCCGGTGGACCAGTGAAATGGGTAGAGATCGGGAAGAATACCAGTGGTGCAGACGGCTGGCTGGGGTGTACCTGACGCTGAGACACGAAAGCATGGGGAGCAAACAG
>15bbf4ed45a9397913ff34db7b6b1a31
ACGAGAGGGGTTAACGTTCTTCAACATAAATGGGTCTAAAGCGTATGTAGGTTGTATTATCAAACAGTAGTTATAAAATTTCAATAGAAAAATTATAAAATGTAATTGAGATACTAGAGTGTAATTGAAGATAGAGGAATACTAGGAGTAAGGATGAAATCTTTTTATACTTGGTAGACACACTAAAGGCGAAGGCATCTATCTAATTAAACACTGACACTGAGATACTAAAGTATGGGGAGCAAAAAG
>15bc970cf288f6088d21cfedec7628fd
ACGAGGGGGGCAAGCGTTGTTCGGAATTATTGGGCGTAAAGGGTGCGTAGGCGGTTTGACAAGTCTTATGTGAAATCTTCGGGCTCAACCCGAAGTCTGCATAGGAAACTGTCGGGCTTGAGTATGGGAGAGGTGAGTGGAATTTCCGGTGTAGCGGTGAAATGCGTAGATATCGGAAGGAACACCTGTGGCGAAAGCGGCTCACTGGACCATAACTGACGCTGATGCACGAAAGCTAGGGGAGCAAACAG
>15bca5592c57918dc7f24287c0c93431
ACGGAGGGGGCTAGCGTTGTTCGGAATCACTGGGCGTAAAGCGCTCGTAGGCGGACTGATCAGTCAGAGGTGAAATCCCAAGGCTCAACCTTGGAACTGCCTTTGATACTGTCAGTCTTGAGGTCGAGAGAGGTAAGTGGAATTCCTAGTGTAGAGGTGAAATTCGTAGATATTAGGAAGAACACCAGTGGCGAAGGCGACTTACTGGCTCGATTCTGACGCTGAGGAGCGAAAGCGTGGGGAGCAAACAG
>15bfaa022566309822af0293fafdb106
ACGGAGGGGGCTAGCGTTATTCGGAATCACTGGGCGTAAAGCGCGTGTAGGCGGCTTGTAAAGTCAGAGGTGAAATCCCAGAGCTTAACTCTGGAATTGCCTTTGAAACTCACAAGCTAGAATTCGGTAGAGGATAGTGGAATTCCTAGTGTAGAGGTGAAATTCGTAGATATTAGGAGGAACACCAGTGGCGAAGGCGACTGTCTGGGCCGATATTGACGCTAAGACGCGAAAGCGTGGGGAGCAAACAG
>15c3cb9aab021131f1ddced63012d9c7
ACAGAGGGTGCGAGCGTTGTTCGGAATTATTGGGCGTAAAGCGCTTGTAGGCGGCCTTATAAGTCTACTGTGAAAGCCCTCGGCTCAACCGAGGAAGAGCAGTAGATACTGTGAGGCTTGAATGCCGGAGAGGGTCGCGGAATTCCCGGTGTAGAGGTGAAATTCGTAGATATCGGGAGGAACACCAGTGGCGAAGGCGGCGACCTGGACGGACATTGACGCTGAGACGCGAAAGCGTGGGGAGCAAACAG
>15c4e2eb3e965f80cf71c01284bd53df
ACGTAGGGTGCGAGCGTTGTCCGGAATTACTGGGCGTAAAGAGCTCGTAGGTGGTTTGTCGCGTTGTCCGTGAAATTCCCTGGCTTAACTGGGGGTGTGCGGGCGATACGGGCAGACTGGAGTACTGCAGGGGAGACTGGAATTCCTGGTGTAGCGGTGGAATGCGCAGATATCAGGAGGAACACCGGTGGCGAAGGCGGGTTTCTGGGCAGTAACTGACGCTGAGGAGCGAAAGCGTGGGGAGCGAACAG
>15cd3815b878dc14a4521af7dce55ff0
ACGAAGGGGGCTAGCGTTGCTCGGAATGACTGGGCGTAAAGGGCGCGTAGGCGGATGGCTTTGTCGGGCGTGAAATTCCAGGGCTCAACCTTGGGTGGTCGTTCGAGACGGGTTATCTTGAGTTCGGAAGAGGGTCGTGGAATTCCCAGTGTAGAGGTGAAATTCGTAGATATTGGGAAGAACACCGGTGGCGAAGGCGGCGACCTGGTCCGATACTGACGCTGAGGCGCGAAAGCGTGGGGAGCAAACAG
>15cde28e422ebd1d2b6c493eba3dcefe
ACGAAGGGAGCTAGCGTTGTTCGGAATTACTGGGCGTAAAGCGCATGCAGGCGGATCGTTAAGTCGAGGGTGAAATCCCAGGGCTCAACCCTGGAACTGCCTTCGATACTGGCGACCTTGAGTCCGGGAGAGGTGAGTGGAACTCCGAGTGTAGAGGTGAAATTCGTAGATATTCGGAAGAACACCAGTGGCGAAGGCGGCTCACTGGCCCGGTACTGACGCTGAGATGCGAAAGCGTGGGGAGCAAACAG
>15d3e68589112d67e2c4aae11e785555
ACGTAGGGTGCAAGCGTTGTCCGGAATTATTGGGCGTAAAGAGCTCGTAGGCGGTCTGTCACGTCGGCTGTGAAAACCTGGGGCTCAACCCCGGGCCTGCAGCCGATACGGGCAGACTAGAATTCGGTAGGGGAGACTGGAATTCCTGGTGTAGCGGTGAAATGCGCAGATATCAGGAGGAACACCGGTGGCGAAGGCGGGTCTCTGGGCCGATATTGACGCTGAGGAGCGAAAGCGTGGGGAGCGAACAG
>15d4c997427813fcaa105400f44953d2
[truncated: 4,233,410 more chars]
