# Supplementary material for: Phenolic acid-degrading Paraburkholderia prime decomposition in forest soil
Source: ISME Commun. 2021 Mar 25;1:4. doi: 10.1038/s43705-021-00009-z (PMC9723775; doi:10.1038/s43705-021-00009-z)
Supplement: Supplementary file 5 — Supplementary Data [file 43705_2021_9_MOESM5_ESM.zip › Supplementary Data/raw_data/MLSA.genome.isolate.source.csv]

genomeID	biosampleID	description	ncbi.designator
GCF_001211705.1	SAMEA949397	Canis lupus familiaris,	host
GCF_001211705.1	SAMEA949397	NA	isolation source
GCA_900597285.1	SAMEA2067082	environmental	host
GCA_900597285.1	SAMEA2067082	NA	isolation source
GCF_001534265.1	SAMN03449660	NA	host
GCF_001534265.1	SAMN03449660	soil	isolation source
GCF_001320795.1	SAMEA1483605	homo sapiens,	host
GCF_001320795.1	SAMEA1483605	Blood,	isolation source
GCF_001978765.1	SAMN04208682	NA	host
GCF_001978765.1	SAMN04208682	environmental	isolation source
GCF_001531745.1	SAMN03449546	NA	host
GCF_001531745.1	SAMN03449546	soil	isolation source
GCF_000170335.1	SAMN02470672	NA	host
GCF_000170335.1	SAMN02470672	NA	isolation source
GCF_003256015.1	SAMN09394357	NA	host
GCF_003256015.1	SAMN09394357	sputum	isolation source
GCF_003256395.1	SAMN09395424	NA	host
GCF_003256395.1	SAMN09395424	sputum	isolation source
GCF_001976265.1	SAMN04208564	NA	host
GCF_001976265.1	SAMN04208564	environmental	isolation source
GCF_001874545.1	SAMN04575156	NA	host
GCF_001874545.1	SAMN04575156	freshwater	isolation source
GCF_000974835.2	SAMN03486590	NA	host
GCF_000974835.2	SAMN03486590	pulmonary	isolation source
GCF_000018505.1	SAMN00623032	NA	host
GCF_000018505.1	SAMN00623032	NA	isolation source
GCF_900596275.1	SAMEA2066926	environmental	host
GCF_900596275.1	SAMEA2066926	NA	isolation source
GCF_004842085.1	SAMN09373889	NA	host
GCF_004842085.1	SAMN09373889	NA	isolation source
GCF_001279275.1	SAMN09373889	NA	host
GCF_001279275.1	SAMN09373889	NA	isolation source
GCF_002980715.1	SAMN08628014	NA	host
GCF_002980715.1	SAMN08628014	sputum	isolation source
GCF_001992735.1	SAMN08628014	NA	host
GCF_001992735.1	SAMN08628014	sputum	isolation source
GCF_900592195.1	SAMN08628014	NA	host
GCF_900592195.1	SAMN08628014	sputum	isolation source
GCF_900592235.1	SAMN08628014	NA	host
GCF_900592235.1	SAMN08628014	sputum	isolation source
GCF_001977275.1	SAMN08628014	NA	host
GCF_001977275.1	SAMN08628014	sputum	isolation source
GCF_001980905.1	SAMN08628014	NA	host
GCF_001980905.1	SAMN08628014	sputum	isolation source
GCF_003858255.1	SAMN08628014	NA	host
GCF_003858255.1	SAMN08628014	sputum	isolation source
GCF_900592485.1	SAMN08628014	NA	host
GCF_900592485.1	SAMN08628014	sputum	isolation source
GCF_002900625.1	SAMN08628014	NA	host
GCF_002900625.1	SAMN08628014	sputum	isolation source
GCF_001522105.1	SAMN08628014	NA	host
GCF_001522105.1	SAMN08628014	sputum	isolation source
GCF_001715185.1	SAMN05504013	NA	host
GCF_001715185.1	SAMN05504013	Nasal Swab from a Mare	isolation source
GCF_001953355.1	SAMN05504013	NA	host
GCF_001953355.1	SAMN05504013	Nasal Swab from a Mare	isolation source
GCF_001320645.1	SAMN05504013	NA	host
GCF_001320645.1	SAMN05504013	Nasal Swab from a Mare	isolation source
GCF_002980825.1	SAMN05504013	NA	host
GCF_002980825.1	SAMN05504013	Nasal Swab from a Mare	isolation source
GCF_003853095.1	SAMN05504013	NA	host
GCF_003853095.1	SAMN05504013	Nasal Swab from a Mare	isolation source
GCF_001212065.1	SAMN05504013	NA	host
GCF_001212065.1	SAMN05504013	Nasal Swab from a Mare	isolation source
GCF_000756045.1	SAMN02866417	NA	host
GCF_000756045.1	SAMN02866417	NA	isolation source
GCF_000959205.1	SAMN02768252	NA	host
GCF_000959205.1	SAMN02768252	community water supply storage tank	isolation source
GCF_001527685.1	SAMN03449330	NA	host
GCF_001527685.1	SAMN03449330	soil	isolation source
GCF_002880855.1	SAMN03449330	NA	host
GCF_002880855.1	SAMN03449330	soil	isolation source
GCF_900593285.1	SAMN03449330	NA	host
GCF_900593285.1	SAMN03449330	soil	isolation source
GCF_900631645.1	SAMEA2696664	not available	host
GCF_900631645.1	SAMEA2696664	Environmental / Soil	isolation source
GCF_001530375.1	SAMN03449483	NA	host
GCF_001530375.1	SAMN03449483	soil	isolation source
GCF_001528345.1	SAMN03449392	NA	host
GCF_001528345.1	SAMN03449392	soil	isolation source
GCF_000775095.1	SAMN03449392	NA	host
GCF_000775095.1	SAMN03449392	soil	isolation source
GCF_900592225.1	SAMN03449392	NA	host
GCF_900592225.1	SAMN03449392	soil	isolation source
GCF_002881055.1	SAMN03449392	NA	host
GCF_002881055.1	SAMN03449392	soil	isolation source
GCF_003515265.1	SAMN07430703	NA	host
GCF_003515265.1	SAMN07430703	Potato bacterial wilt	isolation source
GCF_900593245.1	SAMN07430703	NA	host
GCF_900593245.1	SAMN07430703	Potato bacterial wilt	isolation source
GCF_900249735.1	SAMN07430703	NA	host
GCF_900249735.1	SAMN07430703	Potato bacterial wilt	isolation source
GCF_000698555.1	SAMN02671719	NA	host
GCF_000698555.1	SAMN02671719	a xerophilous moss	isolation source
GCF_000770495.1	SAMN02671719	NA	host
GCF_000770495.1	SAMN02671719	a xerophilous moss	isolation source
GCF_900593875.1	SAMN02671719	NA	host
GCF_900593875.1	SAMN02671719	a xerophilous moss	isolation source
GCF_000401135.1	SAMN02671719	NA	host
GCF_000401135.1	SAMN02671719	a xerophilous moss	isolation source
GCF_001279255.1	SAMN02671719	NA	host
GCF_001279255.1	SAMN02671719	a xerophilous moss	isolation source
GCF_001529825.1	SAMN03449479	NA	host
GCF_001529825.1	SAMN03449479	soil	isolation source
GCF_002981075.1	SAMN03449479	NA	host
GCF_002981075.1	SAMN03449479	soil	isolation source
GCF_001980265.1	SAMN03449479	NA	host
GCF_001980265.1	SAMN03449479	soil	isolation source
GCF_001279195.1	SAMN02798126	NA	host
GCF_001279195.1	SAMN02798126	NA	isolation source
GCF_002141485.1	SAMN06092826	NA	host
GCF_002141485.1	SAMN06092826	NA	isolation source
GCF_003330765.1	SAMN07985438	NA	host
GCF_003330765.1	SAMN07985438	soil	isolation source
GCF_900119435.1	SAMN07985438	NA	host
GCF_900119435.1	SAMN07985438	soil	isolation source
GCA_002216225.1	SAMN07985438	NA	host
GCA_002216225.1	SAMN07985438	soil	isolation source
GCF_001980335.1	SAMN07985438	NA	host
GCF_001980335.1	SAMN07985438	soil	isolation source
GCF_900598285.1	SAMN07985438	NA	host
GCF_900598285.1	SAMN07985438	soil	isolation source
GCF_900595505.1	SAMN07985438	NA	host
GCF_900595505.1	SAMN07985438	soil	isolation source
GCF_001527765.1	SAMN07985438	NA	host
GCF_001527765.1	SAMN07985438	soil	isolation source
GCF_900594975.1	SAMN07985438	NA	host
GCF_900594975.1	SAMN07985438	soil	isolation source
GCF_001522135.2	SAMN03449125	NA	host
GCF_001522135.2	SAMN03449125	NA	isolation source
GCF_003201275.1	SAMN03449125	NA	host
GCF_003201275.1	SAMN03449125	NA	isolation source
GCF_000011705.1	SAMN02603987	NA	host
GCF_000011705.1	SAMN02603987	NA	isolation source
GCF_001523825.1	SAMN02603987	NA	host
GCF_001523825.1	SAMN02603987	NA	isolation source
GCF_000785435.1	SAMN03120802	NA	host
GCF_000785435.1	SAMN03120802	sugarcane plantation soil	isolation source
GCF_900593065.1	SAMN03120802	NA	host
GCF_900593065.1	SAMN03120802	sugarcane plantation soil	isolation source
GCF_000774895.1	SAMN03120802	NA	host
GCF_000774895.1	SAMN03120802	sugarcane plantation soil	isolation source
GCF_001207055.1	SAMN03120802	NA	host
GCF_001207055.1	SAMN03120802	sugarcane plantation soil	isolation source
GCF_900598425.1	SAMN03120802	NA	host
GCF_900598425.1	SAMN03120802	sugarcane plantation soil	isolation source
GCF_900594095.1	SAMN03120802	NA	host
GCF_900594095.1	SAMN03120802	sugarcane plantation soil	isolation source
GCF_001718995.1	SAMN03449689	NA	host
GCF_001718995.1	SAMN03449689	air	isolation source
GCF_001854325.1	SAMN05904704	NA	host
GCF_001854325.1	SAMN05904704	Lake Kulim, Kedah, Malaysia	isolation source
GCF_900593395.1	SAMN05904704	NA	host
GCF_900593395.1	SAMN05904704	Lake Kulim, Kedah, Malaysia	isolation source
GCF_002071995.1	SAMN05904704	NA	host
GCF_002071995.1	SAMN05904704	Lake Kulim, Kedah, Malaysia	isolation source
GCF_001326915.1	SAMN05904704	NA	host
GCF_001326915.1	SAMN05904704	Lake Kulim, Kedah, Malaysia	isolation source
GCF_000932105.1	SAMN05904704	NA	host
GCF_000932105.1	SAMN05904704	Lake Kulim, Kedah, Malaysia	isolation source
GCF_001718635.1	SAMN04196788	NA	host
GCF_001718635.1	SAMN04196788	environmental	isolation source
GCF_001524225.1	SAMN04196788	NA	host
GCF_001524225.1	SAMN04196788	environmental	isolation source
GCF_000015905.1	SAMN02604035	NA	host
GCF_000015905.1	SAMN02604035	NA	isolation source
GCA_002341065.1	SAMN02604035	NA	host
GCA_002341065.1	SAMN02604035	NA	isolation source
GCF_001530185.1	SAMN03449485	NA	host
GCF_001530185.1	SAMN03449485	soil	isolation source
GCF_004375605.1	SAMN11130175	NA	host
GCF_004375605.1	SAMN11130175	blood,	isolation source
GCF_900593305.1	SAMN11130175	NA	host
GCF_900593305.1	SAMN11130175	blood,	isolation source
GCF_003853905.1	SAMN11130175	NA	host
GCF_003853905.1	SAMN11130175	blood,	isolation source
GCF_004374695.1	SAMN11130176	NA	host
GCF_004374695.1	SAMN11130176	blood,	isolation source
GCF_003936875.1	SAMN11130176	NA	host
GCF_003936875.1	SAMN11130176	blood,	isolation source
GCF_000282835.1	SAMN11130176	NA	host
GCF_000282835.1	SAMN11130176	blood,	isolation source
GCF_900631635.1	SAMN11130176	NA	host
GCF_900631635.1	SAMN11130176	blood,	isolation source
GCF_002981595.1	SAMN11130176	NA	host
GCF_002981595.1	SAMN11130176	blood,	isolation source
GCF_900598545.1	SAMN11130176	NA	host
GCF_900598545.1	SAMN11130176	blood,	isolation source
GCF_001580545.1	SAMN02676640	NA	host
GCF_001580545.1	SAMN02676640	mountain soil	isolation source
GCF_001320465.1	SAMN02676640	NA	host
GCF_001320465.1	SAMN02676640	mountain soil	isolation source
GCF_001696845.1	SAMN04216072	NA	host
GCF_001696845.1	SAMN04216072	symptomatic potato plant	isolation source
GCF_900596145.1	SAMN04216072	NA	host
GCF_900596145.1	SAMN04216072	symptomatic potato plant	isolation source
GCF_003853895.1	SAMN04216072	NA	host
GCF_003853895.1	SAMN04216072	symptomatic potato plant	isolation source
GCF_001935975.1	SAMN06075479	NA	host
GCF_001935975.1	SAMN06075479	Lichen	isolation source
GCF_003443895.1	SAMN06075479	NA	host
GCF_003443895.1	SAMN06075479	Lichen	isolation source
GCF_004360125.1	SAMN11098925	NA	host
GCF_004360125.1	SAMN11098925	NA	isolation source
GCF_001978245.1	SAMN11098925	NA	host
GCF_001978245.1	SAMN11098925	NA	isolation source
GCF_001523445.1	SAMN03449203	NA	host
GCF_001523445.1	SAMN03449203	NA	isolation source
GCF_001424345.1	SAMN04151667	NA	host
GCF_001424345.1	SAMN04151667	NA	isolation source
GCF_001200935.1	SAMN04151667	NA	host
GCF_001200935.1	SAMN04151667	NA	isolation source
GCF_001977675.1	SAMN04208610	NA	host
GCF_001977675.1	SAMN04208610	environmental	isolation source
GCF_001531595.1	SAMN03449536	NA	host
GCF_001531595.1	SAMN03449536	soil	isolation source
GCF_003257275.1	SAMN03449536	NA	host
GCF_003257275.1	SAMN03449536	soil	isolation source
GCF_002981035.1	SAMN03449536	NA	host
GCF_002981035.1	SAMN03449536	soil	isolation source
GCF_000755965.1	SAMN03449536	NA	host
GCF_000755965.1	SAMN03449536	soil	isolation source
GCF_001636105.1	SAMN03449536	NA	host
GCF_001636105.1	SAMN03449536	soil	isolation source
GCF_900595015.1	SAMN03449536	NA	host
GCF_900595015.1	SAMN03449536	soil	isolation source
GCF_900595355.1	SAMN03449536	NA	host
GCF_900595355.1	SAMN03449536	soil	isolation source
GCF_002879855.1	SAMN08277011	NA	host
GCF_002879855.1	SAMN08277011	NA	isolation source
GCF_000825925.1	SAMEA3137588	NA	host
GCF_000825925.1	SAMEA3137588	NA	isolation source
GCF_002346145.1	SAMEA3137588	NA	host
GCF_002346145.1	SAMEA3137588	NA	isolation source
GCF_900596385.1	SAMEA3137588	NA	host
GCF_900596385.1	SAMEA3137588	NA	isolation source
GCF_000170555.1	SAMN02470661	NA	host
GCF_000170555.1	SAMN02470661	NA	isolation source
GCF_001524605.1	SAMN03449279	NA	host
GCF_001524605.1	SAMN03449279	soil	isolation source
GCF_001608455.1	SAMN03449279	NA	host
GCF_001608455.1	SAMN03449279	soil	isolation source
GCF_001979195.1	SAMN03449279	NA	host
GCF_001979195.1	SAMN03449279	soil	isolation source
GCF_900591495.1	SAMN03449279	NA	host
GCF_900591495.1	SAMN03449279	soil	isolation source
GCF_000427195.1	SAMEA2272127	NA	host
GCF_000427195.1	SAMEA2272127	NA	isolation source
GCF_900597165.1	SAMEA2272127	NA	host
GCF_900597165.1	SAMEA2272127	NA	isolation source
GCF_001531945.1	SAMN03449612	NA	host
GCF_001531945.1	SAMN03449612	water,	isolation source
GCF_001993535.1	SAMN05001921	NA	host
GCF_001993535.1	SAMN05001921	Sputum	isolation source
GCF_003628145.1	SAMN10142602	NA	host
GCF_003628145.1	SAMN10142602	forest soil	isolation source
GCF_001976675.1	SAMN10142602	NA	host
GCF_001976675.1	SAMN10142602	forest soil	isolation source
GCF_001319905.1	SAMD00020902	NA	host
GCF_001319905.1	SAMD00020902	NA	isolation source
GCF_000454605.1	SAMD00020902	NA	host
GCF_000454605.1	SAMD00020902	NA	isolation source
GCF_900596785.1	SAMD00020902	NA	host
GCF_900596785.1	SAMD00020902	NA	isolation source
GCF_001532925.1	SAMN03449617	NA	host
GCF_001532925.1	SAMN03449617	soil	isolation source
GCF_001182265.1	SAMN03449617	NA	host
GCF_001182265.1	SAMN03449617	soil	isolation source
GCF_900596695.1	SAMN03449617	NA	host
GCF_900596695.1	SAMN03449617	soil	isolation source
GCF_000152345.1	SAMN03449617	NA	host
GCF_000152345.1	SAMN03449617	soil	isolation source
GCF_001991235.1	SAMN03449617	NA	host
GCF_001991235.1	SAMN03449617	soil	isolation source
GCF_900594645.1	SAMN03449617	NA	host
GCF_900594645.1	SAMN03449617	soil	isolation source
GCF_001882395.1	SAMN03449617	NA	host
GCF_001882395.1	SAMN03449617	soil	isolation source
GCF_900596735.1	SAMN03449617	NA	host
GCF_900596735.1	SAMN03449617	soil	isolation source
GCF_900177725.1	SAMN06265784	NA	host
GCF_900177725.1	SAMN06265784	NA	isolation source
GCF_000012945.1	SAMN02598262	NA	host
GCF_000012945.1	SAMN02598262	NA	isolation source
GCF_001028175.1	SAMN03768919	NA	host
GCF_001028175.1	SAMN03768919	NA	isolation source
GCF_003256605.1	SAMN03768919	NA	host
GCF_003256605.1	SAMN03768919	NA	isolation source
GCF_000774255.1	SAMN03768919	NA	host
GCF_000774255.1	SAMN03768919	NA	isolation source
GCF_001978365.1	SAMN03768919	NA	host
GCF_001978365.1	SAMN03768919	NA	isolation source
GCF_001976895.1	SAMN03768919	NA	host
GCF_001976895.1	SAMN03768919	NA	isolation source
GCF_001608365.1	SAMN03768919	NA	host
GCF_001608365.1	SAMN03768919	NA	isolation source
GCF_001979065.1	SAMN03768919	NA	host
GCF_001979065.1	SAMN03768919	NA	isolation source
GCF_000959525.1	SAMN03140189	NA	host
GCF_000959525.1	SAMN03140189	Human Clinical Sample (Cystis Fibrosis Patient)	isolation source
GCF_001531525.1	SAMN03449534	NA	host
GCF_001531525.1	SAMN03449534	soil	isolation source
GCF_001212325.1	SAMN03449534	NA	host
GCF_001212325.1	SAMN03449534	soil	isolation source
GCF_001527065.1	SAMN03449369	NA	host
GCF_001527065.1	SAMN03449369	soil	isolation source
GCF_001278535.1	SAMN03854505	NA	host
GCF_001278535.1	SAMN03854505	soil	isolation source
GCF_000825865.1	SAMEA3137591	NA	host
GCF_000825865.1	SAMEA3137591	NA	isolation source
GCF_001994445.1	SAMEA3137591	NA	host
GCF_001994445.1	SAMEA3137591	NA	isolation source
GCF_003568605.1	SAMN02866398	NA	host
GCF_003568605.1	SAMN02866398	Rice field soil	isolation source
GCF_001528545.1	SAMN03449407	NA	host
GCF_001528545.1	SAMN03449407	CF Sputum	isolation source
GCF_900594905.1	SAMN03449407	NA	host
GCF_900594905.1	SAMN03449407	CF Sputum	isolation source
GCF_003257615.1	SAMN03449407	NA	host
GCF_003257615.1	SAMN03449407	CF Sputum	isolation source
GCF_004377675.1	SAMN11130586	NA	host
GCF_004377675.1	SAMN11130586	blood,	isolation source
GCF_900596935.1	SAMN11130586	NA	host
GCF_900596935.1	SAMN11130586	blood,	isolation source
GCF_000807785.1	SAMN11130586	NA	host
GCF_000807785.1	SAMN11130586	blood,	isolation source
GCF_001931485.1	SAMN06141630	NA	host
GCF_001931485.1	SAMN06141630	Soil	isolation source
GCF_001445855.1	SAMN06141630	NA	host
GCF_001445855.1	SAMN06141630	Soil	isolation source
GCF_000732615.1	SAMN02840652	NA	host
GCF_000732615.1	SAMN02840652	Soil	isolation source
GCF_001534295.1	SAMN02840652	NA	host
GCF_001534295.1	SAMN02840652	Soil	isolation source
GCF_001882545.1	SAMN02840652	NA	host
GCF_001882545.1	SAMN02840652	Soil	isolation source
GCF_000815105.2	SAMN03263587	NA	host
GCF_000815105.2	SAMN03263587	sputum	isolation source
GCF_000959305.1	SAMN03075633	NA	host
GCF_000959305.1	SAMN03075633	Blood,	isolation source
GCF_001978925.1	SAMN03075633	NA	host
GCF_001978925.1	SAMN03075633	Blood,	isolation source
GCF_001029105.3	SAMN03769594	NA	host
GCF_001029105.3	SAMN03769594	chicken dung	isolation source
GCF_002981295.1	SAMN03769594	NA	host
GCF_002981295.1	SAMN03769594	chicken dung	isolation source
GCF_900240005.1	SAMEA54103918	NA	host
GCF_900240005.1	SAMEA54103918	contaminated wipes	isolation source
GCF_001991195.1	SAMEA54103918	NA	host
GCF_001991195.1	SAMEA54103918	contaminated wipes	isolation source
GCF_900104845.1	SAMN05445871	NA	host
GCF_900104845.1	SAMN05445871	NA	isolation source
GCF_900593295.1	SAMN05445871	NA	host
GCF_900593295.1	SAMN05445871	NA	isolation source
GCF_900593135.1	SAMN05445871	NA	host
GCF_900593135.1	SAMN05445871	NA	isolation source
GCF_001531975.1	SAMN03449599	NA	host
GCF_001531975.1	SAMN03449599	water,	isolation source
GCF_001527365.1	SAMN03449314	NA	host
GCF_001527365.1	SAMN03449314	soil	isolation source
GCF_002981325.1	SAMN03449314	NA	host
GCF_002981325.1	SAMN03449314	soil	isolation source
GCF_900598075.1	SAMN03449314	NA	host
GCF_900598075.1	SAMN03449314	soil	isolation source
GCF_000714875.1	SAMN03449314	NA	host
GCF_000714875.1	SAMN03449314	soil	isolation source
GCF_900594595.1	SAMN03449314	NA	host
GCF_900594595.1	SAMN03449314	soil	isolation source
GCF_003402535.1	SAMN03449314	NA	host
GCF_003402535.1	SAMN03449314	soil	isolation source
GCF_900592505.1	SAMN03449314	NA	host
GCF_900592505.1	SAMN03449314	soil	isolation source
GCF_000152285.1	SAMN02469820	NA	host
GCF_000152285.1	SAMN02469820	NA	isolation source
GCF_001532545.1	SAMN03449572	NA	host
GCF_001532545.1	SAMN03449572	soil	isolation source
GCF_001534535.1	SAMN03449680	NA	host
GCF_001534535.1	SAMN03449680	water,	isolation source
GCF_900598065.1	SAMN03449680	NA	host
GCF_900598065.1	SAMN03449680	water,	isolation source
GCF_001534525.1	SAMN03449674	NA	host
GCF_001534525.1	SAMN03449674	soil	isolation source
GCF_003610295.1	SAMN03449674	NA	host
GCF_003610295.1	SAMN03449674	soil	isolation source
GCF_900597545.1	SAMN03449674	NA	host
GCF_900597545.1	SAMN03449674	soil	isolation source
GCF_003515225.1	SAMN07430684	NA	host
GCF_003515225.1	SAMN07430684	Potato bacterial wilt	isolation source
GCF_900597395.1	SAMN07430684	NA	host
GCF_900597395.1	SAMN07430684	Potato bacterial wilt	isolation source
GCF_001557535.1	SAMN07430684	NA	host
GCF_001557535.1	SAMN07430684	Potato bacterial wilt	isolation source
GCF_001718575.1	SAMN03449255	NA	host
GCF_001718575.1	SAMN03449255	environmental	isolation source
GCF_003933015.1	SAMN10228565	NA	host
GCF_003933015.1	SAMN10228565	UCC Isolate	isolation source
GCF_001993895.1	SAMN10228565	NA	host
GCF_001993895.1	SAMN10228565	UCC Isolate	isolation source
GCF_000453005.1	SAMN10228565	NA	host
GCF_000453005.1	SAMN10228565	UCC Isolate	isolation source
GCF_001994915.1	SAMN05001986	NA	host
GCF_001994915.1	SAMN05001986	Sputum	isolation source
GCF_003257085.1	SAMN05001986	NA	host
GCF_003257085.1	SAMN05001986	Sputum	isolation source
GCF_900596405.1	SAMN05001986	NA	host
GCF_900596405.1	SAMN05001986	Sputum	isolation source
GCF_900596515.1	SAMN05001986	NA	host
GCF_900596515.1	SAMN05001986	Sputum	isolation source
GCF_900597295.1	SAMN05001986	NA	host
GCF_900597295.1	SAMN05001986	Sputum	isolation source
GCF_001523165.1	SAMN03449183	NA	host
GCF_001523165.1	SAMN03449183	soil	isolation source
GCF_000775045.1	SAMN03449183	NA	host
GCF_000775045.1	SAMN03449183	soil	isolation source
GCF_900597815.1	SAMN03449183	NA	host
GCF_900597815.1	SAMN03449183	soil	isolation source
GCF_900112215.1	SAMN03449183	NA	host
GCF_900112215.1	SAMN03449183	soil	isolation source
GCF_003515545.1	SAMN07430699	NA	host
GCF_003515545.1	SAMN07430699	Potato bacterial wilt	isolation source
GCF_900591975.1	SAMN07430699	NA	host
GCF_900591975.1	SAMN07430699	Potato bacterial wilt	isolation source
GCF_001587135.1	SAMN04123295	NA	host
GCF_001587135.1	SAMN04123295	NA	isolation source
GCF_900598305.1	SAMN04123295	NA	host
GCF_900598305.1	SAMN04123295	NA	isolation source
GCF_001530355.1	SAMN03449498	NA	host
GCF_001530355.1	SAMN03449498	soil	isolation source
GCF_003853305.1	SAMN03449498	NA	host
GCF_003853305.1	SAMN03449498	soil	isolation source
GCF_001994555.1	SAMN03449498	NA	host
GCF_001994555.1	SAMN03449498	soil	isolation source
GCF_000955785.1	SAMN03340298	NA	host
GCF_000955785.1	SAMN03340298	soil	isolation source
GCF_900108945.1	SAMN05192539	NA	host
GCF_900108945.1	SAMN05192539	NA	isolation source
GCF_000169875.1	SAMN02435865	NA	host
GCF_000169875.1	SAMN02435865	blood of a gelding from the Lahore Polo Club	isolation source
GCF_001991415.1	SAMN02435865	NA	host
GCF_001991415.1	SAMN02435865	blood of a gelding from the Lahore Polo Club	isolation source
GCF_003256475.1	SAMN02435865	NA	host
GCF_003256475.1	SAMN02435865	blood of a gelding from the Lahore Polo Club	isolation source
GCF_003420685.1	SAMN09848076	NA	host
GCF_003420685.1	SAMN09848076	Laboratory stock	isolation source
GCF_900594385.1	SAMN09848076	NA	host
GCF_900594385.1	SAMN09848076	Laboratory stock	isolation source
GCF_001530055.1	SAMN03449469	NA	host
GCF_001530055.1	SAMN03449469	soil	isolation source
GCF_001533645.1	SAMN03449650	NA	host
GCF_001533645.1	SAMN03449650	soil	isolation source
GCF_900592445.1	SAMN03449650	NA	host
GCF_900592445.1	SAMN03449650	soil	isolation source
GCF_900593615.1	SAMN03449650	NA	host
GCF_900593615.1	SAMN03449650	soil	isolation source
GCF_003634175.1	SAMN03449650	NA	host
GCF_003634175.1	SAMN03449650	soil	isolation source
GCF_001978615.1	SAMN03449650	NA	host
GCF_001978615.1	SAMN03449650	soil	isolation source
GCF_002860065.1	SAMN03449650	NA	host
GCF_002860065.1	SAMN03449650	soil	isolation source
GCF_003515285.1	SAMN07430700	NA	host
GCF_003515285.1	SAMN07430700	Potato bacterial wilt	isolation source
GCF_001977345.1	SAMN07430700	NA	host
GCF_001977345.1	SAMN07430700	Potato bacterial wilt	isolation source
GCF_003268075.1	SAMN07430700	NA	host
GCF_003268075.1	SAMN07430700	Potato bacterial wilt	isolation source
GCF_001634365.1	SAMN04498477	NA	host
GCF_001634365.1	SAMN04498477	NA	isolation source
GCF_001320145.1	SAMEA1483579	Chimpanzee	host
GCF_001320145.1	SAMEA1483579	NA	isolation source
GCF_001211385.1	SAMEA1483602	homo sapiens,	host
GCF_001211385.1	SAMEA1483602	NA	isolation source
GCF_001532885.1	SAMN03449607	NA	host
GCF_001532885.1	SAMN03449607	soil	isolation source
GCF_003258535.1	SAMN03449607	NA	host
GCF_003258535.1	SAMN03449607	soil	isolation source
GCF_003853605.1	SAMN03449607	NA	host
GCF_003853605.1	SAMN03449607	soil	isolation source
GCF_900099845.1	SAMN02799637	NA	host
GCF_900099845.1	SAMN02799637	NA	isolation source
GCF_001991955.1	SAMN05001856	NA	host
GCF_001991955.1	SAMN05001856	Sputum	isolation source
GCF_000749995.1	SAMN03009919	NA	host
GCF_000749995.1	SAMN03009919	Infected plant	isolation source
GCF_900598635.1	SAMN03009919	NA	host
GCF_900598635.1	SAMN03009919	Infected plant	isolation source
GCF_003256285.1	SAMN03009919	NA	host
GCF_003256285.1	SAMN03009919	Infected plant	isolation source
GCF_001532655.1	SAMN03009919	NA	host
GCF_001532655.1	SAMN03009919	Infected plant	isolation source
GCF_000987075.1	SAMN02402687	NA	host
GCF_000987075.1	SAMN02402687	milk from a sheep with mastitis	isolation source
GCF_003985075.1	SAMN02402687	NA	host
GCF_003985075.1	SAMN02402687	milk from a sheep with mastitis	isolation source
GCF_003258075.1	SAMN02402687	NA	host
GCF_003258075.1	SAMN02402687	milk from a sheep with mastitis	isolation source
GCF_001522645.1	SAMN03449158	NA	host
GCF_001522645.1	SAMN03449158	soil	isolation source
GCF_001978665.1	SAMN03449158	NA	host
GCF_001978665.1	SAMN03449158	soil	isolation source
GCF_001976185.1	SAMN03449158	NA	host
GCF_001976185.1	SAMN03449158	soil	isolation source
GCF_001318245.1	SAMN03451120	NA	host
GCF_001318245.1	SAMN03451120	sputum	isolation source
GCF_003849695.1	SAMN10449167	NA	host
GCF_003849695.1	SAMN10449167	rhizosphere,	isolation source
GCF_000774715.1	SAMN10449167	NA	host
GCF_000774715.1	SAMN10449167	rhizosphere,	isolation source
GCF_002803555.1	SAMN10449167	NA	host
GCF_002803555.1	SAMN10449167	rhizosphere,	isolation source
GCF_900249775.1	SAMN10449167	NA	host
GCF_900249775.1	SAMN10449167	rhizosphere,	isolation source
GCF_001235855.1	SAMN03776717	NA	host
GCF_001235855.1	SAMN03776717	leaf nodules	isolation source
GCF_900446165.1	SAMEA3724089	Human,	host
GCF_900446165.1	SAMEA3724089	not available: to be reported later	isolation source
GCF_900592645.1	SAMEA3724089	Human,	host
GCF_900592645.1	SAMEA3724089	not available: to be reported later	isolation source
GCF_000934605.1	SAMEA3724089	Human,	host
GCF_000934605.1	SAMEA3724089	not available: to be reported later	isolation source
GCF_001528525.1	SAMEA3724089	Human,	host
GCF_001528525.1	SAMEA3724089	not available: to be reported later	isolation source
GCF_000259735.1	SAMEA3724089	Human,	host
GCF_000259735.1	SAMEA3724089	not available: to be reported later	isolation source
GCF_900595035.1	SAMEA3724089	Human,	host
GCF_900595035.1	SAMEA3724089	not available: to be reported later	isolation source
GCF_900596655.1	SAMEA3724089	Human,	host
GCF_900596655.1	SAMEA3724089	not available: to be reported later	isolation source
GCF_004342585.1	SAMN10363436	NA	host
GCF_004342585.1	SAMN10363436	NA	isolation source
GCF_003217075.1	SAMN10363436	NA	host
GCF_003217075.1	SAMN10363436	NA	isolation source
GCF_003857535.1	SAMN10363436	NA	host
GCF_003857535.1	SAMN10363436	NA	isolation source
GCF_001699795.1	SAMN05450312	NA	host
GCF_001699795.1	SAMN05450312	hospital effluents	isolation source
GCF_900594605.1	SAMN05450312	NA	host
GCF_900594605.1	SAMN05450312	hospital effluents	isolation source
GCA_004016205.1	SAMN05450312	NA	host
GCA_004016205.1	SAMN05450312	hospital effluents	isolation source
GCF_900594725.1	SAMN05450312	NA	host
GCF_900594725.1	SAMN05450312	hospital effluents	isolation source
GCF_001320325.1	SAMN05450312	NA	host
GCF_001320325.1	SAMN05450312	hospital effluents	isolation source
GCF_001529685.1	SAMN03449480	NA	host
GCF_001529685.1	SAMN03449480	soil	isolation source
GCF_001544575.2	SAMN03449480	NA	host
GCF_001544575.2	SAMN03449480	soil	isolation source
GCA_003497725.1	SAMN03449480	NA	host
GCA_003497725.1	SAMN03449480	soil	isolation source
GCF_002880835.1	SAMN03449480	NA	host
GCF_002880835.1	SAMN03449480	soil	isolation source
GCF_900594005.1	SAMN03449480	NA	host
GCF_900594005.1	SAMN03449480	soil	isolation source
GCF_002880925.1	SAMN03449480	NA	host
GCF_002880925.1	SAMN03449480	soil	isolation source
GCF_900044055.1	SAMN03449480	NA	host
GCF_900044055.1	SAMN03449480	soil	isolation source
GCF_000019505.1	SAMN02598404	NA	host
GCF_000019505.1	SAMN02598404	NA	isolation source
GCF_000256585.3	SAMN02141584	NA	host
GCF_000256585.3	SAMN02141584	NA	isolation source
GCF_900597845.1	SAMN02141584	NA	host
GCF_900597845.1	SAMN02141584	NA	isolation source
GCF_000981305.1	SAMN02045905	NA	host
GCF_000981305.1	SAMN02045905	sputum from cystic fibrosis patient	isolation source
GCF_001882785.1	SAMN02045905	NA	host
GCF_001882785.1	SAMN02045905	sputum from cystic fibrosis patient	isolation source
GCF_001527015.1	SAMN02045905	NA	host
GCF_001527015.1	SAMN02045905	sputum from cystic fibrosis patient	isolation source
GCF_900597735.1	SAMN02045905	NA	host
GCF_900597735.1	SAMN02045905	sputum from cystic fibrosis patient	isolation source
GCF_900597605.1	SAMN02045905	NA	host
GCF_900597605.1	SAMN02045905	sputum from cystic fibrosis patient	isolation source
GCF_003268465.1	SAMN02045905	NA	host
GCF_003268465.1	SAMN02045905	sputum from cystic fibrosis patient	isolation source
GCF_001536785.1	SAMN02045905	NA	host
GCF_001536785.1	SAMN02045905	sputum from cystic fibrosis patient	isolation source
GCF_900006245.1	SAMN02045905	NA	host
GCF_900006245.1	SAMN02045905	sputum from cystic fibrosis patient	isolation source
GCF_001992475.1	SAMN02045905	NA	host
GCF_001992475.1	SAMN02045905	sputum from cystic fibrosis patient	isolation source
GCF_900595485.1	SAMN02045905	NA	host
GCF_900595485.1	SAMN02045905	sputum from cystic fibrosis patient	isolation source
GCF_000773255.1	SAMN02045905	NA	host
GCF_000773255.1	SAMN02045905	sputum from cystic fibrosis patient	isolation source
GCF_002888015.1	SAMN02045905	NA	host
GCF_002888015.1	SAMN02045905	sputum from cystic fibrosis patient	isolation source
GCF_900597485.1	SAMN02045905	NA	host
GCF_900597485.1	SAMN02045905	sputum from cystic fibrosis patient	isolation source
GCF_900595935.1	SAMN02045905	NA	host
GCF_900595935.1	SAMN02045905	sputum from cystic fibrosis patient	isolation source
GCF_003857475.1	SAMN09073362	NA	host
GCF_003857475.1	SAMN09073362	soil	isolation source
GCF_001978675.1	SAMN09073362	NA	host
GCF_001978675.1	SAMN09073362	soil	isolation source
GCF_000959345.1	SAMN09073362	NA	host
GCF_000959345.1	SAMN09073362	soil	isolation source
GCF_000774565.1	SAMN09073362	NA	host
GCF_000774565.1	SAMN09073362	soil	isolation source
GCF_001999885.1	SAMN05001912	NA	host
GCF_001999885.1	SAMN05001912	Sputum	isolation source
GCA_002281335.1	SAMN05001912	NA	host
GCA_002281335.1	SAMN05001912	Sputum	isolation source
GCF_001977135.1	SAMN05001912	NA	host
GCF_001977135.1	SAMN05001912	Sputum	isolation source
GCF_002071885.1	SAMN05001912	NA	host
GCF_002071885.1	SAMN05001912	Sputum	isolation source
GCF_001533065.1	SAMN05001912	NA	host
GCF_001533065.1	SAMN05001912	Sputum	isolation source
GCF_001644805.1	SAMN02716068	NA	host
GCF_001644805.1	SAMN02716068	plant	isolation source
GCF_001321265.1	SAMN02716068	NA	host
GCF_001321265.1	SAMN02716068	plant	isolation source
GCA_004322125.1	SAMN02716068	NA	host
GCA_004322125.1	SAMN02716068	plant	isolation source
GCF_001534115.1	SAMN02716068	NA	host
GCF_001534115.1	SAMN02716068	plant	isolation source
GCF_001977425.1	SAMN02716068	NA	host
GCF_001977425.1	SAMN02716068	plant	isolation source
GCF_900591645.1	SAMN02716068	NA	host
GCF_900591645.1	SAMN02716068	plant	isolation source
GCF_900598695.1	SAMN02716068	NA	host
GCF_900598695.1	SAMN02716068	plant	isolation source
GCF_000521645.1	SAMN02716068	NA	host
GCF_000521645.1	SAMN02716068	plant	isolation source
GCF_003259875.1	SAMN02716068	NA	host
GCF_003259875.1	SAMN02716068	plant	isolation source
GCF_900595545.1	SAMN02716068	NA	host
GCF_900595545.1	SAMN02716068	plant	isolation source
GCF_000193455.1	SAMN02716068	NA	host
GCF_000193455.1	SAMN02716068	plant	isolation source
GCF_900593805.1	SAMN02716068	NA	host
GCF_900593805.1	SAMN02716068	plant	isolation source
GCA_002340825.1	SAMN02716068	NA	host
GCA_002340825.1	SAMN02716068	plant	isolation source
GCF_900593155.1	SAMN02716068	NA	host
GCF_900593155.1	SAMN02716068	plant	isolation source
GCF_001544555.1	SAMEA3731256	NA	host
GCF_001544555.1	SAMEA3731256	soil	isolation source
GCA_003445415.1	SAMEA3731256	NA	host
GCA_003445415.1	SAMEA3731256	soil	isolation source
GCF_001528565.1	SAMN03449408	NA	host
GCF_001528565.1	SAMN03449408	Non-CF Blood, 2 weeks of bacteremia	isolation source
GCF_004193915.1	SAMN09518031	NA	host
GCF_004193915.1	SAMN09518031	sludge in the sediment pool of a pig factory using tetracycline antibiotics as long-term feed additive	isolation source
GCF_900593095.1	SAMN09518031	NA	host
GCF_900593095.1	SAMN09518031	sludge in the sediment pool of a pig factory using tetracycline antibiotics as long-term feed additive	isolation source
GCF_900592435.1	SAMN09518031	NA	host
GCF_900592435.1	SAMN09518031	sludge in the sediment pool of a pig factory using tetracycline antibiotics as long-term feed additive	isolation source
GCF_000607185.1	SAMN02644836	NA	host
GCF_000607185.1	SAMN02644836	a water sample from the American segment of the International Space Station (ISS) cooling system	isolation source
GCF_900592475.1	SAMN02644836	NA	host
GCF_900592475.1	SAMN02644836	a water sample from the American segment of the International Space Station (ISS) cooling system	isolation source
GCF_000757365.1	SAMN02796046	NA	host
GCF_000757365.1	SAMN02796046	NA	isolation source
GCF_000372945.1	SAMN02441040	NA	host
GCF_000372945.1	SAMN02441040	NA	isolation source
GCF_001994205.1	SAMN02441040	NA	host
GCF_001994205.1	SAMN02441040	NA	isolation source
GCF_900593995.1	SAMN02441040	NA	host
GCF_900593995.1	SAMN02441040	NA	isolation source
GCF_001320505.1	SAMEA1483593	homo sapiens,	host
GCF_001320505.1	SAMEA1483593	NA	isolation source
GCF_003256655.1	SAMEA1483593	homo sapiens,	host
GCF_003256655.1	SAMEA1483593	NA	isolation source
GCF_900591895.1	SAMEA1483593	homo sapiens,	host
GCF_900591895.1	SAMEA1483593	NA	isolation source
GCF_001532845.1	SAMEA1483593	homo sapiens,	host
GCF_001532845.1	SAMEA1483593	NA	isolation source
GCF_002407525.1	SAMEA1483593	homo sapiens,	host
GCF_002407525.1	SAMEA1483593	NA	isolation source
GCF_001882795.1	SAMEA1483593	homo sapiens,	host
GCF_001882795.1	SAMEA1483593	NA	isolation source
GCF_001544875.1	SAMEA1483593	homo sapiens,	host
GCF_001544875.1	SAMEA1483593	NA	isolation source
GCF_001193375.1	SAMEA1483593	homo sapiens,	host
GCF_001193375.1	SAMEA1483593	NA	isolation source
GCF_900594225.1	SAMEA1483593	homo sapiens,	host
GCF_900594225.1	SAMEA1483593	NA	isolation source
GCF_002880865.1	SAMEA1483593	homo sapiens,	host
GCF_002880865.1	SAMEA1483593	NA	isolation source
GCF_900598055.1	SAMEA1483593	homo sapiens,	host
GCF_900598055.1	SAMEA1483593	NA	isolation source
GCF_001524505.1	SAMN03449270	NA	host
GCF_001524505.1	SAMN03449270	soil	isolation source
GCF_003937325.1	SAMN10249019	NA	host
GCF_003937325.1	SAMN10249019	bedside light switch in hospital intensive care unit	isolation source
GCF_001523205.1	SAMN03449190	NA	host
GCF_001523205.1	SAMN03449190	soil	isolation source
GCF_003258065.1	SAMN03449190	NA	host
GCF_003258065.1	SAMN03449190	soil	isolation source
GCF_001210705.1	SAMN03449190	NA	host
GCF_001210705.1	SAMN03449190	soil	isolation source
GCF_002887965.1	SAMN03449190	NA	host
GCF_002887965.1	SAMN03449190	soil	isolation source
GCF_001530485.1	SAMN03449506	NA	host
GCF_001530485.1	SAMN03449506	soil	isolation source
GCF_001534465.1	SAMN03449690	NA	host
GCF_001534465.1	SAMN03449690	water,	isolation source
GCF_002223205.1	SAMN03449690	NA	host
GCF_002223205.1	SAMN03449690	water,	isolation source
GCF_000773065.1	SAMN03449690	NA	host
GCF_000773065.1	SAMN03449690	water,	isolation source
GCF_000500655.1	SAMN03449690	NA	host
GCF_000500655.1	SAMN03449690	water,	isolation source
GCF_001980565.1	SAMN03449690	NA	host
GCF_001980565.1	SAMN03449690	water,	isolation source
GCF_001526985.1	SAMN03449690	NA	host
GCF_001526985.1	SAMN03449690	water,	isolation source
GCF_002111005.1	SAMN06007572	NA	host
GCF_002111005.1	SAMN06007572	clinical	isolation source
GCF_001327455.1	SAMN06007572	NA	host
GCF_001327455.1	SAMN06007572	clinical	isolation source
GCA_000483185.1	SAMN06007572	NA	host
GCA_000483185.1	SAMN06007572	clinical	isolation source
GCF_001320545.1	SAMEA1483594	homo sapiens,	host
GCF_001320545.1	SAMEA1483594	NA	isolation source
GCF_002939165.1	SAMN08238598	NA	host
GCF_002939165.1	SAMN08238598	NA	isolation source
GCF_001978265.1	SAMN08238598	NA	host
GCF_001978265.1	SAMN08238598	NA	isolation source
GCF_001532345.1	SAMN08238598	NA	host
GCF_001532345.1	SAMN08238598	NA	isolation source
GCF_900595975.1	SAMN08238598	NA	host
GCF_900595975.1	SAMN08238598	NA	isolation source
GCF_900591595.1	SAMN08238598	NA	host
GCF_900591595.1	SAMN08238598	NA	isolation source
GCF_000835205.1	SAMN03081274	NA	host
GCF_000835205.1	SAMN03081274	NA	isolation source
GCF_001327475.1	SAMN03081274	NA	host
GCF_001327475.1	SAMN03081274	NA	isolation source
GCF_001978105.1	SAMN03081274	NA	host
GCF_001978105.1	SAMN03081274	NA	isolation source
GCF_900095205.1	SAMEA4378224	NA	host
GCF_900095205.1	SAMEA4378224	NA	isolation source
GCF_900594145.1	SAMEA4378224	NA	host
GCF_900594145.1	SAMEA4378224	NA	isolation source
GCF_001544975.1	SAMEA4378224	NA	host
GCF_001544975.1	SAMEA4378224	NA	isolation source
GCF_002111365.1	SAMN06007562	NA	host
GCF_002111365.1	SAMN06007562	clinical	isolation source
GCF_001993495.1	SAMN06007562	NA	host
GCF_001993495.1	SAMN06007562	clinical	isolation source
GCF_000774625.1	SAMN06007562	NA	host
GCF_000774625.1	SAMN06007562	clinical	isolation source
GCF_003002115.1	SAMN06264457	NA	host
GCF_003002115.1	SAMN06264457	NA	isolation source
GCF_900596315.1	SAMN06264457	NA	host
GCF_900596315.1	SAMN06264457	NA	isolation source
GCF_000604065.2	SAMN06264457	NA	host
GCF_000604065.2	SAMN06264457	NA	isolation source
GCF_900593445.1	SAMN06264457	NA	host
GCF_900593445.1	SAMN06264457	NA	isolation source
GCF_001977015.1	SAMN06264457	NA	host
GCF_001977015.1	SAMN06264457	NA	isolation source
GCF_900631665.1	SAMN06264457	NA	host
GCF_900631665.1	SAMN06264457	NA	isolation source
GCF_001595985.1	SAMN06264457	NA	host
GCF_001595985.1	SAMN06264457	NA	isolation source
GCF_003256615.1	SAMN06264457	NA	host
GCF_003256615.1	SAMN06264457	NA	isolation source
GCF_900593145.1	SAMN06264457	NA	host
GCF_900593145.1	SAMN06264457	NA	isolation source
GCF_001530725.1	SAMN03449490	NA	host
GCF_001530725.1	SAMN03449490	NA	isolation source
GCF_001527505.1	SAMN03449321	NA	host
GCF_001527505.1	SAMN03449321	soil	isolation source
GCF_000773165.1	SAMN03449321	NA	host
GCF_000773165.1	SAMN03449321	soil	isolation source
GCF_003857805.1	SAMN03449321	NA	host
GCF_003857805.1	SAMN03449321	soil	isolation source
GCF_001992275.1	SAMN05001892	NA	host
GCF_001992275.1	SAMN05001892	Sputum	isolation source
GCF_001978085.1	SAMN05001892	NA	host
GCF_001978085.1	SAMN05001892	Sputum	isolation source
GCF_001718415.1	SAMN03449185	NA	host
GCF_001718415.1	SAMN03449185	soil	isolation source
GCF_002157285.1	SAMN06888377	NA	host
GCF_002157285.1	SAMN06888377	Mycosphere	isolation source
GCF_000439005.1	SAMN02441459	NA	host
GCF_000439005.1	SAMN02441459	NA	isolation source
GCF_900592465.1	SAMN02441459	NA	host
GCF_900592465.1	SAMN02441459	NA	isolation source
GCF_001980145.1	SAMN02441459	NA	host
GCF_001980145.1	SAMN02441459	NA	isolation source
GCF_900592675.1	SAMN02441459	NA	host
GCF_900592675.1	SAMN02441459	NA	isolation source
GCF_900593785.1	SAMN02441459	NA	host
GCF_900593785.1	SAMN02441459	NA	isolation source
GCF_002011925.2	SAMN05862088	NA	host
GCF_002011925.2	SAMN05862088	soil	isolation source
GCF_001885195.1	SAMN05930279	NA	host
GCF_001885195.1	SAMN05930279	pus of abscess	isolation source
GCF_001994595.1	SAMN05001818	NA	host
GCF_001994595.1	SAMN05001818	Sputum	isolation source
GCF_001695715.1	SAMN04966266	NA	host
GCF_001695715.1	SAMN04966266	NA	isolation source
GCF_001976925.1	SAMN04966266	NA	host
GCF_001976925.1	SAMN04966266	NA	isolation source
GCF_900592005.1	SAMEA2067932	human,	host
GCF_900592005.1	SAMEA2067932	NA	isolation source
GCF_002980655.1	SAMEA2067932	human,	host
GCF_002980655.1	SAMEA2067932	NA	isolation source
GCF_001991815.1	SAMN05001844	NA	host
GCF_001991815.1	SAMN05001844	Sputum	isolation source
GCF_900598735.1	SAMN05001844	NA	host
GCF_900598735.1	SAMN05001844	Sputum	isolation source
GCF_003857555.1	SAMN05001844	NA	host
GCF_003857555.1	SAMN05001844	Sputum	isolation source
GCF_900594515.1	SAMN05001844	NA	host
GCF_900594515.1	SAMN05001844	Sputum	isolation source
GCF_001199035.1	SAMN05001844	NA	host
GCF_001199035.1	SAMN05001844	Sputum	isolation source
GCF_900596455.1	SAMN05001844	NA	host
GCF_900596455.1	SAMN05001844	Sputum	isolation source
GCF_002881095.1	SAMN05001844	NA	host
GCF_002881095.1	SAMN05001844	Sputum	isolation source
GCF_900591255.1	SAMN05001844	NA	host
GCF_900591255.1	SAMN05001844	Sputum	isolation source
GCF_003257165.1	SAMN05001844	NA	host
GCF_003257165.1	SAMN05001844	Sputum	isolation source
GCF_003944545.1	SAMN05001844	NA	host
GCF_003944545.1	SAMN05001844	Sputum	isolation source
GCF_001522805.1	SAMN03449169	NA	host
GCF_001522805.1	SAMN03449169	soil	isolation source
GCF_001530495.1	SAMN03449169	NA	host
GCF_001530495.1	SAMN03449169	soil	isolation source
GCF_003256225.1	SAMN03449169	NA	host
GCF_003256225.1	SAMN03449169	soil	isolation source
GCF_900597365.1	SAMN03449169	NA	host
GCF_900597365.1	SAMN03449169	soil	isolation source
GCF_001522965.1	SAMN03449176	NA	host
GCF_001522965.1	SAMN03449176	soil	isolation source
GCF_000801955.1	SAMN03174118	NA	host
GCF_000801955.1	SAMN03174118	Soil	isolation source
GCF_900594925.1	SAMN03174118	NA	host
GCF_900594925.1	SAMN03174118	Soil	isolation source
GCF_001993055.1	SAMN03174118	NA	host
GCF_001993055.1	SAMN03174118	Soil	isolation source
GCF_000347975.1	SAMN02470546	NA	host
GCF_000347975.1	SAMN02470546	sputum from a patient with chronic carriage infection	isolation source
GCF_001267755.1	SAMN02983075	NA	host
GCF_001267755.1	SAMN02983075	Schelde River	isolation source
GCF_900594825.1	SAMN02983075	NA	host
GCF_900594825.1	SAMN02983075	Schelde River	isolation source
GCF_000756185.1	SAMN02866333	NA	host
GCF_000756185.1	SAMN02866333	NA	isolation source
GCF_001534805.1	SAMN03449656	NA	host
GCF_001534805.1	SAMN03449656	soil	isolation source
GCF_900595415.1	SAMN03449656	NA	host
GCF_900595415.1	SAMN03449656	soil	isolation source
GCF_001980985.1	SAMN03449656	NA	host
GCF_001980985.1	SAMN03449656	soil	isolation source
GCF_001524065.1	SAMN03449656	NA	host
GCF_001524065.1	SAMN03449656	soil	isolation source
GCF_001522305.1	SAMN03449160	NA	host
GCF_001522305.1	SAMN03449160	soil	isolation source
GCF_001522635.1	SAMN03449160	NA	host
GCF_001522635.1	SAMN03449160	soil	isolation source
GCF_001534225.1	SAMN03449160	NA	host
GCF_001534225.1	SAMN03449160	soil	isolation source
GCF_001320585.1	SAMN03449160	NA	host
GCF_001320585.1	SAMN03449160	soil	isolation source
GCF_001993095.1	SAMN03449160	NA	host
GCF_001993095.1	SAMN03449160	soil	isolation source
GCF_900592615.1	SAMN03449160	NA	host
GCF_900592615.1	SAMN03449160	soil	isolation source
GCF_900591305.1	SAMN03449160	NA	host
GCF_900591305.1	SAMN03449160	soil	isolation source
GCF_003849705.1	SAMN03449160	NA	host
GCF_003849705.1	SAMN03449160	soil	isolation source
GCF_000259775.1	SAMN03449160	NA	host
GCF_000259775.1	SAMN03449160	soil	isolation source
GCF_001527665.1	SAMN03449329	NA	host
GCF_001527665.1	SAMN03449329	soil	isolation source
GCF_001527625.1	SAMN03449327	NA	host
GCF_001527625.1	SAMN03449327	soil	isolation source
GCF_001882645.1	SAMN03449327	NA	host
GCF_001882645.1	SAMN03449327	soil	isolation source
GCF_001976325.1	SAMN03449327	NA	host
GCF_001976325.1	SAMN03449327	soil	isolation source
GCF_900592925.1	SAMN03449327	NA	host
GCF_900592925.1	SAMN03449327	soil	isolation source
GCF_001524805.1	SAMN03449271	NA	host
GCF_001524805.1	SAMN03449271	soil	isolation source
GCF_900593855.1	SAMN03449271	NA	host
GCF_900593855.1	SAMN03449271	soil	isolation source
GCF_000826965.5	SAMN03278108	NA	host
GCF_000826965.5	SAMN03278108	sputum	isolation source
GCF_001992995.1	SAMN05001963	NA	host
GCF_001992995.1	SAMN05001963	Sputum	isolation source
GCA_002292975.1	SAMN05001963	NA	host
GCA_002292975.1	SAMN05001963	Sputum	isolation source
GCF_000170355.1	SAMN05001963	NA	host
GCF_000170355.1	SAMN05001963	Sputum	isolation source
GCF_000170915.1	SAMN02436153	NA	host
GCF_000170915.1	SAMN02436153	NA	isolation source
GCF_002900645.1	SAMN02436153	NA	host
GCF_002900645.1	SAMN02436153	NA	isolation source
GCF_900597885.1	SAMN02436153	NA	host
GCF_900597885.1	SAMN02436153	NA	isolation source
GCF_900593275.1	SAMN02436153	NA	host
GCF_900593275.1	SAMN02436153	NA	isolation source
GCF_000755865.1	SAMN02436153	NA	host
GCF_000755865.1	SAMN02436153	NA	isolation source
GCF_001718955.1	SAMN03449637	NA	host
GCF_001718955.1	SAMN03449637	soil	isolation source
GCF_001533465.1	SAMN03449634	NA	host
GCF_001533465.1	SAMN03449634	soil	isolation source
GCA_002471755.1	SAMN03449634	NA	host
GCA_002471755.1	SAMN03449634	soil	isolation source
GCF_001526805.1	SAMN03449382	NA	host
GCF_001526805.1	SAMN03449382	plant	isolation source
GCF_001204455.1	SAMN03449382	NA	host
GCF_001204455.1	SAMN03449382	plant	isolation source
GCF_001544615.1	SAMEA3731259	NA	host
GCF_001544615.1	SAMEA3731259	human,	isolation source
GCF_001993235.1	SAMEA3731259	NA	host
GCF_001993235.1	SAMEA3731259	human,	isolation source
GCF_900593255.1	SAMEA3731259	NA	host
GCF_900593255.1	SAMEA3731259	human,	isolation source
GCF_003853755.1	SAMEA3731259	NA	host
GCF_003853755.1	SAMEA3731259	human,	isolation source
GCA_001544515.1	SAMEA3731259	NA	host
GCA_001544515.1	SAMEA3731259	human,	isolation source
GCF_001204275.1	SAMEA3731259	NA	host
GCF_001204275.1	SAMEA3731259	human,	isolation source
GCF_001526955.1	SAMEA3731259	NA	host
GCF_001526955.1	SAMEA3731259	human,	isolation source
GCF_001529865.1	SAMN03449448	NA	host
GCF_001529865.1	SAMN03449448	soil	isolation source
GCF_000877335.1	SAMN02697974	NA	host
GCF_000877335.1	SAMN02697974	NA	isolation source
GCF_900176645.1	SAMEA103971362	NA	host
GCF_900176645.1	SAMEA103971362	Cystic fibrosis lung	isolation source
GCF_001526645.1	SAMN03449376	NA	host
GCF_001526645.1	SAMN03449376	soil	isolation source
GCF_001994545.1	SAMN03449376	NA	host
GCF_001994545.1	SAMN03449376	soil	isolation source
GCF_001991595.1	SAMN03449376	NA	host
GCF_001991595.1	SAMN03449376	soil	isolation source
GCA_005853645.1	SAMN03449376	NA	host
GCA_005853645.1	SAMN03449376	soil	isolation source
GCF_002894285.1	SAMN08180272	NA	host
GCF_002894285.1	SAMN08180272	NA	isolation source
GCF_002110965.1	SAMN06007566	NA	host
GCF_002110965.1	SAMN06007566	clinical	isolation source
GCF_003515525.1	SAMN07430701	NA	host
GCF_003515525.1	SAMN07430701	Potato bacterial wilt	isolation source
GCF_001999805.1	SAMN05001798	NA	host
GCF_001999805.1	SAMN05001798	Sputum	isolation source
GCF_000565365.1	SAMN05001798	NA	host
GCF_000565365.1	SAMN05001798	Sputum	isolation source
GCF_000959225.1	SAMN05001798	NA	host
GCF_000959225.1	SAMN05001798	Sputum	isolation source
GCF_000959465.1	SAMN03107083	NA	host
GCF_000959465.1	SAMN03107083	Mule	isolation source
GCF_900596095.1	SAMN03107083	NA	host
GCF_900596095.1	SAMN03107083	Mule	isolation source
GCF_003020025.1	SAMN05004746	NA	host
GCF_003020025.1	SAMN05004746	water,	isolation source
GCF_900596975.1	SAMN05004746	NA	host
GCF_900596975.1	SAMN05004746	water,	isolation source
GCF_000170535.1	SAMN05004746	NA	host
GCF_000170535.1	SAMN05004746	water,	isolation source
GCF_001528445.1	SAMN05004746	NA	host
GCF_001528445.1	SAMN05004746	water,	isolation source
GCF_900595475.1	SAMN05004746	NA	host
GCF_900595475.1	SAMN05004746	water,	isolation source
GCF_900593205.1	SAMN05004746	NA	host
GCF_900593205.1	SAMN05004746	water,	isolation source
GCF_001991975.1	SAMN05004746	NA	host
GCF_001991975.1	SAMN05004746	water,	isolation source
GCF_000959425.1	SAMN05004746	NA	host
GCF_000959425.1	SAMN05004746	water,	isolation source
GCF_001718795.1	SAMN03449404	NA	host
GCF_001718795.1	SAMN03449404	CF Maxillary Sinus	isolation source
GCF_900593195.1	SAMN03449404	NA	host
GCF_900593195.1	SAMN03449404	CF Maxillary Sinus	isolation source
GCF_001684025.1	SAMN04957525	NA	host
GCF_001684025.1	SAMN04957525	spores	isolation source
GCF_001533965.1	SAMN03449669	NA	host
GCF_001533965.1	SAMN03449669	soil	isolation source
GCF_002029895.1	SAMN06560053	NA	host
GCF_002029895.1	SAMN06560053	NA	isolation source
GCF_900597695.1	SAMN06560053	NA	host
GCF_900597695.1	SAMN06560053	NA	isolation source
GCF_000750575.1	SAMN03009966	NA	host
GCF_000750575.1	SAMN03009966	infected potato plant	isolation source
GCF_004353915.1	SAMN10986320	NA	host
GCF_004353915.1	SAMN10986320	forest soil	isolation source
GCF_001992195.1	SAMN10986320	NA	host
GCF_001992195.1	SAMN10986320	forest soil	isolation source
GCF_001876975.1	SAMN05879718	NA	host
GCF_001876975.1	SAMN05879718	NA	isolation source
GCF_003256255.1	SAMN05879718	NA	host
GCF_003256255.1	SAMN05879718	NA	isolation source
GCF_002111265.1	SAMN06007574	NA	host
GCF_002111265.1	SAMN06007574	soil	isolation source
GCF_000153085.1	SAMN06007574	NA	host
GCF_000153085.1	SAMN06007574	soil	isolation source
GCF_002888095.1	SAMN02443754	NA	host
GCF_002888095.1	SAMN02443754	NA	isolation source
GCF_000756125.1	SAMN02866341	NA	host
GCF_000756125.1	SAMN02866341	NA	isolation source
GCF_001327235.1	SAMN02866341	NA	host
GCF_001327235.1	SAMN02866341	NA	isolation source
GCF_900593945.1	SAMN02866341	NA	host
GCF_900593945.1	SAMN02866341	NA	isolation source
GCF_001327275.1	SAMN02866341	NA	host
GCF_001327275.1	SAMN02866341	NA	isolation source
GCF_001979435.1	SAMN02866341	NA	host
GCF_001979435.1	SAMN02866341	NA	isolation source
GCF_900591345.1	SAMN02866341	NA	host
GCF_900591345.1	SAMN02866341	NA	isolation source
GCF_900019265.1	SAMN02866341	NA	host
GCF_900019265.1	SAMN02866341	NA	isolation source
GCF_002110945.1	SAMN06007561	NA	host
GCF_002110945.1	SAMN06007561	clinical	isolation source
GCF_001528895.1	SAMN06007561	NA	host
GCF_001528895.1	SAMN06007561	clinical	isolation source
GCF_000729995.1	SAMN02799706	NA	host
GCF_000729995.1	SAMN02799706	Forest soil	isolation source
GCF_001685525.1	SAMD00051447	NA	host
GCF_001685525.1	SAMD00051447	NA	isolation source
GCF_001993215.1	SAMD00051447	NA	host
GCF_001993215.1	SAMD00051447	NA	isolation source
GCF_001527085.1	SAMN03449384	NA	host
GCF_001527085.1	SAMN03449384	soil	isolation source
GCF_001544915.1	SAMN03449384	NA	host
GCF_001544915.1	SAMN03449384	soil	isolation source
GCF_000022645.2	SAMN02603166	NA	host
GCF_000022645.2	SAMN02603166	NA	isolation source
GCF_003256735.1	SAMN02603166	NA	host
GCF_003256735.1	SAMN02603166	NA	isolation source
GCF_001028665.1	SAMN03651233	NA	host
GCF_001028665.1	SAMN03651233	Soil	isolation source
GCF_001526225.1	SAMN03449291	NA	host
GCF_001526225.1	SAMN03449291	soil	isolation source
GCF_003028645.1	SAMN08794467	NA	host
GCF_003028645.1	SAMN08794467	root nodule	isolation source
GCF_000454665.1	SAMN08794467	NA	host
GCF_000454665.1	SAMN08794467	root nodule	isolation source
GCF_003261235.1	SAMN08794467	NA	host
GCF_003261235.1	SAMN08794467	root nodule	isolation source
GCF_001534365.1	SAMN03449683	NA	host
GCF_001534365.1	SAMN03449683	soil	isolation source
GCF_001445635.1	SAMN03449683	NA	host
GCF_001445635.1	SAMN03449683	soil	isolation source
GCF_000755925.1	SAMN03449683	NA	host
GCF_000755925.1	SAMN03449683	soil	isolation source
GCF_001663855.1	SAMN05212263	NA	host
GCF_001663855.1	SAMN05212263	NA	isolation source
GCF_001545075.1	SAMEA3731270	NA	host
GCF_001545075.1	SAMEA3731270	soil	isolation source
GCF_900591385.1	SAMEA3731270	NA	host
GCF_900591385.1	SAMEA3731270	soil	isolation source
GCF_001976475.1	SAMEA3731270	NA	host
GCF_001976475.1	SAMEA3731270	soil	isolation source
GCF_001524815.1	SAMN03449278	NA	host
GCF_001524815.1	SAMN03449278	soil	isolation source
GCF_001531515.1	SAMN03449533	NA	host
GCF_001531515.1	SAMN03449533	soil	isolation source
GCF_900593175.1	SAMN03449533	NA	host
GCF_900593175.1	SAMN03449533	soil	isolation source
GCF_002891255.1	SAMN05004742	NA	host
GCF_002891255.1	SAMN05004742	sputum	isolation source
GCF_003986935.1	SAMN10134463	NA	host
GCF_003986935.1	SAMN10134463	TCE-polluted aquifer	isolation source
GCF_900592215.1	SAMN10134463	NA	host
GCF_900592215.1	SAMN10134463	TCE-polluted aquifer	isolation source
GCF_900598495.1	SAMN10134463	NA	host
GCF_900598495.1	SAMN10134463	TCE-polluted aquifer	isolation source
GCF_900115545.1	SAMN03159417	NA	host
GCF_900115545.1	SAMN03159417	NA	isolation source
GCF_900592875.1	SAMN03159417	NA	host
GCF_900592875.1	SAMN03159417	NA	isolation source
GCA_006483415.1	SAMN03159417	NA	host
GCA_006483415.1	SAMN03159417	NA	isolation source
GCF_001522875.1	SAMN03449171	NA	host
GCF_001522875.1	SAMN03449171	soil	isolation source
GCF_001533495.1	SAMN03449638	NA	host
GCF_001533495.1	SAMN03449638	soil	isolation source
GCF_001870405.1	SAMN03449638	NA	host
GCF_001870405.1	SAMN03449638	soil	isolation source
GCF_001522335.1	SAMN03449157	NA	host
GCF_001522335.1	SAMN03449157	soil	isolation source
GCF_000236065.1	SAMN02603681	NA	host
GCF_000236065.1	SAMN02603681	NA	isolation source
GCF_900598145.1	SAMN02603681	NA	host
GCF_900598145.1	SAMN02603681	NA	isolation source
GCF_001320825.1	SAMN02603681	NA	host
GCF_001320825.1	SAMN02603681	NA	isolation source
GCF_001527725.1	SAMN02603681	NA	host
GCF_001527725.1	SAMN02603681	NA	isolation source
GCF_003853035.1	SAMN02603681	NA	host
GCF_003853035.1	SAMN02603681	NA	isolation source
GCF_001523345.1	SAMN02603681	NA	host
GCF_001523345.1	SAMN02603681	NA	isolation source
GCF_001212025.1	SAMN02603681	NA	host
GCF_001212025.1	SAMN02603681	NA	isolation source
GCF_001189365.1	SAMN03776844	NA	host
GCF_001189365.1	SAMN03776844	leaf nodules	isolation source
GCF_000757185.1	SAMN03776844	NA	host
GCF_000757185.1	SAMN03776844	leaf nodules	isolation source
GCF_000193475.1	SAMN03776844	NA	host
GCF_000193475.1	SAMN03776844	leaf nodules	isolation source
GCF_001056655.1	SAMN03776844	NA	host
GCF_001056655.1	SAMN03776844	leaf nodules	isolation source
GCF_001979325.1	SAMN03776844	NA	host
GCF_001979325.1	SAMN03776844	leaf nodules	isolation source
GCF_001184405.1	SAMN03775038	NA	host
GCF_001184405.1	SAMN03775038	Leaf nodules	isolation source
GCF_000955795.1	SAMN03340296	NA	host
GCF_000955795.1	SAMN03340296	soil	isolation source
GCF_900597125.1	SAMN03340296	NA	host
GCF_900597125.1	SAMN03340296	soil	isolation source
GCF_001056705.1	SAMN03340296	NA	host
GCF_001056705.1	SAMN03340296	soil	isolation source
GCF_001991935.1	SAMN05001853	NA	host
GCF_001991935.1	SAMN05001853	Sputum	isolation source
GCF_001976965.1	SAMN05001853	NA	host
GCF_001976965.1	SAMN05001853	Sputum	isolation source
GCF_001189345.1	SAMN03777306	NA	host
GCF_001189345.1	SAMN03777306	leaf nodules	isolation source
GCF_003257955.1	SAMN03777306	NA	host
GCF_003257955.1	SAMN03777306	leaf nodules	isolation source
GCF_003797295.1	SAMN10228567	NA	host
GCF_003797295.1	SAMN10228567	Environment	isolation source
GCF_000763555.1	SAMN02902623	NA	host
GCF_000763555.1	SAMN02902623	NA	isolation source
GCF_001729545.1	SAMN05607081	NA	host
GCF_001729545.1	SAMN05607081	NA	isolation source
GCF_003387275.1	SAMN05607081	NA	host
GCF_003387275.1	SAMN05607081	NA	isolation source
GCF_001931675.1	SAMN04433088	NA	host
GCF_001931675.1	SAMN04433088	Sesamum indicum L. rhizosphere soil	isolation source
GCF_001524585.1	SAMN03449276	NA	host
GCF_001524585.1	SAMN03449276	soil	isolation source
GCF_003268175.1	SAMN03449276	NA	host
GCF_003268175.1	SAMN03449276	soil	isolation source
GCF_000757165.1	SAMN03449276	NA	host
GCF_000757165.1	SAMN03449276	soil	isolation source
GCF_900100915.1	SAMN03449276	NA	host
GCF_900100915.1	SAMN03449276	soil	isolation source
GCF_001979725.1	SAMN03449276	NA	host
GCF_001979725.1	SAMN03449276	soil	isolation source
GCF_001528875.1	SAMN03449433	NA	host
GCF_001528875.1	SAMN03449433	soil	isolation source
GCF_900592585.1	SAMN03449433	NA	host
GCF_900592585.1	SAMN03449433	soil	isolation source
GCF_001984355.1	SAMN05001990	NA	host
GCF_001984355.1	SAMN05001990	Sputum	isolation source
GCF_001718395.1	SAMN03449179	NA	host
GCF_001718395.1	SAMN03449179	soil	isolation source
GCF_002223085.1	SAMN03449179	NA	host
GCF_002223085.1	SAMN03449179	soil	isolation source
GCF_900250115.1	SAMEA104420997	NA	host
GCF_900250115.1	SAMEA104420997	NA	isolation source
GCA_002435075.1	SAMEA104420997	NA	host
GCA_002435075.1	SAMEA104420997	NA	isolation source
GCF_003853115.1	SAMN09073395	NA	host
GCF_003853115.1	SAMN09073395	soil	isolation source
GCA_001920885.1	SAMN05892025	NA	host
GCA_001920885.1	SAMN05892025	NA	isolation source
GCF_004341315.1	SAMN05892025	NA	host
GCF_004341315.1	SAMN05892025	NA	isolation source
GCF_900155955.1	SAMN04487768	NA	host
GCF_900155955.1	SAMN04487768	NA	isolation source
GCF_001994135.1	SAMN04487768	NA	host
GCF_001994135.1	SAMN04487768	NA	isolation source
GCF_001978185.1	SAMN04487768	NA	host
GCF_001978185.1	SAMN04487768	NA	isolation source
GCF_001544515.1	SAMEA3731254	NA	host
GCF_001544515.1	SAMEA3731254	soil	isolation source
GCF_002902925.1	SAMN07573572	NA	host
GCF_002902925.1	SAMN07573572	soil	isolation source
GCF_001530335.1	SAMN03449463	NA	host
GCF_001530335.1	SAMN03449463	soil	isolation source
GCF_002887835.1	SAMN03449463	NA	host
GCF_002887835.1	SAMN03449463	soil	isolation source
GCF_000959485.1	SAMN03120828	NA	host
GCF_000959485.1	SAMN03120828	NA	isolation source
GCF_001211505.1	SAMEA807043	human,	host
GCF_001211505.1	SAMEA807043	wound,	isolation source
GCF_900595965.1	SAMEA807043	human,	host
GCF_900595965.1	SAMEA807043	wound,	isolation source
GCF_900249745.1	SAMEA807043	human,	host
GCF_900249745.1	SAMEA807043	wound,	isolation source
GCF_003854505.1	SAMEA807043	human,	host
GCF_003854505.1	SAMEA807043	wound,	isolation source
GCF_001531905.1	SAMN03449557	NA	host
GCF_001531905.1	SAMN03449557	soil	isolation source
GCF_001531795.1	SAMN03449547	NA	host
GCF_001531795.1	SAMN03449547	soil	isolation source
GCF_900591375.1	SAMN03449547	NA	host
GCF_900591375.1	SAMN03449547	soil	isolation source
GCF_003854625.1	SAMN03449547	NA	host
GCF_003854625.1	SAMN03449547	soil	isolation source
GCF_001208265.1	SAMN03449547	NA	host
GCF_001208265.1	SAMN03449547	soil	isolation source
GCF_001978015.1	SAMN03449547	NA	host
GCF_001978015.1	SAMN03449547	soil	isolation source
GCF_001524185.1	SAMN03449249	NA	host
GCF_001524185.1	SAMN03449249	soil	isolation source
GCA_000401115.1	SAMN02471860	NA	host
GCA_000401115.1	SAMN02471860	blood sample of melioidosis patient	isolation source
GCF_001531405.1	SAMN02471860	NA	host
GCF_001531405.1	SAMN02471860	blood sample of melioidosis patient	isolation source
GCF_003034145.1	SAMN02471860	NA	host
GCF_003034145.1	SAMN02471860	blood sample of melioidosis patient	isolation source
GCF_001980155.1	SAMN02471860	NA	host
GCF_001980155.1	SAMN02471860	blood sample of melioidosis patient	isolation source
GCF_001526445.1	SAMN03449304	NA	host
GCF_001526445.1	SAMN03449304	soil	isolation source
GCF_001992825.1	SAMN03449304	NA	host
GCF_001992825.1	SAMN03449304	soil	isolation source
GCF_900592545.1	SAMN03449304	NA	host
GCF_900592545.1	SAMN03449304	soil	isolation source
GCF_000176935.2	SAMN03449304	NA	host
GCF_000176935.2	SAMN03449304	soil	isolation source
GCF_900597025.1	SAMN03449304	NA	host
GCF_900597025.1	SAMN03449304	soil	isolation source
GCF_900594965.1	SAMN03449304	NA	host
GCF_900594965.1	SAMN03449304	soil	isolation source
GCF_001528995.1	SAMN03449439	NA	host
GCF_001528995.1	SAMN03449439	soil	isolation source
GCF_003854235.1	SAMN03449439	NA	host
GCF_003854235.1	SAMN03449439	soil	isolation source
GCF_005503145.1	SAMN08712290	NA	host
GCF_005503145.1	SAMN08712290	alpine spring water	isolation source
GCF_001976405.1	SAMN08712290	NA	host
GCF_001976405.1	SAMN08712290	alpine spring water	isolation source
GCF_900591405.1	SAMN08712290	NA	host
GCF_900591405.1	SAMN08712290	alpine spring water	isolation source
GCF_003350035.1	SAMN09428660	NA	host
GCF_003350035.1	SAMN09428660	NA	isolation source
GCF_900598675.1	SAMEA2066516	environmental	host
GCF_900598675.1	SAMEA2066516	NA	isolation source
GCF_900594235.1	SAMEA2066516	environmental	host
GCF_900594235.1	SAMEA2066516	NA	isolation source
GCF_900595995.1	SAMEA2066516	environmental	host
GCF_900595995.1	SAMEA2066516	NA	isolation source
GCF_002934455.1	SAMN06295927	NA	host
GCF_002934455.1	SAMN06295927	NA	isolation source
GCF_000764955.1	SAMN02796570	NA	host
GCF_000764955.1	SAMN02796570	soil	isolation source
GCF_000272025.1	SAMN02471424	NA	host
GCF_000272025.1	SAMN02471424	textile wastewater	isolation source
GCF_003853205.1	SAMN02471424	NA	host
GCF_003853205.1	SAMN02471424	textile wastewater	isolation source
GCF_000970345.1	SAMN03450203	NA	host
GCF_000970345.1	SAMN03450203	NA	isolation source
GCF_001526205.1	SAMN03449290	NA	host
GCF_001526205.1	SAMN03449290	soil	isolation source
GCF_001527885.1	SAMN03449290	NA	host
GCF_001527885.1	SAMN03449290	soil	isolation source
GCF_001532785.1	SAMN03449586	NA	host
GCF_001532785.1	SAMN03449586	soil	isolation source
GCF_900249955.1	SAMN03449586	NA	host
GCF_900249955.1	SAMN03449586	soil	isolation source
GCF_900595235.1	SAMN03449586	NA	host
GCF_900595235.1	SAMN03449586	soil	isolation source
GCF_003390925.1	SAMN09760136	NA	host
GCF_003390925.1	SAMN09760136	soil	isolation source
GCF_000424705.1	SAMN02440824	NA	host
GCF_000424705.1	SAMN02440824	NA	isolation source
GCF_001534205.1	SAMN03449647	NA	host
GCF_001534205.1	SAMN03449647	soil	isolation source
GCF_900598445.1	SAMN03449647	NA	host
GCF_900598445.1	SAMN03449647	soil	isolation source
GCF_900593775.1	SAMN03449647	NA	host
GCF_900593775.1	SAMN03449647	soil	isolation source
GCF_001327095.1	SAMEA949323	homo sapiens,	host
GCF_001327095.1	SAMEA949323	NA	isolation source
GCF_000685075.1	SAMD00000363	NA	host
GCF_000685075.1	SAMD00000363	NA	isolation source
GCF_001525855.1	SAMD00000363	NA	host
GCF_001525855.1	SAMD00000363	NA	isolation source
GCF_900591665.1	SAMD00000363	NA	host
GCF_900591665.1	SAMD00000363	NA	isolation source
GCF_001901485.1	SAMD00000363	NA	host
GCF_001901485.1	SAMD00000363	NA	isolation source
GCF_003257935.1	SAMD00000363	NA	host
GCF_003257935.1	SAMD00000363	NA	isolation source
GCF_001544975.2	SAMEA3731268	NA	host
GCF_001544975.2	SAMEA3731268	soil	isolation source
GCF_000167955.1	SAMN02471768	NA	host
GCF_000167955.1	SAMN02471768	NA	isolation source
GCF_900079605.1	SAMN02471768	NA	host
GCF_900079605.1	SAMN02471768	NA	isolation source
GCF_001993685.1	SAMN02471768	NA	host
GCF_001993685.1	SAMN02471768	NA	isolation source
GCF_002959955.1	SAMN02471768	NA	host
GCF_002959955.1	SAMN02471768	NA	isolation source
GCF_002206305.2	SAMN06173359	NA	host
GCF_002206305.2	SAMN06173359	grain (Oryza sativa)	isolation source
GCF_000709025.1	SAMN02644837	NA	host
GCF_000709025.1	SAMN02644837	water samples of the water storage and dispensing system of the international Space Station (ISS)	isolation source
GCF_900592395.1	SAMN02644837	NA	host
GCF_900592395.1	SAMN02644837	water samples of the water storage and dispensing system of the international Space Station (ISS)	isolation source
GCF_900594615.1	SAMN02644837	NA	host
GCF_900594615.1	SAMN02644837	water samples of the water storage and dispensing system of the international Space Station (ISS)	isolation source
GCF_001544835.1	SAMN02644837	NA	host
GCF_001544835.1	SAMN02644837	water samples of the water storage and dispensing system of the international Space Station (ISS)	isolation source
GCF_001870825.1	SAMN05879717	NA	host
GCF_001870825.1	SAMN05879717	NA	isolation source
GCF_001980695.1	SAMN05879717	NA	host
GCF_001980695.1	SAMN05879717	NA	isolation source
GCF_900597765.1	SAMN05879717	NA	host
GCF_900597765.1	SAMN05879717	NA	isolation source
GCF_001320685.1	SAMN05879717	NA	host
GCF_001320685.1	SAMN05879717	NA	isolation source
GCF_000173575.1	SAMN05879717	NA	host
GCF_000173575.1	SAMN05879717	NA	isolation source
GCF_002887895.1	SAMN05879717	NA	host
GCF_002887895.1	SAMN05879717	NA	isolation source
GCF_001533815.1	SAMN05879717	NA	host
GCF_001533815.1	SAMN05879717	NA	isolation source
GCF_001524125.1	SAMN03449246	NA	host
GCF_001524125.1	SAMN03449246	soil	isolation source
GCF_003420695.1	SAMN03449246	NA	host
GCF_003420695.1	SAMN03449246	soil	isolation source
GCF_001978115.1	SAMN03449246	NA	host
GCF_001978115.1	SAMN03449246	soil	isolation source
GCF_900597965.1	SAMN03449246	NA	host
GCF_900597965.1	SAMN03449246	soil	isolation source
GCF_000385525.1	SAMN02603567	NA	host
GCF_000385525.1	SAMN02603567	soil	isolation source
GCF_000454585.1	SAMN02603567	NA	host
GCF_000454585.1	SAMN02603567	soil	isolation source
GCF_900592735.1	SAMN02603567	NA	host
GCF_900592735.1	SAMN02603567	soil	isolation source
GCF_900595065.1	SAMN02603567	NA	host
GCF_900595065.1	SAMN02603567	soil	isolation source
GCF_001043615.1	SAMN02603567	NA	host
GCF_001043615.1	SAMN02603567	soil	isolation source
GCF_000430925.2	SAMN02470050	NA	host
GCF_000430925.2	SAMN02470050	diseased ginger	isolation source
GCF_000756165.1	SAMN02470050	NA	host
GCF_000756165.1	SAMN02470050	diseased ginger	isolation source
GCF_003857485.1	SAMN02470050	NA	host
GCF_003857485.1	SAMN02470050	diseased ginger	isolation source
GCF_900594675.1	SAMN02470050	NA	host
GCF_900594675.1	SAMN02470050	diseased ginger	isolation source
GCF_005280735.1	SAMN11476262	NA	host
GCF_005280735.1	SAMN11476262	NA	isolation source
GCF_001652915.1	SAMN11476262	NA	host
GCF_001652915.1	SAMN11476262	NA	isolation source
GCF_001531065.1	SAMN11476262	NA	host
GCF_001531065.1	SAMN11476262	NA	isolation source
GCF_001528245.1	SAMN03449387	NA	host
GCF_001528245.1	SAMN03449387	crop swab	isolation source
GCF_900596625.1	SAMN03449387	NA	host
GCF_900596625.1	SAMN03449387	crop swab	isolation source
GCF_001994165.1	SAMN05001995	NA	host
GCF_001994165.1	SAMN05001995	Sputum	isolation source
GCF_900096765.1	SAMEA4378219	NA	host
GCF_900096765.1	SAMEA4378219	NA	isolation source
GCF_001528655.1	SAMN03449417	NA	host
GCF_001528655.1	SAMN03449417	soil	isolation source
GCF_003853405.1	SAMN03449417	NA	host
GCF_003853405.1	SAMN03449417	soil	isolation source
GCF_003257665.1	SAMN03449417	NA	host
GCF_003257665.1	SAMN03449417	soil	isolation source
GCF_001806955.1	SAMN03449417	NA	host
GCF_001806955.1	SAMN03449417	soil	isolation source
GCF_001320725.1	SAMN03449417	NA	host
GCF_001320725.1	SAMN03449417	soil	isolation source
GCF_900597005.1	SAMN03449417	NA	host
GCF_900597005.1	SAMN03449417	soil	isolation source
GCF_003858055.1	SAMN09073276	NA	host
GCF_003858055.1	SAMN09073276	water,	isolation source
GCF_900598645.1	SAMN09073276	NA	host
GCF_900598645.1	SAMN09073276	water,	isolation source
GCF_000773275.1	SAMN09073276	NA	host
GCF_000773275.1	SAMN09073276	water,	isolation source
GCF_003857685.1	SAMN09073276	NA	host
GCF_003857685.1	SAMN09073276	water,	isolation source
GCF_004363775.1	SAMN09073276	NA	host
GCF_004363775.1	SAMN09073276	water,	isolation source
GCF_000756855.1	SAMN02797591	NA	host
GCF_000756855.1	SAMN02797591	leaves,	isolation source
GCF_001994775.1	SAMN02797591	NA	host
GCF_001994775.1	SAMN02797591	leaves,	isolation source
GCF_900597095.1	SAMN02797591	NA	host
GCF_900597095.1	SAMN02797591	leaves,	isolation source
GCF_000466765.1	SAMN02469984	NA	host
GCF_000466765.1	SAMN02469984	pea rhizosphere	isolation source
GCF_900591725.1	SAMN02469984	NA	host
GCF_900591725.1	SAMN02469984	pea rhizosphere	isolation source
GCF_001991915.1	SAMN05001857	NA	host
GCF_001991915.1	SAMN05001857	Sputum	isolation source
GCA_004298905.1	SAMN05001857	NA	host
GCA_004298905.1	SAMN05001857	Sputum	isolation source
GCF_001521985.1	SAMN03449131	NA	host
GCF_001521985.1	SAMN03449131	soil	isolation source
GCF_000365245.1	SAMN02469649	NA	host
GCF_000365245.1	SAMN02469649	NA	isolation source
GCF_001993805.1	SAMN05001964	NA	host
GCF_001993805.1	SAMN05001964	Sputum	isolation source
GCF_001526655.1	SAMN05001964	NA	host
GCF_001526655.1	SAMN05001964	Sputum	isolation source
GCF_900592425.1	SAMN05001964	NA	host
GCF_900592425.1	SAMN05001964	Sputum	isolation source
GCF_001534385.1	SAMN03449685	NA	host
GCF_001534385.1	SAMN03449685	soil	isolation source
GCF_003256095.1	SAMN03449685	NA	host
GCF_003256095.1	SAMN03449685	soil	isolation source
GCF_001991885.1	SAMN03449685	NA	host
GCF_001991885.1	SAMN03449685	soil	isolation source
GCF_001531085.1	SAMN03449528	NA	host
GCF_001531085.1	SAMN03449528	soil	isolation source
GCF_001536885.1	SAMN03449692	NA	host
GCF_001536885.1	SAMN03449692	soil	isolation source
GCF_001523835.1	SAMN03449209	NA	host
GCF_001523835.1	SAMN03449209	NA	isolation source
GCF_001882385.1	SAMN03449209	NA	host
GCF_001882385.1	SAMN03449209	NA	isolation source
GCF_001993175.1	SAMN03449209	NA	host
GCF_001993175.1	SAMN03449209	NA	isolation source
GCF_001524825.1	SAMN03449277	NA	host
GCF_001524825.1	SAMN03449277	soil	isolation source
GCF_001529725.1	SAMN03449277	NA	host
GCF_001529725.1	SAMN03449277	soil	isolation source
GCF_001029145.1	SAMN03135394	NA	host
GCF_001029145.1	SAMN03135394	NA	isolation source
GCF_003257915.1	SAMN03135394	NA	host
GCF_003257915.1	SAMN03135394	NA	isolation source
GCF_900591955.1	SAMN03135394	NA	host
GCF_900591955.1	SAMN03135394	NA	isolation source
GCF_001446055.1	SAMN03135394	NA	host
GCF_001446055.1	SAMN03135394	NA	isolation source
GCF_000775655.1	SAMN03135394	NA	host
GCF_000775655.1	SAMN03135394	NA	isolation source
GCF_001532455.1	SAMN03449565	NA	host
GCF_001532455.1	SAMN03449565	soil	isolation source
GCF_003257135.1	SAMN03449565	NA	host
GCF_003257135.1	SAMN03449565	soil	isolation source
GCF_001530085.1	SAMN03449471	NA	host
GCF_001530085.1	SAMN03449471	soil	isolation source
GCF_002157305.1	SAMN03449471	NA	host
GCF_002157305.1	SAMN03449471	soil	isolation source
GCF_001991555.1	SAMN05001826	NA	host
GCF_001991555.1	SAMN05001826	Sputum	isolation source
GCF_001527805.1	SAMN03449335	NA	host
GCF_001527805.1	SAMN03449335	soil	isolation source
GCF_003268125.1	SAMN09464367	NA	host
GCF_003268125.1	SAMN09464367	NA	isolation source
GCF_001979345.1	SAMN09464367	NA	host
GCF_001979345.1	SAMN09464367	NA	isolation source
GCF_004803625.1	SAMN09464367	NA	host
GCF_004803625.1	SAMN09464367	NA	isolation source
GCF_900598085.1	SAMN09464367	NA	host
GCF_900598085.1	SAMN09464367	NA	isolation source
GCF_000365265.1	SAMN02469644	NA	host
GCF_000365265.1	SAMN02469644	NA	isolation source
GCF_000972785.2	SAMN02469644	NA	host
GCF_000972785.2	SAMN02469644	NA	isolation source
GCF_001529985.1	SAMN03449465	NA	host
GCF_001529985.1	SAMN03449465	soil	isolation source
GCF_001529505.1	SAMN03449484	NA	host
GCF_001529505.1	SAMN03449484	soil	isolation source
GCF_003944585.1	SAMN03449484	NA	host
GCF_003944585.1	SAMN03449484	soil	isolation source
GCF_001993945.1	SAMN03449484	NA	host
GCF_001993945.1	SAMN03449484	soil	isolation source
GCF_001527095.1	SAMN03449484	NA	host
GCF_001527095.1	SAMN03449484	soil	isolation source
GCF_000401095.1	SAMN03449484	NA	host
GCF_000401095.1	SAMN03449484	soil	isolation source
GCF_003634845.1	SAMN03449484	NA	host
GCF_003634845.1	SAMN03449484	soil	isolation source
GCF_001980545.1	SAMN03449484	NA	host
GCF_001980545.1	SAMN03449484	soil	isolation source
GCF_002407525.2	SAMN07312432	NA	host
GCF_002407525.2	SAMN07312432	onion	isolation source
GCF_003429005.1	SAMN07312432	NA	host
GCF_003429005.1	SAMN07312432	onion	isolation source
GCF_900598375.1	SAMEA2067350	environmental	host
GCF_900598375.1	SAMEA2067350	NA	isolation source
GCF_001544455.2	SAMEA3731251	NA	host
GCF_001544455.2	SAMEA3731251	fungus	isolation source
GCF_001270725.1	SAMEA3731251	NA	host
GCF_001270725.1	SAMEA3731251	fungus	isolation source
GCF_001279325.1	SAMN02837870	NA	host
GCF_001279325.1	SAMN02837870	NA	isolation source
GCF_001527865.1	SAMN03449339	NA	host
GCF_001527865.1	SAMN03449339	soil	isolation source
GCF_001993725.1	SAMN03449339	NA	host
GCF_001993725.1	SAMN03449339	soil	isolation source
GCF_900596545.1	SAMN03449339	NA	host
GCF_900596545.1	SAMN03449339	soil	isolation source
GCF_001527325.1	SAMN03449339	NA	host
GCF_001527325.1	SAMN03449339	soil	isolation source
GCF_001528465.1	SAMN03449399	NA	host
GCF_001528465.1	SAMN03449399	soil	isolation source
GCF_000023425.1	SAMN00000034	NA	host
GCF_000023425.1	SAMN00000034	NA	isolation source
GCF_001531025.1	SAMN03449525	NA	host
GCF_001531025.1	SAMN03449525	water,	isolation source
GCF_900594195.1	SAMN03449525	NA	host
GCF_900594195.1	SAMN03449525	water,	isolation source
GCF_900596755.1	SAMN03449525	NA	host
GCF_900596755.1	SAMN03449525	water,	isolation source
GCF_001525925.1	SAMN03449165	NA	host
GCF_001525925.1	SAMN03449165	soil	isolation source
GCF_003857795.1	SAMN03449165	NA	host
GCF_003857795.1	SAMN03449165	soil	isolation source
GCF_001993185.1	SAMN03449165	NA	host
GCF_001993185.1	SAMN03449165	soil	isolation source
GCF_900593975.1	SAMN03449165	NA	host
GCF_900593975.1	SAMN03449165	soil	isolation source
GCF_001976905.1	SAMN03449165	NA	host
GCF_001976905.1	SAMN03449165	soil	isolation source
GCF_900596485.1	SAMN03449165	NA	host
GCF_900596485.1	SAMN03449165	soil	isolation source
GCF_001527825.1	SAMN03449338	NA	host
GCF_001527825.1	SAMN03449338	soil	isolation source
GCF_900592835.1	SAMN03449338	NA	host
GCF_900592835.1	SAMN03449338	soil	isolation source
GCF_001530845.1	SAMN03449338	NA	host
GCF_001530845.1	SAMN03449338	soil	isolation source
GCF_003257985.1	SAMN03449338	NA	host
GCF_003257985.1	SAMN03449338	soil	isolation source
GCF_001992535.1	SAMN03449338	NA	host
GCF_001992535.1	SAMN03449338	soil	isolation source
GCF_001526825.1	SAMN03449349	NA	host
GCF_001526825.1	SAMN03449349	soil	isolation source
GCF_900595915.1	SAMN03449349	NA	host
GCF_900595915.1	SAMN03449349	soil	isolation source
GCF_003857615.1	SAMN03449349	NA	host
GCF_003857615.1	SAMN03449349	soil	isolation source
GCF_003853875.1	SAMN03449349	NA	host
GCF_003853875.1	SAMN03449349	soil	isolation source
GCF_001524365.1	SAMN03449262	NA	host
GCF_001524365.1	SAMN03449262	water,	isolation source
GCF_001980125.1	SAMN03449262	NA	host
GCF_001980125.1	SAMN03449262	water,	isolation source
GCF_000801065.1	SAMN03178256	NA	host
GCF_000801065.1	SAMN03178256	NA	isolation source
GCF_900597525.1	SAMN03178256	NA	host
GCF_900597525.1	SAMN03178256	NA	isolation source
GCF_001527425.1	SAMN03449317	NA	host
GCF_001527425.1	SAMN03449317	soil	isolation source
GCF_003854485.1	SAMN03449317	NA	host
GCF_003854485.1	SAMN03449317	soil	isolation source
GCF_001544795.2	SAMEA3731263	NA	host
GCF_001544795.2	SAMEA3731263	soil	isolation source
GCF_900597805.1	SAMEA3731263	NA	host
GCF_900597805.1	SAMEA3731263	soil	isolation source
GCF_900594845.1	SAMEA3731263	NA	host
GCF_900594845.1	SAMEA3731263	soil	isolation source
GCF_004402975.1	SAMN11159184	NA	host
GCF_004402975.1	SAMN11159184	root nodule	isolation source
GCF_001978965.1	SAMN11159184	NA	host
GCF_001978965.1	SAMN11159184	root nodule	isolation source
GCF_001979175.1	SAMN11159184	NA	host
GCF_001979175.1	SAMN11159184	root nodule	isolation source
GCF_001528685.1	SAMN03449419	NA	host
GCF_001528685.1	SAMN03449419	soil	isolation source
GCF_001522925.1	SAMN03449173	NA	host
GCF_001522925.1	SAMN03449173	soil	isolation source
GCF_000832305.1	SAMN03263054	NA	host
GCF_000832305.1	SAMN03263054	DOE Field Research Center at Oakridge, Tennessee, Area 5, Well FW507	isolation source
GCF_900593765.1	SAMN03263054	NA	host
GCF_900593765.1	SAMN03263054	DOE Field Research Center at Oakridge, Tennessee, Area 5, Well FW507	isolation source
GCF_900597255.1	SAMN03263054	NA	host
GCF_900597255.1	SAMN03263054	DOE Field Research Center at Oakridge, Tennessee, Area 5, Well FW507	isolation source
GCF_001992855.1	SAMN03263054	NA	host
GCF_001992855.1	SAMN03263054	DOE Field Research Center at Oakridge, Tennessee, Area 5, Well FW507	isolation source
GCF_001321205.1	SAMN03263054	NA	host
GCF_001321205.1	SAMN03263054	DOE Field Research Center at Oakridge, Tennessee, Area 5, Well FW507	isolation source
GCF_900595385.1	SAMN03263054	NA	host
GCF_900595385.1	SAMN03263054	DOE Field Research Center at Oakridge, Tennessee, Area 5, Well FW507	isolation source
GCF_004798465.1	SAMN11371351	NA	host
GCF_004798465.1	SAMN11371351	NA	isolation source
GCF_003257315.1	SAMN11371351	NA	host
GCF_003257315.1	SAMN11371351	NA	isolation source
GCF_002223155.1	SAMN11371351	NA	host
GCF_002223155.1	SAMN11371351	NA	isolation source
GCF_001534515.1	SAMN11371351	NA	host
GCF_001534515.1	SAMN11371351	NA	isolation source
GCF_000743455.1	SAMN02870864	NA	host
GCF_000743455.1	SAMN02870864	NA	isolation source
GCF_900591335.1	SAMN02870864	NA	host
GCF_900591335.1	SAMN02870864	NA	isolation source
GCF_003606245.1	SAMN02870864	NA	host
GCF_003606245.1	SAMN02870864	NA	isolation source
GCF_005502665.1	SAMN02870864	NA	host
GCF_005502665.1	SAMN02870864	NA	isolation source
GCF_000773215.1	SAMN02870864	NA	host
GCF_000773215.1	SAMN02870864	NA	isolation source
GCF_004339005.1	SAMN02870864	NA	host
GCF_004339005.1	SAMN02870864	NA	isolation source
GCF_900631675.1	SAMEA3471192	not available	host
GCF_900631675.1	SAMEA3471192	Environmental	isolation source
GCF_001887575.1	SAMEA3471192	not available	host
GCF_001887575.1	SAMEA3471192	Environmental	isolation source
GCF_003269225.1	SAMN09074759	NA	host
GCF_003269225.1	SAMN09074759	NA	isolation source
GCF_001993715.1	SAMN09074759	NA	host
GCF_001993715.1	SAMN09074759	NA	isolation source
GCF_001991175.1	SAMN09074759	NA	host
GCF_001991175.1	SAMN09074759	NA	isolation source
GCF_002981725.1	SAMN09074759	NA	host
GCF_002981725.1	SAMN09074759	NA	isolation source
GCF_900596365.1	SAMN09074759	NA	host
GCF_900596365.1	SAMN09074759	NA	isolation source
GCF_001855495.1	SAMN02152298	NA	host
GCF_001855495.1	SAMN02152298	NA	isolation source
GCF_002888335.1	SAMN02443782	NA	host
GCF_002888335.1	SAMN02443782	NA	isolation source
GCF_900593725.1	SAMN02443782	NA	host
GCF_900593725.1	SAMN02443782	NA	isolation source
GCF_001373335.1	SAMEA3292285	NA	host
GCF_001373335.1	SAMEA3292285	NA	isolation source
GCF_001524485.1	SAMN03449269	NA	host
GCF_001524485.1	SAMN03449269	soil	isolation source
GCF_000745665.1	SAMN03449269	NA	host
GCF_000745665.1	SAMN03449269	soil	isolation source
GCF_001992385.1	SAMN03449269	NA	host
GCF_001992385.1	SAMN03449269	soil	isolation source
GCF_000755805.1	SAMN02797514	NA	host
GCF_000755805.1	SAMN02797514	Aerosol sample	isolation source
GCF_003858185.1	SAMN09073280	NA	host
GCF_003858185.1	SAMN09073280	water,	isolation source
GCF_900446225.1	SAMN09073280	NA	host
GCF_900446225.1	SAMN09073280	water,	isolation source
GCF_900095195.1	SAMEA4378222	NA	host
GCF_900095195.1	SAMEA4378222	NA	isolation source
GCF_900596565.1	SAMEA4378222	NA	host
GCF_900596565.1	SAMEA4378222	NA	isolation source
GCF_000743695.1	SAMN02979295	NA	host
GCF_000743695.1	SAMN02979295	tobacco rhizosphere	isolation source
GCF_900597475.1	SAMN02979295	NA	host
GCF_900597475.1	SAMN02979295	tobacco rhizosphere	isolation source
GCF_001979745.1	SAMN02979295	NA	host
GCF_001979745.1	SAMN02979295	tobacco rhizosphere	isolation source
GCF_001592245.1	SAMN02979295	NA	host
GCF_001592245.1	SAMN02979295	tobacco rhizosphere	isolation source
GCF_003853005.1	SAMN09073221	NA	host
GCF_003853005.1	SAMN09073221	soil	isolation source
GCF_002858765.1	SAMN09073221	NA	host
GCF_002858765.1	SAMN09073221	soil	isolation source
GCF_003595325.1	SAMN07436295	NA	host
GCF_003595325.1	SAMN07436295	bacterial wilt-infected tomatoes	isolation source
GCF_001028765.1	SAMN03764558	NA	host
GCF_001028765.1	SAMN03764558	Surface sterilized rice seed	isolation source
GCF_003257375.1	SAMN03764558	NA	host
GCF_003257375.1	SAMN03764558	Surface sterilized rice seed	isolation source
GCF_001529895.1	SAMN03764558	NA	host
GCF_001529895.1	SAMN03764558	Surface sterilized rice seed	isolation source
GCF_001994695.1	SAMN03764558	NA	host
GCF_001994695.1	SAMN03764558	Surface sterilized rice seed	isolation source
GCF_900597835.1	SAMN03764558	NA	host
GCF_900597835.1	SAMN03764558	Surface sterilized rice seed	isolation source
GCF_900596725.1	SAMN03764558	NA	host
GCF_900596725.1	SAMN03764558	Surface sterilized rice seed	isolation source
GCF_900595945.1	SAMN03764558	NA	host
GCF_900595945.1	SAMN03764558	Surface sterilized rice seed	isolation source
GCA_002111225.1	SAMN06007570	NA	host
GCA_002111225.1	SAMN06007570	clinical	isolation source
GCF_003854115.1	SAMN06007570	NA	host
GCF_003854115.1	SAMN06007570	clinical	isolation source
GCF_003858275.1	SAMN06007570	NA	host
GCF_003858275.1	SAMN06007570	clinical	isolation source
GCF_900095735.1	SAMN05216551	NA	host
GCF_900095735.1	SAMN05216551	NA	isolation source
GCF_001992005.1	SAMN05216551	NA	host
GCF_001992005.1	SAMN05216551	NA	isolation source
GCF_001072455.1	SAMN03197540	NA	host
GCF_001072455.1	SAMN03197540	NA	isolation source
GCF_900596985.1	SAMN03197540	NA	host
GCF_900596985.1	SAMN03197540	NA	isolation source
GCF_900594305.1	SAMN03197540	NA	host
GCF_900594305.1	SAMN03197540	NA	isolation source
GCF_001529525.1	SAMN03449474	NA	host
GCF_001529525.1	SAMN03449474	soil	isolation source
GCF_004348055.1	SAMN03449474	NA	host
GCF_004348055.1	SAMN03449474	soil	isolation source
GCF_900594135.1	SAMN03449474	NA	host
GCF_900594135.1	SAMN03449474	soil	isolation source
GCF_001994405.1	SAMN03449474	NA	host
GCF_001994405.1	SAMN03449474	soil	isolation source
GCF_900250085.1	SAMEA104421029	NA	host
GCF_900250085.1	SAMEA104421029	NA	isolation source
GCF_900595055.1	SAMEA104421029	NA	host
GCF_900595055.1	SAMEA104421029	NA	isolation source
GCF_002346205.1	SAMN03174429	NA	host
GCF_002346205.1	SAMN03174429	NA	isolation source
GCF_900592125.1	SAMN03174429	NA	host
GCF_900592125.1	SAMN03174429	NA	isolation source
GCF_001994025.1	SAMN03174429	NA	host
GCF_001994025.1	SAMN03174429	NA	isolation source
GCF_900596265.1	SAMN03174429	NA	host
GCF_900596265.1	SAMN03174429	NA	isolation source
GCF_001992315.1	SAMN03174429	NA	host
GCF_001992315.1	SAMN03174429	NA	isolation source
GCF_001977465.1	SAMN03174429	NA	host
GCF_001977465.1	SAMN03174429	NA	isolation source
GCF_001528265.1	SAMN03449388	NA	host
GCF_001528265.1	SAMN03449388	soil	isolation source
GCF_003268455.1	SAMN03449388	NA	host
GCF_003268455.1	SAMN03449388	soil	isolation source
GCF_001532105.1	SAMN03449600	NA	host
GCF_001532105.1	SAMN03449600	water,	isolation source
GCF_000773335.1	SAMN03449600	NA	host
GCF_000773335.1	SAMN03449600	water,	isolation source
GCF_000774945.1	SAMN03449600	NA	host
GCF_000774945.1	SAMN03449600	water,	isolation source
GCF_001202415.1	SAMN03449600	NA	host
GCF_001202415.1	SAMN03449600	water,	isolation source
GCF_900593385.1	SAMN03449600	NA	host
GCF_900593385.1	SAMN03449600	water,	isolation source
GCF_001525645.1	SAMN03449600	NA	host
GCF_001525645.1	SAMN03449600	water,	isolation source
GCF_900597315.1	SAMN03449600	NA	host
GCF_900597315.1	SAMN03449600	water,	isolation source
GCF_002111025.1	SAMN06007573	NA	host
GCF_002111025.1	SAMN06007573	soil	isolation source
GCF_000757235.1	SAMN02864887	NA	host
GCF_000757235.1	SAMN02864887	blood/urine	isolation source
GCF_001204155.1	SAMN02864887	NA	host
GCF_001204155.1	SAMN02864887	blood/urine	isolation source
GCF_000439695.1	SAMN02603568	NA	host
GCF_000439695.1	SAMN02603568	autopsy brain sample	isolation source
GCF_001992075.1	SAMN02603568	NA	host
GCF_001992075.1	SAMN02603568	autopsy brain sample	isolation source
GCF_001523685.1	SAMN03449230	NA	host
GCF_001523685.1	SAMN03449230	soil	isolation source
GCA_001678065.1	SAMN03449230	NA	host
GCA_001678065.1	SAMN03449230	soil	isolation source
GCF_900595305.1	SAMN03449230	NA	host
GCF_900595305.1	SAMN03449230	soil	isolation source
GCF_001523245.1	SAMN03449192	NA	host
GCF_001523245.1	SAMN03449192	soil	isolation source
GCF_001529845.1	SAMN03449443	NA	host
GCF_001529845.1	SAMN03449443	soil	isolation source
GCF_900597215.1	SAMN03449443	NA	host
GCF_900597215.1	SAMN03449443	soil	isolation source
GCF_900249785.1	SAMN03449443	NA	host
GCF_900249785.1	SAMN03449443	soil	isolation source
GCF_001992815.1	SAMN03449443	NA	host
GCF_001992815.1	SAMN03449443	soil	isolation source
GCF_002879875.1	SAMN08277009	NA	host
GCF_002879875.1	SAMN08277009	NA	isolation source
GCF_002501565.1	SAMN07176573	NA	host
GCF_002501565.1	SAMN07176573	Tomato with bacterial wilt	isolation source
GCF_001870305.1	SAMN07176573	NA	host
GCF_001870305.1	SAMN07176573	Tomato with bacterial wilt	isolation source
GCF_900597235.1	SAMN07176573	NA	host
GCF_900597235.1	SAMN07176573	Tomato with bacterial wilt	isolation source
GCF_900596235.1	SAMN07176573	NA	host
GCF_900596235.1	SAMN07176573	Tomato with bacterial wilt	isolation source
GCF_002981815.1	SAMN07176573	NA	host
GCF_002981815.1	SAMN07176573	Tomato with bacterial wilt	isolation source
GCF_003547035.1	SAMN08120362	NA	host
GCF_003547035.1	SAMN08120362	clinical	isolation source
GCF_000671335.1	SAMN02444146	NA	host
GCF_000671335.1	SAMN02444146	eggplant	isolation source
GCA_002321545.1	SAMN02444146	NA	host
GCA_002321545.1	SAMN02444146	eggplant	isolation source
GCA_000773345.1	SAMN02444146	NA	host
GCA_000773345.1	SAMN02444146	eggplant	isolation source
GCF_900595595.1	SAMN02444146	NA	host
GCF_900595595.1	SAMN02444146	eggplant	isolation source
GCF_000774815.1	SAMN02444146	NA	host
GCF_000774815.1	SAMN02444146	eggplant	isolation source
GCF_900249995.1	SAMN02444146	NA	host
GCF_900249995.1	SAMN02444146	eggplant	isolation source
GCF_001524525.1	SAMN03449273	NA	host
GCF_001524525.1	SAMN03449273	soil	isolation source
GCF_900592525.1	SAMN03449273	NA	host
GCF_900592525.1	SAMN03449273	soil	isolation source
GCF_000757105.1	SAMN03449273	NA	host
GCF_000757105.1	SAMN03449273	soil	isolation source
GCF_900079495.1	SAMN03449273	NA	host
GCF_900079495.1	SAMN03449273	soil	isolation source
GCF_001544755.1	SAMN03449273	NA	host
GCF_001544755.1	SAMN03449273	soil	isolation source
GCF_001991455.1	SAMN03449273	NA	host
GCF_001991455.1	SAMN03449273	soil	isolation source
GCF_900591985.1	SAMN03449273	NA	host
GCF_900591985.1	SAMN03449273	soil	isolation source
GCF_900594815.1	SAMN03449273	NA	host
GCF_900594815.1	SAMN03449273	soil	isolation source
GCF_001276275.1	SAMN03449273	NA	host
GCF_001276275.1	SAMN03449273	soil	isolation source
GCF_900597275.1	SAMN03449273	NA	host
GCF_900597275.1	SAMN03449273	soil	isolation source
GCA_002342245.1	SAMN03449273	NA	host
GCA_002342245.1	SAMN03449273	soil	isolation source
GCF_000987055.1	SAMN02402688	NA	host
GCF_000987055.1	SAMN02402688	Sputum of cystic fibrosis patient	isolation source
GCF_001722225.1	SAMN02402688	NA	host
GCF_001722225.1	SAMN02402688	Sputum of cystic fibrosis patient	isolation source
GCF_003546465.1	SAMN02795966	NA	host
GCF_003546465.1	SAMN02795966	Plant derived food stuff	isolation source
GCF_003966915.1	SAMD00079759	NA	host
GCF_003966915.1	SAMD00079759	fungal mycelia of Mortierella elongata FMR23-6	isolation source
GCF_002111065.1	SAMN06007554	NA	host
GCF_002111065.1	SAMN06007554	clinical	isolation source
GCF_001445955.1	SAMN06007554	NA	host
GCF_001445955.1	SAMN06007554	clinical	isolation source
GCF_001197775.1	SAMN06007554	NA	host
GCF_001197775.1	SAMN06007554	clinical	isolation source
GCF_900593965.1	SAMN06007554	NA	host
GCF_900593965.1	SAMN06007554	clinical	isolation source
GCF_900596925.1	SAMN06007554	NA	host
GCF_900596925.1	SAMN06007554	clinical	isolation source
GCF_900593405.1	SAMN06007554	NA	host
GCF_900593405.1	SAMN06007554	clinical	isolation source
GCF_001524405.1	SAMN06007554	NA	host
GCF_001524405.1	SAMN06007554	clinical	isolation source
GCF_001992695.1	SAMN05001931	NA	host
GCF_001992695.1	SAMN05001931	Sputum	isolation source
GCF_002888285.1	SAMN05001931	NA	host
GCF_002888285.1	SAMN05001931	Sputum	isolation source
GCF_001991565.1	SAMN05001931	NA	host
GCF_001991565.1	SAMN05001931	Sputum	isolation source
GCF_000341045.1	SAMN02470060	NA	host
GCF_000341045.1	SAMN02470060	surface sterilized rice roots	isolation source
GCF_900595525.1	SAMN02470060	NA	host
GCF_900595525.1	SAMN02470060	surface sterilized rice roots	isolation source
GCF_000932095.1	SAMN02470060	NA	host
GCF_000932095.1	SAMN02470060	surface sterilized rice roots	isolation source
GCF_003634155.1	SAMN02470060	NA	host
GCF_003634155.1	SAMN02470060	surface sterilized rice roots	isolation source
GCF_001980775.1	SAMN02470060	NA	host
GCF_001980775.1	SAMN02470060	surface sterilized rice roots	isolation source
GCF_900591825.1	SAMN02470060	NA	host
GCF_900591825.1	SAMN02470060	surface sterilized rice roots	isolation source
GCF_003201665.1	SAMN02470060	NA	host
GCF_003201665.1	SAMN02470060	surface sterilized rice roots	isolation source
GCF_001993515.1	SAMN02470060	NA	host
GCF_001993515.1	SAMN02470060	surface sterilized rice roots	isolation source
GCF_002346085.1	SAMN02470060	NA	host
GCF_002346085.1	SAMN02470060	surface sterilized rice roots	isolation source
GCF_001642555.1	SAMN02470060	NA	host
GCF_001642555.1	SAMN02470060	surface sterilized rice roots	isolation source
GCF_000519185.1	SAMN02584919	NA	host
GCF_000519185.1	SAMN02584919	NA	isolation source
GCF_003201235.1	SAMN02584919	NA	host
GCF_003201235.1	SAMN02584919	NA	isolation source
GCF_003854495.1	SAMN02584919	NA	host
GCF_003854495.1	SAMN02584919	NA	isolation source
GCF_001321305.1	SAMN02584919	NA	host
GCF_001321305.1	SAMN02584919	NA	isolation source
GCF_900249725.1	SAMEA104421034	NA	host
GCF_900249725.1	SAMEA104421034	NA	isolation source
GCF_900592885.1	SAMEA104421034	NA	host
GCF_900592885.1	SAMEA104421034	NA	isolation source
GCF_001977955.1	SAMEA104421034	NA	host
GCF_001977955.1	SAMEA104421034	NA	isolation source
GCF_001882515.1	SAMEA104421034	NA	host
GCF_001882515.1	SAMEA104421034	NA	isolation source
GCF_001993355.1	SAMN05001884	NA	host
GCF_001993355.1	SAMN05001884	Sputum	isolation source
GCF_002894775.1	SAMN08046731	NA	host
GCF_002894775.1	SAMN08046731	NA	isolation source
GCF_900596475.1	SAMN08046731	NA	host
GCF_900596475.1	SAMN08046731	NA	isolation source
GCF_001978295.1	SAMN08046731	NA	host
GCF_001978295.1	SAMN08046731	NA	isolation source
GCF_001544915.2	SAMEA3731267	NA	host
GCF_001544915.2	SAMEA3731267	soil	isolation source
GCF_000774805.1	SAMEA3731267	NA	host
GCF_000774805.1	SAMEA3731267	soil	isolation source
GCF_003257865.1	SAMEA3731267	NA	host
GCF_003257865.1	SAMEA3731267	soil	isolation source
GCF_003860685.1	SAMN10366525	NA	host
GCF_003860685.1	SAMN10366525	NA	isolation source
GCF_001981185.1	SAMN10366525	NA	host
GCF_001981185.1	SAMN10366525	NA	isolation source
GCF_003857515.1	SAMN09073282	NA	host
GCF_003857515.1	SAMN09073282	water,	isolation source
GCF_000016345.1	SAMN02598371	NA	host
GCF_000016345.1	SAMN02598371	NA	isolation source
GCF_001980805.1	SAMN02598371	NA	host
GCF_001980805.1	SAMN02598371	NA	isolation source
GCF_900594765.1	SAMN02598371	NA	host
GCF_900594765.1	SAMN02598371	NA	isolation source
GCF_000757095.1	SAMN02598371	NA	host
GCF_000757095.1	SAMN02598371	NA	isolation source
GCF_001524645.1	SAMN02598371	NA	host
GCF_001524645.1	SAMN02598371	NA	isolation source
GCF_003813945.1	SAMN02598371	NA	host
GCF_003813945.1	SAMN02598371	NA	isolation source
GCF_000011545.1	SAMEA1705938	NA	host
GCF_000011545.1	SAMEA1705938	NA	isolation source
GCF_000774175.1	SAMN02997413	NA	host
GCF_000774175.1	SAMN02997413	clinical isolate	isolation source
GCF_900595395.1	SAMN02997413	NA	host
GCF_900595395.1	SAMN02997413	clinical isolate	isolation source
GCF_001262315.1	SAMN02997413	NA	host
GCF_001262315.1	SAMN02997413	clinical isolate	isolation source
GCF_900594275.1	SAMN02997413	NA	host
GCF_900594275.1	SAMN02997413	clinical isolate	isolation source
GCF_004798725.1	SAMN11372030	NA	host
GCF_004798725.1	SAMN11372030	NA	isolation source
GCA_002280125.1	SAMN11372030	NA	host
GCA_002280125.1	SAMN11372030	NA	isolation source
GCF_001976495.1	SAMN11372030	NA	host
GCF_001976495.1	SAMN11372030	NA	isolation source
GCF_001993795.1	SAMN05001960	NA	host
GCF_001993795.1	SAMN05001960	Sputum	isolation source
GCF_000961515.1	SAMN03174512	NA	host
GCF_000961515.1	SAMN03174512	White-rot fungus Phanerochaete chrysosporium	isolation source
GCF_001522425.1	SAMN03174512	NA	host
GCF_001522425.1	SAMN03174512	White-rot fungus Phanerochaete chrysosporium	isolation source
GCF_001699815.1	SAMN05450313	NA	host
GCF_001699815.1	SAMN05450313	hospital effluents	isolation source
GCF_001531005.1	SAMN05450313	NA	host
GCF_001531005.1	SAMN05450313	hospital effluents	isolation source
GCF_000182295.1	SAMN00000359	NA	host
GCF_000182295.1	SAMN00000359	chronic granulomatous disease patient at the NIH clinical center in Bethesda, MD, USA	isolation source
GCF_900594855.1	SAMN00000359	NA	host
GCF_900594855.1	SAMN00000359	chronic granulomatous disease patient at the NIH clinical center in Bethesda, MD, USA	isolation source
GCF_900592285.1	SAMN00000359	NA	host
GCF_900592285.1	SAMN00000359	chronic granulomatous disease patient at the NIH clinical center in Bethesda, MD, USA	isolation source
GCF_001485395.1	SAMD00023378	NA	host
GCF_001485395.1	SAMD00023378	NA	isolation source
GCF_001991375.1	SAMD00023378	NA	host
GCF_001991375.1	SAMD00023378	NA	isolation source
GCF_900593325.1	SAMD00023378	NA	host
GCF_900593325.1	SAMD00023378	NA	isolation source
GCF_900249905.1	SAMD00023378	NA	host
GCF_900249905.1	SAMD00023378	NA	isolation source
GCF_900592405.1	SAMD00023378	NA	host
GCF_900592405.1	SAMD00023378	NA	isolation source
GCF_002921105.1	SAMD00023378	NA	host
GCF_002921105.1	SAMD00023378	NA	isolation source
GCF_003853985.1	SAMD00023378	NA	host
GCF_003853985.1	SAMD00023378	NA	isolation source
GCF_900596045.1	SAMD00023378	NA	host
GCF_900596045.1	SAMD00023378	NA	isolation source
GCF_001718355.1	SAMN03449140	NA	host
GCF_001718355.1	SAMN03449140	soil	isolation source
GCF_003858025.1	SAMN03449140	NA	host
GCF_003858025.1	SAMN03449140	soil	isolation source
GCF_900111715.1	SAMN03449140	NA	host
GCF_900111715.1	SAMN03449140	soil	isolation source
GCF_900597325.1	SAMN03449140	NA	host
GCF_900597325.1	SAMN03449140	soil	isolation source
GCF_001533565.1	SAMN03449642	NA	host
GCF_001533565.1	SAMN03449642	soil	isolation source
GCF_001320615.1	SAMN03449642	NA	host
GCF_001320615.1	SAMN03449642	soil	isolation source
GCF_001208545.1	SAMN03449642	NA	host
GCF_001208545.1	SAMN03449642	soil	isolation source
GCF_900597495.1	SAMN03449642	NA	host
GCF_900597495.1	SAMN03449642	soil	isolation source
GCF_900596335.1	SAMN03449642	NA	host
GCF_900596335.1	SAMN03449642	soil	isolation source
GCF_000170415.1	SAMN03449642	NA	host
GCF_000170415.1	SAMN03449642	soil	isolation source
GCF_003863955.1	SAMN03449642	NA	host
GCF_003863955.1	SAMN03449642	soil	isolation source
GCF_000767615.3	SAMN03078809	NA	host
GCF_000767615.3	SAMN03078809	Cystic Fibrosis Patients	isolation source
GCF_001071265.1	SAMN03078809	NA	host
GCF_001071265.1	SAMN03078809	Cystic Fibrosis Patients	isolation source
GCF_002888045.1	SAMN03078809	NA	host
GCF_002888045.1	SAMN03078809	Cystic Fibrosis Patients	isolation source
GCF_002141475.1	SAMN06075481	NA	host
GCF_002141475.1	SAMN06075481	NA	isolation source
GCF_001984285.1	SAMN05001975	NA	host
GCF_001984285.1	SAMN05001975	Sputum	isolation source
GCF_002920945.1	SAMN05001975	NA	host
GCF_002920945.1	SAMN05001975	Sputum	isolation source
GCF_001523485.1	SAMN03449206	NA	host
GCF_001523485.1	SAMN03449206	soil	isolation source
GCA_002256165.1	SAMN07280682	NA	host
GCA_002256165.1	SAMN07280682	Clonal culture of Asterionella formosa BG1 isolated from Esthwaite Water	isolation source
GCF_002900605.1	SAMN07280682	NA	host
GCF_002900605.1	SAMN07280682	Clonal culture of Asterionella formosa BG1 isolated from Esthwaite Water	isolation source
GCF_001978635.1	SAMN07280682	NA	host
GCF_001978635.1	SAMN07280682	Clonal culture of Asterionella formosa BG1 isolated from Esthwaite Water	isolation source
GCF_900596815.1	SAMN07280682	NA	host
GCF_900596815.1	SAMN07280682	Clonal culture of Asterionella formosa BG1 isolated from Esthwaite Water	isolation source
GCF_001977085.1	SAMN07280682	NA	host
GCF_001977085.1	SAMN07280682	Clonal culture of Asterionella formosa BG1 isolated from Esthwaite Water	isolation source
GCF_002981775.1	SAMN07280682	NA	host
GCF_002981775.1	SAMN07280682	Clonal culture of Asterionella formosa BG1 isolated from Esthwaite Water	isolation source
GCF_001991625.1	SAMN07280682	NA	host
GCF_001991625.1	SAMN07280682	Clonal culture of Asterionella formosa BG1 isolated from Esthwaite Water	isolation source
GCF_001523965.1	SAMN03449236	NA	host
GCF_001523965.1	SAMN03449236	soil	isolation source
GCA_003256555.1	SAMN03449236	NA	host
GCA_003256555.1	SAMN03449236	soil	isolation source
GCF_002980695.1	SAMN03449236	NA	host
GCF_002980695.1	SAMN03449236	soil	isolation source
GCF_001445915.1	SAMN03449236	NA	host
GCF_001445915.1	SAMN03449236	soil	isolation source
GCF_001530545.1	SAMN03449511	NA	host
GCF_001530545.1	SAMN03449511	soil	isolation source
GCF_900608525.1	SAMN03449511	NA	host
[truncated: 5,843 more rows]
