# Supplementary material for: Phenolic acid-degrading Paraburkholderia prime decomposition in forest soil
Source: ISME Commun. 2021 Mar 25;1:4. doi: 10.1038/s43705-021-00009-z (PMC9723775; doi:10.1038/s43705-021-00009-z)
Supplement: Supplementary file 5 — Supplementary Data [file 43705_2021_9_MOESM5_ESM.zip › Supplementary Data/re-classified.Folman.2008.Paraburkholderia.fa]

>Paraburkholderia madsenensis
AGAGTTTGATCCTGGCTCAGATTGAACGCTGGCGGCATGCCTTACACATGCAAGTCGAACGGCAGCACGGGGGCAACCCTGGTGGCGAGTGGCGAACGGGTGAGTAATACATCGGAACGTGTCCTGTAGTGGGGGATAGCCCGGCGAAAGCCGGATTAATACCGCATACGCTCTACGGAGGAAAGGGGGGGATCTTAGGACCTCCCGCTACAGGGGCGGCCGATGGCAGATTAGCTAGTTGGTGGGGTAAAGGCCTACCAAGGCGACGATCTGTAGCTGGTCTGAGAGGACGACCAGCCACACTGGGACTGAGACACGGCCCAGACTCCTACGGGAGGCAGCAGTGGGGAATTTTGGACAATGGGGGAAACCCTGATCCAGCAATGCCGCGTGTGTGAAGAAGGCCTTCGGGTTGTAAAGCACTTTTGTCCGGAAAGAAAACCTCTGGGTTAATACCCCGGGGGGATGACGGTACCGGAAGAATAAGCACCGGCTAACTACGTGCCAGCAGCCGCGGTAATACGTAGGGTGCAAGCGTTAATCGGAATTACTGGGCGTAAAGCGTGCGCAGGCGGTCCGCTAAGACAGATGTGAAATCCCCGGGCTTAACCTGGGAACTGCATTTGTGACTGGCGGGCTAGAGTATGGCAGAGGGGGGTAGAATTCCACGTGTAGCAGTGAAATGCGTAGAGATGTGGAGGAATACCGATGGCGAAGGCAGCCCCCTGGGCCAATACTGACGCTCATGCACGAAAGCGTGGGGAGCAAACAGGATTAGATACCCTGGTAGTCCACGCCCTAAACGATGTCAACTAGTTGTCGGGTCTTCATTGACTTGGTAACGTAGCTAACGCGTGAAGTTGACCGCCTGGGGAGTACGGTCGCAAGATTAAAACTCAAAGGAATTGACGGGGACCCGCACAAGCGGTGGATGATGTGGATTAATTCGATGCAACGCGAAAAACCTTACCTACCCTTGACATGTATGGAATCCTGCTGAGAGGTGGGAGTGCCCGAAAGGGAGCCATAACACAGGTGCTGCATGGCTGTCGTCAGCTCGTGTCGTGAGATGTTGGGTTAAGTCCCGCAACGAGCGCAACCCTTGTCCCTAGTTGCTACGCAAGAGCACTCTAGGGAGACTGCCGGTGACAAACCGGAGGAAGGTGGGGATGACGTCAAGTCCTCATGGCCCTTATGGGTAGGGCTTCACACGTCATACAATGGTCGGAACAGAGGGTCGCCAACCCGCGAGGGGGAGCCAATCCCAGAAAACCGATCGTAGTCCGGATCGCACTCTGCAACTCGAGTGCGTGAAGCTGGAATCGCTAGTAATCGCGGATCAGCATGCCGCGGTGAATACGTTCCCGGGTCTTGTACACACCGCCCGTCACACCATGGGAGTGGGTTTTACCAGAAGTGGCTAGTCTAACCGCAAGGAGGACGGTCACCACGGTAGGATTCATGA
> Valaskova 
ATTTCCTTAGTAACGTAGCTAACGCGTGAAGTTGACCGCCTGGGGAGTACGGTCGCAAGATTAAAACTCAAAGGAATTGACGGGGACCCGCACAAGCGGTGGATGATGTGGATTAATTCGATGCAACGCGAAAAACCTTACCTACCCTTGACATGGTCGGAATCCTGCTGAGAGGCGGGAGTGCTCGAAAGAGAACCGATACACAGGTGCTGCATGGCTGTCGTCAGCTCGTGTCGTGAGATGTTGGGTTAAGTCCCGCAACGAGCGCAACCCTTGTCCTTAGTTGCTACGCAAGAGCACTCTAGGGAGACTGCCGGTGACAAACCGGAGGAAGGTGGGGATGACGTCAAGTCCTCATGGCCCTTATGGGTAGGGCTTCACACGTCATACAATGGTCGGAACAGAGGGCAGCCAACCCGCGAGGGGGAGCTAATCCCAGAAAACCGATCGTAGTCCGGATCGCAGTCTGCAACTCGACTGCGTGAAGCTGGAATCGCTAGTAATCGCGGATCAGCATGCCGCGGTGAATACGTTCCCGGGTCTTGTACACACCGCCCGTCACACCATGGGAGTGGGTTTTACCAGAAGTAGTTAGCCTAACC
> Valaskova 
TGGGGAGCAAACAGGATTAGATACCCTGGTAGTCCACGCCCTAAACGATGTCAACTAGTTGTTGGGGATTCATTTCCTTAGTAACGTAGCTAACGCGTGAAGTTGACCGCCTGGGGAGTACGGTCGCAAGATTAAAACTCAAAGGAATTGACGGGGACCCGCACAAGCGGTGGATGATGTGGATTAATTCGATGCAACGCGAAAAACCTTACCTACCCTTGACATGGTCGGAATCCTGCTGAGAGGCGGGAGTGCTCGAAAGAGAACCGATACACAGGTGCTGCATGGCTGTCGTCAGCTCGTGTCGTGAGATGTTGGGTTAAGTCCCGCAACGAGCGCAACCCTTGTCCTTAGTTGCTACGCAAGAGCACTCTAGGGAGACTGCCGGTGACAAACCGGAGGAAGGTGGGGATGACGTCAAGTCCTCATGGCCCTTATGGGTAGGGCTTCACACGTCATACAATGGTCGGAACAGAGGGCAGCCAACCCGCGAGGGGGAGCTAATCCCAGAAAACCGATCGTAGTCCGGATCGCAGTCTGCAACTCGACTGCGTGAAGCTGGAATCGCTAGTAATCGCGGATCAGCATGCCGCGGTGAATACGTTCCCGGGTCTTGTACACACCGCCCGTCACACCATGGGAGTGGGTTTTACCAGAAGTAGTTAGCCTAA
> Valaskova 
GCCAATACTGACGCTCATGCACGAAAGCGTGGGGAGCAAACAGGATTAGATACCCTGGTAGTCCACGCCCTAAACGATGTCAACTAGTTGTTGGGTCTTCATTGACTTAGTAACGTAGCTAACGCGTGAAGTTGACCGCCTGGGGAGTACGGTCGCAAGATTAAAACTCAAAGGAATTGACGGGGACCCGCACAAGCGGTGGATGATGTGGATTAATTCGATGCAACGCGAAAAACCTTACCTACCCTTGACATGGTCGGAACCCTGCTGAAAGGTGGGGGTGCTCGAAAGAGAACCGATACACAGGTGCTGCATGGCTGTCGTCAGCTCGTGTCGTGAGATGTTGGGTTAAGTCCCGCAACGAGCGCAACCCTTGTCCTTAGTTGCTACGCAAGAGCACTCTAAGGAGACTGCCGGTGACAAACCGGAGGAAGGTGGGGATGACGTCAAGTCCTCATGGCCCTTATGGGTAGGGCTTCACACGTCATACAATGGTCGGAACAGAGGGCTGCCAACCCGTGAGGGGGAGCTAATCCCAGAAAACCGATCGTAGTCCGGATCGTAGTCTGCAACTCGACTACGTGAAGCTGGAATCGCTAGTAATCGCGGATCAGCATGCCGCGGTGAATACGTTCCCGGGTCTTGTACACACCGCCCGTCACACCATGGGAGTGGGTTTTACCAGAAGTGGCTAGTCTAAC
> Valaskova 
GTGGGGAGCAAACAGGATTAGATACCCTGGTAGTCCACGCCCTAAACGATGTCAACTAGTTGTTGGGTCTTCATTGACTTAGTAACGTAGCTAACGCGTGAAGTTGACCGCCTGGGGAGTACGGTCGCAAGATTAAAACTCAAAGGAATTGACGGGGACCCGCACAAGCGGTGGATGATGTGGATTAATTCGATGCAACGCGAAAAACCTTACCTACCCTTGACATGGTCGGAACCCTGCTGAAAGGTGGGGGTGCTCGAAAGAGAACCGATACACAGGTGCTGCATGGCTGTCGTCAGCTCGTGTCGTGAGATGTTGGGTTAAGTCCCGCAACGAGCGCAACCCTTGTCCTTAGTTGCTACGCAAGAGCACTCTAAGGAGACTGCCGGTGACAAACCGGAGGAAGGTGGGGATGACGTCAAGTCCTCATGGCCCTTATGGGTAGGGCTTCACACGTCATACAATGGTCGGAACAGAGGGCTGCCAACCCGTGAGGGGGAGCTAATCCCAGAAAACCGATCGTAGTCCGGATCGTAGTCTGCAACTCGACTACGTGAAGCTGGAATCGCTAGTAATCGCGGATCAGCATGCCGCGGTGAATACGTTCCCGGGTCTTGTACACACCGCCCGTCACACCATGGGAGTGGGTTTTACCAGAAGTGGCTAGTCTAAC
> Valaskova 
GTCAACTAGTTGTTGGGTCTTCATTGACTTAGTAACGTAGCTAACGCGTGAAGTTGACCGCCTGGGGAGTACGGTCGCAAGATTAAAACTCAAAGGAATTGACGGGGACCCGCACAAGCGGTGGATGATGTGGATTAATTCGATGCAACGCGAAAAACCTTACCTACCCTTGACATGGTCGGAACCCTGCTGAAAGGTGGGGGTGCTCGAAAGAGAACCGATACACAGGTGCTGCATGGCTGTCGTCAGCTCGTGTCGTGAGATGTTGGGTTAAGTCCCGCAACGAGCGCAACCCTTGTCCTTAGTTGCTACGCAAGAGCACTCTAAGGAGACTGCCGGTGACAAACCGGAGGAAGGTGGGGATGACGTCAAGTCCTCATGGCCCTTATGGGTAGGGCTTCACACGTCATACAATGGTCGGAACAGAGGGCTGCCAACCCGTGAGGGGGAGCTAATCCCAGAAAACCGATCGTAGTCCGGATCGTAGTCTGCAACTCGACTACGTGAAGCTGGAATCGCTAGTAATCGCGGATCAGCATGCCGCGGTGAATACGTTCCCGGGTCTTGTACACACCGCCCGTCACACCATGGGAGTGGGTTTCACCAGAAGTAGGTAGCCTA
> Valaskova 
TGGGGAGCAAACAGGATTAGATACCCTGGTAGTCCACGCCCTAAACGATGTCAACTAGTTGTTGGGTCTTCATTGACTTAGTAACGTAGCTAACGCGTGAAGTTGACCGCCTGGGGAGTACGGTCGCAAGATTAAAACTCAAAGGAATTGACGGGGACCCGCACAAGCGGTGGATGATGTGGATTAATTCGATGCAACGCGAAAAACCTTACCTACCCTTGACATGGTCGGAACCCTGCTGAAAGGTGGGGGTGCTCGAAAGAGAACCGATACACAGGTGCTGCATGGCTGTCGTCAGCTCGTGTCGTGAGATGTTGGGTTAAGTCCCGCAACGAGCGCAACCCTTGTCCTTAGTTGCTACGCAAGAGCACTCTAAGGAGACTGCCGGTGACAAACCGGAGGAAGGTGGGGATGACGTCAAGTCCTCATGGCCCTTATGGGTAGGGCTTCACACGTCATACAATGGTCGGAACAGAGGGCTGCCAACCCGTGAGGGGGAGCTAATCCCAGAAAACCGATCGTAGTCCGGATCGTAGTCTGCAACTCGACTACGTGAAGCTGGAATCGCTAGTAATCGCGGATCAGCATGCCGCGGTGAATACGTTCCCGGGTCTTGTACACACCGCCCGTCACACCATGGGAGTGGGTTTTACCAGAAGTGGCTAGTCTAA
> Valaskova 
GGGGAGCAAACAGGATTAGATACCCTGGTAGTCCACGCCCTAAACGATGTCAACTAGTTGTTGGGTCTTCATTGACTTAGTAACGTAGCTAACGCGTGAAGTTGACCGCCTGGGGAGTACGGTCGCAAGATTAAAACTCAAAGGAATTGACGGGGACCCGCACAAGCGGTGGATGATGTGGATTAATTCGATGCAACGCGAAAAACCTTACCTACCCTTGACATGTATGGAACCTGGCTGAGAGGTCGGGGTGCCCGAAAGGGAGCCATAACACAGGTGCTGCATGGCTGTCGTCAGCTCGTGTCGTGAGATGTTGGGTTAAGTCCCGCAACGAGCGCAACCCTTGTCCCTAGTTGCTACGCAAGAGCACTCTAGGGAGACTGCCGGTGACAAACCGGAGGAAGGTGGGGATGACGTCAAGTCCTCATGGCCCTTATGGGTAGGGCTTCACACGTCATACAATGGTCGGAACAGAGGGTCGCCAAGCCGCGAGGTGGAGCCAATCCCAGAAAACCGATCGTAGTCCGGATCGCACTCTGCAACTCGAGTGCGTGAAGCTGGAATCGCTAGTAATCGCGGATCAGCATGCCGCGGTGAATACGTTCCCGGGTCTTGTACACACCGCCCGTCACACCATGGGAGTGGGTTTTACCAGAAGTGGCTAGTCTAAC
> Valaskova 
CCCTAAACGATGTCAACTAGTTGTTGGGTCTTCATTGACTTAGTAACGTAGCTAACGCGTGAAGTTGACCGCCTGGGGAGTACGGTCGCAAGATTAAAACTCAAAGGAATTGACGGGGACCCGCACAAGCGGTGGATGATGTGGATTAATTCGATGCAACGCGAAAAACCTTACCTACCCTTGACATGTATGGAACCTGGCTGAGAGGTCGGGGTGCCCGAAAGGGAGCCATAACACAGGTGCTGCATGGCTGTCGTCAGCTCGTGTCGTGAGATGTTGGGTTAAGTCCCGCAACGAGCGCAACCCTTGTCCCTAGTTGCTACGCAAGAGCACTCTAGGGAGACTGCCGGTGACAAACCGGAGGAAGGTGGGGATGACGTCAAGTCCTCATGGCCCTTATGGGTAGGGCTTCACACGTCATACAATGGTCGGAACAGAGGGTCGCCAAGCCGCGAGGTGGAGCCAATCCCAGAAAACCGATCGTAGTCCGGATCGCACTCTGCAACTCGAGTGCGTGAAGCTGGAATCGCTAGTAATCGCGGATCAGCATGCCGCGGTGAATACGTTCCCGGGTCTTGTACACACCGCCCGTCACACCATGGGAGTGGGTTTTACCAGAAGTGGCTAGTCTA
> Valaskova 
GGGAGCAAACAGGATTAGATACCCTGGTAGTCCACGCCCTAAACGATGTCAACTGGTTGTCGGGTCTTCATTGACTTGGTAACGTAGCTAACGCGTGAAGTTGACCGCCTGGGGAGTACGGTCGCAAGATTAAAACTCAAAGGAATTGACGGGGACCCGCACAAGCGGTGGATGATGTGGATTAATTCGATGCAACGCGAAAAACCTTACCTACCCTTGACATGGTCAGGACCCTGCTGAAAGGTGGGGGTGCCCGAAAGGGAACTGATACACAGGTGCTGCATGGCTGTCGTCAGCTCGTGTCGTGAGATGTTGGGTTAAGTCCCGCAACGAGCGCAACCCTTGTCCCTAGTTGCTACGCAAGAGCACTCTAGGGAGACTGCCGGTGACAAACCGGAGGAAGGTGGGGATGACGTCAAGTCCTCATGGCCCTTATGGGTAGGGCTTCACACGTCATACAATGGTCGGAACAGAGGGTCGCCAAGCCGCGAGGTGGAGCCAATCCCAGAAAACCGATCGTAGTCCGGATCGCACTCTGCAACTCGAGTGCGTGAAGCTGGAATCGCTAGTAATCGCGGATCAGCATGCCGCGGTGAATACGTTCCCGGGTCTTGTACACACCGCCCGTCACACCATGGGAGTGGGTTTTACCAGAAGTGGCTAGTCTAACCG
> Valaskova 
GGTCTTCATTGACTTAGTAACGTAGCTAACGCGTGAAGTTGACCGCCTGGGGAGTACGGTCGCAAGATTAAAACTCAAAGGAATTGACGGGGACCCGCACAAGCGGTGGATGATGTGGATTAATTCGATGCAACGCGAAAAACCTTACCTACCCTTGACATGTATGGAACCTGGCTGAGAGGTCGGGGTGCCCGAAAGGGAGCCATAACACAGGTGCTGCATGGCTGTCGTCAGCTCGTGTCGTGAGATGTTGGGTTAAGTCCCGCAACGAGCGCAACCCTTGTCCCTAGTTGCTACGCAAGAGCACTCTAGGGAGACTGCCGGTGACAAACCGGAGGAAGGTGGGGATGACGTCAAGTCCTCATGGCCCTTATGGGTAGGGCTTCACACGTCATACAATGGTCGGAACAGAGGGTCGCCAAGCCGCGAGGTGGAGCCAATCCCAGAAAACCGATCGTAGTCCGGATCGCACTCTGCAACTCGAGTGCGTGAAGCTGGAATCGCTAGTAATCGCGGATCAGCATGCCGCGGTGAATACGTTCCCGGGTCTTGTACACACCGCCCGTCACACCATGGGAGTGGGTTTTACCAGAAGTGGCTAGTCTAAC
> Valaskova 
GACGCTCATGCACGAAAGCGTGGGGAGCAAACAGGATTAGATACCCTGGTAGTCCACGCCCTAAACGATGTCAACTAGTTGTCGGGTCTTCATTGACTTGGTAACGTAGCTAACGCGTGAAGTTGACCGCCTGGGGAGTACGGTCGCAAGATTAAAACTCAAAGGAATTGACGGGGACCCGCACAAGCGGTGGATGATGTGGATTAATTCGATGCAACGCGAAAAACCTTACCTACCCTTGACATGTATGGAACCCTGCTGAAAGGTGGGGGTGCCCGAAAGGGAGCCATAACACAGGTGCTGCATGGCTGTCGTCAGCTCGTGTCGTGAGATGTTGGGTTAAGTCCCGCAACGAGCGCAACCCTTGTCCCTAGTTGCTACGCAAGAGCACTCCAGGGAGACTGCCGGTGACAAACCGGAGGAAGGTGGGGATGACGTCAAGTCCTCATGGCCCTTATGGGTAGGGCTTCACACGTCATACAATGGTCGGAACAGAGGGTCGCCAACCCGCGAGGGGGAGCCAATCCCAGAAAACCGATCGTAGTCCGGATCGCACTCTGCAACTCGAGTGCGTGAAGCTGGAATCGCTAGTAATCGCGGATCAGCATGCCGCGGTGAATACGTTCCCGGGTCTTGTACACACCGCCCGTCACACCATGGGAGTGGGTTTTACCAGAAGTGGCTAGTCTAAC
> Valaskova 
GGGGAGTACGGTCGCAAGATTAAAACTCAAAGGAATTGACGGGGACCCGCACAAGCGGTGGATGATGTGGATTAATTCGATGCAACGCGAAAAACCTTACCTACCCTTGACATGTATGGAACCTGGCTGAGAGGCCGGGGTGCCCGAAAGGGAGCCATAACACAGGTGCTGCATGGCTGTCGTCAGCTCGTGTCGTGAGATGTTGGGTTAAGTCCCGCAACGAGCGCAACCCTTGTCCCTAGTTGCTACGCAAGAGCACTCTAGGGAGACTGCCGGTGACAAACCGGAGGAAGGTGGGGATGACGTCAAGTCCTCATGGCCCTTATGGGTAGGGCTTCACACGTCATACAATGGTCGGAACAGAGGGTTGCCAAGCCGCGAGGTGGAGCCAATCCCAGAAAACCGATCGTAGTCCGGATCGCACTCTGCAACTCGAGTGCGTGAAGCTGGAATCGCTAGTAATCGCGGATCAGCATGCCGCGGTGAATACGTTCCCGGGTCTTGTACACACCGCCCGTCACACCATGGGAGTGGGTTTCACCAGAAGTAGGTAGCCTA
> Valaskova 
TAAACGATGTCAACTAGTTGTCGGGTCTTCATTGACTTGGTAACGTAGCTAACGCGTGAAGTTGACCGCCTGGGGAGTACGGTCGCAAGATTAAAACTCAAAGGAATTGACGGGGACCCGCACAAGCGGTGGATGATGTGGATTAATTCGATGCAACGCGAAAAACCTTACCTACCCTTGACATGTATGGAATCCTGCTGAAAGGTGGGGGTGCCCGAAAGGGAGCCATAACACAGGTGCTGCATGGCTGTCGTCAGCTCGTGTCGTGAGATGTTGGGTTAAGTCCCGCAACGAGCGCAACCCTTGTCCCTAGTTGCTACGCAAGAGCACTCTAGGGAGACTGCCGGTGACAAACCGGAGGAAGGTGGGGATGACGTCAAGTCCTCATGGCCCTTATGGGTAGGGCTTCACACGTCATACAATGGTCGGAACAGAGGGTCGCCAAGCCGCGAGGTGGAGCCAATCCCAGAAAACCGATCGTAGTCCGGATCGCACTCTGCAACTCGAGTGCGTGAAGCTGGAATCGCTAGTAATCGCGGATCAGCATGCCGCGGTGAATACGTTCCCGGGTCTTGTACACACCGCCCGTCACACCATGGGAGTGGGTTTTACCAGAAGTGGCTAGTCTA
> Folman 
GTAGCTAACGCGTNAAGTTGACCGNCCTGGGGAGTACGGTCGCAAGATTAAAACTCAAAGGAATTGANGGGGACCCGCACAANCGGTGGATGATGTGGATTAATTCGATGCAACGCGAAAAACCTTACCTACCCTTGACATGGTCAGGACCCCTGCTGAAAGGTGGGGGTGCCCGAAAGGGAACTGACACACAGGTGCTGCATGGCCTGTCGTCAGCTCGTGTCGTGAGATGTTGGGTTAAGTCCCGCAACGAGCGCAACCCTTGTCCCTAGTTGTCTACGCAAGAGCACTCTAGGGAGACTGCCGGTGACAAACCGGAGGAAGGTGGGGATGACGTCAAGTCCTCATGGCCCTTATGGGTAGGGCTTCACACGTCATACAATGGTCGGAACAGAGGGTCGCCAACCCGCCGAGGGGGAGCCAATCCCAGAAAACCGATCGTAGTCCGGATCGCACTCTGCAACTCGAGTGCGTGAAGCTGGAATCGCTAGTAATCGCGGATCAGCAT
> Folman 
GTGAAGTTGACCGCCTGGGGAGTACGGTCGCAAGATTAAAACTCAAAGGAATTGACGGGGACCCGCACAACCGGTGGATGATGTGGATTAATTCGATGCAACGCGAAAAACCTTACCTACCCTTGACATGGTCAGGACCCTGCTGAAAGGTGGGGGTGCCCGAAAGGGAACTGACACACAGGTGCTGCATGGCTGTCGTCAGCTCGTGTCGTGAGATGTTGGGTTAAGTCCCGCAACGAGCGCAACCCTTGTCCCTAGTTGCTACGCAAGAGCACTCTAGGGAGACTGCCGGTGACAAANCCGGAGGAAGGTGGGGATGACGTCAAGTCCTCATGGCCCTTATGGGTAGGGCTTCACACGTCATACAATGGTCGGAACAGAGGGTTGCCAAGCCGCCGAGGTGGAGCCAATCCCAGAAAACCGATCGTAGTCCGGATCGCACTCTGCAAACTCGAGTGCGTGAAGTCTGGAACTCGCCTAGTAATCGCGGATCAGCAT
> Folman 
GNCCTGGGGAGTACGGTCGCAAGATTAAAACTCAAAGGAATNGACGGGGACCCGCACAAGCGGTGGATGATGTGGATTAATTCGATGCAACGCGAAAAACCTTACCTACCCTTGACATGTATGGAATCCTGCTGAGAGGTGGGAGTGCCCGAAAGGGAGCCATAACACAGGTGCTGCATGGCTGTCGTCAGCTCGTGTCGTGAGATGTTGGGTTAAGTCCCGCAACGAGCGCAACCCTTGTCCCTAGTTGCTACGCAAGAGCACTCTAGGGAGACTGCCGGTGACAAATCCGGAGGAAGGTGGGGATGACGTCAAGTCCTCATGGCCCTTATGGGTAGGGCTTCACACGTCATACAATGGTCGGAACAGAGGGTCGCCAACCCGCCGAGGGGGAGCCAATCCCAGAAAACCGATCGTAGTCCGGATCGCACTCTGCAACTCGAGTGCGTGAAGCTGGAATCGCTAGTAATCGCGGATCAGCAT
> Folman 
GTGAAGTTGACCGCCTGGGGAGTACGGTCGCAAGATTAAAACTCAAAGGAATTGACGGGGACCCGCACAANCGGTGGATGATGTGGATTAATTCGATGCAACGCGAAAAACCTTACCTACCCTTGACATGGTCAGGACCCTGCTGAAAGGTGGGGGTGCCCGAAAGGGAACTGATACACAGGTGCTGCATGGCTGTCGTCAGCTCGTGTCGTGAGATGTTGGGTTAAGTCCCGCAACGAGCGCAACCCTTGTCCCTAGTTGCTACGCAAGAGCACTCTAGGGAGACTGCCGGTGACAAACCGGAGGAAGGTGGGGATGACGTCAAGTCCTCATGGCCCTTATGGGTAGGGCTTCACACGTCATACAATGGTCGGAACAGAGGGTCGCCAACCCGCCGAGGGGGAGCCAATCCCAGAAAACCGATCGTAGTCCGGATCGCACTCTGCAACTCGAGTGCGTGAAGCTGGAACTCGCTAGTAATCGCGGATCAGCATG
> Folman 
GTAGCTAACGCGTGAAGTNGACCGCCTGGGGAGTACGGTCGCCAAGATTAAAACTCAAAGGAATTGACGGGGACCCGCACAAGCGGTGGATGATGTGGATTAATTCGATGCAACGCGAAAAACCTTACCTACCCTTGACATGTACGGAACCCTGCTGAGAGGTGGGGGTGCCCGAAAGGGAGCCGTAACACAGGTGCTGCATGGCTGTCGTCAGCTCGTGTCGTGAGATGTTGGGTTAAGTCCCGCAACGAGCGCAACCCTTGTACCCTGGTTGCTACGCAAGAGCACTCCAGGGAGACTGCCGGTGACAAACCGGAGGAAGGTGGGGATGACGTCAAGTCCTCATGGCCCTTATGGGTAGGGCTTCACACGTCATACAATGGTCGGAACAGAGGGTTGCCAAGCCGCCGAGGTGGAGCCAATCCCAGAAAACCGATCGTAGTCCGGATCGCAGTCTGCAACTCGACTGCGTGAAGCTGGAAATCGCTAGTAATCGCGGATCAGCATG
> Folman 
CGTAGCTAACGCGTGAAGTTGACCGCCTGGGGAGTACGGTCGCAAGATTAAAACTCAAAGGAATTGANCGGGGACCCGCACAAGCGGTGGATGATGTGGATTAATTCGATGCAACGCGAAAAACCTTACCTACCCTTGACATGTACGGAATCCTGCTGAGAGGTGGGAGTGCCCGAAAGGGAGCCGTAACACAGGTGCTGCATGGCTGTCGTCAGCTCGTGTCGTGAGATGTTGGGTTAAGTCCCGCAACGAGCGCAACCCTTGTCCCTAGTTGCTACGCAAGAGCACTNCCAGGGAGACTGACCGGTGACAAACCGGAGGAAGGTGGGGATGACGTCAAGTCCTCATGGCCCTTATGGGTAGGGCTTCACAGCGTCATACAATGGTCGGAAGCAGAGGGTCGCCAACCCGCCGAGGGGGAGCCAATCCCAGAAAACCGATCGTAGTCCGGATCGCAGCTCTGCAAACTCGAGTGCGTGAAGTCTGGAAATCGCTAGTAATCGCGGATCAGCATG
> Folman 
GGAATNGACGGGGACCCGCACCAAGNCGGTGGATGATGTGGATTAATTCGATGCAACGCGAAAAACCTTACCTACCATTGACATGTATGGAATCCTGCTGAGAGGTGGGAGTGCCCGAAAGGGAGCCATAACACAGGTGCTGCATGGCTGTCGTCAGCTCGTGTCGTGAGATGTTGGGTTAAGTCCCGCAACGAGCGCAACCCTTGTCCCTAGTTGCTACGCAAGAGCACTCTAGGGAGACTGCCGGTGACAAATCCGGAGGAAGGTGGGGATGACGTNCAAGTCCTCATGGCCCTTATGGGTAGGGCTTCATCACGTCATACAATGGTCGGAACAGAGGGTCGCCAACCCGCCGAGGGGGAGCCAATCCCAGAAAACCGATCGTAGTCCGGATCGCAGCTCTGCAAACTCGAGTGCGTGAAGTCTGGAATCGNCTAGTAATCGCGGATCAGCATG
> Folman 
AGTTGACCGCCTGGGGAGTACGGTCGCAAGATTAAAACTCAAAGGAATTGACGGGGACCCGCACAANCGGTGGATGATGTGGATTAATTCGATGCAACGCGAAAAACCTTACCTACCCTTGACATGGTCAGGACCCTGCTGAAAGGTGGGGGTGCCCGAAAGGGAACTGACACACAGGTGCTGCATGNCTGTCGTCAGCTCGTGTCGTGAGATGTTGGGTTAAGTCCCGCAACGAGCGCAACCCTTGTCCCTAGTTGTCTACGCAAGAGCACTCTAGGGAGACTGCCGGTGACAAANCCGGAGGAAGGTGGGGATGACGTCAAGTCCTCATGGCCCTTATGGGTAGGGCTCTCACACGTCATACAATGGTCGGAACAGAGGGTTGCCAAGCCGCCGAGGTGGACGCCAATCCCAGAAAACCGATCGTAGTCCGGATCGCANCTCTGCAAACTCGAGTGCGTGAAGTCTGGAATCGCTAGTAATCGCGGATCAGCAT
> Folman 
TGGGGAGTACGGTCGCAAGATTAAAACTCAAAGGAATTGACGGGGACCCGCACAANGCGGTGGATGATGTGGATTAATTCGATGCAACGCGAAAAACCTTACCTACCCTTGACATGTACGGAATCCTGCTCGAGAGGTGGGAGTGCCCGAAAGGGAGCCGTAACACAGGTGCTGCATGGCTGTCGTCAGCTCGTGTCGTGAGATGTTGGGTTAAGTCCCGCAACGAGCGCAACCCTTGTCCCTAGTTGCTACGCAAGAGCACTCCAGGGAGACTGCCGGTGACAAATCCGGAGGAAGGTGGGGATGACGTCAAGTCCTCATGGCCCTTATGGGTAGGGCTTCACACGTCATACAATGGTCGGAACAGAGGGTTGCCAAGCCGCCGAGGTGGAGCCAATCCCAGAAAACCGATCGTAGTCCGGATCGCAGTCTGCAACTCGAGCTGCGTGAAGTCTGGAACTCGCTAGTAATCGCGGATCAGCAT
> Folman 
GGGGAGTACGGTCGCAAGATTAAAACTCAAAGGAATTGACGGGGACCCGCACAANCGGTGGATGATGTGGATTAATTCGATGCAACGCGAAAAACCTTACNTACCCTTGACATGTATGGAACCCTGCTGAAAGGTGGGGGTGCCCGAAAGGGAGCCATAACACAGGTGCTGCATGGCTGTCGTCAGCTCGTGTCGTGAGATGTTGGGTTAAGTCCCGCAACGAGCGCAACCCTTGTCCCTAGTTGCTACGCAAGAGCACTCTAGGGAGACTGCCGGTGACAAATCCGGAGGAAGGTGGGGATGACGTCAAGTCCTCATGGCCCTTATGGGTAGGGCTTCACACGTCATACAATGGTCGGAACAGAGGGTCGCCAACCCGCCGAGGGGGAGCCAATCCCAGAAAACCGATCGTAGTCCGGATCGCACTCTGCAAACTCGAGTGCGTGAAGTCTGGAATCGCCTAGTAATCGCGGATCAGCATG
> Folman 
GGAGTACGGTCGCAAGATTAAAACTCAAAGGAATTGACGGGGACCCGCACAANCCGGTGGATGATGTGGATTAATTCGATGCAACGCGAAAAACCTTACCTACCCTTGACATGGTCAGGACCCTGCTGAAAGGTGGGGGTGCCCGAAAGGGAACTGATACACAGGTGCTGCATGGCTGTCGTCAGCTCGTGTCGTGAGATGTTGGGTTAAGTCCCGCAACGAGCGCAACCCTTGTCCCTAGTTGTTACGCAAGAGCACTCTAGGGAGACTGCCGGTGACAAACCGGAGGAAGGTGGGGATGACGTCAAGTCCTCATGGCCCTTATGGGTAGGGCTTCACAGCGTCATACAATGGTCGGAAGCAGAGGGTCGCCAACCCGCCGAGGGGGAGCCAATCCCAGAAAACCGATCGTAGTCCGGATCGCACTCTGCAACTCGAGTGCGTGAAGTCTGGAATCGCTAGTAATCGCGGATCAGCATG
> Folman 
CTAGTTGTTGGGTCTTCATTGACTTAGTAACGTAGCTAACGCGTNAAGTTGACCGCCTGGGGAGTACGGTCGCAAGATTAAAACTCAAAGGAATTGACGGGGACCCGCACAANCGGTGGATGATGTGGATTAATTCGATGCAACGCGAAAAACCTTACNTACCCTTGACATGTATGGAAGTCTGCCGAGAGGTGGATGTGCCCGAAAGGGAGCCATAACACAGGTGCTGCATGNCTGTCGTCAGCTCGTGTCGTGAGATGTTGGGTTAAGTCCCGCAACGAGCGCAACCCTTGTCCCTAGTTGCTACGCAAGAGCACTCCAGGGAGACTGCCGGTGACAAACCGGAGGAAGGTGGGGATGACGTCAAGTCCTCATGGCCCTTATGGGTAGGGCTTCACAGCGTCATACAATGGTCGGAAGCAGAGGGTTGCCAAACCGCCGAGGTGGAGCCAATCCCAGAAAACCGATCGTAGTCCGGATCGCAGCTCTGCAAACTCGAGTGCGTGAAGCTGGAACTCGTCTAGTAATGCGCGGATCAGCATG
> Folman 
GGGGTAGAATTCCACGTGTAGCAGTGAAATGCGTAGAGATGTGGAGGAATACCGATGGCGAAGGCAGCCCCCTGGGCCAATACTGACGCTCATGCACGAAAGCGTGGGGAGCAAACAGGATTAGATACCCTGGTAGTCCACGCCCTAAACGATGTCAACTAGTTGTCGGGTCTTCATTGACTTGGTAACGAAGCTAACGCGTGAAGTTGACCGCCCTGGGGAGTACGGTCGCAAGATTAAAACTCAAAGGAATTGACGGGGACCCGCACAAGCGGTGGATGATGTGGATTAATTCGATGCAACGCGAAAAACCTTACCTACCCTTGACATGGCCGGAACCCTGCTGAAAGGTGGGGGTGCTCGAAAGAGAACCGGTACACAGGTGCTGCATGGCTGTCGTCAGCTCGTGTCGTGAGATGTTGGGTTAAGTCCCGCAACGAGCGCAACCCTTGTCCCTAGTTGCTACGCAAGAGCACTCTAGGGAGACTGCCGGTGACAAANCCGGAGGAAGGTGGGGATGACGTCAAGTCCTCATGGCCCTTATGGGTAGGGCTTCACACGTCATACAATGGTCGGAACAGAGGGTCGCCAACCCGCCGAGGGGGAGCCAATCCCAGAAAACCGATCGTAGTCCGGATCGCACTCTGCAANCTCGAGTGCGTGAAGCTGGAATCGCTAGTAATCGCGGATNAGCATGCCGCA
> Folman 
CGCCTGGGGAGTACGGTCGCAAGATTAAAACTCCAAAGGAATTGACGGGGACCCGCACAANCGGTGGATGATGTGGATTAATTCGATGCAACGCGAAAAACCTTACCTACCCTTGACATGGTCAGGACCCTGCTGAAAGGTGGGGGTGCCCGAAAGGGAACTGACACACAGGTGCTGCATGGCTGTCGTCAGCTCGTGTCGTGAGATGTTGGGTTAAGTCCCGCAACGAGCGCAACCCTTGTCCCTAGTTGTCTACGCAAGAGCACTCTAGGGAGACTGCCGGTGACAAACCGGAGGAAGGTGGGGATGACGTCAAGTCCTCATGGCCCTTATGGGTAGGGCTTCACAGCGTCATACAATGGTCGGAAGCAGAGGGTCGCCAACCCGCCGAGGGGGAGCCAATCCCAGAAAACCGATCGTAGTCCGGATCGCACTCTGCAAACTCGAGTGCGTGAAGTCTGGAACTCGCTAGTAATCGCGGATCAGCATG
> Folman 
GGAGTACGGTCGCCAAGATTAAAACTCAAAGGAATTGANGGGGACCCGCCACAACACGGTGGATGATGTGGATTAATTCGATGCAACGCGAAAAACCTTACCTACCCTTGACATGTACGGAACCCCTGGTGAGAGCCGGGGGTGCCCGAAAGGGAGCCGTAACACAGGTGCTGCATGGCTGTCGTCAGCTCGTGTCGTGAGATGTTGGGTTAAGTCCCGCAACGAGCGCAACCCTTGTCCCTAGTTGCTACGCAAGAGCACTCCCAGGGAGACTGCCGGTGACAAATCCGGAGGAAGGTGGGGATGACGTCAAGTCCTCATGGCCCTTATGGGTAGGGCTTCACACGTCATACAATGGTCGGAACAGAGGGTTGCCAAGCCGCCGAGGTGGAGCCAATCCCAGAAAACCGATCGTAGTCCGGATCGCACTCTGCAAACTCGAGTGCGTGAAGTCTGGAATCGCTAGTAATCGCGGATCAGCATG
> Folman 
ATTGANGGGGACCCGCACAACCCGGTGGATGATGTGGATTAATTCGATGCAACGCGAAAAACCTTACCTACCCNTGACATGGTCAGGACCCCTGCTGAAAGGTGGGGGTGCCCGAAAGGGAACTGATACACAGGTGCTGCATGCCTGTCGTCAGCTCGTGTCGTGAGATGTTGGGNTAAGTCCCGCAACGAGCGCAACCCTTGTCCCTAGTTGCTACGCAAGAGCACTCTAGGGGAGACTGCCGGTGACAAACCGGAGGAAGGTGGGGATGACGTCAAGTCCTCATGGCCCTTATGGGTAGGGCTTCACACGTCATACAATGGTCGGAACAGAGGGTTGCCAAGCCGCCGAGNTGGACGCCAATCCCAGAAAACCGATCGTAGTCCGGATCGCACTCTGCAACTCGAGTGCGTGAAGTCTGGAATCGCTAGTAATCGCGGATCAGCATG
> Folman 
GGGGAGTACGGTCGCAAGATTAAAACTCAAAGGAATTGACGGGGACCCGCACAANCGGTGGATGATGTGGATTAATTCGATGCAACGCGAAAAACCTTACCTACCCTTGACATGGTCAGGACCCTGCTGAAAGGTGGGGGTGCCCGAAAGGGAACTGANACACAGGTGCTGCATGGCTGTCGTCAGCTCGTGTCGTGAGATGTTGGGTTAAGTCCCGCAACGAGCGCAACCCTTGTCCCTAGTTGCTACGCAAGAGCACTCTAGGGAGACTGCCGGTGACAAANCCGGAGGAAGGTGGGGATGACGTCAAGTCCTCATGGCCCTTATGGGTAGGGCTTCACACGTCATACAATGGTCGGAACAGAGGGTCGCCAACCCGCCGAGGGGGAGCCAATCCCAGAAAACCGATCGTAGTCCGGATCGCACTCTGCAACTCGAGTGCGTGAAGCTGGAATCGCTAGTAATCGCGGGATCAGCATG
> Folman 
TTGANGGGGACCCGCACAACCGNTGGATGATGTGGATTAATTCGATGCAACGCGAAAAACCTTACCTACCCTNGACATGNTCAGGACCCTGNTGAAAGGTGGGGGTGCCCGAAAGGGAACTGATACACAGGTGCTGCATGNCTGTCGTCAGCTCGTGTCGTGAGATGTTGGGTTAAGTCCCGCAACGAGCGCAACCCTTGTCCCTAGTTGCTACGCAAGAGCACTCTAGGGAGACTGCCGGTGACAAACCGGAGGAAGGTGGGGATGACGTCAAGTCCTCATGGCCCTTATGGGTAGGGCTTCACACGTCATACAATGGTCGGAACAGAGGGTTGCCAAGCCGCCGAGGTGGACGCCAATCCCAGAAAACCGATCGTAGTCCGGATCGCACTCTGCAAACTCGAGTGCGTGAAGTCTGGAACTCGCTAGTAATCGCGGATCAGCATG
> Folman 
AGTACGGTCGCAAGATTAAAACTCAAAGGAATTGACGGGGACCCGCACAACCGGTGGATGATGTGGATTAATTCGATGCAACGCGAAAAACNTTACCTACCCTTGACATGGTCAGGACCCTGCTGAAAGGTGGGGGTGCCCGAAAGGGAACTGATACACAGGTGCTGCATGGCTGTCGTCAGCTCGTGTCGTGAGATGTTGGGTTAAGTCCCGCAACGAGCGCAACCCTTGTCCCTAGTTGCTACGCAAGAGCACTCTAGGGAGACTGCCGGTGACAAACCGGAGGAAGGTGGGGATGACGTCAAGTCCTCATGGCCCTTATGGGTAGGGCTTCACAGCGTCATACAATGGTCGGAACCAGAGGGTCGCCAACCCGCCGAGGGGGAGCCAATCCCAGAAAACCGATCGTAGTCCGGATCGCACTCTGCAACTCGAGTGCGTGAAGCTGGAATCGCTAGTAATCGCGGGATCAGCAT
> Folman 
GGAGTACGGTCGCAAGATTAAAACTCAAAGGAATTGACGGGGACCCGCACAACCGGTGGATGATGTGGATTAATTCGATGCAACGCGAAAAACCTTACCTACCCTTGACATGTACGGAATCCTGCCGAGAGGTGGGAGTGCCCGAAAGGGAGCCGTAACACAGGTGCTGCATGCCTGTCGTCAGCTCGTGTCGTGAGATGTTGGGTTAAGTCCCGCAACGAGCGCAACCCTTGTCCCTAGTTGCTACGCAAGAGCANTCCCAGGGAGACTGCCGGTGACAAATCCGGAGGAAGGTGGGGATGACGTCAAGTCCTCATGGCCCTTATGGGTAGGGCTTCACACGTCATACAATGGTCGGAACAGAGGGTTGCCAAGCCGCCGAGGTGGAGCCAATCCCAGAAAACCGATCGTAGTCCGGATCGCAGTCTGCAACTCGAGCTGCGTGAAGTCTGGAACTCGCCTAGTAATCGCGGATCAGCATG
> Folman 
CGNCCTGGGGAGTACGGTCGCAAGATTAAAACTCAAAGGAATTGANCGGGGACCCGCACAAGNCGGTGGATGATGTGGATTAATTCGATGCAACGCGAAAAACCTTACCTACCCTTGACATGTACGGAACCCTGNCTGAGAGGTGGGGGTGCCCGAAAGGGAGCCGTAACACAGGTGCTGCATGGCTGTCGTCAGCTCGTGTCGTGAGATGTTGGGTTAAGTCCCGCAACGAGCGCAACCCTTGTCCCTAGTTGCTACGCAAGAGCACTCCAGGGAGACTGCCGGTGACAAATCCGGAGGAAGGTGGGGATGACGTCAAGTCCTCATGGCCCTTATGGGTAGGGCTTCACACGTCATACAATGGTCGGAACAGAGGGTTGCCAAGCCGCCGAGGTGGAGCCAATCCCAGAAAACCGATCGTAGTCCGGATCGCACTCTGCAACTCGAGTGCGTGAAGCTGGAACTCGCTAGTAATCGCTGGATCAGCAT
> Folman 
CGGTCGCAAGATTAAAACTCAAAGGAATTGACGGGGACCCGCACAANCGGTGGATGATGTGGATTAATTCGATGCAACGCGAAAAACCTTACCTACCCTTGACATGTATGGAACCTGGCTGAGAGGCTGGGGTGCTCGAAAGAGAGCCATAACACAGGTGCTGCATGGCTGTCGTCAGCTCGTGTCGTGAGATGTTGGGNTAAGTCCCGCAACGAGCGCAACCCTTGTCCTTAGTTGCTACGCCAAGAGCACTNTAGGGAGACTGCCGGTGACAAACCGGAGGAAGGTGGGGATGACGTCAAGTCCTCATGGCCCTTATGGGTAGGGCTTCACACGTCATACAATGGTCGGANCCAGAGGGCTGCCAACCCGCCGAGGGGGAGCTAATCCCAGAAAACCGATCGTAGTCCGGATCGCACTCTGCAAACTCGAGTGCGTGAAGCTGGAATCGCTAGTAATGCGCTGGATCAGCATG
> Folman 
GGGGAGTACGGTCGCAAGATTAAAACTCAAAGGAATTGACGGGGACCCGCACANNCGGTGGATGATGTGGATTAATTCGATGCAACGCGAAAAACCTTACCTACCCTTGACATGTACGGAATCCTGCCGAGAGGTGGGAGTGCCCGAAAGGGAGCCGTAACACAGGTGCTGCATGCCTGTCGTCAGCTCGTGTCGTGAGATGTTGGGTTAAGTCCCGCAACGAGCGCAACCCTTGTCCCTAGTTGCTACGCAAGAGCACTCCCAGGGAGACTGCCGGTGACAAATCCGGAGGAAGGTGGGGATGACGTCAAGTCCTCATGGCCCTTATGGGTAGGGCTTCACACGTCATACAATGGTCGGAACAGAGGGTTGCCAAGCCGCCGAGGTGGAGCCAATCCCAGAAAACCGATCGTAGTCCGGATCGCAGTCTGCAACTCGAGCTGCGTGAAGTCTGGAATCGCTAGTAATCGCGGATCAGCATG
> Folman 
ACGTAGCTAACGCGTGAAGTTGACCGCCCTGGGGAGTACGGTCGCAAGATTAAAACTCAAAGGAATTGACGGGGACCCGCACAANCGGTGGATGATGTGGATTAATTCGATGCAACGCGAAAAACCTTACCTACCCTTGACATGTACGGAAGTCTGCCGAGAGGTGGATGTGCTCGAAAGAGAACCGTAACACAGGTGCTGCATGGCTGTCGTCAGCTCGTGTCGTGAGATGTTGGGTTAAGTCCCGCAACGAGCGCAACCCTTGTCCCTAGTTGCTACGCAAGAGCACTCTAGGGAGACTGCCGGTGACAAACCGGAGGAAGGTGGGGATGACGTCAAGTCCTCATGGCCCTTATGGGTAGGGCTTCACACGTCATACAATGGTCGGAACAGAGGGTTGCCAAGCCGCCGAGGTGGAGCCAATCCCAGAAAACCGATCGTAGTCCGGATCGCACTCTGCAACTCGAGTGCGTGAAGCTGGAATCGCTAGTAATCGCGGATCAGCATG
> Folman 
GGAGTACGGTCGCAAGATTAAAACTCAAAGGAATTGACGGGGACCCGCACAANCGGTGGATGATGTGGATTAATTCGATGCAACGCGAAAAACCTTACCTACCCTNGACATGGTCAGAACCCCTGCTGAAAGGTGGGGGTGCTCGAAAGAGAACTGATACACAGGTGCTGCATGNCTGTCGTCAGCTCGTGTCGTGAGATGTTGGGTTAAGTCCCGCAACGAGCGCAACCCTNGTCCCTAGTTGCTACGCAAGAGCACTCTAGGGAGACTGCCGGTGACAAATCCGGAGGAAGGTGGGGATGACGTCAAGTCCTCATGGCCCTTATGGGTAGGGCTTCACAGCGTCATACAATGGTCGGAACAGAGGGTCGCCAAGCCGCCGAGGTGGAGCCAATCCCAGAAAACCGATCGTAGTCCGGATCGCACTCTGCAAACTCGAGTGCGTGAAGTCTGGAATCGCCTAGTAATCGCGGATCAGCATG
> Folman 
CGCCTGGGGAGTACGGTCGCAAGATTAAAACTCAAAGGAATTGACGGGGACCCGCACAANCGGTGGATGATGTGGATTAATTCGATGCAACGCGAAAAACCTTACCTACCCTTGACATGTACGGAATCCTGCCGAGAGGTGGGAGTGCCCGAAAGGGAGCCGTAACACAGGTGCTGCATGGCTGTCGTCAGCTCGTGTCGTGAGATGTTGGGTTAAGTCCCGCAACGAGCGCAACCCTTGTCCCTAGTTGTCTACGCAAGAGCACTCCCAGGGAGACTGCCGGTGACAAACCGGAGGAAGGTGGGGATGACGTCAAGTCCTCATGGCCCTTATGGGTAGGGCTTCACACGTCATACAATGGTCGGAACAGAGGGTTGCCAAGCCGCCGAGGTGGAGCCAATCCCAGAAAACCGATCGTAGTCCGGATCGCAGTCTGCAACTCGAGCTGCGTGAAGTCTGGAATCGCTAGTAATCGCGGATCAGCATG
> Folman 
AAGCGTGGGGAGCAAACAGGATTAGATACCNTGGTAGTCCACGCCCTAAACGATGTCAACTAGTTGTCGGGTNTTCATTGACTTGGTAACGTAGCTAACGCGTGAAGTTGACCGCCTGGGGAGTACGGTCGCAAGATTAAAACTCAAAGGAATTGANCGGGGACCCGCACAANCGGTGGATGATGTGGATTAATTCGACGCAACGCGAAAAACCTTACNTACCCTTGACATGTATGGAACCCTGGCTGAAAGGTGGGGGTGCCCGAAAGGGAGCCATAACACAGGTGCTGCATGGCTGTCGTCAGCTCGTGTCGTGAGATGTTGGGTTAAGTCCCGCAACGAGCGCAACCCTTGTCCCTAGTTGCTACGCAAGAGCACTCTAGGGAGACTGCCGGTGACAAACCGGAGGAAGGTGGGGATGACGTCAAGTCCTCATGGCCCTTATGGGTAGGGCTTCATCAGCGTCATACAATGGTCGGAACCAGAGGGTCGCCAACCCGCCGAGGGGGAGCCAATCCCAGAAAACCGATCGTAGTCCGGATCGCACTCTGCAAACTCGAGTGCGTGAAGTCTGGAACTCGNTAGTAAGTCGCGGATCAGCATGCCG
> Folman 
TGGGGAGTACGGTCGCAAGATTAAAACTCAAAGGAATTGANGGGGACCCGCACAANCGGTGGATGATGTGGATTAATTCGATGCAACGCGAAAAACCTTACCTACCCTTGACATGTACGGAACCCCTGGTGAGAGCCGGGGGTGCCCGAAAGGGAGCCGTAACACAGGTGCTGCATGNCTGTCGTCAGCTCGTGTCGTGAGATGTTGGGTTAAGTCCCGCAACGAGCGCAACCCTTGTCCCTAGTTGCTACGCAAGAGCACTCCCAGGGAGACTGCCGGTGACAAATCCGGAGGAAGGTGGGGATGACGTCAAGTCCTCATGGCCCTTATGGGTAGGGCTTCACACGTCATACAATGGTCGGAACAGAGGGTTGCCAAGCCGCCGAGGTGGAGCCAATCCCAGAAAACCGATCGTAGTCCGGATCGCACTCTGCAAACTCGAGTGCGTGAAGTCTGGAATCGCTAGTAATCGCGGATCAGCAT
> Folman 
GTGAAGTNGACCGCCTGGGGAGTACGGTCGCAAGATTAAAACTCAAAGGAATTGACGGGGACCCGCACAANCCGGTGGATGATGTGGATTAATTCGATGCAACGCGAAAAACCTTACCTACCCTTGACATGGTTCAGGACCCTGCTGAAAGGTGGGGGTGCCCGAAAGGGAACTGATACACAGGTGCTGCATGGCTGTCGTCAGCTCGTGTCGTGAGATGTTGGGTTAAGTCCCGCAACGAGCGCAACCCTTGTCCCTAGTTGTCTACGCAAGAGCACTCTAGGGAGACTGCCGGTGACAAACCGGAGGAAGGTGGGGATGACGTCAAGTCCTCATGGCCCTTATGGGTAGGGCTTCACACGTCATACAATGGTCGGAACAGAGGGTCGCCAACCCGCCGAGGGGGAGCCAATCCCAGAAAACCGATCGTAGTCCGGATCGCACTCTGCAACTCGAGTGCGTGAAGCTGGAATCGCTAGTAATCGCGGATCAGCAT
> Folman 
AAGCGTGGGGAGCAGACAGGATTAGATACCCTGGTAGTCCACGCCCTAAACGATGTCAACTGGTTGTCGGGTCTTCATTGACTTGGTAACGTAGCTAACGCGTGAAGTTGACCGCCTGGGGAGTACGGTCGCAAGATTAAAACTCAAAGGAATTGACGGGGACCCGCACAANCGGTGGATGATGTGGATTAATTCGATGCAACGCGAAAAACCTTACCTACCCTTGACATGGTCAGGACCCCTGCTGAAAGGTGGGGGTGCCCGAAAGGGAACTGATACACAGGTGCTGCATGGCTGTCGTCAGCTCGTGTCGTGAGATGTTGGGTTAAGTCCCGCAACGAGCGCAACCCTTGTCCCTAGTTGCTACGCAAGAGCACTCTAGGGAGACTGCCGGTGACAAANCCGGAGGAAGGTGGGGATGACGTCAAGTCCTCATGGCCCTTATGGGTAGGGCTTCACACGTCATACAATGGTCGGAACCAGAGGGTCGCCAACCCGCCGAGGGGGAGCCAATCCCAGAAAACCGATCGTAGTCCGGATCGCACTCTGCAAACTCGAGTGCGTGAAGCTGGAACTCGCTAGTAATCGCGGATCAGCATGCCG
> Folman 
GATTCATTTCCTTAGTAACGTAGCTAACGCGTGAAGTTGACCGCNTGGGGAGTACGGTCGCAAGATTAAAACTCAAAGGAATTGACGGGGACCCGCACAAGCGGTGGATGATGTGGATTAATTCGATGCAACGCGAAAAACCTTACCTACCCTTGACATGTACGGAATCCTGCCCGAGAGGTGGGAGTGCCCGAAAGGGAGCCGTAACACAGGTGCTGCATGGCCTGTCGTCAGCTCGTGTCGTGAGATGTTGGGTTAAGTCCCGCAACGAGCGCAACCCTTGTCCCTAGTTGCTACGCAAGAGCACTCCAGGGAGACTGCCGGTGACAAATCCGGAGGAAGGTGGGGATGACGTCAAGTCCTCATGGCCCTTATGGGTAGGGCTTCACACGTCATACAATGGTCGGAACAGAGGGTTGCCAAGCCGCCGAGGTGGAGCCAATCCCAGAAAACCGATCGTAGTCCGGATCGCAGTCTGCAACTCGACTGCGTGAAGTCTGGAATCGCTAGTAATCGCGGATCAGCAT
> Folman 
ATNGACGGGGACCCGCACCANCGGTGGATGATGTGGATTAATTCGATGCAACGCGAAAAACCTTACCTACCCTTGACATGTACGGAATCCTGCCCGAGAGGTGGGAGTGCCCGAAAGGGAGCTGTAACACAGGTGCTGCATGGCTGTCGTCAGCTCGTGTCGTGAGATGTTGGGTTAAGTCCCGCAACGAGCGCAACCCTTGTCCCTAGTTGCTACGCAAGAGCANTCCCAGGGAGACTGNCCGGTGACAAATCCGGAGGAAGGTGGGGATGACGTCAAGTCCTCATGGCCCTTATGGGTAGGGCTTCATCAGCGTCATACAATGGTCGGAACAGAGGGTTGCCAAGCCGCCGAGGTGGAGCCAATCCCAGAAAACCGATCGTAGTCCGGATCGCAGTCTGCAACTCGAGCTGCGTGAAGTCTGGAATCGCTAGTAATCGCGGATCAGCATG
> Folman 
AGGAATACCGATGGCGAAGGCAGCCCCCTGGGCCAATACTGACGATCATGCACGAAAGCGTGGGGAGCAAACAGGATTAGATACCCTGGTAGTCCACGCCCTAAACGATGTCAACTGGTTGTCGGGCCTTCATTGGCTTGGTAACGAAGCTAACGCGTGAAGTTGACCGCCTGGGGAGTACGGTCGCAAGATTAAAACTCAAAGGAATTGAACGGGGACCCGCACAANCGGTGGATGATGTGGATTAATTCGATGCAACGCGAAAAACCTTACCTACCCTTGACATGTACGGAACCCTGCTGAGAGGTGGGGGTGCCCGAAAGGGAGCCGTAACACAGGTGCTGCATGGCTGTCGTCAGCTCGTGTCGTGAGATGTTGGGTTAAGTCCCGCAACGAGCGCAACCCTTGTCCCTAGTTGTCTACGCAAGAGCACTCCCAGGGAGACTGCCGGTGACAAATCCGGAGGAAGGTGGGGATGACGTCAAGTCCTCATGGCCCTTATGGGTAGGGCTTCACACGTCATACAATGGTCGGAACAGAGGGTTGCCAAGCCGCCGAGGTGGACGCCAATCCCAGAAAACCGATCGTAGTCCGGATCGCAGCTCTGCAAACTCGAGTGCGTGAAGTCTGGAATCGCTAGTAATGCGCGGATCAGCATG
> Folman 
GTATGGCAGAGGGGGGTAGAATTCCACGTGTAGCAGTGAAATGCGTAGAGATGTGGAGGAATACCGATGGCGAAGGCAGCCCCCTGGGCCAATACTGACGCTCATGCACGAAAGCGTGGGGAGCAAACAGGATTAGATACCCTGGTAGTCCACGCCCTAAACGATGTCAACTGGTTGTCGGGTCTTCATTGACTTGGTAACGTAGCTAACGCGTGAAGTTGACCGCCTGGGGAGTACGGTCGCAAGATTAAAACTCAAAGGAATTGANCGGGGACCCGCACAAGCGGTGGATGATGTGGATTAATTCGATGCAACGCGAAAAACCTTACCTACCCTTGACATGGTCAGGACCCTGCTGAAAGGTGGGGGTGCCCGAAAGGGAACTGATACACAGGTGCTGCATGGCTGTCGTCAGCTCGTGTCGTGAGATGTTGGGTTAAGTCCCGCAACGAGCGCAACCCTTGTCCCTAGTTGCTACGCAAGAGCACTCTAGGGAGACTGCCGGTGACAAACCGGAGGAAGGTGGGGATGACGTCAAGTCCTCATGGCCCTTATGGGTAGGGCTTCACACGTCATACAATGGTCGGAACAGAGGGTCGCCAACCCGCGAGGGGGAGCCAATCCCAGAAAACCGATCGTAGTCCGGATCGCACTCTGCAACTCGAGTGCGTGAAGCTGGAATCGCTAGTAATCGCGGATCAGCAT
> Folman 
ACGTAGCTAACGCGTNAAGTTGACCGCCTGGGGAGTACGGTCGCAAGATTAAAACTCAAAGGAATTGACGGGGACCCGCANCAANCGGTGGATGATGTGGATTAATTCGATGCAACGCGAAAAACCTTACTATACCCTTGACATGTATGGAACCTGGCTGAGAGGTCGGGGTGCCCGAAAGGGAGCCATAACACAGGTGCTGCATGGCTGTCGTCAGCTCGTGTCGTGAGATGTTGGGTTAAGTCCCGCAACGAGCGCAACCCTTGTCCCTAGTTGCTACGCAAGAGCACTCTAGGGAGACTGCCGGTGACAAACCGGAGGAAGGTGGGGATGACGTCAAGTCCTCATGGCCCTTATGGGTAGGGCTTCATCAGCGTCATACAATGGTCGGAACAGAGGGTCGCCAAGCCGCCGAGGTGGAGCCAATCCCAGAAAACCGATCGTAGTCCGGATCGCACTCTGCAAACTCGAGTGCGTGAAGTCTGGAACTCGNTAGTAATCGCGGATCAGCATGCC
> Folman 
GTTGGGGATTCATTTCCTTAGTAACGTAGCTAACGCGTNAAGTTGACCGCCTGGGGAGTACGGTCGCAAGATTAAAACTCAAAGGAATTGACGGGGACCCGCACAANCGGTGGATGATGTGGATTAATTCGATGCNACGCGAAAAACNTTACCTACCCTTGACATGTACGGAATCCTGCTCGAGAGGTGGGAGTGCCCTAAAGGGAGCCGTAACACAGGTGCTGCATGNCTGTCGTCAGCTCGTGTCGTGAGATGTTGGGTTAAGTCCCGCAACGAGCGCAACCCTTGTCCCTAGTTGTCTACGCAAGAGCACTCCAGGGAGACTGCCGGTGACAAACCGGAGGAAGGTGGGGCTGACGTCAAGTCCTCATGGCCCTTATGGGTAGGGCTCTCATCAGCGTCATACAATGGTCGGAACAGAGGGTTGCCAAGCCGCCGAGGTGGACGCCAATCCCAGAAAACCGATCGTAGTCCGGATCGCAGTCTGCAAACTCGAGCTGCGTGAACGTCTGGAATCGTCTAGTAATCGCTGGATCAGCATG
> Folman 
GTCGGGTNTTCATTGACTTGGTAACGTAGCTAACGCGTNAAGTTGACCGCCTGGGGAGTACGGTCGCAAGATTAAAACTCAAAGGAATTGACGGGGACCCGCACAANCGGTGGATGATGTGGATTAATTCGATGCAACGCGAAAAACCTTACCTACCCTTGACATGGTCAGGACCCCTGCTGAAAGGTGGGGGTGCCCGAAAGGGAACTGATACACAGGTGCTGCATGGCTGTCGTCAGCTCGTGTCGTGAGATGTTGGGTTAAGTCCCGCAACGAGCGCAACCCTTGTCCCTAGTTGCTACGCAAGAGCACTCTAGGGAGACTGCCGGTGACAAACCGGAGGAAGGTGGGGATGACGTCAAGTCCTCATGGCCCTTATGGGTAGGGCTTCACAGCGTCATACAATGGTCGGAAGCAGAGGGTCGCCAACCCGCCGAGGGGGAGCCAATCCCAGAAAACCGATCGTAGTCCGGATCGCAGCTCTGCAAACTCGAGTGCGTGAAGCTGGAACTCGCTAGTAAGTCGCGGGATCATGCATGCCGC
> Folman 
CGCCCTGGGGAGTACGGTCGCAAGATTAAAACTCAAAGGAATTGANCGGGGACCCGCANCAACCGGTGGATGATGTGGATTAATTCGATGCNACGCGAAATAACCTTACNTACCCTTGACATGTATGGAACCTGGCTGAGAGGTCGGGGTGCCCGAAAGGGAGCCATAACACAGGTGNTGCATGCCTGTCGTCAGCTCGTGTCGTGAGATGTTGGGTTAAGTCCCGCAANGAGCGCAACCCTTGTCCCTAGTTGCTACGCAAGAGCACTCTAGGGAGACTGCCGGTGACAAACCGGAGGAAGGTGGGGATGACGTCAAGTCCTCATGGCCCTTATGGGTAGGGCTTCATCAGCGTCATACAAGTGGTCGGAAGCAGAGGGTCGCCAAGCCGCCGAGGTGGAGCCGAATCCCAGAAAACCGATCGTAGTCCGGATCGCANCTCTGCAAACTCGAGTGCGTGAACGTCTGGAACTCGTCTAGTAATGCGCGGATCAGCATG
> Folman 
CTGGGGAGTACGGTCGCAAGATTAAAACTCAAAGGAATTGACGGGGACCCGCANCAANCGGTGGATGATGTGGATTAATTCGATGCNACGCGAAAAACCTTACCTACCCTTGATATGTATGGAACCTGGCTNAGAGGTCGGGGTGCCCGAAAGGGAGCCATAACACAGGTGCTGCATGGCTGTCGTCAGCTCGTGTCGTGAGATGTTGGGTTAAGTCCCGCAACGAGCGCAACCCTTGTCCCTAGTTGCTACGACAAGAGCACTCTAGGGAGACTGCCGGTGACAAATCCGGAGGAAGGTGGGGATGACGTCAAGTCCTCATGGCCCTTATGGGTAGGGCTTCATCAGCGTCATACAATGGTCGGAANCAGAGGGTCGCCAACCCGCCGAGGGGGAGCCAATCTCCAGAAAACCGATCGTAGTCCGGATCGCAGCTCTGCAAACTCGAGTGCGTGAACGCTGGAACTCGCTAGTAATGCGCGGATCAAGCATG
> Folman 
AACTGGTCGTCGGGTNNTCATTGACTTGGTAACGTAGCTAACGCGTNAAGTTGACCGCCTGGGGAGTACGGTCGCAAGATTAAAACTCAAAGGAATTGAACGGGGACCCGCACAANACGGTGGATGATGTGGATTAATTCGATGCNACGCGAAAAACNTTACCTACCCTTGACATGTATGGAATCCTGGTGAGAGGTGGGAGTGCCCGAAAGGGAGCCATAACACAGGTGCTGCATGGCCTGTCGTCAGCTCGTGTCGTGAGATGTTGGGTTAAGTCCCGCAACGAGCGCAACCCTTGTCCCTAGTTGCTACGCAAGAGCACTCCAGGGAGACTGCCGGTGACAAACCGGAGGAAGGTGGGGACGACGTCAAGTCCTCATGGCCNTTATGGGTAGGGCTTCATCAGCGTCATACACAGTGGTCGGAACAGAGGGTCGCCAAGCCGCCGAGGTGGACGCCAGATCCCAGAAAACCGATCGTAGTCCCGGATCGCANCTCTGCAAACTCGAGTGCGTGAAGTCTGGAACTCGA
> Folman 
AGCGTGGGGAGCAAACAGGATTAGATACCCTGGTAGTCCACGCCCTAAACGATGTCAACTAGTTGTTGGGGATTCATTTCCTTAGTAACGTAGCTAACGCGTNAAGTTGACCGCCTGGGGAGTACGGTCGCAAGATTAAAACTCAAAGGAATTGACGGGGACCCGCACAANCGGTGGATGATGTGGATTAATTCGATGCAACGCGAAAAACCTTACCTACCCTTGACATGTACGGAATCCTGCTCGAGAGGTGGGAGTGCCCGAAAGGGAGCCGTAACACAGGTGCTGCATGGCTGTCGTCAGCTCGTGTCGTGAGATGTTGGGTTAAGTCCCGCAACGAGCGCAACCCTTGTCCCTAGTTGCTACGCAAGAGCACTCCAGGGAGACTGCCGGTGACAAACCGGAGGAAGGTGGGGATGACGTCAAGTCCTCATGGCCCTTATGGGTAGGGCTTCATCAGCGTCATACAATGGTCGGAACAGAGGGTTGCCAAGCCGCCGAGGTGGAGCCAATCCCAGAAAACCGATCGTAGTCCGGATCGCAGTCTGCAACTCGAGCTGCGTGAAGTCTGGAATCGCTAGTAATCGCGGATCAGCAT
> Folman 
CTAGTTGTTGGGGATTCATTTCCTTAGTAACGTAGCTAACGCGTNAAGTTGACCGCCTGGGGAGTACGGTCGCAAGATTAAAACTCAAAGGAATTGACGGGGACCCGCACAANCGGTGGATGATGTGGATTAATTCGATGCAACGCGAAAAACCTTACCTACCCTTGACATGTACGGAATCCTGCTCGAGAGGTGGGAGTGCCCGAAAGGGAGCCGTAACACAGGTGCTGCATGGCTGTCGTCAGCTCGTGTCGTGAGATGTTGGGTTAAGTCCCGCAACGAGCGCAACCCTTGTCCCTAGTTGCTACGCAAGAGCACTCCCAGGGAGACTGCCGGTGACAAACCGGAGGAAGGTGGGGATGACGTCAAGTCCTCATGGCCCTTATGGGTAGGGCTTCACAGCGTCATACAATGGTCGGAACAGAGGGTTGCCAAGCCGCCGAGGTGGAGCCAATCCCAGAAAACCGATCGTAGTCCGGATCGCAGTCTGCAACTCGAGCTGCGTGAAGTCTGGAATCGCTAGTAATCGCGGATCAGCAT
> Folman 
TGTGGAGGAATACCGATGGCGAAGGCAGCCCCCTGGGCCAATACTGACGNTCATGCACGAAAGCGTGGGGAGCAAACAGGATTAGATACCCTGGTAGTCCACGCCCTAAACGATGTCAACTGGTTGTCGGGCCTTCATTGGCTTGGTAACGAAGCTAACGCGTGAAGTTGACCGCCTGGGGAGTACGGTCGCAAGATTAAAACTCAAAGGAATTGAACGGGGACCCGCACAANCGGTGGATGATGTGGATTAATTCGATGCAACGCGAAAAACCTTACNTACCCTTGACATGTACGGAACCCCTGCTGAGAGGTGGGGGTGCCCGAAAGGGAGCCGTAACACAGGTGCTGCATGGCTGTCGTCAGCTCGTGTCGTGAGATGTTGGGTTAAGTCCCGCAACGAGCGCAACCCTTGTCCCTAGTTGCTACGCAAGAGCACTCCAGGGAGACTGCCGGTGACAAATCCGGAGGAAGGTGGGGATGACGTCAAGTCCTCATGGCCCTTATGGGTAGGGCTTCACACGTCATACAATGGTCGGAACAGAGGGTTGCCAAGCCGCCGAGGTGGAGCCAATCCCAGAAAACCGATCGTAGTCCGGATCGCACTCTGCAAACTCGAGTGCGTGAAGTCTGGAACTCGNTAGTAATCGCGGATCAGCATGCCG
> Folman 
ATGGCAGAGGGGGGTAGAATTCCACGTGTAGCAGTGAAATGCGTAGAGATGTGGAGGAATACCGATGGCGAAGGCAGCCCCCTGGGCCAATACTGACGCTCATGCACGAAAGCGTGGGGAGCAAACAGGATTAGATACCCCTGGTAGTCCACGCCCTAAACGATGTCAACTAGTTGTCGGGTCTTCATTGACTTGGTAACGTAGCTAACGCGTGAAGTTGACCGCCTGGGGAGTACGGTCGCAAGATTAAAACTCAAAGGAATTGANCGGGGACCCGCACAAGCGGTGGATGATGTGGATTAATTCGATGCAACGCGAAAAACCTTACCTACCCTTGACATGTACGGAAGTCTGCCGAGAGGTGGATGTGCTCGAAAGAGAACCGTAACACAGGTGCTGCATGGCTGTCGTCAGCTCGTGTCGTGAGATGTTGGGTTAAGTCCCGCAACGAGCGCAACCCTTGTCCCTAGTTGCTACGCAAGAGCACTCTAGGGAGACTGCCGGTGACAAACCGGAGGAAGGTGGGGATGACGTCAAGTCCTCATGGCCCTTATGGGTAGGGCTTCACACGTCATACAATGGTCGGAACAGAGGGTTGCCAAGCCGCCGAGGTGGAGCCAATCCCAGAAAACCGATCGTAGTCCGGATCGCACTCTGCAAACTCGAGTGCGTGAAGTCTGGAATCGCCTAGTAATCGCGGATCAGCATG
> Folman 
AAGCGTGGGGAGCANACAGGATTAGATACCCTGGTAGTCCACGCCCTAAACGATGTCAACTAGTTGTTGGGTATTCATTNNCTTNGTAACGTAGCTAACGCGTNAAGTTGACCGCCTGGGGAGTACGGTCGCAAGATTAAAACTCAAAGGAATTGANCGGGGACCCGCACAACGCGGTGGATGATGTGGATTAATTCGATGCNACGCGAAAAACCTTACATACCCTTGACATGTATGGAACCCCTGCTGAAAGGTGGGGGTGCCCGAAAGGGAGCCATAACACAGGTGCTGCATGNCTGTCGTCAGCTCGTGTCGTGAGATGTTGGGTTAAGTCCCGCAACGAGCGCAACCCTTGTCCCTAGTTGCTACGCAAGAGCACTCTAGGGAGACTGCCGGTGACAAATCCGGAGGAAGGTGGGGATGACGTCAAGTCCTCATGGCCCTTATGGGTAGGGCTTCATCAGCGTCATACAATGGTCGGAACAGAGGGTCGCCAACCCGCCGAGGGGGAGCCGAATCCCAGAAAACCGATCGTAGTCCGGATCGCACTCTGCAAACTCGAGTGCGTGAAGTCTGGAATCGCTAGTAATCGCGGATCAGCA
